# Supplementary material for: Global identification and analysis of long non-coding RNAs in diploid strawberry Fragaria vesca during flower and fruit development
Source: BMC Genomics. 2015 Oct 19;16:815. doi: 10.1186/s12864-015-2014-2 (PMC4617481; doi:10.1186/s12864-015-2014-2)
Supplement: Additional file 2: — The descriptions and mapping statistics of the 74 samples. (XLSX 16 kb) [file 12864_2015_2014_MOESM2_ESM.xlsx]

## Sheet: Sheet1
Sample_ID	Description	Reference	Raw-reads	Unmapped_reads	Uniquely_mapped_reads	Percentage (%)
Anther_7-8-A	Anther from stage 7 or 8 flower, replicate 1	Hollender et al., 2014	47403443	2748445	43573210	91.9199
Anther_7-8-B	Anther from stage 7 or 8 flower, replicate 2	Hollender et al., 2014	38488498	2352799	35232843	91.5412
Anther_9-A	Anther from stage 9 flower, replicate 1	Hollender et al., 2014	20675992	2077162	17793138	86.057
Anther_9-B	Anther from stage 9 flower, replicate 2	Hollender et al., 2014	24603463	2079069	21764945	88.4629
Anther_10-A	Anther from stage 10 flower, replicate 1	Hollender et al., 2014	24531314	2032869	21688399	88.4111
Anther_10-B	Anther from stage 10 flower, replicate 2	Hollender et al., 2014	22653425	2109785	19725438	87.0749
Anther_11-A	Anther from stage 11 flower, replicate 1	Hollender et al., 2014	25962056	2587262	22375844	86.1867
Anther_11-B	Anther from stage 11 flower, replicate 2	Hollender et al., 2014	22818367	1714370	20414801	89.4665
Anther_12-A	Anther from stage 12 flower, replicate 1	Hollender et al., 2014	21375285	1973349	18624198	87.1296
Anther_12-B	Anther from stage 12 flower, replicate 2	Hollender et al., 2014	25469925	2155220	22532734	88.468
Carpel_7-8-A	Carpel from stage 7 or 8 flower, replicate 1	Hollender et al., 2014	37479936	2617025	34017011	90.7606
Carpel_7-8-B	Carpel from stage 7 or 8 flower, replicate 2	Hollender et al., 2014	39448525	2813535	35775643	90.6894
Carpel_9-A	Carpel from stage 9 flower, replicate 1	Hollender et al., 2014	42153329	3025454	38189295	90.5962
Carpel_9-B	Carpel from stage 9 flower, replicate 2	Hollender et al., 2014	39009005	2364459	35759399	91.6696
Carpel_10-A	Carpel from stage 10 flower, replicate 1	Hollender et al., 2014	28018814	2401329	24860775	88.7289
Carpel_10-B	Carpel from stage 10 flower, replicate 2	Hollender et al., 2014	25284509	2104439	22395559	88.5742
Carpel_12-A	Carpel from stage 12 flower, replicate 1	Hollender et al., 2014	60705678	4465517	54805527	90.2807
Carpel_12-B	Carpel from stage 12 flower, replicate 2	Hollender et al., 2014	37851326	3249663	33724865	89.0982
Cortex_1-A	Receptacle cortex at stage 1, replicate 1	Kang et al., 2013	26033187	2715240	22402363	86.0531
Cortex_1-B	Receptacle cortex at stage 1, replicate 2	Kang et al., 2013	31344160	4138059	25815536	82.3615
Cortex_2-A	Receptacle cortex at stage 2, replicate 1	Kang et al., 2013	28948217	4736544	23471426	81.0807
Cortex_2-B	Receptacle cortex at stage 2, replicate 2	Kang et al., 2013	40257739	3350825	35850382	89.0521
Cortex_3-A	Receptacle cortex at stage 3, replicate 1	Kang et al., 2013	32256187	4421734	26771492	82.9965
Cortex_3-B	Receptacle cortex at stage 3, replicate 2	Kang et al., 2013	26409075	3344123	22262865	84.3001
Cortex_4-A	Receptacle cortex at stage 4, replicate 1	Kang et al., 2013	30758544	3529312	26267333	85.3985
Cortex_4-B	Receptacle cortex at stage 4, replicate 2	Kang et al., 2013	30189442	3354476	25956171	85.9776
Cortex_5-A	Receptacle cortex at stage 5, replicate 1	Kang et al., 2013	26201986	3086801	22354709	85.3168
Cortex_5-B	Receptacle cortex at stage 5, replicate 2	Kang et al., 2013	29344097	4106996	24262334	82.6822
Embryo_3-A	Heart stage embryo, replicate 1	Kang et al., 2013	12091389	1135685	10454340	86.461
Embryo_3-B	Heart stage embryo, replicate 2	Kang et al., 2013	15069266	1638333	12757280	84.6576
Embryo_4-A	Immature cotyledon stage embryo, replicate 1	Kang et al., 2013	18774301	2681037	14845555	79.0738
Embryo_4-B	Immature cotyledon stage embryo, replicate 2	Kang et al., 2013	26860179	1728258	24433341	90.9649
Embryo_5-A	Mature embryo, replicate 1	Kang et al., 2013	19608319	1419160	17640499	89.9644
Embryo_5-B	Mature embryo, replicate 2	Kang et al., 2013	21584713	1568855	19199323	88.9487
Ghost_3-A	Seed with embryo removed at stage 3, replicate 1	Kang et al., 2013	21366985	1824702	18804226	88.006
Ghost_3-B	Seed with embryo removed at stage 3, replicate 2	Kang et al., 2013	18895435	1571101	16692924	88.3437
Ghost_4-A	Seed with embryo removed at stage 4, replicate 1	Kang et al., 2013	15302656	1121771	13792560	90.1318
Ghost_4-B	Seed with embryo removed at stage 4, replicate 2	Kang et al., 2013	34156287	2469461	30790123	90.1448
Ghost_5-A	Seed with embryo removed at stage 5, replicate 1	Kang et al., 2013	16032671	1376734	14250699	88.8854
Ghost_5-B	Seed with embryo removed at stage 5, replicate 2	Kang et al., 2013	27754944	2241477	24811364	89.3944
Leaf-A	Young trifoliate leaf, replicate 1	Kang et al., 2013	30747342	4859041	24414854	79.4048
Leaf-B	Young trifoliate leaf, replicate 2	Kang et al., 2013	30734490	4060866	25439132	82.7706
Ovule_1-A	Ovule at stage 1, replicate 1	Kang et al., 2013	32152000	2307875	29034894	90.3051
Ovule_1-B	Ovule at stage 1, replicate 2	Kang et al., 2013	25814066	1881267	23234548	90.0073
Pith_1-A	Receptacle pith at stage 1, replicate 1	Kang et al., 2013	27430323	3736692	22676407	82.6691
Pith_1-B	Receptacle pith at stage 1, replicate 2	Kang et al., 2013	26227096	2322387	23208325	88.4899
Pith_2-A	Receptacle pith at stage 2, replicate 1	Kang et al., 2013	25614539	2625490	22363027	87.306
Pith_2-B	Receptacle pith at stage 2, replicate 2	Kang et al., 2013	33753997	3450507	29471346	87.3122
Pith_3-A	Receptacle pith at stage 3, replicate 1	Kang et al., 2013	29352126	3661101	24725032	84.2359
Pith_3-B	Receptacle pith at stage 3, replicate 2	Kang et al., 2013	34726841	4125890	29553993	85.1042
Pith_4-A	Receptacle pith at stage 4, replicate 1	Kang et al., 2013	29202233	3358502	25000099	85.6102
Pith_4-B	Receptacle pith at stage 4, replicate 2	Kang et al., 2013	33720878	4124272	28750161	85.2592
Pith_5-A	Receptacle pith at stage 5, replicate 1	Kang et al., 2013	31204559	3780009	26539451	85.0499
Pith_5-B	Receptacle pith at stage 5, replicate 2	Kang et al., 2013	40633560	4092869	35589477	87.5864
Pollen-A	Mature pollen collected from open flower, replicate 1	Hollender et al., 2014	22593577	1550039	20649856	91.397
Pollen-B	Mature pollen collected from open flower, replicate 2	Hollender et al., 2014	24072894	2230772	20925006	86.9235
Seed_2-A	Seed at stage 2, replicate 1	Kang et al., 2013	32712903	2216826	29608619	90.5105
Seed_2-B	Seed at stage 2, replicate 2	Kang et al., 2013	29375725	2163150	26375614	89.7871
Seedling-A	Whole seedling at 10 days post germination growing in MS medium, replicate 1	Kang et al., 2013	26256750	3996186	21060975	80.2117
Seedling-B	Whole seedling at 10 days post germination growing in MS medium, replicate 2	Kang et al., 2013	28781165	3996030	23363624	81.1768
Style_1-A	Style and stigma at stage 1, replicate 1		32248959	2044624	29395912	91.1531
Style_1-B	Style and stigma at stage 1, replicate 2		25842389	1516564	23684859	91.6512
Style_2-A	Style and stigma at stage 2, replicate 1		23847534	2078358	21150645	88.6911
Style_2-B	Style and stigma at stage 2, replicate 2		30725978	2833848	27132491	88.3047
Wall_1-A	Ovary wall at stage 1, replicate 1	Kang et al., 2013	25270846	1958668	22553265	89.2462
Wall_1-B	Ovary wall at stage 1, replicate 2	Kang et al., 2013	26722873	2147539	23824200	89.1528
Wall_2-A	Ovary wall at stage 2, replicate 1	Kang et al., 2013	29577054	2404521	26306918	88.9437
Wall_2-B	Ovary wall at stage 2, replicate 2	Kang et al., 2013	29477422	2102509	26546069	90.0556
Wall_3-A	Ovary wall at stage 3, replicate 1	Kang et al., 2013	19106795	1411289	17066715	89.3228
Wall_3-B	Ovary wall at stage 3, replicate 2	Kang et al., 2013	19153287	1258690	17343663	90.5519
Wall_4-A	Ovary wall at stage 4, replicate 1	Kang et al., 2013	22345828	1711165	19881781	88.9731
Wall_4-B	Ovary wall at stage 4, replicate 2	Kang et al., 2013	33129357	3095322	28778266	86.8664
Wall_5-A	Ovary wall at stage 5, replicate 1	Kang et al., 2013	35771426	2176700	32621458	91.1942
Wall_5-B	Ovary wall at stage 5, replicate 2	Kang et al., 2013	32661675	2432380	29336464	89.8192
References:
Kang C, Darwish O, Geretz A, Shahan R, Alkharouf N, Liu Z (2013) Genome-scale transcriptomic insights into early-stage fruit development in woodland strawberry Fragaria vesca. Plant Cell 25: 1960-1978
Hollender CA, Kang C, Darwish O, Geretz A, Matthews BF, Slovin J, Alkharouf N, Liu Z (2014) Floral Transcriptomes in Woodland Strawberry Uncover Developing Receptacle and Anther Gene Networks. Plant Physiology 165: 1062-1075
Footnote:
Tissue name is followed by stage number. A and B represent the two replicates.
The stages were defined as following:
Stage 1: just open flower.
Stage 2: pink stigmas at about 3 days post pollination.
Stage 3: heart stage embryo at about 6 days post pollination.
Stage 4: immature cotyledon stage embryo at about 9 days post pollination.
Stage 5: mature embryo filling up the entire seed at about 12 days post pollination.
