# Supplementary material for: Global identification and analysis of long non-coding RNAs in diploid strawberry Fragaria vesca during flower and fruit development
Source: BMC Genomics. 2015 Oct 19;16:815. doi: 10.1186/s12864-015-2014-2 (PMC4617481; doi:10.1186/s12864-015-2014-2)
Supplement: Additional file 3: — The sequences of 5,884 lncRNAs in the .fasta format. (FASTA 5602 kb) [file 12864_2015_2014_MOESM3_ESM.fasta]

>TCONS_00011351 gene=XLOC_003484
CTTGTCATGCCGTCTCTCTCTCTCCTCCTCGCTCTCAAATGAATTGCTGAACATAGCGCATGAAGAAACCAAGCTGAAATTGAAGAACAAACCAAAACTGAAATTAATGAGAACATGGTCTACGGCTCTACGCCGTCTTTGTCTCCACATTGGACACCACTTCCATCACCAATTTCGTTCCTTTCCTTCTCTTTCATGCTCAGAAGCTTTAATTCATAGTTGGTGTTTTGGGTATTGATTGGTTTTGTGTTTGGGATTGGAATTGGTATGGGGTCTGGTCTTGTAATTATTAGCACAGTTAGATACAGGTTCCTAATTTTTGTGAGCAGAACATGTTGCCTTCATTTCAACGAAGAACAAAGTTTGTAATAGTCTGGATCTGGAATCCAAAATGCAGAAAAGAGTCGAATCATTTAGAAAGGATTGGAAGATATAGTCTGGATCTGGAATCCGAAACCCAGACTATTACAGACGAAGCTCAGTGCTGAGAGAGCAGAGTCGAAGGTGGTGGAGATGTGGCTGGGGTCTTTGCTTGTCGCTAGTTCGCCCTCTCGGCGGCCGAGACATGGCTGACAGCCTGACACCCCCTCTCACCCCACCGGTGATTCCACAAAGACTTTTAACCAGACGGCATCGGGAACTGCCGTCAACTGAAAAATCCTATCGTTGTCCCTCTAACTCAGCTGTGCGGATGGTTGTCGGCCACGTGTCTCGGGACCACAGTGGTGTACATTACTTCGGCGTAGTCCAGCGCTTTCTGTTTTAATTGACTTTTATACATTTTAAGTTAAAAATATCTCATTGACTGCATAAAT
>TCONS_00005456 gene=gene10031-v1.0-hybrid
AGAGTACGCCATAGTTAATTCTCTGGAGATTAATCGAAGGAATGAAAAATCACGTTAACTTGTCTAAAAAAATATTTTGTCAATCATTTCATATATATACCAATGAAAGATATAGGAAATGACTAATAAAATAATCATGTAAATGGAACTGGTAGCTATAAACTCATGTATTTAGTAATTATTTTCATGTTTTAATAACAAAGTTCATTTTTGTTTTATTTGTTGTCACGTATGTAAATGAAGCGATACAAACCAATCATAAGTTACGACTTTATGACAGAACTAAGCAATTTGAGAACTTGAACAAACGTTAACAATATAACAAATAGATTGCTGGTGTGGACATTAATGTATGGGAGAACTGCTGGGTTCCAGGTATCCCTAGTTTTAAACCTATGGTGAATCAATATGCTTCAGAGGTTAGGAAAGTCAGTGATCTGATCGGTGCTTCTCTTCAGCGGGACACAAGTCTGGTTCGAAGAATTTTTGTTAGGAAATCCGGGTCACCCTCCGATTTTCCCAGCCCAGGACCGAAACTGAATGAAGACAATGACTAGAAACAATATAACACGAACACAAGATATTTAACGAGGTTCAGTCAAATCACATGACCTACTTCCTCGGGTGATGATGATGGATCCACTAAACGAGAAGAAGATTACAACTGAAGAACAATTCGGTTCTTCCACCCTCAAATAACCTCTCTCCTCACACTCTAGATTCTCAACAGAGAACTCTCAAATACATCTGATCTTCCATAGCTTACAACTCTCAAGATCAGAACTCTCAATTGATCTACATCACACCACACCTAAAACTATGCTTCCAAGGTCCTATATATAGACTCACAATTAATCCG
>TCONS_00000032 gene=gene10044-v1.0-hybrid
ATTTTTAGAACTTGTGTTTCCAAACAGAAACACAGTAGTAATCATACTATAACAGGAGGAGACACCTCTCTATCAAAATATCCAGTTTCCCTCCTTTGTTGATACAAAAGAAAATGAAGATCCACACATTTCTGGCAAGCGAACAATTGACAAATGACATGGGAATATTACAGTCATCAATTTGTCATCCTTCAACTTAAACACCGGGAATGCCATTACGGGTGTGCTGTCGCCACCAGAAGCTTACAGTATGGTACAACAAGAATTGGTCTTCTTTGCCTGCTTGTAGAACATCTGTTTGGACAAAAGAAAAACCCCACTATCATCAGGCTATCACATTAGAAACAAAAACAGGGCCAAGCATTAAAATAGAAAAGTGGACAGTCTAACTTCTGTTGAAAAACATTT
>TCONS_00000033 gene=gene10044-v1.0-hybrid
TTTTTAGAAAACAACTAGATATAGCATCGACATAAGAACAAACACAAACTCCACAGACACAAATTACATAGAACTATTCCAAATAGAAATTTCTAAGCTATTTGTTCCGCAGAACACACTAAAAAACATAAATTAACAAACCAAATGATACTCCTGGCCTAAATATTGCAAAAGGGGATCCGATTATTGATTCATACCAAAGTACATATACTCAAATCCCCAATATGCTAATCCTATATCAGAAACTCTCTACTTTCCCAACAGGGACTTGATCCACCAGATACCCTTGGTGTCAACAGGTGCATCTTCTGGTGGACTCTCACTCTGTGGTGTCTTTTGGAGCTTGCTCACATCATACTCCTCATCCTTAGCCTTCTGTACTAGCTGGTTGTAAATCTCCTCATCCAGATGAGGCTTCCTGCTCAATATCTGACCAAAACACACAAAACCAAAGTCACACACAGAAACAAACAAGTGAAACAACTACCCAATAAATCAAATAGAGAGATATTTACATACCCAAAG
>TCONS_00000034 gene=gene10044-v1.0-hybrid
TTTTAGAATAAGCAATGGCATATAGATTTATAGATAACAATGAGAATTTCGCAAACATGATACATCACACAGTTAAATATAGAACTTGTGTTTCCAAACAGAAACACAGTAGTAATCATACTATAACAGGAGGAGACACCTCTCTATCAAAATATCCAGTTTCCCTCCTTTGTTGATACAAAAGAAAATGAAGATCCACACATTTCTGGCAAGCGAACAATTGACAAATGACATGGGAATATTACAGTCATCAATTTGTCATCCTTCAACTTAAACACCGGGAATGCCATTACGGGTGTGCTGTCGCCACCAGAAGCTTACAGTATGGTACAACAAGAATTGGTCTTCTTTGCCTGCTTGTAGAACATCTGTTTGGACAAAAGAAAAACCCCACTATCATCAGGCTATCACATTAGAAACAAAAACAGGGCCAAGCATTAAAATAGAAAAGTGGACAGTCTAACTTCTGTTGAAAAACATTT
>TCONS_00000047 gene=gene10056-v1.0-hybrid
TGCATTTCAGCTAGATTTGATGGGAGTGGACGTTTGAATTGTACTACGAAGGGAAGCAAGGTTGGGTTGATGCTGAGTCCACAATCATCATATCTTACATCTCGCTTAAGATTCCCCTTATTATGATTGAAAGTAGTGATCTCACATCTGGGTTGTCAAACAAGTGACTTTTCACCTCGAATCATACTTGTGTTAGCTATTTCGCGATGCTGATTTGAAAGTAGCAACGATTGTAATTTGTAAGCATAGCTGTGATCCAATGAGGAGAGAAGTAGAAAAAGAACAAGGAAAGATACAGTTACAGATGCGTATAATTTTGTTATTGGTAGGAACTTTGATTTATGGCCTTGTGGTTAAGCTGCAGAATGTGGATTAGTACTTCAATCAACCACAATATCTTCTTATGTATTTAATCTGTGTTGGTGCGGAAGATTAGAGTTGGCTTGTTACTGATATTTTTTATTTGCATCTGCTCAGCGACTGTTTTTAGAGCAAACAATAGTTGGTTACTTGGTTTAACCAGCAGCTCAAACTGACATCAAGTAGCATGCTGCTTTCTTAACTTATAGCTGTGATCAGCAAGGATTTTCACTCCCCAAATATATGTAACCTTGTCAAACACTAAATTGGATGTAATTCCTTCTCAAATCTCAGAGGTAAAAAGGGTCT
>TCONS_00011353 gene=XLOC_003486
CCTAGCTTATTACGCATAATTGGCACTTCCAATTAGTACGTGAAAGACGCATATGGATAAACGCAAGCTATTATTTTAGCTGAAGAAGATGCAGATTTGGAATCATGCACTAGAATAATGCAATTGCATGATGATCGGATTAGTGGCTCTATATGTGAATAATGTGCACAACTTATTAGGAGGATCGATCATACAATGAATTTATCTGAATAATAGATTGAAATCGACAAGGGCCCTGCGAATGATTAATTGGCTTTTGAGGACTGATGTTGCTCATCGAGAAGGATTCCCGAACACACCTAAAAAAAAAAAAAAGATGATTCACGTACACAATGATTTACGTAAAATAGAGATACACATATACAGAAGATTCCTCTGAATTGTTTGCGAGCACTAGTTAAGTTACATAAGTTTCTTCCTAAATATGGATCGGAGTTCGATCATAACCTTCTTTGGTTTGTGGCAATTGTAATAACCTGATTTAAGAATCGGCATGCGAGTCCAAATCTCATACGTAGTACGTACGTAGTAGAGATACACTCAGTCTCAGACCTCAGACGGCGACAAGTTTCAAGTTTCAACTCAATGTCACCGACGCACCGATATCTCTCTCTCTCTCTGCATCCCTTTCTCTCTCTAGAAAAACACTCACCGACACTACACACTTGTTCATCTGTTATTGCTTTGAAGAATATAAAAGGTTAAAACTAACGACAAGAAAAGAAAAAGGAAGAGAAGCATATATATCATGTGAGTGGAAGAAGCCTAAGCAAATTTGAATACAGTAATACTACTGCAGTGTTTTCAACTCTTGCATCTATTATTCAATGCAGCATATATAATTGGGAAAACAGTAAACATTAATCAGAGGTCAGCCTCTGGGGATTTGGTTACAGAAAAAACTAATGGTAGAAAACCTTGACAGAATAGTTTTGGGATTGAAAGAGAGAAGGGAATCATAGTTAGCTGAGCTAGCTGTGCATAACAACAATATGAAATTCTGGGCAGGCTGAGAGGAGCTGCAGTCTTGTAACGTTGAAGGCACGTGAGGTGATTTGCTCGACGCTCGAGGCACATATTGTTCTAACTCCATAAACATTATATTACTGAGAATCCCAC
>TCONS_00005590 gene=gene10086-v1.0-hybrid
GGATATTTGTAGACGAAGAATAACAAACATTTACTCGACTTGTATTTAGTTCTATTTAGTGATAAAAAAAAATGCACATTTCTATAAGGTTAAATAAAAATCCAATTAATCATTTGGTATAATTGCTATGCTTAGTGTGTGACTTGTTGATTTTTTGTAGATACAAGAATCCATTTTCATTTCTAGAACAGGCGTTTGAGCCTCAACAACAGAATTTGCATTAACAACTCGCACCATGTGTGCTCTCGTGTGGAACAGAATAAAGACATAACAAGAATAAGTAAACGAACTAGAACTGACAAAGAACCTGTATATAGAGAGGCTAAGAATATGAATTTCTATGACTGCGATTCAAAATGAACCCAATTGGTAACTCATAAGGGCGTTCTAGAAATGCCATCGAAGTAAAGTTTGTGCTTCGTCGTGTAGAAACAAATGAACCAATTCCTTTGTATCAGGTATGTTAATCAGTCGATCTTCACAGATGAATATATGAGCCTAGTAAACCAGAAGCATG
>TCONS_00011355 gene=XLOC_003488
CAAACAGTCTGTTTTGTACGTTTCTTGCTGTCAAAACTTTAAGTTTCTGGGGAGAAATGTCTGGTAATTTCTTGAAGTGAAATTACCAACATTAACAAGCATCCACTGGTGAATGGCGAGCAATCATCATTGTATGAACTAATCAAGTAGGTCTTTCCTTGGCCTTTATTTTCCCTCCACCACCACTTCAAAATTCTACATGATAAAAAGTGCTTCAAGTCAAAATTAGTTGCTTTCTCCTTCTGTCAAAAGCAGCTTCTGCTAGCTTGTTACTCACAGTGTCATACTTTAACTCGATCGATCCTCTCATCTTTCTGACCAAAAAGAGGGACGTCCTTCCTATCATCATTTGTTTAATCCGTAATTTGATGTGTTAGTTCCTCCCTAGATTGGCAGTTTGGCACTAACTAACCAGGCATTATGCACTGGCACTAGTATCGCATCCCTGCTGCTGCTTTTAGCCGAAAGCCGGAAACCGGCCCCATTTACACTCATGTACAGCAATATTGATCGATCGGAAGTTCACAGGAAAAGTTAGTATTCGACCCAACAAAGTCATGGAATCAACCAGTAAAATATCAAAAATATCCTCGATATTTCCTCGAAATTTCCGTTTTTTACAATTACC
>TCONS_00005645 gene=gene10112-v1.0-hybrid
TTTTTCTTTAGCAAATCAATCCAATCTGATTCTCAGGTTGATGGAGTTGTAATTTCAAAACACCCCTTAAAACAAAGAAAACATTTTCTAGACTACGCAGAAGCTGTGCACAAATCACATTACTCTACAAGCCGAACTAGAAACCAAATTATTTGCCTTCTGGTACCTACTACAGTCTGTGCATAAATTACATTATTCTACAAGCTGAACTAACACTCAATCCTACATGATTCTATCGGCCCTAAGCTGTGTGATAGCTTCCAACAAATGCATGGTGCTAATGTTCTACAAACTAATGGGCAACATGATCACACCAATCCCAATTAAGTGCTCCGACATAACTTACGAGAAAGCTAAAAGCGCATACATGAGCAACTTAGCTTTGAGATTTCTCCCAATCTAATCCACAGGAACCTCAACCTCCATCTTCAAAGCAGAGTTGCCAAGA
>TCONS_00005736 gene=gene10149-v1.0-hybrid
CTTTTTAATAAGAACCAGATATCCTCTTAAATTTGGTTGCTTAACCGAATAATACTCTTCAATCGAGAGGCTCCTACAAATTTCTACATATGTCCTCATTTACATCATGTGCATTGGTTCATACAACAGAAATCTGACTGGTTAATCAAGAACACCACCGTAGTTCCTCCCAGTCTAGTATCCTAAATACACTGGTTACCCTGCCAACTGAAGCCTTGTGTTTGATTTATTGTTAAAGAGCCTGGCTCCAATCTCAACTTGCATCCATCACCTGTGCTTGAAGCTTCTTACAATGCATACATCCTCTTATATTCACTGTTCAAGATCTCATGTTCTG
>TCONS_00000275 gene=XLOC_000069
ACAAGCCCATATATGTTCTAGATAATCTCTCTTTTCTTTGTTTGCTTTCTCCATGGAATATCTGCAAGTGATACACCTCGGACAGGTACCATTTTGTGTATGTTGTTTTACCAATGTGTTCCATTGGATGATTGTGCTTTAATAATTTTATGGAGTATACTACACTTTAAAAGGATTTCTTGCCTTAATGAAAACTGAACATGTGGATTGAACTAATTGTCAATGACTTGGGTAGCATCATGCCTAGACATGCATAATGTTTGTCTATTCCCAATAGATTCATCTTCTGTTAGTATTGTGATATCAGAAAACACATAATACTATCAGATATTATTACATATAATTGTGGCGCACTCCAATTTTAGCACTTAATTTTTTTTTTGTCCATATGTCGTGTGTGAAATTGAATATATAGTTGTTGGTAACTAGCATATCTGAATAACTATTCTCATTCAACTGGTACACAAATGAAAACAGACTGTAATTTAACCTCTGTTCTAGTTCATTTGTATTTAATATTTATGTCCTAACGACAACTGTTTGAGTATGTTTGGGATCAGCTTGACAAGATGCCCATGACCAAGGAGGAGGGTTCTGGTTCATGTGTAAGCTTCAGAAAATGGACAATTTCCTCTTTACCTTTGAGTCGATCTGTAAATGATCGAGGGACACCCCAATAAGCTCTGTGATCAGATTTCTGATGCAGTGCTTGAATTTTCTAGAGTATGATATATAATGTATAAGCTTTGTGATCAAATTTCCTATACAGTGTTTAACATTTTGATAGTATGATGTATGAAGTATTTCAAATTCTTCAATGGAATATTAATT
>TCONS_00000277 gene=gene10221-v1.0-hybrid
GTTAATAATCCACTTCAATTGAAAATCCATTTGAAGAGTAAGAGTACATAATACTTTTTGATCCTAAACTATATAAGGCTATAAGCTGCAGTCCAACTTTCAATTGATTCACTAAATGAACATATGAACCCAATCTATTTTTAGAAATGATGGACCGAAACCTATTAACGCTGTCAACATTGGTGTCATTCCTCTCAACGGGGATTCAAGTCACAAAATGACTTTTGAACCTTCTGCAAACACTTATACCTGCATATCGACCAAATCAACAAAAAAAGGAATAAGATATTAGTTCATTTGGTGCATGCTCCACACAACACATGGATCCTCTCCCTGAAACCAGAAAACTCACCTGAACAAACCAGAAACAAAGTGGTCGAACTTGTCAAATTGACTAAAATCAACATAACCCTGCATTACAAGGAGCACTCAGTACACAGATATGAATACATCCAAATGTCCATTTAGGCATTTACAATTTACCAACTCAAAAAATGAATAAGCTTATAATAACTAGGATTTAAAGGACAATTACACGAAAGATTTCACACCTCAAACTTGAGACAATATAACAATATAACAATAAACATGCACCATTGAAACATTACCAGAGAAGGAATGTATAGATATAGACAAAAGTAGATTAAAGATTGAAGGAATAGCTGATTCGGTCATGGATCAGAGATCAATCGGGGTTTAAGTGGTACTATAAAAATGCATAGAACTTGCAAATGTAGTAAATGATTAATAATTTAGCACATAATTCCAGCAGTCCAAATTACCTTTTCACTAGGACAATCTCTTATCAAGACACGAAGACTTCAACCCGAAGTGCCCATCTGAAGTATAGCTATAAATAGTTTTATCGGAAGCACGTACCAGCATTTTCCTGGTGAGAAGTGATACACATTGCGCCATGTGTCGAACAAGCTCACGTAGTCATCCTCATATGTGAGAGTTTCTACTATGTCAAGCCCGAAACAAAAGATTTGGTATGGATGGAAGACTAAAATATGAATAAATGTTATACACCCCAAATCTGAATCGGCGGTAATCATCAAGTGAATAATATAACTCCTCTGTTTCTAAAACAACAAATTACCCTCCTCTGTTTTCAATCTACCCTATCAAACACTTCCTTTCCTAAACATCCTTGGGCCTAAACACTACCCACCTAGATTCAAAGCAATTTGGTTTTCAAGTTTATCAATCTTATCTTGTTGGCTTCTACACATTTGAGAAATCACCTTTTGCCTTTCCCTCTAGATTCTGAAAGTTTTCTTCTAATTTTCAAAAAGCATCCTCTTTAGATCCCAACTCTTGTCATTCTTCTAAAAATAAATCAGGAAGAAAACAAAATTAGCAATTTATGAAGTCTTATCATGCATATGCTTATTAGTTGCAGAGTACACAAGTTCACTTTGATAATGGATATTTAAGGGACAGTGAAAAGACTCTCTTAACTTAGGCTTCCTTGAGCTTACCTGATTTCTTAGCTTTTGAACCTCACCCGTATTCACTTGTTTACTAGACCTAATTCAAAGTTTAGAACCCATGCTGCAAAGTTTCGAGAACTTAAAC
>TCONS_00005786 gene=XLOC_001789
TTTCTTCTTTGCAACTTTATATGATTTCTCGTATAAAAAAAAACTTTATATGATTTCTGATTGTTTTATGTTCATTGCTCACGTTTCCAAACTTTTGGAACCAAAAGAAGAGAGTTTGACAAATGAGAAGATAGAAATACATGCATATCTGTGAGTTTTATAGTTTTTACTGAGTAACAACTAAAACTAATTTTATGATTCAAATTTTGTATGATTGCAGGAACTGGAGGATGGAAAGTATACAAGAGAACTTCCCATTTGTATCCATTTGTATGGTGGAAACCTAGCTTGATCCCTTTTTATAAAGGATAGCTTCTTAGTACTATACATTAGGTTGGAATGGTGGAGAAAACAAAGAAAGGAAACTATTCCTAAGAGCTGTTGCATATGGGGAATTGAGCAAGATGATTAAGCATTGGGATCCTTGGTGGTTGAAGCCTTCTGCTAGGACAATATCTTTCAGCAAAGAATGAACTCAACTACACTACTACAGATTTGTCAACACCGTTGTGTGACTATAGGTTTTCCCTGGTATATCTCGGGCTTGTCTGATTGAATCTTCAGACAAGTGTGAAAATCACCGTTGTGTGATCACATTTTGCTCAACAGTTCAATACTTTCGTTGTATAAGTCGTTGCGCAGATCGATGCCATGCGCGACATGCTCGGCATCGACAAGTCTACTCAGACAACAAATAATAAAACATTTTCGTTGTATTTTTACCCTTTCAGACAACTGTTGGTTTTCATTTCTACCGTTGTGTGTTTTTCAGTAAGCTATAACAATTTATTCCCTATCTTTACTGTTGTGTGACGTTGAATAATCTATAACTGAAATATTTGGACCGTTG
>TCONS_00005788 gene=XLOC_001789
TTCATGTTCTCTCTTGCTCTGTCCGATACAAACTAAGAAAAGGTCTCCCTTCGTCGCCCTCCCTTCTCGCCAGCTGCTCTCATTCTCTCTCTCTTCTTCGTCGCCCAATCTGCAAAACTCACCCGTTTTAACCCTCGGTTTAAACCCTTGCTGCTTTGGGACATGAAAAGTGACCTAATTTCTGGAAATATTTCGTTGGATCTGGGGAGATTGGTTAACATGGAAGTCTTGTGAGTGCAAATTTTGGGGAGATTGGTTGTCATGAAGAAGTGCCGAAGTTATATGCCTCATATGTCTTAATTATAAGTGGCTGTTATGCAGTATATCATCATCTTTGAAAATCTTTCTTGATTGGTTGCAGTTAACATGAATTTGAT
>TCONS_00011358 gene=XLOC_003491
TAAAGGTATTCAAAGCATCACTAATTCGACAAAACACAAAGAAAACTATAACAGAGTAATACGCGGAAGCTATGTTGTTGACTATTCCTCAACTCTGGGTACGCTCGACCTCCACTAACTTGTCTTGCAAACTGGGCATTTGAAAACGAAAGACCCAGGGAAAACTATTTGAAAAACGTTAGCGTGAGTGACAAAAAAAAAAGAATAAGTAAATGAACGTAAAATAAGGAACCAAAACTTTAATACTTTCCCACTTTCGATAAGCAAGAAATCCGTTGCATGTAAGTGTTGACAAATCCTTCATAAAGAATGACACGACCCACCCCGAATTTCACCCTGAAACCCAG
>TCONS_00011359 gene=XLOC_003492
CGAAATACAGAAGTAGAAGTCATGTTTTACACTTTTTGGATCTTCAAAGAAAGCTTCAAAGCACGTCAAGAGTAGAACACGGAAGAGATGAATTGCCAAGCTTCGGAAAAGTCCTAATCTTGGCAGAAACTAAAGCTAAAACTAGGATATATGGGAGGAACAAAGCTACGGTTATGGAGAGCAGACGAACGGCAATTTCTGACTTTTGGTGCGTAAGAAGTGATGCCTTTGCCGTCTCCAACTCCTCCTATATGTATGAGCAGCTGCTATTAGGGTTAGAGAACCCTAATTTTCGTCTATGGGCTTGCCTATGTGGTATGGGCATTGAAATTAAACTTTCGGTCCAATTCAGAAATTCGGGCAGACTGACCTTTGGCCACTCAAATGATCATAACTTCTTCTCCAAAATAGCTATTGATGATCCGCGAAAAGTTCTGGAAACTAGACTCTTCTAGCTTTCCGTTGATATAAAGTTCATCTCATGGATCATTGTGAGCTGATCACAATCCTCTGTCGAAGTTGACTGCCAATTCCTGGCATATTTCTGATTTCTTTCCTTGTGCCATATGGATTCCTTTTCCTTCAAGATCTCTCATCTTTTGCTTCTTTTGTGCTCCTCGGCTTCATTTGCGACCTAAAAACACAAACTAAGTTAAAATGAATATTGTTAAAGGAATTACATAGCTAAATAGGGTCGAAAATACATTAAGATGCACCTATCAAATTCCCCCACACTTAGGTTTTTCTAGTCCCTTAGCAAAATCAAACAAAAAACTCAATACACACAAACCAGAAATTACACAACTACAAAACTCAACAAACAAACAAACAACTCTATTGCCCATAACATATTGTCTCAGAATCTCCAATCTCTTGGCATCAAAATTAGCACTCAATCAAGA
>TCONS_00005808 gene=gene10236-v1.0-hybrid
CATGTGTCTTCCTCTCTCACCTCACAGATTTCTCTTCTTCCATCTCCTCTTCTCGTTTTTTATATTTTATTATTATTATTTTTTTTCCTATTCTCAGAAGATAATCACAGTGAAGAAGCCAATAATAGGAGATGGGTTTCTAACTTACTATGCCCATCGAAAAAGATTACACATGCAACAGGAGAATAGAAGATGGGTTTCATGAAACCTATTTTCAGTCCTTCCAGTGAAATCCCAATTGGCATGATTTTTCTGAGCTCAAACCCGATCCAAACACAAGCCAGCAAGCCTCGTGTCATCGATTTCCGATCTCCAAAACTCTACCCGGAACTCCTCTGCCCAGCACTTTATCGTCGGCGCCCTCGCCACACACTCCGTCTCTGACACCGACGTCGTCGATACCAAAGAGACCATCTGCAATGCCCAAAGGTGTAATCCAATGGCTCCAACCAAAAGCAATACATGAAAGAGAGCAAAACTTGCAAAAGCAACACGTGAAAGAGAACAAAACTTGTTGGAAACTTTTGTAAGATTTGAGGCAGCAATACTCAAGAGGATACCATGAAGCACAAGTTTGAAAATAAGAAAAATGATCTAATGTAGCTTAAGAAAGCATGTACTGATGTCACATTTACAATCCTTGCAACTATATACATTTCTGGAATGCCATAGACTACAACTAAACAAATAAGCACCACTCTTCTTCTTTTTTCTCTTTCTAGCAAAGATGATGTATACTAGGCCTCTATTTGATTCTTTGTAACACAAACAAGAACTATAAAACATTCCATTTATTTGAAAAAAAT
>TCONS_00005809 gene=gene10236-v1.0-hybrid
TTTTTTTCCTATTCTCAGAAGATAATCACAGTGAAGAAGCCAATAATAGGAGATGGGTTTCTAACTTACTATGCCCATCGAAAAAGATTACACATGCAACAGGAGAATAGAAGATGGGTTTCATGAAACCTATTTTCAGTCCTTCCAGTGAAATCCCAATTGGCATGATTTTTCTGAGCTCAAACCCGATCCAAACACAAGCCAGCAAGCCTCGTGTCATCGATTTCCGATCTCCAAAACTCTACCCGGAACTCCTCTGCCCAGCACTTTATCGTCGGCGCCCTCGCCACACACTCCGTCTCTGACACCGACGTCGTCGATACCAAAGAGACCATCTGCAATGCCCAAAGGTGTAATCCAATGGCTCCAACCAAAAGCAATACATGAAAGAGAGCAAAACTTGCAAAAGCAACACGTGAAAGAGAACAAAACTTGTTGGAAACTTTTGTAAGATTTGAGGCAGCAATACTCAAGAGGATACCATGAAGCACAAGTTTGAAAATAAGAAAAATGATCTAATGTAGCTTAAGAAAGCATGTACTGATGTCACATTTACAATCCTTGCAACTATATACATTTCTGGAATGCCATAGACTACAACTAAACAAATAAGCACCACTCTTCTTCTTTTTTCTCTTTCTAGCAAAGATGATGTATACTAGGCCTCTATTTGATTCTTTGTAACACAAACAAGAACTATAAAACATTCCATTTATTTGAAGTAAAAATA
>TCONS_00005810 gene=XLOC_001797
ACATGTGTAACTTTGTGTCACACACAAGCTAGCTCGTGTAATCCAATGGCTCCAACCAAAAGCAATACATGAAAGAGAGCAAAACTTGCAAAAGCAACACGTGAAAGAGAACAAAACTTGTTGGAAACTTTTGTAAGATTTGAGGCAGCAATACTCAAGAGGATACCATGAAGCACAAGTTTGAAAATAAGAAAAATGATCTAATGTAGCTTAAGAAAGCATGTACTGATGTCACATTTACAATCCTTGCAACTATATACATTTCTGGAATGCCATAGACTACAACTAAACAAATAAGCACCACTCTTCTTCTTTTTTCTCTTTCTAGCAAAGATGATGTATACTAGGCCTCTATTTGATTCTTTGTAACACAAACAAGAACTATAAAACATTCCATTTATT
>TCONS_00005811 gene=gene10236-v1.0-hybrid
CTTCCTCTCTCACCTCACAGATTTCTCTTCTTCCATCTCCTCTTCTCGTTTTTTATATTTTATTATTATTATTTTTTTTCCTATTCTCAGAAGATAATCACAGTGAAGAAGCCAATAATAGGAGATGGGTTTCTAACTTACTATGCCCATCGAAAAAGATTACACATGCAACAGGAGAATAGAAGATGGGTTTCATGAAACCTATTTTCAGTCCTTCCAGTGAAATCCCAATTGGCATGATTTTTCTGAGCTCAAACCCGATCCAAACACAAGCCAGCAAGCCTCGTGTCATCGATTTCCGATCTCCAAAACTCTACCCGGAACTCCTCTGCCCAGCACTTTATCGTCGGCGCCCTCGCCACACACTCCGTCTCTGACACCGACGTCGTCGATACCAAAGAGACCATCTGCAATGCCCAAAGGTTCTGGTGTAATCCAATGGCTCCAACCAAAAGCAATACATGAAAGAGAGCAAAACTTGCAAAAGCAACACGTGAAAGAGAACAAAACTTGTTGGAAACTTTTGTAAGATTTGAGGCAGCAATACTCAAGAGGATACCATGAAGCACAAGTTTGAAAATAAGAAAAATGATCTAATGTAGCTTAAGAAAGCATGTACTGATGTCACATTTACAATCCTTGCAACTATATACATTTCTGGAATGCCATAGACTACAACTAAACAAATAAGCACCACTCTTCTTCTTTTTTCTCTTTCTAGCAAAGATGATGTATACTAGGCCTCTATTTGATTCTTTGTAACACAAACAAGAACTATAAAACATTCCATTTATT
>TCONS_00005813 gene=XLOC_001798
GAAGTTTGGAAATAAGAAAAACACTTGTAAGTATAGGAAAATTTTCTGGCATGATCTGGACTGTCGAACTAAGAGCATATAAGGCTTGGCCCTTATCGGATCGAAGCCTAAAACACAACCCAAACCGACCTAGGTCTCGACTGCTCTGCAGCGACGGAGACCTCTGATTGCTCCGTTCGTCGTCCGGCCGCCTCCCGACGCAAGACTGGTGTCCACGCCTTCGTCTCGCAGTCCCCGACCTCACTATGTTCTTCGTTTTCGAAGAGGAGCTCTAGAGAGTGAAAATCGAAGGACAGAAGGAATTCTGGGTTCGCCGGTGAGATTCTGATTCCGGCGACGGCGGCGAGCGTGAATGGTATGGTAGCTTCATCTCAACCTCGTGATCCTTCCTATAGTCTCGATTACGTTGATGGAGCTTTGGTAGAATCGAAGAAGGGAAGCTTTTGAGTTTTCCGGCAAGGGTTCGAAGTTTTCCGGTGAAACTGGGTTCGACTCAGTTGTTTGTTGGCAGCAGTGATTAAGGACGGTTTCGAAGGGTTGCTGGGTTTTTGATATAACGGCAACAAGTTCTTCGTTAACAAGTTTGGGCAGAGAAGGGCACAAAGCTTTTGCTTCGATATCGAGCTACATTGAAGAAATTATAGGACTCCAGTTACCCGGAACAATAAAGATGGTGGTGTTGGCCTAGAGAAACATAATGGAATCAAGCTACGATATTCCAGTACTGTGTACGGAGACGGGACAGCTGGACGGCATTGGATGTGGCTTAGAAATTCTATACTTCATGTTATTGTCAGCATTAAATCCGTATGACAGGTTTCCTTATTTATCGTGTCCTTGTTTAACCCTTTGATCGAGTATGTGTTTATTCGATAAGCTATTCCTCTTGCAAGTTCTAGATTGTTGATCATGAACCAGACTAATATTGATTTTTGTTCAGAGAGGGCATGTTTGATTTGAAAGATATCTAAACGTTTATATTGTTTCGCCTCATTTTAAAATAAATGCTTC
>TCONS_00005814 gene=XLOC_001798
GAAGTTTGGAAATAAGAAAAACACTTGTAAGTATAGGAAAATTTTCTGGCATGATCTGGACTGTCGAACTAAGAGCATATAAGGCTTGGCCCTTATCGGATCGAAGCCTAAAACACAACCCAAACCGACCTAGGTCTCGACTGCTCTGCAGCGACGGAGACCTCTGATTGCTCCGTTCGTCGTCCGGCCGCCTCCCGACGCAAGACTGGTGTCCACGCCTTCGTCTCGCAGTCCCCGACCTCACTATGTTCTTCGTTTTCGAAGAGGAGCTCTAGAGAGTGAAAATCGAAGGACAGAAGGAATTCTGGGTTCGCCGGTGAGATTCTGATTCCGGCGACGGCGGCGAGCGTGAATGGTATGGTAGCTTCATCTCAACCTCGTGATCCTTCCTATAGTCTCGATTACGTTGATGGAGCTTTGGTAGAATCGAAGAAGGGAAGCTTTTGAGTTTTCCGGCAAGGGTTCGAAGTTTTCCGGTGAAACTGGGTTCGACTCAGTTGTTTGTTGGCAGCAGTGATTAAGGACGGTTTCGAAGGGTTGCTGGGTTTTTGATATAACGGCAACAAGTTCTTCGTTAACAAGTTTGGGCAGAGAAGGGCACAAAGCTTTTGCTTCGATATCGAGCTACATTGAAGAAATTATAGGACTCCAGTTACCCGGAACAATAAAGATGGTGGTGTTGGCCTAGAGAAACATAATGGAATCAAGCTACGATATTCCAGTTGAGGTAAAGTTTATTGAGCAGCAAGGACAAAAGCTCACCCTTACAACAATTTATGGATGCAAGTACTGTGTACGGAGACGGGACAGCTGGACGGCATTGGATGTGGCTTAGAAATTCTATACTTCATGTTATTGTCAGCATTAAATCCGTATGACAGGTTTCCTTATTTATCGTGTCCTTGTTTAACCCTTTGATCGAGTATGTGTTTATTCGATAAGCTATTCCTCTTGCAAGTTCTAGATTGTTGATCATGAACCAGACTAATATTGATTTTTGTTCAGAGAGGGCATGTTTGATTTGAAAGATATCTAAACGTTTATATTGTTTCGCCTCATTTTAAAATAAATGCTTC
>TCONS_00005815 gene=XLOC_001798
GAAGTTTGGAAATAAGAAAAACACTTGTAAGTATAGGAAAATTTTCTGGCATGATCTGGACTGTCGAACTAAGAGCATATAAGGCTTGGCCCTTATCGGATCGAAGCCTAAAACACAACCCAAACCGACCTAGGTCTCGACTGCTCTGCAGCGACGGAGACCTCTGATTGCTCCGTTCGTCGTCCGGCCGCCTCCCGACGCAAGACTGGTGTCCACGCCTTCGTCTCGCAGTCCCCGACCTCACTATGTTCTTCGTTTTCGAAGAGGAGCTCTAGAGAGTGAAAATCGAAGGACAGAAGGAATTCTGGGTTCGCCGGTGAGATTCTGATTCCGGCGACGGCGGCGAGCGTGAATGGTATGGTAGCTTCATCTCAACCTCGTGATCCTTCCTATAGTCTCGATTACGTTGATGGAGCTTTGGTAGAATCGAAGAAGGGAAGCTTTTGAGTTTTCCGGCAAGGGTTCGAAGTTTTCCGGTGAAACTGGGTTCGACTCAGTTGTTTGTTGGCAGCAGTGATTAAGGACGGTTTCGAAGGGTTGCTGGGTTTTTGATATAACGGCAACAAGTTCTTCGTTAACAAGTTTGGGCAGAGAAGGGCACAAAGCTTTTGCTTCGATATCGAGCTACATTGAAGAAATTATAGGACTCCAGTTACCCGGAACAATAAAGATGGTGGTGTTGGCCTAGAGAAACATAATGGAATCAAGCTACGATATTCCAGCAAGGACAAAAGCTCACCCTTACAACAATTTATGGATGCAAGTACTGTGTACGGAGACGGGACAGCTGGACGGCATTGGATGTGGCTTAGAAATTCTATACTTCATGTTATTGTCAGCATTAAATCCGTATGACAGGTTTCCTTATTTATCGTGTCCTTGTTTAACCCTTTGATCGAGTATGTGTTTATTCGATAAGCTATTCCTCTTGCAAGTTCTAGATTGTTGATCATGAACCAGACTAATATTGATTTTTGTTCAGAGAGGGCATGTTTGATTTGAAAGATATCTAAACGTTTATATTGTTTCGCCTCATTTTAAAATAAATGCTTC
>TCONS_00005816 gene=XLOC_001798
GAATACTTTAGTTTAGAGATTTGATAATGAAGTAAGTTTTGTATAATTTTTCAGACACGAGAGCTTATTGTAATGAGTTTCGGAAGTTTGGAAATAAGAAAAACACTTGTAAGTATAGGAAAATTTTCTGGCATGATCTGGACTGTCGAACTAAGAGCATATAAGGCTTGGCCCTTATCGGATCGAAGCCTAAAACACAACCCAAACCGACCTAGGTCTCGACTGCTCTGCAGCGACGGAGACCTCTGATTGCTCCGTTCGTCGTCCGGCCGCCTCCCGACGCAAGACTGGTGTCCACGCCTTCGTCTCGCAGTCCCCGACCTCACTATGTTCTTCGTTTTCGAAGAGGAGCTCTAGAGAGTGAAAATCGAAGGACAGAAGGAATTCTGGGTTCGCCGGTGAGATTCTGATTCCGGCGACGGCGGCGAGCGTGAATGGTATGGTAGCTTCATCTCAACCTCGTGATCCTTCCTATAGTCTCGATTACGTTGATGGAGCTTTGGTAGAATCGAAGAAGGGAAGCTTTTGAGTTTTCCGGCAAGGGTTCGAAGTTTTCCGGTGAAACTGGGTTCGACTCAGTGATTAAGGACGGTTTCGAAGGGTTGCTGGGTTTTTGATATAACGGCAACAAGTTCTTCGTTAACAAGTTTGGGCAGAGAAGGGCACAAAGCTTTTGCTTCGATATCGAGCTACATTGAAGAAATTATAGGACTCCAGTTACCCGGAACAATAAAGATGGTGGTGTTGGCCTAGAGAAACATAATGGAATCAAGCTACGATATTCCAGCAAGGACAAAAGCTCACCCTTACAACAATTTATGGATGCAAGTACTGTGTACGGAGACGGGACAGCTGGACGGCATTGGATGTGGCTTAGAAATTCTATACTTCATGTTATTGTCAGCATTAAATCCGTATGACAGGTTTCCTTATTTATCGTGTCCTTGTTTAACCCTTTGATCGAGTATGTGTTTATTCGATAAGCTATTCCTCTTGCAAGTTCTAGATTGTTGATCATGAACCAGACTAATATTGATTTTTGTTCAGAGAGGGCATGTTTGATTTGAAAGATATCTAAACGTTTATATTGTTTCGCCTCATTTTAAAATAAATGCTTC
>TCONS_00005817 gene=XLOC_001798
GAAGTTTGGAAATAAGAAAAACACTTGTAAGTATAGGAAAATTTTCTGGCATGATCTGGACTGTCGAACTAAGAGCATATAAGGCTTGGCCCTTATCGGATCGAAGCCTAAAACACAACCCAAACCGACCTAGGTCTCGACTGCTCTGCAGCGACGGAGACCTCTGATTGCTCCGTTCGTCGTCCGGCCGCCTCCCGACGCAAGACTGGTGTCCACGCCTTCGTCTCGCAGTCCCCGACCTCACTATGTTCTTCGTTTTCGAAGAGGAGCTCTAGAGAGTGAAAATCGAAGGACAGAAGGAATTCTGGGTTCGCCGGTGAGATTCTGATTCCGGCGACGGCGGCGAGCGTGAATGGTATGGTAGCTTCATCTCAACCTCGTGATCCTTCCTATAGTCTCGATTACGTTGATGGAGCTTTGGTAGAATCGAAGAAGGGAAGCTTTTGAGTTTTCCGGCAAGGGTTCGAAGTTTTCCGGTGAAACTGGGTTCGACTCAGTTGTTTGTTGGCAGCAGTGATTAAGGACGGTTTCGAAGGGTTGCTGGGTTTTTGATATAACGGCAACAAGTTCTTCGTTAACAAGTTTGGGCAGAGAAGGGCACAAAGCTTTTGCTTCGATATCGAGCTACATTGAAGAGGAGTCGAACAAAGTACTTAAAGAAG
>TCONS_00011360 gene=XLOC_003493
GGGAAGGTTAGAATGGAGCAAAGGCCCAAAAAGATGACATTCGGCCTCATAGAAGAAGAAGAAAAATCTGATTACTTGCTTCATGAAATTTCAAGTTCAATGCCTTAAGGAGACATCGTTGATAGTGCTCTACTAAATTTCCTTAGGATCTTTGTGTTCCCTTATCTCTTATTTCATGAAAGCCTACACCATTTGGCTCCATTACAACCTGAAACAAAGTCCTATTTGATCATTGGGGATGGCAGCTGGTCTATTGGAGATTTGTGTGTGGAGATTAGCCTATGGCTTGGGTTTCATTTGGTCAATGTCTGATATCATTCGTGAAATCTGATTAAACAATTATATCCATAAAAAGCCTTCTTGTTATTTACGTGAGCTATTTGTTTTGTGTTTATTATCTCTCTCACATACATAGGATGTGTGCAAAAAGTCAGAAAATTACGAGTGAAAAGAGTGGAGTGCACCCTTG
>TCONS_00000324 gene=XLOC_000084
TTAATATTGTGATTGTTTGAATCTTGATGGATCAGATGTGTGGGCATTATAGTTCTCTGATATGTTTGGAAGACGTTAGGAAAAGTTGGAGAAAAAGAGAATTTGGAGCCAAGTGATCCAGAAACTGCCCTGTTGTGCGTCAACTTTGAGGATTAAACTGTACCTGCTCACAAAGAATCTGGAGGCGAGCCATACACCATTGGAAAGCTACGGATGTTAGCTTTCTGAGGAATTTTGCGGAAGTGGATTTGCCTTTTTCTAGAGCAAGTTATGAAGGTTTGAGTGAAAGTAGCGCGTGGAGGAAGATTTTGACAAATTTTGTGTTTCTTCTCATGATTCCAATTCGTGAAGCCCAAGTCCATCAATCTTAATCCTTACATTGACAATAATAACCTTGTGTTAT
>TCONS_00000328 gene=XLOC_000087
CTCGGGCGTTGACCCGAGCTCAGGTCTCTCTCTCACCCTCTCCGCTGCCTCCAGCGTCCTCCGCACGACGCCACCGTCTCCGGCCACCCCAGACGGCGAGATCATTACCAAAATGATCTCCTCCTTCTTCTCTTCAAAACCCAGTGATCAAATTCCACAAACAACCCCGGATTGATGGAGATCGAAATTGATGAACACCAATCCGTTGAGCTCCAGCGGCGACGTGGAGTCCGGCTGGCGAGCCACCGTCGTTGACGCCGTCAAGGCTTCTCGATGTCGACAAAGTGTTCTGGAGTTCCTCCTTCCTCCTCTGATGTCGTGGTGGCCAGCTTGAGTTATAGACAAAGTGTTGAAAAGTATTAGGGAGCAATCGGTGTTGTTTTGATTGAGACAATGCTTAGCAATAACTTTCCGGCGAGGGTAGAGTCTGTGTTCTTCTACTGGTTCTTCGATTTGGGCAAGGCTGAGAATTGGAGCTTACGGGGAGGTCATGGCAAAATTCCGGCAAGTTGCCGGAATCCGGCAGAATATTCCGGCAAGGGGTTGATCTGGCAGACGTGATGGAGGCAGTGATCGATGTTTCTTTTTTCGTTTTATGTCATTTCGGAGAAAGGAAAGTTTGGGTTGTAATCGGAAAAATTACCAAGGCGTGGGATTGACTCAAGGACATGGATATTTGGAGGCGGCGTTCGAGGAGTGTCCCGGGCAATAGAAAGCTTAAGCTTAATACTGTGAGTCGAGCACTTAACATGGG
>TCONS_00000329 gene=XLOC_000087
CTCGGGCGTTGACCCGAGCTCAGGTCTCTCTCTCACCCTCTCCGCTGCCTCCAGCGTCCTCCGCACGACGCCACCGTCTCCGGCCACCCCAGACGGCGAGATCATTACCAAAATGATCTCCTCCTTCTTCTCTTCAAAACCCAGTGATCAAATTCCACAAACAACCCCGGATTGATGGAGATCGAAATTGATGAACACCAATCCGTTGAGCTCCAGCGGCGACGTGGAGTCCGGCTGGCGAGCCACCGTCGTTGACGCCGTCAAGGCTTCTCGATGTCGACAAAGTGTTCTGGAGTTCCTCCTTCCTCCTCTGATGTCGTGGTGGCCAGCTTGAGTTATAGACAAAGTGTTGAAAAGTATTAGGGAGCAATCGGTGTTGTTTTGATTGAGACAATGCTTAGCAATAACTTTCCGGCGAGGGTAGAGTCTGTGTTCTTCTACTGGTTCTTCGATTTGGGCAAGGCTGAGAATTGGAGCTTACGGGGAGGTCATGGCAAAATTCCGGCAAGTTGCCGGAATCCGGCAGAATATTCCGGCAAGGGGTTGATCTGGCAGACGTGATGGAGGCAGTGATCGATGTTTCTTTTTTCGTTTTATGTCATTTCGGAGAAAGGAAAGTTTGGGTTGTAATCGGAAAAATTACCAAGGCGTGGGATTGACTCAAGGACATGGATATTTGGAGGCGGCGTTCGAGGAGTGTCCCGGGCAATAGAAAGCTTAAGCTTAATACTTTTGCAGGCTAAGTTTATTTGAGGTCGAGCGTACATGGAGTCGATACATAGTCAGAGGCTGCTTCCGCTTATTCTTTATTCATTGTTTTCTCTCATTTTTAGATATGCTCTGATAATCCAGCTATTAAATAATGGAATGTCTTTGTTGTTTGTTGTGAGATTCTTTTAGTTTAGTATTTGATATTTTGAGAGATGTGATGAATTTGGGGGAGCAGGAAGGCTCCAGGAGTAAAAGGTTGGAG
>TCONS_00005826 gene=XLOC_001807
CAGTTATCAAAATAAAACCGATAATAATTAAATCCGGAGTCATAAAGAATATCAAAACTAAAATACCAACTTTAAAACTCGAGCTTAAATCCATAAATCATGACCAACACTTAATCAATGCTTCAAACTCAAATAAATTCAAGACCATATCATAAATTGAAATTATAATATAAGCTCGGTAAATAGAACAATAATTTCCAAATAAATGATGCATGCATATTCCTTTAAAAACAAAGTGTCCACTCACAGTATTAAGCTTAAGCTTTCTATTGCCCGGGACACTCCTCGAACGCCGCCTCCAAATATCCATGTCCTTGAGTCAATCCCACGCCTGACCATAAGTTGTAGGACATATCGGTCAGACCGAACTTTAAAATAACCATTGCCTCGTCTTCTTTCCTAGTTTGACTAGGGTTTCTTAAGTTGACCAAGATTGACCAACTAACGATGCTCAACGTTTTCTATTTCAACCTTTGACTTAACAATTCGATCAAATTTTCACCATACGTCCTACTAACCGTTAGCCACTTAGGCAACGCTTAATAATTCGTTTTGGTGAACATCGATTTGATTAATCAAACTAATGTAATTTCGTTAACTTAAAAACATACCACCACCTTAATCTGTAAAACCACCAAATTACTAAGGGCACCCAAAAAGGGTTTCCATAAATGGAAGGTTTCCAAAAACAGAAAGTTTCCTAAAATAGAAACTTTCTTACCTTGGTAATTTTTCCGATTACAACCCAAACTTTCCTTTCTCCGAAATGACATAAAACGAAAAAAGAAACATCGATCACTGCCTCCATCACGTCTGCCAGATCAACCCCTTGCCGGAATATTCTGCCGGATTCCGGCAACTTGCCGGAATTTTGCCATGACCTCCCCGTAAGCTCCAATTCTCCGAGTTATCGACCTCAGCCTTGCCCAAATCGAAGAACCAGTAGAAGAACACAGACTCTACCCTCGCCGGAAAGTTATTGCTAAGCATTGTCTCAATCAAAACAACACCGATTGCTCCCTAATACTTTTCAACACTTTGTCTATAACTCAAGCTGGCCACCACGACATCAGAGGAGGAAGGAGGAACTCCAGAACACTTTGTCGACATCGAGAAGCCTTGACGGCGTCAACGACGGTGGCTCGCCTAAAAAACCCAAAAATGCAGAAAAGGGATTTTTTAGATTAAGGCTCAATTTGAAGGATTAAAGGCATGAAATTGAAGAAGAAGGAAGAAGAAGAAGAACCATACCAGCCGGACTCCACGTCGCCGCTGGAGCTCAACGGATTGGTGTTCATCAATTTCGATCTCCATCAATCCGGGGTTGTTTGTGGAATTTGATCACTGGGTTTTGAAGAGAAGAAGGAGGAGATCATTTTGGTAATGATCTCGCCGTCTGGGGTGGCCGGAGACGGTGGCGTCGTGCGGAGGACGCTGGAGGCAGCGGAGAGGGTGAGAGAGAGACCTGAGCTCGGGTCAACGCCCGA
>TCONS_00000330 gene=XLOC_000087
TTCCCCTTGTGTTATTTTCTCATTTATGGAATTGATTAACCAGCGGGGCTAGTTTATCTCTTCTTGCAAGATTTCTTTATTTGATTAACTAGCGGGGCTGGTTTGTCCATTTTTATGTGATTCTAGATTTAAAGTTAAATGTTATATCAAAGTTGCGTGCATCGAGGTTTTAAAGTTTAAACGTGGGAAAGTATTTAAATTACGATTTGTTAAATTATTTAATTTATTTTTGTCCACTCACTCTAACATTTTTAAATTACTTTCCCATGGGCCCTTCGGTTTCACATGCCCAGTTTGCAGGCTAAGTTTATTTGAGGTCGAGCGTACATGGAGTCGATACATAGTCAGAGGCTGCTTCCGCTTATTCTTTATTCATTGTTTTCTCTCATTTTTAGATATGCTCTGATAATCCAGCTATTAAATAATGGAATGTCTTTGTTGTTTGTTGTGAGATTCTTTTAGTTTAGTATTTGATATTTTGAGAGATGTGATGAATTTGGG
>TCONS_00011364 gene=XLOC_003497
ATCCTAAACCCTTCATTAGTACCTTTTCAAGGGTCTTTTGGAGTTGAGGGCGGATCTTATTAACTCTTGTACGATTGTTAAACATTCAAGTGTTTCCTAACTGAGTAAGGGACATTTTGGATGGTGGCTAGGTCTGAGTAAGCGCCTGGGACCAAAATTGGACTTCAAAGGGTTATAGACTGTGCGTAAGCACGATAGGGGTTTCAACCTCCGTAGCCCATTACAAACGAAGTCCTACCAGCCCGTTTCACTTCGACCTGGCCATCCAAGTCTTCTGAAACCACGGAAACATTTGTATCAAGACATTCATACCTATTTATCATTGGTTTACCACTTAAGATTCGAGTTTGAAAATTTATAAAACTTATAACTGTTAACTCAAACAGATCGTTGTAATTTAGAACCTTTGAAAAATGTTGTTTACTTAGTTCT
>TCONS_00011365 gene=XLOC_003498
ATCATTCGAAAGACTCTATATAATGCTTATAAATAGACTTTTCTATCAATGAATGAATAGACCGTTATTCTCGTTATTTTTTTTCTTTCAACACGTTATCAACACTACGCTCTAACCTGAGCTTGATAACGAAAACCCTAGAAACCTAAAAAAAAACAAAAAGCCTAGATTTTTTTTTTTTTTTTCTTGCTGCCGGGCTTCCTGCTAGCTTTGTTCCTTTTTCCGATCAACTACCGGCGTCCTTGAGTTGTACCCAGAATCCACTACACTGGTTTTCTCAGAACCGGGATATGGTCTATGCACCCAGAAATCTGATCTGGGCACCCTTCATCACCTCCACCTAGCCCCACACACAGACGAAGCATCGGCCAGGCCTCACCAGCCAAGTTCCAGGCTCAGCCCAGCCCCGATCCGGCAACCCTCGCCGCTCGTTTCCCAGCGCCGGCGCCCCTCAAGGCACAGCCCAGCTCCGACCCGATCCGAGCCAAACCCAGAAATCTACTCTGGGCACTTAGCATCACTTCGACGCCGTGCTTCCGATCCCAATCCGGCGCTGCCATCCTAGCTCTCTGGCCCGTCGACCTGCGGTCGCCACCAACTCGGATTCGAAGATCGGACCCGCTCCGTCT
>TCONS_00011366 gene=XLOC_003499
TTTCTTCATCGTCATTTTTTCTCTCTCAAAGTTTTTCGATTTAGAACTTCGGCGGATTATAATTTTTGATCCGTAACTTCGATTTTGAATCCGTGAAGAGCTACAGATTTGTATCGATGTCGTCTTTCTATCCTTGAGGTTTGGGTTAGATCCAACAGTGACTTCTACTGACTCGTTTTAGGAGATTCGATTTACGATCGATGTTCTTGGTGGGGAGTCGTGTTGACAATTGAGTAGATTTGTGTAGTATGTTTCAAATATTCTTATTTGTTATTAAAATAGTCAAAAAACATAATTTTGATATGTTTACGAA
>TCONS_00011367 gene=XLOC_003500
CTTGGTAGTTAGTGTCGTCAATGAAGATACAGTAGATACTGATCCGCCATGGAGGCTTTTTTTTTCCTTTTTTCTTTTTTGACATTATACAAGACATCAAGAGGTTAAAGAGTGTTTTTGATTTCATTAGTTTAACTTTTAAGCAATTTCCTTGCAAACTTAGGTCATAGGCTAGACTATCGTTGCTTTTGGGAGGGGGTTGTGTTCCTCCTGAAGTTTCGCTTGCTCTTTCCTTTGTAAACTTTGAGTGTACTAAATTTTCTTTTTATATCCCAAAAACAAAAACAAAAACAAAAAAACCCCTTTGCACGCACATAAAAGCCTCAAGCCCTCGATGTAGATTGAACTAATATGACTCGTGTTCAGAACAAGATTCATAGTTGGGCTTTATATGTGTTTGATGTCGGGTTAGTATGAAATAAGAAACACGAATGGTTTTTATACTTAGCATGCAGTCCATGATTTTCCAAGCATAGAAAACACATCAAACGAGTCAAGCTGATCGATCAGAAGGAGGCATTGAAATGAGATTATTATTATTATTATTATTATTATTATTATTTTATGGAAATAAAGTTTATATATTTATATGATTGAAATGAACATGAACACTCTTAGCTCGAT
>TCONS_00000354 gene=gene34407-v1.0-hybrid
CCTCAACTTCCAGAACCTCTACTTCCATCAGTCTTGCAGAGCAGGGAGCAGATAACTGCCTTCCTGGGCAGGTAATTGATACAACTTCAAACGCTTTCTTGGGTCACTTATAATACTGACGATCAGTACTGGACAGATGCATATAAAAGTTGGCTACAGGATCACCCCCAAAAGGAGATTGATCTAAAAAAGACGTGCGCCAAGAATGAATGGGCAAAAAGAGCCTTGAACTTCAGACCCTATTCAAATGATGATCCGATTGATGAACTTTTTTTGGTGCGAAACTTCATAGCTCACTTCAATCAATGCAAGAGCAAAAGATGTTCCTACTCCTCTAGATACCTTCGACAAGGTTCAGATTGGAGAGGTAGTGTTTGACCTCTTCCCCCACATAGTTTCCAATCTCTTTGACTTCATGTACACATGTGGAGTGTACATGGATTTCTTACATGTCCGTACGTACTACAGCGACTAAGCAGCAGTTACATCGTTTCGGAGTGGACAAGTATTTGACATAATCCTTTCCGCATCATCATCTAGTTTCTGTTCCAAGTTGAAAGGTCTGATTCTGAGGAATACTGTGTAAAAACTTAGGACCAATCGCACTGTGTAAATCATTTTTCCCTGAAGTGTAAAGGACCACTTGCTTGATGGTCTTATTGGGAAATGGTTGCCACTCTTTTGTTAAGACTTGAGAGAGAGAAGCTTCCTTTAGAACTCATATCTCACATGCTGTGCTAAGCCACAGTCTATTCTGTGTTCATCACACTCTTAGACCTTCAAGCCATTTTTTTACTCAAAATACTCTCAGAACTAACCAATGTCTAATGGTATGCAATTACAATAAAAATGCCGGCTCCTGTACTGGAATCACCGAGTCGTCTATAGCTGCTGTTCTTACCAAAAACATCTCAGGAAGTTGACCAGGAAGTGGAACAAATAGTTTT
>TCONS_00011369 gene=XLOC_003502
CGTTTCCCTAACCTACCACACCACACCCACTTCCGCAAGCCTCAAGAACACGTTGATGCGGCTTGGACCCGCATTAATGGGTATATTTGCTAGGCAATCTAAGATTGTGAATGAAATCAATAAATTTCTTATACGAGTTGCATGACTATATGTGATGGCGTTTTAAAAGACAACGTGATTTTTTAGGTATCAACAAACTCATGTGGACTTCCTTAAGATATACTAATATTAACTTATTTTTGGTGTTGCATAAGATTAGTGAGTAGTTTACTTGGTTTATAGTGGTATTTAAGGACAACTAATGGTGCCATCTAAAGATGTACGTTGTAATGAAAATAAGGTGTTACGATGTTGACCAGCCGATGCTTGAATCCAACGTTATTGAAGGCTGCCACTTACCACACTCCCTAATTGACCAACTAGCGTTAAATACACAAACCAACTATTGCCTAGTAGAATAATACATTTTAGTTATTTGTAACCTATGAAGGAAGACTGAGAATATTTCATGAAGAACATATGCC
>TCONS_00011370 gene=XLOC_003503
GGTGAAGAATGCACTTGTTCATGTCCGGTTGGTTTGTTAATCTCAAAGATCATAATTATTTAGATATTTGAGAAAACTAAATAAGAACTTTAAACTATATTAATTAAGTTATCACAATAAGCAAAGTTCCACCTAAGATATGCAAAAGAAGGCAGAGTAACGTGAACAAAATGTCAAAGTAGATTGAGCAACAAAGTAGAAGGGAGTTTTTAGTTAAACAAGATATAACAAAGTATGAGACACTGCCAACAAAGGAGTTGAATATGAATATTGCTATGGATGTCATTCACAAAAATTCACAAAATTCGGGCAAGATCAAAGAGTTAAATCTATTATGGATCCCTAGCTCTAGATGAGATTAGAGTGGTAGATGGTCAAGTCAAACTTCTAGTAAGTACTTAAAGAGCATGTTGACAACTCATTTATTAGCTTTGAAATCGGATTCATATGGATGTGTACATAAGTTTTCATCTTGAATTCGAGTTCAATGGTCGCTCAAATGAACTCATATTATATTTAAGAATTAAATTCAGTTTACCCCCTTATGGTTTGGGGGTGACTTCATG
>TCONS_00000365 gene=gene30884-v1.0-hybrid
GAAGAATTGAAAACAAAGCTCATTTAGATTTGAGTGAAGCTTGGATATCTCTCACTGCAACAAAGCTAATTTGCCTGAGGCAGATTAGTGATGATCGTCCATACCAAAGCCAATTATTCCAGCAAAGTATTACAGGAGCCAAAGAACAATACACTAGAGAGACTAGTACAATTGCAGACTTATTATTGGAGTGGGAGGGAAGGAAGGAGTAAGAAAAAAGTGATGATAGCCAGCTGACTGAGAATGACCGGAGAACGACTAGGTCTAACAGATAGAGACAGTTGTAGCCCTACTATCTCTCTTTGACGCTTTCACAGTTTTACACCATGCCACATCTCCTAGGGTTGGAACCAGTCTCTTTCCGGTGACTGTATCCGTGCTGCGCAAGACTAACCCACAGACCACAGGACTCTCTACCTCGCATATTCTCTTTCACTTGACCATTTTCACAGTTCTTGTGAAACGCAGACACAAATTCGCTTCACAAACCAAAACCCAAATCAAATCAACCCAAAGCTCCAAATTAAACCAAGCCACCAAAACCATAAAGGAACCAAATTTCATGGTCTAGTTTGAAGGTGGGTACCTGAGACCTTTCTCTATTGAAGACCACGGCCTTGTTATTATGAGCCCTCTTGTTGACGTAACGGAGCAGATTAGTGTTGATCGGGCAAACCAAAGGCAATTGTTAATTCCAGCAAGTATTACAGAAGCCAAAGAACAATACAGGATCCGCCATAGGAGTAGTACTCTTAGCACTTTCGAAGGCCCCGAAAAATCAATGGCATTTGTACAACATGATGGAGTTTATGAACTCAATTTTTGTGATATTTGTAATAAGATGGGTCACCTGGATAAATTGTGCCCTCTAAGTCGACTGTTATATGGCCAGTAGCCTAGTTTCCATGGATTGTTTCTAATTATATATGCATTGTATTAGATTTTACCAGTTTGATTATGCATTATAGTTTCAAATTTGTGTACTTTGTGTTGTCC
>TCONS_00000370 gene=gene30885-v1.0-hybrid
TTTTTTTTGAAAAAAGGCCAGGCTTTTAGTCCATTCAACTCAACAAGATTCACAATTTCTAAGAAGAAGAATAAAATACAGAGAGGTCATAGAAGCTAAAGTGAAAAGTAGAAGATAAACACAGTACTAAATAGTCAACCAAAGTTAGAATCCTAACTATTTCTTCTTCTTCCTCAGAAATTAAACCTAAGCACAGATTACAGAGGAAATTAAAATAGTGTTCTGTTTTCTCTTCAAGTCCCCAAGTTGGAGAATAGAGCCTCCCAAATCTCAGTGAACACC
>TCONS_00000389 gene=gene30904-v1.0-hybrid
CTCCATTTCCAGCTCCGTCAACATGAATCCAATCGCTCCCTCCATTTTTTTTTCCAGCTGTTTAGTGTCTTCTGCAATTTTAGCTACCGAATTTGTGTTTTTAGTTCCAGCCGCTCTGATGGTTAAGTTCAATTGAAGCCTTGAGTAAATTTACATTCATGGCCAGGATTTGGTGAACTGTTTATTATGTGTTCATAAATCACGTGTCATTTGGATGTTGGACAACAAATAGAAATACTTGTAAGGCCTCAGATTTTGGGAGGAGACGTCTGGAGTGTACAAATGCTCATATCGGGGCCATCGGATTCGTTCCCAAACCGCGTATCCGATCGATCTCCCCATCCTTCCCTTTGTTTAAGGAGTATGAAGTTTTGACTGGTATTACTTTTATGCACATGGAACCAGACCTTCATCATGCATAGCAGCATAGGGAGGCAATCTACAAGCTGAAATGTCGGAGTGAGCTTTATCATCGGTGGGTACTGACTACCGCTTCAAGATTGTCCAAGTACTTCAGCTGTCAACGGCAATATTGTACGGAAATACACTCGATTTTGATTAGAAGGCTTCCGTGGTGAAATATGTTCACAGGAGGGAGAGGAGCCATATTATTCTATTAACTGCTGCTGTAACCCCAATTATTTTATTTTTAAATATTTTTCTTTTCTAAAAAGTTGGGTTATCTTATAGGCTGAGAATTGCATAGAGAATCCCTATAAGAAAGGCAAACTGATCTGAGATGCATGCTTACACAAACTATACCGGAAGCTCTCATGAAGTATGAGCATATGAGAGGGTGGTGCTTGAGACAATCTTGGGCACTATTATCAAGTGAAATATAATGGTGATGTTTGATTTTGATCTGTAACACATTAGGTAGAGAGCCAGATGTTTGAGCTGGGTTGGGGTCTGTTTGAGCTGGGTTGGGGTCTATTCTGGTGTTTGTTAGAAGTAATATACGTTCCTAATTCCTAAACACCAGGAATTCCTGTCTTATATGTTTATACTCG
>TCONS_00000391 gene=gene30904-v1.0-hybrid
CATGAATCCAATCGCTCCCTCCATTTTTTTTTCCAGCTGTTTAGTGTCTTCTGCAATTTTAGCTACCGAATTTGTGTTTTTAGTTCCAGCCGCTCTGATGGTTAAGGAGACGTCTGGAGTGTACAAATGCTCATATCGGGGCCATCGGATTCGTTCCCAAACCGCGTATCCGATCGATCTCCCCATCCTTCCCTTTGTTTAAGGAGTATGAAGTTTTGACTGGTATTACTTTTATGCACATGGAACCAGACCTTCATCATGCATAGCAGCATAGATTGGGATTAACAACAGCTTTGTCTCATCATTTAGGGAGGCAATCTACAAGCTGAAATGTCGGAGTGAGCTTTATCATCGGTGGGTACTGACTACCGCTTCAAGATTGTCCAAGTACTTCAGCTGTCAACGGCAATATTGTACGGAAATACACTCGATTTTGATTAGAAGGCTTCCGTGGTGAAATATGTTCACAGGAGGGAGAGGAGCCATATTATTCTATTAACTGCTGCTGTAACCCCAATTATTTTATTTTTAAATATTTTTCTTTTCTAAAAAGTTGGGTTATCTTATAGGCTGAGAATTGCATAGAGAATCCCTATAAGAAAGGCAAACTGATCTGAGATGCATGCTTACACAAACTATACCGGAAGCTCTCATGAAGTATGAGCATATGAGAGGGTGGTGCTTGAGACAATCTTGGGCACTATTATCAAGTGAAATATAATGGTGATGTTTGATTTTGATCTGTAACACATTAGGTAGAGAGCCAGATGTTTGAGCTGGGTTGGGGTCTGTTTGAGCTGGGTTGGGGTCTATTCTGGTGTTTGTTAGAAGTAATATACGTTCCTAATTCCTAAACACCAGGAATTCCTGTCTTATATGTTTATACTCG
>TCONS_00000392 gene=XLOC_000117
TTAAGGTTCTTCAACTTTGTCTTGATAGTTCAATTGAAGCCTTGAGTAAATTTACATTCATGGCCAGGATTTGGTGAACTGTTTATTATGTGTTCATAAATCACGTGTCATTTGGATGTTGGACAACAAATAGAAATACTTGTAAGGCCTCAGATTTTGGGAGGTAGTTTATAACCTTTCGGGTTTTGATGTTAGCTTTAGTGAACATTTCTCCACTGATGTCTGCATTCTGTTGTAGGAGACGTCTGGAGTGTACAAATGCTCATATCGGGGCCATCGGATTCGTTCCCAAACCGCGTATCCGATCGATCTCCCCATCCTTCCCTTTGTTTAAGGAGTATGAAGGTAAGTTCATATATGTATTTGACCTGGAATTGATTAGGATCGATTATCTTTTGAAAATTGTTTATGGGTTGTAGTCATTTGAATGATTGATTATTGATTAGGGATTCGGGTGTCTGAGTAGCTTGATCTGCTAAGAATTGATCAATTTCATGTTTTGACTGGTATTACTTTTATGCACATGGAACCAGACCTTCATCATGCATAGCAGCATAGATTGGGATTAACAACAGCTTTGTCTCATCATTTAGGGAGGCAATCTACAAGCTGAAATGTCGGAGTGAGCTTTATCATCGGTGGGTACTGACTACCGCTTCAAGATTGTCCAAGTACTTCAGCTGTCAACGGCAATATTGTACGGAAATACACTCGATTTTGATTAGAAGGCTTCCGTGGTGAAATATGTTCACAGGAGGGAGAGGAGCCATATTATTCTATTAACTGCTGCTGTAACCCCAATTATTTTATTTTTAAATATTTTTCTTTTCTAAAAAGTTGGGTTATCTTATAGGCTGAGAATTGCATAGAGAATCCCTATAAGAAAGGCAAACTGATCTGAGATGCATGCTTACACAAACTATACCGGAAGCTCTCATGAAGTATGAGCATATGAGAGGGTGGTGCTTGAGACAATCTTGGGCACTATTATCAAGTGAAATATAATGGTGATGTTTGATTTTGATCTGTAACACATTAGGTAGAGAGCCAGATGTTTGAGCTGGGTTGGGGTCTGTTTGAGCTGGGTTGGGGTCTATTCTGGTGTTTGTTAGAAGTAATATACGTTCCTAATTCCTAAACACCAGGAATTCCTGTCTTATATGTTTATACTCG
>TCONS_00000393 gene=XLOC_000117
TTAAGGTTCTTCAACTTTGTCTTGATAGTTCAATTGAAGCCTTGAGTAAATTTACATTCATGGCCAGGATTTGGTGAACTGTTTATTATGTGTTCATAAATCACGTGTCATTTGGATGTTGGACAACAAATAGAAATACTTGTAAGGCCTCAGATTTTGGGAGGTAGTTTATAACCTTTCGGGTTTTGATGTTAGCTTTAGTGAACATTTCTCCACTGATGTCTGCATTCTGTTGTAGGAGACGTCTGGAGTGTACAAATGCTCATATCGGGGCCATCGGATTCGTTCCCAAACCGCGTATCCGATCGATCTCCCCATCCTTCCCTTTGTTTAAGGAGTATGAAGTTTTGACTGGTATTACTTTTATGCACATGGAACCAGACCTTCATCATGCATAGCAGCATAGGGAGGCAATCTACAAGCTGAAATGTCGGAGTGAGCTTTATCATCGGTGGGTACTGACTACCGCTTCAAGATTGTCCAAGTACTTCAGCTGTCAACGGCAATATTGTACGGAAATACACTCGATTTTGATTAGAAGGCTTCCGTGGTGAAATATGTTCACAGGAGGGAGAGGAGCCATATTATTCTATTAACTGCTGCTGTAACCCCAATTATTTTATTTTTAAATATTTTTCTTTTCTAAAAAGTTGGGTTATCTTATAGGCTGAGAATTGCATAGAGAATCCCTATAAGAAAGGCAAACTGATCTGAGATGCATGCTTACACAAACTATACCGGAAGCTCTCATGAAGTATGAGCATATGAGAGGGTGGTGCTTGAGACAATCTTGGGCACTATTATCAAGTGAAATATAATGGTGATGTTTGATTTTGATCTGTAACACATTAGGTAGAGAGCCAGATGTTTGAGCTGGGTTGGGGTCTGTTTGAGCTGGGTTGGGGTCTATTCTGGTGTTTGTTAGAAGTAATATACGTTCCTAATTCCTAAACACCAGGAATTCCTGTCTTATATGTTTATACTCG
>TCONS_00000395 gene=XLOC_000117
TTTTGTTCTTAGTGGTGCAATACAGTGATCTTGCATTGTTGTTAAATCAATTCAGAAGCGCAGTTATTTGTTTGAGTTGGGTACTGAATCAACTGTACTTGTTTAGTCTTTCTGGGATGAATCTTTACTGCACCAGCTTAGTTAACCATGTTGGGGATAAACTTGGATATGCTGAGCAGAGGGAATATCAATGTAGACTGTGGTCTGAATTTGAGTTGGGGATACTATTGATCCTGGACTGTTTTAGCTTTGCTGCTGATAATCTTCTATACTAAGATTTTCCATCAACTATCTTTTCTTGTTCTTCTGAAAGACTTGATATTTCTATCTTTGAGTCTTTACTCACTACATGTCTGTATTGCAGTTTTGACTGGTATTACTTTTATGCACATGGAACCAGACCTTCATCATGCATAGCAGCATAGGGAGGCAATCTACAAGCTGAAATGTCGGAGTGAGCTTTATCATCGGTGGGTACTGACTACCGCTTCAAGATTGTCCAAGTACTTCAGCTGTCAACGGCAATATTGTACGGAAATACACTCGATTTTGATTAGAAGGCTTCCGTGGTGAAATATGTTCACAGGAGGGAGAGGAGCCATATTATTCTATTAACTGCTGCTGTAACCCCAATTATTTTATTTTTAAATATTTTTCTTTTCTAAAAAGTTGGGTTATCTTATAGGCTGAGAATTGCATAGAGAATCCCTATAAGAAAGGCAAACTGATCTGAGATGCATGCTTACACAAACTATACCGGAAGCTCTCATGAAGTATGAGCATATGAGAGGGTGGTGCTTGAGACAATCTTGGGCACTATTATCAAGTGAAATATAATGGTGATGTTTGATTTTGATCTGTAACACATTAGGTAGAGAGCCAGATGTTTGAGCTGGGTTGGGGTCTGTTTGAGCTGGGTTGGGGTCTATTCTGGTGTTTGTTAGAAGTAATATACGTTCCTAATTCCTAAACACCAGGAATTCCTGTCTTATATGTTTATACTCG
>TCONS_00000401 gene=gene30910-v1.0-hybrid
AGCAGCTCTACACATAAGGGAATGTTAAATCAAACCGCTGAACAGCCTGTATGTTCATTAATCCATCAAAACTATATCTTCCAAGCCAACACTACAATTTCTACATTCTAACATGACAAACCATGTTACAAATGTCACCAGAATCTTGGGTAATCTAAAAAGAATTCCTGTGTATGCATCACATTGAGTGCATGGCCAATCTGACGACACTAGGGAAACCAAACAAGGTAAAAAAGAAGCAACCAAGCTAACATCTAACACCTCCACTCAGCTGACCACAGGCATAATCCGGGAATCAACTGTTGACAGGATCTGAG
>TCONS_00011372 gene=XLOC_003505
CGCATATCTTGAAGAGTAGCTGTAATCAAAACTCATTAATTTAGAAAGAAAAATCTTATAAAATGTTATTTGTTTCGTTGATCGACAGAATAAAGATGACAAGAATCACAAGATGTTCTTTACCTTTGGACTTTATCATCTCGTTTTCTTAGTCAAGATACTTCTTTGTTATTTCCAGCTGTTGAAACTTGAACGTCCGAGGCTAAAGATATCTATATAAAAATAAAATAAAAAAACTCTGGACAAGATACTGTGACCAAAAACAAGAAAAATAATTAAAGATGGAAGTTGGGTAACTATTCGTCGTTTGGCCGGCCCGTACTTAGCCACTTAAGCCCTGTATTCGACAGTACATGCATGTCATCATCTACAACTCGGGTTTCAATTTCCAAACCAAAACCATCAATCACTACGACTCTGCGAAGATGGATATATAACGACGTCGACTCCACGGAGATGGACACCGTCCCTTCTTCTTTACACAATGAGACCTCTGCCTAGCTACGGCATTTTCATTCTTGCTTAATCTTCACCTCCAGCGCGCTCCATAATTAACGATCTCAAGAACACAAACCACCAAGGGCCGAAACTATTTCGACAAGGGCCAAGGGTGAAGCGTGTCGTCGAGCTTCTTGCAACGACTCATATGCCACCGCATCGATCTGACATTGGCCGAAAATAGTCAGTCAGGGATGTGAAAAACGGCATTGTTAGGGATGTGAATCCGGCAGTGTCTAGCTAGCAACAAGATTAAAGATTTTCTGCTGCTTCAAAGGCAATTGTTGATGAAACGTGGGGAAGGATGGATCACACCGCAGTACGTGTTGGACAAGTCTGGCATGACTGAAGTGCTATCTTGGCCGGTGGCCGGTGGGAATAAAGAGGTGGACGGACTGACGGAGCTTGTCCTTTTGTGGAGTCGTTTAGAACATTAGGGCATTTCATGCACATTGGGTAAGGTTCTTCGTTCCTTGACATTTTCGACTACCAGAGTGACCAGGCTATAGGGATCCAGATGTTATGGACAGTAGTATTGATGAGGAGGAGCTTGCTAAGAATAAGCAACGATTTAATCGCAGCTCAAAGAACTCACAGAAGCAGTGTTGTTTTAGTCAGGGACGGAGGTACATTGAGGCTTGATTTCTAGCTCAAATTCATACCAACCACCCCCCCCC
>TCONS_00000404 gene=gene30913-v1.0-hybrid
CGGAGAGTAGAGAGCCTGGTGTTTACTAGGGTTTAAGGCGGCAACGGCGCTCTCAAGATCTTTCAGAATGTCGGACGATTGCTATGAAGGTCAGAAATAGGGACACATGACTTTCAAGACTGTTTTTTGTAGCTGTGAAGTGCGAGAATCTGTTTCATTGATCTGCAATTTCATTTTCCCCATGGACCGACTGAACTTTTGAACTTCCTCTATATACGATAGGTAGTCCTATCTAGTATGGGTATGTAATGTTTTAACAGAATAGATTACCATCTATCTTAATCGTTTACGCAAACTCTTGTGGTCGCAAAGTAAAGTTTCTTAACTGCATCCAAAGCTTGCTGCTCACAAGCTTTGGAATATGGAGAATGGCCAAAAAATTTGTCTTTGCTTCTTGTGAATTATTTCATGCTTGTGTCTTTGCT
>TCONS_00011375 gene=XLOC_003508
GTTTAAAAACTATGATGGCACAGAAAAGCTAGCTCTTCATGAACATGAATCATAATTGGTCTGCTTTGTTTCCCCGAGTCTGGAGGTTAATTAGGTTACACAAACCAATCCCGGCTGCTAAAGATACGGTCGCCGGCGATGACTACAGCTTCTCTATAACCCCTTTTGTGTTTACTGTTGGGTAAATTAGATTAGTGTTAAAGTCTGACTTGTAAGCTAAATTACAACATAAGCTTGGTCAGTGACGGAGAATTGGGTCGGTGGTTGAGTTGCTGAAAGTGAAAGGGGATAGGCCTAGACATTTGGAAGAAGCAAAACCCAGTCAGCTCATGGAGCCCTGTAGAGGTCCTAGAAATGGCGACTAACAACTAGAGGAAAAGGAGTGACATGCCGATTTGGGACCTAACTTTGGACCCTTTGCAAAGCTCCAATAGAGGGCATCAATGATTAAATGTCTCCCACCACCTTAATAATTCATATTCATATTCATAAAGATCTGAG
>TCONS_00011376 gene=XLOC_003509
CAGAAATTTAATAACCCAAAAAAATTCGAACTCAGATTCGAATCGTAAAAATCATCCCTTAATACCTGAACTGGATTTCAGTAACACAAAATCATTCATACCTTAGCTACTATGTGGTGAGGTGATCGAAAGCCCTTTTTTCATGGAACCCAAAGGGATTTGAGAGTTGCCGACTTCGAATTTCAAAACATAGAGCTAAAATTCGCCTGTGAAATTTTCGTATTCCTTGTCTCTGTTCTCGAAGACTCCTTATGATTTCATGCATCAGAATCGGCTCGTCGGAGGAGATCTATTAACTGTAGGGAGG
>TCONS_00006100 gene=gene30997-v1.0-hybrid
CCAATCTCGGCGCCGGCGGTCTCCTCTTCCAGACCTCCATAAAGCAGGTGTTATGAGGGGAAGTTGCTACTTGAAAGTTGAAGGAGGCCCAGAGAATATATCTTCCCTGTTTTATGTCAAAGGGACTGCAATCTGATCGCTTTGTGCGTTCTCCAACACGAGCGGTGGTGACAAGGAAGACATTGTTTCCCCCTAGATGGAAGAAATGACAGTCATTTGGCCATGGTTGATGAGGGAGCTCAGCCGGCAGATTCATCTCAAAGATTTCACTGATTGTTTCCTGGTTTTCATCCAAGGACATAAGATGAACTACTATATTGCAACGGGAGTAGCAATGTCTAGCCGAAAACAGTAACTTTTTGTTACCGTGTTCTGGCTGAGGCATGTCCACCGCTACAGCTTGGCCTGCAATTGGTAAAGGGCCACCTTGGCACAAGCTGGGGACTCTCCTCCATTCTGGGTCTCGGGCCGCAAAATCAAAGCAGCAAATCGGGCAGTCTGCGGTAGGCTTAACCAATCTGGTAGACATAAACAATTTGGTG
>TCONS_00006101 gene=gene30997-v1.0-hybrid
CTCGGCGCCGGCGGTCTCCTCTTCCAGACCTCCATAAAGCAGGTGTTATGAGGGGAAGTTGCTACTTGAAAGTTGAAGGAGGCCCAGAGAATATATCTTCCCTGTTTTATGTCAAAGGGACTGCAATCTGATCGCTTTGTTGCAGGTAATGTGTATTCATTACATCAATTATTATGATGGATCAAATTTAGCTCTGTTATGTATTGTGATCGAAAGATATGGTCCTGCAGGGTTAGTCTTTTTTCTTTCTTTCACATCTCTAATTCTCATATGTTTTCACGTGGGAAGCTGATATTTATGTGCATACACACACGTCACACGCCAAGAGTGCTTCTCATCCAGTTTGCGCATACACCTTCCCTAAGTAGTTCATGCAGATGTGGGTCATGTTAGAAAGGGCCACTGAATGGAGGTGGTGATGGACACGTGTTTGGGAGATCAGTCTTGAAATGAAGATAGCAAATAGGTATGGGGTAGCAAATCTTACCCTTCCATGCAGTTCCACTCTCTTTATGGAAAAAGGAATGCTTTCAGTAAGTTTACTTGGAATAAGAATCGCGGCGGACCGACGCTGGTTATGCACAATGAGCTGGAGAACCTGGTATATCACAAAAGTGCCACATAGGAACTAGGAAGTAAGGCCTTCTAGCCTTTTTCTATTGAGCAACTGCAACATAACTCTGAATGCAAATTAACTTTAATCTAGTCTATGCAATTTTCTTTGCCTGAAAATATGTTCTTACATTAGACAGCCTTTCTTCTAAAGGACTTTAATTTATACAGCCTTTGTTTACTGCAAATTAATATCAGGCCATGTTTGTTTGCTGGAATTAGCTTTTATGAAAGGAATGCAATCCCTCGGCTGAAGGGATTTGTTTCGTCCTATTTGGGCATTGAGTTTGCTCTTGCAGAGTTGCAGGTATCGTTGGGAAGCCTCCCAAACGAGACCTCAATTCATTCATCACCAGATTTTCAACAGCTGAAGACTGTTTAGTGAAGCATATCTCTACTACTATAAAACCAGCAGTAGGAAATTCACCAAATTATGTTTTGCCAACTAGGGTCAGCGATTCAATCTACCGCCCATGTGGATGCAGGATGAAAAGGAGGTCGAAGCATATTATAACTTGCAAACCCATCACAAGCTTCTTCAAGAACCAGAATATATTGCTCCCGTAACACATTCATTCATGCATGCATACATGTTACATACCCTCTGTCCAAGAGAGATCCTGGCATTAGCTATAAGGGTG
>TCONS_00006102 gene=gene30997-v1.0-hybrid
CTCGGCGCCGGCGGTCTCCTCTTCCAGACCTCCATAAAGCAGGTGTTATGAGGGGAAGTTGCTACTTGAAAGTTGAAGGAGGCCCAGAGAATATATCTTCCCTGTTTTATGTCAAAGGGACTGCAATCTGATCGCATATGATGTGGTTTATCTGGTCACCAGTTTGTTGCAGCTGATATTTATGTGCATACACACACGTCACACGCCAAGAGTGCTTCTCATCCAGTTTGCGCATACACCTTCCCTAAGTAGTTCATGCAGATGTGGGTCATGTTAGAAAGGGCCACTGAATGGAGGTGGTGATGGACACGTGTTTGGGAGATCAGTCTTGAAATGAAGATAGCAAATAGGTATGGGGTAGCAAATCTTACCCTTCCATGCAGTTCCACTCTCTTTATGGAAAAAGGAATGCTTTCAGTAAGTTTACTTGGAATAAGAATCGCGGCGGACCGACGCTGGTTATGCACAATGAGCTGGAGAACCTGGTATATCACAAAAGTGCCACATAGGAACTAGGAAGTAAGGCCTTCTAGCCTTTTTCTATTGAGCAACTGCAACATAACTCTGAATGCAAATTAACTTTAATCTAGTCTATGCAATTTTCTTTGCCTGAAAATATGTTCTTACATTAGACAGCCTTTCTTCTAAAGGACTTTAATTTATACAGCCTTTGTTTACTGCAAATTAATATCAGGCCATGTTTGTTTGCTGGAATTAGCTTTTATGAAAGGAATGCAATCCCTCGGCTGAAGGGATTTGTTTCGTCCTATTTGGGCATTGAGTTTGCTCTTGCAGAGTTGCAGGTATCGTTGGGAAGCCTCCCAAACGAGACCTCAATTCATTCATCACCAGATTTTCAACAGCTGAAGACTGTTTAGTGAAGCATATCTCTACTACTATAAAACCAGCAGTAGGAAATTCACCAAATTATGTTTTGCCAACTAGGGTCAGCGATTCAATCTACCGCCCATGTGGATGCAGGATGAAAAGGAGGTCGAAGCATATTATAACTTGCAAACCCATCACAAGCTTCTTCAAGAACCAGAATATATTGCTCCCGTAACACATTCATTCATGCATGCATACATGTTACATACCCTCTGTCCAAGAGAGATCCTGGCATTAGCTATAAGGGTG
>TCONS_00006103 gene=gene30997-v1.0-hybrid
CTCGGCGCCGGCGGTCTCCTCTTCCAGACCTCCATAAAGCAGGTGTTATGAGGGGAAGTTGCTACTTGAAAGTTGAAGGAGGCCCAGAGAATATATCTTCCCTGTTTTATGTCAAAGGGACTGCAATCTGATCGCTTTGTTGCAGGTAATGTGTATTCATTACATCAATTATTATGATGGATCAAATTTAGCTCTGTTATGTATTGTGATCGAAAGATATGGTCCTGCAGGGTGGTGATGGACACGTGTTTGGGAGATCAGTCTTGAAATGAAGATAGCAAATAGGTATGGGGTAGCAAATCTTACCCTTCCATGCAGTTCCACTCTCTTTATGGAAAAAGGAATGCTTTCAGTAAGTTTACTTGGAATAAGAATCGCGGCGGACCGACGCTGGTTATGCACAATGAGCTGGAGAACCTGGTATATCACAAAAGTGCCACATAGGAACTAGGAAGTAAGGCCTTCTAGCCTTTTTCTATTGAGCAACTGCAACATAACTCTGAATGCAAATTAACTTTAATCTAGTCTATGCAATTTTCTTTGCCTGAAAATATGTTCTTACATTAGACAGCCTTTCTTCTAAAGGACTTTAATTTATACAGCCTTTGTTTACTGCAAATTAATATCAGGCCATGTTTGTTTGCTGGAATTAGCTTTTATGAAAGGAATGCAATCCCTCGGCTGAAGGGATTTGTTTCGTCCTATTTGGGCATTGAGTTTGCTCTTGCAGAGTTGCAGGTATCGTTGGGAAGCCTCCCAAACGAGACCTCAATTCATTCATCACCAGATTTTCAACAGCTGAAGACTGTTTAGTGAAGCATATCTCTACTACTATAAAACCAGCAGTAGGAAATTCACCAAATTATGTTTTGCCAACTAGGGTCAGCGATTCAATCTACCGCCCATGTGGATGCAGGATGAAAAGGAGGTCGAAGCATATTATAACTTGCAAACCCATCACAAGCTTCTTCAAGAACCAGAATATATTGCTCCCGTAACACATTCATTCATGCATGCATACATGTTACATACCCTCTGTCCAAGAGAGATCCTGGCATTAGCTATAAGGGTG
>TCONS_00006104 gene=gene30997-v1.0-hybrid
TCTCGGCGCCGGCGGTCTCCTCTTCCAGACCTCCATAAAGCAGGTGTTATGAGGGGAAGTTGCTACTTGAAAGTTGAAGGAGGCCCAGAGAATATATCTTCCCTGTTTTATGTCAAAGGGACTGCAATCTGATCGCTTTGTTGCAGGTGGTGATGGACACGTGTTTGGGAGATCAGTCTTGAAATGAAGATAGCAAATAGGTATGGGGTAGCAAATCTTACCCTTCCATGCAGTTCCACTCTCTTTATGGAAAAAGGAATGCTTTCAGTAAGTTTACTTGGAATAAGAATCGCGGCGGACCGACGCTGGTTATGCACAATGAGCTGGAGAACCTGGTATATCACAAAAGTGCCACATAGGAACTAGGAAGTAAGGCCTTCTAGCCTTTTTCTATTGAGCAACTGCAACATAACTCTGAATGCAAATTAACTTTAATCTAGTCTATGCAATTTTCTTTGCCTGAAAATATGTTCTTACATTAGACAGCCTTTCTTCTAAAGGACTTTAATTTATACAGCCTTTGTTTACTGCAAATTAATATCAGGCCATGTTTGTTTGCTGGAATTAGCTTTTATGAAAGGAATGCAATCCCTCGGCTGAAGGGATTTGTTTCGTCCTATTTGGGCATTGAGTTTGCTCTTGCAGAGTTGCAGGTATCGTTGGGAAGCCTCCCAAACGAGACCTCAATTCATTCATCACCAGATTTTCAACAGCTGAAGACTGTTTAGTGAAGCATATCTCTACTACTATAAAACCAGCAGTAGGAAATTCACCAAATTATGTTTTGCCAACTAGGGTCAGCGATTCAATCTACCGCCCATGTGGATGCAGGATGAAAAGGAGGTCGAAGCATATTATAACTTGCAAACCCATCACAAGCTTCTTCAAGAACCAGAATATATTGCTCCCGTAACACATTCATTCATGCATGCATACATGTTACATACCCTCTGTCCAAGAGAGATCCTGGCATTAGCTATAAGGGTG
>TCONS_00006105 gene=gene30997-v1.0-hybrid
TCCAATCTCGGCGCCGGCGGTCTCCTCTTCCAGACCTCCATAAAGCAGGTGTTATGAGGGGAAGTTGCTACTTGAAAGTTGAAGGAGGCCCAGAGAATATATCTTCCCTGTTTTATGTCAAAGGGACTGCAATCTGATCGCGTGGTGATGGACACGTGTTTGGGAGATCAGTCTTGAAATGAAGATAGCAAATAGGTATGGGGTAGCAAATCTTACCCTTCCATGCAGTTCCACTCTCTTTATGGAAAAAGGAATGCTTTCAGTAAGTTTACTTGGAATAAGAATCGCGGCGGACCGACGCTGGTTATGCACAATGAGCTGGAGAACCTGGTATATCACAAAAGTGCCACATAGGAACTAGGAAGTAAGGCCTTCTAGCCTTTTTCTATTGAGCAACTGCAACATAACTCTGAATGCAAATTAACTTTAATCTAGTCTATGCAATTTTCTTTGCCTGAAAATATGTTCTTACATTAGACAGCCTTTCTTCTAAAGGACTTTAATTTATACAGCCTTTGTTTACTGCAAATTAATATCAGGCCATGTTTGTTTGCTGGAATTAGCTTTTATGAAAGGAATGCAATCCCTCGGCTGAAGGGATTTGTTTCGTCCTATTTGGGCATTGAGTTTGCTCTTGCAGAGTTGCAGGTATCGTTGGGAAGCCTCCCAAACGAGACCTCAATTCATTCATCACCAGATTTTCAACAGCTGAAGACTGTTTAGTGAAGCATATCTCTACTACTATAAAACCAGCAGTAGGAAATTCACCAAATTATGTTTTGCCAACTAGGGTCAGCGATTCAATCTACCGCCCATGTGGATGCAGGATGAAAAGGAGGTCGAAGCATATTATAACTTGCAAACCCATCACAAGCTTCTTCAAGAACCAGAATATATTGCTCCCGTAACACATTCATTCATGCATGCATACATGTTACATACCCTCTGTCCAAGAGAGATCCTGGCATTAGCTATAAGGGTG
>TCONS_00006137 gene=gene31022-v1.0-hybrid
TGGGAAGCTGGTATGTATTGCTCATCACGATGGGGAAGTTCAGTGTCTGGTGATGTTTTGAGAGCTTGAAAGCATATGTTGTTTTTGTTTTTAGAGAAAGGGGTTGTTCTTATATTTTCTTTACCGAACGGTTCAGTACTTGTCCGACAATGATGCATCGAATAAGATTAAATGTTAGATGTTTATCTAAGATGACTCGTCTTTTAATTACATATGGTATGCATAGCTGGTTACTTTGGTTGTGATTTGTGAAGCTGGTTAATGTGATCCATAGTATTATATAGCTATGTATATAACACAAGCCTCTATAAGTGCTTTTTCTGCCCCCACAATCTTGCCAAGCTTAAGGCGCATTTCGTGTTAGCTTCTTTTGAATCGAAACCTTGAACTAGTAGCGTTTCAAGTGCAGAAATGAAAGCATTCTTGTCTGCAGGTAGTTTGTGATCATAAGGATTAACAGTGAATACAATGTCCTCATGCTAAAATTGTTTTTGATGGTTCTCCTTGTCATGCAATT
>TCONS_00011379 gene=XLOC_003512
TGATCAATGAAATGCAACAAAAAGAAGTATTGCAACTGAATAGTAAAACTGAAACATATAAGACAAATTTTCAACTGATTTACACACGTAACAGATTTAAGTTTTGGCGGATAACAGTTGTGTGTATGGAGGAGGCATATAGAGAAGTTTGAAATTGTGTCTAGTATTAGAAATAAGGCAATATAAACGAACACTGAATAACACCAATTCTCAGCTTCCGGGAAAGGACTACTAAACTAAAATGGATCTTTGTGGAATAGCCGAGCAAAGAAGGCGAAAGGGGACTGCAGGCACTGAATGAAATAAGTGGGGATCTTCCTTCTCCCTTGTTGATCTATCTTTCCTATTACCAGAGAAGAGAGTTCGGTCTACAAGAAGCTGGCCCCTAAATATAATTTTAAGGGTGACATGTTTTTACTGATGCAGATGCATATACATATATGCATAGGCTGCAGACTGAAGACTCCCTGCGACTTCCGTGGTTCTCAGGCCGTATTACATAACAAGAAATTGAAGATGGGTAAACCAACAGACACAGTTGGGAGGTGAAATTGAATCGGCCATGGAGATCGAGAACGTCCACTTTAGATCCAGCAGTTTGCACAACAGATATAAATCTATATCTTCAAAGTGCGCAGATGTTGTTGTATAAATAGAGAAAAT
>TCONS_00000596 gene=gene31034-v1.0-hybrid
ACTGAGAATGCAACGGTGCTGGGTTCCTTGGAGGATTCATGAGCACACACGACGACTAGAAAGAACAGAAATCCTCTCAGAGAATACCAAAAGAATGTTGTTCAGTGTGTTCCTATAGTAAATTTTGTACTATGGATATGTAAGAGAACCAGTTCCTTTGGTTAGAGATTGTAATGTTTTACATATTGTTAAAGAACAGCCCAACTGTTATTTGGGTCAGATATGTCGGCTGCATATCTGGTTCTATTCTTCATTACTGCATTTTTGTTGAAAATTTTGTACCATGGATATGTAAGAGAAC
>TCONS_00006154 gene=gene31039-v1.0-hybrid
TTTTTTTGTGTATAAGAATCTCTTTGGTCTATTAGCTTAATAGGCTTCCTTTCATATGACATATCATAACCTAGCGTCTATATGATCAACAACTTTTGCTTAAGAAACTAAGAGAATGGCACCAAGTGCGTCCATGCAGTAGGCAACAGCCATGTAACTAGCACTAACTAAAACAAGCAATCTTATTCAACAGACGAGTTCATAAACTTCGGAACCCGAACTCTCAATTCCCAGTGAAGGCCTATGCTTGGATCTCTTGGATCTCCTACCAATGCCCAGTAAGAGCCTACTGTTGAATCTCCTTCAAGTACATACCTGTGAAAAACATAATAAACATTATGTAAATATCTCAGCCTTTTCTTTTTCTAATGTAGAATTATGATATGATATGATGGAAGAGAGAAATGAGAGTATATATTTAGCTTACTCGGTGCAGTCCATGTCTTCCGGGATAGGTACCAGCGGAAGC
>TCONS_00000718 gene=XLOC_000220
TTTTAAATTCGGCCAGCAAATTTATAAAATCTCTAACTACAAGTTTAGTTAGGCTTTATTTAATTAAGCCCAACACAAGTCATACACTTAACAAAATCTACATAAACACTAAGACTTGAGAATCGCCGCACCGGCGTTTATTACAAAGCTACCAAATTTTGTCCATATCCACTTTGTTGATCTTTATAATTAAGACGGTGACTGCTCAGTCTCAAACTCAAGAATTTCTGCCATTTTAGGCTTTGCCGTCCTCCTTTGCTCTCTTGTACCTGCGGACACTAGAGGAAGTTCTCTTGATATGCGTTTTGTAAATTGGGGTATAGGCACCACGTCCCGTTATGGATTCCGCGGTTTCTTTAATCAAGGCTTGATGGCAGCACCACCCGGCTATACTTTCAAAAAGAAAAGAAATATCCTTCACGGCATGGCACCACGATCTCTTCGTCCTATTTCCAGACGAACTCCACGCAACTTCTTTTATCTCCTACTG
>TCONS_00000728 gene=XLOC_000226
AGTCTTACAGTTGCTGACAACTAGAGAGAGAGAGATGATCTGTAAAAGGAGTAGTCCATTAATCTTACTAAATTGAAGAAAGGAGCTATTATTGAAGCCTCAACAACCCTTACCAACTTGTTTCTTAATTCAGAGATTTGGTGATCTATCTGTTTCTTAATTCTCTGCAGAAACTTGTCTCTGGATTTTTGTAACTTTGATGTAATAATTTAGTGACTGACAGAAAATTAAGAGGATAAAACTTTTTACTGTTTTTGCATGATTTTGAAATTTTTGAGTCTTGGATCAGGGGAAGCATGATTGAGTAGATTCAGCTGTACAAGTACATCATAGCAAATACAATCACAGAATCATAAAAGTGAGTGACAATAGTGAGAGAGAGAGAGAGAGAGAGAGAGAGAGAGAGAGAGAAGAAAA
>TCONS_00011380 gene=XLOC_003513
CTCAGATATCACCACAAACAGCTAATTACGGTGGCGTTGGCTTTTTATCTACATGCATAACTTTACCTCAAAGACTGTATGTTTGTGGTCACTAACCCGCTAGTGATTAGTGAACATTCACCGTCATAGCTGTGGATTGAGTGCTCCCCTATTTGATGAACGTTTCTCTTATTCTCGACATCCAACTATAATTTTAGACTGTATGAAACATCACATTGAATTTAAATTTAGATGTGTGCTCTCAGTTCCGTCCTACGGTTTTGCCTTGTGTTAGGAGGCAGAGATAGAATCATTTAAACAAACAAAATTGCAAATAATAGATTTGGGTCTGAAAACTGAAATGGACTGACCCAAAAAAGATGCTCTGTACCAAATTCCACTTGAAGCACTTGAAGTGATGATGAGCTTGTTCTGCAATCACCCAGTTGGGTTTTTTCCTTTTCAAATTCCTGTGACCGGGAGCCTATTCAACAACATCATCAGCTCCACATCAATCACGTATCAGGTAACGTTTTCACTTTACAGTCTAAATTATATATACCCCGATTGATGGTTCATCATCTCATTAGGTTATAACTTATCGGGTTTTCAGATCTAAGAGAAGCTCACAGTACGCATGCATGAATGGTTTTGTGGTCATATACACAAAATCGGAGAGGAATCAAAACATCAGCAAAGCTACCCAAGTAAATTCGAAAAAGGGTTTTGGTATATTTGTGGTGCAGTGCTCTGAAGCATGTGGATCAATACCAGTAACCTTGTGAACTTGAAACTTCGATCTTTCTCTTTACATCTATCTATGATGGGATATCTTGTTTGCACCATATGATGACCTTGAGTGGGTTACACTAGTCAGCAGCCAGTGTCCTTATATCTGTGGGGGTCCTATACACTTAGTGGGGGCAATGGGCACAAGCACCTTTCCAACAAGGCCTTTGTCAAGTTGTAGAGCACAGTGGTGAGATAGAAGAACAGAGAGTTTTTGGTGTTTGATGTTTAGCAAAGATGGTTTTTAAGGGAAACGAAAACACTAGGAATAAGATCGCTAACATTATTCATCTAAATGGAATATGATCTCTCTCTCATGTTGGGTACTG
>TCONS_00011384 gene=XLOC_003517
GGGAGAGGATAATGAGTTCTTGCTAAATATGTTCTCTTACACATGATTAACCCGAAGAGAGCCTCTTTTGTATTTTCTACTGTTTGTGTACAACAACTAACCCTACACTATTTGCCAAATGCTAATCAAACTTGGTAAAAACACAAGTGAACACAAGCTAGAGATGTTTATATCGAGTAGTTCATTCGACATTTTGGACTGCAGGTTCGAACTTGATCAACTTCATTTTTTGGGCCAGGAGGGCTCGCCACATGAAAGGTATATTAGAATATGCTGAATGCTGACCCCATATTATGGTGTTGAATATAATGAAAAATCATAGGCTACTTTTGTTGTATATAGAGATACATAAGCTAGTGGACTACCCAATATGATCACAAGTGGTGAGTTGGGGCCTCATCTTTGATTAATTAGCCAGAAACAAAACATTACATTGTAGCTTATATGCTTTCTAGTCATGTGATGCACTTTGGACCAACCCTAATGAATACTAACTAACC
>TCONS_00000768 gene=gene31132-v1.0-hybrid
TTTTGGTGGGGGACCTAGCAAACCGGATTACAGAGTTATACCTTGTGTGCAGTTTTTAGGTGAGGTGAACAAGTGGAGCCATCAGCACTGATCACCTGGTCAGCTTCCGTCAGATCTGACCGGCCAGGTACTGTTTGGCCAGATCTGACGGCAGCTGACCACCAGCTGGTGGTCAGTAGCTGACCAGGTGATCACCACCAGTGGAGCCATATATGGATATTACGAGCATATACCTGCGGCTGCAACAGAAGCAACCTGGAGAAAGCACCAAAAGAAACCAAGAGTTTGGCAACTATCTGCAACAAACTCCATGCTATCTAGTATGTTATGGAAACTGTTACCCCATGTTATATATTTGTCATTTGAAGACTAGTTTAATTGTTCTATGACTTTGTCACTATAAAGTTGTGTACTACATGGAGGCTTTTATTTAATATGCC
>TCONS_00011386 gene=XLOC_003519
AGAGCATCTGCATAATAGCATTTAATTACAAATACTTGCTTTCAACATAACCTCCTCTGCTTGCCTAAAGATCGTCTGTTTAAACTATCAATTAGTTACTAAACATATAATGAATTCATTGTTTTATATGCTCTCATTCTAGCAACTTAGACAACGACATAAGACAAATGGCTTCTTTCAATTAAGCACAATTCATATGAGTGCAGGGAAGGATAAACTTTTATGCATAGGAAATGAAGCGGTACTCCAATATACCATCAGAGAA
>TCONS_00000771 gene=gene30628-v1.0-hybrid
TTTTTTTACAGAAATAAACACAACACTCGTAGAGGGCTCTTATTCAAACAGCTAAACACTACTACATAGTTCCATACAGGCTAAACACTACTACATAGTTCCATAAGTTCTACAAGGCATAAGTTCCATAAATTAAAAACACACAAGCCACTCTCAGCTTTTGTCCATCCAACCAAACACTAGTTTAGACACGAGAGAAATGAGAAACACCCACCTTAAGCCAAGCAAAGTAT
>TCONS_00000772 gene=XLOC_000243
CAATTGCCCACGATATCCTCACTGAATAACTTCTAGGGCACACGATCTAAAGAGGAACGGAGGACGACGGGGGCGGTTATCGGAGGTCAAAGACGAAGAAGAGAACACCATATTATCGATGTGGGAGTTTATATATTATTGACCACCATATTATACAAGATCAGAAACAGATCGAACCGGGAGAGAGGAGAAGAGAAAAATTAAGAACAGTTCATAGTTTGCATACCTTACAGTCGTTCAAATGTATGGAGATTTCTAAAATGACTGAAGATGGTCTGTTGGTGCGTGCTATTTGTTACAGACATCCAGCAAGCGGAGGAAAAGAATTGGTAACCAAACAAATATTTGATCACTTTAGGATACGAGGAAAAGAATAAACCAAAACATGTTCCCTCGGAAGATTTTGCAATTTTGGTTGAGTAGGTCATTGATCGTTTGACTATTCTCATCCCCCTTTTGTTTTACTGATGGAGTTTCCGTTGGTGATATGTTCAATTTTACACAGTTGGAGGATGTTGGATTAATTTGTTTCGGGTACGGCTTCTCATTCTCAGGTTATCTTATGCTACCAGTTGACGTTTATGAATCCTTTCAAATCATGCTTGCAGTTTTTTCACTTGATTTGGCCAAGAACCTTTCACTTTGCAATTCTTCTCCAAATTTCATTTGTCAATTCAATTGTTGGATAACATAGGGACCTTTGATTTTGGGAAAGCCATATGTGCATGCTCTTTGGTGAATATGTACAGAGGAATTGGATTTGTTAGATTATCATTACAGTGTTATCAAGAAGTAGGGAATTGGCCGATTTAAGACTTTGTTAGGTCATTCAAGAGGTCTCTTTAATATTTTTTGTTGTTGCAGGAAATGGAAGAGATGATTTTTGTTTCAAACTCTTGGCCAGAAGAAGTTTGGGTTTCTGATCCCTTATGTTTATGTGATATGGTCATCTTAATTGCCTATTTTGAGTGTTAAAGGGTTCTTCAGTGTGTGGATATAATTACTGAGGCAACTATAGTAATACAGGAAGAAAGAGTACTTACCAGATGGGTAAGCAGATAAATTTTGCTGTTTAACAAGAAAATGAGGTACAAAAAGGTTTAAGGGTAATCTTTTTCTGTATGTAAGAGACTTCTTCTATCATGCAGATTAACATTTTTCCTTTTTCTGTTTATAATGTAAATAATAAACCAAAATTGATTTGGGTACAAAGAGATTGTTGAGACAAAAACAAATTGAAATCTAAG
>TCONS_00000773 gene=XLOC_000243
CAATTGCCCACGATATCCTCACTGAATAACTTCTAGGGCACACGATCTAAAGAGGAACGGAGGACGACGGGGGCGGTTATCGGAGGTCAAAGACGAAGAAGAGAACACCATATTATCGATGTGGGAGTTTATATATTATTGACCACCATATTATACAAGATCAGAAACAGATCGAACCGGGAGAGAGGAGAAGAGAAAAATTAAGAACAGTTCATAGTTTGCATACCTTACAGGTAGTTTCGGGCTCGGTTTTGCATACCTTGCAGCAAGCGGAGGAAAAGAATTGGTAACCAAACAAATATTTGATCACTTTAGGATACGAGGAAAAGAATAAACCAAAACATGTTCCCTCGGAAGATTTTGCAATTTTGGTTGAGTAGGTCATTGATCGTTTGACTATTCTCATCCCCCTTTTGTTTTACTGATGGAGTTTCCGTTGGTGATATGTTCAATTTTACACAGTTGGAGGATGTTGGATTAATTTGTTTCGGGTACGGCTTCTCATTCTCAGGTTATCTTATGCTACCAGTTGACGTTTATGAATCCTTTCAAATCATGCTTGCAGTTTTTTCACTTGATTTGGCCAAGAACCTTTCACTTTGCAATTCTTCTCCAAATTTCATTTGTCAATTCAATTGTTGGATAACATAGGGACCTTTGATTTTGGGAAAGCCATATGTGCATGCTCTTTGGTGAATATGTACAGAGGAATTGGATTTGTTAGATTATCATTACAGTGTTATCAAGAAGTAGGGAATTGGCCGATTTAAGACTTTGTTAGGTCATTCAAGAGGTCTCTTTAATATTTTTTGTTGTTGCAGGAAATGGAAGAGATGATTTTTGTTTCAAACTCTTGGCCAGAAGAAGTTTGGGTTTCTGATCCCTTATGTTTATGTGATATGGTCATCTTAATTGCCTATTTTGAGTGTTAAAGGGTTCTTCAGTGTGTGGATATAATTACTGAGGCAACTATAGTAATACAGGAAGAAAGAGTACTTACCAGATGGGTAAGCAGATAAATTTTGCTGTTTAACAAGAAAATGAGGTACAAAAAGGTTTAAGGGTAATCTTTTTCTGTATGTAAGAGACTTCTTCTATCATGCAGATTAACATTTTTCCTTTTTCTGTTTATAATGTAAATAATAAACCAAAATTGATTTGGGTACAAAGAGATTGTTGAGACAAAAACAAATTGAAATCTAAG
>TCONS_00000774 gene=XLOC_000243
CAATTGCCCACGATATCCTCACTGAATAACTTCTAGGGCACACGATCTAAAGAGGAACGGAGGACGACGGGGGCGGTTATCGGAGGTCAAAGACGAAGAAGAGAACACCATATTATCGATGTGGGAGTTTATATATTATTGACCACCATATTATACAAGATCAGAAACAGATCGAACCGGGAGAGAGGAGAAGAGAAAAATTAAGAACAGTTCATAGTTTGCATACCTTACAGGTAGTTTCGGGCTCGGTTTTGCATACCTTGCAGGTATTTGTTTTTCTGTTTTGATTTGTTTAAATTTTTCAGTCGTTCAAATGTATGGAGATTTCTAAAATGACTGAAGATGGTCTGTTGGTGCGTGCTATTTGTTACAGACATCCAGGATACGAGGAAAAGAATAAACCAAAACATGTTCCCTCGGAAGATTTTGCAATTTTGGTTGAGTAGGTCATTGATCGTTTGACTATTCTCATCCCCCTTTTGTTTTACTGATGGAGTTTCCGTTGGTGATATGTTCAATTTTACACAGTTGGAGGATGTTGGATTAATTTGTTTCGGGAAATGGAAGAGATGATTTTTGTTTCAAACTCTTGGCCAGAAGAAGTTTGGGTTTCTGATCCCTTATGTTTATGTGATATGGTCATCTTAATTGCCTATTTTGAGTGTTAAAGGGTTCTTCAGTGTGTGGATATAATTACTGAGGCAACTATAGTAATACAGGAAGAAAGAGTACTTACCAGATGGGTAAGCAGATAAATTTTGCTGTTTAACAAGAAAATGAGGTACAAAAAGGTTTAAGGGTAATCTTTTTCTGTATGTAAGAGACTTCTTCTATCATGCAGATTAACATTTTTCCTTTTTCTGTTTATAATGTAAATAATAAACCAAAATTGATTTGGGTACAAAGAGATTGTTGAGACAAAAACAAATTGAAATCTAAG
>TCONS_00000775 gene=XLOC_000243
CAATTGCCCACGATATCCTCACTGAATAACTTCTAGGGCACACGATCTAAAGAGGAACGGAGGACGACGGGGGCGGTTATCGGAGGTCAAAGACGAAGAAGAGAACACCATATTATCGATGTGGGAGTTTATATATTATTGACCACCATATTATACAAGATCAGAAACAGATCGAACCGGGAGAGAGGAGAAGAGAAAAATTAAGAACAGTTCATAGTTTGCATACCTTACAGGTAGTTTCGGGCTCGGTTTTGCATACCTTGCAGGTATTTGTTTTTCTGTTTTGATTTGTTTAAATTTTTCAGTCGTTCAAATGTATGGAGATTTCTAAAATGACTGAAGATGGTCTGTTGGTGCGTGCTATTTGTTACAGACATCCAGCAAGCGGAGGAAAAGAATTGGTAACCAAACAAATATTTGATCACTTTAGGATACGAGGAAAAGAATAAACCAAAACATGTTCCCTCGGAAGATTTTGCAATTTTGGTTGAGTAGGTCATTGATCGTTTGACTATTCTCATCCCCCTTTTGTTTTACTGATGGAGTTTCCGTTGGTGATATGTTCAATTTTACACAGTTGGAGGATGTTGGATTAATTTGTTTCGGGAAATGGAAGAGATGATTTTTGTTTCAAACTCTTGGCCAGAAGAAGTTTGGGTTTCTGATCCCTTATGTTTATGTGATATGGTCATCTTAATTGCCTATTTTGAGTGTTAAAGGGTTCTTCAGTGTGTGGATATAATTACTGAGGCAACTATAGTAATACAGGAAGAAAGAGTACTTACCAGATGGGTAAGCAGATAAATTTTGCTGTTTAACAAGAAAATGAGGTACAAAAAGGTTTAAGGGTAATCTTTTTCTGTATGTAAGAGACTTCTTCTATCATGCAGATTAACATTTTTCCTTTTTCTGTTTATAATGTAAATAATAAACCAAAATTGATTTGGGTACAAAGAGATTGTTGAGACAAAAACAAATTGAAATCTAAG
>TCONS_00000776 gene=XLOC_000243
CAATTGCCCACGATATCCTCACTGAATAACTTCTAGGGCACACGATCTAAAGAGGAACGGAGGACGACGGGGGCGGTTATCGGAGGTCAAAGACGAAGAAGAGAACACCATATTATCGATGTGGGAGTTTATATATTATTGACCACCATATTATACAAGATCAGAAACAGATCGAACCGGGAGAGAGGAGAAGAGAAAAATTAAGAACAGTTCATAGTTTGCATACCTTACAGGTAGTTTCGGGCTCGGTTTTGCATACCTTGCAGCAAGCGGAGGAAAAGAATTGGTAACCAAACAAATATTTGATCACTTTAGGATACGAGGAAAAGAATAAACCAAAACATGTTCCCTCGGAAGATTTTGCAATTTTGGTTGAGTAGGTCATTGATCGTTTGACTATTCTCATCCCCCTTTTGTTTTACTGATGGAGTTTCCGTTGGTGATATGTTCAATTTTACACAGTTGGAGGATGTTGGATTAATTTGTTTCGGGAAATGGAAGAGATGATTTTTGTTTCAAACTCTTGGCCAGAAGAAGTTTGGGTTTCTGATCCCTTATGTTTATGTGATATGGTCATCTTAATTGCCTATTTTGAGTGTTAAAGGGTTCTTCAGTGTGTGGATATAATTACTGAGGCAACTATAGTAATACAGGAAGAAAGAGTACTTACCAGATGGGTAAGCAGATAAATTTTGCTGTTTAACAAGAAAATGAGGTACAAAAAGGTTTAAGGGTAATCTTTTTCTGTATGTAAGAGACTTCTTCTATCATGCAGATTAACATTTTTCCTTTTTCTGTTTATAATGTAAATAATAAACCAAAATTGATTTGGGTACAAAGAGATTGTTGAGACAAAAACAAATTGAAATCTAAG
>TCONS_00011387 gene=XLOC_003520
CAATGTCTCCTGACAACTGTTGCTGCTAATAAGCCTAATAGGCAAATCGACTGTCAGAAAACATGAGATAAATTAAAACCGCAGAGATCGGTTTCTAAAAATAAAAAAATGAATCAAAACTCGAAAAGTTTCGAAAATTTGCCACAAGAATTGACAGAATGTGTATAGTGTAGCCCCCCCAGTTTAATTGGGTGTGGCGAATGGAAAACACTATTTGGCTAAGTGTTGGGAAGAGCATGAGCTGATTAAACTTGACTGTTGAGCCTCAAATTGACTTTTCTTCGTAGCACCTGTTGTAATTGAGCTAACTGTGTAGAGTTGAACTGACATGCTTGTATGCTTGCGTTAACTTGGCTCCATAGAGACCTGCAAGCTCCTTGTGGTGATCAAACACAAACGGACTTGTACTGTTGCTTTGAACGTTTTGCCAAACCATAAACATGGTCTTTATGTACCGTTGCCGACTCTGTCGTTGTGTTAGCTCCAAAACTCATTGTGCTCTCTAAGAACAACTCAAAAAGTTGTTTGTAATAGGCGTGCATAAGTTTGGATATGATTCGCAGCTTCGTAGCCCCCCAGTTTGAACAATGTTGAGAAACTGACGAAACTACTGACACTGTAGAATTCCAAAAACCACTGACTGGTGTTGATTGACTGTCAACCCTAAGC
>TCONS_00011388 gene=XLOC_003521
TAAAAACTTAATGGAATGCATGAACCAATTAACAAACCTTCATGGAGAATGCTGTAGCATATCTGTAAAAGCTTCATGATTGCAACAAATCCGATGATGAAACCCTCATGAAAGAGATTATTGTTGCATTGGTTTTTCTTGTGCAATAGTGCACAACTGCGTTATTTAAGTAGGATGTGTTGCGGGAAGAAGCAATTAGCGATGGATCAGTAAGAAGACATAAGGTACTGTATACATTGTTTCCTGTACTTCCAATAATGATCTTTCTTTATTTTATGCTTCTCCGATTCTATCTTGATCCCTTTAGAAGTTAGAACCAAATTAAGATAAAATAGAAGAAAACGAAAATAACAAAATTTGTTTAGGAATCATGCCAC
>TCONS_00011390 gene=XLOC_003523
GACAACGTCAACTTGTTGACTATGGTGTGGGGACAAAGATGCGGTGATGATAATGTGCCGACCAATGAGAAAAGACGGTGTGTCCTACGTGGCGGGGGATAGCTCATGTGAACAAAAAAGTAACGAACTTCTTGGCGGGACCCACTCAACTGCTAATCACAAAGCACAAGGCGCGTGAAGGCGGCAACCGCCCACCACCAAACCGCTGGGGTTAGCAGACAGCCTGTTGTTGTTTGGCGAAAGCTAAAAGCCCAGAAGCACTTTTAGATCCAGAGCAGCTTTTGCGATGGCGTGACATCTAGTATGAGCCACCGCCGGCCTAAATGCCTAATTTTCTTCTTCG
>TCONS_00000841 gene=gene30810-v1.0-hybrid
CGAACTTAACGGATCGGTAGGTACAAGCAATGGTACTCAAATTCCGGCGATGTGATTGAATTGGGTGAATGAGAACCCAGATTGAACAAGTGTCCCCAATTGAAACGAATGGATTCGGATCTGAATTTAAGTTCGGGGATCAAATTAAGTTGCTAAAATCGAAGTTAATCGAGCGGAGGAGTGGGAGTTGTAGAATCTCCCGGACAGTGAGGGTGAGGCGGTGGACCGGAGGACCGGTCCGGTTGCTGACGACTTTCTAGAAATTGCTGCCATTTTTCAGTTGAGACTTAGAGAGAGAGTGAAGGGAGTGTCTTAGAGAGAGAAAATAAGAGACGAGAGAGGGTTTTGTTGTTTTGATTAAGCTGCGTTTTGCTAACCAAATTGGCAAACCTAGCTTCACTCGAG
>TCONS_00000871 gene=gene30826-v1.0-hybrid
CCCGGACCTCCTCCTTGGTGATCACCGTGCTGCATCTTCGAATTCTTGGTGAGACTACTAGCTTGTATAAACAAAAAGAAAGTTGTTCTTGCTCCTCCGTGGTGTGGTGGTCCGCCGTGATGATCACCGTGATGCATCTTCGAATTCTTGGTGAGACTACTAGCTTGTATAAACAAAAAGAAAGTTGTTCTTGATGTGGCGAACTGTTGAAGAGTTTAAGCTAGTAGGAGTTGATTTTATAGGAGAAAGGTGTCGGTACGGGCTCTAGATGATTCAGATGTGTCGACA
>TCONS_00006450 gene=gene30832-v1.0-hybrid
TTTTTAGTTACACCATACTCAGTAATGCCAACAAATTAAGATGGGACTCATGGGAGTCCATATAATCAAAATGAAGGGCAGCACTGCTTCTTCGTTTTGTAGTCGAGCAACTACCACCCACTTCTTCAGATAATACCACCAGATAACCACTATCTTGGCTCCGTCGCATCGAAAATTTCTAATCCAAAAGCCCTAGTTTTGGAGACTTGAAGCGTGACTTTGCTGCCGGACACGAAGTTGAAAAGACCTAACTAATGTTCTAGGGGATACATCCCTTGTTAAGGATCTCTTCTTGCGAATTCTCTACACCAAATCTCTTAAACCGTGCCTAAAACCAAACATGAAACATGGCTTAAATCACAGTCGCATATAAGAGGTAACTAATTATGCAATGATAACCTCACCAGAGGAACATTTTCAGTGAATAATTTACAGAGATTTTTAACATGCAGATCAAGAAAGGTTACGTAATGTACGTTTATATACAGCACCAATATTGTATAAACAGTGAAACACAATTAGCCTAGTCAAACAATCAATATCGAATACTCCTCCAATCCCTCAGGCGGAGATTAAATTAGCTACAAGCGGTTATCTCCTTGGACGCCGGAGAAGCGGCCGCAGCGG
>TCONS_00006529 gene=gene34422-v1.0-hybrid
TTCAGAAAAGCCTCAACCATTTCTCTCTCTCTTTCCTCCCGACGCCGCGCGCGCGGCCTCATCTCTGCCTATCCGGAACTCGGCCGTCCGGCCACCAAACCGGACGCCACTGGTCCCGTTCGGTACGCACAGGCCTCCTCTCCATTTCTGGGGCTGCACCGCTCGTTGTCTCGCCGCCTAGACGCCGCTACAAGGCGGTGGAGGTGTTTCGGTCTCGCCGGAAATTCTCCCTTCGACGGCAACATAGGTCGAAACTTGATTTGAAGCTCGAGCTTGTGGCGGTTGTTTGGAGCAGTTTAAGGCCGATTCGAGGCTAGTCTCAGATCTCTGACGGTTATTATTAGAGTTACCATGGGAAAAAGTTTCTAAAAAGAGATAAAAAAAACCTACTACCGATGCAAGTCGGCTCATTGCCGTGTGCAAAGATGTGAGGAAGATACGACAGTTCTTATCATTACTTATTTTGGTAGTCACAACCACCCTAAACTCACATAAATCCTCATACCTAGTTAAGTGAATCTTTAGCATGCATATATTTCCGTCGGTGGTCGAGGATGAGGATTATGACGTTGGCAGCTTGGAACGGTTGAGCTCAACGCCGGAGTGGTGGGAAACACCGGAGGAGTTGGCTCATTTGCCTTTAACGGAAGAGTGCCTCGAGAAATACATCTGAATGTTATCACAGATCTATTATGTTACACGCTTTCCTGTCCATGAGGAATCTGAAAACGACCGCTCTACTTCATCTCGCCCTATATGCCAAATTGCTGCTAGAGCAGGACATACTATTATTTATTGCTACAACAGACTCAATCTAGCCTATATGAAGGGAGAGTTCCATCCAAAAGACTCAGTGCTATGGCTGCCTCCATTACCACACCTGCTTCCTCTACATGGTTGCTCGACACCGGTGCAAATTCACATGTCACTGCTGATTTGGGGAATCTGCAATATCAAACCGTCATGGTAATGATCAAATCAATGGCATAGGTACTGCTACTCTTCCTATTTCTCATATTGCCTCCAATTGAATAACGATACTTTCACTCTTAATAATATACTTCTTTATGTTTTCATGGATTTTGTAAACAAGATCATAAAGGACAGTTTATTTTGAGCATATGGTCAGATTTTTGCAGGAGCTCAAATAAACATACAGAAGTGTCCAGAATCAGTACTGATATACGGTCCTTCAGAGATCAATGTCATCAGCTGATTCCATATATATGCCTATACGATCTAGCACTGGCCCAACGATGAACATCTCTATCTCGAATTAGGCAAGAATGAATATCTCAGTATCGATGTTTCTAGTTTCCGCATGGTAAACTAATGAATTCATCTTTATTTCTGTGCTGTAAATGCAAATGCAGAAGGAAAATTTTCTGTGACAAGGATCAAATCCAGTACTCTAAACAAACTCTGTTACACCCTTTGTGTTGTGCGCATCGCGTTCGAGTTTCGACCATTACAAACTCTTAGTTTATGATGTTTTCCTAACCTATATTGGCCTTGATTTTGGCACCACATGAACTTGGGAGCTTTGGAACCAAGAAATCCTTAGCAGCTTCTTAACCTGTAGCTTGTGTTTTCATCAATGTACACTCCTTTCTTGGTCCAAGTTAGTTACAATTACAAAGACGCACACTGAATCGAAGCTATATATTTGAGTACTGCATAGTTTTCTTGCTAACAAACAAGCCATGTGGACTATGGAGTGTCTGCCTATCTCCCTCTCTATTCCATGTGACCAGCTTCATCGAATATGTAAATTTAGTACTAAATTCATTCAAACCTTTTGAACGACTAAAAGATATTTCTTATATTTGTCAGGATTGCGTATTGCGAGTGTGAGCAATCATTTTTTGACTTAGTACTGAGAGAGACAGCAGTGACTGTTGCACTATATATGATGTTATGTCAGTTTGAGCATCAATATTAAAAAAGGCTTTCTGCATTCGAATTTTCCATTAATTTTCTTGGCAACATGCATGTTTGCACATAATGATGAGTTTTATCTGCAAAAGTTTGTGTTAGACTTCAT
>TCONS_00006532 gene=gene34422-v1.0-hybrid
TTAGAAACCCATTTCAGAAAAGCCTCAACCATTTCTCTCTCTCTTTCCTCCCGACGCCGCGCGCGCGGCCTCATCTCTGCCTATCCGGAACTCGGCCGTCCGGCCACCAAACCGGACGCCACTGGTCCCGTTCGGTACGCACAGGCCTCCTCTCCATTTCTGGGGCTGCACCGCTCGTTGTCTCGCCGCCTAGACGCCGCTACAAGGCGGTGGAGGTGTTTCGGTCTCGCCGGAAATTCTCCCTTCGACGGCAACATAGGTCGAAACTTGATTTGAAGCTCGAGCTTGTGGCGGTTGTTTGGAGCAGTTTAAGGCCGATTCGAGGCTAGTCTCAGAGCAATGGCGTTCATCAAGGCCTCCGAACCCCGCGCCTACTTCACGTGCTTCCAGTTCAAATACAAGTGCCGCCGCAACAATCTGCTTCATAGGCGTTGATTCAGCAGTCATCTCTTTCTTTAAACAAAATTGATATGAAGATCTCTGACGGTTATTATTAGAGTTACCATGGGAAAAAGTTTCTAAAAAGAGATAAAAAAAACCTACTACCGATGCAAGTCGGCTCATTGCCGTGTGCAAAGATGTGAGGAAGATACGACAGTTCTTATCATTACTTATTTTGGTAGTCACAACCACCCTAAACTCACATAAATCCTCATACCTAGTTAAGTGAATCTTTAGCATGCATATATTTCCGTCGGTGGTCGAGGATGAGGATTATGACGTTGGCAGCTTGGAACGGTTGAGCTCAACGCCGGAGTGGTGGGAAACACCGGAGGAGTTGGCTCATTTGCCTTTAACGGAAGAGTGCCTCGAGAAATACATCTGAATGTTATCACAGATCTATTATGTTACACGCTTTCCTGTCCATGAGGAATCTGAAAACGACCGCTCTACTTCATCTCGCCCTATATGCCAAATTGCTGCTAGAGCAGGACATACTATTATTTATTGCTACAACAGACTCAATCTAGCCTATATGAAGGGAGAGTTCCATCCAAAAGACTCAGTGCTATGGCTGCCTCCATTACCACACCTGCTTCCTCTACATGGTTGCTCGACACCGGTGCAAATTCACATGTCACTGCTGATTTGGGGAATCTGCAATATCAAACCGTCATGGTAATGATCAAATCAATGGCATAGATTTTTGCAGGAGCTCAAATAAACATACAGGTATCATATCTCGTTGGTGGTTCATGTTATATATTGCTGTTGCACAGTAGTTTTGGAATTCAATTAACTTGTTAGTTATTTGTTGTTCCTTAGCTCAATGTTGTAGTGATATATAGACAGAACTTTGAAATGGTTATTGAGACTGTAGCACCTTGTGCACACTCCAGAAAAATCTCAATATTGATATTCTGAATTTCACGTTATGAATTCATGCACAGTTGTCCTCTTAACTTGCTGTACTAAAAATGCAAATTCAGAAGGGTTCGATTTTGGTGGTGAGAATCAACTTAGTTAGTTGTGGATGAAGGTTTTGTTATGTTAATTCTTTGTGTTCCATAATCTTTTTAATTTCTGATAAATCTAACCTCCAAGAACAATGAAGATATTGAAACAAAGTAGAATCAATTTGAGTGGTGCAGTGTTATTTACCTTAGCATAAGGGGAATAGTACTTATAGCCTTCATTATGGTTTCCACATATCATTAACTTGTTTAACATATATATATCTGTTTGCCCTATGACTCTAGAAGTGTCCAGAATCAGTACTGATATACGGTCCTTCAGAGATCAATGTCATCAGCTGATTCCATATATATGCCTATACGATCTAGCACTGGCCCAACGATGAACATCTCTATCTCGAATTAGGCAAGAATGAATATCTCAGTATCGATGTTTCTAGTTTCCGCATGGTAAACTAATGAATTCATCTTTATTTCTGTGCTGTAAATGCAAATGCAGAAGGAAAATTTTCTGTGACAAGGATCAAATCCAGTACTCTAAACAAACTCTGTTACACCCTTTGTGTTGTGCGCATCGCGTTCGAGTTTCGACCATTACAAACTCTTAGTTTATGATGTTTTCCTAACCTATATTGGCCTTGATTTTGGCACCACATGAACTTGGGAGCTTTGGAACCAAGAAATCCTTAGCAGCTTCTTAACCTGTAGCTTGTGTTTTCATCAATGTACACTCCTTTCTTGGTCCAAGTTAGTTACAATTACAAAGACGCACACTGAATCGAAGCTATATATTTGAGTACTGCATAGTTTTCTTGCTAACAAACAAGCCATGTGGACTATGGAGTGTCTGCCTATCTCCCTCTCTATTCCATGTGACCAGCTTCATCGAATATGTAAATTTAGTACTAAATTCATTCAAACCTTTTGAACGACTAAAAGATATTTCTTATATTTGTCAGGATTGCGTATTGCGAGTGTGAGCAATCATTTTTTGACTTAGTACTGAGAGAGACAGCAGTGACTGTTGCACTATATATGATGTTATGTCAGTTTGAGCATCAATATTAAAAAAGGCTTTCTGCATTCGAATTTTCCATTAATTTTCTTGGCAACATGCATGTTTGCACATAATGATGAGTTTTATCTGCAAAAGTTTGTGTTAGACTTCAT
>TCONS_00006533 gene=gene34422-v1.0-hybrid
TTAGAAACCCATTTCAGAAAAGCCTCAACCATTTCTCTCTCTCTTTCCTCCCGACGCCGCGCGCGCGGCCTCATCTCTGCCTATCCGGAACTCGGCCGTCCGGCCACCAAACCGGACGCCACTGGTCCCGTTCGGTACGCACAGGCCTCCTCTCCATTTCTGGGGCTGCACCGCTCGTTGTCTCGCCGCCTAGACGCCGCTACAAGGCGGTGGAGGTGTTTCGGTCTCGCCGGAAATTCTCCCTTCGACGGCAACATAGGTCGAAACTTGATTTGAAGCTCGAGCTTGTGGCGGTTGTTTGGAGCAGTTTAAGGCCGATTCGAGGCTAGTCTCAGAGCAATGGCGTTCATCAAGGCCTCCGAACCCCGCGCCTACTTCACGTGCTTCCAGTTCAAATACAAGTGCCGCCGCAACAATCTGCTTCATAGGCGTTGATTCAGCAGTCATCTCTTTCTTTAAACAAAATTGATATGAAGATCTCTGACGGTTATTATTAGAGTTACCATGGGAAAAAGTTTCTAAAAAGAGATAAAAAAAACCTACTACCGATGCAAGTCGGCTCATTGCCGTGTGCAAAGATGTGAGGAAGATACGACAGTTCTTATCATTACTTATTTTGGTAGTCACAACCACCCTAAACTCACATAAATCCTCATACCTAGTTAAGTGAATCTTTAGCATGCATATATTTCCGTCGGTGGTCGAGGATGAGGATTATGACGTTGGCAGCTTGGAACGGTTGAGCTCAACGCCGGAGTGGTGGGAAACACCGGAGGAGTTGGCTCATTTGCCTTTAACGGAAGAGTGCCTCGAGAAATACATCTGAATGTTATCACAGATCTATTATGTTACACGCTTTCCTGTCCATGAGGAATCTGAAAACGACCGCTCTACTTCATCTCGCCCTATATGCCAAATTGCTGCTAGAGCAGGACATACTATTATTTATTGCTACAACAGACTCAATCTAGCCTATATGAAGGGAGAGTTCCATCCAAAAGACTCAGTGCTATGGCTGCCTCCATTACCACACCTGCTTCCTCTACATGGTTGCTCGACACCGGTGCAAATTCACATGTCACTGCTGATTTGGGGAATCTGCAATATCAAACCGTCATGGTAATGATCAAATCAATGGCATAGATCATAAAGGACAGTTTATTTTGAGCATATGGTCAGATTTTTGCAGGAGCTCAAATAAACATACAGGTATCATATCTCGTTGGTGGTTCATGTTATATATTGCTGTTGCACAGTAGTTTTGGAATTCAATTAACTTGTTAGTTATTTGTTGTTCCTTAGCTCAATGTTGTAGTGATATATAGACAGAACTTTGAAATGGTTATTGAGACTGTAGCACCTTGTGCACACTCCAGAAAAATCTCAATATTGATATTCTGAATTTCACGTTATGAATTCATGCACAGTTGTCCTCTTAACTTGCTGTACTAAAAATGCAAATTCAGAAGGGTTCGATTTTGGTGGTGAGAATCAACTTAGTTAGTTGTGGATGAAGGTTTTGTTATGTTAATTCTTTGTGTTCCATAATCTTTTTAATTTCTGATAAATCTAACCTCCAAGAACAATGAAGATATTGAAACAAAGTAGAATCAATTTGAGTGGTGCAGTGTTATTTACCTTAGCATAAGGGGAATAGTACTTATAGCCTTCATTATGGTTTCCACATATCATTAACTTGTTTAACATATATATATCTGTTTGCCCTATGACTCTAGAAGTGTCCAGAATCAGTACTGATATACGGTCCTTCAGAGATCAATGTCATCAGCTGATTCCATATATATGCCTATACGATCTAGCACTGGCCCAACGATGAACATCTCTATCTCGAATTAGGCAAGAATGAATATCTCAGTATCGATGTTTCTAGTTTCCGCATGGTAAACTAATGAATTCATCTTTATTTCTGTGCTGTAAATGCAAATGCAGAAGGAAAATTTTCTGTGACAAGGATCAAATCCAGTACTCTAAACAAACTCTGTTACACCCTTTGTGTTGTGCGCATCGCGTTCGAGTTTCGACCATTACAAACTCTTAGTTTATGATGTTTTCCTAACCTATATTGGCCTTGATTTTGGCACCACATGAACTTGGGAGCTTTGGAACCAAGAAATCCTTAGCAGCTTCTTAACCTGTAGCTTGTGTTTTCATCAATGTACACTCCTTTCTTGGTCCAAGTTAGTTACAATTACAAAGACGCACACTGAATCGAAGCTATATATTTGAGTACTGCATAGTTTTCTTGCTAACAAACAAGCCATGTGGACTATGGAGTGTCTGCCTATCTCCCTCTCTATTCCATGTGACCAGCTTCATCGAATATGTAAATTTAGTACTAAATTCATTCAAACCTTTTGAACGACTAAAAGATATTTCTTATATTTGTCAGGATTGCGTATTGCGAGTGTGAGCAATCATTTTTTGACTTAGTACTGAGAGAGACAGCAGTGACTGTTGCACTATATATGATGTTATGTCAGTTTGAGCATCAATATTAAAAAAGGCTTTCTGCATTCGAATTTTCCATTAATTTTCTTGGCAACATGCATGTTTGCACATAATGATGAGTTTTATCTGCAAAAGTTTGTGTTAGACTTCAT
>TCONS_00006534 gene=gene34422-v1.0-hybrid
TTAGAAACCCATTTCAGAAAAGCCTCAACCATTTCTCTCTCTCTTTCCTCCCGACGCCGCGCGCGCGGCCTCATCTCTGCCTATCCGGAACTCGGCCGTCCGGCCACCAAACCGGACGCCACTGGTCCCGTTCGGTACGCACAGGCCTCCTCTCCATTTCTGGGGCTGCACCGCTCGTTGTCTCGCCGCCTAGACGCCGCTACAAGGCGGTGGAGGTGTTTCGGTCTCGCCGGAAATTCTCCCTTCGACGGCAACATAGGTCGAAACTTGATTTGAAGCTCGAGCTTGTGGCGGTTGTTTGGAGCAGTTTAAGGCCGATTCGAGGCTAGTCTCAGAGCAATGGCGTTCATCAAGGCCTCCGAACCCCGCGCCTACTTCACGTGCTTCCAGTTCAAATACAAGTGCCGCCGCAACAATCTGCTTCATAGGCGTTGATTCAGCAGTCATCTCTTTCTTTAAACAAAATTGATATGAAGATCTCTGACGGTTATTATTAGAGTTACCATGGGAAAAAGTTTCTAAAAAGAGATAAAAAAAACCTACTACCGATGCAAGTCGGCTCATTGCCGTGCAAAGATGTGAGGAAGATACGACAGTTCTTATCATTACTTATTTTGGTAGTCACAACCACCCTAAACTCACATAAATCCTCATACCTAGTTAAGTGAATCTTTAGCATGCATATATTTCCGTCGGTGGTCGAGGATGAGGATTATGACGTTGGCAGCTTGGAACGGTTGAGCTCAACGCCGGAGTGGTGGGAAACACCGGAGGAGTTGGCTCATTTGCCTTTAACGGAAGAGTGCCTCGAGAAATACATCTGAATGTTATCACAGATCTATTATGTTACACGCTTTCCTGTCCATGAGGAATCTGAAAACGACCGCTCTACTTCATCTCGCCCTATATGCCAAATTGCTGCTAGAGCAGGACATACTATTATTTATTGCTACAACAGACTCAATCTAGCCTATATGAAGGGAGAGTTCCATCCAAAAGACTCAGTGCTATGGCTGCCTCCATTACCACACCTGCTTCCTCTACATGGTTGCTCGACACCGGTGCAAATTCACATGTCACTGCTGATTTGGGGAATCTGCAATATCAAACCGTCATGGTAATGATCAAATCAATGGCATAGGAGCTCAAATAAACATACAGGTATCATATCTCGTTGGTGGTTCATGTTATATATTGCTGTTGCACAGTAGTTTTGGAATTCAATTAACTTGTTAGTTATTTGTTGTTCCTTAGCTCAATGTTGTAGTGATATATAGACAGAACTTTGAAATGGTTATTGAGACTGTAGCACCTTGTGCACACTCCAGAAAAATCTCAATATTGATATTCTGAATTTCACGTTATGAATTCATGCACAGTTGTCCTCTTAACTTGCTGTACTAAAAATGCAAATTCAGAAGGGTTCGATTTTGGTGGTGAGAATCAACTTAGTTAGTTGTGGATGAAGGTTTTGTTATGTTAATTCTTTGTGTTCCATAATCTTTTTAATTTCTGATAAATCTAACCTCCAAGAACAATGAAGATATTGAAACAAAGTAGAATCAATTTGAGTGGTGCAGTGTTATTTACCTTAGCATAAGGGGAATAGTACTTATAGCCTTCATTATGGTTTCCACATATCATTAACTTGTTTAACATATATATATCTGTTTGCCCTATGACTCTAGAAGTGTCCAGAATCAGTACTGATATACGGTCCTTCAGAGATCAATGTCATCAGCTGATTCCATATATATGCCTATACGATCTAGCACTGGCCCAACGATGAACATCTCTATCTCGAATTAGGCAAGAATGAATATCTCAGTATCGATGTTTCTAGTTTCCGCATGGTAAACTAATGAATTCATCTTTATTTCTGTGCTGTAAATGCAAATGCAGAAGGAAAATTTTCTGTGACAAGGATCAAATCCAGTACTCTAAACAAACTCTGTTACACCCTTTGTGTTGTGCGCATCGCGTTCGAGTTTCGACCATTACAAACTCTTAGTTTATGATGTTTTCCTAACCTATATTGGCCTTGATTTTGGCACCACATGAACTTGGGAGCTTTGGAACCAAGAAATCCTTAGCAGCTTCTTAACCTGTAGCTTGTGTTTTCATCAATGTACACTCCTTTCTTGGTCCAAGTTAGTTACAATTACAAAGACGCACACTGAATCGAAGCTATATATTTGAGTACTGCATAGTTTTCTTGCTAACAAACAAGCCATGTGGACTATGGAGTGTCTGCCTATCTCCCTCTCTATTCCATGTGACCAGCTTCATCGAATATGTAAATTTAGTACTAAATTCATTCAAACCTTTTGAACGACTAAAAGATATTTCTTATATTTGTCAGGATTGCGTATTGCGAGTGTGAGCAATCATTTTTTGACTTAGTACTGAGAGAGACAGCAGTGACTGTTGCACTATATATGATGTTATGTCAGTTTGAGCATCAATATTAAAAAAGGCTTTCTGCATTCGAATTTTCCATTAATTTTCTTGGCAACATGCATGTTTGCACATAATGATGAGTTTTATCTGCAAAAGTTTGTGTTAGACTTCAT
>TCONS_00006535 gene=gene34422-v1.0-hybrid
TTAGAAACCCATTTCAGAAAAGCCTCAACCATTTCTCTCTCTCTTTCCTCCCGACGCCGCGCGCGCGGCCTCATCTCTGCCTATCCGGAACTCGGCCGTCCGGCCACCAAACCGGACGCCACTGGTCCCGTTCGGTACGCACAGGCCTCCTCTCCATTTCTGGGGCTGCACCGCTCGTTGTCTCGCCGCCTAGACGCCGCTACAAGGCGGTGGAGGTGTTTCGGTCTCGCCGGAAATTCTCCCTTCGACGGCAACATAGGTCGAAACTTGATTTGAAGCTCGAGCTTGTGGCGGTTGTTTGGAGCAGTTTAAGGCCGATTCGAGGCTAGTCTCAGAGCAATGGCGTTCATCAAGGCCTCCGAACCCCGCGCCTACTTCACGTGCTTCCAGTTCAAATACAAGTGCCGCCGCAACAATCTGCTTCATAGGCGTTGATTCAGCAGTCATCTCTTTCTTTAAACAAAATTGATATGAAGATCTCTGACGGTTATTATTAGAGTTACCATGGGAAAAAGTTTCTAAAAAGAGATAAAAAAAACCTACTACCGATGCAAGTCGGCTCATTGCCGTGTGCAAAGATGTGAGGAAGATACGACAGTTCTTATCATTACTTATTTTGGTAGTCACAACCACCCTAAACTCACATAAATCCTCATACCTAGTTAAGTGAATCTTTAGCATGCATATATTTCCGTCGGTGGTCGAGGATGAGGATTATGACGTTGGCAGCTTGGAACGGTTGAGCTCAACGCCGGAGTGGTGGGAAACACCGGAGGAGTTGGCTCATTTGCCTTTAACGGAAGAGTGCCTCGAGAAATACATCTGAATGTTATCACAGATCTATTATGTTACACGCTTTCCTGTCCATGAGGAATCTGAAAACGACCGCTCTACTTCATCTCGCCCTATATGCCAAATTGCTGCTAGAGCAGGACATACTATTATTTATTGCTACAACAGACTCAATCTAGCCTATATGAAGGGAGAGTTCCATCCAAAAGACTCAGTGCTATGGCTGCCTCCATTACCACACCTGCTTCCTCTACATGGTTGCTCGACACCGGTGCAAATTCACATGTCACTGCTGATTTGGGGAATCTGCAATATCAAACCGTCATGGTAATGATCAAATCAATGGCATAGATCATAAAGGACAGTTTATTTTGAGCATATGGTCAGATTTTTGCAGGAGCTCAAATAAACATACAGAAGGAAAATTTTCTGTGACAAGGATCAAATCCAGTACTCTAAACAAACTCTGTTACACCCTTTGTGTTGTGCGCATCGCGTTCGAGTTTCGACCATTACAAACTCTTAGTTTATGATGTTTTCCTAACCTATATTGGCCTTGATTTTGGCACCACATGAACTTGGGAGCTTTGGAACCAAGAAATCCTTAGCAGCTTCTTAACCTGTAGCTTGTGTTTTCATCAATGTACACTCCTTTCTTGGTCCAAGTTAGTTACAATTACAAAGACGCACACTGAATCGAAGCTATATATTTGAGTACTGCATAGTTTTCTTGCTAACAAACAAGCCATGTGGACTATGGAGTGTCTGCCTATCTCCCTCTCTATTCCATGTGACCAGCTTCATCGAATATGTAAATTTAGTACTAAATTCATTCAAACCTTTTGAACGACTAAAAGATATTTCTTATATTTGTCAGGATTGCGTATTGCGAGTGTGAGCAATCATTTTTTGACTTAGTACTGAGAGAGACAGCAGTGACTGTTGCACTATATATGATGTTATGTCAGTTTGAGCATCAATATTAAAAAAGGCTTTCTGCATTCGAATTTTCCATTAATTTTCTTGGCAACATGCATGTTTGCACATAATGATGAGTTTTATCTGCAAAAGTTTGTGTTAGACTTCAT
>TCONS_00000941 gene=gene30868-v1.0-hybrid
CTTTTTTAATATTGATGCTCAAACTGACATAACATCATATATAGTGCAACAGTCACTGCTGTCTCTCTCAGTACTAAGTCAAAAAATGATTGCTCACACTCGCAATACGCAATCCTGACAAATATAAGAAATATCTTTTAGTCGTTCAAAAGGTTTGAATGAATTTAGTACTAAATTTACATATTCGATGAAGCTGGTCACATGGAATAGAGAGGGAGATAGGCAGACACTCCATAGTCCACATGGCTTGTTTGTTAGCAAGAAAACTATGCAGTACTCAAATATATAGCTTCGATTCAGTGTGCGTCTTTGTAATTGTAACTAACTTGGACCAAGAAAGGAGTGTACATTGATGAAAACACAAGCTACAGGTTAAGAAGCTGCTAAGGATTTCTTGGTTCCAAAGCTCCCAAGTTCATGTGGTGCCAAAATCAAGGCCAATATAGGTTAGGAAAACATCATAAACTAAGAGTTTGTAATGGTCGAAACTCGAACGCGATGCGCACAACACAAAGGGTGTAACAGAGTTTGTTTAGAGTACTGGATTTGATCCTTGTCACAGAAAATTTTCCTTCTGCATTTGCATTTACAGCACAGAAATAAAGATGAATTCATTAGTTTACCATGCGGAAACTAGAAACATCGATACTGAGATATTCATTCTTGCCTAATTCGAGATAGAGATGTTCATCGTTGGGCCAGTGCTAGATCGTATAGGCATATATATGGAATCAGCTGATGACATTGATCTCTGAAGGACCGTATATCAGTACTGATTCTGGACACTTCTAGAGTCATAGGGCAAACAGATATATATATGTTAAACAAGTTAATGATATGTGGAAACCATAATGAAGGCTATAAGTACTATTCCCCTTATGCTAAGGTAAATAACACTGCACCACTCAAATTGATTCTACTTTGTTTCAATATCTTCATTGTTCTTGGAGGTTAGATTTATCAGAAATTAAAAAGATTATGGAACACAAAGAATTAACATAACAAAACCTTCATCCACAACTAACTAAGTTGATTCTCACCACCAAAATCGAACCCTTCTGAATTTGCATTTTTAGTACAGCAAGTTAAGAGGACAACTGTGCATGAATTCATAACGTGAAATTCAGAATATCAATATTGAGATTTTTCTGGAGTGTGCACAAGGTGCTACAGTCTCAATAACCATTTCAAAGTTCTGTCTATATATCACTACAACATTGAGCTAAGGAACAACAAATAACTAACAAGTTAATTGAATTCCAAAACTACTGTGCAACAGCAATATATAACATGAACCACCAACGAGATATGATACCTGTATGTTTATTTGAGCTCCTGCAAAAATCTGACCATATGCTCAAAATAAACTGTCCTTTATGATCTTGTTTACAAAATCCATGAAAACATAAAGAAGTATATTATTAAGAGTGAAAGTATCGTTATTCAATTGGAGGCAATATGAGAAATAGGAAGAGTAGCAGTACCTATGCCATTGATTTGATCATTACCATGACGGTTTGATATTGCAGATTCCCCAAATCAGCAGTGACATGTGAATTTGCACCGGTGTCGAGCAACCATGTAGAGGAAGCAGGTGTGGTAATGGAGGCAGCCATAGCACTGAGTCTTTTGGATGGAACTCTCCCTTCATATAGGCTAGATTGAGTCTGTTGTAGCAATAAATAATAGTATGTCCTGCTCTAGCAGCAATTTGGCATATAGGGCGAGATGAAGTAGAGCTGCCAGAAAACTCGTCAATATAACAACTGTTAAAACAAGCAATCAAAGCTCGCAGCAAACAAAATCCATGGTATTAACTGAAAATTTTATTACAAACTGAAATCATTATTTCAAATGTCATACAAAATAAATTTTCAAAAAAACCATAAAACTCAGAGCAACTCCCCATTGTTTTCAGCAATCTAAACCAATCTCTTCAATATGTAATGAGAAGCTTACCGGTCGTTTTCAGATTCCTCATGGACAGGAAAGCGTGTAACATAATAGATCTGTGATAACATTCAGATGTATTTCTCGAGGCACTCTTCCGTTAAAGGCAAATGAGCCAACTCCTCCGGTGTTTCCCTGAATAAATCATGAATAGGAGAAAAGGATTCCGATCAAGGTTAAGATTTTGGGCAAAAACATAGACAGACCAATAGTCAACAAACAAACTCAATATATAACCAGACAAATCAACTGCGCGCTAAAAATAATGAACTCACCACCACTCCGGCGTTGAGCTCAACCGTTCCAAGCTGCCAACGTCATAATCCTCATCCTCGACCACCGACGGAAATATATGCATGCTAAAGATTCACTTAACTAGGTATGAGGATTTATGTGAGTTTAGGGTGGTTGTGACTACCAAAATAAGTAATGATAAGAACTGTCGTATCTTCCTCACATCTTTGCACCTGTTAATAAATAAATAAAATCACAATTTAATAACATCACAGGTTTAATCTAATAAATAAATAAGTTGTTCGGAGCTTATATGTTTCCTCACACGGCAATGAGCCGACTTGCATCGGTAGTAGGTTTTTTTTATCTCTTTTTAGAAACTTTTTCCCATGGTAACTCTAATAATAACCGTCAGAGATCTGCCAAAAAAAAAATTGGTAAGATTTAAACAAATTTCATAGTAACAAATCAAGCTTAATATGTATGTTCCTATAATCAAACTTCAGTAACCAACACAAACAACATTACATTGAACTTTGCTTAACCCCCTAACCAGTTTAATAAGATCACCAAATGGTTTAATAATCTTTTCAAAGTAATTCAGATTAGTCATTAATGAACAGTCCTCCATGAAAGCTCTAAAGAGACCAAAAGTAAATCAACATGACATGGTTTTCAAAAGAGATAAAAAAACCTACTACTGATGCAAGTCAGCTCGTTGCCGTGTGAGGAAACATGTAAGCTCCGAACAACTTATTTATTTATTAGATTAAACCTGTGATGTTATTAAATTGTGATTTTATTTATTTATTAACAGGTGCAAAGAAATGAGGAAGATACTACAGTTCTTATCATTACCTATTTTGACAATAAGTAAATCATCGAACTGCATAGACATGATGAGCTCACAATCATTCAAAAGAGGGTTCAACCCATTACTCAAAATACAAATTAAACTACAAATCCATCACCGAAGTGTTCCCGATTGACCAAACATAAAAGATTACCAAGTCTATCTCTCGAATTAAAATCACAAAACAGCGAAAAGCCCAGTTCCAAAGCAACACCCATATCCAGCTTAGAATCCGAGCTTGGTGCGGCGCCAGTGCCTGCGCTTAGCGTTGTACCTGAAAACACACAAAAAACGACGCCGTATTACAACCTAGCAGGAATCCCAATTCTTAAAAACAGAAAACGCAGAAATACGACGCCGTATTGGATTGCTTACCTGATGGTGTTGTCGGTCCTCATGCGGATCCAGTGAGGGATGGGCCTGTTCTGCCTCATCTTCTTCCCCAGCTTCTTCTTGATGATGAAGGTCTTGTGCGACGGCTGCGAAATCAAACGGCCGAGATTAGTGAAGCGAAAACGAAATCAAGAGATGGAAGATCGAGATGAGAAAACAGAGAGAAAGAGAGAGAGGTAGCGGAGATTTACCATTTTCGCAGAGGGAAGAGCTCTCTCGGCGACTCGGAGCAGCGGCTTGCAGACAAAACCCTAGCGAGATAGAAAACCCTAAATGCTTGAGGGTGAGGTATTTATACTGTA
>TCONS_00006540 gene=gene34422-v1.0-hybrid
TTCAGAAAAGCCTCAACCATTTCTCTCTCTCTTTCCTCCCGACGCCGCGCGCGCGGCCTCATCTCTGCCTATCCGGAACTCGGCCGTCCGGCCACCAAACCGGACGCCACTGGTCCCGTTCGGTACGCACAGGCCTCCTCTCCATTTCTGGGGCTGCACCGCTCGTTGTCTCGCCGCCTAGACGCCGCTACAAGGCGGTGGAGGTGTTTCGGTCTCGCCGGAAATTCTCCCTTCGACGGCAACATAGGTCGAAACTTGATTTGAAGCTCGAGCTTGTGGCGGTTGTTTGGAGCAGTTTAAGGCCGATTCGAGGCTAGTCTCAGAGCAATGGCGTTCATCAAGGCCTCCGAACCCCGCGCCTACTTCACGTGCTTCCAGTTCAAATACAAGTGCCGCCGCAACAATCTGCTTCATAGGCGTTGATTCAGCAGTCATCTCTTTCTTTAAACAAAATTGATATGAAGGTGAAACATTAGAATTATGCATTCTCTTATCTAATTTTAAGTTAAGGTCACATAGCACTGAGTCTTTTGGATGGAACTCTCCCTTCATAGGCTAGATTGAGTCTGTTGTAGCAATCAATAGTAGTATGTCATGCTTTAGCTGAAATTTGGCATATAGGGCGAGATGAAGAAGAGTTGCAAGAAAACTCATCAATATAACAGCAGTTAAAACAAGCAATCAAAGCTCGTAGCAAACAAAATCCATGGTATTAACTGAAAATTTCTGTAAGGAAAACTTTATTACAAACTGAAATCATTATTTCAAATGTCATACAAAATAAATTTTCAAAAGAAACCATAAAACTCAGAGCAACTCCTACTGTTTTCAGCAATCTAAACCAATCTCTTCAGTATGTAGTGAGAAGCTTACCGGTTGTTTTTAGATTCCTCATGGACATGAAAGCGTGGAACATGATAGATTTGTGATAACATTCAGATGTATTTCTTGAGGCACTCTTTCGTCAA
>TCONS_00000943 gene=gene30868-v1.0-hybrid
ATTTTTAGCTCACAATCATTCAAAAGAGGGTTCAACCCATTACTCAAAATACAAATTAAACTACAAATCCATCACCGAAGTGTTCCCGATTGACCAAACATAAAAGATTACCAAGTCTATCTCTCGAATTAAAATCACAAAACAGCGAAAAGCCCAGTTCCAAAGCAACACCCATATCCAGCTTAGAATCCGAGCTTGGTGCGGCGCCAGTGCCTGCGCTTAGCGTTGTACCTGAAAACACACAAAAAACGACGCCGTATTACAACCTAGCAGGAATCCCAATTCTTAAAAACAGAAAACGCAGAAATACGACGCCGTATTGGATTGCTTACCTGATGGTGTTGTCGGTCCTCATGCGGATCCAGTGAGGGATGGGCCTGTTCTGCCTCATCTTCTTCCCCAGCTTCTTCTTGATGATGAAGGTCTTGTGCGACGGCTGCGAAATCAAACGGCCGAGATTAGTGAAGCGAAAACGAAATCAAGAGATGGAAGATCGAGATGAGAAAACAGAGAGAAAGAGAGAGAGGTAGCGGAGATTTACCATTTTCGCAGAGGGAAGAGCTCTCTCGGCGACTCGGAGCAGCGGCTTGCAGACAAAACCCTAGCGAGATAGAAAACCCTAAATGCTTGAGGGTGAGGTATTTATACTGTA
>TCONS_00000944 gene=gene30868-v1.0-hybrid
ATTTTTAGTAAATCATCGAACTGCATAGACATGATGAGCTCACAATCATTCAAAAGAGGGTTCAACCCATTACTCAAAATACAAATTAAACTACAAATCCATCACCGAAGTGTTCCCGATTGACCAAACATAAAAGATTACCAAGTCTATCTCTCGAATTAAAATCACAAAACAGCGAAAAGCCCAGTTCCAAAGCAACACCCATATCCAGCTTAGAATCCGAGCTTGGTGCGGCGCCAGTGCCTGCGCTTAGCGTTGTACCTGAAAACACACAAAAAACGACGCCGTATTACAACCTAGCAGGAATCCCAATTCTTAAAAACAGAAAACGCAGAAATACGACGCCGTATTGGATTGCTTACCTGATGGTGTTGTCGGTCCTCATGCGGATCCAGTGAGGGATGGGCCTGTTCTGCCTCATCTTCTTCCCCAGCTTCTTCTTGATGATGAAGGTCTTGTGCGACGGCTGCGAAATCAAACGGCCGAGATTAGTGAAGCGAAAACGAAATCAAGAGATGGAAGATCGAGATGAGAAAACAGAGAGAAAGAGAGAGAGGTAGCGGAGATTTACCATTTTCGCAGAGGGAAGAGCTCTCTCGGCGACTCGGAGCAGCGGCTTGCAGACAAAACCCTAGCGAGATAGAAAACCCTAAATGCTTGAGGGTGAGGTATTTATACTGTA
>TCONS_00000950 gene=XLOC_000305
CTTATTTGGAAATGGAATCTGAGAGGTCCAGTTGAAAGACTTATGAATATGATCTGTTCTGGTTTGATCTGGAAAAATGTAGCTTATATATGCTATGTTTTCTTAATTTTCTTATGGTATTAACACTACTGTATTATGATGTGTGTTATCTTTTAGTTTGGTGGACTATTTGGTCGTCCTGCATTTGATGTCTGGTTGTGCAGATGCGCGCTAAAACGATGAAGACAGGAGTTTAGGGAGTTGAGGAAGCTCCAAACGGTAACAGAAGAGCTTCACCAGCAAATGTGGTCTTAATTAAACTTAATTAATATCTCTTACATGTTATGTTTCAGAAAGAATTGTCATCGGGGCACAATTTCAGACATTGTTGCGTCATTGACTGAATAGATTTCTTCCCTGTATGTGTATACATGATCCTCATCTTCATCCTTCTGAACTGAGAAAGCGGGCTTTTTAGGACTAATGATGGCTGCACTTTCGCTCTTGAGCATTGAAGAAACCTCCAGCATGGATGGTCTATCTACTGGATTTTCTTGGACACATAACAAGGCCACCCCCATGCATCTTAAGAGCTTGCAAGACGATGTCAAATCATCTAGGGTAGGATCTACAAAGTCCATGCCTTGGCCTTCTTTCCACAACTCATATGCCTGAAATGTCCGAGTTAATGTTATACAATTCTAAATTCTTGCCCATATATATTATGCAAAACATAGAAAGCCTTTGTACTTGTCGACTTACGTGCTCTAGAATGTTTAGATTTCCATCTATGCCATAAAAGCATGAACTTCTCTTGCCACTTATGATATGCAGAAGCAGAACACCGAAGCTGTAAACATCGGATTTCATGGAATAAATGCCTCTTCTTACATATTCAGGGGGAACATAGCCACTGCATTTCACATAAGAACTGTGAGTCTGTGATCAGTATGATATATGAAGCATGTCTACTGAAAATGTAAAGTGCAATTCACTTACTATGTTCCTACAATGCGACCAGTGTTTGCCTCAAGTTCATTCTTTCTGAATGCTCTGGCTAGACCAAAATCTGATATTTTCGGGTTCATGTTATCATCTAACAAAATGTTGCTAGATTTCAGATCACGGTGAATTATTGTAGAGTTTGAGTACTCTTGGAGATATAGAAGGCCTTGAATTACCCCTTCAATGATGTGGACACGTTGCTCCCAATGCAAAAGATCGCATCTACTTGGATCTGTATGAAAGTAAACTACCAACCATCAG
>TCONS_00011394 gene=XLOC_003527
GTATTGATGCAAATCAATATGAAAGATGCTAAGTTAATCAACCAATTTCTTTCCTTGCATCCCTCTCAGGTATGACAAGGCCGGGGACATGCTTCTTTTGTGGTATCAAACAACCCCTCTCGGGTGTAGTACTTAACTACTCAAGCCATGCGTTTCCATCCGGTTAGACATCTAATGCATTAATTACCTTAAGTGCATAAAGTTTGGAGATAAAGAAACTATACAAACCAACCAATCTTATCTCTAAATGATTGTAATTCACTACCCCTATATGCACATCTAGTGTGTTTTCAGGCTTTAACATTCTAAGGTTACTAAGCTCTAAACATTATATCATGACATAGCAAACACATATATTAAAAGTAGTAAATTTCAAACATATGCGTTCAACTCTTGAACTAGCATATAAGAATGTTAACTAAAACTGCATCACATCATATTATAGCATCAATCCATACAAGATTGGTTAGGGCTTTTAACCATAACCCTAACAAAGTACTAGTCACTCATAGTTACACAAATAAACTTCATAATCAAATTAAGCATCAAAATAGATCTAGAGTTTAAGGGAAAGAGTTGGCTTAGTGGTGTGTTGATTGATCCCCAAGCTCACGTCTTGGTGGTGGTGGTGATTCCCTCTCCTTCTTGCTCTTGATGATTTGACGATAAGAGATAGTGAAGGTTGATTTATGCTTTGTGTGAATAGGTGGAGTGGATGGAGAAAATGGTATAGAAAAGAGAGTGGAGAAATGATGTAGTGGTGGTGGTGTTAATGGAGGTTTGGGATTAGATATGGTGGTGGTGATGAAGGAGATGGAGTTTTAGTGGTGGAGATGGAGGAAAAGAGAGAGTGAATGGGTGAATGATTAGATGATGTGAATAATGAGAGAGGGGAAGTATTAAAT
>TCONS_00006573 gene=XLOC_002028
AAATTCTTCCCTAGTGTCCCCGGCTAGAACGATACCCTACTTACATTTCACGTTGTTTGACAGGTGATGAAGTTTTCATCAATGATCCAATTCATGAGTTGAGAAAGACCACCCTAGCACGGCTTTACCAAGATCATCAGCATCACCAAAACAGCAGGAAATTGATTGGATGAAAGCCTTTTTAGACGAGGATCCGAAGGTGGATGAGAGTATTCAAACCACAACCTGTACTAGTTTGCTTCGTAAAGGAATATGTATTGAAGATCATCATATTCAATCAGAAAACAGCATTAGCTGCAGGGCTCTACCAACACCAACAGCAGTAGAGGATCAGCTTCATTGGTGGAGGACCTTCTTAGATCAATAATGAAGAAGTTGTTAGTATTAGAACAGAATCTTTACTTAATTAGAGAGATCCTTTCACCCTTTACATTACTCGATCGGCTAGCTAGCTATATATGATTTAAACCTCCGTGTTGAACTGTAATTGCTTTCAAATGGAAATTGTCATTAACTTCAGGTTGGATCATCAGTATCGATCTCTATCATTTATTGGGT
>TCONS_00000974 gene=gene26520-v1.0-hybrid
AGGAGTTTTACGAACATAGGCAGAAGAGAACTCGCTTAGGCATAAGAAAATTCGCTCTTATGTTTGTGTATTCCTTGAGAAGGATCTTTGCATATCTAACCTGTAAGTGTTATTCCTCCTTCGTATTTTGATTTTAAAGTGACTTCTCTAGAAAATTGTTTTTGGATTGTTCTGGGTTGTTCTGACCGATTAGGAATTTAGGCATAAATATTGTTGTATGCGACGATTGTTGCATTCGTTGTGCTGGGTTGTCCTAGAATAGTCGAAAGATATGTTCTTTAGGCCTTGATTTCGATGTTTTATGTTTCCAGATTTGGAATCTAGGTTTGTGTTCATCGTGTTCTTGATGTGTTCTTGATGAACTTTTGAACTTCTTCTTGGAGGGCATTGTTAGATCCAAAACTGATAGACATTTGTTTTGTCTAGG
>TCONS_00011395 gene=XLOC_003528
CTTAAACTTACTGTTTATGTGTTTCCACACCAGCTCTCTCTGCTTACACTCTCTGACTCTCTGACTGTGTCTCAAGTCTTAACAATTTCCTAGATATCTGTTATATGGGCCCCACTAAACGTGCAATCCCAAGCCAATCTTTCCCGTCTTTAAATTCAACTTCCAAGTTCCGGAATTTCTCCACAACAAACAGACTCCAGTTTTCACCCTTTCAATGAGTTCAATCACTTTTGTGAATTGTGAGAAGTGTAAAAAAAAAAAAAAAAAAAAAAAACTACACCTATGTGCGAGGAAGTTCAATCACTTTAGAGTGCTCTGTGCTCCTAGAATGGGAAACTACCGTTGATAACAATTTGTTACATACATTATAGATCACAATAAGAGATAATCAT
>TCONS_00001032 gene=XLOC_000324
CCGGAGACCAATGAGATTTACTTGCTTACACAAACTCGTAGTTAACCTTGTGTCCAATACAGGGTACCGGAGCAGATAGTGATGGTATATAATTTGGAGACCAAAGAAAAGCAATGAGCAGAACTGATGAATGAATCTAGCAAACCAAATGCCCTCCGAAACCAAATCCGAGACACCTACAATCGAATTCAATTTCAAGCTTGATATATGGTAATTGGTAA
>TCONS_00006652 gene=gene26551-v1.0-hybrid
GTGGTTGCTGTCTCCATTATCAAAACCCAGGCCAACCTCCTCCTCAAACCATAGTGACCACACCACTTCCCATCAACCCTTTCTTCCTAATGCTCATCAAATTACTTCCACTCAAACTCATTCCCATTCCCCTAGCCCCGGCTCAAGGAATAATCAAGGAGAAGCTTTTAGCGCGTGTTCTCCATAACTCTCACAGTAATTCTCCCTCCGCGACGACGATACGGAGTTTGGTGATCGAGTTCAATTTGCCTGATTGGGTTGACGGGCCACCGACTTCGGTGGTGAGGCCTGGGAATGCGACTGAGGAACACACCATCATCTGCTGAATTGAAGATCTCAGGTACACTTTCATCTCTTCTCTCTGTTTGGGTTAAATTCTCTCTCTTTCTCAGTCATCCCTTGATTCATTGATAACCCTCCTTTAGTTAGACAATGACTGAGGAACACGCTGTGTACCATTCCATATGGCCGGGATATTCTTTTAACTTCTTAGTTTCTGGGTCGACCTCTTATGAACTAGAAAATTGACAAATTCAGACTGACATATTTTTACTGCCCGTGTGTGGAGAAGATAACAAACATGGATTGTTCATTTCCCAACATTGTTCTGTAAAAGGATTTCTCTGAGGAGCTGAGTAAGTATGGACAGTGCGAGAGCTTGAATTCCTAATTAATCTTTAGTATAGTTCAGGGAGGGAAGAACATGCTGCAGTTGGGCTCCAGAATCACTGGGACGCTTTATGCAGCACTATTACACACGAACCTCAGCTGCAAAATAAAAATGGCTATGTCAAATATGTGCTTCATCACTACTCTCCTTGCATGAAAAGCTACTGACATTGTAGCAATGAGTCTCACTGTCAAACTGATTTCCTCAACCAGATCCTGCTTCTACCTTCATCAACTTCCATAAACAGACAAAATAAACTCTGACTATACACCCAACATCTCCAACAAACCAGAAAGTTACAGGAACCAACTTTCGCAGTTCAGCTCCTATTGGTGAAACCCAGCACAAGTCTGAAATTCATCCCTTGATTGATATTCTACGCATGAGGACATTGGAGCCATCATTATTGGGAACTGCTTTGATGGAAGGTGGCCCAGACAGAAAGATTAAGCTTGATCACAGTCCTGCTGTTGATGAGGTACCTTAGTTATTCTAAAGCATTTGGTGAAGCATCTGCCCTCATTTACCATCGGCGTACCTGATTCGTACAAGGTTAGTTTTTTATTAGTGTGAAACTGTAATTGAAATTGTGTATAGAAACTGTGATTTGATTTGCACGATTGTGATGTGATAAATATAATTGCGGTCACTGGTTGGGAGCGTGTTTGATGATGATCATTGAGTCTGATGTTTAATTCTAGTGGAAAATCTTAGTACCAAAATGGTATAAGAAGTTGCGAAAGTAGATCGGTCTTATTTGCTCCAGGCAGCTGGAAACTTATGGTTTTTTTTTTTGTTGATGATTCATCGTTTGTGATTCTTGATGTGCATGACTGGATTAGTAAACAGTTTGATGATGATCATTGAGTCTCATTGAGTCTGATGTTTAATGTTTTCTGTTTGGTACTGAAATTCTAGTGGAAAATCTTAGTACCAATTTGGTATAAGCAGTTGCTCTTATGCACTCCAGGCGGCTGGAAACTTGTGGTCTTGTTTGTTGATGATTAATCTTTTCTTATGCTTAATGTGCATCACTCAATTATGTAAATAATACCCTCTCATAGTGAATCAATAGATGCAGTTACTTTGCATGTGTTGGTGAGAGTTACTTTGCATTTTCTTGTCTGTAAATTTCCGTTTGGTAGTGAATCAATAGATGCAGTTGCTTTGCATTTTCCAGGAACTGTCTTGTTTGTTTTTTTGTGATTAATGCCAATGATGGAAGATATCTGAATCTGTTTTATCTTTTCTCTAGAGAGGTACAATAGTGACACAATACATGCACCATCATAACCGATTCTTGCAGCCAACTCTTTCTTCATCATTAGCCTTTTTCTCCTCAAAGTTGATCTTGAATATAGCCATCGGTTCTGGACTGTTTTTCAGCAAGCTTTGCAGAAACATAATTGCATCTTGCTCTCATAATATTAGTGAGAAGGCTGCAACAAATAAAGCTGAAAATAATGCTCCATACTTATGTTCCATGAAACAGTGAACATACTGATAATAAGTTGATCTTACAAAAATCATACATATATCTCAAGCACAAAACCAATCTTCTAAAACAACTGATCAGAAAAAAAAAATGTAAATAAATGTGGGCTGAAGCCAATTACTCAGACTAAATTTAAACTTTAGAAATCTGGCTGCAAAATCAGAAGCCAACAATCACAGCTACCAAATCCACTTTCTCAGTCTCACTCCAAAATTCGATACCCATATCTCAAAATGCCAAAATTCGGAAACCCACAACCAAACTTCAGATTCACCATGAAAGAACAAAACCAAATGATAACCCATAAGGCCGTAACCATAATTGAAAATTGAAAC
>TCONS_00001071 gene=gene26574-v1.0-hybrid
GGAGACGATGAAATATAACTAGAGATAAAAACGATGAGAAAGTGAAGTAAAGCCAGGATGACTGTGAGAGGAGAGAACTGAGGAAGAAGAGAACTCATGCATTTTAACGTTTTTATCCTCATAGCAAACGGCGTTTACATTTAAATGCTACATTTATTGAGTTTTAGTGGGAGTTGTTGACTTGTCATATTCTTAGCCTTAGGATTTCAAGTGAACGGCTTGGATTCAATGTTAAGGATAAACAAGGCCAATAGCTAGCCAAGGAGAGGATCCTAATCCCATTGGATGAGCCATGGCTTGGTCCTGCCTGGTTATCAGCATCACTCGGTAACTTTAAACTTTTCGAAGGTCGGTCTTGATCATCAGATGAGTCATGAGTCATTACTTGGGATCT
>TCONS_00011396 gene=XLOC_003529
GAAACAAAGGCTTGGCCAGAGAGGGATGAATCGTGCCAGAATTGGAATTGGGGATTTTAGGGTTTAGATTCTGATCTGTCAAATGGGTGGATGCATATTGAAATGGAAGGTAGGAGGAGGAAAAGGGTAGAGAGGGGATTCAATTGCGGTCTTCGTTTGGCCGGCGGCCGTTCAAAGGATGGTAGCTGGGCAGCTCAGTCTCAG
>TCONS_00001078 gene=gene26580-v1.0-hybrid
AATAACCATTCTCATCTGCCCTTGTCCAGAACTGGTAGCCCTAAAACAAAGGAAAATGCAAAACTGTCAAGCATCGTACGTACTGATCGGTCTAACCAATATGTAAGTCATGAATATATTATATATGAGGAGATCATGAAGTAGAGAAGGCCATTTTTGATCAGTACACAATTCTGCAGATGACTTATTGAACACTACTTCATTGCACTCAAATCCAGGGCACATTGGTTAGACACTTAGACAGTTAGACTGAAACACAAACTTCATTTTTTCCAGAAGAATATGAATATAAAATGGTTAAAACACACCAGGCAGGGGCTTAATTTGTTGAGCTCATAAATGCAGGAAAGTCCTTCATCTCATATAAGGGAACATGGAGCTATAACATTTTTTTTTCTTGCTTATGTCTGTAAGTCTAAGAACAAAAATTTTAAGCCGTCCATTTGGCTCGACAAGTTTTTGGTAGGCTTCATCAATAATACATCGACATCTTGCCATATGCTGCATAGGGCAAGCATTTCACTTTCCCTCACCTGGGCAATGAGGGAATAGCGCAGAAGATGGTCTACCAATGCCTCGCACTTGCTCACACAACTCACAACAGGAACTCCCAGAGAAACTCCCCGTAACTTCCATCAGTTGGCTAATTAGTCAGGAACTATATATGGTGTTTAGTGTGTGCGTAAACTCAAATTTTCGGACAAGATCACAAAGCTCTTGTGTGTTCTATTATGGGTCACATTTTCACATTATGGAAATACATAAATGTGACAGTCTGATTGAATCACAAGTAGTGTGATAGAATGTGATTAAACCATGAATTACGGGTTAATGTACTTGACCGAGGTTGTGACAGGATAATCAAAATAAAGCTATGCAGATAGTGTATTTCTATCCCATATTTTGATTCATACCAGTTCTCCAACTCACCCACCCAATGAAAGAGACATTATATGAACATTAATAATTATAAAAAAAATTTAAAAAAAAGACATTATATGAACAGAGACATTAATGTATTAACAGTACGTTCATCATTTCCACCTTGTAGGAAAAAGAAAAGGTTCCACCTTTAAAGAATAGACAATTTAGATTTTGGAAGAAACTAAATAGAAAAAACTTGCAACCGACTCTTGTGATACTCTGCCATTCAAGTTCTCTCATGAAAACCTATCAGTTTCTCCTGTTTGATTGTCCATAAACTTATCACATACACCTGATCAGTTTGCAAATAATGAGTTTTCTTTCAATGGAGTTTAGTGGTTACTTTTGGTTAAAATACAATATGATCACTAGACTTATGCCTATGTTTATGTTACCCAACAAAAAGCCTAGTTCATCGTTCTTGACTTCTTTTTTCTCTTTTATTTTCTTTTCTTTTATTTATAGTGTTTGTAGACTTTTGATAATAACAGAACAAACCTGTAGTCTAAAGATGTATGTGGTTCCTTTTATATAACTTTGAAAATTGTTAGGATCGTAAGTTTGTAACCTATTGCAGTTTAAGCATGTGTTCTGCTGCTTGTTGTAAGACTTTGTTAACTGTTTATCAAAGTTATGAAGCTTCAATGTATTATTAAACAAGGCAACGAGAATTTCAACATCTTTAACGTGTGTTATCACCTTGCAATCTCTCTGCCATGATCCAGGGTCTCCAGGGGGTGCCAAGCCCACATAAGCACCTTTGGCGAGTATAACTTACCGCAAGACAAGTGGGACCAACGTGCGAGGAGAGGTTCTGTTTAAGAGGTCCGCCAGATCGAAACTCATTGCTGGGTGTTATTTGCCAGAACCCTACGGGTGGATCCATGCATATCCAACCGTGAACTTGCAAGTTCTGGTTCTTGGAGGAGTACTGGTACTTGTCATCCACCTGCAGTTGCATGATGGAATATTGGAACTGGAATAAGTTTTTCATCCCAAACTTATTGTAATAGCCATGGAAGGCATGTGTACGTGTGTCTGATAGAAAAAGTTTCACATTTAGTTTAGTACCTCTCCTTTGAATTCTGGCTCTATGGGATTGACAAGAAGAACTGCCTCTGGAAAATCTAAAACTTCGCTTCTATCTGGTAATCGGTCATCAGGAAGAGGCATATTTCTTTGCCTGTTATCTGCTATGGCCATATACTGAAACCTGTATTCATCTCCACTTATAAGTGCATGAAATGTAATTATATAACATAATTGATCAAAGATAAAATTCATGAATTAATATATGAGTTTTGTATAATTAGATGATTAGATGATTAGTCAAATTAATGTATTT
>TCONS_00006747 gene=gene26431-v1.0-hybrid
TGCTTAAGCAAATCTTTAGCATTATATACATTCTTAAAGGACCAAGTGCCCCTATTACACACGTTTCTCTGTTTGCTAGGTGTTATTATTATCGCCTTCCAAACAATGTACATTTTCTTTGTTAAAGTAATTAGGTTTCCGTTGCTGGTATTTGTGTTATGCTAATTACAGTTTTAGCTCACCCAGCATTTAAGGCAGTTCTGAGCATGATCCTTACATTCTGAATTAATGTCTGGTTTTAAGATGCACAAGTTTTTACTGAAGAGAAGTTAGTTAGCGTTGGTATCAATTGTAAAAGATATAGCATTGTAGATGAAACACTCAAGACATAAATTCAATTGATCTGCCAGTGGGTGCTTATGAATATACCTTAACTTCAGAAGCAGGGTCGCCAAATTGATGATGCTCCTCTTTTGCTTTGGTGTATCTTTCAATCACTGACTTTATGCTGGGAAAAGAAACGTATTTATTAGAGTTACTAGTTGCCTTTGGTGACTTGGCACAAAGAAACTTGATAATTGATTCTCAATTTTTGTATGGATATGTAACCAAACACCATCGACATGTCATGCTAAGTTTTATCACTGACCTTTTGATCTATATTTCTAAAAGTAATGTTCTGTGGTTTTCAGATCAGCAAGCAGTCGTATAATTTGAAGCAGCCGGAACCTGTGAGATAAGTTCCTGTCTACCTCTCTTAACTTGTCTTAGACAAGGTCTAAATTCTTTGATTCAGTATCTTTAGTTTAGATCGTTAGACACTTTCTCAGGAAAAACTGGAGATGTAAGACCTGCGAGAGTTTCTGTGAATTGTGAAGTAAGTTTCTGTGTCCCCGTCGTATCTTGTTTTAGACAAGATCTAAAGTCTATAATTCAGTATATATAGTTACGATGGCAAGACACCGCCTCAGAAAACTGAAGATGCATGTAAACTACTTTATTAAACGTTTCAGTCTATTTTAACAATTTTCTTTGTCCCTCACGTTTTGTAGTAATTCGGCTAGCAAATTCCAGTCATCTACATATCCAGATTTTCTAAAACATACTGCCAAGGAATTGAGACACATCAAGAAGTGATTGTAGCTAAGGAACTCTAGAGAGATATGCTTCGGGTATTGTGAAGCCTCTGCGAAAAGCGAAACCTAGGTTTCGCACGAGTGGTGGGAGCAGCGTGCTCTCCAGACCAAGGAAGGATGGAACTTCGGTGGCTAGGACTCAGGGAGGTTTTGGCTTCACAAGCAGCGCCACCAAGATCCCAATAGATTTGAATCCACGACTCCAGGTTCAGCGGCTTTGGGTTGTGAAGATTGAGGGTGCTTTTGTAGTGCGCATTTGGTGCAAAGCAGATGGGGTAGAAGGTTGGTGAGCACCGGCGGAGATGGAGAACCCGATCGGTCTAGAAAGGTTTTGAGTCCGAAGGAAAAGATTGGACATGATGGCTACAAGGCGGCGATTGTGAGGCTCCGGTTGACTTCGATGATGCCGATTGGACAATCGATGACTAGAAGTCATGACCATCATACATTTGTAGACGGTGGCAGAAAAGAGCGGTGGTGCTAACCTGGAAGAGGAAAGAGCGATAACACCAAGCTACTAGGGTTTGGGTGTGGGCTTGGGCCATTGGGTCTTGGTCTAGGCTCACACTCAAGCAGGCTCAAAGTTAGGATTGGGTTGATGGGCTTATCTCAAAATAACTAGCCCTAGGTGTATATAGGGACAATATAACTGTCTATGTTTGATTTCGAGTTGTAAGATTATGATAGTTAGCTACATCTGGATTAGATGATTGTATACTATTTGAGTACCGCAATGGAGCGTTATTGCTCTTGCAATATGCTTCTCTAGTATCTTTTTGTTTCTAGCTTTTTGTACTCTGCTAGGCTTTTTGATAAGCGAGCGCACATCCAAATGTAATGGTGCTATATAACCCTCAAGGTTACTATATGTCGGCATTCTGGC
>TCONS_00006748 gene=gene26431-v1.0-hybrid
GACTGATGTGATGTTGCACTTTTGTTTACCAAGGAATAATATGCAATAAAGCACAGAGTTAGTGTGAAGTTTTATTTGCCAACAATGAAGCTTTACCAGTACATTTTTCAGGATTTTCAATAGAATCATAAATTACTTTGTGTATCTATTCATGTGCTTTTATTATGTTAAACACAATCTGCAGTTATATCTTGAGATGAAAACCTGCAATTGGATCAAAGCACACAGCAAAGGTTTGAATGTCTATTTGGGGTAGCTAGTCCAATAATTACTGAGGATGAAACTCATCAAACTGGTGCATTCACTAACCACCAGAGGGTTGAACCATTATATGATAGCTGTACCTCGTATGATATGTGTTCCGACTTCCAACATACAACCATGAGTTCAGATCAGCAAGCAGTCGTATAATTTGAAGCAGCCGGAACCTGTGAGATAAGTTCCTGTCTACCTCTCTTAACTTGTCTTAGACAAGGTCTAAATTCTTTGATTCAGTATCTTTAGTTTAGATCGTTAGACACTTTCTCAGGAAAAACTGGAGATGTAAGACCTGCGAGAGTTTCTGTGAATTGTGAAGTAAGTTTCTGTGTCCCCGTCGTATCTTGTTTTAGACAAGATCTAAAGTCTATAATTCAGTATATATAGTTACGATGGCAAGACACCGCCTCAGAAAACTGAAGATGCATGTAAACTACTTTATTAAACGTTTCAGTCTATTTTAACAATTTTCTTTGTCCCTCACGTTTTGTAGTAATTCGGCTAGCAAATTCCAGTCATCTACATATCCAGATTTTCTAAAACATACTGCCAAGGAATTGAGACACATCAAGAAGTGATTGTAGCTAAGGAACTCTAGAGAGATATGCTTCGGGTATTGTGAAGCCTCTGCGAAAAGCGAAACCTAGGTTTCGCACGAGTGGTGGGAGCAGCGTGCTCTCCAGACCAAGGAAGGATGGAACTTCGGTGGCTAGGACTCAGGGAGGTTTTGGCTTCACAAGCAGCGCCACCAAGATCCCAATAGATTTGAATCCACGACTCCAGGTTCAGCGGCTTTGGGTTGTGAAGATTGAGGGTGCTTTTGTAGTGCGCATTTGGTGCAAAGCAGATGGGGTAGAAGGTTGGTGAGCACCGGCGGAGATGGAGAACCCGATCGGTCTAGAAAGGTTTTGAGTCCGAAGGAAAAGATTGGACATGATGGCTACAAGGCGGCGATTGTGAGGCTCCGGTTGACTTCGATGATGCCGATTGGACAATCGATGACTAGAAGTCATGACCATCATACATTTGTAGACGGTGGCAGAAAAGAGCGGTGGTGCTAACCTGGAAGAGGAAAGAGCGATAACACCAAGCTACTAGGGTTTGGGTGTGGGCTTGGGCCATTGGGTCTTGGTCTAGGCTCACACTCAAGCAGGCTCAAAGTTAGGATTGGGTTGATGGGCTTATCTCAAAATAACTAGCCCTAGGTGTATATAGGGACAATATAACTGTCTATGTTTGATTTCGAGTTGTAAGATTATGATAGTTAGCTACATCTGGATTAGATGATTGTATACTATTTGAGTACCGCAATGGAGCGTTATTGCTCTTGCAATATGCTTCTCTAGTATCTTTTTGTTTCTAGCTTTTTGTACTCTGCTAGGCTTTTTGATAAGCGAGCGCACATCCAAATGTAATGGTGCTATATAACCCTCAAGGTTACTATATGTCGGCATTCTGGC
>TCONS_00006750 gene=XLOC_002074
GACTGATGTGATGTTGCACTTTTGTTTACCAAGGAATAATATGCAATAAAGCACAGAGTTAGTGTGAAGTTTTATTTGCCAACAATGAAGCTTTACCAGTACATTTTTCAGGATTTTCAATAGAATCATAAATTACTTTGTGTATCTATTCATGTGCTTTTATTATGTTAAACACAATCTGCAGTTATATCTTGAGATGAAAACCTGCAATTGGATCAAAGCACACAGCAAAGGTTTGAATGTCTATTTGGGGTAGCTAGTCCAATAATTACTGAGGATGAAACTCATCAAACTGGTGCATTCACTAACCACCAGAGGGTTGAACCATTATATGATAGCTGTACCTCGTATGATATGTGTTCCGACTTCCAACATACAACCATGAGTTCAGATCAGCAAGCAGTCGTATAATTTGAAGCAGCCGGAACCTGTGAGATAAGTTCCTGTCTACCTCTCTTAACTTGTCTTAGACAAGGTCTAAATTCTTTGATTCAGTATCTTTAGTTTAGATCGTTAGACACTTTCTCAGGAAAAACTGGAGATGTAAGACCTGCGAGAGTTTCTGTGAATTGTGAAGTAAGTTTCTGTGTCCCCGTCGTATCTTGTTTTAGACAAGATCTAAAGTCTATAATTCAGTATATATAGTTACGATGGCAAGACACCGCCTCAGAAAACTGAAGATGCATGTAAACTACTTTATTAAACGTTTCAGTCTATTTTAACAATTTTCTTTGTCCCTCACGTTTTGTAGTAATTCGGCTAGCAAATTCCAGTCATCTACATATCCAGATTTTCTAAAACATACTGCCAAGGAATTGAGGTCTGTAGTCATAATCACAAGCCTTTTCCTTCAATACTTCCAGAACTTGGTTCTACAAGTTCTAGCTAACCAACTTAACTAAACACAGCTGCATATAATTTTGTATAGACTGGTAATTTTTACAATTCACATTTTTTTAGTGTAAATGTTGCTGCCAGTGCCCAACGAGGGGTTAGTAGGAACAGCACTGTAGGACGGGTGCTGAGTAATTGAAATTACTATCTGTTTGCATGACAAATATCCCAAAATTAACTTCTATCCCAAGCTAGTGGTCCTAATCAACTTGTATCTTTGAGCAAGATTCAACACCGTCGAGTCTTTGCATAATGAATATTGTTATTTGCTATTCAAGGTTTGAAATTAATGTTTTATGAGTCTGGTTTTGGATTTGCTACTTGTGGTTTCAAGTTTAATATGTAACCTTTTGGGTTTCAGATATGGCAGTCTAGAAATGAGGTGGGTCTGGTTTGAGAACTAAAT
>TCONS_00006751 gene=gene26432-v1.0-hybrid
ATTTTATTATGCATAGTATTGGCCTCCATGGAGTACTATTATTCCACAGCATCCCTAAACTGTAGTTCACCTGATTTTCTAGTCTTTTTACTATAAACATTTGTCTCATATGAAAAAAGAAAATGAGTTTCTCATATCAATCAATGTTTGTTCTTTCAAAATTAAGATATAAAATAAAATCAGTGATCTGAAAGCAGAGTAGTGCAAATCATAGGAGAAGTCAGGTCCTTAGAGAATTGGAAAATAGTTTTCCTGGTTCATTAGGTTATGCAGTTGTGAAGTCCAATCTTTACTTAAAAGAAGAGATTGATTCTTCTAAGAAGAAAACCTAGCTGTATGCTTGATACAGATATGTAATGATGTTTTTAGGGAGCTGGGTAGAAGGAAGAGGCTCCTAGGTGGAAATGTTGAGAGCAGTAGCAAACAGGTGTACGTGTGGGTACTTGCACAATTTTTGGGACCAAAATATTATTGAAAAGGCTAATTAAGCCACACTATATGATGGTATTCCTACTATATGTGTATCCTAGCCAATATGATGGTATTCCTAATATACATGTTGCTGGGGGAGTAAAGGGTATCTTAGCTGGTCATTTGAGATAATCAGCCACATTGGAACCTTGGACATGGTCCTGACTCCCACTGGTGTTAGCAGAGGGGAACTTCAGCAATGGGCAAAAGCCCTATTCAACAATATTTCGCAAGTGAATGGGCAGTGTTACCTGCGTAGCTCTTTCATTAATTGAAGGATCTTGATACGACTTGAGAAGAAAACTTGATTAGTTTCGTGGCAGAATCACGTAAGAGGAGAAAGGGAATGCTCTGGAAATAATGAATTCACATAGTTAGATAAAGAGAGGGCTTTTTCTGTAGTGGATGAATTACATGGATCTATGATGGAATGCTAAAAGCGAAGGGAGCTCTTTGGATCCTACCGATGCCCTAGTTTGAGTGAATGGGATAAGTATCTTAGTAGTTCATGTTGTGAATATTCAGGCCCCATTTGGTTGACGTAATGAAAATCATTCCATTAACGGAAATGATAGCTTAAGGGGTTAAAGGGTTTATATTTTCTCCGTCCTTTGTGGTGCATCTTTTTCCTAGGCACTTTAGTTCTCACTTAGCAATCATGCCAATGGAATCTGGTCGTTTAGTTAGTGAACTGATCTAAGCCAGAGTGTTTACCTTTTTTCTATGTAGATCAGGTGTGTAACACATGAAACACCAACCTGGGGAGTATTCTGACAAGACTGGAACACGGAACTGGTAGAGCTTGGCACTTCTAATGGAGCATGAGGTACGAATGGAGGCTCTAAGTATTCACAGTAAATTTTTCAGAGGAAAAGGTGGAACTGGGTTATTTCATTCTTGATTGATCAATGAGATTATTATTGACAGAGAGGCATCTGTATTGCGGATGGAGGTCTCTGTTGTGGAATGTTATACTCCTGAAGGTATCTCTGTATTGTGCAATCACTGCTGTTTTCACGAGGCTTCTGTGTTGGATATCTTTGTAGCATCTTTGTAGGTATTTCACTAGATCTAACACATGATAATGTATTGTTTTTGCAGAGGATATCTAAGAGGACTTTTAAACCAATAGGTGGATGACTGGTCCAATTTTTAGTTGAAATATTATTTCTTCAGGAAACAAGTCATTCAACAGTTGATATAGAAGTCCTCATTGTGTCCTCATTGTTAAAGTCCTCGCTAGAGCCCTGCCCTTGTTGTTCCATGAAATATTAGGCATAATGTTATTATTTAAAAAATGTTGAACTGAATTATAATAGCATTTAGTCTTTTGATTTTAGTAACTAAATGAATCTTTCTATTAAAGAAAGCAGTCCACGGATAGAGTGTAGTTGGACTTATTGACATGATTAGGTGTTTTGACATTTGTTGTTGAACATGGCGAGCTTCTATATGGATATGGAACTTGATTATGTGAGCCAGGACAAGAGAATATATATAAGGAGTGTTCAATAATAGTTTTATCTTCTCTACTCCTAATTTTGTTGATTTATCTCTTTTTTTCTAAACTGGTTAAAGAGAACAGAAAACTTTGTGTAGCGACAAAATAAAGGGATCTTGAAAATCCTTAGCAAGGTTTTACTGCCTCTGGGTTGATTCTTACCAGCATTGCATTTTGAGCCTTGTTCAGAGCTCCATGCTTGAATTGAACCACCTCATATTGAGAAGAGCTCTCCTGGAAATTGGAAACAGATCTTGTCATGGAAACAATTTCACACATATGGAACAGACTTATTTGAGGCTTTCTCTTTGCAATAACCTTTGGTCCCATGTTACTGAACTTGGGAGGTTAGCCATTCATGTCTGCTCCTTGGTTCCACTATTCTGTTTGAGATTAATGCCTGTACTTCCAGTAATTCACAACTTTGTTGCTATGATCTGAAAAGAGGAACGAACTATCCTTTAATGGAATAATTTTGAAACTCTAGTGTCGCTATAGGGGCTTTATCTACATCACAGGTGCTGATTTCTTGACTGCTTTTTCCTTCTGGAACTGCAAATGCCGGTGTCATGGCGCCAAACAACATTAAATTCTGACTTGACTTCGGTAATCTATTACGTCAGATAAATTCCTACCATCTTATTTGCAGCTTTCGGGCTCATTTATGAGATGAGTGAAAGAAAATAATTCATCTCTAGCTGTCTGTATCTATAATACAAGACCAAATCAAGGTTTGAGTGCTTCAAACCAACGATTATATCTATTGGCCAGTGCAGGAGACATGGAATACTGAATCCGTAATTAGTCGTAGATAGAATCCCAAAATGTTCACTATTATATATGTTTCTGTGATTAACCGTTCATCACGACTCAGACTGTATTGATTAAGAAGAGGGTGAAACTTCTTCGCCAGTTGGAAGGAATGTGTTTAGTAAGTATTGAGTTAATTCTTGCTATAGAAACCAAACTTGCTTCTGTTCAATGACAGTTATCAATAATAAAATCTGGATGGTGATTTATAAGATCTATCTAAATTTTGGTGGTATCTTGGTGAAAGGGCTTTTAAGATGACTACTTGATGTGTTTACGTTCTTCACGCTTCTTAGGTTATATTTTGCATGTTAATGGGATAAGAATTACCTATTATGTTGTCCTATTTTTTCTTTTTACCTAATCTATTGCAGCTAATGGTTTATTGCGAGTGTAATTTTTTATTATTGTATATATTATTGTTGTGTGAAGTCCTTCTGATTGGTCTTGATACTTCAGTTTTGATAGACTGATGTGATGTTGCACTTTTGTTTACCAAGGAATAATATGCAATAAAGCACAGAGTTAGTGTGAAGTTTTATTTGCCAACAATGAAGCTTTACCAGTACATTTTTCAGGATTTTCAATAGAATCATAAATTACTTTGTGTATCTATTCATGTGCTTTTATTATGTTAAACACAATCTGCAGTTATATCTTGAGATGAAAACCTGCAATTGGATCAAAGCACACAGCAAAGGTTTGAATGTCTATTTGGGGTAGCTAGTCCAATAATTACTGAGGATGAAACTCATCAAACTGGTGCATTCACTAACCACCAGAGGGTTGAACCATTATATGATAGCTGTACCTCGTATGATATGTGTTCCGACTTCCAACATACAACCATGAGTTCAGGCTTCAAGTAGTCATACCTCACGGGTAGCAACCTTTTGTTGATAGAACATATC
>TCONS_00006752 gene=gene26432-v1.0-hybrid
TTATCCTTGAAGGTGACGTCTGAACTTGAAGCTCCCTATATCCTTAATGTTATGTTACAGATAATACATGAGATCATTGCGGTGCTCCTTACACAATGTGAGATTAGATGAACAAGAAGGCAATGGAAATTCCAAGAGGGAGGGAGGGAGGGACGGTGGGCATTGTGGCTTGTGGAAGAAAACAGATTCGATCAGGTGTGTAACACATGAAACACCAACCTGGGGAGTATTCTGACAAGACTGGAACACGGAACTGGTAGAGCTTGGCACTTCTAATGGAGCATGAGGTACGAATGGAGGCTCTAAGTATTCACAGTAAATTTTTCAGAGGAAAAGGTGGAACTGGGTTATTTCATTCTTGATTGATCAATGAGATTATTATTGACAGAGAGGCATCTGTATTGCGGATGGAGGTCTCTGTTGTGGAATGTTATACTCCTGAAGGTATCTCTGTATTGTGCAATCACTGCTGTTTTCACGAGGCTTCTGTGTTGGATATCTTTGTAGCATCTTTGTAGGTATTTCACTAGATCTAACACATGATAATGTATTGTTTTTGCAGAGGATATCTAAGAGGACTTTTAAACCAATAGGTGGATGACTGGTCCAATTTTTAGTTGAAATATTATTTCTTCAGGAAACAAGTCATTCAACAGTTGATATAGAAGTCCTCATTGTGTCCTCATTGTTAAAGTCCTCGCTAGAGCCCTGCCCTTGTTGTTCCATGAAATATTAGGCATAATGTTATTATTTAAAAAATGTTGAACTGAATTATAATAGCATTTAGTCTTTTGATTTTAGTAACTAAATGAATCTTTCTATTAAAGAAAGCAGTCCACGGATAGAGTGTAGTTGGACTTATTGACATGATTAGGTGTTTTGACATTTGTTGTTGAACATGGCGAGCTTCTATATGGATATGGAACTTGATTATGTGAGCCAGGACAAGAGAATATATATAAGGAGTGTTCAATAATAGTTTTATCTTCTCTACTCCTAATTTTGTTGATTTATCTCTTTTTTTCTAAACTGGTTAAAGAGAACAGAAAACTTTGTGTAGCGACAAAATAAAGGGATCTTGAAAATCCTTAGCAAGGTTTTACTGCCTCTGGGTTGATTCTTACCAGCATTGCATTTTGAGCCTTGTTCAGAGCTCCATGCTTGAATTGAACCACCTCATATTGAGAAGAGCTCTCCTGGAAATTGGAAACAGATCTTGTCATGGAAACAATTTCACACATATGGAACAG
>TCONS_00011397 gene=XLOC_003530
CTATACAGTTCCATCTTACATGAGGACTGTTCTTGCTTTCCTTTTGCTTTCTTTCATTTATCTATAGTTCTATACAGTTCCATCTTACATGAGGCACTGTTCTTGTTTCATTGACTCCTATAGACGATGAACAGAAGACCGGAGGGTAAATTACTCCGGTGGCCGGAAACAGCTAATGAATCGTCCAGTTAATTTTACATACACTATCAGCATTATAATACCAGTGTATCAGAACGTTATTTTTCTTTGTCCAACTGATCTGGACACCCAAACCCTACATCTTACTTATTGTTTTGGTCTTAGTCCGAGGCACTTAACCTTTCCCCCTGTAATGGAAGAGCTAGATAATATATAGAAACAGAAAGGTAAGATGGCATATTTTCGAGAAAAAGATCAATTAGTGTAGGTGGAAAGGAACCAGAAAATAGTTTGCTTTGCGGTTGCTTGTGCCTTTTTGCAGATCAGTGTGATCCTGAGGATCAAGAGCAAAGCTTTTTTCACAATGTTTGGTCACAAAAGATCTTTTATATATGAGGAAAGGGCAAAGCTATGGTATAGCTTCTCTGCACCTTGTTTCCAAATTAGGGTGCTGCCACGCG
>TCONS_00011398 gene=XLOC_003531
CTAGCCTTTATACCTACGAAACTCGCGTGTAGAAGACGTCGTTAGTATGTAGTTACTTTTTCTTTCTCATTTTATAGTTGTTTTTCCTTTTTGTGAAGTTAGTATTGCAGTTATAACTCTTAACTTCCCAATTTCAACAAATATCTACTCTATATTTGATTTTTTATTTTCTTTTTACTTTTTATTATAATATCCAGTTTACTTAATTGTTTCGATTAAACAAAATAAAGATAATTTAAAAAAAAACATAATCTGATGAAACTTTTGAAGGCTTCATTTTATAGTAGTAGAGATATAATAGGCGTTAAACAG
>TCONS_00011399 gene=XLOC_003532
AATATGAGAGGAAATTAAACATTGTTTTATTGTTAATCGTTATCATAAGATAATTTCTAGCCGCTGATGTGATCCGGATTTAATATAGCTAGGTATATTTCATTAATTGAGTATATGTCACTAACGATCAATTATAACCGTATTAAGCACGAGTTTAACACAAAAAGTAAACATCCAAATATCAAATAAGGTTTCAATGCAATCCTTAGGTTCCATGGGCATATGTAGTGGTCCACATGTGACATTTAATCACCTGTAATATTTTTGTTTAAACAAGTTACTCATCAAATTTATTGTAATTCGCT
>TCONS_00006843 gene=gene11339-v1.0-hybrid
GTCGACCATGACCCGAACAAAGGGACACGGATCCATGAAAGCAACGTTGTGATTTCTCTCTCTGGTGGTACTATGAATGAATGTCGGTCTGTGTGTCTGGTTTGCTCTCTGTGTGTGAGAGTGAGAGAGACGAGAGGAGAGTGGAGACAGCTAGCTTTTAGGTTCTGGGTGTTGACATGGTACCAAGTAAGGATGATTAGATATATATGGGAGTTGTTTGATGGAGGTGAGAAATGGATGATGATGATGGGTTGGTTTGCATGTTACCGGTTTTGACGATTCACTTTCTGGAAAAAGGCTTGGATGGGGGGATTGGAG
>TCONS_00006859 gene=gene11349-v1.0-hybrid
TTTTGATTCATGAATATAATTTATATGCTAAGAGTTCTTCAGTACAAAATGTCTAATATAGGGAAGGACCAGAATTCTCTCATGTGATAAAATAAACCAAGAATATATTATGAACGACTTCAAATCTCTTTGCAGTTATTGTACAACAGAACAGGGAACATGAGTGAATAAAAGTCTGGCCGCCAAGAAGCTCGATGCAACCCTAGGCGGTCCAGCACCAAATTTGGCATCTATTCAATAGGTTTTGTCCATCAGCTGTATTGGTGCCAGGATGTTAGTCTTGCTTGTCTCGACAATACACCCATTCATGACCATTTCCTCCAGCATGAAATGCGCCTTCTCCAAATGGAACATGATGTCT
>TCONS_00011400 gene=XLOC_003533
TGGAGGTCTCAATAGCTGCACTCTAAATAAAAATATAAAAATATAGGAATGACAAAAAAATAGAAAGACGAAAAAAATATATAAAAATATAAAACCAAACTGAGATAGACGGGATTCAATCCCTGAAATTTTGGTTGCAACAAAAACTACCCACCACTAGAACAAGTCCAAGTTGACAGCATATGCCTAAACTAGATAAAATATATTGAGGCCCCTCAGAATCAGAGGCCCTAGACATGGGCCTTTCTCGTCTTAGTCCAAGGCCGGCCCTGCTGCTAATTTAATTTCTCCACATAACATTTTATTGGTAGTGAGACAGCAAATCAAGTTTATTTAGCGTTAACAAGTTAGTAGCACACACCCGGCTAGTATCGGACTGAGATCTACGAG
>TCONS_00011401 gene=XLOC_003534
AACCATACAGTACACAAACAATCCAAGAGAATGTATTATATAGTACACAAATAATAGTGACATCTAGCGGATGAAATTAATCCTCTTACTTTCTTCCTATCTAGTATCTGTATCTATATCAGATAATACTTGCAGTCTCTACGCTACTGGTTTTGTCAGTTTCATATCCCATGTCTCTAATTTGAGAGCAGGTCTCCCTCCAGGCCCTCCACCACGAACAAATGTCTTTGCTTGAGCGTCATTATTGCTTGGCCTTAAAAAGGATTTTGCAGATCACCGATTAATATCTATTTCAGAAAGCATCGATGATATTTATAGATAAAGTTGAAATCTGGTGCCAAATTTTAAAGCTTGGGTTAAAAACAAGGAAGAGCCTCATAGATGAGCTAACTACTACTTCACACTCATGAGTCATGAGAGACTTCCATGACATAACGTGTTTGGATAATGAATCATATGCCTGAGAAGATCGACGTGGTTGAAACAAATTCACATCAATGAGTTTCACAAGAGTTACCAGCTCTCAGATTATTCTTCTTCTTCTTTTTTCACCCGTATTTTTCTACTCAAGAAGCTAGGTTTAAGCACAAGAGTCTGCATAGTAATATATCAAAATTACTGATTTATTTGATAATTTATCAAATTAAACTTCTGACTCCAAACTGTTTGGTTCCTCATATACAATACAATTATCCAAAGTAACTGTTTGGTTCCCCACTTCCCCTCCTGCATTTCCAGTATTGCAAAGGGCGGCTAGCTATATGCATCATATGAAAAAAGATGTGTTTGATGTGAAGCTAGCACTAAGCAACACGAGGGTTGTTGTCTGGTCACATCAGTTTTGGCTATCCTTCTGTGAGCAAATTAAGCCCTTAAAAGTGAGATTGTAAGAAATTAACCCAGGATTTGAGCAAAT
>TCONS_00011402 gene=XLOC_003535
GTACATAGGCTTACTTAGGAGAAGAGAATTTACTTGCAATATATTTATGAATGCATGCAAATTTTAGTGAGATATTGGAGCAAACTATAAGTTTTAGTGTTGAAGGCTAGTGTTAGGCTCAGTTTGAGCTAAGCCAACTAAAATTTGGCTATATTATATCTTTTTTATGCTTAAGTACCCGGAAAACGTATAAGACTATCAGATGAAGAAACCCTATAAATGATAGTAAAAACTCTATGAGTTGTACCACCATGTAGTAACGGGTTTGGGAAAGTGGTGAAGTTAATGGTGGGTTTGGGAAAGTGGTGAAGTGCAAGTGCAAGACGCATAAGGATGACGAAAAAATATTTGTGCGCTATCTTATTGCTGAAACATAAGAGAAGAGCAAGGCATAGCTCAACATGTATAGTTGGAGAGGATGAAGTCTGAAAAATCTAAGATGAGAGATATTCATGGCGCTGCCTTGTAATTTTAATTTGCTACGTCTTGGTAACACTGGTAGTGTAGTTAACTCACCAAATATAGAAAAGATTAGTTTTAAGAGTAATAGTAAGAAAAATAATGACTTTACCTTGTTATTTCATGTTTGTTTGTTTTGCTCAAAGGCTGTTAGTGTTAACGAGTTCATCTTTACCTGTTTGTTTCAAGGGTGTGGCTATTGCCACCCCACTAAATACTTTGTTCACCCCATATTTCAATTTTAAACTAAATATTCCCAATACTAACCCCACTATCAAGA
>TCONS_00006925 gene=XLOC_002131
CATGGTATAGTCATTAGTTTATATCGTATTTTGATTTTCTTTGGTAGTTCAGTACCTCTTTGTTATAAGATTGACAATTTTATTTCAGTTCTTTTGGTTCTTTAGAATCACATGTTTAGGAATGCAATATATAAGCTATACTCTTCACAGCCATAGATGAAAGCTAATTGTCTTCTATAGATGCTTACTTTCGTATAGCTGTTCAATAGGGAAGTTAGCTCTATGATGATGTATTAGCTGGATGCTCTACAAAGGAAAAACATAGATAAGATGATGTGAGATTCAGAGTCCTATACTGTAGAGTATGTTGTTCAGACATTCACATGATCAAAAATGATTGGGGAATTTCTACCTTTCC
>TCONS_00001289 gene=XLOC_000417
AACGGGTTATGTTATTTTGGGTCCTGGAATCAAGTACCGAAATTGGGAGCAGAACTTGAAGACATGATTGCCAGTTAAAAGCTAATTGCGTGAGATTGTGAGGGTTGGCTTTATTAAGATTTGATCAAGTTCAACCGAGCTGGACACTCTTGCTATACTCTCACGAGCTTCAATTCCAAACCCACTTTTGAAAAGCAGTTGCAACTTAAATGCAATTCATGGTAAATTTCATAATTCCGACAATGTGGAAACTTTTACCTTCTTCTACAAGCGCCAACGAGATGGAGTAGTAAGGGGAATTTTCAGCTTTTGGTTAGATGATAGCTACTGTTGTGCGAGTTGTCAAGGTTGCAATCGAACTTCCTTACATCTTTCTCAAGCAATTCTCTATTTCTTCCCAGCCTTAATTCTACTCATTTTCTAATACTGCAATTCCTTATTTTGGCTACCTGCATAGAGAATTTTGACAAGCCAATAGCTAACTGAGCATTTTTTGTATTTTATAGTTTTTAATTTGCTGCTTTTCTTATGTTTGGTGTTGACATGAGGAGATTGGATGGTGTATAGAGCGTAATGGCTATAAAGTGTACTGAGGGAATATGATTTATTAGAATCCCGATTACCATGGTATACTTTCCTATGTAACTGTTATCAAGTAATTTCATAACTCTTCC
>TCONS_00001290 gene=XLOC_000417
AACGGGTTATGTTATTTTGGGTCCTGGAATCAAGTACCGAAATTGGGAGCAGAACTTGAAGACATGATTGCCAGTTAAAAGCTAATTGCGTGAGATTGTGAGGGTTGGCTTTATTAAGATTTGATCAAGTTCAACCGAGCTGGACACTCTTGCTATACTCTCACGAGCTTCAATTCCAAACCCACTTTTGAAAAGCAGGTTGCAATCGAACTTCCTTACATCTTTCTCAAGCAATTCTCTATTTCTTCCCAGCCTTAATTCTACTCATTTTCTAATACTGCAATTCCTTATTTTGGCTACCTGCATAGAGAATTTTGACAAGCCAATAGCTAACTGAGCATTTTTTGTATTTTATAGTTTTTAATTTGCTGCTTTTCTTATGTTTGGTGTTGACATGAGGAGATTGGATGGTGTATAGAGCGTAATGGCTATAAAGTGTACTGAGGGAATATGATTTATTAGAATCCCGATTACCATGGTATACTTTCCTATGTAACTGTTATCAAGTAATTTCATAACTCTTCC
>TCONS_00001291 gene=XLOC_000417
AACGGGTTATGTTATTTTGGGTCCTGGAATCAAGTACCGAAATTGGGAGCAGAACTTGAAGACATGATTGCCAGTTAAAAGCTAATTGCGTGAGATTGTGAGGGTTGGCTTTATTAAGATTTGATCAAGTTCAACCGAGCTGGACACTCTTGCTATACTCTCACGAGCTTCAATTCCAAACCCACTTTTGAAAAGCAGGTTATATATCAGAATCAAGTTTTCTCATGTGTGGTGAACGAAATGGTACATTCCAAGGTCCTATACTAGAGAAAAGACGGTGGAGCTTTGCAGACTGACAATTAAGTCCCTCCGGGGGCCAGCCATGGAGTATGCAGAAGTTGAAGACTTATTTTTTCAGTCTTAGAGAACATCAAACAGTTCAACTATTTTTTACATTTTTTACACAGATTTTATCAAACAATCAAATTCGAAGAAGGAATTGACGCCTTCACTGGCTGTTGCCTCATTCTTTTCTTTAATCTCGATTTAATTTTGAACCATTAGAGGCGTCTTTTTTTGTTTGTGTATGGATCAGGTTATGCATAAAAAGGGGACCTTTTGTTTTTGCACATATTTTTGATCGATCGTGTTTGTGACCTTCTCAACTGCTCTTGCAAATTAAACTGTCATTTTTCCTTATCAGTTTCCAATTTGTTCAGTTGCAACTTAAATGCAATTCATGGTAAATTTCATAATTCCGACAATGTGGAAACTTTTACCTTCTTCTACAAGCGCCAACGAGATGGAGTAGTAAGGGGAATTTTCAGCTTTTGGTTAGATGATAGCTACTGTTGTGCGAGTTGTCAAGGTTGCAATCGAACTTCCTTACATCTTTCTCAAGCAATTCTCTATTTCTTCCCAGCCTTAATTCTACTCATTTTCTAATACTGCAATTCCTTATTTTGGCTACCTGCATAGAGAATTTTGACAAGCCAATAGCTAACTGAGCATTTTTTGTATTTTATAGTTTTTAATTTGCTGCTTTTCTTATGTTTGGTGTTGACATGAGGAGATTGGATGGTGTATAGAGCGTAATGGCTATAAAGTGTACTGAGGGAATATGATTTATTAGAATCCCGATTACCATGGTATACTTTCCTATGTAACTGTTATCAAGTAATTTCATAACTCTTCC
>TCONS_00006956 gene=gene11403-v1.0-hybrid
ATTTTTTGTTTAACAAATTGTTGACAAGCTTCTTTCAAACAACAAGCAAATGGTACATGCCTCATAACAACAAGAAATGTTAGACACAAACTTTTAATACCAAGTAGTTAGCCGTTCATACAAGTTCTTAGACCATGAGCACAGTATCCAGACAGCATCCCTGAGATTATAGTGCTATTGTCCTTCTGTGTCCTCATCAGATTCTCATCTTCTCATACTCTTCTCATTCTGAGTCCTCATCAGAGAGTGAACTCTCCTCTTCACTC
>TCONS_00006957 gene=XLOC_002144
CGACCTAGTTGAGAAGTTGAGAACACTCCGCCTCCCTCTCCAATCTTATCAACCTCACATCCCAATCTTATCAAACCTCATCTCAATCCCAAAACAAAACTCAATTCTTGATCCGACGAGGATGATCCTCAGGCGCGGCACAAGAGGTGTGCTCTGTTCTTGTCCTCCCCTCAACAATTTTGTAGATTTGTTTCATTCGAGAGAAACCCATCTACCGAAAGAAGATGGAAGAAAGAGGATACCAGCATGACGTAGTCTTTTGTATCTTCATCATACAAACTGATGAAGCATTGAAGCTCCTCTCATCGGTAGGTGTATAGCTCCAAATGCTGTCACTTACTGTTTCCTTCCGGATGTTGTCACCGGATGTTGTCACCTTCAATATCCTGGTTGATTCGAGAAATGCTTCTGCTCATCTGTTGCTCATCTGTGGTTCTTGTCATGTGCGGGGAGAGCGGAGAAAGCTCTCAGATAGGCAAAGAGAATCTCAATATCAAATAACGGAGGCACGAGAGCAATTCAAAACTAATTTAAATTTACAGTTTGTGGGATAGTACTCTCCCATACGAACTGATGAAGCATGACCGTCCTAAATGTTGTCACTTACGGTTTCCTTCCGAATGTTGTCACTTACGGCGGTTTCTTTCCGGATGTTGTCACCTTCAATATCCTGGTTGATCGATGCACTTTGTAAGGAGGAGATGGTCGTGAATGCCGAAAAGGTGATTGATATGAATCAGAAAGGTATTGAGCTAGATACGATCACAAAATATGATGGTCATAGGTATATTGAGTCTGATACGATCACATACAATTAAATACAAGTTTTTCATGGTTGATGTTCGGTGTTCTAGCATATGATTTACGGATTTTACAATTGAGGCCATTATTTGTTATTTGAGAGAGAAACTTGAGACTTTGCTTGATTGTTGTTTTGGTGCCTATTATTCTTTGTAATCTAAAGAAGTAGTTGCATAACGGGAACGAATGTACATTTGGTATTGCTTTGAGTGTAATTTATCTTACAAATGTGTAGTAATATAGTCAAATGAATTACAAGTGAATCAGTCAATGCAACACATTTGTTTACTGTTTGTGTTCTCTGTATGTGAATTGACTGCATTATTTCTAAGAAACTCTTCGAAGACGGCCT
>TCONS_00006958 gene=XLOC_002144
AAAAAGAACACGACCTAGTTGAGAAGTTGAGAACACTCCGCCTCCCTCTCCAATCTTATCAACCTCACATCCCAATCTTATCAAACCTCATCTCAATCCCAAAACAAAACTCAATTCTTGATCCGACGAGGATGATCCTCAGGCGCGGCACAAGAGGAAGATGGAAGAAAGAGGATACCAGCATGACGTAGTCTTTTGTATCTTCATCATACAAACTGATGAAGCATTGAAGCTCCTCTCATCGGTAGGTGTATAGCTCCAAATGCTGTCACTTACTGTTTCCTTCCGGATGTTGTCACCGGATGTTGTCACCTTCAATATCCTGGTTGATTCGAGAAATGCTTCTGCTCATCTGTTGCTCATCTGTGGTTCTTGTCATGTGCGGGGAGAGCGGAGAAAGCTCTCAGATAGGCAAAGAGAATCTCAATATCAAATAACGGAGGCACGAGAGCAATTCAAAACTAATTTAAATTTACAGTTTGTGGGATAGTACTCTCCCATACGAACTGATGAAGCATGACCGTCCTAAATGTTGTCACTTACGGTTTCCTTCCGAATGTTGTCACTTACGGCGGTTTCTTTCCGGATGTTGTCACCTTCAATATCCTGGTTGATCGATGCACTTTGTAAGGAGGAGATGGTCGTGAATGCCGAAAAGGTGATTGATATGAATCAGAAAGGTATTGAGCTAGATACGATCACAAAATATGATGGTCATAGGTATATTGAGTCTGATACGATCACATACAATTAAATACAAGTTTTTCATGGTTGATGTTCGGTGTTCTAGCATATGATTTACGGATTTTACAATTGAGGCCATTATTTGTTATTTGAGAGAGAAACTTGAGACTTTGCTTGATTGTTGTTTTGGTGCCTATTATTCTTTGTAATCTAAAGAAGTAGTTGCATAACGGGAACGAATGTACATTTGGTATTGCTTTGAGTGTAATTTATCTTACAAATGTGTAGTAATATAGTCAAATGAATTACAAGTGAATCAGTCAATGCAACACATTTGTTTACTGTTTGTGTTCTCTGTATGTGAATTGACTGCATTATTTCTAAGAAACTCTTCGAAGACGGCCT
>TCONS_00001296 gene=XLOC_000420
AGGCCGTCTTCGAAGAGTTTCTTAGAAATAATGCAGTCAATTCACATACAGAGAACACAAACAGTAAACAAATGTGTTGCATTGACTGATTCACTTGTAATTCATTTGACTATATTACTACACATTTGTAAGATAAATTACACTCAAAGCAATACCAAATGTACATTCGTTCCCGTTATGCAACTACTTCTTTAGATTACAAAGAATAATAGGCACCAAAACAACAATCAAGCAAAGTCTCAAGTTTCTCTCTCAAATAACAAATAATGGCCTCAATTGTAAAATCCGTAAATCATATGCTAGAACACCGAACATCAACCATGAAAAACTTGTATTTAATTGTATGTGATCGTATCAGACTCAATATACCTATGACCATCATATTTTGTGATCGTATCTAGCTCAATACCTTTCTGATTCATATCAATCACCTTTTCGGCATTCACGACCATCTCCTCCTTACAAAGTGCATCGATCAACCAGGATATTGAAGGTGACAACATCCGGAAGGAAACAGTAAGTGACAGCATTTGGAGCTATACACCTACCGATGAGAGGAGCTTCAATGCTTCATCAGTTTGTATGATGAAGATACAAAAGACTACGTCATGCTGGTATCCTCTTTCTTCCATCTTCCTGAGTAAGAGACCAATTTGTTTATGTAAAGAGATGACTGCCGAAAAGAATTGTAATTTGACAAGGCATAGTCCAGATCTGATTGAAACTCACTTTCGGTAGATGGGTTTCTCTCGAATGAAACAAATCTACAAAATTGTTGAGGGGAGGACAAGAACAGAGCACACCTCTTGTGCCGCGCCTGAGGATCATCCTCGTCGGATCAAGAATTGAGTTTTGTTTTGGGATTGAGATGAGGTTTGATAAGATTGGGATGTGAGGTTGATAAGATTGGAGAGGGAGGCGGAGTGTTCTCAACTTCTCAACTAGGTCGTGTTCTTTTTTTTTTT
>TCONS_00001298 gene=gene11404-v1.0-hybrid
TGTTGCATCAACTGATTTCACTAGTAATTCATTTGACTCGATTACTACACATATGTAAGATAAATTACACTGAATGCAATACCAAATGTACATTCGTTCCCGTTATGCAACTACTTACAAACAATAATAGACACCAAAACAACAATCAAGCAAAGTCTCAAGTTTTCTCACTCAAATAACAAAAAAGGCCTCAATTGTAAAATCCGTAAAGCAATATGCTACAACACCGAACAACAATCAAGCGAAGTCTCAAGTTTTCTCACTCAAATAACAAATAAGGCCTCAACACCGAACATCAACCATGAAAAACTTGTATTTAGTTGTGTGTAATCGTATGGGGCTCAATACCTCTCTGAATCATCATATCAATCACTTTCATGACCATCATATTGTGTGTGATCGTATCTGACTCAATACAATTCTGAATCATATCAATCACCTTTTCGGCTTTCACGACCATCTCCTCCTTACGAAGTGGATCGATCAACCACCAAATTGAAAGTGACAACATCCGGAAGGAAACCGTAAGTGACAACATTTAGAGCTATACACCTACCGATGAGAGCTATGCAGGATTGGTGTCCTCAGATGCTATTGCTGTCTAACAAGGACGGAGAAATTCCCCTTCACAACGCTGCGAGGAATGCATCAACAAGTTGAAAATCTCGTCATAGGGGTGGTCAGCAACAAGTTGAAGATATGTTGAAAACTAAAAATGGACAGGGAGACCCAGCCCTGCATCTTGCAGCGCGCTTCGATCAGTGGGTGGTGGACTCCTATCTTCTTCGCAGCTGAGAGGGGACATCTCCTGTCACTTCATGCCAGAGTTCTCTAGTTCCTTGAATTACCGGATCATACGCCACAAGTTTGACTTCTTGACTTTTTCTGAGCATAATATGAGAGAAACAATGCATCAATCTTAGCCTTCATAAAAGTATTGGAGAAGGTTGTTCTCTTTAAATCTATGGGAGGGGCAAACTGCTGCAAGGGCTTTGAACCTCTCATAATAAGCACAAAATGTTTAATCAGGTCCTTGCTGAATTTTGATGATCTGCTTCCTCATTACCGTGATAAACCGCTAGCTTACTGCTAGCCGGCTGCACCATTGTCATACCACTGACTTATGAGGTTAACAAGGATGACCAAAGACACGGCTGTGTTTGTTGCTTTGAAAGGGATATGGACAAGCTTGACAATATTATCGAATAAATATTTGTTTATGCAAAGAGATGACTGCCGAAAAGAATTGACACAGTGGCTAGTCCAGATCTGATTGAAACTCACTTTCGGTAGATGGGTTTCTCTCGAACGAAACAAAGCTATGAAATAGTTGAGGGGAAGACCAGAACAGAGCACACCTCTTGTGCCGCGCCTGAGGATCATCCTCGTCGGATGATGAGGTTTGATAAGATTGGAGAGGGAGGCGGAGTTCTCAACTTCTCGTCTAGGTCTCGGCTTAAATAAGACATCTTCCCCGTCTTTTTCTGTTTGCT
>TCONS_00006961 gene=XLOC_002147
GGGAAGATGTCTTATTTAAGCCGAGACCTAGACGAGAAGTTGAGAACTCCGCCTCCCTCTCCAATCTTATCAAACCTCATCATCCGACGAGGATGATCCTCAGGCGCGGCACAAGAGAAAAAGTCAAGAAGTCAAACTTGTGGCGTATGATCCGGTAATTCAAGGAACTAGAGAACTCTGGCATGAAGTGACAGGAGATGTCCCCTCTCAGCTGCGAAGAAGATAGGAGTCCACCACCCACTGATCGAAGCGCGCTGCAAGATGCAGGGCTGGGTCTCCCTGTCCATTTTTAGTTTTCAACATATCTTCAACTTGTTGCTGACCACCCCTATGACGAGATTTTCAACTTGTTGATGCATTCCTCGCAGCGTTGTGAAGGGGAATTTCTCCGTCCTTGTTAGACAGCAATAGCATCTGAGGACACCAATCCTGCATAGCTCTCATCGGTAGGTGTATAGCTCTAAATGTTGTCACTTACGGTTTCCTTCCGGATGTTGTCACTTTCAATTTGGTGGTTGATCGATCCACTTCGTAAGGAGGAGATGGTCGTGAAAGCCGAAAAGGTGATTGATATGATTCAGAATTGTATTGAGTCAGATACGATCACACACAATATGATGGTCATGAAAGTGATTGATATGATGATTCAGAGAGGTATTGAGCCCCATACGATTACACACAACTAAATACAAGTTTTTCATGGTTGATGTTCGGTGTTGAGGCCTTATTTGTTATTTGAGTGAGAAAACTTGAGACTTCGCTTGATTGTTGTTTTGGTGTCTATTATTGTTTGTAAGTAGTTGCATAACGGGAACGAATGTACATTTGGTATTGCTTTAAGTGTAATTTATCTTACAAATGTGTAGTAATCGAGTCAAATGAATTACAAGTGAAATCAATCGATGCAACACATTTGTTTACTGTTTGTGTTCTCTGTATGTGAATTGGCTGCATTATTTCTAAGAAACTCTTCTAAGATGTCAGCTTCCAATTTTGATGCAGCTCTTAAATGCAATGCGGAAGAGAAATGAATAGGACTAGGACTTGTAAAAGAAGATAATATACTTTTGGAGCGGATAATTTATTTGCTCTTCC
>TCONS_00006962 gene=XLOC_002147
CGGGGAAGATGTCTTATTTAAGCCGAGACCTAGACGAGAAGTTGAGAACTCCGCCTCCCTCTCCAATCTTATCAAACCTCATCATCCGACGAGGATGATCCTCAGGCGCGGCACAAGAGGTGTGCTCTGTTCTGGTCTTCCCCTCAACTATTTCATAGCTTTGTTTCGTTCGAGAGAAACCCATCTACCGAAAAAAAAGTCAAGAAGTCAAACTTGTGGCGTATGATCCGGTAATTCAAGGAACTAGAGAACTCTGGCATGAAGTGACAGGAGATGTCCCCTCTCAGCTGCGAAGAAGATAGGAGTCCACCACCCACTGATCGAAGCGCGCTGCAAGATGCAGGGCTGGGTCTCCCTGTCCATTTTTAGTTTTCAACATATCTTCAACTTGTTGCTGACCACCCCTATGACGAGATTTTCAACTTGTTGATGCATTCCTCGCAGCGTTGTGAAGGGGAATTTCTCCGTCCTTGTTAGACAGCAATAGCATCTGAGGACACCAATCCTGCATAGCTCTCATCGGTAGGTGTATAGCTCTAAATGTTGTCACTTACGGTTTCCTTCCGGATGTTGTCACTTTCAATTTGGTGGTTGATCGATCCACTTCGTAAGGAGGAGATGGTCGTGAAAGCCGAAAAGGTGATTGATATGATTCAGAATTGTATTGAGTCAGATACGATCACACACAATATGATGGTCATGAAAGTGATTGATATGATGATTCAGAGAGGTATTGAGCCCCATACGATTACACACAACTAAATACAAGTTTTTCATGGTTGATGTTCGGTGTTGAGGCCTTATTTGTTATTTGAGTGAGAAAACTTGAGACTTCGCTTGATTGTTGTTTTGGTGTCTATTATTGTTTGTAAGTAGTTGCATAACGGGAACGAATGTACATTTGGTATTGCTTTAAGTGTAATTTATCTTACAAATGTGTAGTAATCGAGTCAAATGAATTACAAGTGAAATCAATCGATGCAACACATTTGTTTACTGTTTGTGTTCTCTGTATGTGAATTGGCTGCATTATTTCTAAGAAACTCTTCTAAGATGTCAGCTTCCAATTTTGATGCAGCTCTTAAATGCAATGCGGAAGAGAAATGAATAGGACTAGGACTTGTAAAAGAAGATAATATACTTTTGGAGCGGATAATTTATTTGCTCTTCC
>TCONS_00001353 gene=gene02022-v1.0-hybrid
CTTCTATATCAATTGAAAAAGAAATTAAAACAGGATCGGAGCATAAAAGCAAAATCTTAAAAATTGTGACTTTGTAGTTTGTTTCTCAATCTCTCATCAAAAATAATATTTCATACTATAAGAATATTTCTTGACCATAATATCAATCGAATCATATGTAAGTTACTTATTAAATATGAGACTTGAAATTTCAATATTTACCGCACTAAGTAAGGTGTCGATAGACTTATCAGGGCCAGCCTGCACTTTAGGGAATTGCATGTATAGAGATTCAAAAAAGAATTGATTTGATTCAAGCCATAATCTATATGGGATTCCTCAAGGTTATCAGTAGATCGAAAAGATTCGCAAAATTGAAGAATTATAGTTCAATGTACAAAAAGAACTCAATTGTGTAAACCGAAAACTCAATATTAACTAACTATTAGAATTGTAAACCCTTATGGTCGGCCGCCCCAATATTTTTGCGAAATTTATAGTGAGTCGAACTCGTAAC
>TCONS_00007075 gene=gene02030-v1.0-hybrid
TTCAAGCATATGAATACTGGAGGGGAAGACTTTGAAGCTAAATCGGGTGGGATCGGGATGACTTCTGACCGAACATCTCTCATTTCACTTACAAAAAATCTCTCCCTCAATGCTTGACCATGAACAGTAGTGCTGTCAGAACTACAGCCAATTTACGAGTTAGGTCTAGATTTTAGGTTCTCTGGTTTTGTTATTGTTTTATTTTCTGTTTCTTTTCTTGTTATTTTCTCTTTTCATTCTCTAGTTTTTCATTAATTTGTCATTTTTTTGGGTCATTAGTTGGTGAGCAGTGAGTTGTGGCTGAATCTCTTGTTAACATTTGGTGTTTAGTAGTAATAAATTCTCTTTTTT
>TCONS_00011405 gene=XLOC_003538
TCTCTCTCTCTCTCTCTCTCTCTCTAAAGATTTGCAATCCGCTAAAATCACATGCTCCTCCGTCATCGTCCAATTCTGCCTCGCAAGATCTCCTCACCATCACCTCCATATCAGAATCGCAACCTCAAGATCCATATCGATCCAACCAAACGCGCCTCCATCTTCAAGGCCATCGACGCTTTGAACTAATCTTTCTGATTGTTGAATTAAAGAAAGAAGATGTGGAGGAAATTGGTGAGTTTCTCATTGCAATTAATTGATTTGTGCCGCTTGATTTCTGCACATGTTGGTAAGATCTAGGCTCTAGTAGCAGGTTGATAATTGCATGCTACTGCTTGGGACATTTTTCAACTTTTCGGTCTGCGCGCAAGAGCAGCTAGATTCGTGGTCGGCAGTAGCAACGAGCTTGACGATCGGCATGACCAGCTAGCTTCAAGATCCGTAGTAGCAGTAGCAGCCTTCAATTATTTTTAGAGATCTCTTCGACCTAATCTCAGTTGCTAACAAAGAAGAAAACAAATCTCTTTGTTCGTTACATAAGAGAGCAAAAACGAGGAGCTTTGATCTGTGATGACGAAGGGTATAAAGGTAAATTGCTTGGTGACAGATGGCAGCCATACATCCAATTGTCCTTAATTGAAAGAGTTTGTCCTGAGATGTTTAATATAATCAATAATGGATGTATTTGTAAAGTAATATTTGGTTAGTAACTAATATGACATTTGCTATTGTTTTTTTACATCAACAGGATC
>TCONS_00001361 gene=gene02033-v1.0-hybrid
ATGTTTTAAAATGAATAAAACATTAAATCACTCTCAAAATCTCCGAGAACAACACTGAAATCTAGAACTCAATCGTTTCAGAAACAGTCGATCCATCATCCAAAAACTTCAACGAAGCCAAAAAAGAAAGTACTCTAGTTCCATACAAGCTTCAACTCTGATGACACTACCAAAAATCTAAGAATCCCAACCAGTGGCAACTACAGGAGCACCACCCTCAAGGGTTG
>TCONS_00001363 gene=XLOC_000443
TTGTAAGCACTTGCATCTCCTGAATTACACGAATCTTGTTAGAAATATAGGGATATATATTTAGAAGGGTATTTCAGTCTTTAGCATAATTCTCCTATATATCTAGGAATTGTAATACTCTTTGGATTAAGCACTTGCATTCTTTTGTTTTAGTCTTCTTCTTTCTTCATTTCCTTTCAATAAATCCATGAATGTTATCATGGTATCAGAGCTACGGCTCTTGATCTTGTGGACCTCTTCATATTTTTAATCGCTTCCGCTTTTATCAGTTTCAGTAGATTCGATTTATCCCCAATTTCTAACCCTAACCCCCAAATTTGTTATCTCCTGAATCGTGAAGCCTCTGTCATGGATTATCGCTCAAAGCTTGAGCATCATCTCATCATCCTTCATCTATGGTTCAGAGTTTTATTGTCGCAGTTATCGTTCGCTCAAGTTTGCTTCGTCGGGAGTCTAGTTTTGCTTGGTTCACTCATCGGACACCGGGGATCTGCGTTTTGAATGGAAGTTGATTCGGTAATTCACTCAGTAATACAGAATCACGCTGTCATCTCAGTGAACATTTCGTCAAACACCTGGTGTGCGTTCTTTCATCTAATTCTCGATGAAATTCAGTAACACTAAATTGTTTCCATTATACTTAGTGGATATGATTTATTATTATTGGTGTTTTCATGTGTTGATATGGACAAATTGATGGAATTGATGGTCATATATTGATAATTGTTGCTATCTAGTTATTTGGTGAGAGTTGTTTGTTGAAGATGATGATGATTAATTATATCAGAGAGTTCATGTTGTCTTGGATTTTCTACTTAGGATGATTGAGATGTTCAAATCTGTGCGAATCATCTTTTGGTGTTATATGGCTGGGAGTTTCTAATATCAATATGATCTGTTGTGGCAAATTTTTGAGAATGGAGATGTCTAGTTTGTTATGTTGCTTCCTATGGTATTATGTCTTCTACCTGGAGTTTCTGAATTGTCATATCTACCTGTATTATTGCCACATTATGCTGCTTAGTGATGAATGTTTGGTGACATAAGGTTGATGGTTGTTGTTTAGTGTTCTCCTACCGCAAAAATGTTTGAGATACAGACCCTGCAATACAACATAACTTTGGTGGTGGTAGTCTTTGTAATGTATGTGGAATTGTAGATAACTTTGGAGGTGGTGGCCTTCGTAGTTATGTGGAATTGTAGACAACTTTGGAGGTGGTGGCCTTCGTAGTTATGTGGTATTGTAGAAACATAATGGAGGTAGTAGCCTTCGTTTATGTTTATAGAATTGTAATAGAGGTGGTGGCCTCTGTATAACAAACTTTAAAGAAAATATTGCAATGAGTCACAACAAAGTTCAAATTGGGTAGTAGATGGAGACACATTAGACAACAGCTTAGAAGTTTGGCAATTAATGCAGAAGTGTTTGAGGCAGATTTCATGTTATGGGACATCACATATGGAGTACAATGGCTACAAGGAGTAATCATCAATTTTTGGACACTATTTCTGTTGACGGGTTTCGTGGTTTGGCCTCATGGCTGTATAGATATATGTCCTAATTAATCTACTGATCAATGAAAATTCAGAAGCAGCCTACACATAGTTCCTTTTTCTACTGTAGCCAAAGCACAAGTACAGATGGCTCAAGAAACAATAGAGAAAGTAAGAAACACGTTGGATTGCTAGGTGGGATTGAAATGGAGCTCCTGGAAATGCCTTCTTCTGATCATGATTCAAGTATAATGGATTTGCTGGGATGTTCTTTGCAATAGTTCCATACGTTGTGTGTGTATGATTGTTGTGGCAGGGCTTTCTCTACATCTGTTGATTGCCAAGAACAAGGTTATGGTAGTGCTTCAACTCAGATTGGTCCCCTTTCAGTTTCTACAAGGCTTTGGCCTCTCTCTGAGCATTATAATTCTTTTGGAGAACTGAAGGTAATCAAGGCGGTCAATATTTGATTGTGCTCAATGGAGTTATAAGTTCTGATGGCACTATATGCATTGATCATGGGGGTCGATTTACATTCTCATTGAAGCTTATGATACTATTGCTGGAATGCCTTGAGTGATGTTGCTTATGTTGGCCATTGAAGGAGAACCAGTCCTGCTGTTATGATGTATTGCAACCATTATGCTTGATGCCCAAGCATATGATCGAGGGGGAGTGTTAGGAATATAGGGATATATATTTAGAATGGTATTTCAGTCTCTAGCATAATTCTCCTATATATGTAGGAATTGTAATACTCTTTAGATTAATTAGATCATTCACAATGTAGTCGATATCTCTCTTGCGTTCTTTTCTTTCAGTCTTCTTCTTTCTTCATTTCCTTTCAATAAATCCATGAATGTTATCAAATCTATCATCTCCATAAACACACTTCTGGAAAACAACAAGGGTAGAAGAACCAAATTCTAATGAACACTAATCTTCTCCTCCAGTCGATTATTACCATGCTTAGTAGGAAAACAATAACTTTGGTGTACTATTGCCAGCT
>TCONS_00001364 gene=XLOC_000443
CTCCTATATATCTAGGAATTGTAATACTCTTTGGATTAAGCACTTGCATTCTTTTGTTTTAGTCTTCTTCTTTCTTCATTTCCTTTCAATAAATCCATGAATGTTATCATGGTATCAGAGCTACGGCTCTTGATCTTGTGGACCTCTTCATATTTTTAATCGCTTCCGCTTTTATCAGTTTCAGTAGATTCGATTTATCCCCAATTTCTAACCCTAACCCCCAAATTTGTTATCTCCTGAATCGTGAAGCCTCTGTCATGGATTATCGCTCAAAGCTTGAGCATCATCTCATCATCCTTCATCTATGGTTCAGAGTTTTATTGTCGCAGTTATCGTTCGCTCAAGTTTGCTTCGTCGGGAGTCTAGTTTTGCTTGGTTCACTCATCGGACACCGGGGATCTGCGTTTTGAATGGAAGTTGATTCGGTAATTCACTCAGTAATACAGAATCACGCTGTCATCTCAGTGAACATTTCGTCAAACACCTGATGGGACATCACATATGGAGTACAATGGCTACAAGGAGTAATCATCAATTTTTGGACACTATTTCTGTTGACGGGTTTCGTGGTTTGGCCTCATGGCTGTATAGATATATGTCCTAATTAATCTACTGATCAATGAAAATTCAGAAGCAGCCTACACATAGTTCCTTTTTCTACTGTAGCCAAAGCACAAGTACAGATGGCTCAAGAAACAATAGAGAAAGTAAGAAACACGTTGGATTGCTAGGTGGGATTGAAATGGAGCTCCTGGAAATGCCTTCTTCTGATCATGATTCAAGTATAATGGATTTGCTGGGATGTTCTTTGCAATAGTTCCATACGTTGTGTGTGTATGATTGTTGTGGCAGGGCTTTCTCTACATCTGTTGATTGCCAAGAACAAGGTTATGGTAGTGCTTCAACTCAGATTGGTCCCCTTTCAGTTTCTACAAGGCTTTGGCCTCTCTCTGAGCATTATAATTCTTTTGGAGAACTGAAGGTAATCAAGGCGGTCAATATTTGATTGTGCTCAATGGAGTTATAAGTTCTGATGGCACTATATGCATTGATCATGGGGGTCGATTTACATTCTCATTGAAGCTTATGATACTATTGCTGGAATGCCTTGAGTGATGTTGCTTATGTTGGCCATTGAAGGAGAACCAGTCCTGCTGTTATGATGTATTGCAACCATTATGCTTGATGCCCAAGCATATGATCGAGGGGGAGTGTTAGGAATATAGGGATATATATTTAGAATGGTATTTCAGTCTCTAGCATAATTCTCCTATATATGTAGGAATTGTAATACTCTTTAGATTAATTAGATCATTCACAATGTAGTCGATATCTCTCTTGCGTTCTTTTCTTTCAGTCTTCTTCTTTCTTCATTTCCTTTCAATAAATCCATGAATGTTATCAAATCTATCATCTCCATAAACACACTTCTGGAAAACAACAAGGGTAGAAGAACCAAATTCTAATGAACACTAATCTTCTCCTCCAGTCGATTATTACCATGCTTAGTAGGAAAACAATAACTTTGGTGTACTATTGCCAGCT
>TCONS_00001365 gene=XLOC_000443
TGCATTCTTTTGTTTTAGTCTTCTTCTTTCTTCATTTCCTTTCAATAAATCCATGAATGTTATCATGGTATCAGAGCTACGGCTCTTGATCTTGTGGACCTCTTCATATTTTTAATCGCTTCCGCTTTTATCAGTTTCAGTAGATTCGATTTATCCCCAATTTCTAACCCTAACCCCCAAATTTGTTATCTCCTGAATCGTGAAGCCTCTGTCATGGATTATCGCTCAAAGCTTGAGCATCATCTCATCATCCTTCATCTATGGTTCAGAGTTTTATTGTCGCAGTTATCGTTCGCTCAAGTTTGCTTCGTCGGGAGTCTAGTTTTGCTTGGTTCACTCATCGGACACCGGGGATCTGCGTTTTGAATGGAAGTTGATTCGGTAATTCACTCAGTAATACAGAATCACGCTGTCATCTCAGTGAACATTTCGTCAAACACCTGTGTTCTCCTACCGCAAAAATGTTTGAGATACAGACCCTGCAATACAACATAACTTTGGTGGTGGTAGTCTTTGTAATGTATGTGGAATTGTAGATAACTTTGGAGGTGGTGGCCTTCGTAGTTATGTGGAATTGTAGACAACTTTGGAGGTGGTGGCCTTCGTAGTTATGTGGTATTGTAGAAACATAATGGAGGTAGTAGCCTTCGTTTATGTTTATAGAATTGTAATAGAGGTGGTGGCCTCTGTATAACAAACTTTAAAGAAAATATTGCAATGAGTCACAACAAAGTTCAAATTGGGTAGTAGATGGAGACACATTAGACAACAGCTTAGAAGTTTGGCAATTAATGCAGAAGTGTTTGAGGCAGATTTCATGTTGTGAGTAATTCAGAAACAAATCATTTCTTCATCTCTTAAATCTGCTCCAGACTTTCTTATTTGAGGTTTAGAGCTAGAAAATCTTGATTGGACACTATTTGTGTTGAAGATGGGACATCACATATGGAGTACAATGGCTACAAGGAGTAATCATCAATTTTTGGACACTATTTCTGTTGACGGGTTTCGTGGTTTGGCCTCATGGCTGTATAGATATATGTCCTAATTAATCTACTGATCAATGAAAATTCAGAAGCAGCCTACACATAGTTCCTTTTTCTACTGTAGCCAAAGCACAAGTACAGATGGCTCAAGAAACAATAGAGAAAGTAAGAAACACGTTGGATTGCTAGGTGGGATTGAAATGGAGCTCCTGGAAATGCCTTCTTCTGATCATGATTCAAGTATAATGGATTTGCTGGGATGTTCTTTGCAATAGTTCCATACGTTGTGTGTGTATGATTGTTGTGGCAGGGCTTTCTCTACATCTGTTGATTGCCAAGAACAAGGTTATGGTAGTGCTTCAACTCAGATTGGTCCCCTTTCAGTTTCTACAAGGCTTTGGCCTCTCTCTGAGCATTATAATTCTTTTGGAGAACTGAAGGTAATCAAGGCGGTCAATATTTGATTGTGCTCAATGGAGTTATAAGTTCTGATGGCACTATATGCATTGATCATGGGGGTCGATTTACATTCTCATTGAAGCTTATGATACTATTGCTGGAATGCCTTGAGTGATGTTGCTTATGTTGGCCATTGAAGGAGAACCAGTCCTGCTGTTATGATGTATTGCAACCATTATGCTTGATGCCCAAGCATATGATCGAGGGGGAGTGTTAGGAATATAGGGATATATATTTAGAATGGTATTTCAGTCTCTAGCATAATTCTCCTATATATGTAGGAATTGTAATACTCTTTAGATTAATTAGATCATTCACAATGTAGTCGATATCTCTCTTGCGTTCTTTTCTTTCAGTCTTCTTCTTTCTTCATTTCCTTTCAATAAATCCATGAATGTTATCAAATCTATCATCTCCATAAACACACTTCTGGAAAACAACAAGGGTAGAAGAACCAAATTCTAATGAACACTAATCTTCTCCTCCAGTCGATTATTACCATGCTTAGTAGGAAAACAATAACTTTGGTGTACTATTGCCAGCT
>TCONS_00001366 gene=XLOC_000443
CTTTTGTTTTAGTCTTCTTCTTTCTTCATTTCCTTTCAATAAATCCATGAATGTTATCATGGTATCAGAGCTACGGCTCTTGATCTTGTGGACCTCTTCATATTTTTAATCGCTTCCGCTTTTATCAGTTTCAGTAGATTCGATTTATCCCCAATTTCTAACCCTAACCCCCAAATTTGTTATCTCCTGAATCGTGAAGCCTCTGTCATGGATTATCGCTCAAAGCTTGAGCATCATCTCATCATCCTTCATCTATGGTTCAGAGTTTTATTGTCGCAGTTATCGTTCGCTCAAGTTTGCTTCGTCGGGAGTCTAGTTTTGCTTGGTTCACTCATCGGACACCGGGGATCTGCGTTTTGAATGGAAGTTGATTCGGTAATTCACTCAGTAATACAGAATCACGCTGTCATCTCAGTGAACATTTCGTCAAACACCTGTGGAAGCGGAAGAATCATACATAGTGCAGAGAGCTATGTAAAAGATGGTGAAGAAACAGTGCTGTACAGTTCATAGAAGCACATCTCTTCACTTTGCCTTACACTGA
>TCONS_00001367 gene=XLOC_000443
TTTTGTTTTAGTCTTCTTCTTTCTTCATTTCCTTTCAATAAATCCATGAATGTTATCATGGTATCAGAGCTACGGCTCTTGATCTTGTGGACCTCTTCATATTTTTAATCGCTTCCGCTTTTATCAGTTTCAGTAGATTCGATTTATCCCCAATTTCTAACCCTAACCCCCAAATTTGTTATCTCCTGAATCGTGAAGCCTCTGTCATGGATTATCGCTCAAAGCTTGAGCATCATCTCATCATCCTTCATCTATGGTTCAGAGTTTTATTGTCGCAGTTATCGTTCGCTCAAGTTTGCTTCGTCGGGAGTCTAGTTTTGCTTGGTTCACTCATCGGACACCGGGGATCTGCGTTTTGAATGGAAGTTGATTCGGTAATTCACTCAGTAATACAGAATCACGCTGTCATCTCAGTGAACATTTCGTCAAACACCTGGTATGGGACATCACATATGGAGTACAATGGCTACAAGGAGTAATCATCAATTTTTGGACACTATTTCTGTTGACGGGTTTCGTGGTTTGGCCTCATGGCTGTATAGATATATGTCCTAATTAATCTACTGATCAATGAAAATTCAGAAGCAGCCTACACATAGTTCCTTTTTCTACTGTAGCCAAAGCACAAGTACAGATGGCTCAAGAAACAATAGAGAAAGTAAGAAACACGTTGGATTGCTAGGTGGGATTGAAATGGAGCTCCTGGAAATGCCTTCTTCTGATCATGATTCAAGTATAATGGATTTGCTGGGATGTTCTTTGCAATAGTTCCATACGTTGTGTGTGTATGATTGTTGTGGCAGGGCTTTCTCTACATCTGTTGATTGCCAAGAACAAGGTTATGGTAGTGCTTCAACTCAGATTGGTCCCCTTTCAGTTTCTACAAGGCTTTGGCCTCTCTCTGAGCATTATAATTCTTTTGGAGAACTGAAGGTAATCAAGGCGGTCAATATTTGATTGTGCTCAATGGAGTTATAAGTTCTGATGGCACTATATGCATTGATCATGGGGGTCGATTTACATTCTCATTGAAGCTTATGATACTATTGCTGGAATGCCTTGAGTGATGTTGCTTATGTTGGCCATTGAAGGAGAACCAGTCCTGCTGTTATGATGTATTGCAACCATTATGCTTGATGCCCAAGCATATGATCGAGGGGGAGTGTTAGGAATATAGGGATATATATTTAGAATGGTATTTCAGTCTCTAGCATAATTCTCCTATATATGTAGGAATTGTAATACTCTTTAGATTAATTAGATCATTCACAATGTAGTCGATATCTCTCTTGCGTTCTTTTCTTTCAGTCTTCTTCTTTCTTCATTTCCTTTCAATAAATCCATGAATGTTATCAAATCTATCATCTCCATAAACACACTTCTGGAAAACAACAAGGGTAGAAGAACCAAATTCTAATGAACACTAATCTTCTCCTCCAGTCGATTATTACCATGCTTAGTAGGAAAACAATAACTTTGGTGTACTATTGCCAGCT
>TCONS_00001368 gene=XLOC_000443
TTTTGTTTTAGTCTTCTTCTTTCTTCATTTCCTTTCAATAAATCCATGAATGTTATCATGGTATCAGAGCTACGGCTCTTGATCTTGTGGACCTCTTCATATTTTTAATCGCTTCCGCTTTTATCAGTTTCAGTAGATTCGATTTATCCCCAATTTCTAACCCTAACCCCCAAATTTGTTATCTCCTGAATCGTGAAGCCTCTGTCATGGATTATCGCTCAAAGCTTGAGCATCATCTCATCATCCTTCATCTATGGTTCAGAGTTTTATTGTCGCAGTTATCGTTCGCTCAAGTTTGCTTCGTCGGGAGTCTAGTTTTGCTTGGTTCACTCATCGGACACCGGGGATCTGCGTTTTGAATGGAAGTTGATTCGATGGGACATCACATATGGAGTACAATGGCTACAAGGAGTAATCATCAATTTTTGGACACTATTTCTGTTGACGGGTTTCGTGGTTTGGCCTCATGGCTGTATAGATATATGTCCTAATTAATCTACTGATCAATGAAAATTCAGAAGCAGCCTACACATAGTTCCTTTTTCTACTGTAGCCAAAGCACAAGTACAGATGGCTCAAGAAACAATAGAGAAAGTAAGAAACACGTTGGATTGCTAGGTGGGATTGAAATGGAGCTCCTGGAAATGCCTTCTTCTGATCATGATTCAAGTATAATGGATTTGCTGGGATGTTCTTTGCAATAGTTCCATACGTTGTGTGTGTATGATTGTTGTGGCAGGGCTTTCTCTACATCTGTTGATTGCCAAGAACAAGGTTATGGTAGTGCTTCAACTCAGATTGGTCCCCTTTCAGTTTCTACAAGGCTTTGGCCTCTCTCTGAGCATTATAATTCTTTTGGAGAACTGAAGGTAATCAAGGCGGTCAATATTTGATTGTGCTCAATGGAGTTATAAGTTCTGATGGCACTATATGCATTGATCATGGGGGTCGATTTACATTCTCATTGAAGCTTATGATACTATTGCTGGAATGCCTTGAGTGATGTTGCTTATGTTGGCCATTGAAGGAGAACCAGTCCTGCTGTTATGATGTATTGCAACCATTATGCTTGATGCCCAAGCATATGATCGAGGGGGAGTGTTAGGAATATAGGGATATATATTTAGAATGGTATTTCAGTCTCTAGCATAATTCTCCTATATATGTAGGAATTGTAATACTCTTTAGATTAATTAGATCATTCACAATGTAGTCGATATCTCTCTTGCGTTCTTTTCTTTCAGTCTTCTTCTTTCTTCATTTCCTTTCAATAAATCCATGAATGTTATCAAATCTATCATCTCCATAAACACACTTCTGGAAAACAACAAGGGTAGAAGAACCAAATTCTAATGAACACTAATCTTCTCCTCCAGTCGATTATTACCATGCTTAGTAGGAAAACAATAACTTTGGTGTACTATTGCCAGCT
>TCONS_00007140 gene=gene02052-v1.0-hybrid
CGGCGACACCCCAATACTAAGCTATTTTTGGATTTGAGCATCGCAAAAAATAGCCCGGGAAGTATATATTGGCATGAATCTCTCGGTGGCGTTGCTGTACCGGGCCAACTATTCGGGTCGCCGGAGCACTACAAAGAGCATATATTGGTTGTTTTGTGTTGAATGCGGCGGAGCAAAATATATTGGTTTGGTTGTTGTTGGTGAGGGGTTTGACGGTGGAGAAAACATAGGTCGTCTACTCCTACTAACCCAGTAGACCCCCGAACAGACCCCCTACTGCCCCTAGTACCCTCAATAGATCCCCTAGCTTTCATCGGAGTCTGGTCAACGGTAGTCGGAGCCTGGTTAACGGCCCCCGGAGCCCGGTTAACTTTATTAGTCGTGGGAATTCGGTCATAGAAACTTTATTTTATAATAGACTCTTATAATGGTTTACTATAGTTTATTTAATTCATTAAGGGTATAATTGTCTTTTTGCTATTTAAGTTGGCTTTAGGGACTTTGAAAATCTGATTTGTTTAGTGGGAATAAAATTCTTAAAATTATGGCTAGTGGGCATTTTCCTTAAAATAAAAGAAACATATTAAAACAATAGAAAAAATAAGAAAATATTATGGCCTAAAGAGCGGGTTTTTTAGGATCGGGCTGGACTTGGCCCTAAAGGGCTCAATAGGGTTGGATTGTAAAGTAAGGCCGGGTTAAGACTGATTTAAGTCAAGCTGCGACTAGCCAAAATTTTTCTATGGTATTGTTGGTATGAGTCATGTGATTGATATCTCGATATTACGGTAATTATGATTTGAATTAAAGGGAAAATATGTATGATCAAGGAAACAACATCACATTCCAAATCAATGTAATTAATTAGTTTCCTTTTAGAACTTTGTACATACTAAGATAACCAAATTGGCTAAAATTTTACAAAGATGATCTATACATTAGTATCTAAAGACTAGACGGTGCAGATGTGAAAATCCGATTGAAAAGTAAGTCTAAAGTAGAAATCCACACCGTAAGAATAAATAAGGACATCCTTAGCCAAG
>TCONS_00001415 gene=gene02067-v1.0-hybrid
TCACTGTGTATCAATCTTTCTCATTTGACTTTTTGAATATGTACATGGATTCGTTTCAGAGCAAAGCAAAACAGGCAAAACTAATGTCACAATTACAAATTAGACTCATCCTTTAGCTTGGTTTTGGCATACAACTCTCCTAACTGGAAGCAAAACAAGCGCCTTATGCCTAAGCGCCATTTCTTGGCCTGCAAACCTTGGCTTTAGACCCAGAACTAACCTCTATCACCCAACCTTCTCTAATCTCTATCACCAAATCTGATTCCTGAACCGGAGCTTTTCACGATTTCTAATCCGATATGGAGTGGTCGTGCCAGCAGAGGAGCATAGAAACACAGCGCCCAAGGATATAGAACCTGGTTTTCTGGTGCTTTGCCATCGTCACACATCGCTTTCGGAACCCGATTTCCCGGTGGCTTTTGCGGCGACTCTGGTGTGACTGTGCGTGAACTAAATAGGAAACTGACGACATAGTTGCAGCCGGCAAAGATCGGTGGGTAACAAAACCCAAGGATTTGATAGTTTAGTGCTGAAGAAACACAAACTCCAGAGGTTCTTTTTTCATTGAGCAAGATATTGAAAGGAGAACTAGCAATCTCAACAGAAACTAATAATGCAACTGTACATGGTCATGATGAATCATTACTTGGTTTACCCAGTATTGCTGTAAGTATTCTTCGCCGGTATTTTGCTGGGAGATTAGGTTTTGAGATGGTAATATTTGTCGAGGAGCTTCTCTGTGTA
>TCONS_00007190 gene=gene02076-v1.0-hybrid
CGAAGTATCCGTCTAAGAACTTCGTTGACAGTCCGGCCTGTGAGGGCCGCCGCCGCCACTCCGCTTCTTAACAGGTTCTACTTTGCTCCAGTCTCCATCAATTAGATTATGCAAGATGTCCGGTTGTCAATCCGGATACTAATGCTACTTCAAGGTTGAGGATTTCAGAATCGGCATCCTTCTTCTGTCCTTGTATCTTATATGTATAAATTTTTCACCACTCTTTAGTGTTGTTACTCTGGTGATTAACAAATGTATGACCGTAACTAGCTGTTCACAATAACTAGCTGTTCACAATGAAACCATTTGAAATATCAAAAAAA
>TCONS_00011414 gene=XLOC_003547
CTTTGGCATGTTTAATTCAAGAACAGTGAACATGAGAAACGTTTAGGTGTAACAAATAAAGGAAAGAAAGAAAAGCAGTAACATTTGGTGAGCATCTGAACAACTCAAAGGGACGATGTATCATCTAACACACAACATGATCCCTTTTCTTGTTTCGACGAATCTTTTCACGAAACATCAAAACTTCTCCCAGCATTCTACGAAGCTTATAACTTTACAGCTTGATGAAGTATAATTTGAAGTCACTCAAAACATTTAGGTCATTTTAACATAGATTAGTGGAGTAAAGTAGTGTGTGATCACTACCCACCTAATACGCTATAGATTAGAGAACCTCCCAAGCAACCCAAAGGTGCTTGTGATGGATACTTGGATAGTGTAATAGCTCAGAAACCACAACAGAAATCTTGAATAGGTGACAATTTTGTCTTGGCATTCAATATGAAAAATCAAAATGGGACAGGAGGCCTCCCATTATTGGAACCCATGAGCTCACTAAGTTTCTTAATAATTATACCATAGAATAAATTTGAAAACAAAG
>TCONS_00011416 gene=XLOC_003549
ATATATTCAAAGAGTCGTCAATGCTAGCTAGCTAGCTCATATAATAGCGACTAACTTTTTATTTAATAGTTATAAACTCTATAGTTTTGAGATATTGAAAGAAATTAACTTGATCGAAAGTGTAGTGATTGAAAGATATGATAATTCATAGAAGAGTAACATATTCCACTCTCGAGAGTGTACGTTAATGGAAATGAGGAAGGAGCGATACTCTCTGATGGCCTAGCTAGCTTAACTCGACCTAGATAGGAATGGAAGACCATATCTCATATTTTACATACTTCGGCTGCTAAAGGAGTGACATACAACATCAAAAGTTAAAGACCCGTATTTCCCTCTTATTTATCTTAATCATTTTTACCGTATCCTATTCCTAACCTACTCAAGAAATGCATGGATCCACCTCACAATATTGTCCAAAGATCAATTCAAATCACAAGATTGCTAGCTATTGCTTTCGAT
>TCONS_00011417 gene=XLOC_003550
GCTAATATATGTATATGAGATGTTGGAGGCAATTAAAAATTATTCACTGCATTTATGATTAGAGACTTATCACCATATTTGTCTTTCAGCATATTCCTTTGGACCTTGATGTTTCGTTTATGATTAGAGACTTATCACCATATTCATCCTTCAGCATATTCCTTTGGACCTTGATGTTTCGTTTAAATCAAATTTGCAGGTTACCAAGACAATTAGTACGTACTAGGGATGAGAATGAGTAACCATTTATTTATGATGTACTAGGAAATCAATGCAATTGCTCATTTGCTCTTGCTTATATGTGATGTTGATCATTTCTATTAAAAAAAAAAAGTGATGTTGAAAGTAATTACATGTAAAAGTAACTTATAACAACTATCTCTCTCATACTTGG
>TCONS_00001503 gene=gene02112-v1.0-hybrid
ATCACTTTGGATGTGCCCTTCATCTTTCTCTTTCTTTCTCTCTTCTCTCTTTCTCTTTGGGAATGTGAGGCAGTGAAAACTGAAAAGGAGGGTACTGGGTTATATTGGAGGGTGGGAAGCTTTTGTTTTGGCGGGAAATAGTACTAGAGCTTTGATAAGGAAAGAGCATAGGAAGAGGAATCTAGAAAGGGCAAAGATACATCGGGAATGCAAAGGCTTTTTACCGTATGAGCTCCTGACATTCAAGGTCAATTTAGTCATTTCGACTCCACTATACTGCAAATGGCAAAACATGTGAAAATTACAATTTAACCTTTCCTTCTTCATCCTGGTTCAGAGGTAAATACATGACGCTTGTTTTGGTCTGGAAAATTTATGACACTGAAACTCTGATACAACAAGCATTCTCAATCTCAACTTTCTGTCAAATTATGGTATCTCAGTATCTCTATCAATCAAAGCTGCACACTGTTAGAACTGTTACAACGAAAAATGACCATGATATGAAACTCAGTATATAACCTATACATGAATCGTAGGAGATGAGGGCTATTCTCTTATTGCTAGGACTCTCAGTGTGAGGTAAAGAGGCCAACCATGTGGTGCCACGGTGCCTGTGCCGTTAAATTCGGTAGTAATGAGAGGATAGCCTTTGGTAAGTTTCGTGAATGAACAGGACAGAATATAGCAATGGGTTTCCAATCGTGCTTGTAAAATTCAGCTTCTGATTGCTTAAACCTTTACCTTCCTCTTAAGGCTGCAAACTTGGCAGCTAAATCCTCATAGTCAGGGAATTTGATCTTACATGAGTTGGTTCAGAC
>TCONS_00011418 gene=XLOC_003551
GACTTATTATATCACTATGTCGACTTATTTAAAATACCGTCGGGAGTCGAGACAAATGAGTCTAGCCTTGATGAATTTTCTTCTTTTCCATTAGTACTTTCAACAACAGAGTATTAAGCATTAGCTAACACTATTATTTTTCTTCACATGTATTATAATATATGTTAGATTAGGTTGATGCACGTTTAGTATAATCTGAACAAAACCAGAAAGAAAGTCAGTAGTGTCACTTCCACATCTGCATAAGACAACCCACTGTGGATTAGGCCAATGCATTGACCTCAACCTAATCAAATCCCATCTAATTGTCCTGTTGGGATATAAACTAAGCAAACCCATGTTACTTGGATAATAAAAAAGGGACACAATGGCTTTCCAATTCATTGCTTCTTGTTCAAGTCATGGGTCAAAAACTCAAATCTTGAATTCTGAAAAGGATGTATCATATCCCTGTGTCTATCTTTTTCAGTCTGTTGTGGTCATAAAGATTAAAGACCACATCACAACCCAATCTATACCAACCTGTTGCATTATCAATCTAATGAGATCCCAGCTGGAGTTCTTATCAGACCTTCCAGATTATGCAAAGGCACTAATTATGGCCAGGATTGTTTGCTTATTTTGTTGAGGATTCTTGATTATCCTTTGCCAGATTTCAATCACACACACACACATACACACACACACACTTTATTTCCATTCAAATCTCATTTCAACGCCTCCTCCTAATCGATCAGCTTGACTCATTTGATGTGTTTTCTATGCTTGGAAATTATGGACCGCATGTCAAGTCTAAAAATCATTCAAAATTGGGCCAGCTTATGTTTTTTTTTACAGACTAAGTCGGTACCAAACAGATATAAAGCCTAAATATGAATCCTACTCCGAACATATATAAAGCCCAAATATGAATCATATTCTTTTTTCAACCACACACACTTGAGTTTTAGATACCACTAGGCCACTTGAGTTTTATTAACCAAAAAGATATGATTGACTACAACCTTGTG
>TCONS_00007291 gene=gene01918-v1.0-hybrid
CCTCGAGCTCATGGTTGCTTTGTGCTGTAACCAGTTTGTTGCATTGCTGACGATCATAATGTGTTGATCGACTATCGTGCATCCTGGAAACCGTTTTTTGTTTTCTTTCTCTCATTATTTTCTGTATTTATATTCAGTATTTGTATAGTTTGTGCTCCTTAACGGATACATGTTTCAGTCTGTCCTCGCCTGATTTTTCAAAAAAAAAATGCTTCACCCTCCAATTCATGCCTATTCGCATCTTCGAATGTCATACCACTCCAGCCACTCTTCCTCAACCTGAAACGGTTGGTAGCTATCTGCTGTTACATGTTTGCTGTATTTGTTGAGATATTCAGCCACGAAGACAATGTGTGTGTGTGCGCACGCGTGCGCCATTGTGTCTGCTTCCAAAGGACAGAGCCGCAGTTAAGATTGTGACCGTGTTAGTCATTTTAAGACGTAAGTCTAGACTTCATACATATACAGAAAAACTTATGTCACTAAACTTAATGGTTACACAAAAGGTGTACAATTTTTTATTTTTTTTTATTTTTTCTCTTTACTCATTTGCCATTTTGTGGCTGATGGGAAGCAACACTGAAACTTAGACACTTTCAGTTCTTGATTCAATGAAAC
>TCONS_00001504 gene=gene01918-v1.0-hybrid
TTTTAAGACAACCATATTGTGCATTAGATATACAAACTACCTGACAGCGCATAAGATACTTGAAAAATCAGGCGAGGACAGACTGAAACATGTATCCGTTAAGGAGCACAAACTATACAAATACTGAATATAAATACAGAAAATAATGAGAGAAAGAAAACAAAAAACGGTTTCCAGGATGCACGATAGTCGATCAACACATTATGATCGTCAGCAATGCAACAAACTGGTTACAGCACAAAGCAACCATGAGCTCGAGG
>TCONS_00001505 gene=XLOC_000486
AGACATCGCTCTCTTCTTCTTCTTCTCATGTTCTTATTTCAGAAAAGCATACTGTAAATTTGCCAGGGTCAAGTTCTTGTGCAATAACTTGTACCAGATAGTTGTATCCTCAAGATAGACGTCCGAAACTGCAGCACAAGTGGGGGCGAATTTCTATCTTAGGTCACTGCATAACAGGCCTCTCTCTGATCAACTTGTATGAATAATGGGCGGCACCAAAGTTCAAATGCATGATGCTGCCATGGATGTGGATGTGCAAGTTGATGTTTTGCATACTGGATAAGTATGCCCTACCAAAATATGTGTACATGAAAAATATAATGTTAAGATTAGATATAAAATATGTTAAGTTGTTCGATTGTTCGTTTAATATCAATTGTAGTCAATGATTTAACTAAACAGTCATGAACTGTTTAGAATATATGTGATTGAAATTTTAGACTGTCCGTACGTACTGTCTTCATCAAAAGCACGGAATTGATGTTGATCGACTCCTTTT
>TCONS_00001506 gene=XLOC_000486
TCGCTCTCTTCTTCTTCTTCTCATGTTCTTATTTCAGAAAAGCATACTGTAAATTTGCCAGGGTCAAGTTCTTGTGCAATAACTTGTACCAGATAGTTGTATCCTCAAGATAGACGTCCGAAACTGCAGCACAAGTGGGGGCGAATTTCTATCTTAGGTCACTGCATAACAGGCCTCTCTCTGATCAACATAATTAAACAAGGACGACTGGATATGGTTTAAAGGGTCATCGGATATAGGTCCATCACATGTGTCAAATCAAAGTTCATCACCTTATGGAACACACAGGATAAGCAACTCTCCCTATCTAGCTCCTCATCCTCTTCTTCTTCTAGCTTCCTCCATCCGAAGCATATGCATGACTCGGAATGGATCAAAACTATAAGGCTTTATTTTCTTCTTATCCCTTCAAGAAAATGATTTCTAGTTCCGTTAAGGAAAGAATCATATCCCTATCGATATGAATTTTGTGTGACTTCTATGTCAAATAATGACAGCTTATTCTGTCTACATGTCTTCCATCTTGTGATGGAGAACTAGCAAATATAAATTTGTTGATAAACAAAGACTGTCTTCTAGGCTTCCGGCCTTGGTTACGTTGTTAATCTTTTCCCCGTTTTGTTATATGAATTTCTAGATTCCACTATCGTACAAATTAATAAAACAATATCTTTTCACAACCAATTCATGAAAGATTAGTTATTATGTAGTTTAAGTCGTTGTAATGACTATTATATGTCGGTGAAACTTAAAACACGATATAGAACAGTATAGATTGAGAGAGCTGCAGCCGAAGACCGGAGTTCGAGCCTTCTGGATGATCTTTTCAGGTTGATCAAACAAACCAAAGTTGTGTACGCAACATGTAATCAAAAGGAGACGTGAACTGGTAAGTTTGGTCAATTGATCAAGAAAGCTGCTGAACCTCCCATATTTTCCATTACTCCATTCCTATGGTGGTTGGTTGGCTTTGATCCAATTGCAACAGGCCAAGACGCTGGTCGGGTCCCAATTAACATAACCAACAAAAGCATGACATAGAGAGATTGAGCCAAGTATCCAACTTCTCCTTTAAGGAAAACTTCACATTTGAGATTGGTTGGGAAAATGGTAGGTGCTGCTCGACTTCTGCAACACATTTTTCAGTTCCTTTGTCAACAAAATTGATAGCAGAAACTAGTTATAGATCGAGATGGAGACTCGTGGAGGTGGAGTTGGTTGTAGTTAAACTAGAATGTTATGCATCTTCAAAACTTTCATTGTCAATTAGGAAAATAAGTTGAGCAGTTGATCATATAACTAATCAAGAATAGAGAAATTTATGAACACGTACAGATCATCCTAATCAGAGAGATTAGATTGGGAGTTGGTTTAAGTTTCAATTAGTATACCTAATGACTAAAATAGTTGTGAAGTCAAACAACAAATCGAAATGGATGATTTTCTGTTTCAGCTAGAATTTTGTTAAAGTGCTGCACATACGTCAATATCATTAGGATTCAACGTTTTGCCATATTCAACCGTTTTCGGCTTTCTGGTTTATGGCCCCAATTGATTTTTTAACGTCTTTGATTAAAATCTGCTGGAAACCTCTTTTGATTTTGGAATAGCTTGTATGAATAATGGGCGGCACCAAAGTTCAAATGCATGATGCTGCCATGGATGTGGATGTGCAAGTTGATGTTTTGCATACTGGATAAGTATGCCCTACCAAAATATGTGTACATGAAAAATATAATGTTAAGATTAGATATAAAATATGTTAAGTTGTTCGATTGTTCGTTTAATATCAATTGTAGTCAATGATTTAACTAAACAGTCATGAACTGTTTAGAATATATGTGATTGAAATTTTAGACTGTCCGTACGTACTGTCTTCATCAAAAGCACGGAATTGATGTTGATCGACTCCTTTT
>TCONS_00001507 gene=XLOC_000486
ATATATATATATATATATATATTGTTTGGGTTTGAAGATATTGGATTGGAACTAACATTATATACTGAAGATATATACAACTACAAGATATTGATTTCATTGACGAAATTATACACACAAACATTGAAGTTTTCGGATATTCTCTAATTTGCATCTAATTACTTATAATATTTAAGTGCCGGCTTCAGGAAATATAACCGTAGTCGAAGTTCACACTCGACCTCCATAATTATATTTGCAAAGTAGAGGAATTTGTTCACTGTTGTACAGGATTGGATTAAAAATTTAAGAGTGGATTGTGATGCCAGCATAATTAAACAAGGACGACTGGATATGGTTTAAAGGGTCATCGGATATAGGTCCATCACATGTGTCAAATCAAAGTTCATCACCTTATGGAACACACAGGATAAGCAACTCTCCCTATCTAGCTCCTCATCCTCTTCTTCTTCTAGCTTCCTCCATCCGAAGCATATGCATGACTCGGAATGGATCAAAACTATAAGGCTTTATTTTCTTCTTATCCCTTCAAGAAAATGATTTCTAGTTCCGTTAAGGAAAGAATCATATCCCTATCGATATGAATTTTGTGTGACTTCTATGTCAAATAATGACAGCTTATTCTGTCTACATGTCTTCCATCTTGTGATGGAGAACTAGCAAATATAAATTTGTTGATAAACAAAGACTGTCTTCTAGGCTTCCGGCCTTGGTTACGTTGTTAATCTTTTCCCCGTTTTGTTATATGAATTTCTAGATTCCACTATCGTACAAATTAATAAAACAATATCTTTTCACAACCAATTCATGAAAGATTAGTTATTATGTAGTTTAAGTCGTTGTAATGACTATTATATGTCGGTGAAACTTAAAACACGATATAGAACAGTATAGATTGAGAGAGCTGCAGCCGAAGACCGGAGTTCGAGCCTTCTGGATGATCTTTTCAGGTTGATCAAACAAACCAAAGTTGTGTACGCAACATGTAATCAAAAGGAGACGTGAACTGGTAAGTTTGGTCAATTGATCAAGAAAGCTGCTGAACCTCCCATATTTTCCATTACTCCATTCCTATGGTGGTTGGTTGGCTTTGATCCAATTGCAACAGGCCAAGACGCTGGTCGGGTCCCAATTAACATAACCAACAAAAGCATGACATAGAGAGATTGAGCCAAGTATCCAACTTCTCCTTTAAGGAAAACTTCACATTTGAGATTGGTTGGGAAAATGGTAGGTGCTGCTCGACTTCTGCAACACATTTTTCAGTTCCTTTGTCAACAAAATTGATAGCAGAAACTAGTTATAGATCGAGATGGAGACTCGTGGAGGTGGAGTTGGTTGTAGTTAAACTAGAATGTTATGCATCTTCAAAACTTTCATTGTCAATTAGGAAAATAAGTTGAGCAGTTGATCATATAACTAATCAAGAATAGAGAAATTTATGAACACGTACAGATCATCCTAATCAGAGAGATTAGATTGGGAGTTGGTTTAAGTTTCAATTAGTATACCTAATGACTAAAATAGTTGTGAAGTCAAACAACAAATCGAAATGGATGATTTTCTGTTTCAGCTAGAATTTTGTTAAAGTGCTGCACATACGTCAATATCATTAGGATTCAACGTTTTGCCATATTCAACCGTTTTCGGCTTTCTGGTTTATGGCCCCAATTGATTTTTTAACGTCTTTGATTAAAATCTGCTGGAAACCTCTTTTGATTTTGGAATAGCTTGTATGAATAATGGGCGGCACCAAAGTTCAAATGCATGATGCTGCCATGGATGTGGATGTGCAAGTTGATGTTTTGCATACTGGATAAGTATGCCCTACCAAAATATGTGTACATGAAAAATATAATGTTAAGATTAGATATAAAATATGTTAAGTTGTTCGATTGTTCGTTTAATATCAATTGTAGTCAATGATTTAACTAAACAGTCATGAACTGTTTAGAATATATGTGATTGAAATTTTAGACTGTCCGTACGTACTGTCTTCATCAAAAGCACGGAATTGATGTTGATCGACTCCTTTT
>TCONS_00007329 gene=gene12641-v1.0-hybrid
TTTTTTTTTAACAACTGTGTTGAGTTACTCCATTAATTTTAGACAAACATTTTCTCCACAACAAGGATCCATGCCATCATGGATGCACAAGTATGTATCCCAAAACAAAACATTAACTGAGATAAAATAACCTCTCTAAAGGAAATTAATAAACTTACAGACTGATAAATAGCATCTGATACTCCTAGCTTATAATCCCTATATTGGGTTAGCCCTGAAATAGAAGGTTGCTCGGTTAAGTCCAGCAGGCTGAGAACGTAGATGAAGAGCATTTTTTTAGCACGACATGCAGAGTATACAAATTTGGGGAGAGAGTCAGAATTGAGGTTTCCAGTCATACACTATTGGTTGCTAACTGAATGATTTTGAAGCTTGTGGTGAAACTGAAAATGACTGGCTGGCATTCATCTAAGCAACAGAGTAGACCTTTACCACCTTAGTTGTATCACAAACAACTAGGTTTTCTGTATCAGCTGGAGTGGTACACAGCCAGTTGACCTGACAAGATATCAATCAATGATGAGACGCTGCCCGTGTAATAACGAGAAAAATAGAAAAATGTGATGATGCCACAGTCACTCACTT
>TCONS_00001529 gene=gene12642-v1.0-hybrid
GTTTTTTAGAAATTGACCAAGATGCAAGCAAATAAACAAATTATACAGTTCTATAAGTTGATTCTTCAACACATTCCAACACATGTCGGCCACAGCCTTCTTCGCTAGCATGATTCAATATACAATCATCCACGAAAAACAAAGGAAGAAATCTTTCAAAAGAAGTTTCTTGGCTACCAAAACTGGAAGTAATTTAATAATGTGCTTTGATATGGAAGCATATGCAGGGTGAAGATGACAGAAAACTACAAAGGCCGAATGCAGACATTCAAAGAAGAAAATGTGCATTTAAAAACCGGCATTACTGGGACTCATCCTCGTGCTTGAACAAATACCATCTGGGGTTAGTTGCTATCCATACTTCAGCCATGAATTTACCCTCGGCGCTGTTAAAAGTGACACAACAACAACAATGACATAGTTTAAGCAACCTTTGCTTTGGTTCTCAAAATTGACTCGAATATGAATACTGAGGAGGTTGGTGAACCTCACCAGTAGACAGTGAAATCACAAGGGACAGTTGAAATGACATTAGGGTCGCTAGTTCAAGGTTCTCCGTTTACTTTCTGAACGGAGATAAGTTAGTTAGCTATTTGGATCAAATTCTGCAAATCTACTCTTGAAATTTGC
>TCONS_00001546 gene=gene35181-v1.0-hybrid
CAAGCATTTAGAGTTGCAAAACGATGTCACATGTGGACAGAATAAAGTTCACAACAAAGCAACAACCATCACTGAACAACTTTCGAGTTAACTTACTGGTTTGCATCCTCAAGTTCTCGAATATTGCATGAAACAGATCATGGCAACGAAATGGAAAATAATTTTCTTCACAGACAAATATGTAACAGCTGAACCCCCAGACAAATTTTCTCCGAACCAACATGATAAGATACGGGTGTTACTAATAAGCAGACTTATGGCAATGCATATGTGTGCATCCCACAACATGATAAGATACGGGTGTTACTAATGAGCACAGACTTATGGCAATACATATATGTGTGCATCCAACAACATCAAGCTCATGGAACCCCCAGGCACCCAATTTTCAACAGGTAAAACTTCAGGAATTTATATTCTGCTTGGCATAGAGTACCTAGTTGGAAGTTGCCTTGTCCTGCTGCAGAACTGTCTTTATGTAGTCCACCACAACTGAAGCTAACTCAGCCTGATGCGAGGTGTAACAATGATTAGCTCCTCGCACAATATGTAATTTGTGGTTAGGTATTATCTTGGAGAACTCCACTGCATCATCCACAGGGATGACCTCATCATCAGATCCATGGACCGTCAACACCCTGTACGTACAATAAACTTGGTCATGCATAAACTCATGAAGA
>TCONS_00007399 gene=XLOC_002248
GTTGGTATTGTGCTGTCTTTCTCTGGAGTATCAAAGGCGAGGACAACAATTAGTTTGCAACCAGACTTAATTCCTCATTTTATTACAAGAAGGATTTTAGTTGCACTCTCTCATATTAAACGTTCGAATTTGAAGAGAAACTGGAGCTGTTGATCACAAGTGATATATAAGCCAAACAGACAAGCAAAGAAGAGTAACATCACAAAATCAGAAGAACGTACAACCCCCTCTCAATTGATCTAAAAGAACGCTAGAGGCACAAAAAGGGATAGATGATTCCACCAAACAGCATAAGAAAGGGATATATCATTCCACCAAACAGTTCCACTCGGAGAAGGATGGAGTAAATTCGTAATTTCATCCGCTACAAAATTCATATGTCATATAT
>TCONS_00001553 gene=XLOC_000503
CACCGTTAAAGAGCAAACAAAAAAGAAGAATACTTTTCTGTCGCCGCCGCTTCTGCGCATCTGTCTTCGATTCATTCATTCTTTGCATCTGATTTACCCACATATCGTCAATTGAGATCTCTGAAATGCTTTTTGTCTTAGCTGGAGAGGTTTGAATTCATGCTCTTCACGGTGGATCCGGTACAGACAAATAGAACTAATCATCCTCCGATCGCCGTCGTCGTCTTCAATTTCTGGAAAGATATTGGGCAGATATCGTAGACTTGTTAAGTATTCATGTAGAAGTAATTATATGTAAGCAATCTGTGAGTGATAGGAGCCGTGAGGAGTTTGTGGCTTTGGCATGGGAATTGAAGTGATTGCAAGAACTGAGATTTTGAATCTGATTTCATCAGCCTTGGGAAGTTCAGGTCTTGGAGAGAGAGACGTCGAACAAAAAATGCGGGAGAGAAGTTCAGGTAAGAGAACGATTAACGCTGTTATTCAACTATTAGTGCACGGGACTTGGTTCACTTGAACAAGGTGCATTGTATCCACTCCGGCAAATTAATTACATTGTGTTTAACAATCTTGAAGCTAGTTTCGGTAAAATGATGACGGAATCATATCATAACTAAAATTGTACTGCACTTGTCTGAATAATGAGGCTATAACGTGGATCATAGAATCGTCTGTTTTTTTCACTAATAATCCAAGTAGTCCTGGATCTCATGAAGATCTGCATTGAAGTTGTCTCCAATCTAGGAGCCAAAATCATATGATTTGTACCGTAGTGGTAGTACTCAAC
>TCONS_00011422 gene=XLOC_003555
AGAGAATGACTTTAGTAATTGATCTAATTTCTAAAGTTTGATATATTAGAAGAAATTAAAATGTAGCTAGCTAGCGGGGCTATAGCATGTTCTTGATCATGTGTCAAATTTCCTATTTCCTATTTCTTGCTTCCTATTCCCATTTAGATGTGGTTAATGAACTCCTATTTCCTATTTCCTATTCTCGTTTGGATTTGGTTAATGAATACATAGTTGTTTAAATCAAAAGTTGCTAGCTTAGCCTGCAGCCATGGGACCTTGCTTTCTCTTTGATGAGTTTCATCTACATCAGTATCACTGTTTGAATTTGTAGTCATAAGGACAAGCGTGGGACTTGGATGAACTAAAGCACTAGGATTCAAATTATAGCTTTTCCCACAAACATGTCTTGGTGCTTCTCCCTCTGTGATATTTGTCAACTACTATTATTAATTTGTTGTCACGATCTGATAACTTTCTCAAATTCTGGGTTGCCATTCATCTGATTTCAAAAGTTAACTCTTTGTAAACACATGTTCAAAGTTGCCTTTACACTCTGAACCCAACACCACCCTTAGAAAATTTTGCACCAAATGTTTCTCTCGACTATATTCAGTCGGTTCATAATGTTCATAGCTTGATGGGCGGCCTCCCCCCAATCTAAATACCTGTAACAAAAAAAAATCTCGGACATTAGACGATTACTATATATCCTCAAAAGCTTAAACGAAGTCCGATAAAAAAGAAGACATTAGAAAGAAAAGGAGATGCATAATCAACAGTAAACCCATTGGATACTAGCAACATAGTAAAGCAATAATAGAAATGATAAAAGACGGGGTTGGGGTCTTTTTAAATATGCTGGTTTTGACAGAGTGTGACCTAAAGGCACATTGTTTGTGTTTTATGGTAAAGGTCTAAAGGATATAGAAATCAATGATTGCAACCACGCTCCAATCATTCAAATAATTTAGAAGAAGTAGAAGAAGAAGAAGAAGAAGAAGAATGACATGAAAATGGTCGAGGGCTTTTCGATCTGTCGTATAGGATTACCCGTGCAATAAGCAATATGGAGTTGCTTGCCTTAGAAAAATAATTGAAAAGTGTTCGTATATATATGTACGCATCTTTGGAGGATCATTATTTGGATCGAAAAGACTCATACTTGAAGGTTTTCAAAACTGTTTCTATTTTGGCATTGCATTATTGTTTATTAGAAACCCACTTTGTGGTTGAGGGATTAC
>TCONS_00011424 gene=XLOC_003557
CGGGTGAAAATGTGAGTCATAAGCAATATTTGCTTGAGTTTACGTTTAATGCATGTCATTTTTATTTTTTTACGAAGTTTTCTAAGATGTTGGTGTAAAATAATCAAATTTAAAGGTAAATTGAGACAAGCTCTAGTCACTCGTTGTTATTATTCTAAATGCGACTAGATTAAATAACGATCTTATATTTAAACGGCTTTGTACTCAATATCGAGAGAGCATATTTAGCCAAATTGTTTATCAAGTAGACCTGGAAACATACTAATATCAAGTTACTAATTAACCACAGTCAGAGACCTCTCAGGTATTTTAGTATATTTTCGAGTCAAACAACATAGGTGTGAGGAACTGAGCTTTCAAGTTTCAATCCCTTTCATTGTTGTGTCTACACATACAATCCTCTTCAGACTTCATTGTTTCATGTCATTGTACTGTTTAGATGATGGTGTTGTTTTCTACATTATTATATTTTTATCAATTACAAAGAACAAAGCAGAAGAATAAATTGTGGTGCGTTACACTTTCTCA
>TCONS_00011425 gene=XLOC_003558
TTTCAATTAGAGCTCCTTAAACCCAAGCCCAAATGCAATTCTTGCTTCCTTTTTCCTCTAGCTCAAACTCTCAAAATCCAAATGAGACTCGTCTTTTGCTCAATGTCTTCCCCACAAGTTCCACCCCACCTCCATCTAGATTTTAACAACCAATAGAAAATAAGTGTAGATCGATTGATTGATTTCATATTCAACTATACAACAATACCCATAAGCCATTCAAGTAGGAGTAGCACTAACAAGATGGAACCTAGTAAACAAGTAGAATATTTCTCTAAGCAATAATATGAGCTATAGGTGCTGGTCACTTTGCCTATGCTTATAATGGTTTCTGAAACAGATTAGTTAGATCACATAGGATAGAGTTATTTTTTTGACCAAAATTTTGATGACTTCAAAAATAAGCCTTATATCATATGTTTCAAGAATTTGACCCTTAATCTCTTTAGCAAACCATATTTATCATCGTAGAAGTACATCATGACCATTGTTAATTTTTTAGTTTCCTCTAACATCTTAATTAAATAAGTTGATTGAACACATTATATTTAAAA
>TCONS_00001655 gene=gene12730-v1.0-hybrid
CCAAAGTCCCAAGTCCCAAATTCCAACTCCATCTCATGTCTCCCGGAACCAGAAACCAACCACTTCTCTTCATAAACCCCAACTCTCCCTTCCAGACAGAAATTTAGGGCAAATCACTGAGAGAGCAAAGCCCAACAATGGCTGAATATCTACCCGAAGAAGTAGTAGAACAAATCCTTCACTGCTTGCCCCCAAAAGCTATAGTCAAATGCACCCTGGTCTCCAAATCATGGATGTCTCTGGTCAAAAGCACCGACTTCATTCACACCCACCTCCGCCGCACTGTCCAAACCAACCACCGTCACAGGCCACCACCTCCGTCTCCTCCGCTCAGTCGACGTGGAGCAAAACCACCGTGACTTGTTCTCCTTGCATTGGGAAAGCCCTGATTTCGGGGATCCCTCAGCATTGCCTCTTTGCTGCTGGATTATGGCACATTTGGAAGCGGTGATGGAAGTTCACTGATTGTTCTTGTTTCCAAAAGCCAATGTGGCTTCATAATCTCATAGTTCTGGTTGCTAGAGACTATTTCAAGCTAACAGGGTGTTCAATTCTCTGGCATTCAAGGCACATTGTGCATTCTAGTTGGCAGTTCAAGTCTAGTACCGTAGTAATATGTGCTTGAGGTGTGTGATAAGCAATGTTGTGGTCTATGGTGAAGTGCTTTTCTACTGAGCTTGGTGATGGTCAGGTGGTAGAAGCTGTAATTTAGGGTCGGTTGAAGAAATTGAAATGGTTTAGAATACTACTGCAAAGTTTCTAAGGGGAGATTTATTCTTGCTTGGCTATTAGGAAAGGTAAGGCTTAAAGCATACCCTGCACTCTTGATGGACCTGAAGAAGCTAAAACTAGAGATGTTGCTAGCTAGGTGTTATTTTTGGCCTTTGAGCCTCTATAAGAAAAATATATACTTAACTAAGAGTTTAGTGGAATTCAAAGTTAAAATTGGCGTTTATCTCTCCTTCAAGTATGTACTTCGTTGTAAGTTTAAAGATGATGCAAAAATTCCC
>TCONS_00007528 gene=gene12489-v1.0-hybrid
TTTTTTTTGAATACAAGTCCTGCATGCCTGAAGCAATAAGCAACACACAATACAAATTCTAAGTAATCATCCAAAAATACAGTACCACCAAGTTATTTAGTAATCACTTATCAGTTATCATGCACATTCCTATTTTTGGTATATTGATCTGGTTACATCAATTAGTACCACCAAAGATACCCTTAAGTTTCTTAATCTCAGCAGTGTCAAGGAAAGTCGTCTGTGATATCAACTCAGTAGGTAGAGCGCTTTGAAACAATGCAACCTCCACTATCTGCAAGCCCGGGTTTTCACTACTGAAGCAAGCAAATACAAGGGCTGGTATATATCACCTACATTTTTCTGGAAGTGGAGCAAACCTTGAGGAAAAAGCATTATATCACCCTGCTTCAGAGTTTTTGTATAGACTGTATTATCCGTGGCGATGAACCCTG
>TCONS_00007532 gene=XLOC_002286
CCCATCTCGCCGTTTTCCTTTTCTTCCTCTCTCTCGATCTCTTTCGTCGCTTCCTTCATCGATCTTCCCTCTCTTTCCAGCCTAGATTGAACAGTGTGTTGCCTTCTTGGTACCCAAGAACCCCTCTGCGTGATATAACTGCGATTAGTAGGGTGAGGATCACTTTCTCTGAGTTTTGTGTTTGATTAGTTTTAGGGCTTCAAATAATTTCAGAGAGAGGGAGAGACTACAGTTGGCTGATCGATCGATTGCTGTTCTCACGAGGGGGAGCTTTCTCTACACCAAAATAGGTTCCAATCAAAGCCCCTGGGAGTCGGTTACTGTTTTGAAGCTCTGTGTTCTTTTCCTTCTACATGATTCAAGGGAAATAAACAGGTGGACTTATGAAAAAAACAGGGTTGCACGATTGCATTAGGGCTTCAAGGAAGGCTGAAGATTCAGCATGAAACGCAGCAGCCAGCAAATTCTGATATACGAAGTCCCTCCAGGCCAGTCCATCTCACGGTTACTTGCTGTGGAAATCTTTCCATAACAGAATGATTAAAAGGAGAGGAGCAGGTGGTTTACACATCCCGCCTCATGTCCTATGACTTTCATCGCTGTCTCGATACCACCGTCGCTGCCGCCTCAGCTTCTCTGGCAACTATCCCCGTCATGCGATGCGCGTGAGCTTCCAGTATAGAGTGCATAGTGCGCGTGTTCCAGTAGGCTGATTATCGTTAATTGGGTGCAAAACGGTGCGTTTAAGTGAAACCGTCATTTCTATGGAAATGCGGCCGTAAAGCCTTTCCGCCTAGCCACGTGGCCCAACCGCCTAGCTCATTGCCTCTAGATTTGAATATTCAAATTCAACTCTACCGCCAAAATATGCAGCATACAGCCATACATTGAAGCAACTTTTGGTGAGCAATGATGTAGAAGCTGGTAGGAGATATTGGAGGGTCTAGTTGAAAACATCTAGCGCCAAAATGATCATTCTCCCTCCACTGTTGGTGCTATATGCGAGTCTCCACTCGTAACATTTGAAATATATATGCATATATTTGATGACATGAAAATATTAAAATTGAACTTGTGATAATGTGTGCCTTCAACATTAAATTACTCATCAAAGATCATCAATTTCTTTCTACTGTCTCCTAAGTCCAACCGGAATTAGTTTCTCACCAGTG
>TCONS_00011426 gene=XLOC_003559
CTCTAGTTTTCATTGGATATTCGCATATGGCTATTTGATGACTTACACATTAATGGTACAAGTGCACCTTGGTGCGTAGAATCCGCTCGTTAGACTTCCCTACCAAATGGAGGGAGGCATAGTTTCTAAACTATTAAGGGAACACCTCGTTTATCAATATATCTTCAAAGGCATCACTAAGAGATATCAATAACACAATAAAAATAAAAGCAGCCAGAATCGTGATTACAATCCAGGTCATGTCACAAGCAGACATAATGTGGCAGCTCCCGATAGAGATAAAGCCTGATATAAGCAATTAACTCTTCATATTCCGAAGGAAGTCCTTTTAAGTAGACAAGAAACAACTTCACCGTCCTCCATTGGACACCCGACTGCATGGAGGCTATTGACAATATTTTTCACCTTGTTGATGTATAAACGCATGCCAAAGGTATATACCTTTTTTCATCTTCAGATTTTCGAGGCGATCCTTAAGACGTTTGACGTGAGCTGTTGCCTCTTGAGCAAATAGGCGTTCAAAGATCAACCACAGAGCTCTTCCATTTGTGCATCCTAGTGCATGTTGGAGTAGAAGGTCTTCAGATAAGCTTTCATTGATCAAACCCAGGTGTAACTGGTTCTTCTTAGTCCAATGAGTATAAGCTTATTCAGTGCCACTTGGTGGACACAACTCTCTTCCTTCGGCGAGATCCAATATATCATGGAAATTGAGGATTGGGGTGATGAAGGATTTCCACAGCAAGTAATCGTGCGACCCTGTGAGTAACAGTGAGTTTGACTGGCAATCTGGCATAGAGATTGAAACTTGTTGAGGAGGTTGAGAGGTCGATGACGATGACATTAGTACGATAATCGTTTATGTGCAAAGACACCTAAAAGATAGAGAAGCATTTTATTCGGAGATTATCA
>TCONS_00011428 gene=XLOC_003561
ATTCACAACACAATGCATTACAAATAGATTTGGAAGTGCCAGTTCTAGCTGTGAGTTTTGCATATCAATGATAATATTTGTTCAGCCTTCGATGTAATCATTTTTTTTTAACATCAATCGCATGTGAGTGTAGGGTTTTATATGTTATGCTCTCTGAGGAATGATTAGTGTAGCCTTTGATATGTTCATGTGCTTTCTTCTCTTACCAGTGAAGATATTCATGTCTATAAGGACGAAAGTTTTACTCTGCAAGAACACAATTATTGAACCGTCTTAGCTTTTAGTTTTATTTTTGTAGAAGATTCAACCACCATGACTATTTTGGAATGAATGGGATCCCTTGATTAAATATCATCTTGTGCATCATCAATTGGAAAACAACAAAGATGGAAAGAGATATCTGACAATATGAAAATGATGTTGTTGAATAAAACAATCCAAAGGGCAAGTATGGTGCTTATTGTGCCATACTCGGTCTTTATCAATCAAACAAGATCCAAAGGAAATATCATGGAGAATCAC
>TCONS_00011430 gene=XLOC_003563
TTCATTTTTTAATATATAAACTAAACTTATATTACCAAGTTGAGTGCTTACCTTGTCTAGCCTACAACTTTTGGGGACAGCATTGTGCATTCACACACTGACAGACATATTACTAACATGTAGGCCGGTAATTGCATTACACGCGAGAAACAAATTTCCAAGTAGAGAGCAGTATGGGGTGATTACCTTATTTCGGCCTACAACTTTGGGGATCGATCACAGAGGTCATGAAAGCAGGATTAGCATGCCCAATCCATACATTTGTAAAAGAGACTAAAAAGAGGGAGAGAGAGTCTTGGTTCTTGAAGCTTGAATGTTCCTTGGGTTGAAAGCATGCAAGTGCTTCAGAGTGTAG
>TCONS_00007598 gene=gene12520-v1.0-hybrid
AGAAAACTTGACCCAAAAACCAAAACGAAACGAAAAGAGTCATCGTCTTCAAAATATTGGTGTGAAGCTATGCGAAGCTACGACGTCGTCTGGGTCTCCTTCCCCAAATGAATTGAACGAAGCTACGACGAAGCTGCTCCTTTATTGTTCGTATTCTTTAGCACTCTTTCTGTTTCTTCCAAACCAGAAAGAGTGCTAAACCCAAAAGCCAAAGAGAAGAACTGTGTCCTTTCTTGGACAAGATAAC
>TCONS_00011431 gene=XLOC_003564
GTAACAATATGAGTTTACCATCATGAAAATTGAACCTAGGTATGTATATAATTAATCAATAAAACACAATATGAATCATGTTAAGTTTTACTTTTTCATGAGGTATGTATTTTTCGTTATTGAATATGAATGTGCATCTAATTGAATTAAAACTAGATCCACGAGCATATAATAGCCTTGTTAAACCTAGCCGAATATTAGTTAGGAAAAGTACCACGCTCAAAGAAAAAAAAAATCAAGAACGAACCACTTAGTTGTTGTCTGCCACCGATAAATAAGGACAAACATAGACATAACTGCTCGTGTAACCTCATATAAAGTTTTGTTACAATTACCATAATCTCATAATAACTATTAGGCCTAATTTGGTTCAAGGAATATAAAGGAAATGAAATGAAATCTCTGAATTTTCCTTTGACAAAGGAAACGAAAGTGAATTTTTAGGGTGGGGGGAGAAAACTATTTTCCACCCAATTTTCCTTTCATGTGGAAACTATTTTCATTTCCCTTTGGTTTCCAAACAATGAAAAGTAATGACTTTAAAAGTAATGACTTTCTTTTCCCACTGGCTTGATTCCATGAATTAAACACGACTTTAGTGTTATCTTTTTAATTGTTTTAATACGC
>TCONS_00011433 gene=XLOC_003566
TGCATATATTAAAACAAAGCCCAGAAGGCAACACATTACAGCTGAAACCAAAACAAAGAGAATAAAAATAGAATAAACAAACAACAAAGAAAGAAAAAAAGCCGCCATAAAACTTGAAGCACTAATAGCTAGCTCCAAAGCCAGATTAAGGAGGATCAGGCAATCCATCACTCCTTAAAACATTGATTAGAGAGTTTGGAGGCCTGCTGGCCCATTCCTGAGAGCACAAACTCTGGATGGCAAGCTTAGCCGTTGCATTTGCAAGACGGTTATAAATGGTTAAAATTGCGTCGTGTAAATACTCGTCGTGCATACAAGAAGTTCCGCATATAATGGTTCTCACCAGAATCAAAATAGGGAAAATTTTCGCCTGTAAACTCTGTGAATGTTAAACAATGGGAAAGTTCAAGCTATGAGTTTCGGGTCTATATCAATACAACTTAGAAGTACTTGTACCAGAACACCCCTCATAATACAGTAAGAACACGTACGTACTGATGCAGTAAACATCAAACTGACCCAGCAAGCTAGAACTTCCCCACACGTACAGCCATATATGGCGAATATGTAATTGAGACTTGACCAGTAACAGTAGCAATGTATAGCGTTTTATACTTTTATACCAAATCATTACTACTCACAGTCGAAGCCATCAAAGCCTCAACAGAAGTAGTACTGCTAGTACAGCATGCATGCACTGTTTGAATTTACTTCTGCAGTGCTCCAAGCCAGAAACCCTAACCCTAAACCCAGCTTAACTCAGATACCAGTTGCCGTAATAAACTAATAGTCGCCCTCCGTACGTGGTCATCCGTACAACGGCAAGAAGGGGTGGTGTACGTGGCTGACAGATAGGAGAATCGATGAGAGCCACATACGGTAGCTGTAGGGGGAGCCCGGCCCGAATTATATAGAGTCAGGTCGGGTTGAGGTGGCGGTGGTTGGCCCGACAAAAGCTGCCGCGTTTCACATGCTTGGCTCCGTTTGTCTTCTCTCTAGCTACTCTCTTCTTCTGCTCTGGCACTCTCCTGCTTCCATCTGCTTTAATCTGATTTGATATATTTATACGATCGACCTTCATTTTTATTTATATAATTATTGTTTTTTGGGGGTGGAATTTTACGTAGTTAATCGAAAATTCACAGTTCGAA
>TCONS_00001804 gene=XLOC_000582
CTTAAACTCAGAAGATTGTCCTTCATCTTCACCGACTTTCTCCTCAACCAGATGCTTCTCAATCCAGAACCATGATCAGTCCCATCCGAAATCTTGCTCAACCACCTTGAAACCCAGAAACCGACCTAGAAAATCTTAAATATTAGCAGCCGACCTTGCCAAGCAGGAGGTGTCCAATTCTCAGAGCTCGATCGATGACTCCTTCAAGCTATTTTGCAGGAGCTAGAACCCTAGGAGCCTAGAGGTGGCGGGTCTAGGAGCTAAACGGGTAATAAACAAGTTGTTTGAAGTTGGTTTCTTGCAAGGATGTTTCTTTTTAATTTCCTATAAAATATGTGTGTTGTTGGTTTTCCCTTAGAATAAGATGTAGACTTTCTTAAGTCTATCTCTGTAAGTTACTTTTTATAATAAAGAATAAAATTTTAGTTAGTTGGTGT
>TCONS_00007649 gene=XLOC_002319
GAAGTTTTATCGAATTCTTAAATTAGGAGACAAGTAAGGTTCTTTGCAAACCCATCGCTAAAACTCCAATATGATACAAGACTGTAATAGCGAGGCTCGCTCCATTAGTTAACTTGCGCGCGCGCACACACACACACCTCTGCAGGCTGCAGCCACGGCATCATGACAAAAGCTGTATTTCTTTGGAGCAATCAAAGTTTTGAAGAAAATCTCAGTAGAAAAAGGTGTCAATTGAGGGAGGAAAGGGGGATGGGGCCGTGGGGGGTCTGGTATTGAATATATGATTATCCTCAAGACCTCAAGAATCACTGGAAGACTTCTATGGGTGGTCTGGTTATCCGCCTGGTGGGACGGACATCGACGGACTAGAGGCGGCGGTTGTCGTTGGATCTGTCCGGGCTTGGTTTGTTGTTGGTTGACTCTTCTGTGTCAAGGTTTGGGCCTAACCTGGGTCTTGGTTTATTATTTTAGTTTTATTACTTTTTGTTTAATAATGTCTTCATTTTGGAAGGTGGAGTGGGCTAGCCCTGTATCTTTTGGTCTTTAGTTAGTATAAGGTTTAACCAAATTGCATTAGTATTGATATATATACACCAAGAGGGTCTTAGGCAGATATTATGATGGATACATTATGTACTTTATGTGTTCAAGGTGTAGGAGTCTAGTAGTCATTGTCAAATTTGCATTCGGTGCACCACCACCTGAGCAGCAATATGTATTAGGTGATCTTCAGATCTTTTAGTTTGAGCGAGAGAGC
>TCONS_00011435 gene=XLOC_003568
CTAGTCTGAAGGGCAAAGAGGTTCTTTAATTCTCTGCTTTGTTTTCTCACAAATAAGTGCCTATAAACTATGTCTCTATAGATTATAGGTTTGTTTTTCTTTTGTTTTTTGTCTGTTTTGTTTGCTTTTCCCTGTTTGTTTTAGCGTGATTGCCTATAAATTTGGGTATAGGCTCATTTGTGGTGGTATGAGAGCTGAAATGTGTAATAAGGGTGCTATTTACACGTGAACCATTTGATCTTATTTGTCC
>TCONS_00011436 gene=XLOC_003569
TCGATTTAGAGTTAGGATACCAATATGCTGACATAAGAAGTCAACTCAAATGGCCAAACTTGATAGTGGCTAGCTAGTTAAATAGTGGCCAAACTATTTAACCAAACTTAAATAGTAGCTAGCTAGTTTTTAAGCGCTAACTATCTAATTCTAATTTCTTTTCATTTTTCTGGTAAAAACTATATAATCCTGATTGGTTCACCTATTGGATGATAGTTTGGTAAAGATCATTAGGTTTCCAGTTTCATGTCCTAGACTCTTCAAGAAGACAAAAGGAACCAAATTCTTATAAAAAAAACAAAAAGCAAATTACTAAATGGACCGCCAAATCAATGTTTCATGAATTGAGGTTTAGACAAAAACAATATCATTATGTGACTCCATGTCTATTTATTTCCAAATACATGACGACAAGACTCACAGTCTCATATTACTCATCGAGGATTTGAGGTGATATTCCACATTTATTTGTACCTCCTCTCAAAATGAATAACAAAACACTTATGGCACGAGCATAAGAGTCTTTCAAAAGATTTGTAACCCCAAATAAATAATAGCAAATTTT
>TCONS_00001810 gene=gene12921-v1.0-hybrid
TCTCTCTTTCCTCCTCAGAGCTACACAAGTCATCAAAACATCACAGTGAGATAGCACAGAGAAGAGAGAGAGACTCAGAGCAATTAAGAGAAGAGAGTAAAAAGGCTAAACCTTTTGTCTTTGTTATTCGCAAAGACTCAAAGACTCAACCTTTTTCCCACCCAATACTTGGCTCTTTCTCTCCAACCGTTTCAGAGAGAGAAAGAGTTACAGAGTCGAATGCGCTCGATTGACTCACCACCATTGCCATTTCTCATTTTCATCGCCTGCCCTTTTCAATTCGGAGTCTTTGGAGCTCAATCCCATCTGGGTTTCTGATTTCTTCATCTGGGTACTAGTCGTTCTTGGTTGTTTCAAATCATGGCTGCCACTTCCGTCGCGTCCCCTCTCTGCACGTGGCTCGTCGCCGCTTGCATGTCGGTCACGTGCGACGGGGAGCCGTCACGTGCCAAGTTGCGTGGTGGTGGTGATGGTGGATTTACAGAAGAAGTCATGGAGAAAATTGACAAAACTAAATGTGGCATTGTCTAATTCGTTTGGGTTTGGTGGCCACAACTCATCAGTTTTGTTTGCGCCTTACAAGTAGTAATACAGATCTAGTGACGTACTCCCAACTTTTACTTGAATATCACTGAAGTGAGCACCCAGGAAGTCTCTTGTATATGATCCTGTTCAGTTGGGTCAATTGTGGCTATGAAAATTGAATTGGTTGGACAGCTGATCACTTGAGAAGACTGTTGAGGTGTACCGGAGGAGAATTTTAGGAGCTCACCCTATGGTTTATCAAAAAATACTTTCGCTTATTGTTGTTAGAAAAATTCCCCATGTCCTTACTTAGCCACAGTAGGTTTGATCTTATGCGGCAGTCACTGAAACACCTTTAGCAGTAGTTGATTTTGGTTTTCATGTACAAGTAGTTGGCTGATCGGATAACCAACTGTATGAAATTTGAGTTGTCAGTTGCGTGACTATTGTGTTTCTTAAAAAATATAACAGGATGATATAAAAAAAATAAAAAAATAAAATAAAAATGACCACTAAAAGCTGATATAAAAGAGAAGGAACAGACTTTAATTATTTCTCTGTTC
>TCONS_00011437 gene=XLOC_003570
CATGTGAAGATGTGAAATCACACTCTGGAATGGTCTACAATCTATGCATGTATTACCCCACTGTGGTACTAAGTTCAACATATGTGTTCGCAGACTATGGGAATTCCGGAGGGTTTGGGACTAGCTTGTTAAATGGAATCCAACTGTGAAATTAATTGGCGAAAAGATTTGAAAGCATTAGGCTCCAACATTACAGGCGGAATTTGAAATCGGTGTTGGATAAATTGTCACAAAAATATTGAACTAATAGATGCCAGTTGTGTGTGATTTGTGTGACTTGTGTGGAAACGGTTGAGTACGAGCGTTCCCATTTGATGGTACGTGGGTGGAACTGGCCCAATCGGGAAAGGTATAGTCGTATTCTGCTAATCTGCTTTAGGCTTCACAAGAAGAAGCAGAAGCTGGAGCCCCTGCCTTTTAATGCTGAATGCATCATCTCCATGCTTTCATGGAAGCTCAATTATTTGTAACACCATGGAAAACAAAAGCACAGCATGTACATGCTCAAATGATCAATTCCTCATAGCTCATTTTACAAGCAGTAACATTTTTCTGTCAACGATGAACTCGGCCGTGATCAAAGAGATTTAACCAGTTGCAAACTTTCAAGTTTGGACGATGAGAAATATCGTCTACTACAGTGGAATAGAGGCTGATATTAGGGATCTCTTTACAAACAGTTATCTTGTTCACTGATTCTCTCAAATATGGTGTAAGATGCAAGAGAACAATAAGAAAATGGCTTTTTTTTTTTTTTTTGTTGTCATCAAGAGCAATAGAATCCTCTGCTCAAAGGGCCTGCATTTACTCCTGAGAGACTCACAGCTATGATGTGGGAGGTGAGATTTGAGAAGAAGCTGATCCTTTCACTATTCTCA
>TCONS_00001817 gene=gene12927-v1.0-hybrid
GGTTACCCAACGGAACCCACCCAACCCGCTAAAAAAAAAAACAAGAAGCAAAACTGATGCAAAGGGTAAATGGTTTACAGTAAACCTAAAGAAACAAAGCAGTTAGCAGTCTCTCTCTCTCTTCAGATCGAAACAGTCTCCCACTCTCCCTCAAACCAGTCTCTCTCAGTCTCTTCCTCTTCAGATCGAAACAGTCTCCCTCAAACCAGTCTCTCTCGGTCTCTCCCTCTTCAGAAACAAACCGCGCCAGTCTCTCTCCCTCTTCAGATCAAAATTCAGATCAACATCACACTGATTGGGAGCAACTTAGTGAAAACGTGCTAGACTTGACATTGGACGGATAAAGCAGATCATAACAAAAGAGAAACAAGGTGGGAGTACTACTGGGTGTTTAGCGCAAGGTGGGAGTGTAGAAGAGAGTACCTAGTAGTAGTAGTAGCTGAATCTCTTGTTTTCGACTAAATTTTTATTCCTGTGGTTATGAATTCATGCATCTGTTGTTATATGTGATTTAAGTCCCG
>TCONS_00007680 gene=gene12945-v1.0-hybrid
GTTTTGACCAATAACAGAGACATGATATTAAATTCTGCCGCTGCTTGGGCGTATCAGGTTTTCAACATACTCAAAGTCAAAACAGAATAAACGAAGCTACAAAGCCATAATGAAGTAATGAACCACCTAAGCCATGTAATCATATCAGTAGTCTTATAATCCGGAGCCTGAAATGTTCTCACAAGGTCCATGTAGAGGTTGACAGGAAAGCAAATCAACCCAGGATGGGAAAGATTCGAGCCACATGGTCTAATGGAATTCCATCATCTGTGCTTTTCTTCAGCTCTGGATGGTTGAACTCATTTCGAGGCAAAACAATGAGTTGGCCCTTGCCATGACCTTTTTCAAGAGCCCATCCGCTGTTGGCTACATGATGCTCAAGGAATTTGTCCAAGGATAAACCTTCAA
>TCONS_00001856 gene=gene12954-v1.0-hybrid
ATTTTTCTTAAATAAAAAGTTATGACTCATGAACGATTCCGATTACTCCCAGACTTTTGCTTCCCTCTTTTCGAAAAAAAAACTTCTTGCTTTTCTTACGATTTGGGTTTTAATGGTTACTTAAAGCAAACACCGACTCTTTCGTATACCAAAGAGGAAGAGTGTAGTTTCACTGCTAATACAAGTCTACAACTAAGCAGAGTTTCCCTGTCTGTGCTTAGCTGATCGATGATCATGATCATGAAGCATTGCTTGTACTTGAACCCGTGGTTGGAGTATCAAGCAGCTGCGAATTTCACGAGTCGCTTTCTTAATCTAACAGCTTGAATTGGAAAACTAGGTGTCGATTTGCTTTCTGCTACCATTGTGGAATAGCAGCTCCCTTAACTGATCATACTCGTTTATGTCCAAGCTGTAAGCATTAAGACAAATGCTCCATGTCTCAGAATGGTGTTTTGGACTTTAAGGTGGTTGGATTACACAGTGAAGGGCAACTCAGCTATCACTGTGCCTCCTGATGTCATAATATTAGTCATCAAACTTTATTATATGGCTCTTATTTGTACAAAGGAAAGAGTGAAAGACATACTGGGGTTGATGATAAGGAAACACTCGTATTTGTGAAGTTGAGATGAATGACTCGTAGAATTTACCATCTCATTCCCTTTACTGATGAACCTCTCATTCTCACCTCATTCTGCAAGTGATTATTGTCATCTTTTGACATGCTTAACTTCTCTTGAGTTGCCGGTCGCTTGAGTCTAATTTTTGGACAATTGTTGTTTTGTTGGAGATGTTACTACATTACAACATATCATATTTTGTTCAAATGACCTTTACATTTTTTTTTTAACAGGAACCTTTACATCATTCTTTTTTTAGAAGCTCAATTTTTGAAATATTG
>TCONS_00007722 gene=XLOC_002345
GCAAGAAATAAAATGATATAGCTTCTAAGTCCAGTTGGTTCTTTATGATACCAATTAATTTGATTATAATATTGGAGGAAACTAATTATAGTTAGGAAAAGTGCATTCCTTCCGTGTTGGTTTTTGTTTCCCATCCAAGAAACACTAGCACCAAAATATGGTTTACAACCTAAAGACTCAGTTCACCTTGGTTTCCAGCAGATACTGCATGCCAACACACAAGGAAATTCCCCTTGATACTTTTTGGTCTGATTTACACCAGTATTATCTCGCGTAGCATCACAACAACCCAAATGCAAATACCGACCATGATCAGCCTTCTTCTTCAAACCCTCCCCAACACTAAAAAAACAGACACAGAAGATGGTCTGTTCAAATTTTGTCCAAAGTGCGGG
>TCONS_00011440 gene=XLOC_003573
TTATGTTGTTTTTAATGGGTTTTTGAGAAATTTATGTCTTAAGAGTTTTGGGTTCGTGAGGATTTGATCGGAAAGACTGGAACTTTGGATATTTGTGATTAAGAAAATGTTTAATTTAAGCTTTGTGAGAAACCCACAGTTGAAAAACATTGTTCATATTTGTGTTCCCACATCTTTTCCAGGTTGTGTGGTTGTTGTTAGCAATCTGGCAAAAGTAGGGTGTTGAATGATGAGTTGCCTAAAAGCCTTTTTCAAGTGCGAAACACTTGTAGGGTTTGAGGTTTTACTTTCATTTCAGAGTAGTAAAGTTGCAACAAATTGTTTCTACTTCCGTTGAACGGTGAGTTCTGGAATGCTCCGGAGCGTCTGTGCTCCGCGTTTGTTCGCGTGAGTTGCATAACTCGGTAAGTATTTCATCCGCAATCAGAGAGGGC
>TCONS_00001942 gene=XLOC_000615
TGTAATGTTATTGTAAGCTATGATGTATGCTTACAACCAAACTACTGTTTAAGGAGCTGTAATGTTATTGTAAGCTATGATGTATGCTTGGTATGTGTCCAGCTTTTGTTTTGGAAAATAGAAACATCCATTTACTATTATTTATGTACGACCTTTTCATTCATAAGGAAGTTTGCCTTGTTGTTCTGGTATAAGGTTGCTTTGTTCTGTCTGGTAACTTCTCATTGTTTGACCATTTGTTTTGATTAAAGGTTGGGGAAGAACTATTGAAGTAATATGTGAACTGGGCAAGAAATAAGGGGCAGTGCTTGACATGATATAATGATTTCAGGCAAGATACAATTTCAGGAATNN
>TCONS_00001943 gene=gene12982-v1.0-hybrid
CGCAAATATATCCATAGCGTTTATAATATATAAACGCTGTTGAAGGAATATAAAACATGAAAACGCGAGCGGGAAACAAAAAAGATGCCCGGGGCTTTAATTTTTTAGTTCAAATTGCGATCCATTTCCCAATATCAAAAGAAATATCTCTCAACATCCCAAGTCCCAACCACTCTCTCTGTCTCTCTGTCTCTCGCTTCTCAGGGACAATTGCGATGGGCGTCCTCTTCGCCCTGTGCGGTGGCTCTCAGTCCTCTGCTCCGCCCAAGCGGACCTTGTCCTCTTGCACTAGTCACGACGATGGTTGTAATTTCTAATCTATTTATCCCTTTATGTAACAGTCAAATTCGAATTCGATATTGGGCGAGTTAGATTGTTCTCTGAATTGTTAAATTTTGTGAATCTGACAGTTCAATTAACATCTGGAGCTAGGATGTATATTAGGGTTTTTTTTTTCTATATCTCATGTCTCCTTTTTAGTGCGGCTAGTGGTCTGGGCAGCATGATTGGTATCATTCTCAAAGCCTATGGCTTTCGCGTTACCTGCATTTAAACCGGTATTCTATCTACCCCTTCTCTTCTTACTTTTTCAATCCCTGGTAACCCAGAAATTAAAAGAGCGTATTCTTTCTTTAATAAAAGTTTATTCAATTTCGTTCGAATTGATAAAATCGAAGATTAAGACTCTCATGTACTTGGATTTCTTTCTCTATTGGATTTCAGGATTACTACTTTTTTGTTAGTTACTTTGCTTTTTTGTCAGAAATATGCAAATCTTGTTT
>TCONS_00001946 gene=gene12982-v1.0-hybrid
ACATAGTTTACCCACATTAATAATTGATCTTGAACCAGATCAGAACATTTCACAGGGTGAGGAATATTGATTTTGTTGTCTTGCATTTACTGATTCCTATACTGATCTTTTGATTGATTATGGCATATTTATCTTGACATGTACCACAAAACCTGTAATACAATGCACATGTAGGTATCAGACTATTGGTACTCTTTCGGTTACGTGCTTAAGTTATTGAGCAACTAAATCAGGGTTTCCATTTGCTATTAAAGAGTTCATATATCCGTAACTATCAGAAGGTAGTCTGAGAATTAGCCTGTACTACAGATGCACTTGACACTGAGTTGGAATATAAGTTCTTATACTCTGCTGCTCATATTTTCATTTTAAAGTTTTGAATTAATATGTTTAGTGATTGGCCAGGGAGGCCATGATATTCCTAACCCGTCATTGAATGACTAGATAGTTATGCTTGTATCGGAAGTTCTTGAATAGTCTTTACCCTTTATGATCTGCTTGACTTACATGCTTTCCATAATTTGTAGGAAACTGAACGACTAAGATAGAATTGGCAAAAGAAATACTATGGAGTGAGGTATTAGCCGTGTGTTCCTTATTTTGTTGTCATTAGTTATCTTAGCTCCATCACAGTTGTAGAACGATATTTCAATCCTAGGTTTTAGTTCAAGCACAGCAAAGAGCAATTGCTC
>TCONS_00011441 gene=XLOC_003574
CTTTGGTTGAATGAATGGAATTTTTTTAGGAAAAAAAATAAAAAATTCTTGTAGACTGAAGAAACAATGATTACATAACCTTTGTCTGAGACAAAATTAAAAGTTCTGGTTTGATCTGTAACTTTATTCACATCTTGTATCGGAGATTGCTAAATTTTTAATTTTTTCTGACCATTAATACAATTGATATGTATTGCAATTGTTCTAATTATTAACGAGGGCGTGTTAATTATATAGTACTTGTGATTAACCTTTGGTCTATAAAATATCAAAAAAGTATGTGATGTCGAAGCAGAGCCAAGTAAAATTGCAAACATAAATAGTATGAATTAGGATAACAAAGAACTGCTCCACAGCCATTACCATTTCGCATGAATTGCCTCTATTTAGCAGAGGTGGAAGCAGCTTCAACAAGAGCCTCGAGTAGTACATATCCAAAGCTAGAAGCATCATCCTTCAAGCTTCCATTTGCCCCAAGATGACTTATCCATATGTCTATCTTGTAAAATTGAAACTCTTCCCACAATCCCACCAGCCAGTCACTCTTTCTCCCAATCTCAAAGCTTGGCAAACTGAGAAAACTGAAGCCAACCTTCGCTCTTTGTTCTGTATGGTATCACTACTAATCAACAACGATAATAATCGATGACCATGGAAAGCTAGTAAATCTCTGGTAAACACTCACATACAAGTGATACAACCCAACTATCTTCCAATCTGTGTTTATGATCTTAATAAACTTTGGCCGCCACGCTTCTATAAGCAGCACAATTTGTGCACCAGAAAACTTTGTCTATGTATAGTTCACTCCCACATCGAAGAAAATAGAATAATAACTCACAACAGTGGAAGGATAACTGGTTTGTGCACTGTTGACCCATATTGCTTGGTTGGCTGCACAACACAACTTCTTCTTCTTCTTTTTTCATTTGATTTGCAGATAATGAAAAGGAAAGCGATATATGTATGAAAACTAATGAAGATCAGGAATCAGAAAGAGACATTTTATAGAGGTAATCTACTCTAGCTAACACGATTCTCAGATCATGACAAGGAAAGCAAGATATCAGAAATTATCAAGCCTATGTCATTCTAACAACATTCCTAGCTTGGTGGTGGAATATATTTAAAACGAAGGGTGGATCTAACTGAAATTGGTCATTCGATAGGGACAACACATTTAAAACCAAGCGTACGAGTGCATGGAAGAGTTTGAGAATTTTTGTATATCCCATTACGAGATTGCTGAAATTCAAACACTCATGGTATGTTGTAATAGCAAGTGAAGAACTTACACAAAATTGTTTACTGAATATGAAAATGAGCACACAGAAAAGAGTATACAGCAAAGAAGCAAAGGAAATTGAAAGGAAGAGAAAACAGCTTGTATTGTATTGAAAGTAATTT
>TCONS_00001963 gene=gene12996-v1.0-hybrid
TGTTTTTTCAAAAAACAAATCTCATTTCATCTGTAATGCCATTGAATGGATACCCTAGTTCCAAAAAAAAAAGGGGGGAGCCGTATGAATTTTCTGTTCCTTAAAACTGAACATGGAACTGATTGAATCCACTAGAGAAGAGTGGCATTCCTTGTTCACCTGTATACCATAGTCAAGATGATCAGAACACGCTTCTCTCTGTTTGACACAATATGCATATGCAACAGATCTTAAACTAGCATGCATTTCGATCTTTTTTATAACTTGTACCAAAAATTCGTAATCTCTCCAAGGCATTTTGAA
>TCONS_00011443 gene=XLOC_003576
CTTAAACTATGTACGTATATCTTGCCTCGCATATTTGGTCATGTTGCTAAAGTTGCTTTCATCTGCAAATTAGGTCATGCATTACTTCTAAGACTTGAAGGAAAGATTGAAAGCCAAGTTTATTTCGTTTGTTCTATATATAACCACATACATGTAAGTGTTCTTTCTTTAGGAATGATTGAAGCTACGTACAAATACTTTGGTCTAGAATATTAACATTACTATACAATAACATTGCATATTGCGAATTTTATGTATAGAATATGTAGTGCCGTTTTTGAACAATAGGTGCCTATTTCACCATTTTATTTGAA
>TCONS_00007831 gene=gene13021-v1.0-hybrid
AGGCCATTAAGCTAACAGAAAATTCTGGATTATATATATTGAATCAAGTTACACATCAAAGTGTTGGATCATCAGACATAAAAAGGTTTCATGAAGATAACTCATTGATTTGGCCTCCTATATGTGTGCTATCCTAACATAACCACTCTTTGAATAAAAACCCAAGTTCTTAAAACTTTAAATATTCAAGCTAGCTTATGATCATTATGTGTATGTCTATTCTGCAACAGCACAACAGAAGCAGAGGGCCAACTGAAGCGCAAAATATTTCCGAAAGCTCATCCACCGTTTTCCTTACTTGAAGAAGACCTGCTGATTCCAACAAGTCACCAGCAAGTGGGAAATTCAGGGTTGCAGGATTTACTTGGATATCAATAGCCAGTTACTAAGCATCAAGTTTCCTGTTCATTATCACTCTCACCCCCAAACATGGATG
>TCONS_00002023 gene=gene13028-v1.0-hybrid
GTCAATTTCGTGAAGGACCACCTCTCCTCCTCTCCTCTCTCTTTCTCTCGACTCTTCCTGAAAACCAGAAAAACCGACGTCGACCTTCGACGCCGTCCTTGCCATCCGGCCACCGTTTGGGTTGCATGTGGTACGAAAACTTATCCTTTAGACATCATCTACATGCCTGTATTATTAGTTTTCAGAATCGATTTGATTTTAATGATTTTGGTTTCTGGGTTTATTTGAGTTCATTTCCGTCGTAATCGTCGACGACCTTCTCGGCATCCCTTGTTTGGATTTCTGTCATGGTTGCATCTGTATGAGCAAAAGTTGAGAGCTGAGTGGGAGGAGCAATCCTAGCTACTGTGCTCTACGTTGGGTTAGACTTCAAATTGGGGGACACTGCATCATCTAATTGATCAAAAAGTGTGAGTCTACATTTCTGGAAATTTATCATGTTTTGTGTTGGCCAATTTAAGCCATTTGTTTCATAGTAGGACACAACGTACTTAGTAAGATTTTAGCAACTATAACCATGAATGAGTACATCTATACACAGATATGGGTGGATTCTTAGCTATGAATTTAGTTCAGCGTGAAATAAATTGCATGCCAATGTTTTTGACTGTAACCATATGTGCCGGTTTAGTCATTTTCAGGTAACATTTTTCCTACGATTGTTCATTTATGTTGCACTAGGATCTTTGGAAGTGAGGTTTGACATTATTGATGACATCATATGTGAGATCTCTTAATCGAAACACAAAACTAATTTTTCGACACCGATAGAACCTCTCGCAAGAGTTTATAGCACTTCGAAATTTTCTTAGGTGACTTCCTTGACAATGCAACCACATTGTTGGAAATGATTGTGCTTATAAAAAGTATGTAATGACATCGTCTAAGGATTTGATGGTGGTAGAAGCAATAGTACACATTTTTTCTTTCTTTTTTTCTTTCTGTTTTTCTCCCAATGCAAGTCCTTTGAGTTGGCTCTAAGGCCCGTTTGTATGGTAGAAAATCATAATATGGAAATGAAATTAGTTTCATTTTTCATTCTAATGTGTTGCTTGGTTGTAAATAAAGATTGGAAAGGAAATAAAAAATGAGATATGACTGGAAATTGACTCATTCATAAAGCCTGAATTGAATTACCTAGTGAGGGTTGGTATTTTATTTTCCATTCCCACCGTCAAAGGTAAATTATATAAATTAACCATCTAAAAAATTTATATTCCCTTAAATAGATCACATATGCAATT
>TCONS_00002024 gene=gene13028-v1.0-hybrid
GTCAATTTCGTGAAGGACCACCTCTCCTCCTCTCCTCTCTCTTTCTCTCGACTCTTCCTGAAAACCAGAAAAACCGACGTCGACCTTCGACGCCGTCCTTGCCATCCGGCCACCGTTTGGGTTGCATGTGTTCATTTCCGTCGTAATCGTCGACGACCTTCTCGGCATCCCTTGTTTGGATTTCTGTCATGGTTGCATCTGTATGAGCAAAAGTTGAGAGCTGAGTGGGAGGAGCAATCCTAGCTACTGTGCTCTACGTTGGGTTAGACTTCAAATTGGGGGACACTGCATCATCTAATTGATCAAAAAGTGTTGTAAGTTTCAATAGACATGGTAAATAGCAAGAAATGAACCATATAGCCAACAATCTTGGTCTTATAATGTTTGCACAATGGACATAAACACACGTTTCTCAACCATGTTTTCACATACAACAAAAAGAGATTTCCTGAGAAACAAACAATGAATCTGTCATTTGATGCTCAATAGTTCGATAGGTTCTTGCTTTTTAAATCACATTTTATTACTGATGAACATATGTGTTTTTTGTAAAATCGAATTCAATAAATAGTCCAACCCTCCATTGTGCCGCACAATTTTTACAAAACTCTTGTTCACTAAAACCTTTTCATAATACTCGATCTTCATCATCAACAATTGTTCACTTCTTTCTCAACTGAATCTCGTGTTCCACTCTCTTAAACGAATTGGTAAGTTTGTCCCTTGCAGTGTTTTTTTGTCCTGATGTAGTTCAATTGATCCGTAATCTCATACGCTCATGATCCTTTAAACAATTGAATCAAACTGAACAATTGAATAGGCTTGATACCAGCATTGAAATCCTCCAATGGTTCCAAAGTAAATAAAGGGCTTGTTACAGATGGATGATTAACATTATTCAAAACTTTATGCTTAAGTTCCAAAGCATGGACCAAACTGATATATAGTTCCCATAGAACAATTCTTCTGCAAAAACTGAAATTCAATATTGTCCTTGATTATTTTTAATAGGTCCACAACACATTTACAGAAGTTCCAAAACAATAATGGAAATCAGTAATGGTCTTAAATGTGTTCAAATGTTGTGGAGACTTGTGATGCTCTTGCATATAGTCCAAAATTATCAGAAACTCATTATCCATTCTTGGTGCTCAACTGTAGACCTTCCTGCAAACTTTGCTAGTCTCCTAATCACAGAGAAGTTTTCAATGAACAAAACATGTCCAGCATTTCGAAACAGTAAATTAAACAAATAATAAACGATAAACAAACATGTCAATAACATTTTACCTATCACGAATTATCAACAATACCTGCTATTGCGGCCATCTGAAACAAATCCTTCTGAGTAGTCCTAACAAAATATGGGGAACTATGGGGAACTCAAGGGTTGGCGGCCACTCCATTAACCCTTGAAGTATACCTTTTGCTTCTCTAACTTGCTGCGCAATCTTTTCTTGCATATCGAGATGGTCTCTCAAGTATTTTCATCACACACAGAACACCACAAAACCACAACACCGACACGACCCAAACAATCCCAGATCATACCCACATTCACAAAACAAAGCGCAACAAATGCAAAAACACACACCCACAAAGATAAGACAAATAAAAGATAACAAACCATCAAACCGAGAGAAACAACCCAAAGATAGATCCAGATCAAACAACAAACCAACCACACTTACCCGAAACACAACAACACCACAGGAAACACCACTTCGGTTAGCCCCA
>TCONS_00011444 gene=XLOC_003577
CTAGTTAACATATTCTTATAGATGGCCTTCTTACACATGTTTGGAAATGATCACTAAAATGAGATTATATCAGCTGATTATAGGGCTTAAGTGGGTACATCTCTTCCAAAAATCGCGTAGTGGTTTGTTATCAACTATAATTTCCAATAGAAAACAAATGGACTTGACTTGATGGCCACTTCTCAAAGATAAGAAAGTATAAGTGTGGCTGATCGATCACTGTCGTTTTTCACGGGTGCATGATCTCAGCTTGACTGAAATATACTAGCTAGGGTTCATACGCTCTTTCACATCCGGCACTGATGCTAAGCAAAATGAAGATCGATATCCTGTTCACTTGATCGGAATGTGGAGACAAGCAGTGGTGGGGGAAGCAAGCAAGAACATGCATGAGGAAGTGGATGGAAAGAAGTGGACTAAACACGAAACTAAGCACAATAGGTGGTTAGAAGCTAGACTTTG
>TCONS_00011445 gene=XLOC_003578
GCTAGCTAGCTAGGATGGAGTGGACTGCCGGACTGTGAAAACTTCATCCGGGATCGACAAACTCATCGATCAGCTTGTGTCGATTAGCTTCTTTCGATCCCTTTTCCGTTGTTTGTAGTCCGGTTGCCCGGAGAATATCATCAAGGTTTTGCTGTTATGACTTATGAGCTATAGCATTAATTCTCTGCAGAAATCAACAGCTAATACATGATAAGCAGTGGTTAAATGCATTTAAACCCACTTTTCTGTGACTCTATAAACCCACTTTTCTTAAAGAAAAAATAATCATACACACTGCTGCTTGGATCTCATTATCATGGACTCGACAGGCTAGTACAGAACGAGAAGAAGAAGCTCTAAATGCATGTTAATTTGTTTAGTTTTTATTATTTGAACTTATTTGAGACAACTTGTTGTACACTTTTTAATCTATAATGCTTGCACCGGCGATTCAAAGTGTCCCATTGTATTATTATTCTATAAAGAGACTTAAATTTGAGTGACAACGAGCGTCTTCACTCATTACTATTAAACGTTGAAGAGAGCTGGAGTCATTACGGATCAACAAGTATTCTGACAAGAGATATTTCTAAGGCCGGGGATGTGACGAGATTAGGGTCATCTCACGGCCCGTCTTAGATATTGCACATGGGATGAGATCAGGACGGGCCTTACTTTTTTAAGAGCTGATCCTATGTAGTCCTATCCTAGATGGGATCGGGACAGGACGAGACGGACTCAGTCCGTCCCAATCCCAAAGCTGAAAAGAGAAAGAAAAGAAAAAATCATGATTGCCTTCTAACTTTAACCTGGTTATACAACAAGAACACCAGCGGGACAACAATTGAGGGACAAAGCGAGACAAACCAATGGCAGCCGTTGGATCATTAATGAAATGATCAGACGGCTACAAAGCAGATCCATTAAAATTCAACAATGAAAGACCCTCTCTCTTCTGTCTCTCTCGTCTCTTTTCTCCTTCGATTCATGAAAACCTTCCACCTTTGTGAGAGATCATCTGTGAAACTTTCCACCATGTCTTGGATTGAAAGATTTTGCACCACACCCACCACTCGAAAATAAAAACGAAAATCTCACTCTCACTCCAGTTAACAAACTCACTCCACTTCTTCTATAATTTGAGTTGAGTAGCGATGTGCAAGTCAGACCCGGAGACCCAATTCATGTCCTTCTGAGCGCACCAATATGGCGTTTGAATTGAATTTAGAGAGAGACGAAAGAGAAGATTGGGTAATCGGTCTTTGATAATTGGGTTCCTAAGTTCCTTTTGGTAGGGACTTTTTGTTGGCTTTGCTTTGTTGGATTTAGTTTATATGTTGCAGATCGAAAGTAGATAAGTTCGATGCAAGGATGAGAAAAGAGAGCAAGCTAGTGAGATGAGGGAACGAGAAGAAAGAATAGATACGGGCTGTGAAGTCTGTGAAATGGTGAAGAAGCTA
>TCONS_00011446 gene=XLOC_003579
AATCAGATCAACAAATACAGATGCTCATGCTCATTCCAAATCTAGGTTTTGATGACTTTGATTTCGGCAAACCCTAGAAAACCAATAACCTAACTAAATCCCCAGTAATTACCTAACTAAACTGAATCTCCTTTCCTCTCCCTCGATCTCAATTCTAACTTACTAAACCAAACCAACATCACAACACCACAAATGATCTCCCCTCCTTATCCAAACCCTCGAATTACTTTCCGAAAAACAAACCAAACAAATTCACACCAATTCAACAAGCTCAG
>TCONS_00007887 gene=gene13045-v1.0-hybrid
ATTTTTTTGATGATAAGTTTCTCAAATATCAATAGATGTGTGAAAGCATCCCATCATAACAAACTACAGAAGGGGATTGTACAGATCACAGAAGACATCACAAACTTTGACTGGAGTTTGGAAATCCAATACGGAGAATGGGGTTTTACAATAAGTGATTTCTCCACATGGCACAATAAACCCAATTTACATAGAGAAACAGTACAAAACTATATGATCAGTAGGTAATCCTAAGCTCTTGTGTAAACCTTGTCAAACAATCCTAATCAAAACGTCATCATTTTCCGTCATTATGACAATTTGGGACAGAACTCACATAAATTCTACAGTTTGAAAAGTCGACAAACAAATTTGCTAACCCGTGTAGACAATATCAACCAAGGAATAATTCCCACCTGCAATCGAACAAGGAAAAAAATCAGAAAAAAATGTTCAAAACCATCAGATGCTTCCTATCCCATGCAATTTGAAAGAACTTGGGGCCTGTTTCAGTATCTAGGATTGGATCGGATATGTATAACCATTCAATTCAAGGTGACTTCACCGACTTGAATGAAAAAAATAAACGTTAAGTTAGTGAGTAGATGGATTAATTCTAAGCAGTACATGTCCAACCATTTTGTAAGAACTGAAAAGGATAAGTTTCCTCAATGAAGTCACTTATCGTCTTCCTTTAACTTTCACAAAAGGTGGATGCTGGGCTTTCTTTCTTTCTTTAAACTATAAGTTCATTCAGTTGCATATCCAATCTAACCTTGCGCAGCAAACAGACCCATACTCTTTTCTTTCTGACTTAATGAGTGTGCTTGTTCAAACACAAATAAAGCTAACAGTAACTTGTTGCCATGAGACTTCCATGTTTACAACCTATGACAACATAGCCACATGAATATAAAAGATAGATGACTAGGTACTGTTAGCTTATATGAAAGATACAAGAAGGCACTAAAAGATAAGCTAAAAGAAGTGACACTAGTAAGATCATTTAGCTGCTCGATACACAAAGGCAACTGTAACAATTCTCCCAAGAAAAGTATACTACAGCAAGAACAAAAAAGTACGGTCCAATCTTATTTACCATAACATTTCCGTTTAATACTCCTCCAGCCCTCCATGATATCACCTTTCCTGAAAAGCAAAAATATATAATCATGAGTACACTCGATTATTTATGTTACTATCACTTATAATCTGCATCCTACTTGATCTGTGCTTCAGAAGCGTGTCTCCTTTTCTCTCTTTTGTTGATAGATTAGTAATTATGCAAAGTCATACGCTTAGGAGGAGCAGATATGCATGGTAGTGAGGAGAACTCAGATGTCAAATTATTTTAAAGAGAAGAACAAAGAGAAATACTTGTGAATAGCCAAACTGGTAGAAAGATCTACACGACTTGATAAGTAAATTTGGAAGAAGAATGTATTACCGAAGGGTTGAACAAGTTGTTGTGATATGGAGGCAACCGGAACCCTCCAAAACCAGCAAACCAGCACAAGATATGTCAAGACCTAAACGGTGATTATTGTAGCTGTCAGAACCTTAACTCAGGGAAGGCAAAAAGAATACTTGATATTTTAATAGATCCAGCATTACCTTGGAGATGAACAAAACATTCAGATACAAATTATATGAACCTTTTAACTCCTTGCCCTGTAACTCTTGATCTGGAAGTCAGGCAAAACTGTCAGAATCTATCCACCCATAACAGGGCAACAAACATATAAACATAAATGAATGGCTGAGTTTGCATATAGTACGCTTAGCAAGTTCTTTCTCCTTCGCAGTCGCCATCCTCCTAAGCTTTGCAGCTTGTGCAAATGTTGCTGGTCTG
>TCONS_00007888 gene=gene13045-v1.0-hybrid
TTTTTTGGAAAAATACAACTCAGCAGCAAAGCTGACCGAAGTTGATGATAAGTTTCTCAAATATCAATAGATGTGTGAAAGCATCCCATCATAACAAACTACAGAAGGGGATTGTACAGATCACAGAAGACATCACAAACTTTGACTGGAGTTTGGAAATCCAATACGGAGAATGGGGTTTTACAATAAGTGATTTCTCCACATGGCACAATAAACCCAATTTACATAGAGAAACAGTACAAAACTATATGATCAGTAGGTAATCCTAAGCTCTTGTGTAAACCTTGTCAAACAATCCTAATCAAAACGTCATCATTTTCCGTCATTATGACAATTTGGGACAGAACTCACATAAATTCTACAGTTTGAAAAGTCGACAAACAAATTTGCTAACCCGTGTAGACAATATCAACCAAGGAATAATTCCCACCTGCAATCGAACAAGGAAAAAAATCAGAAAAAAATGTTCAAAACCATCAGATGCTTCCTATCCCATGCAATTTGAAAGAACTTGGGGCCTGTTTCAGTATCTAGGATTGGATCGGATATGTATAACCATTCAATTCAAGGTGACTTCACCGACTTGAATGAAAAAAATAAACGTTAAGTTAGTGAGTAGATGGATTAATTCTAAGCAGTACATGTCCAACCATTTTGTAAGAACTGAAAAGGATAAGTTTCCTCAATGAAGTCACTTATCGTCTTCCTTTAACTTTCACAAAAGGTGGATGCTGGGCTTTCTTTCTTTCTTTAAACTATAAGTTCATTCAGTTGCATATCCAATCTAACCTTGCGCAGCAAACAGACCCATACTCTTTTCTTTCTGACTTAATGAGTGTGCTTGTTCAAACACAAATAAAGCTAACAGTAACTTGTTGCCATGAGACTTCCATGTTTACAACCTATGACAACATAGCCACATGAATATAAAAGATAGATGACTAGGTACTGTTAGCTTATATGAAAGATACAAGAAGGCACTAAAAGATAAGCTAAAAGAAGTGACACTAGTAAGATCATTTAGCTGCTCGATACACAAAGGCAACTGTAACAATTCTCCCAAGAAAAGTATACTACAGCAAGAACAAAAAAGTACGGTCCAATCTTATTTACCATAACATTTCCGTTTAATACTCCTCCAGCCCTCCATGATATCACCTTTCCTGAAAAGCAAAAATATATAATCATGAGTACACTCGATTATTTATGTTACTATCACTTATAATCTGCATCCTACTTGATCTGTGCTTCAGAAGCGTGTCTCCTTTTCTCTCTTTTGTTGATAGATTAGTAATTATGCAAAGTCATACGCTTAGGAGGAGCAGATATGCATGGTAGTGAGGAGAACTCAGATGTCAAATTATTTTAAAGAGAAGAACAAAGAGAAATACTTGTGAATAGCCAAACTGGTAGAAAGATCTACACGACTTGATAAGTAAATTTGGAAGAAGAATGTATTACCGAAGGGTTGAACAAGTTGTTGTGATATGGAGGCAACCGGAACCCTCCAAAACCAGCAAACCAGCACAAGATATGTCAAGACCTAAACGGTGATTATTGTAGCTGTCAGAACCTTAACTCAGGGAAGGCAAAAAGAATACTTGATATTTTAATAGATCCAGCATTACCTTGGAGATGAACAAAACATTCAGATACAAATTATATGAACCTTTTAACTCCTTGCCCTGTAACTCTTGATCTGGAAGTCAGGCAAAACTGTCAGAATCTATCCACCCATAACAGGGCAACAAACATATAAACATAAATGAATGGCTGAGTTTGCATATAGTACGCTTAGCAAGTTCTTTCTCCTTCGCAGTCGCCATCCTCCTAAGCTTTGCAGCTTGTGCAAATGTTGCTGGTCTG
>TCONS_00002086 gene=XLOC_000648
TAGGGCTTGTTGTATAGAACGCAAAGTTTCAATCTTCCTTTGCGCTTTATTATTTTAGAGAGTCGAAGCTGCTTTTTTGGGGGATTCAAACCGAGACCATGGACAGATCGAGAGGGGCAATGTTGGGAGGTGGGGGGTTATCGGACGTGTACGAGGTCGGCTCAAAGAGACCAAGAAGGATGGAATCAAACCCCTATTTTGCAGTTGGCAGCAGCGTTTCAAGGGGATTTCAACCTTATGTTTGTTTTAGCAGCGTTTAGCGCGTTCTTATGTTTGTTGTTGAGATTCGACTAGCACCAGTTATTCAAGCATAAACGCTCCAATTTAGCACTCATCACTACCTCATTGTTGTCAGCGATGCTGATGCTAGCAAGCATGGGTGATGTGTGTGGTAGATTTGTTTGTTTGTTGTTGAATGTCATCTTATCAACTATAGAATCACTGATGAACTTCAAGCCTTGGTATTTTTTAGAAATAGCAAATTAATGGAGCAATGTGTTTCCGACATAGTCTTTGCCATTTCAAATGACAATACTGGCCATGGATCTTCCCAATCAACGAAAATCTTTGCCATTCAACTTTTACATAAATCTTCATTTTTTTTACCAGTTAAATAACTACAATGCTACAACGAGTCTTTTGTGAGTCAAACTCATGACCTCCCACTTATGAAGATGAGACTATGCTGCTACACCAAATGATACTGGGCAGAAATCTTCATTTGTTATGATATTTCGTTAGCGTTTTAAGAGGTAAAATGATGAAATTCTAAAATTATTATTAAAATTTAAGAATATTGGTTTTTATAAATGGATCGGATTAACGGATCGAGTATCCAATAACCCTCCGGATTCGGATTTAGATTGAGTTACTAACGATCCAGCGGGTATTGGCTCG
>TCONS_00002087 gene=XLOC_000648
TAGAACGCAAAGTTTCAATCTTCCTTTGCGCTTTATTATTTTAGAGAGTCGAAGCTGCTTTTTTGGGGGATTCAAACCGAGACCATGGACAGATCGAGAGGGTAAGCCTTGAAATTTCAATTCTTGTTTCATATTCCAATTATATGTTTGTTTCTTGTTGATGAAAACTTAATTATCCAATTCCACTCGTCTTTAATTAAAAAGATAAAATCGAATTAAGGAAACGATTGGGATTTTGGTATGTATGATTGTTTGATTATGTGGGTAATAAACTTTCCTGTAAAATTGGAGTTTTTGGGAATACTGGTGTTTTGGTTCTAAGCTGAAGAAGTGAAAATTTAGTTTTTTTTTTTTTTAAATTTTTAATGTGTTCTCATTAGAAATTCAGATGGTTATATATAGATTAGAGCTTTAGGTGTTGTATTGTATGAGCTTCGTTTACTTGTCTGATTTTAAACCAAATATATTTTGCTATGCATATCGAGCTGTTGTATTGGTATTGTTTGTTTGTTTGTTGGATTTGGGAATGTGGTAGATATGATGGTGTGTTGTGATAAAATTGATTTGCATAGGGTTGTAGACATTAGGTGTCAGGGAAAGTGTGGGTTAGGTTGGGTTTAGTTTTATTAATAGGTTGAGTTTGGGCGATTTTTTTTCTCCTTTTTGGGAATTTAAGGGCAATGTTGGGAGGTGGGGGGTTATCGGACGTGTACGAGGTCGGCTCAAAGAGACCAAGAAGGATGGAATCAAACCCCTATTTTGCAGTTGGCAGCAGCGTTTCAAGGGGATTTCAACCTTATGTTTGTTTTAGCAGCGTTTAGCGCGTTCTTATGTTTGTTGTTGAGATTCGACTAGCACCAGTTATTCAAGCATAAACGCTCCAATTTAGCACTCATCACTACCTCATTGTTGTCAGCGATGCTGATGCTAGCAAGCATGGGTGATGTGTGTGGTAGATTTGTTTGTTTGTTGTTGAATGTCATCTTATCAACTATAGAATCACTGATGAACTTCAAGCCTTGGTATTTTTTAGAAATAGCAAATTAATGGAGCAATGTGTTTCCGACATAGTCTTTGCCATTTCAAATGACAATACTGGCCATGGATCTTCCCAATCAACGAAAATCTTTGCCATTCAACTTTTACATAAATCTTCATTTTTTTTACCAGTTAAATAACTACAATGCTACAACGAGTCTTTTGTGAGTCAAACTCATGACCTCCCACTTATGAAGATGAGACTATGCTGCTACACCAAATGATACTGGGCAGAAATCTTCATTTGTTATGATATTTCGTTAGCGTTTTAAGAGGTAAAATGATGAAATTCTAAAATTATTATTAAAATTTAAGAATATTGGTTTTTATAAATGGATCGGATTAACGGATCGAGTATCCAATAACCCTCCGGATTCGGATTTAGATTGAGTTACTAACGATCCAGCGGGTATTGGCTCG
>TCONS_00002088 gene=XLOC_000648
AGAACGCAAAGTTTCAATCTTCCTTTGCGCTTTATTATTTTAGAGAGTCGAAGCTGCTTTTTTGGGGGATTCAAACCGAGACCATGGACAGATCGAGAGGAGTTCGGGTTGGATCTAGTAGGAGGCGAGGCATAGTTACCCGCATTTCTGCCAGTTTTCATCAGTAACCTGTTTAACCTACTAGTGTTTTTTTGCTTCCGCTAGTGTCTAGTAGCTCTGAATACTTTGGGATTATTGTATATTAATTCGGTGGTGTGCTCGGTCTGTTGATTTGATGTTTAAAATTTATGAAGGATAATGTTGGCTTTTATTAGCTGGATAATTGTGTGATATTTTGGACGCGTCGTAGTAAGAGTGTGAATTGGAAATTTTCGGGTTAGGGTTGTCCATTTCTAAAGGAGGTTTTACTAATCTTTTCGGTAAATTTTCCTTAGAGGTGGTCCTCGTACGACTTACTCCGGGTTTCAGGGTGAAATTCGGGGTGGGTTGTGTCAAGGATGGTTGCAGGCTGTGATGACTGGCAGTTGGGTGGCCAGAGTACCCTTTGGTCCTCAACGTGTTGGGTCATGGCCCCAACCCTAGCCCATTTGAATTGCTTTATCCAAGATTTGAGTTTTATGTCTAGGATCCTGGTATCACCATTTTGAATCAAGGAGGCTCTCATAAGTGTCGGTGGGAGTACAATTGCCAACGACATTCAATGACAAGGGAGTTGAAAAGGGACCTAGTTCTTTGGGCTTTGGTTCAGAGGAGGTGGGATACTCATCTATGGGTTACCATGTAGCAGCTACTGATGTGGCAGACTCTTTGCGGTTTTCTAGTATTTTTGTACGTCAATTGGGGTCTCTAGACGAACTTATTTACTTAACTGTATT
>TCONS_00011447 gene=XLOC_003580
AACAAATTGTAAAACTTTGTCATCATTCATCAATGTGATTTGCCCACATGCAAGAGTATCATTTTGTTTCAATATTATAAGAAAAGAGTAGCTTAAGGAGCTAGGAATTGACCGCCTAATACATGATTAAAATCATTAGATAAATACAACAGAAAATTGCTCAAATGGTATCTTAACTTTGCGACCTATCAAAACCGTATATGAGGTTTCAACTTTGACCCACTTTTGGTATCCAGGACCACTGACGGAGTGACGGTGTTACCCCTGTTAACTTTTTGCGGGTAAATTTATTAATATCGTGCATTTATTATTCAGGATAGCTTTAACCTCTGTTATTACTTAGAACGAATTTATATGAAAAAAGTTGTTAAGGGCATATTCCCACCCTAGGACCTTCAATTTTGATGGTGGTGGGGATGAGGATTGTCACTCCCGACCCTTATATTTTACCTTATTTACTAGCTTGGTTATAATAAGAATTTTACCGTCTTCATCAT
>TCONS_00002151 gene=XLOC_000676
TTACAAAACGAGATTGAGTACATTTGAACCACTTGAAGAGCACAAAACGTGGACGACAAAACCGCATGAATGCTCTCGATCCCATCACAGCCGTCGATCATTACACCAAACCCTCCTTAGCATCTAAGAAAAAGAAATCAAACCTGATCCAGTTTGGCCATTCATGGAAGCAAATTAACAACACAGCAGAGAGAAGAAGAAGACGACGAAGACAGATATCGAGTCAGAAAGAAAAGGACACGTGGTTGACATGAACAGGAAGAGCACCAGGGATTTGCTTCTGGGTTTATATAAGGGGAATCTGTGCTGGGACTTCTGTGTTTAGGATTTTAGGGCTGATTTGATTTTAGGGTTTGTAAATGGGTCAATGCACGTCGAAGCAGCGTGGAGGAGGAGGAGGAGGGCTAGATGGTAATTGTGGTGGGTGTGTTGAGACGACTAGGCGTGGATGCATGAGCATTGTGAGGGAGAAGAGATCCAGGTTCTATATTGTTAGGAAATGTATAGTTATGCTTCTCTGTTGGCACAAGTATGGCAAATATTAATGAAATTCTTCATTCATTTTCTGGTCGATTCGATCATCATCTTCTTCTTCTTTTCTCTCTTGATTGGTTCTTACTGTTCTCATGGATGATTGGTTTTTGGTTTCAAGGATGATCGATCACACGGTAATTCAGGTTGATGTAAAGTTTAGATGCGTTAGGTACCCTGACTAACTATGCA
>TCONS_00008003 gene=XLOC_002422
GCCCTATGATCGAACAAAGTCATGACCACTATGAGCAAAGACATCACAACAACTCTTGCCGAACCCGCCATTACTGGTACCTATATTTCTACGTAAACTCTCCTTTTCGATTCTCATTTCTATTGTGGTTGTGATTAGCAGCAATTCAGCTTTAGTGGAACCTCCTGGTGTTACAAATATACAAAATACCGTTAAATACCTGTGTAAATTGTAACATATATCTTGTATATGAAAATATGTACATATTTCGATTAAGAAAACAATAATATTCAAAATTTACCAAAAAAA
>TCONS_00002155 gene=gene14529-v1.0-hybrid
ATTTTGAGGAACTTTGAATCTTATTGCTTTCTTGATCAAAATATGTACATATAGTCGTCATATACAGACTTTACAATTTATTTACATTACATACGTAAATCTCCTACAATTATTTTTCGGTGTTTTGTAAATTTAACTTGTGACACCGGGATGTTACACTGAAGCTTACATGCTATTAGCAATTTATGATTTCTCTAAAAAACTTTACTATTCTTGGAGCAGCTCAGGAAGCAAGCATCGGTATAGCCTTCCGCGTAGCGTTGAAGATCTGCATGTCAAACAAGAAAATCCTAAATACTTTCTAATCACAGTCAAAAATGAAATGAGAAAGAGAGAGTTTGAATAGAAGTATAGGTACCATTAGCGGGGGGTTGGGCAGGAGCTGGTGTGCCTGGGGGCATTGTGAGTTTGGTATTAGTGGTCATGACTTTGCTCATAGAGCTCACACAAGTTCGAGTACAGGCATGTGTAGGGTCGACAGAAGTCGACTGCACGCTAGTAGTTGGCTTCCCGTCGGTATCGGCAGTTGCCTGGACGTCTGCAGGTGCCGGCGGGTCCTGAATCTTGCAGGATGTCATGCAAAGGCCAACGCAAGCTGCAAATTTTGCAGGCTTGAACAAGTCCAATGCGCAAGAAATGGCACACTTTTTGGCACACGTTAAAGTCCGTATTTTCGAAGCTCCATAAATTGGGTCTTGTGGAGCTGGGTCTGCAGGAACTGCTGGGGCTGCTGCTAATGAAAGCACAACCATCCCTAGAAAAGCTACGCATCTCAACAAAGTATAGGCCTCCATTGCTAATCTCTCTCTTTTTTTGTTTTGGTTTTGCTAACTAATTTTTTTTGTTGCTAAATAGCATGAACTTTATTAGAAACCTCTTTCAATTGCCT
>TCONS_00002157 gene=gene14535-v1.0-hybrid
GCTGCAGCTATACAGAAACTAGTTGCAATAGTGAGCCAAACAAGATCGAACATAAACAGAAGGCGCACTATGCGTACCCCAATCTGTAAAGCAAGCCAGCCTACAACAAAATCAGCCGCCGCACCACTGCCCTCCGGTGGCAGAGCTCACTATCTCAAACACAAAGAAAAGAGTTTACCCGCCAAGACTCCCAAGAGTCATCCTTGTCATCCTTGTCATCCTTTTCGCTAGTCGGCATAGAATATTGGCTAGATGGGGAGTCCTCACCACTTGGACTGCAACAGAGGTAGATGTGTTAGCATTTTGGCACATTTTAAGAAGACCTGACCTTAAGAAAAGAAACTGTTTGCATGAACCAGCTTAGTAGTTTACCTGTACTGTGGAGAACTTGGGGAATAGTCTGGGCTCACTCCAGAGGTGGTTAATAAGCTGAGCAAGAACAACCAGAAACGTTTTTTAATACACAGCAGTAAACAATAGCTTACGAAACTATACGAGGGTGAGGTGAGAAGTGATTGAACCAATGAAGCTTACCTGCTGGGACTGTAAGTGGGGCTCGATGGGGAGTAAGTTGGAGATGTTGGGGAATATGCTGGTGAAGTTAGACTGCAATTGAACATGAAAAGAAACAACCATATAAGATTGCCTGAATTTAGAGAATTTATAGTGATTGGAAAAGACTAGGATGCAGCAAACAGTTGGATAGAAAATGTAGTTTAATTGTGTGAGATGTCATCAGCAGTCAACCGGATCCAGGAACTTTCAAGTCACTAATGAATGTCATCACAATACGAGTAAAAGCTAACCTGTATGGAGATGTGGGGCTGTATGACGGCGATGTGGGACTGTAG
>TCONS_00002158 gene=gene14535-v1.0-hybrid
TATACAGAAACTAGTTGCAATAGTGAGCCAAACAAGATCGAACATAAACAGAAGGCGCACTATGCGTACCCCAATCTGTAAAGCAAGCCAGCCTACAACAAAATCAGCCGCCGCACCACTGCCCTCCGGTGGCAGAGCTCACTATCTCAAACACAAAGAAAAGAGTTTACCCGCCAAGACTCCCAAGAGAGTTGGTGGAACTATGCAATCTAGACATTTACAGTGGTGATAATTCCCTTTAAGGATCAAATGGTGAAGTTTTCCCTATAAAAGTAATATGCCTTGACCAGGACTGGTTATCTGCATCATTCTTCTATGTCATCCTGCCAATCATCCTCATCATCTTTCTCAGTCATCCTTGTCATCCTTGTCATCCTTTTCGCTAGTCGGCATAGAATATTGGCTAGATGGGGAGTCCTCACCACTTGGACTGCAACAGAGGTAGATGTGTTAGCATTTTGGCACATTTTAAGAAGACCTGACCTTAAGAAAAGAAACTGTTTGCATGAACCAGCTTAGTAGTTTACCTGTACTGTGGAGAACTTGGGGAATAGTCTGGGCTCACTCCAGAGGTGGTTAATAAGCTGAGCAAGAACAACCAGAAACGTTTTTTAATACACAGCAGTAAACAATAGCTTACGAAACTATACGAGGGTGAGGTGAGAAGTGATTGAACCAATGAAGCTTACCTGCTGGGACTGTAAGTGGGGCTCGATGGGGAGTAAGTTGGAGATGTTGGGGAATATGCTGGTGAAGTTAGACTGCAATTGAACATGAAAAGAAACAACCATATAAGATTGCCTGAATTTAGAGAATTTATAGTGATTGGAAAAGACTAGGATGCAGCAAACAGTTGGATAGAAAATGTAGTTTAATTGTGTGAGATGTCATCAGCAGTCAACCGGATCCAGGAACTTTCAAGTCACTAATGAATGTCATCACAATACGAGTAAAAGCTAACCTGTATGGAGATGTGGGGCTGTATGACGGCGATGTGGGACTGTAG
>TCONS_00002168 gene=gene14540-v1.0-hybrid
AGTTTTAGAAATGAACAAGAAGCCACATTTGTGGACCTTCAACCTCACCTCCATTAAAGCCGACTTTAACAAATTTCAATTCTACAGTCATAAGCATAACCAACGGATACAAATATTGGAAAATTTTGATCATGACCCATGCAAGCTCTATATCCCCTGAACATTCTAAAACTAGAATAATCCCCTCCAACATCTCTTTATTTATAAGGTAATATGGGTCAGCTCTATAACTGAAACAAGCTTTCTTTACCCCCTCCATGTTGATTATTAGAACTTGTTGAAAGGTTAGTACAATGGCGACCTTCACCTGCATGCCAAAGGCGTCATGGTTGATCTAACTCTTTATCAGGTTCCTGATGACATATTGCAAAATGCCTCCGTGATCAAAATACGCAAGCTCAACCTGCACCAAAGAAGGAAGATGAGCAACCTGAGATGGACAAACACGCAAAAGCAGTAGTAACAGAGTTGGAAATCATTACCTCTGTATCAAATCGTAGCGTGCATACAAATGACTTTCCATTGCTTGTCACCACTGTGATATCTTGACCGGGTTTAATTTCACTAACAGTGCTT
>TCONS_00011449 gene=XLOC_003582
GAAATATATTCGAATATAGGTTTTGTTTATTTTCTATATTGCACTTCCTGTTCTTTAAAGAGAAAACCCAAGGTGTGGTGAAAACGAGAGTCTTATTTGTATTAAGTTTGAAGTTAAGAACAATCTACTTTTATTTATTATATATTTATTTTATCGTTATTTTATCGAAATTATATAAAAAAAAAAAAGCAAAGGAATTAAAATAGAATTAATTTGAGCGACTGAATCTTGAAACAAGACATGGACCGTAACAAACGAAACTGGGCGGTTCGATCAAAACGAATTGTTGTTTTAACTAATAACAGTTA
>TCONS_00002266 gene=XLOC_000708
GCCGAAGGCTGCAAACCGACAATTAAAACGGTTTAGCTTTATTCGCGGGAACTGCTTCTCTATCTCTCTCTGCCTCAGAAATCAAATCCATACAACCCCAAATTGTTCGGGTTCATCGAGTTTCGCAGAGTCACTGGGTTTTTGAATGTGGATTAAACAATCCGTAGCTGCATGGATTCTCGAATTGTTTCTATATTGTGGCCTTGATTTCTTTCATGTTGATCTGGTAGTTCTCGGTGTTGATTTAGCTGTAACAGAGTGATTTTATGCTTGGTTGAAATCAAATGTGATTCGACACCATAAGGTTTTGGAATCTGTTATGTACACTAGGCTCTGAGTAATGTGTAGGCATGGATAGCATTGGAGATATGAATATGAAAAATAAGGTATCCCGTTTTCCCTATTTGGTTTTATTTTGGCATTGCTGTTTTGCATGTAGCTATGCCTGATTTGATACTGTTTTCTCTATCAGTTGTTTATATGAGTGTTGATTGGAGGTTTTCATAGTTTTTGTATACGGTCTAAGTTTGCAGAAAAGAGTTGTCTTTGCTTGTACTTGAAATGGAGTGAGCTGGTTCTTGAAATCAGAACAACCAAGGTGTGGGCCTCGGGTGTATTATTACTAATGGACAGGAGCAAGGACCATAAATCCCTGAGTCATTCCAGATGTATCTGTATATAGATGTCCCAAGTCATTTGATTTAGATGAACACTGATTTTGGTAATTGATTTGAATGAACAACTAAACTTCGTGTCTGGGGAACACAGTAATCTCTTAGACCTGTCATCACAAAACCATGAGTCATGCCAAATAGTTTGACTGTGTAGGGTTTAGGATAGTCATAGATTACCTTCTTCATGCTCATAGCCTTTCACTATGAATTTTGCATAGGCAATTTGGTGATATTGGATTGAGAGTTTTAAGATTGTCGAATGTTGTCTGTACTTGAGGTGCTGGAAACCCCTTGATATTTGGTGATACGAGAATTATAGATGGGAATACTTAACCATGCTACCATGGCCCTAAAAGTAGTGTAATGATGTGATGTCAGCTCCAGGGATTGATGCTGCATCAACATGGTCTGTTGTCCCTTGATTGGAAGTTTGCAAGATATTTACCGGGTCTGTACCTGCTGTAGTTATCCCCTAAGGAAGTGTTTACCTCTGTGTTTATGATCAGGAAGTCATGTAATTATGTTTTCAGATGGTGGCTCTTAGAGTAGAAACCCTGAACAAAACAACCTCCGATCCTATCAGAACAAGAAAGCAGATTTTGAAGAAGCCTATGATTCCAGTATTCGATTATTTTGATTATCAGTCAATTGGATATATCTATTTAATTTCCTTCGTAGAATATCACAGAAAATGCCTGGGATCGGCAAGATGAATTCACTCTGTGCAGTTTCTTCTGTTCAATCTGATGTGGTTAACTCATTCTGCTCTCTAAAAAGTTGAGATTCTTTTTAGCCTAGTCAATATCCTTTTTCATTTCATAATTTTCTTCTTTGTGCAAAGTAGTTTAGAAGGAAATTGACTCTTCATTTTGTCTACAACATGGTCAAGCGGACATAGGTTGCTTCGTTTTTCCTCTTACCTGTTCACCAAACTGGTGAGTTCTTAAACATTGACTTGAAGGTCGTTTCTTGTTCAAATCATTTTCAATGACTGTTTCAACTTCTTAGATGAAGCACGAGTTAGAAGACTTCTTTTATTTGGAAATTGGAACTGATAAGCACTCTTGAGGTCCATAGTTTAAATGCCTTTGGGGGATAATAATCATTATATTAAATGTTCATACACTAGTTGGAAAGTTTGGAAAACAAACAAGTAGGCCTACACATCTTTGTTGCCTAACTGGAAATCAAGCAAATGGGTATTTTCGTATCTTTTTAAGAACTTTTCAACATGCACGTTGGCATTTGATTTACTCTTCAATACCAGGGCCTGGTTGCATTACATCTTTTTCTAAATGATTCACATTGGCATGTGAATATGCACAGATGTAGCTACTCTATTAACTTCTTGTTCATTATTGTATGTAAAATTCGGCTTGAAAACATT
>TCONS_00002267 gene=XLOC_000708
AAAACGGTTTAGCTTTATTCGCGGGAACTGCTTCTCTATCTCTCTCTGCCTCAGAAATCAAATCCATACAACCCCAAATTGTTCGGGTTCATCGAGTTTCGCAGAGTCACTGGCTCCAGGGATTGATGCTGCATCAACATGGTCTGTTGTCCCTTGATTGGAAGTTTGCAAGATATTTACCGGGTCTGTACCTGCTGTAGTTATCCCCTAAGGAAGTGTTTACCTCTGTGTTTATGATCAGGAAGTCATGTAATTATGTTTTCAGATGGTGGCTCTTAGAGTAGAAACCCTGAACAAAACAACCTCCGATCCTATCAGAACAAGAAAGCAGATTTTGAAGAAGCCTATGATTCCAGTATTCGATTATTTTGATTATCAGTCAATTGGATATATCTATTTAATTTCCTTCGTAGAATATCACAGAAAATGCCTGGGATCGGCAAGATGAATTCACTCTGTGCAGTTTCTTCTGTTCAATCTGATGTGGTTAACTCATTCTGCTCTCTAAAAAGTTGAGATTCTTTTTAGCCTAGTCAATATCCTTTTTCATTTCATAATTTTCTTCTTTGTGCAAAGTAGTTTAGAAGGAAATTGACTCTTCATTTTGTCTACAACATGGTCAAGCGGACATAGGTTGCTTCGTTTTTCCTCTTACCTGTTCACCAAACTGGTGAGTTCTTAAACATTGACTTGAAGGTCGTTTCTTGTTCAAATCATTTTCAATGACTGTTTCAACTTCTTAGATGAAGCACGAGTTAGAAGACTTCTTTTATTTGGAAATTGGAACTGATAAGCACTCTTGAGGTCCATAGTTTAAATGCCTTTGGGGGATAATAATCATTATATTAAATGTTCATACACTAGTTGGAAAGTTTGGAAAACAAACAAGTAGGCCTACACATCTTTGTTGCCTAACTGGAAATCAAGCAAATGGGTATTTTCGTATCTTTTTAAGAACTTTTCAACATGCACGTTGGCATTTGATTTACTCTTCAATACCAGGGCCTGGTTGCATTACATCTTTTTCTAAATGATTCACATTGGCATGTGAATATGCACAGATGTAGCTACTCTATTAACTTCTTGTTCATTATTGTATGTAAAATTCGGCTTGAAAACATT
>TCONS_00011452 gene=XLOC_003585
TTTTTGTTTATGTTTCCGGAAGTGTATGTATTTTCAAATTCAAAAGTAACATAGGTACATGGAGAACAAATTAAGAAGAATAATGTCAAACAAAAATTAAGGGTCTGGCATGGAATTTTAGTACGTAACTATGTACCAAATTACAGCATCGTTTATGATAGATGAATATTAATGACTTGAGATTACAGAGATGCAATGAGATTAATTCCGACGTGAAATTTTGAGACCTGGGGTAAACTGAAAAAACATAGCTCGAGGTGAGATCATATATAGCAAAGCTTCAGATTAACCTCCAAGTCTCCAACCACCTTTAAGGGGAGAACCAGAGAAGAACAGCAAACTACTGATTGTTAATTATGTTTTGAATTTTTCTCAATCATGTTATTGATACAAATGCATGTAAGAGATCTGGAGAGCCTGAGGCGATTACAACCTTCTACAAAGTATAGTGCATGAATCGGT
>TCONS_00008156 gene=XLOC_002470
CACACATATAATAGAGAGAGAGAGAGAGAGAGAGAGAGAGAGAGAGAGAGAGAGAGAGAGAGAGAGTCTTACTAACTGTGATCAGTTAATATCTTTTTACAATTTGATCTGTGCCTGCAACTAAGATAATCGTAGTTATGTGATGTCCGACAGTCCGACATTAGATGATGGAGAGTTAGGAGAAGATTTTGCTCTCTTCCATAGCCAATAGTTCTTGCATTTGATTGATGGCCTTAGATTACGTAGATATGCAGACAAGGCTAGCTAGATTGTGTGATCGAGGCTCTTTGTTCTATTTTCTCTAACTGTGAGATCCACGATGCGATGTCATTTCTGCATTTTAACCGTTCAAAAATGGGAATCTGTACGTACGTAGACAAGCTAGTATCCGATCGTCTTCGACATCCCCAACTCAACCCAACAATGAGGTTGCTTCCGGGAAACTCAATCGTACGTACCTCTCCACATAAGGATATGCCCTAAAAATCTGGGGACCCAGATCGACTTTGTACTAGCTAACAAAACGATGGATGTGATCTTTGAGGGCAAAATTAAAGAAACTGCAGCACAAATAATGTTATTTTGGTTCCTAGCTAGCTAGATACCTCTTGTTAGTTTTGCTGTGCTTTTGGAATTGCTTGGGCTGTGCTATTAGAAAAGCTTGTCTCTATACTTCTATATGAACAAAGCATGAGCTTCCAATTAAGAGCATCGCCATATTCAGCTAGAACATCACAATCTGGTCCCCATTTAGATCCTTTTCTTTTGTGTTTATGGATTACACCATTCCTCAAGAAAAGACAGCAGCATCAAATTAAGCTCAAAGAAATATGCATGAAAGACATCTTTGAAGATCTGTGAATAAATGATTTACCCCT
>TCONS_00008157 gene=XLOC_002470
TTCTTTGGCACCCATACATATCCAAAGACAATTTACCTAACCGATTCGACCAGACACACATTGAATGAGAGAGTACTTCTGAGTGAAGTATGAATCTCAATTGGCACTGATGCACGGATCATTTCATGTTTTGCTTGGCAATCAAAACCAATGCATGGTTAGGGCTTATGACCGGAAACCAATCTCTTGTAACATCAATCAAGATCGATCCTTCTTCCAGAATAGTTGCATCTGGGGGTTTTATGTGAGAATCTGTTGAACTGATGGAGCAGATCAGTCCGATGGGAGGTTTCGACTTTCGATACAAACAACATCCAGCAATAGAAGTGTCTAGTTATTACAAGAACTACTGTTAATTTATTAATTTATTTCTCTTTCAGCATACAGAAACATTATGTCATTATGTGTATCTTCTTGCATTATTGAATACATAAATGTAATCCACGAGCATGGATATGAAGCTGTTTTCAACAGATCGACAAAGGCAATTGTTGCCTGAAAAATGTGGCCTGCAATATGTCTTATTTGGTTAATAAAGGTAAGGTGAGAGTGAGACAGCGTCCCTTCCTCTGTCACTTTTCACGTTTGATCAAGTTCAAATTGATTTCCATCACTCATTTAAAAGCTAGCGAGGAATTATTGGAGTCACAGGAGATTGACGTCGACACTGTTTGCTTCTGTAATAACTAATAAGCCATCTCAAACAAAGAACGTAGAGATATGCGCCTCCGTCTATATATGATTCATGCTATGCTACAAAAATGTAACAGTTAAAACTAGCTACCAAAGGTGTGATGATGCAATGAAAGAGTATGAAGATTTTATCCTGCTTTCAGTTCGACAATTTGAGATCTTCTCACCTGAATAATTGGGTTAATGTTTCAGTTTTGTTCTGAAGATTAATAATTCATGGATATGAAGATTGAAGAGTTGAAGACAAGAAAATTATTTCTGTGGGATAACTGATAAGATATCAGATACAGAGATAGATCTTACTGTGAAGGAAGCATCTAGTGCAAGCTAAAACAGAAAAGAGAGATACAAAAAGCCAGACAAGCTAGTATCCGATCGTCTTCGACATCCCCAACTCAACCCAACAATGAGGTTGCTTCCGGGAAACTCAATCGTACGTACCTCTCCACATAAGGATATGCCCTAAAAATCTGGGGACCCAGATCGACTTTGTACTAGCTAACAAAACGATGGATGTGATCTTTGAGGGCAAAATTAAAGAAACTGCAGCACAAATAATGTTATTTTGGTTCCTAGCTAGCTAGATACCTCTTGTTAGTTTTGCTGTGCTTTTGGAATTGCTTGGGCTGTGCTATTAGAAAAGCTTGTCTCTATACTTCTATATGAACAAAGCATGAGCTTCCAATTAAGAGCATCGCCATATTCAGCTAGAACATCACAATCTGGTCCCCATTTAGATCCTTTTCTTTTGTGTTTATGGATTACACCATTCCTCAAGAAAAGACAGCAGCATCAAATTAAGCTCAAAGAAATATGCATGAAAGACATCTTTGAAGATCTGTGAATAAATGATTTACCCCT
>TCONS_00008158 gene=XLOC_002470
TTCTTTGGCACCCATACATATCCAAAGACAATTTACCTAACCGATTCGACCAGACACACATTGAATGAGAGAGTACTTCTGAGTGAAGTATGAATCTCAATTGGCACTGATGCACGGATCATTTCATGTTTTGCTTGGCAATCAAAACCAATGCATGGTTAGGGCTTATGACCGGAAACCAATCTCTTGTAACATCAATCAAGATCGATCCTTCTTCCAGAATAGTTGCATCTGGGGGTTTTATGTGAGAATCTGTTGAACTGATGGAGCAGATCAGTCCGATGGGAGGTTTCGACTTTCGATACAAACAACATCCAGCAATAGAAGTGTCTAGTTATTACAAGAACTACTGTTAATTTATTAATTTATTTCTCTTTCAGCATACAGAAACATTATGTCATTATGTGTATCTTCTTGCATTATTGAATACATAAATGTAATCCACGAGCATGGATATGAAGCTGTTTTCAACAGATCGACAAAGGCAATTGTTGCCTGAAAAATGTGGCCTGCAATATGTCTTATTTGGTTAATAAAGGTAAGGTGAGAGTGAGACAGCGTCCCTTCCTCTGTCACTTTTCACGTTTGATCAAGTTCAAATTGATTTCCATCACTCATTTAAAAGCTAGCGAGGAATTATTGGAGTCACAGGAGATTGACGTCGACACTGTTTGCTTCTGTAATAACTAATAAGCCATCTCAAACAAAGAACGTAGAGATATGCGCCTCCGTCTATATATGATTCATGCTATGCTACAAAAATGTAACAGTTAAAACTAGCTACCAAAGGTGTGATGATGCAATGAAAGAGTATGAAGATTTTATCCTGCTTTCAGTTCGACAATTTGAGATCTTCTCACCTGAATAATTGGGTTAATGTTTCAGTTTTGTTCTGAAGATTAATAATTCATGGATATGAAGATTGAAGAGTTGAAGACAAGAAAATTATTTCTGTGGGATAACTGATAAGATATCAGATACAGAGATAGATCTTACTGTGAAGGAAGCATCTAGTGCAAGCTAAAACAGAAAAGAGAGATACAAAAAGCCAGGTAAGAACACATCTTGACAAGATTAAAATCTCAGAAGAATCTCCGATGGTCCAGAAATTGTATCATGCATGCAGTAGTACTGTTAATGGGCACATTGTTTTTTAAAACTCACTATTTTCCCAGTCTATTTTCAGGGGAGAATTTTAGTCTGAATCGAAGCCAGATAATTGCAATTCTGTTGTGTAAAAATGTGCGTGGCTAATGTTAAATAGGATTATATATTTCACATCCATCGCAGACTTTGTTTTAAAACTACATTATATCAGTGAATCACACACTTGATTAGGAGTCAGGAATCAAC
>TCONS_00008159 gene=gene14606-v1.0-hybrid
CTTTTTAGTAAACATCCGTTACGGTCCGGCACCTATTTGGATATTAAATCGAAGTCCGGCAGCCAAACATGGCTAGTAGTAGTTGTACTCTTTTAAACTCTAAAAAATTGGCTCGAAACAAATCTCATAAATTCAGTGAGAAATGAATCCGAGCAAACAAAAAAGAACACATGAAAACCTTGATACAATTCAGAAGCCCAGAAATTTAACATCAAAGATATATATTGAGCTCCATATATCACATCTATCTATTATATTATAATCATCAGAATATATCACAAGAAACCTGAATTTCCCAGGAAAAAATAGTGTTGCCTCCCTAACTAAATTACAGTAATACACAATTTCCTTCTCTCTCTCTCTCTCTCTTCTTTTTTTCTTTCTTTTTTTTTCTTTTTTTTTTGGAATATTGGCGCCACTCCTAGTGTATGATCACCACAAACATCTCCGGCAACACCGAGACCATCAAGATCAAAATATTCAACGGCTCTGATTGCAGTTCTTAGATATTTACAAAACTTTTGATTAGCAGTAGATACGAATATTCGCTACGTTACGTTACCGGCCAGGTGAGTCAACTCCGCTACCAGCACTGATCGGTCTCCCAATTCCGGCCGGTGAAGTACCTGGAGT
>TCONS_00008195 gene=gene14860-v1.0-hybrid
CTTATCCATCTCTTCGAACATGCTTCCATTTTCGACTTCTTCTACCACACATTTCAGCCATCACGTACCATGACTTAGACTTTGACATGCAATGAGTCACAAAACTTCACATCAATGCATCATATCTCAACTTAAACAGGAAGAACTCCTCGAAAACTGTTCTACTATACTGTAGAAACAAACCCACAGATTGCAGAAGAGCTTGAAAACAGTCCAGATATGCGGCTACCCATGTTGTAGATATACATATGGATAGAACGTCAAGGTAAGTATTAATGTGGGAGAGCATACCATCCTCGTCGTAACTGAGGCAGGACCAATCAACAGACGGCAACTCTCTTGCAGAAGATGTTGAACCAACCCCATTTATCGGCATGTGAAAGGGATGAAGGCCATGTTACTTGTCCTCAAGAAACCTCATAGAGACAAAATAGAAATGGCGGCTTCACAGCAATCACAATTCACAACAGAACAGCACAGGTATTTGAGAAAATCGAGCTTTCTGAAATCTCTAAAATGCTTATTCACATCACTACAAGCATCAAAACTACAGCATCGCAATCGACTCTGAAGCCTGAGGAGGTCTACACTATGAAGTATGAACCATCCCATCTGATTGGCCTAACTCGTTTACCTTGAGCATACTACTGCCATTGGCCCAACATAAAGAAAAATAGACGGGGAAGAAGACAATACTAATATTGTGCACAATCTTCTAGCTTGTTTGATAAGAGGTCTCAGAACAATCCATAGTTGTTCCTGTACTACACTGTTCAATTAGCTGTAAACCACATACAAAGATTTAAACAAACTGGAGAGTTCCCCATCACTGTGATGATACAGATGTTTACATCAAGGATCACTCAATCTTCATTAATTTACACTGATGACGAATCTTTGACAATATTACCATGATCATGCGTACTCAAAACCGGAGGGTTGTTTGGACAGCTGGGGCACCCCTTCCATCAAGCTCAGTTTTCGTCTTACATTAACAATGTGGGCTTGAACCTATCAAGTTAGGCACAATGTCAAAACATAATTATCAAAAAGCAACTAATTATGCAGTCAGACCATTCAAG
>TCONS_00002295 gene=XLOC_000724
TACAAGGATGTTATACTTGCCAATTCTGCAAGATATGAAAGCGCCATCATGGAAAAATCATACAAATGCAGCCGAACACAAGCATGATATTGAGAATTTAAATTTTCTCACCAGTCATTTTCTTTATAAACAAGCAGAATCAAAATTGTATGCTACAAATTTTGTACTAGTGTTTGTTAAAATCTTAGATTTGACCCATCTGAAAACCTAATAGCTGAACGAAACCTAGTTAAGTGTTACAAAATGGCTGATATGACTCCAATACTTTACATAAATTGCTATCAACAAAAGGCTACATGTCAAGGGTTTTCTTATTTTCATTCTAACATCTACAAAGCAACACAATCATCATGGGTAAATATAACTGTTTGGGGATCTAGTATTGATCCTATGGCAAAGAATGGTACTTTTGAACTTTGGTTGACTTCATGAGTTATTTCAGTTAAACGCTATCTGAATACGACAAGAACGCCTTGTTCTGTCGTTTAATTTCTAACAAAAATGGATAATACAGAATTTATGACAGACATTTATCTTACAAACAAAATGATCACCCTAACCCTATTATGTAGATAGTGTGGCTCTATGCAACTGGTAGCTCTTATTTTCAATCCGAAAAGGATATGCAGTAGAAACTATTCCTGAAAATGAAGAGGTAAGAAGGCAATTCTAGTCACACACTGTCTCTTGAGCAGGTCATAAGTATGTTTCCAATAATCTTGAACGCTTGTTTAGGATTTACGTAACATAACCGAGAAATCAGGAAAAGTTTATATTTTGGAACAAAAAAAGTAACTTTAATTCTGAAAATATTTCCATGATCAGGAAGACACCTTTTGAATCGTCAACCAAAGTATAAGCCATATGAAGTTATAAGCTCAGAACTCCTGAACTTCCGCGTTCTGTTATAAGCTCAAAACTTCTGAACTCATGCGTTTTATATATAGAACGACAATCTACAAACAAGTACTCAGATATCAAAACCGTTAAACTATCAACTGCCTTAATTTAGACAGGATGATTGTGGAATAATAGTATTTCATGTTTCCATTAATGAAAGATATGTTTTCACATGCTATCATAATATGTACAAGCTATCATATTTGAGTATTTTCTAAAGCCGTTGTTTTCGATCTTGAACTGTGTCAAAACATAATTAGAAACAAAGACACTCAGTGACATCAATGACTTTTATCTGAATTTAAGATTTTACAACAATCAATCCACATTTTGAAGTCTACTGATTCACTTTCACTTTCATAATTTCTGTCGATCTTCTATTGATCCTTCGATAAAATCATTCTGTTCATTGATAGGGTCAAAGATTTGATGGCGAGATCCCCATCTCCTATCTTCTTCCCAATCAAATTAAACCGTCTTGTTTTCGTCGATTATCATATTTCATAACCATCTGAATTGTCTTTATCAATTCAAGAATTCAAACCATTATCACTGCCAGCATTGCATTGGCTTTCCCTTTCACTTTTCCATTTTTCTTTTCTTATTTTAACAATTGCAATCCAATTGTTCAATCTCTCTTTGAACAGCAAATATAAAATCAATAAATAATAATCTAATCAATCATATCAGGTTGTTGCTTTCTTGATAATTAGGATGGGAAATCGAAATCGAAATCGCAGGAATCTGGAAATTTTAATAACAAATCTAAGAACAGCCTCGGATCCAAACTCAAACAAATTAAAAAGAAAATCCAAAATTTATAGATTTTGCGATTATACCTGACAAAGTTTAACTCCAGGAGCCCAAGAAATTGATTTCCTCGATCGCTTCATATTCATTCTCATATTCAAACACGCTTCAGATTCAAGTTTACTACAAATTTTTTCTTACAAATCGAAGAAAAAACAGCACAGGCTTTATAGTCAGATTCGTAAAATATAGTAGTAATCGAGATTCGGTTTTCGAAACCCTAGCGCCGCCCAGAACTTAGAGAAGAAGAAGAACCAAGATAAGATAGAGATGCCCTAGTTTTTGACGATTGCGTCGCTCAAGAATGAGGAGCGAGCCCTGGTTATATAGTGGACAGAGAGATCTGTTCCTTTTGGTTTCGGTTTCGGTTTCCCTAGTTTTCCGATGTAATTTTAACATGGTTTGGAGGTATTTTCGTAATTTAGAGTAGGACCCCAGGTTAGTTGGAAACAGCTGCGCACACATATGTTGAATGGGTTTGGTCGTCGTGATGTACGGTGTAGGCTTG
>TCONS_00008198 gene=XLOC_002482
CAAAAACTAGGGCATCTCTATCTTATCTTGGTTCTTCTTCTTCTCTAAGTTCTGGGCGGCGCTAGGGTTTCGAAAACCGAATCTCGATTACTACTATATTTTACGAATCTGACTATAAAGCCTGTGCTGTTTTTTCTTCGATTTGTAAGAAAAAATTTGTAGTAAACTTGAATCTGAAGCGTGTTTGAATATGAGAATGAATATGAAGCGATCGAGGAAATCAATTTCTTGGGCTCCTGGAGTTAAACTTTGTCAGGAATAGTTTCTACTGCATATCCTTTTCGGAT
>TCONS_00008199 gene=XLOC_002482
AACAGATCTCTCTGTCCACTATATAACCAGGGCTCGCTCCTCATTCTTGAGCGACGCAATCGTCAAAAACTAGGGCATCTCTATCTTATCTTGGTTCTTCTTCTTCTCTAAGTTCTGGGCGGCGCTAGGGTTTCGAAAACCGAATCTCGATTACTACTATATTTTACGAATCTGACTATAAAGCCTGTGCTGTTTTTTCTTCGATTTGTAAGAAAAAATTTGTAGTAAACTTGAATCTGAAGCGTGTTTGAATATGAGAATGAATATGAAGCGATCGAGGAAATCAATTTCTTGGGCTCCTGGAGTTAAACTTTGTCAGATTCCTGCGATTTCGATTTCGATTTCCCATCCTAATTATCAAGAAAGCAACAACCTGATATGATTGATTAGATTATTATTTATTGATTTTATATTTGCTGTTCAAAGAGAGATTGAACAATTGGATTGCAATTGTTAAAATAAGAAAAGAAAAATGGAAAAGTGAAAGGGAAAGCCAATGCAATGCTGGCAGTGATAATGGTTTGAATTCTTGAATTGATAAAGACAATTCAGATGGTTATGAAATATGATAATCGACGAAAACAAGACGGTTTAATTTGATTGGGAAGAAGATAGGAGATGGGGATCTCGCCATCAAATCTTTGACCCTATCAATGAACAGAATGATTTTATCGAAGGATCAATAGAAGATCGACAGAAATTATGAAAGTGAAAGTGAATCAGTAGACTTCAAAATGTGGATTGATTGTTGTAAAATCTTAAATTCAGATAAA
>TCONS_00008204 gene=gene14871-v1.0-hybrid
TTTTTTTTGAAGAATCAGTGAAGGGCTTTATTCCGAGAAATCACCAAATCCAACAAAAAGAAATGGATATTTTTTGCACCTATGCAACTGATAACATAACACAAGACTGCACACTGCACACTGAATGGAGCATCTTCAACCAGTGAGTAACCAAAGATGCAACACACACTCACATCAGACGCTATCGCGAATGGTACCTCTAATCTGCTCTGGATTGCCCAGCTCGGGATGAAAGGATGATACCAACAATTAAACCATACAAAGCCAACGCTTCAGCAAAGATGAGAATGAGAATCATTCCAACAAAAAGCTTTGGCTGCTGGGCATTAGCTCTGCAAAAGAAAATTGATTCAGCAAACAACAATCCAAATAAACATCGAACTATCAAAGCACTACGCACATAAAATCTGGAGCACGTATCCACTAATCACATCAGAACACAACACAATTTGGTGAAAATACATGCATAGTAGCCAAACGATGACCAGAAAACAAGGACTCATCAGTATTGCAACATGAAACGATCAGAAAATCGCATTCACAGACACCTTATGCACAATGAGTATCTCACATAATCAACAGCTTAGAAAATCAAGATCTAATTCAAATTGTTATGCCTCTACACAACCAAAACAGAGCAAACATTGTGTAGACAATTCAACAATACTCATACGAAACACTAAGATTTTCACTCAGTTTCTACACGAAACAGAAAAATTCTTCGCTAATTTTGCAATGCCATCCTACATTCAAACATAACTAAACAAAAACACTAAAACTAAGCCAAAAAAAAA
>TCONS_00008205 gene=gene14871-v1.0-hybrid
TCTTTTTTAAGTGAAGAATCAGTGAAGGGCTTTATTCCGAGAAATCACCAAATCCAACAAAAAGAAATGGATATTTTTTGCACCTATGCAACTGATAACATAACACAAGACTGCACACTGCACACTGAATGGAGCATCTTCAACCAGTGAGTAACCAAAGATGCAACACACACTCACATCAGACGCTATCGCGAATGGTACCTCTAATCTGCTCTGGATTGCCCAGCTCGGGATGAAAGGATGATACCAACAATTAAACCATACAAAGCCAACGCTTCAGCAAAGATGAGAATGAGAATCATTCCAACAAAAAGCTTTGGCTGCTGGGCATTAGCTCTGCAAAAGAAAATTGATTCAGCAAACAACAATCCAAATAAACATCGAACTATCAAAGCACTACGCACATAAAATCTGGAGCACGTATCCACTAATCACATCAGAACACAACACAATTTGGTGAAAATACATGCATAGTAGCCAAACGATGACCAGAAAACAAGGACTCATCAGTATTGCAACATGAAACGATCAGAAAATCGCATTCACAGACACCTTATGCACAATGAGTATCTCACATAATCAACAGCTTAGAAAATCAAGATCTAATTCAAATTGTTATGCCTCTACACAACCAAAACAGAGCAAACATTGTGTAGACAATTCAACAATACTCATACGAAACACTAAGATTTTCACTCAGTTTCTACACGAAACAGAAAAATTCTTCGCTAATTTTGCAATGCCATCCTACATTCAAACATAACTAAACAAAAACACTAAAACTAAGCCAAAAAAAAA
>TCONS_00008206 gene=gene14871-v1.0-hybrid
ATTTTTTGAAGAATCAGTGAAGGGCTTTATTCCGAGAAATCACCAAATCCAACAAAAAGAAATGGATATTTTTTGCACCTATGCAACTGATAACATAACACAAGACTGCACACTGCACACTGAATGGAGCATCTTCAACCAGTGAGTAACCAAAGATGCAACACACACTCACATCAGACGCTATCGCGAATGGTACCTCTAATCTGCTCTGGATTGCCCAGCTCGGGATGAAAGGATGATACCAACAATTAAACCATACAAAGCCAACGCTTCAGCAAAGATGAGAATGAGAATCATTCCAACAAAAAGCTTTGGCTGCTGGGCATTAGCTCTGCAAAAGAAAATTGATTCAGCAAACAACAATCCAAATAAACATCGAACTATCAAAGCACTACGCACATAAAATCTGGAGCACGTATCCACTAATCACATCAGAACACAACACAATTTGGTGAAAATACATGCATAGTAGCCAAACGATGACCAGAAAACAAGGACTCATCAGTATTGCAACATGAAACGATCAGAAAATCGCATTCACAGACACCTTATGCACAATGAGTATCTCACATAATCAACAGCTTAGAAAATCAAGATCTAATTCAAATTGTTATGCCTCTACACAACCAAAACAGAGCAAACATTGTGTAGACAATTCAACAATACTCATACGAAACACTAAGATTTTCACTCAGTTTCTACACGAAACAGAAAAATTCTTCGCTAATTTTGCAATGCCATCCTACATTCAAACATAACTAAACAAAAACACTAAAACTAAGCCAAAAAAAAA
>TCONS_00008207 gene=gene14871-v1.0-hybrid
TCTTTTTTGAAGAATCAGTGAAGGGCTTTATTCCGAGAAATCACCAAATCCAACAAAAAGAAATGGATATTTTTTGCACCTATGCAACTGATAACATAACACAAGACTGCACACTGCACACTGAATGGAGCATCTTCAACCAGTGAGTAACCAAAGATGCAACACACACTCACATCAGACGCTATCGCGAATGGTACCTCTAATCTGCTCTGGATTGCCCAGCTCGGGATGAAAGGATGATACCAACAATTAAACCATACAAAGCCAACGCTTCAGCAAAGATGAGAATGAGAATCATTCCAACAAAAAGCTTTGGCTGCTGGGCATTAGCTCTGCAAAAGAAAATTGATTCAGCAAACAACAATCCAAATAAACATCGAACTATCAAAGCACTACGCACATAAAATCTGGAGCACGTATCCACTAATCACATCAGAACACAACACAATTTGGTGAAAATACATGCATAGTAGCCAAACGATGACCAGAAAACAAGGACTCATCAGTATTGCAACATGAAACGATCAGAAAATCGCATTCACAGACACCTTATGCACAATGAGTATCTCACATAATCAACAGCTTAGAAAATCAAGATCTAATTCAAATTGTTATGCCTCTACACAACCAAAACAGAGCAAACATTGTGTAGACAATTCAACAATACTCATACGAAACACTAAGATTTTCACTCAGTTTCTACACGAAACAGAAAAATTCTTCGCTAATTTTGCAATGCCATCCTACATTCAAACATAACTAAACAAAAACACTAAAACTAAGCCAAAAAAAAA
>TCONS_00011453 gene=XLOC_003586
GCAAAGAATAAGCTCGAGCTCCAAACGAACTTTTGATATCAACGGCTAGAATCTATCCTTGTTAGCTAGGCCAGCCATTATAAATTGGAAGCATTTCTCTACCTGTATTTGCACACAGTGCCTAGGTTGCATAAACCATTTCCTCCAACTTCAATATTTTGTCACAGTTTCCATAGACCCTTTCCTCGGTCGAGTCTAGTAGAGTGAGTTCATAAACTCAGAGCCAAATCTTCATTTTCCCATGTCAAATTCCTATTCATATCCGCAACAATATATACGAGTCGAATGCTGTGTTTGTACACACATAAACCCTTTCCTATCATCCTTTAAGATTTAACCCTGAAATTATCATTTGCATTTCTCACTCTTTCTCAATTCAACTGCTCCTAGCAGCAAGCCGGATTGATTTGTATGACCAATACTGCATGTAGGATAGATATTAGATAATGATCGTGAAGAGTGATGGTCTACTCCACAAGTATATGGAGACTGTCCGTCTCTGTGGGTTTCAATCCAAAAAGCATAGAAACTTCCCAGAATCAAAGCTACGAACCCTTATAAATTGTTACCACTGCTTTACCTATATTTGCTCATGCACAGAGTGCAATAGGTTTTGTTTCCTCTTCCACTCTTTTCCCTCTCTCCAGTCTATTAGCATAAGTGCATAACCTTGGTCTAAGCAGGCCATGAAAATTGGCTGGTTAGGTGTAGGTTCCATAGACTCTTACTCTATATGGGTGTTGTGTAACTTATGAAGGAATGCCTCCTCTCTTGACCATGAAAGAGATGTTGTTTGCATTCCTGATTCTCTTTCTCAGTTCTCAACTGCTCCACGTAGCAAGGAAGCCGGATTCATTCATGTTACTCAGCGAAGCCGGACCTTGTTTACTTCTGGGTATTCTATCATAAAGGGATCGAGCATGGACTTGCAGAAGAAGAAGAGAGAACCCAGAAGCTTCTGGAGGGAGAAGATGAAGTTACGTACTATGATTACCAAGAGTAACTATACCAAGAAAACTTATATAAGACTTCTTTATAGTGCACCAAAATAGAAGGAATTGTTGTTCTGGTTCTTAGCGCACGTACAGATTGATGCCCTGTACTTGTTTAGTTTGCTTCTTGGTGCCCTGCATTTGCTTATCAAGAGCTAGTGAAGGTAGTACTTTAGCTAGTAGCTTATACATATCGAGCCCTTTGTGAAACCTAAGAAACAAATTAGCTGTATTACTTTGGGCTTGGGGTTTGTAATTGATCATTCTACTGTTGAAGTGTATAATATGACTATATATAGTACTGGACTATATATTGAAATTATCATCAACTTTTTAAGTTGAGAAGTTGTATTTATTTCTAAATATCTAAATATATAAAACAAAATCTCTCTTAGCACCTCCATTTGATGATTTTCATCATGCATGTACAGGTTAACAGATACATAATATAAGAACACACTCCAAAGAAAAATCTTTTGGTTATC
>TCONS_00002346 gene=gene14891-v1.0-hybrid
ACCAAATTGAGAAATTAAAGAGGCAAAGAAGGTAAAAAGTACATATCAAGTAAAAAAAAGTTCTGCCTAATCAGTTACACTGCCTACAATCCTACCGCCTACCGCACCAACCATGCAAAGAGATAATGAGAAACAAATGTACACTAAGCTGGGCCTGTTAGAACCGGGTTCAACTCTAAACCGGTTCACTTCCATGTCACTCTCTTCCTTCCTACTTGCTAAAACTAAAGTCTGAACCTTTAACCTTGACATTAACCTGAGCCTTCTCTAATCAAAAACTGCGAACAACCAGAGTCGCTGCTGCTGTCGTCATCAGACCGGGCTCG
>TCONS_00011454 gene=XLOC_003587
TTTTGTGCATGCGCTTCCTTTTCTTGTTAGTTGGTTAATATCATCAATTGTCATTGTAATAGAGAAGATATATGTGCATGTTGGATCTTATGCTCGATTTATTTAGAATTTACTGATTCATATAAAATATTGGAAGAAATTAAATGCTTCAATAATTCCTAAGATCATCACATGTACTTTTTTAAATTTTGAAAATAGAGTTATCAAAAGATCGAGTCGAACCGGGTCATATTGATTAGCTAGTGATGCATGTATATGCTACGTTACGGGAACAATATGAGAAATTAAGAAAATTGACATTTCTACCTCTACTAAAACGAAGGGAATCAGTGCAGTAGAGAACTTTTTAACATTTCAACCTCCTAAACGAAATTAAGGTATATCATAATTATACTCTATCAATAGTTATAGACAAGTACGTACTGAGTTGTTTTTTTGTTCTTTCCACTGTTTGTCAAAGTAATCCACTACCACTTATATCCAGCTTCACATTCAACCTCAATTTATCTGCTCTAACTCAGGTTGAGTATGAGACTTCTGTATTAAAAACTCGATTTTCTTTACATATTTATTGACTTGTATTCAGTTCTATTAAGCAGCAATTCACTGGGTAGTATGCTTATGCGTTCTATTAAAGCATAACGTGGTGAAGCTGACATCTTTACACCTTTAGCTGGTGAACTCAGAATTGGTGGTTCAGTCAAGGATGCAGTACGAGCCTTGTTTTCCCGCACTAGGCTTCCAACTTACACCACTGTCTAGTATAACTTTTGAACCTTATGTTGTGATGACGACCTTCCTCAAATCAGTAGGGTTAGAAACCCCCCCTGAACATGTAGTTCATCAACAGCTGCAGCTATACTTTCAATTCATATCACTAATATAATATCTGATTAATCTGAAGAGATGAATATTGATTATAGCAGTTTTGTTTTAACTTGGTACGAGATATTACTGATTTAGATAGCATTCCCGATCGCATTTGAAAGAGATATATATAAACGATTTGTTCCACTTAAAAAAAGAGAAGAAAAGATAAAACAATAGTCTCATATCACTCGAGTGCGCGCGCATGAGAGATGAATCATGCATTATTGTGTCATTAACTGTGCACATACATATATAACATGCAATGAAAATTGATAGACCTG
>TCONS_00011455 gene=XLOC_003588
CAAGTCATTTCCTAAGATTAAACTCTGCATGCATATTATATACGTTTGGCCTAAGTTTTCACTAATTGTATTATGTATTTGATCTCTGATCAATACATAGTCTCTTTTTCGTAAACAACCGCAAGGGTTCGATTCCAAACTATTTTCAAAGCAGTAACATAATACGATTACTCTATGGTGTAACACGTAGGTTATTTGTCATGTTTGTCTTAACTAATTTTCTCCAAAAGTTTATGGGAAAGACTTGGTGCTGTACGTACGTATAATCCAAACGGAGGAACATGGATGTATGTGGGTGAATGTTCATCAGACTGGGCACTTCAACCTGCAGCTGCATGTGTACCTGGGAGAGTTTTAGTTTCGGCGTTTAAGGAAATTATCTGAAATCAGATTTAATCTGTTGATTATTCG
>TCONS_00002403 gene=gene14939-v1.0-hybrid
CTTTTGAAAGGTACAGATCGATTACATAATACAACAAACACATACACGTACATACATGGTGAGCTAAACATACTCACCAGGCACGTTATTATACAAACCACACTTAGCTGCGTAACACTCGTCTGCAACTACAACACGGCCTACATACGCTTATGAACTATATGAACCCTAACTTTGCGTATCAGCTTCAAATCACAAACGAGCACCGATCCACAGCCACTAATTAATATCATTTACAAGCTAATCCGTTCATCGAGTAGTGGTGTGTCCACCGGGAAGCTTTTCCTTGATCTTGTCCATCATGCCCTTCTTCTCCTGCTTCTCCTTGATCTTGTCCATCATGCCCTTCTTCTCCTGCTGCTCCCCGGTTCCGGTACCG
>TCONS_00002404 gene=gene14939-v1.0-hybrid
CTTTTGAAAGGTACAGATCGATTACATAATACAACAAACACATACACGTACATACATGGTGAGCTAAACATACTCACCAGGCACGTTATTATACAAACCACACTTAGCTGCGTAACACTCGTCTGCAACTACAACACGGCCTACATACGCTTATGAACTATATGAACCCTAACTTTGCGTATCAGCTTCAAATCACAAACGAGCACCGATCCACAGCCACTAATTAATATCATTTACAAGCTAATACGCTTATGAAGTATGAACCCTAACTCTGCGTATCAGCTTCAAATCACAAACAATCCGCAGCCATTAATTAATATCATTTACAAGCTAATCCGTTCATCGAGTAGTTCCAGCGGGAAGCTTCTCCTTGATCTTGTCCATCATGCCCTTCTTCTCCTGCTGCTCCCCGGTTCCGGTACCG
>TCONS_00002405 gene=gene14939-v1.0-hybrid
TTTTTTTTTTGAAAGGTACAGATCGATTACATAATACAACAAACACATACACGTACATACATGGTGAGCTAAACATACTCACCAGGCACGTTATTATACAAACCACACTTAGCTGCGTAACACTCGTCTGCAACTACAACACGGCCTACATACGCTTATGAACTATATGAACCCTAACTTTGCGTATCAGCTTCAAATCACAAACGAGCACCGATCCACAGCCACTAATTAATATCATTTACAAGCTAATACGCTTATGAAGTATGAACCCTAACTCTGCGTATCAGCTTCAAATCACAAACAATCCGCAGCCATTAATTAATATCATTTACAAGCTAATCCGTTCATCGAGTAGTTCCAGCGGGAAGCTTCTCCTTGATCTTGTCCATCATGCCCTTCTTCTCCTGCTGCTCCCCGGTTCCGGTACCG
>TCONS_00002406 gene=gene14939-v1.0-hybrid
TTTTTTTGAAGATAAAGATCATGTAGATATTGAAAACACAAATGACTGTACACCTCAAACATAGAAAGGTACAGATCGATTACATAATACAACAAACACATACACGTACATACATGGTGAGCTAAACATACTCACCAGGCACGTTATTATACAAACCACACTTAGCTGCGTAACACTCGTCTGCAACTACAACACGGCCTACATACGCTTATGAACTATATGAACCCTAACTTTGCGTATCAGCTTCAAATCACAAACGAGCACCGATCCACAGCCACTAATTAATATCATTTACAAGCTAATCCGTTCATCGAGTAGTGGTGTGTCCACCGGGAAGCTTTTCCTTGATCTTGTCCATCATGCCCTTCTTCTCCTGCTTCTCCTTGATCTTGTCCATCATGCCCTTCTTCTCCTGCTGCTCCCCGGTTCCGGTACCG
>TCONS_00011457 gene=XLOC_003590
TGTNTGTTATATATCTGTACATATCTAACAATATAGCGGCATGATCGATATAGTGTACACTAAAATTCTAAAAACAAACAAACAAACTAACTAACTAAAGGCTCTTCCAAAGTTCCAACGCCAAGACCGATACCATATAACTACCTAGCCATGCCTTTCCAAGTACTCGACACATTCGTCCATGTATCTTTCATGGAGTTCCTTGTCTCTAAATAACTCTATATTCTTTAGCTCCATCCCTGTATGGCTTCCCCTCCTCAT
>TCONS_00002415 gene=XLOC_000761
CTCTGGTATTGAACCCTGTCTGGAACCTATAGCGTAGAGGCGGTAGAGCTACCCACCACCTAATGAACTGATTATGCAAGAACTGATGTTGTCATTGAATGCTGGGAATTTTAGGAGCAGTTAATGCTTTTGCACAGTAAATAGCCCAGATGCTAGTGTGGAGTGAAGGAAGTCTTGCCCTTTTTTGCAAATTGTCCATTGTTATTGATAATGTATAATACCTGAAGGCACTGAAATGTTTGTACAGAAAACCGAAGCGAAAGGAGGACGTGCTTGTAGGACTCCAGCTTGTATTGCAGTTTTAGGCTTTACTCGATGGAGTTGAAGGACTTCAAAATCTTGTTTTAAATGTTGTTTACCAACTCTTTTGATACTTGATGTGAACCCCTTGATGAGTTGAAGGACTTTAGAATCATGTTGGTGAGTTGTTTGCTTGCTCTTTAGATACTTGGTGAGGGCTGTTGATGGAGTATGGCTGACTGGTTTTATGCATTTTGGCTTTTGCAGACTTA
>TCONS_00002416 gene=XLOC_000761
CTCTGGTATTGAACCCTGTCTGGAACCTATAGCGTAGAGGCGGTAGAGCTACCCACCACCTAATGAACTGATTATGCAAGAACTGATGTTGTCATTGAATGCTGGGAATTTTAGGAGCAGTTAATGCTTTTGCACAGAAAACCGAAGCGAAAGGAGGACGTGCTTGTAGGACTCCAGCTTGTATTGCAGTTTTAGGCTTTACTCGATGGAGTTGAAGGACTTCAAAATCTTGTTTTAAATGTTGTTTACCAACTCTTTTGATACTTGATGTGAACCCCTTGATGAGTTGAAGGACTTTAGAATCATGTTGGTGAGTTGTTTGCTTGCTCTTTAGATACTTGGTGAGGGCTGTTGATGGAGTATGGCTGACTGGTTTTATGCATTTTGGCTTTTGCAGACTTA
>TCONS_00008319 gene=gene14951-v1.0-hybrid
TGCAGCTTTGCTCAGAGTTGCTAAAGATTTCCAGGGGTGCTAATTGTATGTGTGATCGATCATACTCTCATCTGCATCAAAAGTTGGCAAGTAAACAAACAATTATTCAAACCCCAATTCATGTTTTGAGGCAATGTAACCAGCTTAGTAACAAGTGCTTGAAGGAGTGAACTACTGAACTGGAAGAGGAGCAATCTTGGATTCTTGTCTTTGTGATTTATTTAGCAAAGTAATACTGGCAGCTTAAACCAATTATGCAGCTCCTCTGCAACTGAGCAGAAATTTCCATGTAGCTTCGTGTAGGGTTGCCATTCCTTTGCCTTATCATAGAAGTTCTTGACTTCATGCAAAGTTGTTAGTCAATTCCTACATGAAGAAGAAATATTAACAAATTTGACAAAAAAA
>TCONS_00002420 gene=XLOC_000765
CTCCGTCCAAGCCCAAGCACAAATGCCTTTGTCACTTTCCTGTTCCCGCGCCTTTGTTTCTCTAACTCCATCAGTTCTTGCCCAATTCCGGCATGGCATTGAGTCACCGACGGCAACCAAAGGCAAACAAAATGACCACTTGCATACAACCCATGAATTCTTTCATATCAGTAACCATATCCTGATGAAGACGCAGACATTCTTTGTAGCGATTATGTTCTTGAGTTTGTTTTACGAATGAAGGCAAGGTGTTCGATGAAATGCCTCAATGAAACTCGAAAGCTATGCATCTGAGAGGAGTTGGCATTATCCACAAGCGGTTCTTGACATTTACTTGAGTGGAGAGGCGAAGTGTCTGATGAATTTCCCAGCTGCAGTTATGTGAGAGCAAAACATGCATGAGTACTTGGGAGGCCGTTGACTACTTCTCTGAACCAGGATAGAATCGAGTTCAGTAAGTTACTCAACTAAACCACTACTTACGTTTATCTGAGATTGTCTATTTTACTCTCCAAATTCCTGAGTTTTTTGTGTTCTCG
>TCONS_00011459 gene=XLOC_003592
AGCTCAAATAAAAATGATCGAGATGCGTGATGATGCATGTTATACATAAATGTACACTGATCATGAAACACAGCCTCATGCCATAACGACCGCGCGCGACTCAATGGGACATAGCACCTACACCTTGTGAAAAATTACAACCATCCTCTAATAGAACATCTTGTATAATGTCAGGAGGTTCATCTTCCCACAACTCATCTAAAACCGATGATCAAACAAGGTGGGCAAGTCTATTTGCCACTCTATTTGCTTCACGATTGACACGGCAATATTATGGTAATCAAAATCTTCTTTTTTATTGCTTGATTTTTGAGATATATCCTCATGCTCTTCTTATGGAG
>TCONS_00011460 gene=XLOC_003593
AGATGAGATACATGTGATATCTAAAAAGGTATTTCATCTAACATTATTCATACTTTTGTTGTTAAATCATAACTACATTTTCCTTTTCATCGGTTTATATTTTAGAATGTACCATTAATTTGATCCAATTTCACAACGAGGTCGGCAAAACGAAAGTTTATGAGTCAACCTTCTCACTTTTTATTTGTTTGCATGGTACTCTAAATCCGGCCAAGTTAAAAAATCAAGAATGTTTAAACTCCATCTAGATCAAATTCAAAATTCTATATATTGATGTAGGCCTCATCATGGGACGGGCCTATCCTAA
>TCONS_00008408 gene=gene14763-v1.0-hybrid
CAAACTCTCTGCCATTGCCAGCCATTGTTTAATTGGACGGTCAGATTCAAATTCATGAATCCTCACAGCAAAAAAACACGAAACGACAAAACCAGGTTCACTGTTCTGAACCGCAGAGAAGCCAGAGTCCGGTCCGAGTTGAAAACCCAGAAACCTAACAATCGCATATTGGCCAATCAGATGTTCAATGATCATCATTCATCACAACGATGCAGAATAATAAGTACCATGAAAATTAAATAGCTTGAGATTCAGGTCATCTGTAACTTGCAGTTCATTACATATATGATAGAGCAGACTAAACAAAACCCTTCCTAGGTTATACATTATCAAACGGCCCACATGGATTTCTCACTGTCAAAGCTCAGATCACGACCATGGACCGCCGGCGACGGCGAAAACGGGCAGCGGAACTATAGAAGGTAGGTAGGTAGTAGTAGTAGACTAGTAGTAGGTAGATTTATAATGTGAAGTTAAAAAGAAAGAAAAGCATGAAATTAACAGGGAAAAAACAAAGAAATTAGGAGCATTAATTTGAACGAAGAACAAGATCAACATGTTCATCTGGTAAAGTCATGGACGAGGCTTGGTCTGTCTGTGACGTTGAGGCGCCACGAGAGGAAGGG
>TCONS_00002495 gene=gene14769-v1.0-hybrid
ATTTTGATCATCTTCAACAATTTCTATAAAACAAAAAGTACCATCCAAAGAGACTGTAAATGCATTCCCCATAAATAGGGGTGTTCATCTAACACAACATTTGAGCTGTCAATTTTTCTTGTTGAAAGTTAGGCAGATAGAACCTAGTGATTGGTAATTGGAGAGAATTTTCTGAAAACACTTGGTGTGAGCTCAAGAGACTTGCTTGGTAACACATTGCTCCGACTGTAGACTATCGACTCCTCCAGCTAGAAACAGATTTTGGAACCAATGAAATAGCGT
>TCONS_00002504 gene=gene14775-v1.0-hybrid
CGGATGACAAAGACCGGTCCAGGACACAGAGCACACACCGGAGGAGAAGACCCTGGGCACAAAGAAAAAAACTCCCATGCTGTCTTCCCCTCCGAACCACCAAAACCCTCTTTTTTATTAATTTTTTTGACCTGCCATGCAAGCGCACCTGCCATGGCAAAGGCCGGATGACAAAGATCGGTCCAGGACTCAGACCCATCAACTGAGCCAATCCTAGCCGATATCTTATACATCCATATCAACAATCACACCTAAAGCTCCTCGCTATCTTCAGATATCTTCCAATTCAAGAATTTACAATTATACACACCGAATAACCGATTTCCATGAACTCCAGCCTCCTTTAGCCACCGGAAATATCAGATCTGAATTGAAAACGACATCGCCTCCTCAACGAAAGCTCCAAGACGTGGGATCCATCTGGATCTGAGGTTAGCTCCTTCGCCATAGCTGATTAAGGCATGAGAAAACTTTCAGAACAAAAATTGTTGCAGATCTAAGAAACTATAGTATGCAATCATATTAAACAACAGAAAAGCAAATCTGTACCTGAGAATCTATATAGAATCATGAAGAACACCAGCTGAAAAAGCGTTGAGATGATTACAAAAGCTTCAGAGCCCAAAACCACCATCAACACGTAGATCTCGAAACGATGTCATCGAATTTGAAGACGATTTGCTCAGAGAACAATCCATCGAGACTAGATCTGGAGGAGAAGGAGAGGGTGGTTAAGGAACGAGGAGGCGTTGAATGGTATAGAACCAAGGCACCCTATCTTGCTTTTATATAAAGCGCGGGTGGCAACGGACGGCTGTGAT
>TCONS_00002506 gene=XLOC_000801
TTTTTGAAAAGGTTCCAAAGTGATTGTTCCAAATTGCCACTCACATGGATACTAAATAAACGGTGCTAGGCTAAATTGTAACAAATTCACTTAGCAGTACTTGAATATGATTAGCATGATCAACAGCAGAAGATAAACGATATCTAGTGCCAGATGATAGCTGAACACAACCAACATATAGTTTACACAGATGGGTGATTAAATTGATACAGTGAAATTAAACGTCGTACTACATAATCCTAGACATAATTGAAATGCTTGGGCAGCCATAGGGCTCAGTTTAATTGATCACCTCAGTCTTGCAGGATTCCTGACTTTATCCTTCATTCTGAGCCTCCAAGATGACAAATCCAGTCCCCAGGCAACCGTGATAGAAATTTCTTCAAACCTCCAAGTTTCTTGAGAAGTCGAAACTTCTAAATCAATGAATAGCTTCTATGTATAACAAATACAATACAGGGAGGCAGATTCAAATTCAAATTCTACAACCAACTAATACAAAAACTACAGACTTCAAATAGATTGTTATAAAAGAAAAATCAGTAAACAATAGCCAAAAATGTCGGAGAATGTATGAAGGTTATAGATAACCAGTACAGGTAAAATGAGTAATAGAACATATAGCATGGCCTCAACGCGCTGATTGTGCAGAGGATGGTATGAGAACTGGATGGCTAAACAACACCAAAGTTGCAAACTCTATACCAATTGGATTACAGGATTATTGATTTGGAAAATTTAAAACCCAATAACTCGGCCACCTTTAAAGATCAAGTTGAGCAGAATTGCGGAAAAAAATTGTATGTCTACCAACTATTAAGTTAGTCATATATATGATTGATTTAATCAAACGGAGAATATTTGCTTTCAAATTGTTATGCATGGAACGATCTCTCTTTTAAAACCAACTGTGAAATGACACTGCTATTCTATATATGTAGAGATTATTGGTGCCAGAATTAAAGGAAAATAAAGCACAGATGCAGAATATACCTTTGATGTAGCTGAAGTTGTCCAGAATCCGAGGTTGTCTGGATTGGTTTGGAAGAGCGCAGAACGAGCAAATATAAAAGTAAAGCAAGGACGCAGGACACACAGAGGGGAAGAGACCCTGGGCTAAAAAAAATCCCCATGCTGTCTCCCCCCTCGAACCAAAAAATTTCTCTTTTTTATTAATTTTTTTGACCTGCCATGCAAGCGCACCTGCCATGGCAAAGGCCGGATGACAAAGATCGGTCCAGGACTCAGCTCATCCACTGAGCCTATCGTCCCGATTTCTTATACATCCTGATTCCAAAATTCCATCTGAGCTCACAAATTACAATCGTTCCAACCCAGTAAGCAACCAACAATCGAATCTCTTGTTGAAAAAAGATTGGATCTGACATCGAAACCACAACACCTCTTCAGATTCGAAGAAAGCTCCATCGTCTCAGCTCATCACAGCTGATGAAAACAAAAACAAATAAACACGTCTCAGAATCTATCGAATCGTCAAATAAAATTAAGAACCAAACTACAGCAACAAAATTAAACGAAGCAGAAGTATATAACGAGCTAATATATCCAAATCGGAAGCATATTCTGACCTGTGAATCGATGCAGAGGCATAAGAACACCAGCTGAAGCCGTTTAGCTGAATACGATACCTTCACGTCTCAAAACCACCATCGCCATGTAGATCTCGAACCGATCTAATCGGATTCGAGATCCATAAACACAAAAAGCAATCCATACAGAACAGATCTGAAGGAATAGAGACGAAGAAGAACGACTATTGCGAAGTGGAAGAGGTCAAAGAGAGAGAACGCTAAACGCGTCTGGTATATATTTTCTCTGCAATCCCCCCTTTTATAGAAAGAGCGGCACGAAACGGACGGTGGA
>TCONS_00002507 gene=XLOC_000801
TCTTTTTTTACTTGAATATGATTAGCATGATCAACAGCAGAAGATAAACGATATCTAGTGCCAGATGATAGCTGAACACAACCAACATATAGTTTACACAGATGGGTGATTAAATTGATACAGTGAAATTAAACGTCGTACTACATAATCCTAGACATAATTGAAATGCTTGGGCAGCCATAGGGCTCAGTTTAATTGATCACCTCAGTCTTGCAGGATTCCTGACTTTATCCTTCATTCTGAGCCTCCAAGATGACAAATCCAGTCCCCAGGCAACCGTGATAGAAATTTCTTCAAACCTCCAAGTTTCTTGAGAAGTCGAAACTTCTAAATCAATGAATAGCTTCTATGTATAACAAATACAATACAGGGAGGCAGATTCAAATTCAAATTCTACAACCAACTAATACAAAAACTACAGACTTCAAATAGATTGTTATAAAAGAAAAATCAGTAAACAATAGCCAAAAATGTCGGAGAATGTATGAAGGTTATAGATAACCAGTACAGGTAAAATGAGTAATAGAACATATAGCATGGCCTCAACGCGCTGATTGTGCAGAGGATGGTATGAGAACTGGATGGCTAAACAACACCAAAGTTGCAAACTCTATACCAATTGGATTACAGGATTATTGATTTGGAAAATTTAAAACCCAATAACTCGGCCACCTTTAAAGATCAAGTTGAGCAGAATTGCGGAAAAAAATTGTATGTCTACCAACTATTAAGTTAGTCATATATATGATTGATTTAATCAAACGGAGAATATTTGCTTTCAAATTGTTATGCATGGAACGATCTCTCTTTTAAAACCAACTGTGAAATGACACTGCTATTCTATATATGTAGAGATTATTGGTGCCAGAATTAAAGGAAAATAAAGCACAGATGCAGAATATACCTTTGATGTAGCTGAAGTTGTCCAGAATCCGAGGTTGTCTGGATTGGTTTGGAAGAGCGCAGAACGAGCAAATATAAAAGTAAAGCAAGGACGCAGGACACACAGAGGGGAAGAGACCCTGGGCTAAAAAAAATCCCCATGCTGTCTCCCCCCTCGAACCAAAAAATTTCTCTTTTTTATTAATTTTTTTGACCTGCCATGCAAGCGCACCTGCCATGGCAAAGGCCGGATGACAAAGATCGGTCCAGGACTCAGCTCATCCACTGAGCCTATCGTCCCGATTTCTTATACATCCTGATTCCAAAATTCCATCTGAGCTCACAAATTACAATCGTTCCAACCCAGTAAGCAACCAACAATCGAATCTCTTGTTGAAAAAAGATTGGATCTGACATCGAAACCACAACACCTCTTCAGATTCGAAGAAAGCTCCATCGTCTCAGCTCATCACAGCTGATGAAAACAAAAACAAATAAACACGTCTCAGAATCTATCGAATCGTCAAATAAAATTAAGAACCAAACTACAGCAACAAAATTAAACGAAGCAGAAGTATATAACGAGCTAATATATCCAAATCGGAAGCATATTCTGACCTGTGAATCGATGCAGAGGCATAAGAACACCAGCTGAAGCCGTTTAGCTGAATACGATACCTTCACGTCTCAAAACCACCATCGCCATGTAGATCTCGAACCGATCTAATCGGATTCGAGATCCATAAACACAAAAAGCAATCCATACAGAACAGATCTGAAGGAATAGAGACGAAGAAGAACGACTATTGCGAAGTGGAAGAGGTCAAAGAGAGAGAACGCTAAACGCGTCTGGTATATATTTTCTCTGCAATCCCCCCTTTTATAGAAAGAGCGGCACGAAACGGACGGTGGA
>TCONS_00002508 gene=XLOC_000801
CTTTTTTTTGCAACCAGAACCTTGTTCCCTCGCGCATATCTTTCTCATAACACGGATCTTGTAAAACATCCTTCACAAAACCAATTAAACTGAAAACAGTACCATGATACAGTTCAAGTCTAGCAAACCAGACAAATAGAAAAGGTTCCAAAGTGATTGTTCCAAATTGCCACTCACATGGATACTAAATAAACGGTGCTAGGCTAAATTGTAACAAATTCACTTAGCAGTACTTGAATATGATTAGCATGATCAACAGCAGAAGATAAACGATATCTAGTGCCAGATGATAGCTGAACACAACCAACATATAGTTTACACAGATGGGTGATTAAATTGATACAGTGAAATTAAACGTCGTACTACATAATCCTAGACATAATTGAAATGCTTGGGCAGCCATAGGGCTCAGTTTAATTGATCACCTCAGTCTTGCAGGATTCCTGACTTTATCCTTCATTCTGAGCCTCCAAGATGACAAATCCAGTCCCCAGGCAACCGTGATAGAAATTTCTTCAAACCTCCAAGTTTCTTGAGAAGTCGAAACTTCTAAATCAATGAATAGCTTCTATGTATAACAAATACAATACAGGGAGGCAGATTCAAATTCAAATTCTACAACCAACTAATACAAAAACTACAGACTTCAAATAGATTGTTATAAAAGAAAAATCAGTAAACAATAGCCAAAAATGTCGGAGAATGTATGAAGGTTATAGATAACCAGTACAGGTAAAATGAGTAATAGAACATATAGCATGGCCTCAACGCGCTGATTGTGCAGAGGATGGTATGAGAACTGGATGGCTAAACAACACCAAAGTTGCAAACTCTATACCAATTGGATTACAGGATTATTGATTTGGAAAATTTAAAACCCAATAACTCGGCCACCTTTAAAGATCAAGTTGAGCAGAATTGCGGAAAAAAATTGTATGTCTACCAACTATTAAGTTAGTCATATATATGATTGATTTAATCAAACGGAGAATATTTGCTTTCAAATTGTTATGCATGGAACGATCTCTCTTTTAAAACCAACTGTGAAATGACACTGCTATTCTATATATGTAGAGATTATTGGTGCCAGAATTAAAGGAAAATAAAGCACAGATGCAGAATATACCTTTGATGTAGCTGAAGTTGTCCAGAATCCGAGGTTGTCTGGATTGGTTTGGAAGAGCGCAGAACGAGCAAATATAAAAGTAAAGCAAGGACGCAGGACACACAGAGGGGAAGAGACCCTGGGCTAAAAAAAATCCCCATGCTGTCTCCCCCCTCGAACCAAAAAATTTCTCTTTTTTATTAATTTTTTTGACCTGCCATGCAAGCGCACCTGCCATGGCAAAGGCCGGATGACAAAGATCGGTCCAGGACTCAGCTCATCCACTGAGCCTATCGTCCCGATTTCTTATACATCCTGATTCCAAAATTCCATCTGAGCTCACAAATTACAATCGTTCCAACCCAGTAAGCAACCAACAATCGAATCTCTTGTTGAAAAAAGATTGGATCTGACATCGAAACCACAACACCTCTTCAGATTCGAAGAAAGCTCCATCGTCTCAGCTCATCACAGCTGATGAAAACAAAAACAAATAAACACGTCTCAGAATCTATCGAATCGTCAAATAAAATTAAGAACCAAACTACAGCAACAAAATTAAACGAAGCAGAAGTATATAACGAGCTAATATATCCAAATCGGAAGCATATTCTGACCTGTGAATCGATGCAGAGGCATAAGAACACCAGCTGAAGCCGTTTAGCTGAATACGATACCTTCACGTCTCAAAACCACCATCGCCATGTAGATCTCGAACCGATCTAATCGGATTCGAGATCCATAAACACAAAAAGCAATCCATACAGAACAGATCTGAAGGAATAGAGACGAAGAAGAACGACTATTGCGAAGTGGAAGAGGTCAAAGAGAGAGAACGCTAAACGCGTCTGGTATATATTTTCTCTGCAATCCCCCCTTTTATAGAAAGAGCGGCACGAAACGGACGGTGGA
>TCONS_00002509 gene=XLOC_000801
CTTTTTTTGATTGTTCCAAATTGCCACTCACATGGATACTAAATAAACGGTGCTAGGCTAAATTGTAACAAATTCACTTAGCAGTACTTGAATATGATTAGCATGATCAACAGCAGAAGATAAACGATATCTAGTGCCAGATGATAGCTGAACACAACCAACATATAGTTTACACAGATGGGTGATTAAATTGATACAGTGAAATTAAACGTCGTACTACATAATCCTAGACATAATTGAAATGCTTGGGCAGCCATAGGGCTCAGTTTAATTGATCACCTCAGTCTTGCAGGATTCCTGACTTTATCCTTCATTCTGAGCCTCCAAGATGACAAATCCAGTCCCCAGGCAACCGTGATAGAAATTTCTTCAAACCTCCAAGTTTCTTGAGAAGTCGAAACTTCTAAATCAATGAATAGCTTCTATGTATAACAAATACAATACAGGGAGGCAGATTCAAATTCAAATTCTACAACCAACTAATACAAAAACTACAGACTTCAAATAGATTGTTATAAAAGAAAAATCAGTAAACAATAGCCAAAAATGTCGGAGAATGTATGAAGGTTATAGATAACCAGTACAGGTAAAATGAGTAATAGAACATATAGCATGGCCTCAACGCGCTGATTGTGCAGAGGATGGTATGAGAACTGGATGGCTAAACAACACCAAAGTTGCAAACTCTATACCAATTGGATTACAGGATTATTGATTTGGAAAATTTAAAACCCAATAACTCGGCCACCTTTAAAGATCAAGTTGAGCAGAATTGCGGAAAAAAATTGTATGTCTACCAACTATTAAGTTAGTCATATATATGATTGATTTAATCAAACGGAGAATATTTGCTTTCAAATTGTTATGCATGGAACGATCTCTCTTTTAAAACCAACTGTGAAATGACACTGCTATTCTATATATGTAGAGATTATTGGTGCCAGAATTAAAGGAAAATAAAGCACAGATGCAGAATATACCTTTGATGTAGCTGAAGTTGTCCAGAATCCGAGGTTGTCTGGATTGGTTTGGAAGAGCGCAGAACGAGCAAATATAAAAGTAAAGCAAGGACGCAGGACACACAGAGGGGAAGAGACCCTGGGCTAAAAAAAATCCCCATGCTGTCTCCCCCCTCGAACCAAAAAATTTCTCTTTTTTATTAATTTTTTTGACCTGCCATGCAAGCGCACCTGCCATGGCAAAGGCCGGATGACAAAGATCGGTCCAGGACTCAGCTCATCCACTGAGCCTATCGTCCCGATTTCTTATACATCCTGATTCCAAAATTCCATCTGAGCTCACAAATTACAATCGTTCCAACCCAGTAAGCAACCAACAATCGAATCTCTTGTTGAAAAAAGATTGGATCTGACATCGAAACCACAACACCTCTTCAGATTCGAAGAAAGCTCCATCGTCTCAGCTCATCACAGCTGATGAAAACAAAAACAAATAAACACGTCTCAGAATCTATCGAATCGTCAAATAAAATTAAGAACCAAACTACAGCAACAAAATTAAACGAAGCAGAAGTATATAACGAGCTAATATATCCAAATCGGAAGCATATTCTGACCTGTGAATCGATGCAGAGGCATAAGAACACCAGCTGAAGCCGTTTAGCTGAATACGATACCTTCACGTCTCAAAACCACCATCGCCATGTAGATCTCGAACCGATCTAATCGGATTCGAGATCCATAAACACAAAAAGCAATCCATACAGAACAGATCTGAAGGAATAGAGACGAAGAAGAACGACTATTGCGAAGTGGAAGAGGTCAAAGAGAGAGAACGCTAAACGCGTCTGGTATATATTTTCTCTGCAATCCCCCCTTTTATAGAAAGAGCGGCACGAAACGGACGGTGGA
>TCONS_00002510 gene=XLOC_000801
TTTTTTTCTAGCAAACCAGACAAATAGAAAAGGTTCCAAAGTGATTGTTCCAAATTGCCACTCACATGGATACTAAATAAACGGTGCTAGGCTAAATTGTAACAAATTCACTTAGCAGTACTTGAATATGATTAGCATGATCAACAGCAGAAGATAAACGATATCTAGTGCCAGATGATAGCTGAACACAACCAACATATAGTTTACACAGATGGGTGATTAAATTGATACAGTGAAATTAAACGTCGTACTACATAATCCTAGACATAATTGAAATGCTTGGGCAGCCATAGGGCTCAGTTTAATTGATCACCTCAGTCTTGCAGGATTCCTGACTTTATCCTTCATTCTGAGCCTCCAAGATGACAAATCCAGTCCCCAGGCAACCGTGATAGAAATTTCTTCAAACCTCCAAGTTTCTTGAGAAGTCGAAACTTCTAAATCAATGAATAGCTTCTATGTATAACAAATACAATACAGGGAGGCAGATTCAAATTCAAATTCTACAACCAACTAATACAAAAACTACAGACTTCAAATAGATTGTTATAAAAGAAAAATCAGTAAACAATAGCCAAAAATGTCGGAGAATGTATGAAGGTTATAGATAACCAGTACAGGTAAAATGAGTAATAGAACATATAGCATGGCCTCAACGCGCTGATTGTGCAGAGGATGGTATGAGAACTGGATGGCTAAACAACACCAAAGTTGCAAACTCTATACCAATTGGATTACAGGATTATTGATTTGGAAAATTTAAAACCCAATAACTCGGCCACCTTTAAAGATCAAGTTGAGCAGAATTGCGGAAAAAAATTGTATGTCTACCAACTATTAAGTTAGTCATATATATGATTGATTTAATCAAACGGAGAATATTTGCTTTCAAATTGTTATGCATGGAACGATCTCTCTTTTAAAACCAACTGTGAAATGACACTGCTATTCTATATATGTAGAGATTATTGGTGCCAGAATTAAAGGAAAATAAAGCACAGATGCAGAATATACCTTTGATGTAGCTGAAGTTGTCCAGAATCCGAGGTTGTCTGGATTGGTTTGGAAGAGCGCAGAACGAGCAAATATAAAAGTAAAGCAAGGACGCAGGACACACAGAGGGGAAGAGACCCTGGGCTAAAAAAAATCCCCATGCTGTCTCCCCCCTCGAACCAAAAAATTTCTCTTTTTTATTAATTTTTTTGACCTGCCATGCAAGCGCACCTGCCATGGCAAAGGCCGGATGACAAAGATCGGTCCAGGACTCAGCTCATCCACTGAGCCTATCGTCCCGATTTCTTATACATCCTGATTCCAAAATTCCATCTGAGCTCACAAATTACAATCGTTCCAACCCAGTAAGCAACCAACAATCGAATCTCTTGTTGAAAAAAGATTGGATCTGACATCGAAACCACAACACCTCTTCAGATTCGAAGAAAGCTCCATCGTCTCAGCTCATCACAGCTGATGAAAACAAAAACAAATAAACACGTCTCAGAATCTATCGAATCGTCAAATAAAATTAAGAACCAAACTACAGCAACAAAATTAAACGAAGCAGAAGTATATAACGAGCTAATATATCCAAATCGGAAGCATATTCTGACCTGTGAATCGATGCAGAGGCATAAGAACACCAGCTGAAGCCGTTTAGCTGAATACGATACCTTCACGTCTCAAAACCACCATCGCCATGTAGATCTCGAACCGATCTAATCGGATTCGAGATCCATAAACACAAAAAGCAATCCATACAGAACAGATCTGAAGGAATAGAGACGAAGAAGAACGACTATTGCGAAGTGGAAGAGGTCAAAGAGAGAGAACGCTAAACGCGTCTGGTATATATTTTCTCTGCAATCCCCCCTTTTATAGAAAGAGCGGCACGAAACGGACGGTGGA
>TCONS_00002511 gene=XLOC_000801
TTTTTAAAAGGTTCCAAAGTGATTGTTCCAAATTGCCACTCACATGGATACTAAATAAACGGTGCTAGGCTAAATTGTAACAAATTCACTTAGCAGTACTTGAATATGATTAGCATGATCAACAGCAGAAGATAAACGATATCTAGTGCCAGATGATAGCTGAACACAACCAACATATAGTTTACACAGATGGGTGATTAAATTGATACAGTGAAATTAAACGTCGTACTACATAATCCTAGACATAATTGAAATGCTTGGGCAGCCATAGGGCTCAGTTTAATTGATCACCTCAGTCTTGCAGGATTCCTGACTTTATCCTTCATTCTGAGCCTCCAAGATGACAAATCCAGTCCCCAGGCAACCGTGATAGAAATTTCTTCAAACCTCCAAGTTTCTTGAGAAGTCGAAACTTCTAAATCAATGAATAGCTTCTATGTATAACAAATACAATACAGGGAGGCAGATTCAAATTCAAATTCTACAACCAACTAATACAAAAACTACAGACTTCAAATAGATTGTTATAAAAGAAAAATCAGTAAACAATAGCCAAAAATGTCGGAGAATGTATGAAGGTTATAGATAACCAGTACAGGTAAAATGAGTAATAGAACATATAGCATGGCCTCAACGCGCTGATTGTGCAGAGGATGGTATGAGAACTGGATGGCTAAACAACACCAAAGTTGCAAACTCTATACCAATTGGATTACAGGATTATTGATTTGGAAAATTTAAAACCCAATAACTCGGCCACCTTTAAAGATCAAGTTGAGCAGAATTGCGGAAAAAAATTGTATGTCTACCAACTATTAAGTTAGTCATATATATGATTGATTTAATCAAACGGAGAATATTTGCTTTCAAATTGTTATGCATGGAACGATCTCTCTTTTAAAACCAACTGTGAAATGACACTGCTATTCTATATATGTAGAGATTATTGGTGCCAGAATTAAAGGAAAATAAAGCACAGATGCAGAATATACCTTTGATGTAGCTGAAGTTGTCCAGAATCCGAGGTTGTCTGGATTGGTTTGGAAGAGCGCAGAACGAGCAAATATAAAAGTAAAGCAAGGACGCAGGACACACAGAGGGGAAGAGACCCTGGGCTAAAAAAAATCCCCATGCTGTCTCCCCCCTCGAACCAAAAAATTTCTCTTTTTTATTAATTTTTTTGACCTGCCATGCAAGCGCACCTGCCATGGCAAAGGCCGGATGACAAAGATCGGTCCAGGACTCAGCTCATCCACTGAGCCTATCGTCCCGATTTCTTATACATCCTGATTCCAAAATTCCATCTGAGCTCACAAATTACAATCGTTCCAACCCAGTAAGCAACCAACAATCGAATCTCTTGTTGAAAAAAGATTGGATCTGACATCGAAACCACAACACCTCTTCAGATTCGAAGAAAGCTCCATCGTCTCAGCTCATCACAGCTGATGAAAACAAAAACAAATAAACACGTCTCAGAATCTATCGAATCGTCAAATAAAATTAAGAACCAAACTACAGCAACAAAATTAAACGAAGCAGAAGTATATAACGAGCTAATATATCCAAATCGGAAGCATATTCTGACCTGTGAATCGATGCAGAGGCATAAGAACACCAGCTGAAGCCGTTTAGCTGAATACGATACCTTCACGTCTCAAAACCACCATCGCCATGTAGATCTCGAACCGATCTAATCGGATTCGAGATCCATAAACACAAAAAGCAATCCATACAGAACAGATCTGAAGGAATAGAGACGAAGAAGAACGACTATTGCGAAGTGGAAGAGGTCAAAGAGAGAGAACGCTAAACGCGTCTGGTATATATTTTCTCTGCAATCCCCCCTTTTATAGAAAGAGCGGCACGAAACGGACGGTGGA
>TCONS_00002512 gene=XLOC_000801
ATTTTGAGAAAAAAAAGAGAGCTTTCAAATTCAAACCAGCAAGAGGCAAACCGAATACAAAACATCTGAAAATAATATGATTCCAGGTCCAAACATGGCTAATAAGAACAGTGTAACAAGCAGATCACCAAAGATTTTCAATTCATGAAAACGGAAAAAAAGTAAGGCCTACAGTTTCTAAGAAATCAGCCGACGAATTAGTGAAATTTATGTAGGCAAAGCTTTGGCTAGGAGAAAAAGACAAAGACAAACAAAATCAATGCTCCAAACACCACACAACAAAAGTGTAGATGGAAATGAGTTGCAACCAGAACCTTGTTCCCTCGCGCATATCTTTCTCATAACACGGATCTTGTAAAACATCCTTCACAAAACCAATTAAACTGAAAACAGTACCATGATACAGTTCAAGTCTAGCAAACCAGACAAATAGAAAAGGTTCCAAAGTGATTGTTCCAAATTGCCACTCACATGGATACTAAATAAACGGTGCTAGGCTAAATTGTAACAAATTCACTTAGCAGTACTTGAATATGATTAGCATGATCAACAGCAGAAGATAAACGATATCTAGTGCCAGATGATAGCTGAACACAACCAACATATAGTTTACACAGATGGGTGATTAAATTGATACAGTGAAATTAAACGTCGTACTACATAATCCTAGACATAATTGAAATGCTTGGGCAGCCATAGGGCTCAGTTTAATTGATCACCTCAGTCTTGCAGGATTCCTGACTTTATCCTTCATTCTGAGCCTCCAAGATGACAAATCCAGTCCCCAGGCAACCGTGATAGAAATTTCTTCAAACCTCCAAGTTTCTTGAGAAGTCGAAACTTCTAAATCAATGAATAGCTTCTATGTATAACAAATACAATACAGGGAGGCAGATTCAAATTCAAATTCTACAACCAACTAATACAAAAACTACAGACTTCAAATAGATTGTTATAAAAGAAAAATCAGTAAACAATAGCCAAAAATGTCGGAGAATGTATGAAGGTTATAGATAACCAGTACAGGTAAAATGAGTAATAGAACATATAGCATGGCCTCAACGCGCTGATTGTGCAGAGGATGGTATGAGAACTGGATGGCTAAACAACACCAAAGTTGCAAACTCTATACCAATTGGATTACAGGATTATTGATTTGGAAAATTTAAAACCCAATAACTCGGCCACCTTTAAAGATCAAGTTGAGCAGAATTGCGGAAAAAAATTGTATGTCTACCAACTATTAAGTTAGTCATATATATGATTGATTTAATCAAACGGAGAATATTTGCTTTCAAATTGTTATGCATGGAACGATCTCTCTTTTAAAACCAACTGTGAAATGACACTGCTATTCTATATATGTAGAGATTATTGGTGCCAGAATTAAAGGAAAATAAAGCACAGATGCAGAATATACCTTTGATGTAGCTGAAGTTGTCCAGAATCCGAGGTTGTCTGGATTGGTTTGGAAGAGCGCAGAACGAGCAAATATAAAAGTAAAGCAAGGACGCAGGACACACAGAGGGGAAGAGACCCTGGGCTAAAAAAAATCCCCATGCTGTCTCCCCCCTCGAACCAAAAAATTTCTCTTTTTTATTAATTTTTTTGACCTGCCATGCAAGCGCACCTGCCATGGCAAAGGCCGGATGACAAAGATCGGTCCAGGACTCAGCTCATCCACTGAGCCTATCGTCCCGATTTCTTATACATCCTGATTCCAAAATTCCATCTGAGCTCACAAATTACAATCGTTCCAACCCAGTAAGCAACCAACAATCGAATCTCTTGTTGAAAAAAGATTGGATCTGACATCGAAACCACAACACCTCTTCAGATTCGAAGAAAGCTCCATCGTCTCAGCTCATCACAGCTGATGAAAACAAAAACAAATAAACACGTCTCAGAATCTATCGAATCGTCAAATAAAATTAAGAACCAAACTACAGCAACAAAATTAAACGAAGCAGAAGTATATAACGAGCTAATATATCCAAATCGGAAGCATATTCTGACCTGTGAATCGATGCAGAGGCATAAGAACACCAGCTGAAGCCGTTTAGCTGAATACGATACCTTCACGTCTCAAAACCACCATCGCCATGTAGATCTCGAACCGATCTAATCGGATTCGAGATCCATAAACACAAAAAGCAATCCATACAGAACAGATCTGAAGGAATAGAGACGAAGAAGAACGACTATTGCGAAGTGGAAGAGGTCAAAGAGAGAGAACGCTAAACGCGTCTGGTATATATTTTCTCTGCAATCCCCCCTTTTATAGAAAGAGCGGCACGAAACGGACGGTGGA
>TCONS_00008437 gene=XLOC_002579
CAGACGCGTTTAGCGTTCTCTCTCTTTGACCTCTTCCACTTCGCAATAGTCGTTCTTCTTCGTCTCTATTCCTTCAGATCTGTTCTGTATGGATTGCTTTTTGTGTTTATGGATCTCGAATCCGATTAGATCGGTTCGAGATCTACATGGCGATGGTGGTTTTGAGACGTGAAGGTATCGTATTCAGCTAAACGGCTTCAGCTGGTGTTCTTATGCCTCTGCATCGATTCACAGCTGTGATGAGCTGAGACGATGGAGCTTTCTTCGAATCTGAAGAGGTGTTGTGGTTTCGATGTCAGATCCAATCTTTTTTCAACAAGAGATTCGATTGTTGGTTGCTTACTGGGTTGGAACGATTGTAATTTGTGAGCTCAGATGGAATTTTGGAATCAGGATGTATAAGAAATCGGGACGATAGGCTCAGTGGATGAGCTGAGTCCTGGACCGATCTTTGTCATCCGGCCTTTGCCATGGCAGGTGCGCTTGCATGGCAGGTCAAAAAAATTAATAAAAAAGAGAAATTTTTTGGTTCGAGGGGGGAGACAGCATGGGGATTTTTTTTAGCCCAGGGTCTCTTCCCCTCTGTGTGTCCTGCGTCCTTGCTTTACTTTTATATTTGCTCGTTCTGCGCTCTTCCAAACCAATCCAGACAACCTCGGATTCTGGACAACTTCAGCTACATCAAAGAAGCTATTCATTGATTTAGAAGTTTCGACTTCTCAAGAAACTTGGAGGTTTGAAGAAATTTCTATCACGGTTGCCTGGGGACTGGATTTGTCATCTTGGAGGCTCAGAATGAAGGATAAAGTCAGGAATCCTGCAAGACTGAGGTGATCAATTAAACTGAGCCCTATGGCTGCCCAAGCATTTCAATTATGTCTAGGATTATGTAGTACGACGTTTAATTTCACTGTATCAATTTAATCACCCATCTGTGTAAACTATATGTTGGTTGTGTTCAGCTATCATCTGGCACTAGATATCGTTTATCTTCTGCTGTTGATCATGCTAATCATATTCAAGTACTGCTAAGTGAATTTGTTACAATTTAGCCTAGCACCGTTTATTTAAAAAAAAAATTGAACATACATAATTTTTTTCTAAGTTAAGAAACTAGTAAAAGTACAATAGCATAAAAATTAGTTTTTAATCTGCAAGATAAATATTAAAGTTGATAAAAACAAAAATCAAATGTGATTACGACAGTAGTCGAAATTTAGGTGATAAATTTTGGAGAAGATATTTTAATTTCTTTTCTTTTGATGTGTAGTAATAGTGGAGAAGAGTTAGGTTTTAGGGAAGAGGAAGTTTTTTTTTTTCACTTCTGTTTTTCTTTTTCTTTTCCCTAATAATTGATGTATGTTTTTTTAATTAAACATACATATAAAATCTGATGTTAAATATAAAATAATAACGGTGTGTATTAAGAGATTAAAGGTGTGTATTTAAAATTTCTCTTAAAAGTAACCTTTAAGTAGGCCTCATAGCCCGGCCCTACCCTAAATTTTAGGGCTTAGGGTAGGGTAGGGCAGGGCTTTGACTTGGTCAACAAAAATTAGGGCCGGGGTTCAAATAAGCAAGTTTTTACCCGCCCTTAAAGCCCATTTCGTTAGGGCTTAAATAGGGCCGAAAGGGCCGAATATGACATTATTTATTTTAATGAAATAAATTCATAAAGAAATTTTAAATACACACCCTTAATTTCTTAATACACACTCATTGCCTAATACACCCATCATCTAGTTTTTCATTTCGATATTAAACTTAATACATATCCCAAACTGCCTAT
>TCONS_00002513 gene=XLOC_000801
TTTTTTTTTTAAATGGAAATGAGTTGCAACCAGAACCTTGTTCCCTCGCGCATATCTTTCTCATAACACGGATCTTGTAAAACATCCTTCACAAAACCAATTAAACTGAAAACAGTACCATGATACAGTTCAAGTCTAGCAAACCAGACAAATAGAAAAGGTTCCAAAGTGATTGTTCCAAATTGCCACTCACATGGATACTAAATAAACGGTGCTAGGCTAAATTGTAACAAATTCACTTAGCAGTACTTGAATATGATTAGCATGATCAACAGCAGAAGATAAACGATATCTAGTGCCAGATGATAGCTGAACACAACCAACATATAGTTTACACAGATGGGTGATTAAATTGATACAGTGAAATTAAACGTCGTACTACATAATCCTAGACATAATTGAAATGCTTGGGCAGCCATAGGGCTCAGTTTAATTGATCACCTCAGTCTTGCAGGATTCCTGACTTTATCCTTCATTCTGAGCCTCCAAGATGACAAATCCAGTCCCCAGGCAACCGTGATAGAAATTTCTTCAAACCTCCAAGTTTCTTGAGAAGTCGAAACTTCTAAATCAATGAATAGCTTCTATGTATAACAAATACAATACAGGGAGGCAGATTCAAATTCAAATTCTACAACCAACTAATACAAAAACTACAGACTTCAAATAGATTGTTATAAAAGAAAAATCAGTAAACAATAGCCAAAAATGTCGGAGAATGTATGAAGGTTATAGATAACCAGTACAGGTAAAATGAGTAATAGAACATATAGCATGGCCTCAACGCGCTGATTGTGCAGAGGATGGTATGAGAACTGGATGGCTAAACAACACCAAAGTTGCAAACTCTATACCAATTGGATTACAGGATTATTGATTTGGAAAATTTAAAACCCAATAACTCGGCCACCTTTAAAGATCAAGTTGAGCAGAATTGCGGAAAAAAATTGTATGTCTACCAACTATTAAGTTAGTCATATATATGATTGATTTAATCAAACGGAGAATATTTGCTTTCAAATTGTTATGCATGGAACGATCTCTCTTTTAAAACCAACTGTGAAATGACACTGCTATTCTATATATGTAGAGATTATTGGTGCCAGAATTAAAGGAAAATAAAGCACAGATGCAGAATATACCTTTGATGTAGCTGAAGTTGTCCAGAATCCGAGGTTGTCTGGATTGGTTTGGAAGAGCGCAGAACGAGCAAATATAAAAGTAAAGCAAGGACGCAGGACACACAGAGGGGAAGAGACCCTGGGCTAAAAAAAATCCCCATGCTGTCTCCCCCCTCGAACCAAAAAATTTCTCTTTTTTATTAATTTTTTTGACCTGCCATGCAAGCGCACCTGCCATGGCAAAGGCCGGATGACAAAGATCGGTCCAGGACTCAGCTCATCCACTGAGCCTATCGTCCCGATTTCTTATACATCCTGATTCCAAAATTCCATCTGAGCTCACAAATTACAATCGTTCCAACCCAGTAAGCAACCAACAATCGAATCTCTTGTTGAAAAAAGATTGGATCTGACATCGAAACCACAACACCTCTTCAGATTCGAAGAAAGCTCCATCGTCTCAGCTCATCACAGCTGATGAAAACAAAAACAAATAAACACGTCTCAGAATCTATCGAATCGTCAAATAAAATTAAGAACCAAACTACAGCAACAAAATTAAACGAAGCAGAAGTATATAACGAGCTAATATATCCAAATCGGAAGCATATTCTGACCTGTGAATCGATGCAGAGGCATAAGAACACCAGCTGAAGCCGTTTAGCTGAATACGATACCTTCACGTCTCAAAACCACCATCGCCATGTAGATCTCGAACCGATCTAATCGGATTCGAGATCCATAAACACAAAAAGCAATCCATACAGAACAGATCTGAAGGAATAGAGACGAAGAAGAACGACTATTGCGAAGTGGAAGAGGTCAAAGAGAGAGAACGCTAAACGCGTCTGGTATATATTTTCTCTGCAATCCCCCCTTTTATAGAAAGAGCGGCACGAAACGGACGGTGGA
>TCONS_00002514 gene=XLOC_000801
TTTTTTTTTAAGCTAAATTGTAACAAATTCACTTAGCAGTACTTGAATATGATTAGCATGATCAACAGCAGAAGATAAACGATATCTAGTGCCAGATGATAGCTGAACACAACCAACATATAGTTTACACAGATGGGTGATTAAATTGATACAGTGAAATTAAACGTCGTACTACATAATCCTAGACATAATTGAAATGCTTGGGCAGCCATAGGGCTCAGTTTAATTGATCACCTCAGTCTTGCAGGATTCCTGACTTTATCCTTCATTCTGAGCCTCCAAGATGACAAATCCAGTCCCCAGGCAACCGTGATAGAAATTTCTTCAAACCTCCAAGTTTCTTGAGAAGTCGAAACTTCTAAATCAATGAATAGCTTCTATGTATAACAAATACAATACAGGGAGGCAGATTCAAATTCAAATTCTACAACCAACTAATACAAAAACTACAGACTTCAAATAGATTGTTATAAAAGAAAAATCAGTAAACAATAGCCAAAAATGTCGGAGAATGTATGAAGGTTATAGATAACCAGTACAGGTAAAATGAGTAATAGAACATATAGCATGGCCTCAACGCGCTGATTGTGCAGAGGATGGTATGAGAACTGGATGGCTAAACAACACCAAAGTTGCAAACTCTATACCAATTGGATTACAGGATTATTGATTTGGAAAATTTAAAACCCAATAACTCGGCCACCTTTAAAGATCAAGTTGAGCAGAATTGCGGAAAAAAATTGTATGTCTACCAACTATTAAGTTAGTCATATATATGATTGATTTAATCAAACGGAGAATATTTGCTTTCAAATTGTTATGCATGGAACGATCTCTCTTTTAAAACCAACTGTGAAATGACACTGCTATTCTATATATGTAGAGATTATTGGTGCCAGAATTAAAGGAAAATAAAGCACAGATGCAGAATATACCTTTGATGTAGCTGAAGTTGTCCAGAATCCGAGGTTGTCTGGATTGGTTTGGAAGAGCGCAGAACGAGCAAATATAAAAGTAAAGCAAGGACGCAGGACACACAGAGGGGAAGAGACCCTGGGCTAAAAAAAATCCCCATGCTGTCTCCCCCCTCGAACCAAAAAATTTCTCTTTTTTATTAATTTTTTTGACCTGCCATGCAAGCGCACCTGCCATGGCAAAGGCCGGATGACAAAGATCGGTCCAGGACTCAGCTCATCCACTGAGCCTATCGTCCCGATTTCTTATACATCCTGATTCCAAAATTCCATCTGAGCTCACAAATTACAATCGTTCCAACCCAGTAAGCAACCAACAATCGAATCTCTTGTTGAAAAAAGATTGGATCTGACATCGAAACCACAACACCTCTTCAGATTCGAAGAAAGCTCCATCGTCTCAGCTCATCACAGCTGATGAAAACAAAAACAAATAAACACGTCTCAGAATCTATCGAATCGTCAAATAAAATTAAGAACCAAACTACAGCAACAAAATTAAACGAAGCAGAAGTATATAACGAGCTAATATATCCAAATCGGAAGCATATTCTGACCTGTGAATCGATGCAGAGGCATAAGAACACCAGCTGAAGCCGTTTAGCTGAATACGATACCTTCACGTCTCAAAACCACCATCGCCATGTAGATCTCGAACCGATCTAATCGGATTCGAGATCCATAAACACAAAAAGCAATCCATACAGAACAGATCTGAAGGAATAGAGACGAAGAAGAACGACTATTGCGAAGTGGAAGAGGTCAAAGAGAGAGAACGCTAAACGCGTCTGGTATATATTTTCTCTGCAATCCCCCCTTTTATAGAAAGAGCGGCACGAAACGGACGGTGGA
>TCONS_00002515 gene=XLOC_000801
TTTTTTTAAAAAAGGTTCCAAAGTGATTGTTCCAAATTGCCACTCACATGGATACTAAATAAACGGTGCTAGGCTAAATTGTAACAAATTCACTTAGCAGTACTTGAATATGATTAGCATGATCAACAGCAGAAGATAAACGATATCTAGTGCCAGATGATAGCTGAACACAACCAACATATAGTTTACACAGATGGGTGATTAAATTGATACAGTGAAATTAAACGTCGTACTACATAATCCTAGACATAATTGAAATGCTTGGGCAGCCATAGGGCTCAGTTTAATTGATCACCTCAGTCTTGCAGGATTCCTGACTTTATCCTTCATTCTGAGCCTCCAAGATGACAAATCCAGTCCCCAGGCAACCGTGATAGAAATTTCTTCAAACCTCCAAGTTTCTTGAGAAGTCGAAACTTCTAAATCAATGAATAGCTTCTATGTATAACAAATACAATACAGGGAGGCAGATTCAAATTCAAATTCTACAACCAACTAATACAAAAACTACAGACTTCAAATAGATTGTTATAAAAGAAAAATCAGTAAACAATAGCCAAAAATGTCGGAGAATGTATGAAGGTTATAGATAACCAGTACAGGTAAAATGAGTAATAGAACATATAGCATGGCCTCAACGCGCTGATTGTGCAGAGGATGGTATGAGAACTGGATGGCTAAACAACACCAAAGTTGCAAACTCTATACCAATTGGATTACAGGATTATTGATTTGGAAAATTTAAAACCCAATAACTCGGCCACCTTTAAAGATCAAGTTGAGCAGAATTGCGGAAAAAAATTGTATGTCTACCAACTATTAAGTTAGTCATATATATGATTGATTTAATCAAACGGAGAATATTTGCTTTCAAATTGTTATGCATGGAACGATCTCTCTTTTAAAACCAACTGTGAAATGACACTGCTATTCTATATATGTAGAGATTATTGGTGCCAGAATTAAAGGAAAATAAAGCACAGATGCAGAATATACCTTTGATGTAGCTGAAGTTGTCCAGAATCCGAGGTTGTCTGGATTGGTTTGGAAGAGCGCAGAACGAGCAAATATAAAAGTAAAGCAAGGACGCAGGACACACAGAGGGGAAGAGACCCTGGGCTAAAAAAAATCCCCATGCTGTCTCCCCCCTCGAACCAAAAAATTTCTCTTTTTTATTAATTTTTTTGACCTGCCATGCAAGCGCACCTGCCATGGCAAAGGCCGGATGACAAAGATCGGTCCAGGACTCAGCTCATCCACTGAGCCTATCGTCCCGATTTCTTATACATCCTGATTCCAAAATTCCATCTGAGCTCACAAATTACAATCGTTCCAACCCAGTAAGCAACCAACAATCGAATCTCTTGTTGAAAAAAGATTGGATCTGACATCGAAACCACAACACCTCTTCAGATTCGAAGAAAGCTCCATCGTCTCAGCTCATCACAGCTGATGAAAACAAAAACAAATAAACACGTCTCAGAATCTATCGAATCGTCAAATAAAATTAAGAACCAAACTACAGCAACAAAATTAAACGAAGCAGAAGTATATAACGAGCTAATATATCCAAATCGGAAGCATATTCTGACCTGTGAATCGATGCAGAGGCATAAGAACACCAGCTGAAGCCGTTTAGCTGAATACGATACCTTCACGTCTCAAAACCACCATCGCCATGTAGATCTCGAACCGATCTAATCGGATTCGAGATCCATAAACACAAAAAGCAATCCATACAGAACAGATCTGAAGGAATAGAGACGAAGAAGAACGACTATTGCGAAGTGGAAGAGGTCAAAGAGAGAGAACGCTAAACGCGTCTGGTATATATTTTCTCTGCAATCCCCCCTTTTATAGAAAGAGCGGCACGAAACGGACGGTGGA
>TCONS_00002516 gene=XLOC_000801
TTTTTTTAAATAAACGATATCTAGTGCCAGATGATAGCTGAACACAACCAACATATAGTTTACACAGATGGGTGATTAAATTGATACAGTGAAATTAAACGTCGTACTACATAATCCTAGACATAATTGAAATGCTTGGGCAGCCATAGGGCTCAGTTTAATTGATCACCTCAGTCTTGCAGGATTCCTGACTTTATCCTTCATTCTGAGCCTCCAAGATGACAAATCCAGTCCCCAGGCAACCGTGATAGAAATTTCTTCAAACCTCCAAGTTTCTTGAGAAGTCGAAACTTCTAAATCAATGAATAGCTTCTATGTATAACAAATACAATACAGGGAGGCAGATTCAAATTCAAATTCTACAACCAACTAATACAAAAACTACAGACTTCAAATAGATTGTTATAAAAGAAAAATCAGTAAACAATAGCCAAAAATGTCGGAGAATGTATGAAGGTTATAGATAACCAGTACAGGTAAAATGAGTAATAGAACATATAGCATGGCCTCAACGCGCTGATTGTGCAGAGGATGGTATGAGAACTGGATGGCTAAACAACACCAAAGTTGCAAACTCTATACCAATTGGATTACAGGATTATTGATTTGGAAAATTTAAAACCCAATAACTCGGCCACCTTTAAAGATCAAGTTGAGCAGAATTGCGGAAAAAAATTGTATGTCTACCAACTATTAAGTTAGTCATATATATGATTGATTTAATCAAACGGAGAATATTTGCTTTCAAATTGTTATGCATGGAACGATCTCTCTTTTAAAACCAACTGTGAAATGACACTGCTATTCTATATATGTAGAGATTATTGGTGCCAGAATTAAAGGAAAATAAAGCACAGATGCAGAATATACCTTTGATGTAGCTGAAGTTGTCCAGAATCCGAGGTTGTCTGGATTGGTTTGGAAGAGCGCAGAACGAGCAAATATAAAAGTAAAGCAAGGACGCAGGACACACAGAGGGGAAGAGACCCTGGGCTAAAAAAAATCCCCATGCTGTCTCCCCCCTCGAACCAAAAAATTTCTCTTTTTTATTAATTTTTTTGACCTGCCATGCAAGCGCACCTGCCATGGCAAAGGCCGGATGACAAAGATCGGTCCAGGACTCAGCTCATCCACTGAGCCTATCGTCCCGATTTCTTATACATCCTGATTCCAAAATTCCATCTGAGCTCACAAATTACAATCGTTCCAACCCAGTAAGCAACCAACAATCGAATCTCTTGTTGAAAAAAGATTGGATCTGACATCGAAACCACAACACCTCTTCAGATTCGAAGAAAGCTCCATCGTCTCAGCTCATCACAGCTGATGAAAACAAAAACAAATAAACACGTCTCAGAATCTATCGAATCGTCAAATAAAATTAAGAACCAAACTACAGCAACAAAATTAAACGAAGCAGAAGTATATAACGAGCTAATATATCCAAATCGGAAGCATATTCTGACCTGTGAATCGATGCAGAGGCATAAGAACACCAGCTGAAGCCGTTTAGCTGAATACGATACCTTCACGTCTCAAAACCACCATCGCCATGTAGATCTCGAACCGATCTAATCGGATTCGAGATCCATAAACACAAAAAGCAATCCATACAGAACAGATCTGAAGGAATAGAGACGAAGAAGAACGACTATTGCGAAGTGGAAGAGGTCAAAGAGAGAGAACGCTAAACGCGTCTGGTATATATTTTCTCTGCAATCCCCCCTTTTATAGAAAGAGCGGCACGAAACGGACGGTGGA
>TCONS_00008442 gene=XLOC_002579
CTCCACCGTCCGTTTCGTGCCGCTCTTTCTATAAAAGGGGGGATTGCAGAGAAAATATATACCAGACGCGTTTAGCGTTCTCTCTCTTTGACCTCTTCCACTTCGCAATAGTCGTTCTTCTTCGTCTCTATTCCTTCAGATCTGTTCTGTATGGATTGCTTTTTGTGTTTATGGATCTCGAATCCGATTAGATCGGTTCGAGATCTACATGGCGATGGTGGTTTTGAGACGTGAAGGTATCGTATTCAGCTAAACGGCTTCAGCTGGTGTTCTTATGCCTCTGCATCGATTCACAGCTGTGATGAGCTGAGACGATGGAGCTTTCTTCGAATCTGAAGAGGTGTTGTGGTTTCGATGTCAGATCCAATCTTTTTTCAACAAGAGATTCGATTGTTGGTTGCTTACTGGGTTGGAACGATTGTAATTTGTGAGCTCAGATGGAATTTTGGAATCAGGATGTATAAGAAATCGGGACGATAGGCTCAGTGGATGAGCTGAGTCCTGGACCGATCTTTGTCATCCGGCCTTTGCCATGGCAGGTGCGCTTGCATGGCAGGTCAAAAAAATTAATAAAAAAGAGAAATTTTTTGGTTCGAGGGGGGAGACAGCATGGGGATTTTTTTTAGCCCAGGGTCTCTTCCCCTCTGTGTGTCCTGCGTCCTTGCTTTACTTTTATATTTGCTCGTTCTGCGCTCTTCCAAACCAATCCAGACAACCTCGGATTCTGGACAACTTCAGCTACATCAAAGAAGCTATTCATTGATTTAGAAGTTTCGACTTCTCAAGAAACTTGGAGGTTTGAAGAAATTTCTATCACGGTTGCCTGGGGACTGGATTTGTCATCTTGGAGGCTCAGAATGAAGGATAAAGTCAGGAATCCTGCAAGACTGAGGTGATCAATTAAACTGAGCCCTATGGCTGCCCAAGCATTTCAATTATGTCTAGGATTATGTAGTACGACGTTTAATTTCACTGTATCAATTTAATCACCCATCTGTGTAAACTATATGTTGGTTGTGTTCAGCTATCATCTGGCACTAGATATCGTTTATCTTCTGCTGTTGATCATGCTAATCATATTCAAGTACTGCTAAGTGAATTTGTTACAATTTAGCCTAGCACCGTTTATTTAGTATCCATGTGAGTGGCAATTTGGAACAATCACTTTGGAACCTTTTCTATTTGTCTGGTTTGCTAGACTTGAACTGTATCATGGTACTGTTTTCAGTTTAATTGGTTTTGTGAAGGATGTTTTACAAGATCCGTGTTATGAGAAAGATATGCGCGAGGGAACAAGGTTCTGGTTGCAACTCATTTCCATCTACACTTTTGTTGTGTGGTGTTTGGAGCATTGATTTTGTTTGTCTTTGTCTTTTTCTCCTAGCCAAAGCTTTGCCTACATAAATTTCACTAATTCGTCGGCTGATTTCTTAGAAACTGTAGGCCTTACTTTTTTTCCGTTTTCATGAATTGAAAATCTTTGGTGATCTGCTTGTTACACTGTTCTTATTAGCCATGTTTGGACCTGGAATCATATTATTTTCAGATGTTTTGTATTCGGTTTGCCTCTTGCTGGTTTGAATTTGAAAGCTCTCTTTTTTTTCTCTCTCTCTCTCTAAGCTCATGCTTCGTTGTCAGCCTTCCTCTTGGCCGTGTGTTTTTAAGTGGTAAACGATTTACAATTACTGCCAAAATTCAAATTTTAAACGATTGGTAATTGAATCAGTTGATCGAAATGGTTGAACACTTGATTAATGGGTAGAATCAAATTCAATTCAAGATCTGAACGCTCAAAATGGTTGAGTATCTGTTACCTTGTGGTTCGGATAATGGTGGTTCGAGTCCACCCAGATCTGCCCTAGATCTAAGATCTTTGGGCTCAGCAACTAGTAAAGGATAATGTGAAAGGGAGTTAAACTAGTAAAGGATAATGTGAAAGGGAGTTAATTTGTGCCGTTGTACGAGACTTCACTTCTGTCTTTTTTTGTTGACACGTCTTTTTTTGGTTGAAAGTTGAAACAAGCATCTCTTACGAATATCTTCTCATTTGGCCAAATTCAAGTTGTGGCCGTTATGCATTATCATGGAGTCATATTTATCTCTATTATTCGATTGCTTTTTTGTGGCTTTAGAGCCTAACGTTGTAGTTGTTTCTATCATACGGTTTTCTCTCTTTTTAATTTCTTTTTTCCTTTTGTGATAGGGTGATTACGGTTTACATGTCTAAATTTACTATGCATATGTCTTTTTTGTAAAAACGTAAT
>TCONS_00002519 gene=XLOC_000804
AGTAATTTTTTTTTCTTCCTCGGAATGTAGAGCGATCAAATGGATCCCAAGATGACACTTCAAATTCTCTTGGTGTGAGGTTGATGGGCCAAGGATCCACAACTTCAGGCAACATGGATGATCTTACAATGGGGCGTCAAGCTGTCCTGGTTCAATACTTGCGGTAACTTTACATAAGAGGCCTCATGTAATTGTGGGAACCCGTCCCTTGTGGGATCTTCTAAGTTATATGGCCGATATACTATCCTTTATCAGCCCTGTGTGATACCAGATCTGCAGCTTAGAGTATCAGAACAGTATCGGAAAGAGGTTGGTTCTCCTATCTTTCTTGGATATTTCCACTCCTGCAGCAGCTCGCATGGGTATTTATTGGTAACTGATGTTC
>TCONS_00011461 gene=XLOC_003594
CTTGGAGTCCTTGACTCCTTGTGGTATTCTCACAAGATAAGTTTTCAGGCCTCTATATATATCAGATTAAAGTCCCTTTGCTAGCTACGCAATTCATTAAGCAAACAGTCCCATTATGAGAGAAAGCAGTAGCATAGCGTAGAATGCTTTTACTGTGTTTGTGTTGCTGTTGTTTTTGTGTTTGTTGTGTTGCTGAGAAGGATGACCACAATCAGTGGAGCTGCAATTGACGCTGGTCCTTATGGTAATGCCATAGTTCAGTTAGGAAAACTTTAGAGGGATTTTCATATACACCTAATTTTGAAGAGTAATTTTAAATAAAACCCACATAATA
>TCONS_00008471 gene=gene20678-v1.0-hybrid
ACAATCCTCACCGTTATTGCTTTTAGGTATCGCGACAAAGATGGCTAGCCATTGATGAACCCATTGGCGCCAACGATTCCGAGAAAGGGGCATTTGGGGTTTGTCTGATTTGGGAAATAGAGGTTCATAAAGTGCAAGACGTTGTGTTGGCGACGAAGCTGTGAGCAAGACGTGTCTACTCATCTCCTACACCACCTTCTGCATTAACGCCGACCATGACGCTACCTCACCAACCGGTAACCGGACCGCCTTGAGGTCCCTGACGCGATCCTAGCTTTGGTTGCTTCAACAGGCGACCGTAGGAGGAGGAACGACGCCGAGAAGCTCCGAGTTTCTCTGGCGATTTCTGCAATTCCCGGCAACTCCGTCCACCAATTTGACTGCATGTGGATTTTCCGGTTTTGGTGATGCTAGCGATGCCGACAAGCTCTTCCGACGCTTTCTAGGTTGCTTGCTAATTGAATGGCGATCAATCCTTCAAGCTTTGTAAGTCTGGGTAAGTGATTATGCTGTTAGAGGTGTTCTGGGTCTTTCTGCTATGCTGGCACCACCATCAGTGTTGGTTGTTTTGGGTTTGTTTGAACCAACTTGGGTTCACTTTGATGGATTGATGTTAAATTTAGGTTTCTATGTGTTTGTTCACAGAAATTAGTAAGGTGGTGGAGAGAAGGCAACGTTCCTAGCTACTGTGTTTATCATTGGAAAGCAAATTAGGAACTTGGTTCCTGAATTGATAAAATGGCAAGTTGAAATGCTTTTGGTTTGTGTTTGTAATTTCTGGAATTGCTTGATATTGTCTAAATGACTCAGTGTCATGAGAAATGAGAAAATTGGGGTTTTACGTCATGAAGGAATGGTGTGTGATTATTAATAGATGATTGATTGATTGCTTGAGATTTAGTTGACACCTCAATATCTAAGTCGTATTGTACAAGTAGGTGGGTGGTACTGAACTAGTTTGGATAATGGAAATTGGGTTTGAATTGTGGCATGTTGGCATCCTTAATTATAGGGTGGTGCTTTCGGCTCTCTTTGGGACAGCTTTGGTCCACTTATTTGGCTTGAATTTGAGAGTGAAGTTTATGTTGTAGTTCAGATTTTGACGAAGAGGTAAATATGGAGAATCGGACCAGCTGCCTTGTTCAATTATGGATGCAGAGAGTAAACTAAGAAGCTTACTTTGAATGATTTGATAAAAGGGTGAGTTGAGCTACTTGTACGTTAAAGTTTCTAGTTTGGGTCCTTTGTTACTACCCTTGTGTTATCACGTTTGATTTTGGTCAATTGAATTAAGGGTTTTGTGAGTTTGTTTGATTGGGGTGGTTTGCGTAGTAATCACTCTGTTATGAACTGATATTGGTATTGAAGATGTTAAGTTACTGATGTGTAGACTATGATCAGCGGCTTAATATGATTCTCGTTTTCTTTGACCGTTGGGTAAAGCTCTGCCCAAAGATTCTTTTCTAACCGGACAGTCAGATTGATCTGGTGTGTCACTGATTCCACTGTTT
>TCONS_00011463 gene=XLOC_003596
CCTCCAGGCAAGTCAACCAGAACCAACTTCACCAAATCTGTTGAACCTCTGCAACCTCATAGAAACCCACTCATAGCACTTCGATTAATAGTCTTACACCAACAACCAAATCTTCAAATACATTAAATTAATATAAAACCCATCTGACGTAAATCATCAAACATGTACTCTTTCATTTTAAACCCAAGTTTACTTAACATTCTAACCATAGTAAATCCCTTAGATATACTATGGACACCCGTTTTCGACAAACAACTTTCCCAAATCTGTACATAAAAGTATAAAACTCCAACATCCAATTCAATACATAAGCACATTCCAACAATTCAACCTATTCTCCATAATTACCAAATTCTAATCCCCCTTACCGTATGAAAAATTGTGTGAGACCATCTCTAAAACCATTCTCTACACCCAAAGAGTAGCTCGGCAGCAACCAAGTCTCTCACTGCTGCTCTTCTCTGCTTCCTTTCACCTCTAAAATGCAGCAGCTAATCCGACCTCCCTTACTGACATTCTTTCATCCTTTCAACAACACAACAACCCACACATCAATCTCAATAATCACAGCCTTAAAATTGCAGAAAACTTAGAACCTCAAGGAAAGCAAGAACACCGAAATTAGAGTAATACAATTACTGTTCTCACTCCCAGCAACACTAACACAGTAACCTGATATGAACAACAAACCCAAAATCATCACCT
>TCONS_00008482 gene=gene30338-v1.0-hybrid
TCAAAACCGACATCAGCCCTCTCCCGAGATAAGAGTGGAAGGGGATTGGATCAAGGGCGATCCTTTCGGGAAGGATCGAGCATCCTCAACCCGAGAGAAGAGGAAGGCTTCTGAGGCTTATTTATCTTAAGACCCTTTATCAAGACAGAGAGAAGAGGGACGAGGGGCATCTGATTGGGAGGTCCAACAATTGTAGACTGGTCTTGGCGTGCAGGGTGACCACCGAGTGTGGGGTTTACGGCTGAGTACCGATGATATCGCTGTATGTGGGAGTTCTGTTGCGTACGGAGATTTACGGCTGAGAGCCGGGGATTACCAATGTGTGCAGTGAATTATTGATGTGAGCAGTGGATTTCCACATGTGCAGGGAGAAGGTTGGAGAGAAATGACACGGTGCTCCACTGACGCTGTGACACGCGATTGAGACCGATGATTTCTTCTCTCAGTCTCAACTATACAGGGGCTCGAGAAGCTTCAAAGCTTCTAAACCCCTAATCGATGTCTTTGTCAAGCCACGAGATGGACGGGAAGATCTCATCCAATTCCTCCTTTTACTACGGTGCTGCCACAATTTTGATAACACAATTGATGGGTGTTCCGACTCTGATTGGTTGTACCTGTGGTGAGAGACTTCAAACTTGGTTCTCATGTCAGGATTTATGTCAGGTATTGTTAGTTCTAAATTGAATCGAGTTTTGAATAAATTAGTGAATTTTGGGAACTATATTCTTGAATTAATCTGGGTCAGAGCAGAGATATGATTGCTAGGGATAAGCTGTGGGGGAGATATATGATTCTACGTGGTTGTATTTCCCATAATCTTAAGTTTTAACAGCTTCATATTGATCGCTATGAATGACTTTTAGCTAAGTGTTTGATTATGATTGATCTTTTGTAATCGTATCTGGTGTTTGGGATGCTGAGGATTATGTTTTCTGATTTGCTTTGATGTCTTTCGGTCATTGGGTTTTCTTGTTTTTGATTATGAGTATCATAATAATGGTTACCCAGGTAGTATGAAGTACCGAGTTTAATGTTGTGGTGAATGCAAATTGCTCTGGTGACTTTTGATTTGAAATATTATCTTTGTTATGACTTAGATGTTCAGTTTCAAGGCAGCATGAGGAATGAATCAAAAATTTGGGACGTCAGAATTTGAAAGCTCAAAGTGTATGAACCATTGTCTTCTTGAAGTGTTTTGGAGTATACTTATGGTTCTTTTCAAGTTGTTATAAACTGAAATGACTGATATGGGGCTTTTAGTATTTGTTCTTCCTTGATTTCGAGAGTGAGTGTGATGGTCAGGATACCATTGCATTGAAAATTTAAAGATCTATGTTCATAAGTTATGTGCAGCACATCCAATGGTGCGATATGTGGGTAAGTAGTCTCCTCTAAAGTTGTTGTCTTGAATTAGAAGGAATATTCATACATTATTTAAGAATTTTATATATTTTAAGAAATCACAATTGAGGTGCTATAACTCCAAGTGCTATTTGGGTTACTGTAAAGGATGTTCTTCTGGCAATATCAGATGCCTATACTGATAGTCTGTTACTTTAGATGAGTTGTCAAATTTGTTTAGTCTTCTTAAGCTTTGTGATTTGGTTAAAGATAGCTAAACCCTTATTTATCATAAGATTTTGTAAACTGTGGGTTGTTAATGTATTTTTATGTAGCATAGGGCAACTGGGTTGTGTTTGAATTTTCAGTAGGATTTGATGACTCCTATTGATATGAAATCTTATGGACTCGTAATTCCATATGTCTACTGTTAATCCGGAGAATTATGTGTTTTTTTACCGGGTCACTAATTATTGAAGTTTTGCAGAAGTACAACTCTTCATGGAGATTAACCAGGAATCCAGGATTCATACGTGATTTTGAAATTGTCTGTTTTTCTTCTCTTCATAGTTACTTCATTATTTGTGTAAATATGTTTGCTGGGGATCTGTATACGTAATGTATATATAACTATATATTGTTGGATATCTGTATATGTAATATGTATGTAATCGCATATGCATACCGAGCAAAACCAAGAAAAGGATCGAAGCCAAGAAGAGGATCCATGAATTTCTGCTCCCAGTTTTGTTTATTGGGTTGGACCGAGGAACATAATAACCTCTGAACTACAAGTAAGCTCAGGACCTCTGGTTACTAGACACACAAAGGGCAGAGTTTCGTCTATAGAGGCAAGGAAGCTAGAGGCGATTAATACTGGAATATGTGTAATTACATATCGGCAACAAAGCCGAGGGAAGATCTATCGGCCTCTACTGCCAGGCTTGACCAGGTACTATTGTTATCATTTCAGCTTATTTTTACAGATTGATATGTCTTCAAACTGCTGGACTAAATTAAATTGTTTGTGTATAACTGGTATAAGTGCGTAACTTACTTCAAAATGTGTTGATAAGTATTCAGTTCATCTTGCAGACTCTATTACATTGTGGAACTTCTGAGAATTTTCGAACCTTCTTTTATTGACTGATATATGAGTGAAAGTGAACTTTTATAGTTGGACCACCTTGCTTGATTGCTATTCAAGTAGGCCACTAATTCTTTTGAGTTGTTTGCAGAAGCCATTGGTTTTTGCAGGTTCAGCTTCATTAAATTACAGAAAGTTGAAGGGAAAGAGCTTCTCTTTGAAGTGTTGCTGCAAGCAACCAAGAGAGGGAGTGACAGGTGCTTTTTAGGTGAATTCTCTTACCGCTTAATGCGGGGATTACTACGCTTGACGTGGGGTGTAGGGATAAGCAAGTAGGGATTGTGTCTCCCTTGGGTGAAAGGCCCTAAATCTGATTGGGGCTCGTGGTGTATGAGCGGATAATTAAGTAGGGATTGTGCCTTCCTAGGGTGAAAAGCCCAGAACCCAATCAGGATGCCGCGGTGTGCGGCGGATTACCGCTGTGAGCGGGGTTTACGGCCTAGTGCCGGGTTTTACCGCGGATTGCGGGGTTTACCACCAAGTGTGGGGTTTACGGCCAAGTGCCGGGTTTTACTGTTAGAGTGCAGGGTTACCACCGAGTGTGGAGTTTACTGTTGCGTACGGAGATTTACGGCTGAGTACCGATGATATGGCTGTATGTGGGAGATCTGTTGCGTACGGAGATTTACGGCTGAGTACCGATGATATCGCTGTATGTGGGAGATCTGTTGCGGAGATTTACGGCTGAGAGCCGGGGATTACCAATGTGTGCGGTGAATTATTGATGTGTGCAGTGGATTTCCACATGTGCAGGTATTGTCATTACGGTTTTATGCAAGTGTTATTTTTTTTTTTGTAACGTGTTCTTGATGAAATCTAGAAATTAAACCCAAAAAGGACACCTAACGAAGAAAAAGAAGAATGGAAAGAAATGAAACTAAAATTTGTGACAAT
>TCONS_00011465 gene=XLOC_003598
CTTGGTGGGTCTAAAGATGTTTTGGGTAAACAAGATTAGAGTATGTGGTGATGCATGATAGTAGTAATCAAGTCTCAGACATATGAGACCTAACACAATCTATAACATATACTTTCGAAGTTTGCTCTGGTATTGTCAGTGTAATCCAGATTTAAGTATTTGCTCATTTGCCTAATTAGTCAATCCTTTGTGACTAAAATCACCACATTGCACCAAAATGTAAGAATGCCATTCATACTCTGGTTCCTTTTATTCTTACCGCTTTCTGACATGAATGGTCAGATTTAATTAGAAAACTTGGAGAATCCTGATAATAAAAGCACAATGTGGATCATCAAGTTAACACTGAAGGTATAGATTATCCTTTTGCAATATTCATCAACCATAAGCCCTTTCAAACAGTAAACCGATTTACAATTTGATCAATTTAAAATATCCATTAGTTCACTCTATTCCTCAGAAACTCGTTAAGCATCAAAATCTTTGTTTTCACTTATTGATTCATCACCGTATATGTCTATCAAACCTGAGTAACTTTCCAGCAACTGCTCAATGACTTGACCAAAAACCAAACCTTAGTAACTTTCCAGCAACTGCTCAGTGACTTGAGCAAACTAAATTGAAAACCATGTATCTGTAAGACAGCTAGACCGTACCTAGTCTTTTTTTTGGACGAA
>TCONS_00002548 gene=XLOC_000829
TATTGTGCCTATAAATAGCTGACCCTATTCAGCTTTCTTGCCATAATTTTGAGAGACTCTCTCTAGTTGTTTCTCTTTCTAGAGTTACGACTAAACTTCGGCGGATCATAACTTTTGATCCGTAACTCCGATTTTGAATTCGCGAAGGGCTACGAGTTCATATCAATGTCCTTTTTCTATCCTAGAAGTTTGGGCTGGATCCAACAGTGATTCTAGATGGCTCGTTTTAGGTGGCTCGGTTTACGATTGGTATTCGTGGTGGGGTTTCGATGCTATCGAGGGACTCGAGAACAGTCCTTGACCAGAAAGTGAGCAAGAGCAAGGTGATGGTGTAATGGTTGTCATTGGATCATAATGTGGGTATACAGATGTTAAAATAATGGATTGCAGGTATAAAATTTGTAGAAGTTAAGATC
>TCONS_00002549 gene=XLOC_000829
TATTGTGCCTATAAATAGCTGACCCTATTCAGCTTTCTTGCCATAATTTTGAGAGACTCTCTCTAGTTGTTTCTCTTTCTAGAGTTACGACTAAACTTCGGCGGATCATAACTTTTGATCCGTAACTCCGATTTTGAATTCGCGAAGGGCTACGAGTTCATATCAATGTCCTTTTTCTATCCTAGAAGTTTGGGCTGGATCCAACAGTGATTCTAGATGGCTCGTTTTAGGTGGCTCGGTTTACGATTGGTATTCGTGGTGGGGTTTCGATGCTATCGAGGGACTCGAGAACAGTCCTTGACCAGAAAGTGAGCAAGAGCAAGGTGATGGTGTAATGGTTGTCATTGGATCATAATGTGGGTATACAGATGTTAAAATAATGGATTGCAGGAGCAATGTATGGATTACTGAAGCATTGCGGTTGCAGGTAGAAGAACAGAAGTGGCTTCATCATGAAAAACTTGTGGTTGGAGTTTGATTTGGCTATGCAGAGCAGTGATTTGAATAGAGCTCTCCAGTGCCTACTCATAATGAGCAACATCAGGGACTTGGGGCAAGATAATTCAATTTAGGATTTGATGTGAAAGACATTCTAAGTATGACATATCACCAATGTAAGAGCTTTTGAGGTTTTATGTCACCATCCAGTGATAAGGATTGGTTTCTCAATTCAGTGATATGACTTGGTTTTTGATGTTATAACTTATTGTTGTTATAGCTTATAGGTTTCTTTAGAACAAATAACTCTTTGTAAAATTTGTTAGTGTTTGGCAGTAAGAATAAATTTGAG
>TCONS_00002550 gene=XLOC_000829
TATTGTGCCTATAAATAGCTGACCCTATTCAGCTTTCTTGCCATAATTTTGAGAGACTCTCTCTAGTTGTTTCTCTTTCTAGAGTTACGACTAAACTTCGGCGGATCATAACTTTTGATCCGTAACTCCGATTTTGAATTCGCGAAGGGCTACGAGTTCATATCAATGTCCTTTTTCTATCCTAGAAGTTTGGGCTGGATCCAACAGTGATTCTAGATGGCTCGTTTTAGGTGGCTCGGTTTACGATTGGTATTCGTGGTGGGGTTTCGATGCTATCGAGGGACTCGAGAACAGTCCTTGACCAGAAAGTGAGCAAGAGCAAGGTGATGGTGTAATGGTTGTCATTGGATCATAATGTGGGTATACAGATGTTAAAATAATGGATTGCAGGATTTGGTCTTTGTAAGTTTATGATAGTATCAGAGAGTGCGTTGGGTTGATGAGAGTTCCACTGATGGCTCCTTCAACCTAACAGAGATACCAAAAGAGGAGCAATGTATGGATTACTGAAGCATTGCGGTTGCAGGTAGAAGAACAGAAGTGGCTTCATCATGAAAAACTTGTGGTTGGAGTTTGATTTGGCTATGCAGAGCAGTGATTTGAATAGAGCTCTCCAGTGCCTACTCATAATGAGCAACATCAGGGACTTGGGGCAAGATAATTCAATTTAGGATTTGATGTGAAAGACATTCTAAGTATGACATATCACCAATGTAAGAGCTTTTGAGGTTTTATGTCACCATCCAGTGATAAGGATTGGTTTCTCAATTCAGTGATATGACTTGGTTTTTGATGTTATAACTTATTGTTGTTATAGCTTATAGGTTTCTTTAGAACAAATAACTCTTTGTAAAATTTGTTAGTGTTTGGCAGTAAGAATAAATTTGAG
>TCONS_00002551 gene=XLOC_000829
CTCTCTCTAGTTGTTTCTCTTTCTAGAGTTACGACTAAACTTCGGCGGATCATAACTTTTGATCCGTAACTCCGATTTTGAATTCGCGAAGGGCTACGAGTTCATATCAATGTCCTTTTTCTATCCTAGAAGTTTGGGCTGGATCCAACAGTGATTCTAGATGGCTCGTTTTAGGTGGCTCGGTTTACGATTGGTATTCGTGGTGGGGTTTCGATGCTATCGAGGGACTCGAGAACAGTCCTTGACCAGAAAGTGAGCAAGAGCAAGGTGATGGTGTAATGGTTGTCATTGGATCATAATGTGGGTATACAGATGTTAAAATAATGGATTGCAGGTAGAAGAACAGAAGTGGCTTCATCATGAAAAACTTGTGGTTGGAGTTTGATTTGGCTATGCAGAGCAGTGATTTGAATAGAGCTCTCCAGTGCCTACTCATAATGAGCAACATCAGGGACTTGGGGCAAGATAATTCAATTTAGGATTTGATGTGAAAGACATTCTAAGTATGACATATCACCAATGTAAGAGCTTTTGAGGTTTTATGTCACCATCCAGTGATAAGGATTGGTTTCTCAATTCAGTGATATGACTTGGTTTTTGATGTTATAACTTATTGTTGTTATAGCTTATAGGTTTCTTTAGAACAAATAACTCTTTGTAAAATTTGTTAGTGTTTGGCAGTAAGAATAAATTTGAG
>TCONS_00011466 gene=XLOC_003599
TGACATGGCACATCATTATTGGTCATTTCTTTACTTAGCCCCCAAGTTGCAGCACACCCACGTGTGGCTATTGGGCTGATTTTCTTTGTTGGTTGTTACATGGCAGATGATGAGGAAGTTGATGAGTCATGGAATGACATGTGTCCATTAGGTGTTGTATTATTAGAAGAGTGAAGGACCTGCTTTTGGCCCATTGATTTGAACCGAATTTTTATGTCTGCTTATTGTGCCTATAAATAGCTGACCCTGTTCAGCTTTCTTGCCATAATTTTGAGACTCTCTCTCTAGTTGTTTCTCTTTCTAGAGTTACGACTAAACTTCGGTGGATCATAACTTTTGATTCGTAACTCCGATTCTGAATCCGCGAAGGGCTACGATTTCATATCGATGTCCTCTTTCTATCCTAGAAGTTTGGGCTAGATCCAACGGTGATTCTAGATGGCTCGTTTTAGGTGGTTCGGTTTACGATCGGTATTCGTGGTGGGGTTTCGATGCTAT
>TCONS_00011467 gene=XLOC_003600
TGTATACGATATACGTATTTTGTAGCATGTGTAAAATGACATGGCTTTGCGAGCATATTACATTGGTCTACTCACTGAGCGCGTGGTTATGCTCACCCATCCAAATCTGATATTTTTTGCAGAAAAATACTTAGGTTGTATCGAGTCGGGAAAATGGTAGACGACATGCCTAGAGTGAAGAGCCTAGAAGATAAAATTTTATTTACATTCCGCTTTGTAACACTCGTTCATGCCTCGAGAACGGCGTCCGGTACCTAAAACCCGCCGGAGCCGGGACCGGGGTGTGACAGTGTGGTAGGTTATGTTCACAATGAGTATTGGGTTTAGTGGGTTGTGTTCATATTAAAGGAGTCGAGGACGAAATTGAGAAGGGTTGGTACTTCGTCTTGGGATGTTTGTCGAATGTTGATCTTATGCACACCAGATGTTTGTTAAATTGCCTCACTGGGCTACATTGCATGTTCTCAATTTT
>TCONS_00011468 gene=XLOC_003601
CTTCTACTAACCAGACTCATAATTAATAATTTATGTGAGTTCATTCTCTCTTTCATTGTTATTCTGTTGCTCTGAGTTTATACCTGTACAGATGCTCATATATATGCATGTTTTAAACGTTATGTTTTTCATTTCATCAATTAGGTTTATTGTATTGGTTTTTGATCAAGGAAACTATGTGTGTGCTTGTAAAGTAAATTACCATTCGAGGTGTTGTTAATTGTGAATCTACCGCTCACATTCTAATCATCTTTTTCAGGTTGGTTTGTTTATAATGCCATCCCTTTATGTCTA
>TCONS_00008528 gene=XLOC_002611
CCCTGCACTCAACACGCTTACATTCAGCTTTAGTCCCATACTAACGTTCTCAGTGTTAAGTGCGGAAGGCTTAACTCTTGGTTCTAAGTGCAGCTGCTATTGCAAGATGTCGACCTCAATGAACCAGTCCACAGATATGCAAAACACCTAATAGACCAAAGTAGGGGGTTGCAGAGCTCATCGTTCATGGAGGAGAGGATCTGGAAAGCTGACTCTATAGTATGTTCTGGATGCTTCTGACCTTCTTGCGTCGTCTTAGGGTTTGCTAGTGATGCATTCGCCTCAATCTCCTCCATTCCAGAAACAAGAAAAGGGTTCAGACTTCAGACTTCGGCAAATTTTGCTCAGAAGGAGGGACTCAGGGTTTCATTTATTTTTTTTTTTTTTTTTTGTTATAAGAATTATTTATGGCCAACTTAACGGTTTTACCATACACTGCCACTGCCAATACAAAGCCGACACGTGGCTTTTTTTTAACTTACTCAATTCAGGATAATTCTATGGTGTAGTAAAAATTATATCAAACGCCAAACAAAAAAATTTCTCTCCGTCAGCTACTGCCGTTAACCTCATCCAACAAAACCTGTGGCTTTTATCTTTTTCTCCTAAATCTCTCGCTCTCGTCCTCGAGACCGG
>TCONS_00008529 gene=gene30484-v1.0-hybrid
CAAATAAAGTTTAAAACCCAGTTATACATTTTGTATTTGCTATTGTCATAACAAACACACAAAAATTGGGGATCGAGGTTTTGGGGATGAAGGATGCGACTGAGTTTTTTAAAACTCATAAAGGGATTCAAACCCATACAGACGCATGAATTCAGAAATAGCTAAAACTGGAACTTGTTGAATTTGGTTTCCGCTAAAATTTTGCAGAGCTGTAGCAGATGCGAAGGTGAGCTCCTTCATGCATTAAGAAATTGCAGTTCANNNNNNNNNNNNNNNNNNNNACACTCACTGCATTACATTAAGATAAATACAATTGATTTGGCTAAAAACAAATAACAAGAAATACATGACTATAACTCTAT
>TCONS_00011470 gene=XLOC_003603
TGCCGGACAAAAAAGGTTTATTGCATTGAAACTCATATCAAAGCAAACTAACATATCAAACATCATGTAAATGGTACATAATTTGGATAAATAGAGATTCTACTAAAAGAAGGCCACATTTATGCTACCCAATGTCGTGAAAACATACCCTGAAGTCCTTGGAGATTGAGTATTTTATTTTTTTCTTCTGGGTTGTGAGTAGCAAATGGAACAAAGTAAATTCGAGAAGCTTGAATCCTAACCTGGGCAGAGGCCAAACGAGTGTTAGATACAAAGTCTGAAACCTCGATCCAACACAAAGGCGATCAAGGAGCGCAGCTCTTTCCTGACCCACGACGACGGCGAAATAACTCGCTGCCGGACAAGGATTGAAGATGCAGAAGTTCTCTCTAGCGCGTTCTATTTCTTTTTCTTTTGAGGGAGGTTTCAATTCTACAATTTGAGATGTTAACTAGTCG
>TCONS_00008544 gene=gene30490-v1.0-hybrid
GGCTCATCAGTTGAAGGACAAGAATTAGAATGACCACAATAGATGGACATTTATCTTTAGAATGACCAAAGCACACACACTCAAAGCAAATCATAGAAATACCCTCATAGATAACACTATAAGCCACCGACTCAACTTCAACAAAAGGCCTTAAGGGTTTACTTAGATCCACCTCAATACAGACTAGCAAATTTACCTCTAGCTTGACCAATAGTGATGGATCAACCTTAACAACATTGCCAAGGATCTTGCTAATTTTCCCAACAGCATATTCGAACCCAGAGAGCCATAGAACCAATAACATCAGTCAGGGCTCCATCTTCGAACAATTAAATCAATAATCCAAGGGCCTCCACACAACATTTCATTCATATCTTCTTCTAGATTAAACTTAACAATGGAATAATCATTAGGCAAATCAATCAGATGCTAACCCCCTTTAGTTTGCCATTTACGTCTCAAACCCTTAAGAACAAAATCAAAGTGTTGGTGGAGTTAGGACCAGAAGAGGAGCGACTCTTTCTCCTGGATTTCCTGTTCTTCG
>TCONS_00002615 gene=gene30500-v1.0-hybrid
AGGTGAGACTTGCGGTCAACAAATTTTGGTCCAGTCTATCATGAATGAAACATTTGTGAAAGAAGTTGCAAGAACAGCACCAGAAGCGTAGAGCAATCTGACTCTTTCTATTGATGGTTAGATTTGCATCTCGAAGACAAACATGATGAATTCTAACTGCTTGGTGTAGCAGGGTGTTATGGAACCTTAGATAATCTGAATAGCATTGAGAAAGCTGAGTTCATTTGTTCTTCCTAAAATCTAACTATTCCAAACATATATATGATAAGAGACACAGGAAAACTTAGAAAGAAACGCACAAGATATGTAAAGAAGAAGAAGAATAAAATACCCGGCAAGCAAAGAGAGGGAGAGAGATAGGCAGCAGCTTCCTCTGGACTCTAGTCAGCGTCTCTCTCTCTCGCTCTTTAAACTTTAGAGAAGAAGATTATGCTATAAAAATAAAATAAAAGAAAAAGCACTTGGAATGTCTAAGGGTCATGGGCGGCCAGTCTTCTTGAGTCTGATTTGGAAACGGAGAGAGAGAAATGCAATTCTTGGGCGGAACAGAGATCAGTCCGTCGCTGCCGGCGTGTTCAACCGCAACGGCCTCCTCTTCTCCCTCAAGTCCCTCACCGCCAGATGGACCCCACCGCGTATGTCCCAAATCAATTTTGTTTGATTTTTGATTCTGGTGTGAGCTATTTAAGACAACTCTTGACCAATATGTAAGGAGGAGCATTTCCTAGAAGCTCAAGGAGGAGTAAGCTATTCAATACAACTCTTGACCAGTATGTAAGGAGCATTCCCTAAGAGCTCATGGTATGGCAAATGCTTTATCTTGGGCATGAAACTGACTGTTCGGGCTCTTGTTGCACCATTTGCCTCACCGTGGCCTGTAGCAGATGGTCATTTTGGTTGAGATGAAGGTCACTGGAATTACTTATGCAGTCTGCAACTTCATTATATATGTTCTACAAATAGGAATGCTTTACTATTTTCACTGATGTGGACTTAGCTGTTTTGTGTGATCATGTGATTCGCTGTTTGTTTATGATAAGTAGTTTCGGTGTAATCTAGAAGCATATTGTGTTTATAACTTTATATCATTGGAATTGACAATCAGTTCTCTATACCAGGCTTGGAAGTTGGTACGTACTAGCTTGGCCAAAAGCTAATAAGATG
>TCONS_00008564 gene=XLOC_002621
TTCTTAGTCTTCAGGCTTCCGAAGAGTATTTATTCTCTATCCGACCTGTAGCTACATCATCCTCCCCTCCACAAGGAATTCAACTTCATCGATGTACAGCTGGATCAAGTATAGAGTCAGCCAATTCACTGTGCAAGTATCAAATTGAAAGAAGGTGTTGATGCAGTGCCACTAAGTGATTCCTTTGGAATTGATCATGTAGTCCGATTTCAGGGCCTCTGAGCGTCTACCAAGCACATGACTTTGCTTGGATTTGATCGAACCATGCGCTGTACAAATATTAATTTTGGGACCTTGTTACCTGTGCTGCGCTTTTGTTAAGTTGAAGCTGTTGACCTTAGATGTCAAGATCTGCAATTCTGCATTAAAGGAATAAGAAGCAGAGTTCATTGTGTCTTTTGATTCACTCCATT
>TCONS_00008603 gene=gene30509-v1.0-hybrid
CTTAGCTCTGACAATGTGTTCTTTTGTTGAGCTTCTCGTGCTCCGATGAGACCTGCAAACCTCGAGCGAAGCCCAGATGCCTTTTGGTAGAGCTTTGGAGCTGCATCGATCTGGGTTTAAAGCGGAGGCCTAGGAGCCCGGTTGAGGTTGAGGTTCGGCAAGGAGGAGCTTCCTTCTTCGATTGGTTCGTTGTTTTGGAAAAATAGAAGGCGTGAGTTTGATTCGAGGATTTGGATGTTTGGAGGCAGCGTTTGAGGAGTGTCCCGAGCATTGTGAGGCTAGGCTTAATCTGTGAGTGGACTTTTGTTTTAAATTATATGCATGCAATGGATTGTTGTTGAACAGTTTCTTTTTATTAGAGTATATGGCGTCATTTTTAAATTGGTAATTTTTATTATTATTTTAAGAAAGTCATTGAAAATGGGGTTTTCTGTGGAGTCGTATGCATATTGCTTTCTTTTATATTTGACAATTTTCTTTAATTTGGAGAGTTACCGAAAATGGGATTTTCGGTAGACATATATGTATACTTATGAGGAGAGTATGTATATAAAGGCTAGTTAGCCATATGTTTTTTTCCGCTATAATGGTGTAGCAATTAGCCGCCATTATGGTGTGACATGAGTGTGGGATGCAAACGTCGTAGCTCTATATAAATGTAGGAATTCATATAGGGGGTATTCAGCACATATATACACCCGTTTTTTCCGCCATAATGATGTAGCGATTAAACCCCACCACTAGTGTGATGAGAGCGTGGGATGCATGCGTAGTAGTCCTGTATGAATTTTTAATTTCACAAAAAATTTTACATGGATATCACATGTGTAAATACATACTTATATACTAGAGCCTGAGAGACTCAATATCTTATAGTGTTGGAGACTAGCGGAGCTAGTCACGTATTTCTTTTTTTGTCAATTTTCTCTAGGACAAGAGCTTTACTTAGTTGCATGCATCATGATTTTTCTAAAGAGATTAAATTTGGGAAAGCATAAAGTTTTATTTAATTGTACGTTTTTTCAAATGCTTCTCTCCTGGGCCATTCGATTTGAAATGTCCAGCTTGCAGGTTAGCTTAGTTGAGGTCGGGCGTTCATGGAGTGGAGGCATAGTCCATAATATAGCTTCCGCTTATTTGTATTTTTGTTTCCTTTCTTCCTTATTAGAGTTGCTCTGTGTAGAATATTTGTAAATATTTATTTTCCTTATATGTGTAGGTTA
>TCONS_00002661 gene=XLOC_000847
CAATAACCCAGAAGCTCAAGGAGACGAGATTACCTTCTATTTTTCCAAAACAACGAACCAATCGAAGAAGGAAGCTCCTCCTTGCCGAACCTCAACCTCAACCGGGCTCCTAGGCCTCCGCTTTAAACCCAGATCGATGCAGCTCCAAAGCTCTACCAAAAGGCATCTGGGCTTCGCTCGAGGTTTGCAGGTCTCATCGGAGCACGAGAAGCTCAACAAAAGAACACATTGTCAGAGCTAAGAACTCGAAACCTAGAAAAAGTACAAAAAAGGGGATTTTCAAATTACGGCTCAAATCAAAAAATTAAAGACATGGAATCGAAGAAAAAGGAAGGAGGAAAAGAACCCTACCCCTCGCTGTCGCCGTTGGAGCTCACCAAAAAATGATGAACACAATCGTGCTTTAGCCTGTTCGATCTCCCTCTATGATGGTTGTATGTCGAATCAATGGGTAGGAGGACGTAGAGGAGAGAGATACGAGTCCATTGGTGATCACCAATCGATCTACGGCGGCTGGACGACAGTGGAGAAGTGGTTGGCAGCCGAGACGGCTACGTCTCTCTCACTCTGTCTCTCAGACCCTCTCACTTCTCTTGACAGAACCCCATAAGGGATTAGGGTTTTTACCCTATATACTTGGGGCCGTATAGAAAGGAAGAAAATGAAGGGCTAAGATTAAAAATAGAAAATAGAAATAGAAATTTTAAAATACTCGAGACTTTGAAAATTCGTAAGAAATAACTTAGTGCTCTGAAGAATATTCTGAAGACACCGGTGAGCTCATGTCGACGCGTGCATCTACATCCAGGCCTTAAACCAAGAATTCGACATTTTGGGAAAAACTCAAAAATGGACTTGAATTTTAACTTATTAAGTTACCGACCACGGTTAAATTCTTCAGTAACACGTAAAAACATCTAGTAAATAGGTAAAGTTAGATACGGGCGTTACAATCACCTCGTCCTTATAAAAATTTCATTCTCTGAATTTCAAACCGCACTGGTCAATGCCATTGGTCAAGGGTCAACTTACTTTTACTCTTTGTTTCGCTCAAAAGCTCGATGGCTTGACAAGTGACATTGTCACAATTGAAACATTGGTGATCAGGTTCACCAATCTCTAGATCGACACGAGTAAAGCTTCCTCCAAAGGCTCTAAATGTTTCGCTAAACCACCAATGTTTGCACAAAGTTCACGATGCCTGCTCCAGAGCGCGAGTACCCGTAGGTCAGCATACATTTTCTCATACTGTGAAATTACCTAACACACTCGAAGAACACAATTCGATTTCAACGCCGGGCTTAAATCTTCAAACGTCATGTAACGAATTTGCAATTATGATGAGCACAAACTCGACATCAAAGCCTGCTTGTTAAGAAGCTAAAGTTCACACGACAGAGTAGTAAACCTTCATTCTCCACTCAAATCTAAATTAATTAAATTTTTTTTTTTAAATATTGATGTCAAGTCCTACTAAATTAACACAGTCAAATCATGTTGCCTGACTTAACACCGAAATTCACACAAGTAGATCACCTTCTTAAGTTGTGACAGAATTTGTACCCCCAAACCACACTACTTATTTAGGATACGGCCATATCAATAATTCTAATAGATAAAATCACATGGCCCACTCTAGCCATTTTACAAGAATTAAAAATCTTTAAACTGCACAACACACTTCTCTTCCTACCTCCAATAATAAATAGTCTGACAATAGAATTTGATCTAAGAAACATTCATGGGCAAACTCTTGTACACGCTTGACACTACAGTTTCAAACCTCAAAAGCTTCTAACCAATGTATTGACAACTACAAAATTACACTTGGATTAACTCCATTGGTCGTCAAAAGCGGTGACAACCGGAAACAAGACTTAGATTTACCACTGCCGCGATGTACATGTAAAGAACATCAAGTTACCTATCGCACGTTAAAATTAGTTTCCATACAGGACCCGCTACTACCCTTTGTGGTTCGCCAACCCACGAAAACTATGAGTTTAAGTAAAAGTCAAAACTCATGGCAAATCTCAGCTCAAGCTACAGAATAACTAACTTATAGAACTTGAGGCACAGCCCCATAACTTCGAGCTCAAAAGCTTCACAATTCTCCGACATCCGCTAGAAACTCGTTTCGAAAACGTACTAGAAACCTGAATTCAATAGTGGTTTCAACTAATCACCCTGACATCAACGGATGAACACACATCCAAACAACGATGACCTCCCAGATCATATCTGGATTAGTAAAGGATCCCTAGAAAAGACGTCGCTCAACTTATCAGTATATCTACTACCCTCTATATTAAAACTCTTAATAATCATTGACTCGAAATGCTTCTTGAGTCCACAAGGAAACTCTCACCCTTAAGGCTACGCCACAAGTCAAACACAACGTCACGCATACAATCGATTCAACATATCCACGCGACTCCCAGACTACCACATATAATTTTATGACTTCATGGTTCGTCACTTAATCGAACTCCGGTTCACTTCGGATCACCACAAGATTTATCAATGATCCATGTCTACAACACAACATACAATTTATCATTTACTTTAAAAATTCGACAAACTAACTAAATTGAAGTGTCCGCACTCCATAGTTTTAAATTCTGAGGATGCTACCCAAAACTACAGCTGGAACAATTTATATATCCTCAAACATACCACAACTAAAACTTTGATATAAATTATCGAATTAGTAATTAGGTGGGTAAACGGATTCTCACTTTGTTATGTCACGGTTAGTAGCCAATTATGAACGAAGTGATGTTAGTAAACAAACTTCGGTCACAAATTCAAGCCTTGCATTAACTAATCCATAACAACACCGCTTGAATTTACTATGGACACCCATCCACGATTTCTATACAACCTCTACGACTTTGGTTACGCCATTCCCAGAATTATTCAACAACCCTTTTCGCTTCCAACAACCACACGATTCCAAAACACTCAACAAATCTAAAGGCCAAACTTTAACATATACCATTTCCGGAGACAAACATAACGACCCCACGATTAAAATAATATAACTGACATCTCACTGCACGATTCTTAGCTTGCTGGAAGTTCAGAACATTTGGTAACACCCTTCAATTCCTATAATTCGTTTACTGTGACACATGAATAAGTATGTCACAACGCTATGACCAATGGTTATTGCAAGGAAAATAATCCTTGAGTCTTATACTTAAACGCCTTAACCGGCTTCAACTAACCTACAATATAGACAAAAGTCACCATAAACCTTACTATTCATCGACTACCATTAATTGTCTTCTCCAAAATATTCCCACTACTCTTTTAATAGAACGCTCTAAAGATAAGAACATATATGTAATTACAGCTGTAGGAACCAGAACATGTGCCGCCATAAGCAACATTATCCTAAAATGTTCCCAACTGATTTCTGTTGCGGATAAAGTAGTCGATAAATTGGCCTTCAAACATGACTTCTCCAAATTGATATTTACCCAATACTAGTCACAAATCCCACGTGACTTATTCGCTCAGGATTAAGGTCCTCAAAAACTCGTAAAGGTACATCTTGGAATTACTATTTCAACTAACTTTTACATTAACAAAACCCATAACTACTTCGAACCTTCCAACAAACACTTCTCTCCCAAAAATCACATAATTGATTCCAACATCTCCCATCAGTCTAATTTGACTCCAATCTTGCCCACTGAAAATGAAAAACTCAGAGGCATGAATCAAACATTTCACCTACTACAGATTCGCACAAGATGCTCACTAGCATCTTAATCATAGCCTAATTAATCACTAGACAAATGAAAGGAATGGTTTCAAGCTTTTGAGTTCCCAACTCTATTGACACCAAGTATGACTAAGTATATGAGTTCCCAACTCTATTGACACCAACTCTATTGGACCATCACTCTATTGACACCAAGTATGACTAAGTATATGAGGTAGTAATAAAAACAAGAAAGAATCGAACCACCTAATGCTCTGATACCAACTGTCACGAGCCACCCCGGAATTCACCCTGAAATCCGAAGTAAACCCTGCAGGGCCCACCTCCAAAAGAGATGCTACTGAAAATTCGGCAAAACCTCCCTTGAAAATAGACAACCCTTCCTAAAAACACCTGCACACACTTCATAAAATCACACTCCAACCTTATACTCCTGGAGCGTTCGTGCTCCCCAATTTCTCAACACCTCCCAAGTTATTTACTAATCTAAAAAAAAAAAATATCTCATAATCAACAATTCATAGGTTCAGATAACCTCTAAATAAGGAAAAAAAGGAAACAGAAAATACAAATAAGCGGAAGCCATATTATGGACTATGCCTCGACTTCATGTACACCCGACCTCAAATAAGCTAACCTGCAAGCTGGGCATTTAAAATCGAAGGGAACATGAGAGAAACACTTGAAAAAACGTTAGTGAACAAAAATAAATTAAAAAGGATCATATAAACAAATAAAACTTTATGCTTCCCCAAATTTAAATCCAATAGAAAAATCATGGTGCATGCAACTATGTAAAGCTCTTGTCCCAGAGAAAATGGACAAATAAAAAAATACGAGACTAGCCCTGCCAGTCTCCAACACTATTAGATATTGAGTCTCTAAGGCTCTAGTAATAAGTTATTAAATAATAGAAACTAAATTAATATTTTGGGAAAATCTGGTTCCTAGGAGAACCAAATTTAACTCCTACTAACCTTGCACTCCAAAACTATTAAATGTCTCTTCAAAAAAACAATTCTCCATACCTAGTTTAGTACTCCAAACAATCTGCCGAAACTACTTCTCAAAGTATGTACATTTTGATTTATTCAACAACATCAAAAATAACCTAGAACCTCCGAGTCTACTTTCCATTACCAAAATCTTATGCAATTAACTTGATCATAATCCTAAGTTGCACATCAATCACTTCATCACCAGAGAACAATTGCTAATCTTACAGAAACTATCTTAAGAAACAAAGCCTAGGAAAGCCAAAATCATGTAAACCATAGTATGCAATTTATGCTTTATATAAAGAACACATAGCAAATCAATCAAATTAATATATTGTATACATACAAATAAATCCATGTAATTAATATGCATTTCAAATAAACACATGTATTGACAGAAAGGAAACCATAACAGTCATAACAATCAATAGTTTAATCGACATAGAACATAAGACTTAAGCTCCGGAAATTTTTATCTATCCAAGTATAGACTTTCTTTCTTCCACAATTCCCTCCAATGAATCACTTGCTCCAAATAATCTCAATCCTCGAAAATATCTCAAAAATTTCTGTACCTATAGCATATATTGCCAACTACAGAAATCTTAGAAATTGTAAATCTCTCAACTCAGCCAAATGATTAATGTCGAGCTTAACGCACGAAAATGCATCTCATCTTCTCATACTGCATCAGATTCTAGAACCTCAAACTATCCTCAATAGGCCCAAGCATACTCCTCAAACTTCCTATAATTGACCAAAAATAAAGCCTGCTTACCACAAAATCTGGTAACATGTTCCTAGGAGATCTAATTTAACACCTAATAACCTTGGCACATGGCCAGCTAAAAAAGTTTTTCCAAACATATTAAATGTCTCATCAAAACAACAATTTTAGTACTCCAAGCGATCTACCGAAACTACTTCTCAAAGTATGTACATTTTGATCTAATCAACGACAACAACAAGGACCTAGAACCTCCGAGTCAACTATCCATTACCAAACTCTTATGCAATTAACTTGATCATAATCCTAAGTTGCACAACAATCACTTCATCACCAGAGACCAGTTGCTAATCTTACGGAAACCATGTTAAGAAACAAAGCCTACCTCATGTAAACAATAGTATGTAATTTATGCTTTTTATAAAGATCACATAGCAAATCAATAGAATTAATATAATGTATACACACAAATAAATCAAAGTAATTAATATGCATTTCAAATAAACACATGTATTAACAGAAACGAAAACATGAGTCATAACCATCAATAGCTCAAACGACATAGAACATAAGACTAAGCTCCTCAAATTTTGATCTATCCAAGTGCAGACTTTCTTCCTTCCACAATTCCCTCTTACGAATCACTTGCTCAAAAAAATCTCAATCCTCGAAAATATCTCAGAAACTTTTGCACCTGTAGCTATATATTACACACCAAGGAAAACTTGAAAATTGTAAATCTCTCAACCCAGCCAAATGATTAATGTCGAATATAAAGCATGAAAATGCATTTCAACTTCACATACTGCACCAGATTCTAGAACCTCAAGCTATCCTAAATACGCCCAAGCGTACTCTTCAAACTTCCTACTATTGACCAAAAATAAAGCCTGCTTACCACTAAATCTGGTAACATGTTCCTAGGAGAACCTAATTTAACTCCTAATAACGTTGCACCTGGCATGCTATACTATTAAATGTCTCTTTAAAACAATAATTCTCCATACCAAGTTTAGTACTCCGAGCGATCTGCCGAAACTACTTCTCAAAATATGTACATTTTGATCTAATCAACGACAACAACAATGACCTAGAACCTCCGAGTCTACTTTCCAAGTACAGACTTTCTTCCTTCCACAATTCCCTCCAATGAATCACTTGCCCAAAATAATCTCAATCCTCGAAAATATCTCAAAAACCTCTGTACCTAGAGTTTTATATTACCTACCAAAGAAAACCTGAAAATTGTAATCCCAACCCAGTGAAATGATTAATGTCAAACATAATGCACAAAAATGCATTTCATCTTCTTATTCTGCACCAGATTCTAAAACGTCAAACTATCCTCAATATGCCCAAGCCTACTCCTCAAACTTCCGACTATTGTTCCCAAGTATTTACCAAAAATAAAGCCTGCTGAATAAGAATTGCAAATCTTACAGAACCTAGCGTAAGAAACAAAGCCTAGGAAACCCAAAATCAGGTAAACAATAGTATGCAATTTATGCTTTAATAAAGAACACAGCAAATCAATCGACTTAATATATTCTAGACACAAATAAATCCATGTAATTATTATGCATTTCAAATAAACACATGTATTGACAGAAAGGAAATCATAAGAGTCATATCAATCAATAGTTCAATCGACATAGAACATAAGACTCAAGCTCCGGAAATTGTTATCTATCCAAATAGAGACATTCTTCCTTCCACAATTCCCTCGTATTAATCACATGCGCAAAATAATCTCCATCCTCGAAATATCTCAAAAACTTATGTACCTATAGCTATAGATTACCAACCAAAGTAAACTTGATAATTGTAAATCTCTCAACATATCGCACGAAAATGCATTTCATCTTCTCATACTGCACCAGATTCTAGAACCTCAAACCATCCTCAATACACACAAGCCTACTCCTCAAACTTCCTACTAATGACCAAAAATAAAGCCTGCTTACCAAAAAAATCTGGTAACATGTTCATAGGAGAACCTAATTTAACTCCTAATAACCTTGCACCTCGCCTGCTATAAAAGTTTTTCCAAACCTATTAAATGTCACTTTAAAACAACAATTCTCCATACCGAGATTAGTACTCCAAGCGATCTGCCGATACTAC
>TCONS_00011473 gene=XLOC_003606
TAAGAGTCATAACGATCAATAGTTCAATCCACATAGAACATAAGACTTAAGCTCCGGAAATTTTTATCTATCCAAATATAGACATTCTTCCTTCCACAATTCCCTCGTATTAATCACATGCGCAAAATAATCTCCATCCTCGAAAATATCTCAAAAACTTATGTACGTATAGCTATATATTANNNNNNNNNNNNNNNNNNNNTCATAGGAGAACCTAATTTAAATCCAAATAACCTTGCACCAAGCCTGCTATAAAAGTTTTTCC
>TCONS_00002662 gene=XLOC_000847
TAACTCATGTAAACAATAGTATGTAATTTATGCTTTTTATAAAGAACACATAGCAAATCAATCGAAGTAATAACCATCAATAGTTCAAACGACATAGAACTTAACACTAAGCTCCTCAAATTTTGATCTATCCAAGCACAGACTTTCTTCCTTCCACAATTCCCACTTAACAAAAATAAAGCCTGCTTAACAAAAAATCTGGTAACATGTTCCTAGGAGAACCTAATTTAACTCCTAATACCCTTGCACCTGGCCTGCTATAAAAGTTTCACCAAACCAATAAATTGTCTCTTCAAAACAACAATTCTCCGTACATAGTTTAGTACTCCAAGCGATCTGCCGAAACTACTTCTCAAAAGTATGTACATTTTGATCTATTCAACGACATCAACAATGACCTAGAACCACCAAGTCTACTTTCAATTACCAAAATCTTATGCAATTAACTTGATCATAATCCTAATTTGCACATCATTCACTTCATCACCAGAGAACAATTGTTAATCTTACAGAAACTATCTTAAGAAACAAAGCATAGGAAAGCCAAACACATGTAAACAATAGTATGTAATTTATGCTTTAAACAAAGATCACATAGCAAATCAATCGAATTAATATATTGTATACACAAATAAATCCATGTAATTAATAAGCATTTCAAATAAACACATGTATTGACCGAAAGGAAATCATAACATTCATAACGACCAATAGTTAAATTGACATAGAACATAAGACTTAAGCTCCGGAAATTTTGATCTATCCAAGTACAAACTTTCTTCCTTCCACAATTCCCTCGTATGAATCACTGGCTCAAAATAATCTCAATCCTCGAAAATATCTCAAAAACTTCTATACCTATAGCTATATATAACCTACCAAAGTAAACTTGAAAATTGTAAATCTCTCAACTCAGCCAAATGATTAATGTCGAACATAATGCACGAAAATGCATTTCGAATTCACATACAGCAACAGCTTCTAGAACCTCAATACGCCCAAGCCAACTCTTCAAACTTCCTACTATTGACCAAAAATAAAGCTAACTTACCACAAAATCTGGTAACATGTTCCTACGAGAACCTAATTTAACTCCTAATAACCTTGCACCTGGCCTGCTATAAAAGTTTCTCCAAACCTATTAAATGTCTCTTCAAAACAACAATTTACCATACCTACTTTAGTACTCCAAGCGATCTGTCGAAACTACTTCTCAAAATATGTACATTTTGATCTAATCAACGTCAACAACAATGATCTAGAACCTCCGAGCCGACTTTCCATTACCAAATTCTTATGCAATTAACTTGATCATAATCCAAAGTTGCACAACAATCACTTCATCACCAGAGACCAGTTGCTAATCTTACGGAAACCATGTTAAGAAACAAAGCCTACCTCATGTAAACAATAGTATGTAATTTATGCTTTTTATAAAGATCACATAGCAAATCAATAGAATTAATATAATGTATACACACAAATAAATCAAAGTAATTAATATGCATTTCAAATAAACACATGTATTAACAGAAACGAAAACATGAGTCATAACCATCAATAGCTCAAACGACATAGAACATAAGACTAAGCTCCTCAAATTTTGATCTATCCAAGTGCAGACTTTCTTCCTTCCACAATTCCCTCTTACGAATCACTTGCTCAAAAAAATCTCAATCCTCGAAAATATCTCAGAAACTTTTGCACCTGTAGCTATATATTACACACCAAGGAAAACTTGAAAATTGTAAATCTCTCAACCCAGCCAAATGATTAATGTCGAATATAAAGCATGAAAATGCATTTCAACTTCACATACTCCACCAGAATCTAGAACCTCAAGCTATCCTAAATACGCCCAAGCCTACTCTTCCAACTTCCTACTATTGACCAAAAATAAAGCCTGCTTACCACAAAATCTGGTAACATGTTCCTAAGAGAACCTAATTTAACTCCTAATAAAGTTGCACCTGGCCTTCTATAAAAGTTTCTCCAAACCTATTAAATGTCTCTTTAAGACAATAATTCTCCATACCTAGTTTAGTACTCCAAGAGATCTGCCGAAACTACTTCTCAAAGTATGTGCATTTTGATCTAATCAACGACAACAACAATGACCTAGAACCTCCGAGATTACATTCCATTACCAAAATCTTATGCAATTAACTTGATCATAGTCCTAAGTTGCACATCAATCACTACATCACTAGACACCAGCTGCAAATCTTACAGAAACCATCTTAAGAAACAAAGCCTAGTAAAGCCTAACACATGTAAACAATAGTATGTAATTTACGCTTTATATAAAGATCACAAAGCAAATCAATCGAATTATTATATTGTATACACACAAATAAATCCATGTAACGAATATGCATTTCAAATAAACACATGTATTGACATAAAGGAAACCATCAGATTCATAACGATCAATAGTTCAATCGACATAGAACATATGACTTGAGCTCCGAAAATCATAACTTAATCTACAAAACTCCTTTTTAAG
>TCONS_00002663 gene=XLOC_000847
CTCATGTAAACAATAGTATGTAATTTATGCTTTTTATAAAGAACACATAGCAAATCAATCGAAGTAATAACCATCAATAGTTCAAACGACATAGAACTTAACACTAAGCTCCTCAAATTTTGATCTATCCAAGCACAGACTTTCTTCCTTCCACAATTCCCACTTAACAAAAATAAAGCCTGCTTAACAAAAAATCTGGTAACATGTTCCTAGGAGAACCTAATTTAACTCCTAATACCCTTGCACCTGGCCTGCTATAAAAGTTTCACCAAACCAATAAATTGTCTCTTCAAAACAACAATTCTCCGTACATAGTTTAGTACTCCAAGCGATCTGCCGAAACTACTTCTCAAAAGTATGTACATTTTGATCTATTCAACGACATCAACAATGACCTAGAACCACCAAGTCTACTTTCAATTACCAAAATCTTATGCAATTAACTTGATCATAATCCTAATTTGCACATCATTCACTTCATCACCAGAGAACAATTGTTAATCTTACAGAAACTATCTTAAGAAACAAAGCATAGGAAAGCCAAACACATGTAAACAATAGTATGTAATTTATGCTTTAAACAAAGATCACATAGCAAATCAATCGAATTAATATATTGTATACACAAATAAATCCATGTAATTAATAAGCATTTCAAATAAACACATGTATTGACCGAAAGGAAATCATAACATTCATAACGACCAATAGTTAAATTGACATAGAACATAAGACTTAAGCTCCGGAAATTTTGATCTATCCAAGTACAAACTTTCTTCCTTCCACAATTCCCTCGTATGAATCACTGGCTCAAAATAATCTCAATCCTCGAAAATATCTCAAAAACTTCTATACCTATAGCTATATATAACCTACCAAAGTAAACTTGAAAATTGTAAATCTCTCAACTCAGCCAAATGATTAATGTCGAACATATCGCACGAAAATGCATTTCATCTTCTCATACTGCACCAGATTCTAGAACCTCAAACCATCCTCAATACACACAAGTCTACTCCTCAAACATCCTACTAATGACCAAAAATAAAGCCTGCTTCCAAAAAAATCTGGTAACATGTTCATAGGAGAACCTAATTTAACTCCTAATAACCTTGCACCTCGCCTGCTATAAAAGTTTTTCCAAACCTATTAAATGTCACTTTAAAAAAACAATTCTCCATACCGAGATTAGTACTCCAAGCGATCTGCCG
>TCONS_00008609 gene=XLOC_002624
GTATCGGCAGATCGCTTGGAGTACTAATCTCGGTATGGAGAATTGTTGTTTTAAAGTGACATTTAATAGGTTTGGAAAAACTTTTATAGCAGGCGAGGTGCAAGGTTATTAGGAGTTAAATTAGGTTCTCCTATGAACATGTTACCAGATTTTTTTGGTAAGCAGGCTTTATTTTTGGTCATTAGTAGGAAGTTTGAGGAGTAGGCTTGTGTGTATTGAGGATGGTTTGAGGTTCTAGAATCTGGTGCAGTATGAGAAGATGAAATGCATTTTCGTGCGATATGTTGAGAGATTTACAATTATCAAGTTTACTTTGGTTGGTAATCTATAGCTATAGGTACATAAGTTTTTGAGATATTTCGAGGATGGAGATTATTTTGCGCATGTGATTAATACGAGGGAATTGTGGAAGGAAGAATGTCTCTATTTGGATAGATAACAATTTCCGGAGCTTGAGTCTTATGTTCTATGTCGATTGAACTATTGATTGATATGACTCTTATGATTTCCTTTCTGTCAATACATGTGTTTATTTGAAATGCATAATAATTACATGGATTTATTTGTGTCTAGAATATATTAAGTCGATTGATTTGCTGTGTTCTTTATTAAAGCATAAATTGCATACTATTGTTTACCTGATTTTGGGTTTCCTAGGCTTTGTTTCTTACGCTAGGTTCTGTAAGATTTGCAATTCTTATTCAGCAGGCTTTATTTTTGGTAAATACTTGGGAACAATAGTCGGAAGTTTGAGGAGTAGGCTTGGGCATATTGAGGATAGTTTGACGTTTTAGAATCTGGTGCAGAATAAGAAGATGAAATGCATTTTTGTGCATTATGTTTGACATTAATCATTTCACTGGGTTGGGATTACAATTTTCAGGTTTTCTTTGGTAGGTAATATAAAACTCTAGGTACAGAGGTTTTTGAGATATTTTCGAGGATTGAGATTATTTTGGGCAAGTGATTCATTGGAGGGAATTGTGGAAGGAAGAAAGTCTGTACTTGGAAAGTAGACTCGGAGGTTCTAGGTCATTGTTGTTGTCGTTGATTAGATCAAAATGTACATATTTTGAGAAGTAGTTTCGGCAGATCGCTCGGAGTACTAAACTTGGTATGGAGAATTATTGTTTTAAAGAGACATTTAATAGTATAGCATGCCAGGTGCAACGTTATTAGGAGTTAAATTAGGTTCTCCTAGGAACATGTTACCAGATTTAGTGGTAAGCAGGCTTTATTTTTGGTCAATAGTAGGAAGTTTGAAGAGTACGCTTGGGCGTATTTAGGATAGCTTGAGGTTCTAGAATCTGGTGCAGTATGTGAAGATGAAATGCATTTTCGTGCATTATGTTCGACTTTAATCATTTGGCTGGGTTGAGAGATTTACAATTTTCAAGTTTTCCTTGGTGTGTAATATATAGCTACAGGTACAAAAGGTTTTAAGATATTTTCGAGGATTGAGATTATTTTGAACAAGTGATTCATAAGAGGGAATATCGGAAGGAAGAAAGTGTACTTGGATACATCAAAATTTGAGGAGCTTAGTCTTATGTTCTATTTCGATTGAACTATTGATCGTTATGAATCTTTTGATTTCTTTTTTGTCAATACTTGTGTTTATTTGAAAAGCATTTTAATTAGATGGATTTATTTGTGTGTATACAATATATTAATTCGATTGATTTGTTGTGTTCTTTATAAAAAGCATAAATTACATACTATTGTTTACATGAGTTAGGCTTTATTAGGCTTTGTTTCTTAAGATGGTTTCCGTAAGATTAGCAACTGGTCTCTGGTGATGAAGTGATTGTTGTGCAACTTTGGATTATGATCAAGTTAATTGCATAAGAATTTGGTAATGGAAAGTCGGCTCGGAGGTTCTAGATCATTGTTGTTGACGTTGATTAGATCAAAATGTACATATTTTGAGAAGTAGTTTCGACAGATCGCTTGGAGTACTAAAGTAGGTATGGTAAATTGTTGTTTTGAAGAGACATTTAATAGGTTTGGAGAAACTTTTATAGCAGGCCAGGTGCAAGGTTATTAGGAGTTAAATTAGGTTCTCGTAGGAACATGTTACCAGATTTTGTGGTAAGTTAGCTTTATTTTTGGTCAATAGTAGGAAGTTTGAAGAGTTGGCTTGGGCGTATTGAGGTTCTAGAAGCTGTTGCTGTATGTGAATTCGAAATGCATTTTCGTGCATTATGTTCGACATTAATCATTTGGCTGAGTTGAGAGATTTACAATTTTCAAGTTTACTTTGGTAGGTTATATATAGCTATAGGTATAGAAGTTTTTGAGATATTTTCGAGGATTGAGATTATTTTGAGCCAGTGATTCATACGAGGGAATTGTGGAAGGAAGAAAGTTTGTACTTGGATAGATCAAAATTTCCGGAGCTTAAGTCTTATGTTCTATGTCAATTTAACTATTGGTCGTTATGAATGTTATGATTTCCTTTCGGTCAATACATGTGTTTATTTGAAATGCTTATTAATTACATGGATTTATTTGTGTATACAATATATTAATTCGATTGATTTGCTATGTGATCTTTGTTTAAAGCATAAATTACATACTATTGTTTACATGTGTTTGGCTTTCCTATGCTTTGTTTCTTAAGATAGTTTCTGTAAGATTAACAATTGTTCTCTGGTGATGAAGTGAATGATGTGCAAATTAGGATTATGATCAAGTTAATTGCATAAGATTTTGGTAATTGAAAGTAGACTTGGTGGTTCTAGGTCATTGTTGATGTCGTTGAATAGATCAAAATGTACATACTTTTGAGAAGTAGTTTCGGCAGATCGCTTGGAGTACTAAACTATGTACGGAGAATTGTTGTTTTGAAGAGACAATTTATTGGTTTGGTGAAACTTTTATAGCAGGCCAGGTGCAAGGGTATTAGGAGTTAAATTAGGTTCTCCTAGGAACATGTTACCAGATTTTTTGTTAAGCAGGCTTTATTTTTGTTAAGTGGGAATTGTGGAAGGAAGAAAGTCTGTGCTTGGATAGATCAAAATTTGAGGAGCTTAGTGTTAAGTTCTATGTCGTTTGAACTATTGATGGTTATTACTTCGATTGATTTGCTATGTGTTCTTTATAAAAAGCATAAATTACATACTATTGTTTACATGAG
>TCONS_00008610 gene=XLOC_002624
GTATCGGCAGATCGCTTGGAGTACTAATCTCGGTATGGAGAATTGTTGTTTTAAAGTGACATTTAATAGGTTTGGAAAAACTTTTATAGCAGGCGAGGTGCAAGGTTATTAGGAGTTAAATTAGGTTCTCCTATGAACATGTTACCAGATTTTTTTGGTAAGCAGGCTTTATTTTTGGTCATTAGTAGGAAGTTTGAGGAGTAGGCTTGTGTGTATTGAGGATGGTTTGAGGTTCTAGAATCTGGTGCAGTATGAGAAGATGAAATGCATTTTCGTGCGATATGTTGAGAGATTTACAATTATCAAGTTTACTTTGGTTGGTAATCTATAGCTATAGGTACATAAGTTTTTGAGATATTTCGAGGATGGAGATTATTTTGCGCATGTGATTAATACGAGGGAATTGTGGAAGGAAGAATGTCTCTATTTGGATAGATAACAATTTCCGGAGCTTGAGTCTTATGTTCTATGTCGATTGAACTATTGATTGATATGACTCTTATGATTTCCTTTCTGTCAATACATGTGTTTATTTGAAATGCATAATAATTACATGGATTTATTTGTGTCTAGAATATATTAAGTCGATTGATTTGCTGTGTTCTTTATTAAAGCATAAATTGCATACTATTGTTTACCTGATTTTGGGTTTCCTAGGCTTTGTTTCTTACGCTAGGTTCTGTAAGATTTGCAATTCTTATTCAGCAGGCTTTATTTTTGGTAAATACTTGGGAACAATAGTCGGAAGTTTGAGGAGTAGGCTTGGGCATATTGAGGATAGTTTGACGTTCTAGATTCTGGTGGAGTATGTGAAGTTGAAATGCATTTTCATGCTTTATATTCGACATTAATCATTTGGCTGGGTTGAGAGATTTACAATTTTCAAGTTTTCCTTGGTGTGTAATATATAGCTACAGGTGCAAAAGTTTCTGAGATATTTTCGAGGATTGAGATTTTTTTGAGCAAGTGATTCGTAAGAGGGAATTGTGGAAGGAAGAAAGTCTGCACTTGGATAGATCAAAATTTGAGGAGCTTAGTCTTATGTTCTATGTCGTTTGAGCTATTGATGGTTATGACTCATGTTTTCGTTTCTGTTAATACATGTGTTTATTTGAAATGCATATTAATTACTTTGATTTATTTGTGTGTATACATTATATTAATTCTATTGATTTGCTATGTGATCTTTATAAAAAGCATAAATTACATACTATTGTTTACATGAGGTAGGCTTTGTTTCTTAACATGGTTTCCGTAAGATTAGCAACTGGTCTCTGGTGATGAAGTGATTGTTGTGCAACTTTGGATTATGATCAAGTTAATTGCATAAGAATTTGGTAATGGAAAGTCGGCTCGGAGGTTCTAGATCATTGTTGTTGACGTTGATTAGATCAAAATGTACATATTTTGAGAAGTAGTTTCGACAGATCGCTTGGAGTACTAAAGTAGGTATGGTAAATTGTTGTTTTGAAGAGACATTTAATAGGTTTGGAGAAACTTTTATAGCAGGCCAGGTGCAAGGTTATTAGGAGTTAAATTAGGTTCTCGTAGGAACATGTTACCAGATTTTGTGGTAAGTTAGCTTTATTTTTGGTCAATAGTAGGAAGTTTGAAGAGTTGGCTTGGGCGTATTGAGGTTCTAGAAGCTGTTGCTGTATGTGAATTCGAAATGCATTTTCGTGCATTATGTTCGACATTAATCATTTGGCTGAGTTGAGAGATTTACAATTTTCAAGTTTACTTTGGTAGGTTATATATAGCTATAGGTATAGAAGTTTTTGAGATATTTTCGAGGATTGAGATTATTTTGAGCCAGTGATTCATACGAGGGAATTGTGGAAGGAAGAAAGTTTGTACTTGGATAGATCAAAATTTCCGGAGCTTAAGTCTTATGTTCTATGTCAATTTAACTATTGGTCGTTATGAATGTTATGATTTCCTTTCGGTCAATACATGTGTTTATTTGAAATGCTTATTAATTACATGGATTTATTTGTGTATACAATATATTAATTCGATTGATTTGCTATGTGATCTTTGTTTAAAGCATAAATTACATACTATTGTTTACATGTGTTTGGCTTTCCTATGCTTTGTTTCTTAAGATAGTTTCTGTAAGATTAACAATTGTTCTCTGGTGATGAAGTGAATGATGTGCAAATTAGGATTATGATCAAGTTAATTGCATAAGATTTTGGTAATTGAAAGTAGACTTGGTGGTTCTAGGTCATTGTTGATGTCGTTGAATAGATCAAAATGTACATACTTTTGAGAAGTAGTTTCGGCAGATCGCTTGGAGTACTAAACTATGTACGGAGAATTGTTGTTTTGAAGAGACAATTTATTGGTTTGGTGAAACTTTTATAGCAGGCCAGGTGCAAGGGTATTAGGAGTTAAATTAGGTTCTCCTAGGAACATGTTACCAGATTTTTTGTTAAGCAGGCTTTATTTTTGTTAAGTGGGAATTGTGGAAGGAAGAAAGTCTGTGCTTGGATAGATCAAAATTTGAGGAGCTTAGTGTTAAGTTCTATGTCGTTTGAACTATTGATGGTTATTACTTCGATTGATTTGCTATGTGTTCTTTATAAAAAGCATAAATTACATACTATTGTTTACATGAG
>TCONS_00002664 gene=XLOC_000847
CTCATGTAAACAATAGTATGTAATTTATGCTTTTTATAAAGAACACATAGCAAATCAATCGAAGTAATAACCATCAATAGTTCAAACGACATAGAACTTAACACTAAGCTCCTCAAATTTTGATCTATCCAAGCACAGACTTTCTTCCTTCCACAATTCCCACTTAACAAAAATAAAGCCTGCTTAACAAAAAATCTGGTAACATGTTCCTAGGAGAACCTAATTTAACTCCTAATACCCTTGCACCTGGCCTGCTATAAAAGTTTCACCAAACCAATAAATTGTCTCTTCAAAACAACAATTCTCCGTACATAGTTTAGTACTCCAAGCGATCTGCCGAAACTACTTCTCAAAAGTATGTACATTTTGATCTATTCAACGACATCAACAATGACCTAGAACCACCAAGTCTACTTTCAATTACCAAAATCTTATGCAATTAACTTGATCATAATCCTAATTTGCACATCATTCACTTCATCACCAGAGAACAATTGTTAATCTTACAGAAACTATCTTAAGAAACAAAGCATAGGAAAGCCAAACACATGTAAACAATAGTATGTAATTTATGCTTTAAACAAAGATCACATAGCAAATCAATCGAATTAATATATTGTATACACAAATAAATCCATGTAATTAATAAGCATTTCAAATAAACACATGTATTGACCGAAAGGAAATCATAACATTCATAACGACCAATAGTTAAATTGACATAGAACATAAGACTTAAGCTCCGGAAATTTTGATCTATCCAAGTACAAACTTTCTTCCTTCCACAATTCCCTCGTATGAATCACTGGCTCAAAATAATCTCAATCCTCGAAAATATCTCAAAAACTTCTATACCTATAGCTATATATAACCTACCAAAGTAAACTTGAAAATTGTAAATCTCTCAACTCAGCCAAATGATTAATGTCGAACATAATGCACGAAAATGCATTTCGAATTCACATACAGCAACAGCTTCTAGAACCTCAATACGCCCAAGCCAACTCTTCAAACTTCCTACTATTGACCAAAAATAAAGCTAACTTACCACAAAATCTGGTAACATGTTCCTACGAGAACCTAATTTAACTCCTAATAACCTTGCACCTGGCCTGCTATAAAAGTTTCTCCAAACCTATTAAATGTCTCTTCAAAACAACAATTTACCATACCTACTTTAGTACTCCAAGCGATCTGTCGAAACTACTTCTCAAAATATGTACATTTTGATCTAATCAACGTCAACAACAATGATCTAGAACCTCCGAGCCGACTTTCCATTACCAAATTCTTATGCAATTAACTTGATCATAATCCAAAGTTGCACAACAATCACTTCATCACCAGAGACCAGTTGCTAATCTTACGGAAACCATGTTAAGAAACAAAGCCTACCTCATGTAAACAATAGTATGTAATTTATGCTTTTTATAAAGATCACATAGCAAATCAATAGAATTAATATAATGTATACACACAAATAAATCAAAGTAATTAATATGCATTTCAAATAAACACATGTATTAACAGAAACGAAAACATGAGTCATAACCATCAATAGCTCAAACGACATAGAACATAAGACTAAGCTCCTCAAATTTTGATCTATCCAAGTGCAGACTTTCTTCCTTCCACAATTCCCTCTTACGAATCACTTGCTCAAAAAAATCTCAATCCTCGAAAATATCTCAGAAACTTTTGCACCTGTAGCTATATATTACACACCAAGGAAAACTTGAAAATTGTAAATCTCTCAACCCAGCCAAATGATTAATGTCGAATATAAAGCATGAAAATGCATTTCAACTTCACATACTGCACCAGATTCTAGAACCTCAAGCTATCCTAAATACGCCCAAGCGTACTCTTCAAACTTCCTACTATTGACCAAAAATAAAGCCTGCTTACCACTAAATCTGGTAACATGTTCCTAGGAGAACCTAATTTAACTCCTAATAACGTTGCACCTGGCATGCTATACTATTAAATGTCTCTTTAAAACAATAATTCTCCATACCAAGTTTAGTACTCCGAGCGATCTGCCGAAACTACTTCTCAAAATATGTACATTTTGATCTAATCAACGACAACAACAATGACCTAGAACCTCCGAGTCTACTTTCCAAGTACAGACTTTCTTCCTTCCACAATTCCCTCCAATGAATCACTTGCCCAAAATAATCTCAATCCTCGAAAATATCTCAAAAACCTCTGTACCTAGAGTTTTATATTACCTACCAAAGAAAACCTGAAAATTGTAATCCCAACCCAGTGAAATGATTAATGTCAAACATAATGCACAAAAATGCATTTCATCTTCTTATTCTGCACCAGATTCTAAAACGTCAAACTATCCTCAATATGCCCAAGCCTACTCCTCAAACTTCCGACTATTGTTCCCAAGTATTTACCAAAAATAAAGCCTGCTGAATAAGAATTGCAAATCTTACAGAACCTAGCGTAAGAAACAAAGCCTAGGAAACCCAAAATCAGGTAAACAATAGTATGCAATTTATGCTTTAATAAAGAACACAGCAAATCAATCGACTTAATATATTCTAGACACAAATAAATCCATGTAATTATTATGCATTTCAAATAAACACATGTATTGACAGAAAGGAAATCATAAGAGTCATATCAATCAATAGTTCAATCGACATAGAACATAAGACTCAAGCTCCGGAAATTGTTATCTATCCAAATAGAGACATTCTTCCTTCCACAATTCCCTCGTATTAATCACATGCGCAAAATAATCTCCATCCTCGAAATATCTCAAAAACTTATGTACCTATAGCTATAGATTACCAACCAAAGTAAACTTGATAATTGTAAATCTCTCAACATATCGCACGAAAATGCATTTCATCTTCTCATACTGCACCAGATTCTAGAACCTCAAACCATCCTCAATACACACAAGCCTACTCCTCAAACTTCCTACTAATGACCAAAAATAAAGCCTGCTTACCAAAAAAATCTGGTAACATGTTCATAGGAGAACCTAATTTAACTCCTAATAACCTTGCACCTCGCCTGCTATAAAAGTTTTTCCAAACCTATTAAATGTCACTTTAAAACAACAATTCTCCATACCGAGATTAGTACTCCAAGCGATCTGCCGATACTAC
>TCONS_00002665 gene=XLOC_000847
ATGTAAACAATAGTATGTAATTTATGCTTTTTATAAAGAACACATAGCAAATCAATCGAAGTAATAACCATCAATAGTTCAAACGACATAGAACTTAACACTAAGCTCCTCAAATTTTGATCTATCCAAGCACAGACTTTCTTCCTTCCACAATTCCCACTTAACAAAAATAAAGCCTGCTTAACAAAAAATCTGGTAACATGTTCCTAGGAGAACCTAATTTAACTCCTAATACCCTTGCACCTGGCCTGCTATAAAAGTTTCACCAAACCAATAAATTGTCTCTTCAAAACAACAATTCTCCGTACATAGTTTAGTACTCCAAGCGATCTGCCGAAACTACTTCTCAAAAGTATGTACATTTTGATCTATTCAACGACATCAACAATGACCTAGAACCACCAAGTCTACTTTCAATTACCAAAATCTTATGCAATTAACTTGATCATAATCCTAATTTGCACATCATTCACTTCATCACCAGAGAACAATTGTTAATCTTACAGAAACTATCTTAAGAAACAAAGCATAGGAAAGCCAAACACATGTAAACAATAGTATGTAATTTATGCTTTAAACAAAGATCACATAGCAAATCAATCGAATTAATATATTGTATACACAAATAAATCCATGTAATTAATAAGCATTTCAAATAAACACATGTATTGACCGAAAGGAAATCATAACATTCATAACGACCAATAGTTAAATTGACATAGAACATAAGACTTAAGCTCCGGAAATTTTGATCTATCCAAGTACAAACTTTCTTCCTTCCACAATTCCCTCGTATGAATCACTGGCTCAAAATAATCTCAATCCTCGAAAATATCTCAAAAACTTCTATACCTATAGCTATATATAACCTACCAAAGTAAACTTGAAAATTGTAAATCTCTCAACTCAGCCAAATGATTAATGTCGAACATAATGCACGAAAATGCATTTCATCTTCACATACTGCACCAGATTCTAGAACCTCAAGCTATCCTAAATACGCCCAAGCGTACTCTTCAAACTTCCTACTATTGACCAAAAATAAAGCCTGCTTACCACTAAATCTGGTAACATGTTCCTAGGAGAACCTAATTTAACTCCTAATAACGTTGCACCTGGCATGCTATACTATTAAATGTCTCTTTAAAACAATAATTCTCCATACCAAGTTTAGTACTCCGAGCGATCTGCCGAAACTACTTCTCAAAATATGTACATTTTGATCTAATCAACGACAACAACAATGACCTAGAACCTCCGAGTCTACTTTCCAAGTACAGACTTTCTTCCTTCCACAATTCCCTCCAATGAATCACTTGCCCAAAATAATCTCAATCCTCGAAAATATCTCAAAAACCTCTGTACCTAGAGTTTTATATTACCTACCAAAGAAAACCTGAAAATTGTAATCCCAACCCAGTGAAATGATTAATGTCAAACATAATGCACAAAAATGCATTTCATCTTCTTATTCTGCACCAGATTCTAAAACGTCAAACTATCCTCAATATGCCCAAGCCTACTCCTCAAACTTCCGACTATTGTTCCCAAGTATTTACCAAAAATAAAGCCTGCTGAATAAGAATTGCAAATCTTACAGAACCTAGCGTAAGAAACAAAGCCTAGGAAACCCAAAATCAGGTAAACAATAGTATGCAATTTATGCTTTAATAAAGAACACAGCAAATCAATCGACTTAATATATTCTAGACACAAATAAATCCATGTAATTATTATGCATTTCAAATAAACACATGTATTGACAGAAAGGAAATCATAAGAGTCATATCAATCAATAGTTCAATCGACATAGAACATAAGACTCAAGCTCCGGAAATTGTTATCTATCCAAATAGAGACATTCTTCCTTCCACAATTCCCTCGTATTAATCACATGCGCAAAATAATCTCCATCCTCGAAATATCTCAAAAACTTATGTACCTATAGCTATAGATTACCAACCAAAGTAAACTTGATAATTGTAAATCTCTCAACATATCGCACGAAAATGCATTTCATCTTCTCATACTGCACCAGATTCTAGAACCTCAAACCATCCTCAATACACACAAGCCTACTCCTCAAACTTCCTACTAATGACCAAAAATAAAGCCTGCTTACCAAAAAAATCTGGTAACATGTTCATAGGAGAACCTAATTTAACTCCTAATAACCTTGCACCTCGCCTGCTATAAAAGTTTTTCCAAACCTATTAAATGTCACTTTAAAACAACAATTCTCCATACCGAGATTAGTACTCCAAGCGATCTGCCGATACTAC
>TCONS_00002666 gene=XLOC_000847
CAAAAACTCAGAAAACTGATTTGCAGAATTTCTTACTGCAGACCCTAATTGTATTTTTAATCCTGATTTTGTTTCTCCTTTAGTCTCCTCCCTTCTCTCTCCTTTGTTTTCTTACTTCTTTCTAAAAGTTGTTATAAGTTTGGGCTCGGGGTTTGGGTTCACTAACTATTGGGTCAAGGTTAATGTCATGGGTTAAAAGTAGGGTTAATCTCAAAAACTTAAGTACCTATAGCTATATATTACCTACTAACGTAAACATGAAAATTGTAAATCTCTCAACTCAGCCAAATCAATAATGTCGAACATAATGCAGGAAAATGCATTTTATCCTATCATACTGCACCAGATTCTAGAACCTAAACTCCTCAATACGCCCAAGCATACTCCTCAAACTTACTACTATTGTTCCCATGTATTTACCAAAATAAAGCCTATTTACCACAAAATCGGGTAACATGTTCCTAGGAGAACCTAATTTAACTCCTAATAACCTTCCACTCCAAAACTATTAAATCTATCTTCACAATAACAATTTTCCATACCTAGTTTAGTACTCCAAGCGATTTGCCGAAACTACCTCTCAAAGTATATACATTTTGATCTAATCAACGACAACAACAATGACCTAGAACCTCCGAGTCTACTTTCCAAGTACAGACTTTCTTCCTTCCACAATTCCCTCCAATGAATCACTTGCCCAAAATAATCTCAATCCTCGAAAATATCTCAAAAACCTCTGTACCTATAGTTATATATTACCTACCAAAGAAAACTTGAAAATTGTAATCCCAACCCAGTGAAATGATTAATGTCGAACATAATGCACAAAAATGCATTTCATCTTCTCATACAGCCCCAGATTCAAAAACGTCAAACTATCCCCAATATGCCCAAGCCTACTCCTCAAACTTCCTACTACTGTTCCCAAGTATTTACCAAAAATAAAGCCTGCTTAACAAAAAATCTGTTAACATGTTCCTAGGAGAACCTAATTTAACTCCCAATACCTTTGCACCAGGCCTGTTATAAAAGTTTCACCAAACCAATTAATTGTCTCTTCAAAACAACAATTCTCCATACATAGTTTAGTACTCCAAGCGATCTGCCGAAGCTACTTCTCAAAGTATGTACATTTTGATCTATTCAACGACATCAACAATGACCTAGAACCACCGAGTCTACTTTCCATTACCAAAATCTTATGCAATTAACTTGATCATACTCCTAATTTGCACATCAATCACTTCATCACCAGAGAACAATGGTTAATCTTACAGAAACTATCTTAAGAAACAAAGCATAGGAAAGCCAAACTCATGTAAACAATAGTATGTAATTTATGCTTTATACAAAGATCACATAGCAAATCAATCGAATTAATAGATTGTATACATACAAATAAATCCAAGTAATTAATATTCATTTCAAATAAACACATGTAATGACAGACAGGAAATCATGAGTCATAACCATCAATAGTTCAAACGACATAGAACATAAGACTAAGCTCCTCAAATTTTGATCTATCCAAGTACAGACTTTCTTCCTTCCACAATTCCATCTTATGCTTTAATAAAGAACACATAGCAAATCAATCGAATTAATATATTCTAGACACAAATAAATCCATGTAATTATTATGCATTTCAAATAAACACATGTATTGACAGAAAGGAAATCATAAGAGTCATAACGATCAATAGTTCAATCGACACAGAACATAAGACTTAAGCTCCGGAAATTGTTATCTATCCAAATAGAGACATTCTTCCTTCCACAATTCCCTCGTATTAATCACAAGCGCAAAATAATCTCCACCCTCGAAATATCTCAAAAACTTATGTACCTATAACTATAGATTACCAACCAAAGTAAACTTGACAATTGTAAATCACAAGACTCAGCCAAATGATTAATGTCAAACATATCGCACGAAAATGCATTTCATCTTCTCATACTGCACCAGATTCTAGAACCTCAAACCATCCTCAATACACACAAGTCTACTCCTCAAACATCCTACTAATGACCAAAAATAAAGCCTGCTTCCAAAAAAATCTGGTAACATGTTCATAGGAGAACCTAATTTAACTCCTAATAACCTTGCACCTCGCCTGCTATAAAAGTTTTTCCAAACCTATTAAATGTCACTTTAAAAAAACAATTCTCCATACCGAGATTAGTACTCCAAGCGATCTGCCGATACTAC
>TCONS_00008612 gene=XLOC_002624
GTATCGGCAGATCGCTTGGAGTACTAATCTCGGTATGGAGAATTGTTGTTTTAAAGTGACATTTAATAGGTTTGGAAAAACTTTTATAGCAGGCGAGGTGCAAGGTTATTAGGAGTTAAATTAGGTTCTCCTATGAACATGTTACCAGATTTTTTTGGTAAGCAGGCTTTATTTTTGGTCATTAGTAGGAAGTTTGAGGAGTAGGCTTGTGTGTATTGAGGATGGTTTGAGGTTCTAGAATCTGGTGCAGTATGAGAAGATGAAATGCATTTTCGTGCGATATGTTGAGAGATTTACAATTATCAAGTTTACTTTGGTTGGTAATCTATAGCTATAGGTACATAAGTTTTTGAGATATTTCGAGGATGGAGATTATTTTGCGCATGTGATTAATACGAGGGAATTGTGGAAGGAAGAATGTCTCTATTTGGATAGATAACAATTTCCGGAGCTTGAGTCTTATGTTCTATGTCGATTGAACTATTGATTGATATGACTCTTATGATTTCCTTTCTGTCAATACATGTGTTTATTTGAAATGCATAATAATTACATGGATTTATTTGTGTCTAGAATATATTAAGTCGATTGATTTGCTGTGTTCTTTATTAAAGCATAAATTGCATACTATTGTTTACCTGATTTTGGGTTTCCTAGGCTTTGTTTCTTACGCTAGGTTCTGTAAGATTTGCAATTCTTATTCAGCAGGCTTTATTTTTGGTAAATACTTGGGAACAATAGTCGGAAGTTTGAGGAGTAGGCTTGGGCATATTGAGGATAGTTTGACGTTCTAGAATCTGGTGCAGTATGAGAAGATGAAATGCATTTTCGTGCGATATGTTTGACATTAATCATTTGGCTGAGTCTTGTGATTTACAATTGTCAAGTTTACTTTGGTTGGTAATCTATAGTTATAGGTACATAAGTTTTTGAGATATTTCGAGGGTGGAGATTATTTTGCGCTTGTGATTAATACGAGGGAATTGTGGAAGGAAGAATGTCTCTATTTGGATAGATAACAATTTCCGGAGCTTAAGTCTTATGTTCTGTGTCGATTGAACTATTGATCGTTATGACTCTTATGATTTCCTTTCTGTCAATACATGTGTTTATTTGAAATGCATAATAATTACATGGATTTATTTGTGTCTAGAATATATTAATTCGATTGATTTGCTATGTGTTCTTTATTAAAGCATAAGATGGAATTGTGGAAGGAAGAAAGTCTGTACTTGGATAGATCAAAATTTGAGGAGCTTAGTCTTATGTTCTATGTCGTTTGAACTATTGATGGTTATGACTCATGATTTCCTGTCTGTCATTACATGTGTTTATTTGAAATGAATATTAATTACTTGGATTTATTTGTATGTATACAATCTATTAATTCGATTGATTTGCTATGTGATCTTTGTATAAAGCATAAATTACATACTATTGTTTACATGAGTTTGGCTTTCCTATGCTTTGTTTCTTAAGATAGTTTCTGTAAGATTAACCATTGTTCTCTGGTGATGAAGTGATTGATGTGCAAATTAGGAGTATGATCAAGTTAATTGCATAAGATTTTGGTAATGGAAAGTAGACTCGGTGGTTCTAGGTCATTGTTGATGTCGTTGAATAGATCAAAATGTACATACTTTGAGAAGTAGCTTCGGCAGATCGCTTGGAGTACTAAACTATGTATGGAGAATTGTTGTTTTGAAGAGACAATTAATTGGTTTGGTGAAACTTTTATAACAGGCCTGGTGCAAAGGTATTGGGAGTTAAATTAGGTTCTCCTAGGAACATGTTAACAGATTTTTTGTTAAGCAGGCTTTATTTTTGGTAAATACTTGGGAACAGTAGTAGGAAGTTTGAGGAGTAGGCTTGGGCATATTGGGGATAGTTTGACGTTTTTGAATCTGGGGCTGTATGAGAAGATGAAATGCATTTTTGTGCATTATGTTCGACATTAATCATTTCACTGGGTTGGGATTACAATTTTCAAGTTTTCTTTGGTAGGTAATATATAACTATAGGTACAGAGGTTTTTGAGATATTTTCGAGGATTGAGATTATTTTGGGC
>TCONS_00008613 gene=XLOC_002624
ATACATGTGTTTATTTGAAATGCATATTAATTACTTGGATTTATTTGTGTGTATACATTATATTAAATCGATTGATTTGCTATGTGATCTTTATAAAAAGCATAAATTACAAACTATTGTTTACATGAGTTAGGCTTTGTTTCTTAAGATGGTTTCCGTAAGATTAGCAACTCTCTGGTGATGAAGTGATTGATGTGCAACTTTGGATTATGATCAAGTTAATTGCATAAGAGTTTGGTAATGGAAAGTCGGCTCGGAGGTTCTAGGTCATTGTTGTTGACGTTGATTAGATCAAAATGTACATGTTTTGAGAAGTAGTTTCGGCAGATCGCTTGGAGTACTAAACTAGGTATGGAGAATTGTTGTTTTGAAGAGGGGATAAACTTTTATAGCAGGCCAGGTGCAAGGTTATTTGGAGTTAAATTAGATCTCCTAGGAACATGTTACCAGATTTTGTGGTAAGCAGGCTTTATTTTTGGTCAATAGTAGGAAGTTTGAGGAGTAGACTTGGGCGTATTGAGCATAGTTTGAGGTTCTAGAATCTGGTGTAGTATGTGATGATGAAATGCATTTTCGTGCGATATGTTCGACATTAATTATTTGGCTGAGTTGAGAGATTTACAATTGTCAAGTTTACTTTGGTAGGTAATATATAACTATGGGTACAGAAGTTTTTGAGATATTTTCGAGGATGGAGATTATTTTGAGCATGTGATTCATATGAGGGAATTGTGGAAGCAAGAATGTCTGTACTTGGATAGATAAAAATTTCTGGAGCTCAAGTCTTATGTTCTATGTCGATTGAACTATTGATCGTTATGAATCTTTTGATTTCCTTTATGTCAATACATGTGTTTATTTGAAAAGCATTTTAATTAGATGGATTTATTTGTGTGTATACAATATATTACTTCGATTGATTTGTTGTGTTCTTTATAAAAAGCATAAATTACATACTATTGTTTACATGAGTTAGGCTTTGTTAGGCTTTGTTTCTTGAGAAGTAGTATCGGTAGATCGCTTGGAGTACTAAACTTGGTATGGAGAATTATTGTTTTAAAGAGACATTTAATAGTATAGCAGGCCAGGTGCAACGTTATTAGGAGTTAAATTAGGTTCTCCTAGGAACATGTTACCAGATTTAGTGGTAAGCAGGCTTTATTTTTGGTCAATAGTAGGAAGTTTGAAGAGTAGGCTTGGGCGTATTTAGGATAGCTTGAGGTTCTAGAATCTGGTGCAGTATG
>TCONS_00008614 gene=gene30510-v1.0-hybrid
CTCTCGAGAACCCAACGTCCGACTCAAAGACTACGTCTGCTCGCAGGTGATGCTGTCTCCACCAAAGATAAGTGATTCTGATTTTCTAGGGTTTCGAAAGTTGAAGGATTTGTTGAAATTCCGGTTATGTAGTTTGTTGAGGATTATGTGTGTTATGTGATATTTGGTGTTTGGATAGAGTTGATTATGTAAAATTTGTTCTTTGTGCCAGAAATTTACTGTTTCGTAATACTGATTAGAGTTTAGGATGAATTTAAGAAGACCTTCATACTACCTGAACCTTGGGATTTTAACGTGTGTTATGTGATATTTGGTGTTTGGATAGAGTTGATTATGTAAAATTTGTTCTTTGTGCCAGAGAAATCTACTGTTTCGTAATACTGATTAGAGTTTAGGATGAGTTTAAGAAGACCTTCATACTACTTGAACCTTGGGATTTTAGCGTGTGTAATGTGATACTTAAATTACATACTATTGTTTACATGAGCTTGGCTTTCCTATGCTTTGTTTCTTAAGATAGTTTCTGTAAGATTAACAATTGTTCTCTGGTGATGAAGTGATTGATGTGCAAATTAGGATTATGATCTAGTTAATTGCATAAGATTTTGGTATTGGAAAGTAGACTCGGTGGTTCTAGGTTATTGTTGATGTCGTTGAATAGATCAAAATGTACATACTTTGAGAAGTAGTTTCGGCAGATCGTTTGGAGTACTAAACTATGTATGGAGAATTGTAGTTTTGAAGAGACAATTTATTGGTTTGGTGAAACTTTTATAGCAGGCCAGGTGTAAGGGTATTTGGAGTTAAATTAGGTTCTCCTAGGGACATGTTACCAGATTTTTTGTTAAGCAGGCTTTATTTTTGGTAAATACTTGGGAACAATAGTAGGAAGTTTGAGGAGTAGGCTTGGGCATATTAAGGATAGTTTGACGTTTTTGAATCTGGGGCGGTATGAGAAGATGAAATGCATTTTTGTGCATTATGTTCGACATTAATCATTTCACTGGGTTGGGATTATAATTTTCAAGTTTTCTTTGGTAGGTAATATATAACTATAGGTACAGAGGTTTTTGAGATATTTTCGAGGATTGAAATTATTTTGATCAAGTGATTCATTGGAGGGAATTGTGGAAGGAAGAAAGTCTATACATGGAAAGTAGACTCGGAGGTTCTAGGTCATTGTTGTTGTGCTTGATTAGATCAAAATGTACATACTTTGAGAAGTAGTTTCGGCAAATCGTTTGGAGTACTAAACTAGGTATAGAAAATTGTTGTTATGAAGAGACATTTAATAGTTTTGGACTGGAAGGTTATTAGGAGTTAAATTAGGTTCTCCTAGGAACATGTTACCCGATTTTGTGGTAAATAGGCTTTATTTTGGTAAATACGTGGGAACAATAGTAGTAAGTTTGAGGAGTATGCTTGGGCGTATTGAGGAGTTTAGGTTCTAGAATCTAGTGCAGTATGATAGGATAAAATGCATTTTCGTGCATTATGTTCGACATTATTGATTTGGCTGAGTTGAGAGATTTACAATTTTCAAGTTTACATTAGTAGGTAATATATAGCTATAGGTACATAAGTTTTTGAGATTAACCCTACTTTTAACCCATGACATTAACCTTGGCCCAATAGTTAGTAAACCGAAACCCCGAGCCCAAACTTATAACAACTTTTAGAAAGAAGTAAGAAAACAAAGGAGAGAGAAGGGTGGGGACTAAAGGAGAAACAAAATCAGGATTAAAAATAGAATTAGGGTCTGCAGTAAGAAATTCTGCAAATCAGTTTTCTGAGTTTTTGACCCAGCAGCCTTTTTACTAAAATCGGTGCATTTCAGTTGTGTATTTGAAGTTGTTGTCTGCATAAAAGTTATAGTACAGATGTTAAACATCATTCCTGAATTTGAATCTCTTAAAAAGGAGTTTTGCAGATTAAGTTATGATTTTCGGATCTCAAGTCTTATGTTCTATGTCGATTGAACTATTGATCATTATGAATCTGATGATTTCCTTTTTGTCAATACATGTGTTTATTTGAAATGCATATTAATTACATGGATTTAATTTTGTGTATACAATATATTAATTCAATTGATTTGTTGTGTGATCTTTATATAAAGCATAAATTACA
>TCONS_00008616 gene=XLOC_002625
GTTTCTTAATATGGTTTCTGTAAGATTATTAATTGGTCTCTGGTGATGAAGTGATTGTTGTGCAACTTAGGTCTATGATCAAGTAGGTCATGGAAAGTAGGCTCGGAAGTTCTTGGTCATTGTTGTTGTTGTCGAATAGATCAAAATGTACATACTTTGACAAGTGTTTGGTAATGGATAGTTGACTCGGAGGTTCTAGGTCCTTGTTGTTGTCGTTGATTAGATCAAAATGTACATACTTTGAGAAGTAGTTTCGGAAGATCGCTTGGAGTACTAAAATTGTTGTTTTGATGAGACATTTAATAGGTTTGGAAAAACTTTTCTGATTCTTCCTTTTTTGGTTGAGTTTCTTCTGAATTGTTTATTTGGTATGTAGTATTCATGCGAGTGTCTTTCATGAGTTGATGAGTTTTGAGTTCTAAGATAGTACATAACCTGATTTGTCAAAGCTACCCTTTTTCTCATTTATTTTCCTCTCTCTTCTCTGTGAACCTTACCCTTCTCTCTCTCTCTCNN
>TCONS_00008617 gene=XLOC_002625
TAATTGCATAAGATTTTGGTAATGGAAAGTAATCTCGGAGGTTCTTGGTGTGTAATATATAGCTACAGGTACAAAAGTTTTTGAGATATTTTCGAGGATTGAGATTATTTTGAGCAAGTGATTCATAAGAGGGAATTGTGGAAGGAAGAAAGTCTGTACTTGGATACATCAAAATTTGAGGAGCTTAGTCTTATGTTCTATGTCGTTTGAACTATTGATGGTTATGACTCATGATTTCCTTTCTGTCAATACATGTGTTTATTTGAAATGCATATTAATTACTTGGATTTATTTGTGTTATACATTATATTAATTCGATTGATTTGCTATGTGATCTTTATTTAAAGCATAAATTACATTCTACTGTTTACATGCGTTAGGCTTTGTTTCTTAAGATGGTTTA
>TCONS_00008618 gene=XLOC_002625
TAATTGCATAAGATTTTGGTAATGGAAAGTAATCTCGGAGGTTCTTGGTGTGTAATATATAGCTACAGGTACAAAAGTTTTTGAGATATTTTCGAGGATTGAGATTATTTTGAGCAAGTGATTCATAAGAGGGAATTGTGGAAGGAAGAAAGTCTGTACTTGGATACATCAAAATTTGAGGAGCTTAGTCTTATGTTCTATGTCGTTTGAACTATTGATGGTTATGACTCATGATTTCCTTTCTGTCAATACATGTGTTTATTTGAAATGCATATTAATTACTTGGATTTATTTGTGTTATACATTATATTAATTCGATTGATTTGCTATGTGATCTTTATTTAAAGCATAAATTACATTCTACTGTTTACATGCGTTAGGCTTTTAGTTTGCTTAAGATGGTTTCTGTAAGATTAGCAACTGTTCTCTGGTGATGAAGTGATTGATCTGCAAATTAGGATTATGATCAAGTTAATTGCATAAGATTTTGGTAATGGAAAGTAGACTCGGTGGTTCTAGGTCACTGTTGATGTCGTTGAATAGATCAAAATGTACATACTTTTGAGAAGTAGTTTCGGCAGATCGCTTGGAGTACTAAACTATGTACGGTGAATTGTTGTTTTGAAGAGACAATTTATTGGTTCGGTAAACTTTTATAGCAGGCCAGGTGCAAGGTTATTAGGAGTTAAATTAGATCTCCTAGGAACATGTTACCAGATTTTGTGTTAAGCAGGCTTTATTTTTGGTAAATACTTGGGAACAATAGTAGGAAGTTTGAGGAGTAGGCTTGGCCATATTGTGGATAGTTTGACGTTTTTGAATCTGGGGCAGTATGAGAAGATGAAATGCATTTTTGTGCATTATGTTCGACATTAATCATTTCACTGAGTTGGGATTACAATTTTCAAGTTTTCTTTGGTAGGTAACATAGAACTATAGGTACAGAGGTTTTTGAGATATTTTGGAGGATTCAGATTATTTTGATCAAGTGATTCATTGGAGGGAATTGTGGAAGGAAGAAAGTCTGTACATGGAAAGTAGACTCGGAGGTTCTGGGTCATTGTTGTTGTCGTTGATTAGATCAAAATGTACATACTCTGTGAGGTAGTTTCGGCAAATCGCTTGGAGTACTAAACTAGGTATGGAAAATTGTTATTATGAAGAGCGATTTAATAGTTTTGGAGTGGAAGGTTATTAGGAGTTAAATTAGGTTCTCCTAGGAATATGTTACCCGATTTTGTGGTAAATAGGCTTTATTTTGGTAAATACTTGGGAACAATAGTAGTAAGTCTGAGGAGTAGGCTTGGGCGTATTGAGGAGTTTGGGTTCTAGAATCTGGTGCAGTATGATAGGATAAAATGCATTTTCCTGCATTATGTTCGACATTAATCATTTCACTGGGTTGGGATTACAATTTTCAAGTTTTCTTTGGTAAGTAATGTATAACTATAGGTACAGGGGTTTTTTAGATATTTTCGATGATTGAGATTATTTTGAGCAAGTAATTCATTGGAGGGAATTGTGGAAGGAAGAAAGTCTGTACTTGGAAAGTAGACTCGGAGGTTCTAGGTCATTGTTGTTGTGGTTGATTAGATCAAATTGTACATACTTTGAGAAGTAGTTTCGGCAGATCGCTCGGAGTACTAAACATGGTTTGGAGAATTATTGTTTTAAAGAGACATTTAATAGGTTTGGAGAAACTTTTATAGCAGGCCAGGTGCAACGTTATTAGGAGTTAAATTAGGTTCTCCTAGGATCATGTTACCGGATTTTGTGGTAAGCAGGCTTTATTTTTGGTCAATAGTAGGAAGTTTGAAGAGTAGGCTTGGGCGTATTGAGGATGGTTTGAGGTTCTAGAATCTGGTGCAGTATGTGATGTTGAAATGCATTTTCGTGTATTATGTTCGACATTAATCATTTTGCTGGGTTGCGAGATTTACAATTTTCAAGTTTTCCTTGGTGTGTAATATATAGCTACAGGTACACAAGTTTTTGAGATATTTTCGAGGATTGAGATTATTTTGAGCAAGTGATTCATAAGAGGGAATTGTGGAAGGAAGAAAGTCTGTACTTGGATACATCAAAATTTGAGGAGCTTAGTCTTATGTTCTATTTCGATTGAATTATTCATCGTTATGAATGTTATGATTTCCTTTATGTCAATATATGTGTTTATTTGAAATGATATTAATTACATGGATTTATTTGTGTCTACAATTTATTAATTCGATTGATTTGCTACGTGATCTTTATAAAAAACATAAATCATATACTATTGTTTACATGAGTTAGGCTTTACTAGGTTTTGTTTCTTAATATGGTTTCTGTAAGATTATTAATTGGTCTCTGGTGATGAAGTGATTGTTGTGCAACTTAGGTCTATGATCAAGTAGGTCATGGAAAGTAGGCTCGGAAGTTCTTGGTCATTGTTGTTGTTGTCGAATAGATCAAAATGTACATACTTTGACAAGTGGTTTCGGCAGATCGCTTGGAGTACTAAATTAGGTATGGAGAATTGTTGTTTTGAAGAGGGGATAAACTTTTATAGCAGGCCCGGTGCAAGGTTATTATGAGTTAAATTAGATCTCCTAGGAACATGTTACCAGATTTTGTTGTAAGCAGGTTTTAATTTTGGTTAATTGTATGAAGTTTGAGGAGTAGGCTTGGGCGTATTGAGGATAGTTTGAGGTTCTAGAATCTGGTGCAGTATGCGAAGATGAAATGCATTTTCGTGCGATATGTTCGACATTAATTATTTGGCTGATTTGAGAGATTTACAATTGTCAAGTTTACTTTGGTAGGTAATATATAACTATAGGTACAGAAGTTTTTGAGATATTTTCGAGGATGGAGATTATTCTGAGCATGTGATTCATCTGAGGGAATTGTGGAAGGAAGAAAGTCTGTACTTGGGTAGATAAAAATATCCGGAGCTCAAGGCTTATTTTCTATGTCGATTGAACTATTGATCGTTATGAATCTTATGATTTCCTTTATTTCAATACATGTGTTTATTTATAAAGCATTTTAATTAGATGGATTTATTTGTGTGTATACAATATATTACTTCGATTGATTTGCTGTGTTCTTTATAAAAAGCATAAATTACATACTATTGTTTACATGAGTTA
>TCONS_00008619 gene=XLOC_002625
TAATTGCATAAGATTTTGGTAATGGAAAGTAATCTCGGAGGTTCTTGGTGTGTAATATATAGCTACAGGTACAAAAGTTTTTGAGATATTTTCGAGGATTGAGATTATTTTGAGCAAGTGATTCATAAGAGGGAATTGTGGAAGGAAGAAAGTCTGTACTTGGATACATCAAAATTTGAGGAGCTTAGTCTTATGTTCTATGTCGTTTGAACTATTGATGGTTATGACTCATGATTTCCTTTCTGTCAATACATGTGTTTATTTGAAATGCATATTAATTACTTGGATTTATTTGTGTTATACATTATATTAATTCGATTGATTTGCTATGTGATCTTTATTTAAAGCATAAATTACATTCTACTGTTTACATGCGTTAGGCTTTTAGTTTGCTTAAGATGGTTTCTGTAAGATTAGCAACTGTTCTCTGGTGATGAAGTGATTGATCTGCAAATTAGGATTATGATCAAGTTAATTGCATAAGATTTTGGTAATGGAAAGTAGACTCGGTGGTTCTAGGTCACTGTTGATGTCGTTGAATAGATCAAAATGTACATACTTTTGAGAAGTAGTTTCGGCAGATCGCTTGGAGTACTAAACTATGTACGGTGAATTGTTGTTTTGAAGAGACAATTTATTGGTTCGGTAAACTTTTATAGCAGGCCAGGTGCAAGGTTATTAGGAGTTAAATTAGATCTCCTAGGAACATGTTACCAGATTTTGTGTTAAGCAGGCTTTATTTTTGGAAATACTTCAATAGTAGGAAGTTTGAGGAGTAGGCTTGGGCGTATTGAGCATAGTTTAAGGTTCTAGAATCTGGTGTAGTATGTGATGATGAAATGCATTTTCGTGCGATATGTTCACCATTAGTTATTTGGCTGAGTTGAGAGATTTACAATTGTCAAGTTTACTTTGGTAGGTAATTTATAACTATGGGTACAGAAGTTTTTGAGATATTTTCGAGGATGGAGATTATTCTGAGCATGTGATTCATTGGAGGGAATTGTGGAAGGATGAAAGTCTGTACTTGGAAAGTAGACTCGGAGGTTCTTGGTCATTGTTGTTGTCGTTGATTAGATCAAAATGTACATACTTTGAGAAGTAGTTTCGGCAGATCGCTTGGAGTACGAAACTTGGTATGAAGAATTGTTGTTTTAAAGTGACATTTAATAGGTTTGGAGAAACTTTTATAGCAGGCCAGGTGCAACGTTATTAGGAGTTAAATTAGGTTCTCCTAGGATCATGTTACCGGATTTTGTGGTAAGCAGGCTTTATTTTTGGTCAATAGTAGGAAGTTTGAAGAGTAGGCTTGGGCGTATTGAGGATGGTTTGAGGTTCTAGAATCTGGTGCAGTATGTGATGTTGAAATGCATTTTCGTGTATTATGTTCGACATTAATCATTTTGCTGGGTTGCGAGATTTACAATTTTCAAGTTTTCCTTGGTGTGTAATATATAGCTACAGGTACACAAGTTTTTGAGATATTTTCGAGGATTGAGATTATTTTGAGCAAGTGATTCATAAGAGGGAATTGTGGAAGGAAGAAAGTCTGTACTTGGATACATCAAAATTTGAGGAGCTTAGTCTTATGTTCTATTTCGATTGAATTATTCATCGTTATGAATGTTATGATTTCCTTTATGTCAATATATGTGTTTATTTGAAATGATATTAATTACATGGATTTATTTGTGTCTACAATTTATTAATTCGATTGATTTGCTACGTGATCTTTATAAAAAACATAAATCATATACTATTGTTTACATGAGTTAGGCTTTACTAGGTTTTGTTTCTTAATATGGTTTCTGTAAGATTATTAATTGGTCTCTGGTGATGAAGTGATTGTTGTGCAACTTAGGTCTATGATCAAGTAGGTCATGGAAAGTAGGCTCGGAAGTTCTTGGTCATTGTTGTTGTTGTCGAATAGATCAAAATGTACATACTTTGACAAGTGGTTTCGGCAGATCGCTTGGAGTACTAAATTAGGTATGGAGAATTGTTGTTTTGAAGAGGGGATAAACTTTTATAGCAGGCCCGGTGCAAGGTTATTATGAGTTAAATTAGATCTCCTAGGAACATGTTACCAGATTTTGTTGTAAGCAGGTTTTAATTTTGGTTAATTGTATGAAGTTTGAGGAGTAGGCTTGGGCGTATTGAGGATAGTTTGAGGTTCTAGAATCTGGTGCAGTATGCGAAGATGAAATGCATTTTCGTGCGATATGTTCGACATTAATTATTTGGCTGATTTGAGAGATTTACAATTGTCAAGTTTACTTTGGTAGGTAATATATAACTATAGGTACAGAAGTTTTTGAGATATTTTCGAGGATGGAGATTATTCTGAGCATGTGATTCATCTGAGGGAATTGTGGAAGGAAGAAAGTCTGTACTTGGGTAGATAAAAATATCCGGAGCTCAAGGCTTATTTTCTATGTCGATTGAACTATTGATCGTTATGAATCTTATGATTTCCTTTATTTCAATACATGTGTTTATTTATAAAGCATTTTAATTAGATGGATTTATTTGTGTGTATACAATATATTACTTCGATTGATTTGCTGTGTTCTTTATAAAAAGCATAAATTACATACTATTGTTTACATGAGTTA
>TCONS_00008620 gene=XLOC_002625
TAATTGCATAAGATTTTGGTAATGGAAAGTAATCTCGGAGGTTCTTGGTGTGTAATATATAGCTACAGGTACAAAAGTTTTTGAGATATTTTCGAGGATTGAGATTATTTTGAGCAAGTGATTCATAAGAGGGAATTGTGGAAGGAAGAAAGTCTGTACTTGGATACATCAAAATTTGAGGAGCTTAGTCTTATGTTCTATGTCGTTTGAACTATTGATGGTTATGACTCATGATTTCCTTTCTGTCAATACATGTGTTTATTTGAAATGCATATTAATTACTTGGATTTATTTGTGTTATACATTATATTAATTCGATTGATTTGCTATGTGATCTTTATTTAAAGCATAAATTACATTCTACTGTTTACATGCGTTAGGCTTTTAGTTTGCTTAAGATGGTTTCTGTAAGATTAGCAACTGTTCTCTGGTGATGAAGTGATTGATCTGCAAATTAGGATTATGATCAAGTTAATTGCATAAGATTTTGGTAATGGAAAGTAGACTCGGTGGTTCTAGGTCACTGTTGATGTCGTTGAATAGATCAAAATGTACATACTTTTGAGAAGTAGTTTCGGCAGATCGCTTGGAGTACTAAACTATGTACGGTGAATTGTTGTTTTGAAGAGACAATTTATTGGTTCGGTAAACTTTTATAGCAGGCCAGGTGCAAGGTTATTAGGAGTTAAATTAGATCTCCTAGGAACATGTTACCAGATTTTGTGTTAAGCAGGCTTTATTTTTGGAAATACTTCAATAGTAGGAAGTTTGAGGAGTAGGCTTGGGCGTATTGAGCATAGTTTAAGGTTCTAGAATCTGGTGTAGTATGTGATGATGAAATGCATTTTCGTGCGATATGTTCACCATTAGTTATTTGGCTGAGTTGAGAGATTTACAATTGTCAAGTTTACTTTGGTAGGTAATTTATAACTATGGGTACAGAAGTTTTTGAGATATTTTCGAGGATGGAGATTATTCTGAGCATGTGATTCATTGGAGGGAATTGTGGAAGGATGAAAGTCTGTACTTGGAAAGTAGACTCGGAGGTTCTTGGTCATTGTTGTTGTCGTTGATTAGATCAAAATGTACATACTTTGAGAAGTAGTTTCGGCAGATCGCTTGGAGTACGAAACTTGGTATGAAGAATTGTTGTTTTAAAGTGACATTTAATAGGGTTGGAGAAACTTTTATAGCAGGCCAGGCGCAACGTTATTAGGAGTTAAATTAGGTTCTCCTAGGAACATGTTACCAGATTTTGTGGTAAGCAGGCTTTATTTTTGGTCAATAGTAGGAAGTTTGAAGAGTAGGCTTGGGCGTATTTAGGATAGCTTGAGGTTCTAGAATCTGGTGCAGTATTTGAAGTTGAAATGCATTTTCGTGCATTATGTTCGACATTAATCATTTGGCTGGGTTGAGAGATTTACAATTTTCAAGTTTTCCTTGGTGTGTAATATATATAGCTACAGGGACAAAAGTATTTGAGATATTTTCGAGGATTGAGATTATTTTGAGAAAGTGATTCATAAGAGGGAATTGTGGAAGGAAGAAAGTCTGTACTTGGATAGATCAAAATTTGAGGTGCTTAGTCATATGTTCTATGTCGTTTGAACTATTGATGGTTATGACTCATGATTTCTTTTCTGTCAATACATGTGTTTATTTGAAATGAATATTAATTACTTGGATTTATTTGTGTGTATACAATATATTAATTGGATTGATTTGCTATGTGATCTTTGTATAAAGCATAAATTACATACTATTGTTTACATGAGTTTGGCTTTCCTATGCTTTGTTTCTTAAGATAGTTTCTGTAAGATTAACAATTGTTCTCTGGTGATGAATTGATTGATGTGCAAATTAGTATTATGATCAAGTTAATTGCATAAGATTTTGGTAATGGAAAGTAGACTCGGTGGTTCTAGGTCATTGTTGATGTTGTTGAATAGATCAAAATGTACATACTTTGAGAACTAGTTTCGGCAGATCGCTTGGAGTACTAAACTATGTATGGAGAATTGTTGTTTTGAAGAGACAATTAATTGGTTTGGTGAAACTTTTATAACATGCCAGGTGCAAAGGTATTAGGAGTTAAATTAGGTTCTCCTAGGAACATGTTACCAGATTTTTTTTTAAGCAGGCTTTATTTTTGGTAAATACTTGGGAACAATAGTAGGAAGTTTGAGGAGTAGGCTTGGCCATATTGTGGATAGTTTGACGTTTTTGAATCTGGGGCAGTATGAGAAGATGAAATGCATTTTTGTGCATTATGTTCGACATTAATCATTTCACTGAGTTGGGATTACAATTTTCAAGTTTTCTTTGGTAGGTAACATAGAACTATAGGTACAGAGGTTTTTGAGATATTTTGGAGGATTCAGATTATTTTGATCAAGTGATTCATTGGAGGGAATTGTGGAAGGAAGAAAGTCTGTACATGGAAAGTAGACTCGGAGGTTCTGGGTCATTGTTGTTGTCGTTGATTAGATCAAAATGTACATACTCTGTGAGGTAGTTTCGGCAAATCGCTTGGAGTACTAAACTAGGTATGGAAAATTGTTATTATGAAGAGCGATTTAATAGTTTTGGAGTGGAAGGTTATTAGGAGTTAAATTAGGTTCTCCTAGGAATATGTTACCCGATTTTGTGGTAAATAGGCTTTATTTTGGTAAATACTTGGGAACAATAGTAGTAAGTCTGAGGAGTAGGCTTGGGCGTATTGAGGAGTTTGGGTTCTAGAATCTGGTGCAGTATGATAGGATAAAATGCATTTTCCTGCATTATGTTCGACATTAATCATTTCACTGGGTTGGGATTACAATTTTCAAGTTTTCTTTGGTAAGTAATGTATAACTATAGGTACAGGGGTTTTTTAGATATTTTCGATGATTGAGATTATTTTGAGCAAGTAATTCATTGGAGGGAATTGTGGAAGGAAGAAAGTCTGTACTTGGAAAGTAGACTCGGAGGTTCTAGGTCATTGTTGTTGTGGTTGATTAGATCAAATTGTACATACTTTGAGAAGTAGTTTCGGCAGATCGCTCGGAGTACTAAACATGGTTTGGAGAATTATTGTTTTAAAGAGACATTTAATAGGTTTGGAGAAACTTTTATAGCAGGCCAGGTGCAACGTTATTAGGAGTTAAATTAGGTTCTCCTAGGATCATGTTACCGGATTTTGTGGTAAGCAGGCTTTATTTTTGGTCAATAGTAGGAAGTTTGAAGAGTAGGCTTGGGCGTATTGAGGATGGTTTGAGGTTCTAGAATCTGGTGCAGTATGTGATGTTGAAATGCATTTTCGTGTATTATGTTCGACATTAATCATTTTGCTGGGTTGCGAGATTTACAATTTTCAAGTTTTCCTTGGTGTGTAATATATAGCTACAGGTACACAAGTTTTTGAGATATTTTCGAGGATTGAGATTATTTTGAGCAAGTGATTCATAAGAGGGAATTGTGGAAGGAAGAAAGTCTGTACTTGGATACATCAAAATTTGAGGAGCTTAGTCTTATGTTCTATTTCGATTGAATTATTCATCGTTATGAATGTTATGATTTCCTTTATGTCAATATATGTGTTTATTTGAAATGATATTAATTACATGGATTTATTTGTGTCTACAATTTATTAATTCGATTGATTTGCTACGTGATCTTTATAAAAAACATAAATCATATACTATTGTTTACATGAGTTAGGCTTTACTAGGTTTTGTTTCTTAATATGGTTTCTGTAAGATTATTAATTGGTCTCTGGTGATGAAGTGATTGTTGTGCAACTTAGGTCTATGATCAAGTAGGTCATGGAAAGTAGGCTCGGAAGTTCTTGGTCATTGTTGTTGTTGTCGAATAGATCAAAATGTACATACTTTGACAAGTGGTTTCGGCAGATCGCTTGGAGTACTAAATTAGGTATGGAGAATTGTTGTTTTGAAGAGGGGATAAACTTTTATAGCAGGCCCGGTGCAAGGTTATTATGAGTTAAATTAGATCTCCTAGGAACATGTTACCAGATTTTGTTGTAAGCAGGTTTTAATTTTGGTTAATTGTATGAAGTTTGAGGAGTAGGCTTGGGCGTATTGAGGATAGTTTGAGGTTCTAGAATCTGGTGCAGTATGCGAAGATGAAATGCATTTTCGTGCGATATGTTCGACATTAATTATTTGGCTGATTTGAGAGATTTACAATTGTCAAGTTTACTTTGGTAGGTAATATATAACTATAGGTACAGAAGTTTTTGAGATATTTTCGAGGATGGAGATTATTCTGAGCATGTGATTCATCTGAGGGAATTGTGGAAGGAAGAAAGTCTGTACTTGGGTAGATAAAAATATCCGGAGCTCAAGGCTTATTTTCTATGTCGATTGAACTATTGATCGTTATGAATCTTATGATTTCCTTTATTTCAATACATGTGTTTATTTATAAAGCATTTTAATTAGATGGATTTATTTGTGTGTATACAATATATTACTTCGATTGATTTGCTGTGTTCTTTATAAAAAGCATAAATTACATACTATTGTTTACATGAGTTA
>TCONS_00011474 gene=XLOC_003607
CACATACCATCGATTACAATGAACATGAACCGAAAAATGTCCAAATGTAACATACTCCTAACCCCAGCCAGATGCCTCGATACCTCCTTACAGCCAACCTCAAGAAGAAACAACTCTACCAAACACTATACACCAAAACAATCAGCATATATGCAGTTACAACCAACCTCAAGAAGAAACAACCCTACCAAGCACTATACACCAAAACAATCAGCATATATGCAGAGCAACCTCCCTATTACATTGACAACAAGAAAACACCGACGTTAACACCAAACGTCCTTAAACATGACACCAAACATGACCACCAACGACACTAGCCAACCAACACCCTAAACCCTCGCTCAAGGGAGGGACGACAAAACAAACAAACTCCAAAACCAAACAGCCAGGAAAAACAGAAAAACAAAAACTAAAAAAGACCCAAACCTAGGCCCAACGAGGCCCAGGCCCAACCCCAGCCGTTAGACTCCAAAAGGCAGCCGACGAAAGAGATTCGACGACCTAAGTAGCAGTACTGCATTTGGCCGCCAGTCCGCCGCTCCGCCAACAACGCCGGCCACCATCAAAACTCAAGTCGTCTTTTTCCTCGTCCAAACACCTTACCTGATTTGCAGCAAGCGTACGTAGTAGGAACGATCGGCCTAGATTGAAAACAAACCGGGTCGCCCATAACCATCACACTCTCCCCTTCACCTCACACCGCTAAACCCGTCCCCCTCATGCCGGCGAGATCGAACGGCTACGCTCTCCAATATAAATGGTTCGATTTAAAAATATAAAATATAGAAGAGTAAATAACGAAGAGATTTTTTATGGAAGTATTTTGCAGCTTTTTCATGGGACATAAAAAATGATAGCTTAG
>TCONS_00011475 gene=XLOC_003608
CGGTGTAAGTTAGAGGTCAATTGCCCGGTACCATTTGGTCTAGCAGCATAGTCTCTCATTAGTAAGTGGGAAGTTGTGAGCTTGACTCACGAAGTTGTAAATTTTTAGTTGTTTAACTGATCAAAAAAAAAGTTAGAGGTGAATTTGAACCTCGATTCGGTTTTAGGTTTTTATGATAGTGAATCAGGAAACACAGTCATGATCACCTGATCAGTAATTGACCAAGAGATTCATGCTTAGTCACATTTGGATGTAAATCCAATAGTAAGAAGAATTATTTTTAAGTAGAGTTGTTTTATTTTCAACCATTATATCTAAATCTAACAGTGATTGGTATGATAAATCTCTTAATCAGTAACTGACCAGCTGAACATTATTGATCAGAAACAAAACCAAACCAAATAGTTCGGCTTTTGCCCCGGTGTTATAATTTTGGTTTAACATGTAATATATAAGGTTTGCTTTTGTCTGTTCTAGTTTCAACTTGGGTTTTTTTTTTTTTTTTTTTTTTCTGTTTCAGTTTTGGAAGTCCACCCTAGTGCAAGTACATAAATG
>TCONS_00008643 gene=XLOC_002630
GGAATATCTTTAGTTATCTGTGCTTCTGCCTCATCATTTAGTGTGCTGTACTTGCTTTTCTTATCTGATCAACCTATAATGTGATTGTGATGCTTCTTTAGAAGTTGAAGAATCAGAAGGCGGCTTTCCAGGTGTTTTTCCTGTTGGGCGTGGATTATCTACAATGACACGGCCTACAACATGACCTTGGATTATACGTGCCATCTCACATATGGTAAAGACATATCTAGCATTAAGGTGCAATGGGGAGAAGTGAAGACTAGATAATGCTAAAGGCCTGGTTACCGAAGTTGTGCCAGAACAAATCATAGCACACAGCCACACACCATAGTCATGCCATGACGCTAAGTTATCAGCTCCTGCATATGAATCAGGAGCAGTTGGAAACCACTGATACTTACCTCATTCCCGGTTCAACAGTGAGCATTGGGAGATAGAAAACATCGTTACGGGCTATATTAGTGCCTAGGGCACTTGGCCAATTCTTTGATATTGTAAACACACGAGCCACGTCAGTCTCCAAAATTTTGCCTTATGCTGTCAAATCTAGGCCAATCCCTGGACCTTTTGATGTATTATTGGTAGATGTATATTTATAGTTCACTTTGCAGCTGTCGGTGGTTAGTTTTTTTTTTTTTTTTTTTTTGGCATAAAATGAACAGGACAGGAGTGAAGGTTTTCGGCAACGAGTCGCATCTTATTGGATCCTTAATGATGGGGAAAAGCCTACTTGTGGTAGTTTATTATACGAAGCAAAAATGTGCTGGTGTGTGGGGTGTAAATGTTGATTTTGATATTCAATTTTCTTATTCAATCTGTGTAAGGCTTTAATGCGTTTATGTTGCGTTAAACTGAAGATTAAAAATGAGGACATAAAGCAAGAGTTTGAACATAATGTAGGCTGCGAAATGGGTTCAGTTATCCGTTGTGCGCCAAAAAATAAATGAATGAAAGGAAGTAGAAACCACAAAATGTCCAATTCTCTGCAAAAAGCATAAGCGACTGCAAAGCTAGCAACCTGTAGAATATTGTTGTTATTTATTGAGCCTAGTG
>TCONS_00011478 gene=XLOC_003611
TAAAATTAGTAAAAGATGTTGAAGACAAAAGGAATTGATGAAGAGAAAGTGGTGTGTGAAATCATTTATGAGTGAATATGTTCCATCAAGCGAGCATGAGATTTTAAACGGAAGAAACTTATCATATTCACATTGAGATGATGTTGGAATGAAGATCATGGTTGCCCTATAAATAGATGTTGCTTCAAGTGAATAAAGAGAGAGGGGGAGAGAGTGGAGAATTAGAGACACCTTGTTGCTCTTTGTTCTTCCCTTCCTTTAGCTACTTTTTGTATGATGTTT
>TCONS_00002734 gene=XLOC_000864
ATCTCGATCAAGTATCACCTATCAATCTAATCATTTATTGCAGGCCATCTTCTTGCTTTTGTTTTTCTCATCCATCTTCAATTTCTTCAAGACTTACGAACTGAATGGAAGCGGCAATGAACTGAATTGAATCGACAATAAACCCATTTGGGTATGAATATTTCTGAGGGTAATTCTTTCAATTTCAAATTGAGTCTATATAAATTCTAAAGAATCTAGCTTCTGGGTATGAAGTATCCAATTTTCAATAGAAAAATCAATTTCATGATGTTGATGATATCAAAATCAAACTGTTGTTTATAGCACTCTCATTTCAGAAACTATCCATACCATATCAATTCATGTTCTTGATTATCAAAAAAAAGAAAAAAATTAATTCATGATCTTAGGTGCGATGATGTTAATGGTGATATGCCTATGCAAGAAGTGCTATATGTGTTCGAACGAGATCCAGTTAAGGAATTCTAGTTTTGATGTTTAGTTGTTTAGGTTTGGTATGAAAACTAATTCTTGAAAACTAAGGAAAACATGTCAAAGACGTTTTCCAAATTTTTTGCCTAATTCTTAATTCGTATTCCAAAAATTGTTTTTCTTGTTTTTAGAAAATGTTAACCGAACGCAAATTATGATCGTTTTTGTTTTTGAAATACAGAAAACTGTTTTGTAAAACTATACCGAACGACACCTAAACCGAACAAAACAAAGTCTGATGATCCCAATAAGCAAAACCAAGGTCCCAAAATCTTACCCATAGTTGAGCACTCGTGTTTTTATACGTTCTGGGAGATCCATTAGATGAGTCTCAATATCCCTAGACGCAAAGCAATCGATCCCAGAGACCAAATTCGCTGCATATCATCTAGGTTGCTGAATTGAAGCATGAAAACTCTTTACCTGGGGAAGCTGCTACATACTAGTTATGAACATTGGACCAGAACAAACACAATCTCTGGGCTAGCTCGTGCGCTTTCAGCATGACGCTATTAAGAGGGGCGCTTATTGTATCTGAGATGTACAATACAACATATAAAGTTTAGGATCTAGTCATAAGATTGATAGACACATTCATCATATATAAACAAAACCATGAATGAGTCCAGGGAGATCCATTAGATGAGTCTCAATATCCCTAAACGCAAAGAAATCGATCCCAGAGACCAAATTCGCTGCATATCATCTAGGTTGCTGAATTGAAGCATGGAAACTCCTTACTTGGGGAAGCTGCTACAAACCAGTTATGAACGTTGGACCAGAACAAACACAATCTTTGGGGCTAGCTCGTGCACTTTTGGCATGACGCCATTAGGAGGGGCGCTTCAGATGCAAACACGCTTCATGTCTTTTACTCCCCCCTCCCCCTACGAATGTCATGAATTGCTATTTTGTTAATTAGATGATAGCTAGCTGCTATATTCTCACAGAAGAGACAAGCTATGGTACTGGAATGTATATCATATTTTTATTTTAC
>TCONS_00002735 gene=gene21076-v1.0-hybrid
TTTTTTACAAGAAACCACTTTATTTATGCGCTTGCATTTTCTCCGTGCCAAAACATGAGTCAAAACGCTAGTCATAAAGATACGTTTAACATAATCACTCCCGCAGTTCTTGCATCAATGGAGAAATGGAAAATAAGCATTTTGTATTACACAATTACAGCAGAACAGAGCAAACCAACACTCGCACAATTGGTAGCTCATCAAATTTACTCGCACATTTCAGGCCATGGATTTCCCAAAATCAAATCCAAACAGCCTGCTACAACTCAGTATTGACTTAACCTTCATTACTATCCTGCTCCCTAGTATCTATACATTACATTAAGAAAACAACACAACTGTACAGGGGCTCTATCGACAGGGCAGAACAGTAAAAAGCTGAATGCATAGCATCATCTCCCAGCACTGACCGTGTTCCTCTCCTTGGAGATTTGACC
>TCONS_00011479 gene=XLOC_003612
TAAACAAAAGATAATAACAAAATTTTAAAGACAACTACATTTCAGGTTCAATTTCTTTCAAGGGTAGATAGGGTGCTGCTAAATGTACCCAACAAAATACTAAGTAGAACCAACAAACATTATACACCCAGCAAAATTATAAAATTTCTAAGTAGACCTAACAACTTTCCAATAATACAATTTCTTTGTTAAACCCATCAAAACTCACGAATAAATTCACACCTAGCAAAACTCTTCTCAGCCAAATGAAACCCCCAACACCAGAAACAATTCCTCTCGCCTCATGCTTTGCCACTGAACCCAAAATTCTACCGCCGCTAACCGACCCTTATCTCACCCTAAAAAACCCGTTGTGCCATGCGCCTTCTAGAGTCCGAGTGAGGAACGGAAAAGAATAAGCTCCGGAAGGATCGCATTGATTTCGTTGAGTTAATACTCAGTCTCAAACTTAGAAATTTCTCCCTCTCAACCATTGTGATCATTGAATACGAGGCATTTTTTCGGTGGTTGTTGCCTGAACGGTGTACAGATGAAATACATAACGAATACATACAGATGGAGATGGTGGGTTAATCTATTTTCAATCATATTCAAAATGAACATACCTTAT
>TCONS_00011480 gene=XLOC_003613
ATTCTGATAATCCCTACCTTATTTAGCTGATTTTACTTCTCTTACAAGAACCCTAATTGCGCACCAAGAAAGAAAGGAAATACAAGATTTTCGTCAAGGACTTGATTGGTGGCAGAAGAAGGAAGGTTTTTCATTGCTGTGATTTCCTTTGGAGATCAATAAAACGTACCTGGTCCTTATTCAAGCTTCATTCAAGATATTATTGCGCAAGAGAATTCTATGGAAGGTTCTGTGCAATATTCAAGGCCGTTGGATGAGGAAACAATCAAGGGCTAGGAGAAGACCTAGGGTTCGGGCAGACCACTATATAAAGGGAGCAAGGAGCAACGTTTTCATCATCTCTTCTTTACACAAAAATCAGTAAACAATGTTCGCTTTCTCTCATCCCTTGCCGTGCGTCCCCAAGCCAAGAAGCAAGAAGCCGGTGCTCCTTAGGACGTTCCAAGAAGCTCTGAAGTCATCTAGGCGTCTGCTTCCACTCCACCGTCTCAAAAGACCTTCGCAGAACCAATAAAAGTGTAAACAATGTTTAGTACTTTCT
>TCONS_00011481 gene=XLOC_003614
TTAGTGTAGACGGGTACTCTGAGTCGACACTGAGTATCGATCGCAGCTTTTGCATAAAATATCCTAGGTTCTAGACTTCTCTGTGCTTAGGAGAAAAAGTAAGTAGAATTAAAAGAATTCATGTTAGAATTCAACTCGCAAAACCTCCCCTTATGTTGTGTATCATGTGTGTATCTGTAAATAAATACTTGTGAATAATTTTATTAATAGCTATTGACTTTCTACATGACCATTGTTACAGGAGCACCCTTAGTCCTCGGATTAATCGAATCTTATTTGTCTTATACTACGATTATCAAATTGTTGGAACCAACAATGTGTTTTCGTTAAACTGCTGGGTGCATTTTGAAATTACTAGCTAAAAGAATTTTAAATTTTTTGTTTCTTTTGTTATTATCTTAAATAATAATGACTAAAAATGTCATTTCAGATGAGGATAAAATTGTCTTTTCAATAAAGTTAATTTTGCTAGGTGTATTTAGTATTTTGCTG
>TCONS_00011482 gene=XLOC_003615
ATGTTAAGTTGGTTTGTGGCTTGTAAGACACTGAAGGCATAAATTGCAGATGTCTAGGACTCTAGGATTCTAGGAATGTAGGTTGCTTTGTGCCTTATTGCCTTTGTTTCTGTCAAACAACGACAAGCGTGGCCCATAGATCAACCGTGTACCGATATTGTCCCAGCTTAACCACCTTTAAGGTGTTAGGTTTTAATCACAAAATGTCTCGGTACAATTAGGAATGACTCACCCACTTATGATTTATATTTTCTTGGTCACTTTTCCAATATGAGATCTCTCCTCTCCAACAGTTTCTTGTGAGACACTTAGACTGAGTTTGTGGATTTGCATTTTGTAATTTTGTTACTTGGGTTGGAATTTAAGTCTGAAACACAGC
>TCONS_00011483 gene=XLOC_003616
CTACAATGTTTGAATGATTTAGAAACACAACTGTTGTAGATTTTTCTGGGTCTAGGCATGTTTTTTTATTTAAAAAAGTGGCAGATTCATAAGCCCAATAAGATTTGGTTGGAGGCCCAACCATACCGCTACCAACCGAAAGTTCGGTATACCAAATTGTCGGGATAGGCCGGTACTGGTATCGGAATTTTCATACCTCCGACAGTCGGCTCGATAGGCGTGACTTTAAGATAGTAGCACAGTCGGTTTAGTCAAAAATTTCCGGTAACCATACCGGTTCCATCCCTAAGAATATAAGTGTGATTTTAAGATAGTAGCACAAGTTCTAG
>TCONS_00002750 gene=gene31646-v1.0-hybrid
TTTTGCAGTCCTCTCGTGAAGGGGATATAGAGATTGATTTTTGGAGTAATGTATAGGTCTTGTAATTGTGATTCTTGAAGTCCTTTTGTAGTCCATTGTGTGAGGAAACCATTGTCAAGTTTTTACCTAGGCAATGGGTTATCACATTTTGGATGATATTTTGTATATACCTTGTAAGCTTATTTTATGAAATTGGGGTTATTGTTTCGCATCTGTTTATACTGCATGTTGAGTTACAATTCTGTTACGGAAATTGGAGTAAGAAATAATTGCTGCACCACTATAGCTTAAGTGAGGTAATAACAGTCGTTGTATTACTGACTTCCAAATCCACATGTTTGGAAAGCGTAGTGCATTTGCAACAGAAAAGCATAGTGCATCTGCGAAATAGAATCATTTAGTGAAGCAACTACATCTTAGTATGGTTTCCTCAGTTGGACAGCTACAGAAAACCAAGTGTGGACAGTATTCAAATTTTCAGAACATAGACCATTGAGTAATCGTTATAGTAATCCCACTCATCTTGTTAGACCCTGGTTCCAATCACAGGAAAGAGAAACACAGTAACAAGCTTGAACGTTGCCTGATACTATTATTTACCCAACAAGATCCTTAATGCTTCAATTCCACTGCATATACAAGAGTAACCATGTTATTCGATTTCAACTGTTTTTAGCATACTTCTGTTCAGAATACTACATATCATTCTTCATACAATCCTAG
>TCONS_00008765 gene=XLOC_002650
CTCTCTCTCTCTCTCTCTCTCTCTCTCTCTCTCTCCCTAATCCGTCTTCGCTCTCTCTCTCTCTCTCCCTCTCCCTCTCTCTCTGCTCTCTCCACTCTCCGTCTCCGTCTTTCGCTCTCCTCTCTTCTTCCTGAGACCAATATCATGGTGTTAGGCTAGAAGATAACATCCAATTGGTGTTCCTCAATACTTCAATTCGCTTTTTCCTCAACTGTTATCAATGGGTAATTGGGTTCCGAGTTCCTGACTTCTAGTTTGTTTTTGTTTTCTGTTTCTGATCGATTCTACTTGACGTTTTCAGATTTCGTATTGTTCTTAGAGGGGAGAGTTTCATAAGGCTAACGAAAGGCTTAGAGGAGTGCAAGAGTTTTTCATATGTATCTGAGTTCTTCAGCTGGGTATTTGGATTTGGAGCTGGGAAAGAAGAAGATG
>TCONS_00002753 gene=XLOC_000871
CAGAAACCCAGATTGTTAGGTCCTGTCAATCTAGCTTAATGCTGAGTTTAGCAAGGTAGTGAGATATATTTGTTTTGATGATCAGATGAACACATTTTCCTATAGATTTTATGATATGCAGATTCTCTCTTTTGAAGACCTGTTGGATAGTGTCAATTGTATGATCCGTGCCATCCTTTCGGTTAGATGTCATCGGTCATCATATAAGCTTGCTACCCATGATATGCCCTATCGGGCTAATATTGATGTCAGTGATGAGATTTTTGATTTTTTCTCACCATATTGAGTCTGTTCATATCAGCAACAGCCACAGTACTAGTTTAGCTAGTACCAGAAGCAGTTGTGATGCTGATGATGTTGCTGATTGCTATATATGTTGTTTCAGTGCAGGAGACAGCTGAAGGATCCATTTTGTATTTCAGTTCCTAGGAGTATAGTGTTTGGATACCTTGGGGCGAAGTAAAAGCTGCACTCTCTATTTGTTTCTAGGCTCTCATTCCATTTTGTATTTCAGTTCCTAGGAGTATAGTGTTTGGATACCTTGGGGCGAAGTAAAAGCTGCACTCTCTATCTGTTTTGGATTTGTTTCTAGGCTCTCATTCTATTTTGGTGATGTTTCATCACGTGGCACCTCTATGATAAACATCATGGTTGCACTGTGTTTCCAAACATGTACTTTTGCTGCGGTTCCCAATGGTTTTCTTGATCCTCGTCAGAAGAAGTCGGATGAACCACTTGTATATTTTGTAGGCGCTCATTACTTGCTTTGTTCTATGGTCAATTGGATTGGTGGTGATTGTCTTGTTTCTGTCTGTCACCCTAAGATACATGTTACTAAATTTCATATCGCTCCATGCAAATAAACTTCACACCCAATACTGAAAAATGTTTACGAA
>TCONS_00011484 gene=XLOC_003617
AGTGGTACTATCGAGCAACATTACAATCAACAGTGATACTACCGATAGTTTTGCTTCTTGTCATATATTTCTCATAGACAAGCATGGATAGTTTGCTATAAACACTCCCATACACTATACCTTTCATTCACCATTCACCTAAAGAAACACTGAATAATCACTAACCGGTTACAGCTCCCGTTTCATCTCAAAAGTACAACTAAGGAAAATCAAGAGGTTGTATTTGCTACAACATATACATTTAATGATCCAAGAAAAAGTGATCCTCATATTAGACTATTAGACACTATTTAACCACAAATCGGCTTAAACATGCATGTATTCCTATGTCAAAACATTATATATCAACATGCATAAAGCATAAAGCATAAAAT
>TCONS_00011485 gene=XLOC_003618
TCCATTTGCATACACACTCAAGGACTAGACTAGAGAGGAACACTCCATGCAAATAGATGTATTAAACTTGAATGCAGAACGGCATTTATAACGTATGCATCCATTCGTGTTACTTCACCATGAAAATCAAAGCTAAATGCAGTAGTAGCATTTATAACTATTATATGCTGATGGGAACAAGGTAACACATAGAAGTCCAGATATATAAAGTACTGACAGTTGGAATCCTAAACTATTTCAATTTGTGGCTGAAACCCTGTATCTAGCAAAGTCTAACAAACAAGGCAAATTTGAAGCACGAAGCTCTGGCAAATTCGAGGCACACAATTGACTTAGCGAGTTGAATCATCATACAGATCTATAAAACACTAGATCGAGTGTCTTATTACTCCCATCAACACTAATAAGCACAAAAATAAATTTTAAAACCAACAAAGCGATCTCACCTCCAGGTAATAGCTAGCGTATTTGTCACATCCTTCAAACCATATTACAATAATTTTGTGCAGCATTTTGCCTAGTATGTGCACGACATCTGACTTATAACCCAAGTCCTTGTCATCTTATTTGACAACAA
>TCONS_00011486 gene=XLOC_003619
ATAATAGGTGCCCTAATGGAGAGAAGCTAACAAAGTCAAAACATTTTAGCAAAACCACTCAACAGGTGGATTACATTAAAAACTAACTAGAACAAAAATCAGAAACTCCTATGTTTCTTAGTTTAACAATCAATCACCAATGAGCATTTCCCTTGCTTGGTTCGTTGCTAATTAAAACAATCAATTACACAAGCAACGAATTAACAAAAAGTATGGTAACAAAATAAATTTAGCAAGCGGATATTTAAATCAACTGACACAGAACAAAATAGCACATTAGTAATTTGTTGCAAGAGACATTAATTTTATACATGATTCTAAAATTTCTAATCAAACCCAACATGTCTTATTCACATCAAAGCTCAAATATTCAAACAGTACACTTAACATCTCATAAGGCAAAAATATCACAATTTGTGGACAAAAACATAACCCTTTGTACAACTAAAAAGGGGAGACATTTCACAGAGCACTTATCAAAACATACCACATTATTCCCCTATGAATAGGACCTACACTAGCCCCACATTATTCAAAACATACCACATTATTCCCCTATGAATAAGACCTACACTAGCTCCAAACAAAGACATCTCATACAAATGCGTAGATGGCAGAAAAGTACTCATCAATGAGCACCTAACATCGGAAACTCACTATAATTTATCTAGCTTATCAAAGAACACTAAAG
>TCONS_00011488 gene=XLOC_003621
TAGACCTTTCACACGAAGGTTTCAAATTTTAATGCAAACCAATCAAAGGTTTCCCTTAAAAAATTGAAATTACTGAATATAAATTCAGAGAAGAAGTGAAGATCATACAGGTTTCCCTATAAAAAAGACAAAAAACAAACAACATACAGGTAAAAGCCATTGGTCTGCCTATTTTCTAACACTAATTTGTTTCCATATTCCCTTAAGAGTTTCCTTTTCTAGAAGATAATAGTGTTGTGCTTAAACTATCTCATTGTCTCTAATAACTTCTCTAGCATCATATATCCAAACACTTGACTATTCAAACTATTCCATAATGAAAAATATCAACATCACATTGTCTCACTTCCCATACACAGAAACGACTCAACATCATATCTAACAAATTTATGTCATTGCACATGTTATGAAGTTCAGATCCAGACATCAACTACTCATTATTTTCCAGTTCTTGCAATCTTTTTCTTATAACGCTGGGCTACAGCTAAATAAATGAACTCAGTGACACAG
>TCONS_00002760 gene=XLOC_000876
AGCTTTTGATGTGCGAATTTTGGATTTGAATCCTCCCTCACTCCTCACTATCTGATCTTAATCCTCCATTTGTTTTAGCTTTTAGCTTTTCGAATGGGTTTTCAGTTAGGAGGTTAGCTTCGATAGTGATCGTCTTCAGTAATCAGTTTTTATTTGAGGAGGTCTTTCCAGGCTGATCTGACGAATCCGTGTTATGGGTTTTTGATCCGGCAAAACGAGAGAAAATAAGAGATTTTAATGGTGTACTGCAAGGAAGAAAAAGGAAAAAAGGAGAGGTCTAGGATATTGATTG
>TCONS_00008793 gene=XLOC_002662
AACCTAAACCTGCAAAAAAAAAAAAATAATCAGAAGACCAAACGCAAAGCAAAGCCCAACTGACCAAAATTTTACCTGTACTAAATCACCTGTTCCAAAACAAACTCAAAGCCAATCAATATCCTAGACCTCTCCTTTTTTCCTTTTTCTTCCTTGCAGTACACCATTAAAATCTCTTATTTTCTCTCTGCACAATAACATGGAGTAGACTATTGAATTAAGTTAATAATCTGACTTAACTACTCAACCACACACAGAAAAAACGAAATCAATTCAACTGAAAGTAAACAAACACTAAAATCCCAAAGACAAAACTCAAATCTGATGAGCACTCACTACACACAACTCTGACCAAAGGATGCAAAAATAACAATAAACCAATTACCGTTTTGCCGGATCAAAAACCCATAACACGGATTCGTCAGATCAGCCTGGAAAGACCTCCTCAAAT
>TCONS_00002761 gene=XLOC_000877
GTCTTGCCCGACATGTATAGTCATAGAATTTGTAATTGGGTTCTCACCATTTTGTAGTCTTGAATTTAGTTTAATAGGTCGATCTATGTATGTAGAAACTTTAGATGTCTATTTGATTGGTTTAAAAGTTTGTGTTGATTATTCGCGGGTGCCAGCTCTGAAGCACAATGGAAACAATCATGGGCGGATCTTTATCAGTTGAGGTTGTTGCTCTTGGGGAAGTTGTGTGATTGGGATTTACAGAGAAGTTGATCAAGCAATCGGAGATAGCTGAGGCATTGATATCCAGGTGTGTTCTGAAATGAGTTCAAGAATGGAGAATTTGGGTGAATG
>TCONS_00002763 gene=XLOC_000879
CAGATATCTTAGAAGTAATCTATTTTCCAGAAGGACTTCTCTAAACACTGGTGTGCTCTTAGGTCTCAGAAAAGACCAAATTGAAGATGGAATAAGCAGAGGAAGATACCAAATTGTTAATGTATCCAGAGGATCCACATCAATATAGGGTTTAGAAAAGAACAGAAGAAAAAAAAATCTGATCCTTCCAAAAGTTTCACAATTGCAAAGGGAAAGGTGTACTGATCTTATTGAGGCAGCAAAACCGCTTATGTAATTAACCTATTGGATTATCTCAGCAAATAGATTAAAATTATCAATCTCTGAACATTTGGTCGTTTTTGGTTTTTCCTAACATTGTTAATATCATTCCCAACGGCAATCCACTTCTTGCATTTTCTTATATCATAGTTAATAATATCCAAACCTCCATATTAGCAGTTTCAATGTTATGATTCAATTTG
>TCONS_00002770 gene=XLOC_000879
GTTTGATGAAGAGCTGTGTAATGTGTAGTATGTACTTGGAGGAGTATCAGATTTGGAATTAACACACACATGAAAATAGCTATTTCATTTCAATTGAGTGCATTTAGGGAACCCTAAATGCAAGCAGCGGTTCGCTGCAATTTTTTTGAGTTTAGGCATGTGACTGTGCTGTTGTGGTTTTTGAACGACTCTTTACTTTCTAAAGAGTAAACCCGATGCTTTTGGGGCTGGAGAGCTTTGAAAATAGCATTTAGTTCCTCTGGCAATTAAGGAGCTTATTATGGAGCAAGTGGCAGTTAATTTCTGTGGCCAAATACCTAGAGGAACGTCTCCATGAAAAGGAGCAGGTCATTCATTATTTGGAAAAGAAATTACAAGAAAAAGGTTGACAACTGCATGCTACCAATTTAGATTATGATGCCTACTTACACGCTTTCATATTT
>TCONS_00008794 gene=gene31666-v1.0-hybrid
AAAGAATGTTTTACTCCTTATATCCAACGACTAATGTTATGAGATTATACCTTGTAATTTTTGAATCATTGTCGTTTCCTATTAAAATTAAGCATCAACACCACTATCTAAAAGTTGATTCGCCTAGATGAACCATAAACAACAACACCACTATCTAAAAGTTGCTACTTAAAGTACACAGTTCAAAGACATGACTCGGTGATAAGTAACCGTCACAAAATCAATTATGAAATTGAGCTCATAGACTAAGACTATTCAATTATCACTTTATCTCGTTTTATAACGTCGGCGCGCTGGCAAGCAGTTATCACTGATAGCAGTCTCCTCCGAATCAAAATTCTTCTCCGCGATTTCTTCTTCACTCTTTGAAGATAACCCGTTGGAGGACAAATACTCAGAGATATGGAGGGAGGAACAAGAATCTCAAATTACCTGGGAGCTGAGAAGTTGATTGCAGAAAGACGAAACTGCCATGGATATATCTGTCTATAAAGCTTTCACTACATGTCTTTTAGCATAACATGCCTTAGAGTCGTCTGTGATTTGGGGACTGGCTTTGGTGCTGGTTGTTCAGCCTCGTCACTTGGGATAGGCACATTCTTCACCTGCAGTAATTAATGGAAATGAAAAGGATGCTCTTATCTTGCCAACACTTAAATATATGCGTAGGATTTTATATTCAGTTAAGCATAATCAACATACCAAATTTCTATATTGGAGATTAAAGAACATCTGGATGTATCTTTGCTTTGCCTGTTTCTGCTCTTTGTTCAACTGCCTCCAGTAAGTATAAGTGCACCCCATGTTCAATACCTTGTTTGCATATATCTTCCAGGTGTAGCTACAAAATTAAGATCAATACTAGATTTAAATTCCTTGGGAGAAGATGTGTGGTGCTTGATATTTCACAGACAACAGGAATGAACTTAACAAACAAACTTTTTACCATTCATTAATGCGTTGCAAACCCGCTTTTGAATACTTTTCCCAG
>TCONS_00008795 gene=XLOC_002664
CTTAGGTGTGTTTGGACGTATAAAGGAACATCAGCTCTCATCCTCCGGGTGATGTGGATCTCACAATCCACTCTCCTTAGGGACTCGAGGCCCTCGTCGACACATTTTCCAGCAAGGTAGCAGCTCTAGTACCATTCTAGAATGGACATGTCCGCATGCATAGTGAGATACTATCCATTTTAGGTCCTGCCATCACAGTTTTGTTCTTAGGTTTCTCAACCTAAAACGCGTCTCAAGATGGAGAGGGGCTTGTGTAGTTCTCGTCAGAACATTTCTGGCTGTGGAGTGACTCATATACCATTCTATAACGATCCAGTAAGATACAAGATCTTGTGGAGTTTCAGAACGTGGAGGACAAATTAATTTGATAAAGGCTGCAAGGATAGAATGGTCGATTTCAATTCGTACAGATTGTGGGGAAATAAGGAAGGACCGAAGTGCTAGCATCCACTACATGAATAATGATGCATGATAGTGTAAATTAATCATAAGAGAGTATGGATGGATTGATAGATCCAATGGAGATATTATTCTCAAATAAAATGACGTTTCATATATGGGGCAATAATACCATATTGTACCTGAACGCATTTTCACCAAAGTTACCCTAGCCTTCTGTGAAAAGGGTTAGAAACCGCTTGGATATATTGCTCACCAGAAATTCAGAAAAGAAAATC
>TCONS_00008796 gene=XLOC_002664
CTTAGGTGTGTTTGGACGTATAAAGGAACATCAGCTCTCATCCTCCGGGTGATGTGGATCTCACAATCCACTCTCCTTAGGGACTCGAGGCCCTCGTCGACACATTTTCCAGCAAGGTAGCAGCTCTAGTACCATTCTAGAATGGACATGTCCGCATGCATAGTGAGATACTATCCATTTTAGGTCCTGCCATCACAGTTTTGTTCTTAGGTTTCTCAACCTAAAACGCGTCTCAAGATGGAGAGAGATCTTGTGGAGTTTCAGAACGTGGAGGACAAATTAATTTGATAAAGGCTGCAAGGATAGAATGGTCGATTTCAATTCGTACAGATTGTGGGGAAATAAGGAAGGACCGAAGTGCTAGCATCCACTACATGAATAATGATGCATGATAGTGTAAATTAATCATAAGAGAGTATGGATGGATTGATAGATCCAATGGAGATATTATTCTCAAATAAAATGACGTTTCATATATGGGGCAATAATACCATATTGTACCTGAACGCATTTTCACCAAAGTTACCCTAGCCTTCTGTGAAAAGGGTTAGAAACCGCTTGGATATATTGCTCACCAGAAATTCAGAAAAGAAAATC
>TCONS_00011491 gene=XLOC_003624
CAATTCAAAATTTTAGAGTTTACCACTCCAGCAACAACAAGAGAAACATGTAAAGCTTGAAGTGGTGGCTAAAGCCCAGAAAAGGAATTATAAATTTATGCACATTGGAGCAGTCCAAGTAGACGTAAAGCTACTCGTCAGAGAAGGATTAAATTGTTCAGTTATATGTGTTTTACAAGACAATAGGTTGACAAATTTTCAGAAAAGTTTGCTAGGAACTCTTCAAGCATCGTTATGCAATACTTCAACTGCTTCCCAAACCTTTCAACAAGTTTGAATGATGCTGCTCTCGATCTATTTAAAGCTGAGAGTCAAAACAGATGACACATCAATGAAAGAAGGCATGCAAGAGCTTACTATAGTTTATAGGACTTACTATAAACTAATGAGTACAATA
>TCONS_00011492 gene=XLOC_003625
AAAAAAAATCATAGAACCCAATCAAATTTTCCAAATCCAACCACAGATCTCAAACCACATAACCCAATCGAATTTCCAAATCCAAACCATAAAACCCATAACTACCCATGCCAAATCTGCCTTCAAATCATTTCTTATGAAGAATTACGGCATGCGCCGGTGATGGAAGATGGCAGAAGTCCCGTCGCTGTTGTTGTGTGCCTGAACCAAAGAAAATACGAAGAAGCTGATGATGCTTGGTGGTTAAGGTTTTGAAATCGAAATTGGGGGAAAATGAAACCGGGGGTCTACAAAGTCGCTCAGTCGGGCAACAATGGATCTGGAATGACTGGGCTATTGATCAATGGAGTTGATTGGTCTTCACTCTTGAGAGAGAGAGAGAGAGATCATGAGTCCTGAAAAATGAGTACCCACAATAACACCACCTACGGAGTTTGAGAGCCAAAACATGTGTTAGGTAGTACCATTTATTTTTGTATTCCC
>TCONS_00011493 gene=XLOC_003626
GCAGATGATCAAACAGGTGCCCAACAATAACAGGTGTACCGATAATAATAGTCCATGACCTCCAGACACACTCCTCTCTTCTACATTGTTTTGCCTACATGATCATGAGAAATTATAACTTTTTTGCAACAATCACTCTACCTTAAAGGCCCTGGCACATTGATAAGGAAAGTATAAGGCACAGAACATGTGACATAGAATAAAACCTGTCAGCAGCTTAACAATAGTGCACGCATTTGATACTCTGTGATGTGTAAATAACTAAATAATTGACTGTACCCTATTCCAAGTTTCGACAAGCAAGACTGAACTAATATGTTCTTTCTCGGCATCTTTAAAACAAAACACTAACACCCTCACCCATCTCCTACAAGTT
>TCONS_00002823 gene=gene31688-v1.0-hybrid
CGCCGGTGGACTCGCCGGCTACAAATTTGCAGCCAACCTTGATCGATCTTCAAGTTTTGGGTGAGATTGTTGCCCAGACCTTCAATCCCGATCTTCTTCTTCATGAGAACAATTGACGGTGTTCTTAATCAGGTTTATAACCATTGTTGTTTGACATTGAAAGCTTATCCGAACTGATCCAAGTCTGGGTGCTCAGGTTTGTACTGGAAACTGGGAGAAATATAAAGACAAATATCTGATCTAAGTTTCGCTGTTCAGGGTAGTACTGGGTTGTGCTCTGTACTTCTGTTGCTTTCATTGAAGTTTTCAAAAGAGCTGTGCCGACAAAGCACTATGCTGATTTGGGTGTATCTTTGTTGGGGTTCAGGAGTACCTTGGCTTTTCAGGTTATATTAGCCTCTTTGGAGCAAGGGGTTCGGGAGGAAATATAACCGTCTGTTTTGGTTCATATTTAGTTTCCCCTCAACGTCGACAGCACCAATTGCTGGGTATAGGTATATGGTATTCAATTTTGATTTGCTTATAACTTGCTCATCTTTCTTGCTTGCTTTTGCATCGGGTTGTTTATACCGTTTAATTTTACATGCTCAGCCTAATTTTGATACATGTTAAATTACTTCTCATCTATTTTATTAAGTAAGTTGTTTCATGTATGTACTGTATGATTTCACATACTCAACCTAATTTTGATATAAAGCTATCTTTTCATCAGGTTTACTAATTTGAGGTTCTTTCCATGTGTGTAGCTAATCCGTTTGTGCTCTGTGTGATCGGATGTGACTAT
>TCONS_00002827 gene=gene31688-v1.0-hybrid
TTGTTGCCCAGACCTTCAATCCCGATCTTCTTCTTCATGAGAACAATTGACGGTGAATTGGATTTACAGGTGTTCTTAATCAGGTTTATAACCATTGTTGTTTGACATTGAAAGCTTATCCGAACTGATCCAAGTCTGGGTGCTCAGGTTTGTACTGGAAACTGGGAGAAATATAAAGACAAATATCTGATCTAAGTTTCGCTGTTCAGGGTAGTACTGGGTTGTGCTCTGTACTTCTGTTGCTTTCATTGAAGTTTTCAAAAGAGCTGTGCCGACAAAGCACTATGCTGATTTGGGTGTATCTTTGTTGGGGTTCAGGAGTACCTTGGCTTTTCAGGTTATATTAGCCTCTTTGGAGCAAGGGGTTCGGGAGGAAATATAACCGTCTGTTTTGGTTCATATTTAGTTTCCCCTCAACGTCGACAGCACCAATTGCTGGGTATAGGTATATGGTATTCAATTTTGATTTGCTTATAACTTGCTCATCTTTCTTGCTTGCTTTTGCATCGGGTTGTTTATACCGTTTAATTTTACATGCTCAGCCTAATTTTGATACATGTTAAATTACTTCTCATCTATTTTATTAAGTAAGTTGTTTCATGTATGTACTGTATGATTTCACATACTCAACCTAATTTTGATATAAAGCTATCTTTTCATCAGGTTTACTAATTTGAGGTTCTTTCCATGTGTGTAGCTAATCCGTTTGTGCTCTGTGTGATCGGATGTGACTAT
>TCONS_00008902 gene=XLOC_002689
CCTTTTTCAATCTTCTGCAAACAAAGGTTGCCTTTTCCCGAAAATTTAAAGGTTGCCTTTTTTTCAATCTTCTGCAAACAAAAGTTGCCTTGTCCAGAAAATTAAAATGTTGCCGCAAACAAAGGTTTCTTTTTTTCAATCTTCTGCAAACAAAGGTTGCCTTTTCCTGAAAATTTAAAGGTTGCCTTTTTTTCAATCTTCTGCAAACAAACGTTGCCTTTTCCCGAAAAGTAAAATGTTGCCTTTTGTTCAATCTTCTGTAATCAAAGGTTGCCTTTTTTCGAAAATTTAAAGGTTGTCTTTTTTTCAATCTTCTGCAAACAAAAGTTGCCTTGTCCGGAAAATTAAAATGTTGCCGCAAACAAACGTTGCCTTTTCCCGAAAATTAAAAGGTTTCCTTTTGTTCAAN
>TCONS_00002927 gene=XLOC_000894
NTTGAACAAAAGGAAACCTTTTAATTTTCGGGAAAAGGCAACGTTTGTTTGCGGCAACATTTTAATTTTCCGGACAAGGCAACTTTTGTTTGCAGAAGATTGAAAAAAAGACAACCTTTAAATTTTCGAAAAAAGGCAACCTTTGATTACAGAAGATTGAACAAAAGGCAACATTTTACTTTTCGGGAAAAGGCAACGTTTGTTTGCAGAAGATTGAAAAAAAGCAACCTTTGTTTGCAGAAGATTGAACAAAAGGCAACCTTTGTTTGCGGCAACCTTTTAATTTTCGGGACAAGGCAACGTTTGTTTGTAGAAGATTGAAAAAAAAGGCAACGTTTGTTTGTAGAAGATTGAAAAAAGGCAACGTTTGTTTGCAGAAGATTGAACAAAAGGCAACCTTTTAATTTTTGGGAAAAAGCAACGTTTGTTTGCAGAAGATTGAAAAAAAAGGCAACCTTTGTTTGCAGAAGATTGAACAAAAGGCAGCCTTTTAATTTTTGCGAAAAGGCAACGTTTGTTTGCAGAAGATTGAAAAAAAGGAAACTATTAAATTTTTAGGAAAAGGCAACCATTGTTTACAGAAGATTGAAAAAAGGCAACCTTTGTTTGCAGAAGATTGAAAAAGGGCAA
>TCONS_00002930 gene=XLOC_000894
TTGAACAAAAGGAAACCTTTTAATTTTCGGGAAAAGGCAACGTTTGTTTGCGGCAACATTTTAATTTTCCGGACAAGGCAACTTTTGTTTGCAGAAGATTGAAAAAAAGACAACCTTTAAATTTTCGAAAAAAGGCAACCATTGTTTGCAGAAGATTAAAAAAGGGTAACCATTATTTGCAGAAGATTGAAAAAAAAGCAACCTTTAAATTTTCGGGAAATGGCAACCATTGTTTGCAGAAGATTGAAAAAAGCAACCTTTGTTTGCAGAAGATTGAACAAAAGGCAACCTTTGTTTGCGGCAACCTTTTAATTTTCGGGACAAGGCAACGTTTGTTTGTAGAAGATTGAAAAAAAAGGCAACGTTTGTTTGTAGAAGATTGAAAAAAGGCAACGTTTGTTTGCAGAAGATTGAACAAAAGGCAACCTTTTAATTTTTGGGAAAAAACAACGTTTGTTTGCAGAAGATTGAAAAAAAGGCAACCTTTAAATTTTCGAAAAAAGGCAACCTTTGAGTACAGAAGATTGAACAAAAGGCAACGTTTGTTTGCAGAAGATTGAAAAAAAGGCAACGTTTATACTTTCGGGAAAAGACAACCATTGTTTGCAGAAGATTGAAAAACCTTTAAATTTTCGGAAAAGGCAACCGTTGTTTGCAGAAGATTGAAAAAGAGCAACCATTATTTGCAGAAGATTGAACAAAAGGCAAACTTTTAATTTTCGAGAAAAGGCAACGTTTGTTTGCAGAAGATTGAACAAAATGCAACATTTAAATTTTCGGGAAAAGGCAACCTTTGTATGCAGAAGATTGAAAAAAAGACGACCTTTGTTTGTAGAAGATTGAAAAAAAGCAACCTTTGTTTGCAAAAGATTGAACAAATAGCAACCTTTAAATTTTCGGGAAAATTTAAAGCAACTTTTGTTTGTAGAAGATTGAAAAAAAGCAACCTTTGTTTGCAGAAGATTGAAAAAACGCAACCTTTGTTTGCAGAAGATTGAAAAAACGCAACCTTTGTTTGCAGAAGATTGAACAAAAGGCAACCTTTCAATTTTCGAGACAAGGCAACGTTTGTTTGCAAAAGATTGAAAAAAAAGGCAACCTTTAAATTTTCGGGAAAAAAGCAACCTTTGTTTGCAAAAGATTGAAAAAATGGCAACCTTTGTTTGCAGAAGATTGAACAAAAGGTAACCTTTAAATTTTCGGGAAAAGGCAACCTTTGTTTGCAGAAGATTGAACAAAAGGCAGCCTTTTAATTTTTGCGAAAAGGCAACGTTTGTTTGCAGAAGATTGAAAAAAAGGAAACTATTAAATTTTTAGGAAAAGGCAACCATTGTTTACAGAAGATTGAAAAAAGGCAACCTTTGTTTGCAGAAGATTGAAAAAGGGCAA
>TCONS_00002936 gene=XLOC_000894
GAACAAAAGGAAACCTTTTAATTTTCGGGAAAAGGCAACGTTTGTTTGCGGCAACATTTTAATTTTCCGGACAAGGCAACTTTTGTTTGCAGAAGATTGAAAAAAAGACAACCTTTAAATTTTCGAAAAAAGGCAACCTTTGATTACAGAAGATTGAACAAAAGGCAACATTTTACTTTTCGGGAAAAGGCAACGTTTGTTTGCAGAAGATTGAAAAAAAGGCAACCTTTATATTTTCGGGAAAAGGCAACCATTGTTTGCAGAAGATTGAAAAACCTTTAAATTTTCGGAAAAGGCAACCATTGTTTGCAGAAGATTAAAAAAGGGTAACCATTATTTGCAGAAGATTGAAAAAAAAGCAACCTTTAAATTTTCGGGAAAAGGCAACTTTTGTTTGCAGAAGATTGAAAAAAAGCAACCTTTGTTTGCAGAAGATTGAAAAAACGCAACCTTTGTTTGCAGAAGATTGAAAAAACGCAACCTTTGTTTGCAGAAGATTGAACAAAAGGCAACCTTTCAATTTTCGAGACAAGGCAACGTTTGTTTGCAAAAGATTGAAAAAAAAGGCAACCTTTGTTTGCAGAAGATTGAAAAAGGGCAA
>TCONS_00002938 gene=XLOC_000894
CTTTTAATTTTCGGGAAAAGACGACCTTTGTTTGTAGAAGATTGAAAAAAAGCAACCTTTGTTTGCAAAAGATTGAACAAATAGCAACCTTTAAATTTTCGGGAAAATTTAAAGCAACTTTTGTTTGTAGAAGATTGAAAAAAAGCAACCTTTGTTTGCAGAAGATTGAAAAAACGCAACCTTTGTTTGCAGAAGATTGAAAAAACGCAACCTTTGTTTGCAGAAGATTGAACAAAAGGCAACCTTTCAATTTTCGAGACAAGGCAACGTTTGTTTGCAAAAGATTGAAAAAAAAGGCAACCTTTAAATTTTCGGGAAAAAAGCAACCTTTGTTTGCAAAAGATTGAAAAAATGGCAACCTTTGTTTGCAGAAGATTGAACAAAAGGTAACCTTTAAATTTTCGGGAAAAGGCAACCTTTGTTTGCAGAAGATTGAACAAAAGGCAGCCTTTTAATTTTTGCGAAAAGGCAACGTTTGTTTGCAGAAGATTGAAAAAAAGGAAACTATTAAATTTTTAGGAAAAGGCAACCATTGTTTACAGAAGATTGAAAAAAGGCAACCTTTGTTTGCAGAAGATTGAAAAAGGGCAA
>TCONS_00011495 gene=XLOC_003628
TTGAATTAACATGAATAAAAACCATAAAAAAAATAAGAAGAACAAAGTCATTTTTCTTGTTAATAAATGTAGTTCAGTGGAAGTCATTTAAATTTACATGAATTTTTGTGGCAGAGCACTTGAAACATCAAACTTGCTGTATGTTCTAAGTTCACTCATTAGTTGGTTTTTAACTAAATTGGTTCTATGAAGTCCAGAGTTGACAAACTGAGCATCATTTCTTAATGTTTTTCAATACATCAGATGCTTATGGTTAATTGACATGCCTTTATTATGTGTGGACAGATAAATGCATTAAAAGATTTGGGATTGGATGTAGCAATGGGAACAGTTGTCACTAAGGGACCAGTTAAACAGAAGAAGTTTCATAACGCGGATGTGAGTACCTATTTTGGTTTTTGGTGTTTTGTTTGTTTTCTTTTTTTGTTCAATGCCTATGTTATGTCAAGGATACCCAGGAGTTCTGCAACAGTTCTGTGCTAGTGGTTAAGATTGTGGAACACTATAATCCCATAACTGTAGGTTGAAAACATAATCTAGCTATGCATGCCAACCAATTGGGTCTCTCCACTAACAGTTTAAGCTTTCAGAATAGCTGTAGACTAACATTCTATCAGAGCAGGAGTATTCAGTTGAAGTCCTTGTAACTACAGTATCCTAATA
>TCONS_00011496 gene=XLOC_003629
GACCAGATAAATATAAACCAAGAGGGTAGACACATTGTCCAAATTGAGTCACGAAATCCCAATGTCAGGTCAACAGACACACACTAACAGATTTAACAGTAGCTAAAGTACCGGCAGCAAGTACTTAACAACAATTAAATTTGATACCGAGTTATGTATGTACCTATATATATTTATCTTTAGCCACAACACAGCCATCATAACATCGGCATATTAGGTGCTTGTAAACCTAATATTGCCCAAAACAATCTAAGAAGACACTGATTCATAAACCTTTGAGTTTCAAAACCTAAAAGGAAATGCAATTCTAGCATTTTGATTCAGTCTTACTGCTACATGACTAAGTTGGGACAACTAATACCCTTCCATACAATCAAAGGTCCAGATAACAGTCATTTGACACAAGACCATATGGTCAAAGGATGTATCCTAAAATCTCAGATGTAGAGGAAGCTTTATTAGTGTTCAGGAAATTAACACAATACGCAACAAATTCCTTAATGAACTTGCTGGGTAACATATCATAGACAGACAAGCTGAATTATTTATACTTATATACAGTAACAACTCAAAAGGTAACCTCAATGCTCAGTTCCTTCCATGAACCAAACATTCATCACATTTCAATACACCTAACAAAAAATGTAGGGTTAACATAAACACCAAATATATCCATTGATGATTTGAGAGAAGAGAAATCACACTAATCTAGCAAGCATATACCAAAACAACAGAATATAATGCAGGATAATATTAAGGTAACACAAAAAATAAAAAATGATATAAGATGAGCACCCCCAGCTCAATAAGCAATGAGTCATAAACAAGATAAGAATTAAGACGAAAACGAGGCGGCCATATCTATCTTAGAGATTTATCCAAACTAGAAATACAAGGTCTGTTATTTAATTAAGCATAAAGTTTATTCTAAAATTTAGCAACTGTTGTGCCCAGACAATACATACATCCACATAGGGGTATCACACCTGATTATCAAGGAACAGATAAACAGGTATTTTGAGGAACCATGCAACACATCATTTTCTTTAATCGGTAGTGTTGTAATGCTATAGAAGATAGAACTAATGCAGAGGAAAAACCAGAACCTTATTTTAAAACCACAGAAACCCAATTCTAAATCTTAACAGAGAAGAGGGGCGTCGCCATCTTTTCTGCTATTGAGCAAGCAATAAACCAGTAATTTTCTTCTAAATGTAAAACTCACAACAAAATTCCAATTCTAGAACAGAAAAGAGGAGCGTCACCATCTTTTCTGCTATAAAGTACAACAAAGAGTGGCATTCTCTTTGTTGTATTAAGAAGACACTATATCAACGAACATCTTGAGCTCAGAAGCTGATTTTTCTTTACCTCTACATTATACCTTCAATTGTATGTCCATAATGAAGGCCTTCATATAGTGGTCAGCGCCCTAGGATCTTTACTGGTACTTTA
>TCONS_00011498 gene=XLOC_003631
GTTCAGACAAAACCCTGGCCTACGTCCACTAGTACTTATTGAAATCCCTACGCTAATCCCCAACTCCCTTGCTAGATCTCTCTATCACCCTTAGAGTCCACTAGTACTTATTGAAATCCCTATGCTAATCCCCAACTCCCTTGCTAGATCTCTCTATCACCCTTAGAGCCCTCGGTTTTCTGCGGTCTCTTACCCTTAGAAACCCCCCCCCCCCTCCGCAGCTCCTATTTTATAGAAAATAGGGGCTGCTGATACAACATGGTTTAGCACTCCTAAACCTAATAGACATAAGTATTACAAATCCTAATAGAACCTTGAAAGACTAACTTTCCTAGAACTTATAGAAAAGCTACAGCCCTGTCCTCTTTTTGTTTAATTTTTGGGAAAAGGCAACGTTTGTATGCAGAAGATTGAAAAAAATGCAACCTTTAAATTCTCGGGAAAACATAACCATTGTTTGCAGAAGATTGAAAAAAAGGCAATCTTTAAATTTTNN
>TCONS_00011504 gene=XLOC_003637
ATTCTTTCTGACATCTTTACAATTAATTAAAATACTTGAGAGAAACACAAATGAAGTTCGCTAGGATTCAAGGTAACTGTGCAAAGGCCTTGGATTGAGAGTTGTATCATACAGGGCAGACATCTATATTCAATCAAGCACTGCACATGTGTGGGGACAAAATTATGTCTTAGGACATTGCTTTTGCAAGCTTCTCTCACAAGTTTGTTTTTCTAAATTTTGTTTATATATTGGGATTGATATCTTACTGTAATCCAAGATTATGATACGAATCTGTTTTCAATCCTTTTATCTATTTCTCTG
>TCONS_00003022 gene=XLOC_000920
CTTGAGTCCAGGCTACTGCATATAATGGCTATTTTCTTGAGGCTGTGGGGCATTCAGAATGATACAGAGACTCCAACTCTTCCTCATGAGTCATGTCTTTGTTTGATTGTGAGGTACAGGCCGCTGTTGCTGCAACAGACCAGCGAAAATGGTGGGAAAGAAGTGTTTCTATAAGTGCTTTTGGTCAAGCTGGAGATAAATTAGTTTGTGGTAGAATTCTACCCAAGTCAGTGTCTCTGGAGTTTGGGCAATGGAGTAACTCTATGCATTAGTGATTTTGTTTGGAAGGCCTTGGGCTTTTATGCCAAAAGTTGTGGATGCTTCTTTCACAATGATCAGGATTTGGCAATGCCATGGTAGACGTGAAGAGAGAGTTGGACCAATTTGATGATTCGGTCATATCGACAGCCTAATTTTTAAAAATGCTAGATGCAAGCTTTCAAGTGGCCAGACTGAAGAAGCATAGTGTAGAGAGAAGTTGTAGTCGCTCTTCCCTAAAATCCTGAAGAAAGATTGAGGTTAAATCTCATTGTTTGCACACCAGGCGATTGCAAAGGATATGATCGAGATACATTCAAATGTTAATGGTCTGGGACATATTGCCTCTGGAGGATATCCCAAATTAAGTTGGAATATGGCCTGCTGGTATCTTATCTCTCTCTTTCTACATTTTGCATAAGTTCTTTAGATATCAGAGCTGTCAACATATTGGTTCTCTAGGGTTTCGTTTCAGTGAATTGTTAAATCGGTGCCCAGCTAGAGAATTTGGGAATTGGGTCTAATTAGAAGACCTTACTATTGTTGCCAGATTTATCATTCTGTGATATATAATTGATAGTTTGATTCAAAGCATTACTGATCTTTGAAGCCGGGAAATAAAATTTGGGATCTTCAGTTTTGTTTAGATTGGTAGATAATAACCAAAGTCTGCTGTGATTATGTGCT
>TCONS_00011505 gene=XLOC_003638
TTTTCAGATAGAGACAATGATCGAGATACATACATTATACATATATTACATAACAAGAATATAAGCTAGTGCATATATGAGTCATGACAAGCTAACTGCTAAGCTAGCGTAGCTTTGCATTCCAGGCACGCCATGATCGACTTAGCTAGATTTACACATATAGCTAGAGCTAGATCCAAATGCAAGTCTGCAACAACAAAACTAACCAATAATCACGCAAATCTTGTGCACTATCTATCAGTATTAGCAAAACTGAACATGTGAACCTTCCAGATCTCAACACTACGATAACGCTATAGTTTGTTTGGTAGTGATGAAAGATATTTGAGGTGCTAGAATGAGAAGGGTTTCCTTTTACATCAATACATCCCATACAAACATTCCCGAGTACTCCACCTTCAATTCGGTTACCAAACTTTAACGAGTATATACATCTTTAACGTCCCCATATATGTAGACGCAGTCAAGTGTACCCTTCAGTTTCCTGCTTCTGTGTGTGTGTGTGTGTGAGAGAGAGAGAGAGAGAGAGAGAGA
>TCONS_00009003 gene=gene24184-v1.0-hybrid
ATCAGATTGAATTCACACTACAAGGGACCGGAAAGACCGGACATGAAGAAATACCCCGGTTGACACTCGACAGAGCAGCACATTCTACTACTCTTTTCCTAGCAATGAATCAAGAAGAGCTGCTTCTTCTTCCTGCAAAAATGTTGGGAAAACAGAAAAACCGTAAGCAATCACTTGCCTCACATTAACAATGAGATAATGGTACGAGCAATGCAATCACATACCACCAATGCGTTAAACTCGGTCTCCTCATCTATGGCACTAATGATAGCAGGGTCCTCCAGCAGATCCTGTTTCCAATTGCAAAACACCATTCCTTAATTTTCAATCAACAAACATAACAATTGACAGCCTATGACTCATTATTACAGCGAAAAGACAATATAACAATCGACGTCCCTTTGCATTTTGATTACTATTTGATTCTGAAATATTTGCTTCTGATTATATTACATGTGGTCAAGCTGAAAACCACATCGGCTTGACCACAGACACTCTGTGATCAAGTAACAGAATAGTAAACAGTCTTCAAGTTTAAAACAAACAGACACTCTTTCCATATATCAGGGAGAAAAAGAAAGAGGTTATCAAAGAAATGCTACATGGACAGCGTAGTTGAGGCACTAATCCAAATTAGTACGCAAACACTCAGAATTGAAATCTAAGAATCTTTGAGCAGAGCACATAAAGTCAGATGGTAAAGAAGTGAAAAACAACTTCCTCTCAAGTTTCAACTATAAATGAGTACATTGCTTACATCATCAGCAATTTGCAATAGACTATCATTGTCCTGCACAAACAAATCCAAATTACTTAGATTCTCTTTCCAGATCATAGAATCAAGCTCCAGTTTAACTAAACACAAGAGCTGTAATTTGTTATATCTTGTTTGTCTTTCTCTTGTTCTTTGTTTGGGCCTTTGGCCCCCATGTATACAAAAAAAAAAAAAAAAAACACAAGAGCTGTAACTGACAATAAAGAAATTTGAGTACTATTGTATATTGGAGGTGCAGAGTGCAGACAACATGATAAATCTTGAACAGTACCTTTACGACTACAAAGAGAAGTGGGTCAGAAGGTGTATAAATCATGTAATGCGCACCATCCTGCAGCAAAGAACCACACATTTACACAGCAGTGGAATGAAAAAGAATAATCCTTCAAAGTTCTTATATCTTGCTAATATCCAAATGGTAAAGTACATACAACATATACAATTTCTTGTACTTGATCTCATGAAATTTTAAAACTGTTTAAATTCAACCTATCCAATCCAGAGGCTAATAAACCGAAAAGATGTACAATGGAGACTGCTGTAGCATGCAAGTGAAAAAGGAGATGGAAAGTTCTATAAGGCAAAACTAAGACTTTATACTTTACATAGATGATTATCACATACTAAATGGAAACATGTAATCTCGACACCCTCAGTTGGTA
>TCONS_00011506 gene=XLOC_003639
AAAATTGAGAAGCAATTTTTAATTTTCACTAATATCTCATGTTAGGTAAACATATCTATGAACCCATGTATACATGCATATTCACTCTCAGGCAAGATCCGTGAGTAGCTAAATTTGGGTATTATTGATTAAGACCATTGAACAAAATGTGAAAATTGACAAGCAATTTTTAATTTTCACTAATATCTCATGTATGTTATGTAAACATATCTATGAACTTAAGTATACACACAAATTCATTCTCAAG
>TCONS_00011507 gene=XLOC_003640
CTACTTCATCCTTCATTCGACCAAGCTAGTGAACAAATTATGGGCAGTTTTCATAAGGAAAAAGAAGAAGAAGAAGCTAGCAAGAAGGAACAGGCAGAACGATTATAACATCTTAATGCATATGGCATGGTTATTAAGAACTAGGAACCACGCCAAATTACCTTGTGAGAGTACTGAAGCATGAAATCTTATACTCATACTATCTCTCATCATAAGCTAAAAGCCCGAATTTAGCTAAAGAACGCTCCTATCATAAGCTATGCTCCTTTTTTCAATGTTACCCACATGATTCGTTAAACTTCAGAAAAATAAAGCTGAATATTCCCCATTAAATTAGTACTAAATGGGTATTTTCTCAACAAAAATAGAGAATCGCAATTAATTTTTAAGTTTAAGGCAAAGTAAAAGTAAAATATG
>TCONS_00011508 gene=XLOC_003641
GGGATATTATGAAGAACGTGAAAACGCAACTCCTTCCGGCCACGACTCCCACTACGACGAGAAGTGAGGACCAAGGAATCAAATGTCTATAAATTCACACGCTTATGGAGGATGAAGGGGGAGGAACAATCATGAGTAACAACGGTACCTCTTTCCCTTGATAGATCGTCATACGGATGCGTCCAAGGCTTCTTGAAGATCAAATGAGTGAGATTTATGTTGGGAAATCTCTCTCCCGAAATTTTTTGTACCAACACCAGATCAAATTGTACTTCCTTCTTTGAACGAACCCTTATCAAATCCTTATTTCTTAGTCTCAAAAGAAGGTAAACTCATTGAGGGAATTTTCTTATTATGTAGAATAGTGCTTTAGAGCCTTGTTTCTATCATGAAAGAAGAGAACTGGGTGAATGTTGTTATTGAGCACTATTTAGATCGAATTGGTTTTTGATGTTTGATTTTGTTAGGATGGCTTAAATGACCTTGTGATTGGATTTTCTTTCAGTTAGCTGTATAGCATGACCAATTATCAATTACATGAAGTGATTTGTATACTTTCT
>TCONS_00011510 gene=XLOC_003643
CTTTTATCTATTGTACCATATGTATATTTGTAACTGAATACTTCTATTGATAATTACTAATTCTTTTGACCATTATTCGCAGGAGAGCCCTTAGTCCCCGGCTGTAACGATACCCCGCTTATTCTATACTACAATGCTGGGTTTTTTTTAATTGAGAACGTCCCGGTCACGGAACGCGCATCAATAAACTACTTCTCTCACATAAGCTTAAAAACAACAGCCATAAAATACAAATAAAGCACATTGCCTAAAACCTAGCTCCTAAGCCACTGCCTCAACCCTGCTGATCCACACATGTAGGTCTAACCCCTACACCA
>TCONS_00011511 gene=XLOC_003644
CACTCAAAATAAAACTCAACAATTCCAACATCACATAAGATAACACTGGAAATTCCTGCATTAATAACTTAGTTCAGGAATCACCTAAAAAGCAAGAGAATTCAATAGAAATAATGAAGAGAACACAACAATTCAAAATCACTCAAAATCATAAATGAAACAAATAATTAAAAGGAAACGCAACAAATCACAATCAAACAAATCATAATGAAATCCAACAACAAAAAACATAGTTCAGGAATTACTTAAAACAAGAAATTTAAATGACAACATATAAGAACATCACACAATCATTTCTCAACCTTTACTTATGTGTTCGTCAACGCATAGTCATCCCTCATAAGTAACTAAACAAACTCGTACTCATGGGTTCGTCAACACATAGTCATCCCCCATGAAGTACCGACA
>TCONS_00003146 gene=XLOC_000942
CTTTTTAACAAGACTGGGAAACTTGTAAAAGAAAAACAAGAGCAAACAACTATACATCCACAAAACTGAAAGAATGGGAAAAAAAAAATAGAAGCATTCGACTAGGAGCAAATCCCTCCTCTACTATGACTCTGTAAGACAAACCCTCTTTCTCTCTATCTCATTGCAAAGCAAACAGGAGCTTCCATGTTGACTGCACAAAGTACAAAACACAAGAGATCAATAAGCCAAAGACAATAAATAGAACAAGGTCACCAACACAAAAATGAACACACAGAATGTAGAATGCTTAATCAAGAGGATAGATGATATGATTGGGATACAATTTGCAGTCACTACTTTTATATGTAGAAAAGCATTTTAAATGTACAAGTTATCATACATACTTGTGGAAAGGGACAAATAGATACATCTTTATACGAAAAATATCATCATGAACTTGCACAATCAGAAAATGGGTAGGTACTTAATTCGACACTTATATGTAAAGGATGAAACCTAAATTTACACAAGCTTTTAACTCAATTTTTATGGATTTAAAACGATCAAGGGTTTTCGTTGTGTGAATCGGAAAATTGATCCCAAATTGAACAAAACTCACAAATCAACATCACCCAGATTAAAGAAAATGAAGAAGACATACAGAACTATGCATAACTAATAGATCAACACATAACTTTACCCTGAAAGTCTGAATCACCACATGATTCAACAAAAACTAATTAAACTTTGCTCAAATAACAAGCATAATTCAATACCATTAATTGACTCACCATTTCACCAATGCCTATTTGGTATTCAAACAAAACGATGATGTATAATTGAACATTAGAAGGTTTTGGTTTCACATAATGTGAAATTCACGGTAAGGATGAAGATGGAAGAACATACAGCTATGGTTTGGGGTTGTTGAGCATCTGCAAAACGGCATAAGCAGCTTTTTCGACCTGTTCTTTAATTTCCTCTCTTCTTCACCAGAGTAGAATCCTTGCACTGGAGAGAGGAATTGAGAGGAGAGGAGAGGAGAGGAGAGGTTGGAGGACTGGAGTCCGGTCGCAGAGATGAGAATTAGAGAGGAGAGAAGGCTCTGATAAAGAAAAAAGGAGGAGAGGAGGCGAAGCTGCAAAAGTGAAACGCGAGAGACTGAGAGACTCTC
>TCONS_00011513 gene=XLOC_003646
TTGATTAGTTGCTATTAAGAATTGGTTTTGGATTTGTTATTGTTGAATTTGATGGTAAGTAGAATTGCTGAATTCTTTGGTTTTGGTTATATTTGAAAAGAAATATTGTTAATTTGAGTTCTAAATGAAATATTGTTGGTATATAATTGTTTAACTAATGCTTATATCCTTTTATTAGGAGCTTGATACTTGACTGGAAAGTTGACAAAAGTAGGGGGAAAATTGGGGAGCCTCTATGCTTGCTTTATATGTTGTTTCATTGGAGTTATTTTCTTATTTGAAATGTTTGTTTCTTTGCTACCAGTTATTTATATGGTTTGTTTTGGGGTTGTGAAATCGACACACCCTAAATTAAAATCTACACACCATTTTTCCTTTTTTGGGTTTCACAAAAAAAATAAAGTTAAAGACACTAAACACTACGCCAATAAGTGTAACAAATGACACTTTTCACACAACGGTACACAATAGCAGAGTTGTACAAATTTCAAAAATGTTTCATACAACGTTCAGAAACATTCATTCGTTGTGT
>TCONS_00011514 gene=XLOC_003647
TTTTTATACATCTGTTGTACGATGTATCTCATGCCAGGCTGCAGACTTCTAGTTTTAAAATTGCCCTTACATCCTCTGAAAACCTAAATTTTTTGTGAAATATAGCCTTGGTGGTTTTGATGTAACAACGGAACACTCAAACCTGTTGTGTGAGAGTATAGTATTTTCAACAATTACACAACGACTTTTCAGTTTTGGTTGTATAATGTATTTTCGTTTCATGATAAGCCCTTCTATTACATTTGGTAATACTACTTTAAGTTCTTCATCCCACAACAAT
>TCONS_00011515 gene=XLOC_003648
ATTACACTTACTTTCACTATGGGGAGCTAAATCATCATGATATAATTGACATCAGCTTCTTACATGAGTTCATACATAATAACCATATGATTATACGAGTGTCGACAAAATCAAAAAAATGTTTAGAGTATTGCATTTCGACGTGTTTTCGTATGACGAGCCTCCCATATTCAGACAACTCTTAATGCTTTTATGCGTTGTGTGAGTGAAAACTAGAATTATTTTAAAGAGCGACTCATTAGAATAAAAAGTAGCGGGAAATTTCTCGCCCTCACGATTAAGTGAATGTCTCTATTTTCTTTCTTCTCAGACAACACAAAATATGCAATTTATGTTGTCTGATTTGTAAAATGGATAGGGAACAAATTAAGGCTGAAATGTAGCAGCGGGAAATCTCCCGCTCTTGCAAATTAAGGATGTCATTTCTTCTCAGACAACAAAATATACAA
>TCONS_00003164 gene=gene24584-v1.0-hybrid
ATTAAAACTTGCAGCTGCTTTCTGTGTCCACGCGAGACGCGCCAAGCGCGCGTCCTTATCAAAAGTAAAAGTTTGTAATTTCACCGCTTGACAAAGTCCAACGACAGCTGCAGTACTCGGAGTACTGCGTACACAGCAGCCGTTCCCTAAGTAAAGAATCAAAGAACCACTTGGCTAAATAAAAGAAGACCGACAGAGTTTGTAGACAACATCATAAGAGATTATGCTATATTCTTATATTTGATTTGACATACAGCACAGCGGAAATAAAAAGATCATATACCTCTATTCATGTCTCTTTTGCATTCCTATATGAAAACGTTATAGCATTGATATGTCACAAAAGTAGTCTCTGAGCTATAGCCCATGACTATAACTTTCCTTTAGTGATTGTCCATATAATAACATATGAATAACATTAATGGTATACTCTTTACGGTTACATGAGAATCAGATGACTTAATGAACATTTGTATATATAAAGAACAAGTAAAATCAATAAGTAGTTGTCCTAAAAGAACTTCAGTAGCTCAAACTAAAAGGAATCTAATACAATGTACTTATAAGATTGCATAACTGTAGTGCATCAATACACTTTTCTAAACTCCAGGCAGTTATTTCAGAATCAGATTCATTCTTTCTTCCTCGACATGTTTCGTATATCATATTCATTAAATAAGATATGACAAAACTCAAACAAAAGATGAAATTCCCAAGAACTATTCCAAGGAATTCTATCACAATTACTATAACGGTGTGTTTGGATGCGAGTGAATTCCTGGAAATTTAATCAAAAATAAGGAAGGCAAAAATCACAAATGGTCACTGACTTTTAACCCATTAATCACTTTACTCACTCACATTTCAAAAATATCACTTAACTCACTCACTTTTGATTTTGTCTCTCACTTAACTCACTGCCGTTAAACCTACTGTTAGAAACCGTTAAAATTGAGGGTATATTTGTCTAACCACATAAAATGCATTTCTAACTTTTTTATTTTATTTCTAAAGTTCTTAAATCATTTCCCTTTTTATTTTATGAAAAAAAAAGTGACTTTATAAAATCCGAAATTATTTTGAAAAATAAATAAATTAAATGTAGTTATTTTTTTCGTGATACGTTATTAACTTAGAAATGCACATTTTTCTTATTTGAAAGTTATTAAATTATTTTCAACTTTAAACAAAAAAAAAATCTGGAATTTCTATACAAAACAAATGTTTTAGAATTAAAATCTGATCAGAATAAAACAATTTGTATTTTTTCCTAAAAAAAAAACTAATTGGAATTCCTTTTTGGTGTTTAGACAAATATACCCTCGATGTTAACGGTTCCTAACGGTAGGTCTAACGGCAGTGAGTTAAGTGAGAGACGGAATCAAAAGTGAGTGAGTTAAGTGATATTTTTTAAATGTGAATGAGTAAAGTGATTAATGAGTCAAAAGTCAGTGACTATTTGTGATAATTTAGAAACTTAAATTCCCGACTTGAATTCCTCACAAAATAATTCCTCACAAAATAGGTGTCATTTGTCAATTCCTTTTGAGTCTTTGACTGAGGTTAGTCTAAATATGAATTTTTGTCATTTTAAAACTCTACATCATGAAATCCAAACAACGGAATTCTCAATTAATGGAATTTAAATTCATGGAATTGTAGTTCCCATGATTTTGAAATTTCTATGGAAATTGAAATTATTTTATCCAAACACAACGTAAAGGAAAAGAAAACCAGAATTCATTTAAAGCAAATATGGGAGAACTTGTTTCTCCGAGAGCTACCTCAATAATTGAATTATCACTAGAAGTCTTCCAAAAAGGATCAATGACAATAGGATTCAGCACAAGAATGTCATGTTGGAGCACAGAATCAATTAAAGATTACTTTTAGATAAGTGTAAGATTATAGTACCCATATCTATCTGATAAATTATAAATATATATTAGGTCCAAAACCCAAAAAAAAAAAAAAAAAAAAAAACTAAAGGCAGCTAAACAGCCAGTAGAAGCAAACTTAAGGTTATAATCACCAATGCAAGAAAATGAAACAATTGTTCCACTGAAAATAGTCTTGTTTCGTACAATTTGTTTTTCTAACGGGGGCTTTGCAATCTGCAACCTTGTCAAATTCTGTAAACTTTCTAAATGACAAGGTCAAAATCTTGCAAGTAAGTGACTATATATATATAAGAAGCAACAGATACTGGCTCCCCACATATGCACTCACAACTAAAAGACATTTTGCTAACCTGGAGTTTCGAATGCCCTTTTCCAAAGCCTTTGCTGCCTCAAAAGTTAGCAGAAGCACAATTCGAATAGAAGGCAGCAATCCAATCCCTTTAATTGGCGGGTTTAAATCCTTTTGAGGACTTGAATCTCATCGCGCTTACACAGCCCCAAAACAAAAC
>TCONS_00009083 gene=XLOC_002738
TCAATTTGAAGACTTGTATTTTCTGGGTTTTAGGTTTGCTTGAGATTGAACGAATTGGGTTTTGTTGTTTTGTGTGGTTTCCTGTCTTCGTCGAGGTTACTATGTGCTGCGGCGATCATAATGCTCCATGATTCGTCTATGAAGACTTAGCATGTTGTACGCTAATGGACGCCTAGCTGAGCCCTTTACTAATGGGTGGAGTAGAGGAACCAAGAGTTCGATTGGGTGCTCTGTTTGACATCCACAAAAGCATAGCTTCTCTGTAAACCCAACTAGGTTTAATTCAGGAGTGAGGATGGTGTCCGGGCGTCACCACCAGCGACTTTGATGGTATCTCTTCGGTTGTCCTCGGAGCTGCCTGAATTGTCCTATTTCGTCGGCAACGCTTGAGCTCGATACCATAGGAACCTTGAAAGGGGTGAGCTCAGGTGAACTCGAGGAACTGAACAAGTTTCATGCTTGGTCAATCATCAAATGTTGAGAGGGACTCTAGTTACCCGAGGAGCGGAAGGCTCGAGATTGTCAGAGTTCGTGAGGAAAGCCACGGATTCTAGTTTTATGGATGCAGGTACTGTGCACTGGGACGGGATAGCGGCGAGGAGTTGGGTGTGCATATTTATGATTGGCAATTTGGAATCTTTGTATGATTGTTTATTTGATTGAAATAGTTGCTATTAAGAATTGGATTTGTTGTTGTTGAATTCTATGGCAAGTAGGATTACTAATCCTTTGGTTTTGGTTATGTTTGATTTGATTTCTTTGTTAGCAAAATCAATTCTTTTATGTTATTAGCAGGTAGAGAATCAAGTTTATGTTTTTTTTATGTTGTTGTTAAAATCTCAGACTCTTAAACCCTTTACTTAGAACTTGAGACATAGACTTACATCAACAGTTTTTCTCTACTGTATCGGAACTTTAGAAAATCATAAGTAACTGTAGAAAAATCCGTTTTCTATGATTCCAGTTCTCAAATGATCTTTAGGTTGTCTATTACAATTGTTATGAAGACACCCAGCTTTAATTCCCAGTTTAACCATATCGTTTTTAGCCAAAGATATTTCTGGTCAGATACTTAGTAAGGCCTTTTCTGATTTCAGTCTTTTGTTTTTAGTCTTAATGTTTGTCTTTGATTCTTACTCTATTTGGTATGATGTTCTATAGATATTGGGATTGAAGTATAAGGTTCTTATACATGTGATTTGTTTCTCAAATTGAAGTTAGAGATTAAGAATTTGTGTTGCTTGAAGTTAGCTGAAACATTAGAACTTTAGAATTCCTTTTACTTGTTACTTTCTATTAGTTGCCTTTATGGTAATCTTAGTTATTGCTTTGAAGTACTTTGAGGAAAAATAAAGATTTTACACCTCAATATATAATTTTACGCTTCTGCTGTCTTTTTCTTAAATGTTTCCTTACATTAACTGCCTTGCGTTTCTCCTTTTGAGATTCGCGACACTGTGACGTGCCTAAACTGAGGAGGTGCAGTTTGGGGTGTTACATCTAGTCCCCTGTTCGAGATCTGATCTCACCGCCACCTATTTCAATCACCACTAAATTCCTTTCATTGACCATGTCAATCACCAATTCACCGTCATTTTGATCTCACCCTGGACCAACACTAATTACACTTTCACAGCCGGCCAACACCAATTGCACTTTCACCAACTACCAGTAGCTCAGATTGTCACATCTCGGTTTGCAGGTGGTATGTCGAAAACGGAGTTTGTATGAAGAAGTTGCGGCCTAAAAACCAAAGTTACTATATCGAGAAGGTAGGAATAAAATGGGCCAAAGGTGGAAAGTCAAAAGTGAAAAATCAGATTTTCACTTTCACTTCTCTTTCTTCTCCTCCGCGCGGAACCTGACCCGGCGCCTTCTCCACCTCCATCTGCCGTTGTCCTGCCGAGTTAGGCGGCAAGGCAGGTATCAAAACGAAGCTTGAACCATCCTCTGTCGATCTGGGTAGCTGGCCAGTGATGTCGCGCCACCATGAAAGAGAAAACACGCCGAGAGGACACGGCTGTACGTGGCGGAGGCGTTGCCGGAATTCCCTTCTCCGGCCGCCAAAGCCGGAGCTGCTTGTCTCGTTTGGAAGCTCTCCTCTTGTATAGAAAACTCTCACAAGGATTCAACCTATTTCGATCTAGTTTGCAGGCTAAATTTATTTGAGGTCGAGCGTACATGGAGTCGAGGGATAGTCAGAGTGCTTCCGTTTATTCTTTATTCATTGTTTTTCGTTCATTATAGATATGCTCTG
>TCONS_00009084 gene=XLOC_002738
AACCTGAGAACTTGAGAGAGAGAGACTCTCGGGACCAACAGAGGGTCGGCGACCTGACTTGGCCCTATCTTTGCCGTCTGGCCACCGATCGACGACTCACCGGAACCACTCGATTCATCTCGTCACCGCCGGCACGGTGGTGGTGGTAGCTAATTCAATCGGCGATTGAGGAAGGAGAATCGATGAGCAATAGTTATGTGTTCTTGACGGAGTTTCTATATTTTTCCGATGACTTCCACAGCGATTCGAGCTGCATATGAGTGGGTTACTATGTGCTGCGGCGATCATAATGCTCCATGATTCGTCTATGAAGACTTAGCATGTTGTACGCTAATGGACGCCTAGCTGAGCCCTTTACTAATGGGTGGAGTAGAGGAACCAAGAGTTCGATTGGGTGCTCTGTTTGACATCCACAAAAGCATAGCTTCTCTGTAAACCCAACTAGGTTTAATTCAGGAGTGAGGATGGTGTCCGGGCGTCACCACCAGCGACTTTGATGGTATCTCTTCGGTTGTCCTCGGAGCTGCCTGAATTGTCCTATTTCGTCGGCAACGCTTGAGCTCGATACCATAGGAACCTTGAAAGGGGTGAGCTCAGGTGAACTCGCATTTGCAAAATGGTCAAATAATCATGACGTTTGAATTGGCAAATGAGTTAAAGCCATCGTTGAGATAACCCCTGTTTGCATGTACAGAGGAACTGAACAAGTTTCATGCTTGGTCAATCATCAAATGTTGAGAGGGACTCTAGTTACCCGAGGAGCGGAAGGCTCGAGATTGTCAGAGTTCGTGAGGAAAGCCACGGATTCTAGTTTTATGGATGCAGGTACTGTGCACTGGGACGGGATAGCGGCGAGGAGTTGGGTGTGCATATTTATGATTGGCAATTTGGAATCTTTGTATGATTGTTTATTTGATTGAAATAGTTGCTATTAAGAATTGGATTTGTTGTTGTTGAATTCTATGGCAAGTAGGATTACTAATCCTTTGGTTTTGGTTATGTTTGATTTGATTTCTTTGTTAGCAAAATCAATTCTTTTATGTTATTAGCAGGTAGAGAATCAAGTTTATGTTTTTTTTATGTTGTTGTTAAAATCTCAGACTCTTAAACCCTTTACTTAGAACTTGAGACATAGACTTACATCAACAGTTTTTCTCTACTGTATCGGAACTTTAGAAAATCATAAGTAACTGTAGAAAAATCCGTTTTCTATGATTCCAGTTCTCAAATGATCTTTAGGTTGTCTATTACAATTGTTATGAAGACACCCAGCTTTAATTCCCAGTTTAACCATATCGTTTTTAGCCAAAGATATTTCTGGTCAGATACTTAGTAAGGCCTTTTCTGATTTCAGTCTTTTGTTTTTAGTCTTAATGTTTGTCTTTGATTCTTACTCTATTTGGTATGATGTTCTATAGATATTGGGATTGAAGTATAAGGTTCTTATACATGTGATTTGTTTCTCAAATTGAAGTTAGAGATTAAGAATTTGTGTTGCTTGAAGTTAGCTGAAACATTAGAACTTTAGAATTCCTTTTACTTGTTACTTTCTATTAGTTGCCTTTATGGTAATCTTAGTTATTGCTTTGAAGTACTTTGAGGAAAAATAAAGATTTTACACCTCAATATATAATTTTACGCTTCTGCTGTCTTTTTCTTAAATGTTTCCTTACATTAACTGCCTTGCGTTTCTCCTTTTGAGATTCGCGACACTGTGACGTGCCTAAACTGAGGAGGTGCAGTTTGGGGTGTTACATCTAGTCCCCTGTTCGAGATCTGATCTCACCGCCACCTATTTCAATCACCACTAAATTCCTTTCATTGACCATGTCAATCACCAATTCACCGTCATTTTGATCTCACCCTGGACCAACACTAATTACACTTTCACAGCCGGCCAACACCAATTGCACTTTCACCAACTACCAGTAGCTCAGATTGTCACATCTCGGTTTGCAGGTGGTATGTCGAAAACGGAGTTTGTATGAAGAAGTTGCGGCCTAAAAACCAAAGTTACTATATCGAGAAGGTAGGAATAAAATGGGCCAAAGGTGGAAAGTCAAAAGTGAAAAATCAGATTTTCACTTTCACTTCTCTTTCTTCTCCTCCGCGCGGAACCTGACCCGGCGCCTTCTCCACCTCCATCTGCCGTTGTCCTGCCGAGTTAGGCGGCAAGGCAGGTATCAAAACGAAGCTTGAACCATCCTCTGTCGATCTGGGTAGCTGGCCAGTGATGTCGCGCCACCATGAAAGAGAAAACACGCCGAGAGGACACGGCTGTACGTGGCGGAGGCGTTGCCGGAATTCCCTTCTCCGGCCGCCAAAGCCGGAGCTGCTTGTCTCGTTTGGAAGCTCTCCTCTTGTATAGAAAACTCTCACAAGGATTCAACCTATTTCGATCTAGTTTGCAGGCTAAATTTATTTGAGGTCGAGCGTACATGGAGTCGAGGGATAGTCAGAGTGCTTCCGTTTATTCTTTATTCATTGTTTTTCGTTCATTATAGATATGCTCTG
>TCONS_00009085 gene=XLOC_002738
CTAGAATGCTCTAGAGAACCTGAGAACTTGAGAGAGAGAGACTCTCGGGACCAACAGAGGGTCGGCGACCTGACTTGGCCCTATCTTTGCCGTCTGGCCACCGATCGACGACTCACCGGAACCACTCGATTCATCTCGTCACCGCCGGCACGGTGGTGGTGGTAGCTAATTCAATCGGCGATTGAGGAAGGAGAATCGATGAGCAATAGTTATGTGTTCTTGACGGAGTTTCTATATTTTTCCGATGACTTCCACAGCGATTCGAGCTGCATATGAGTGGGTTACTATGTGCTGCGGCGATCATAATGCTCCATGATTCGTCTATGAAGACTTAGCATGTTGTACGCTAATGGACGCCTAGCTGAGCCCTTTACTAATGGGTGGAGTAGAGGAACCAAGAGTTCGATTGGGTGCTCTGTTTGACATCCACAAAAGCATAGCTTCTCTGTAAACCCAACTAGGTTTAATTCAGGAGTGAGGATGGTGTCCGGGCGTCACCACCAGCGACTTTGATGGTATCTCTTCGGTTGTCCTCGGAGCTGCCTGAATTGTCCTATTTCGTCGGCAACGCTTGAGCTCGATACCATAGGAACCTTGAAAGGGGTGAGCTCAGGTGAACTCGGTACGTCCTGCTAACTGCTAAATATCTCCTACTGTTCGCTGTGAGGAACTGAACAAGTTTCATGCTTGGTCAATCATCAAATGTTGAGAGGGACTCTAGTTACCCGAGGAGCGGAAGGCTCGAGATTGTCAGAGTTCGTGAGGAAAGCCACGGATTCTAGTTTTATGGATGCAGGTACTGTGCACTGGGACGGGATAGCGGCGAGGAGTTGGGTGTGCATATTTATGATTGGCAATTTGGAATCTTTGTATGATTGTTTATTTGATTGAAATAGTTGCTATTAAGAATTGGATTTGTTGTTGTTGAATTCTATGGCAAGTAGGATTACTAATCCTTTGGTTTTGGTTATGTTTGATTTGATTTCTTTGTTAGCAAAATCAATTCTTTTATGTTATTAGCAGGTAGAGAATCAAGTTTATGTTTTTTTTATGTTGTTGTTAAAATCTCAGACTCTTAAACCCTTTACTTAGAACTTGAGACATAGACTTACATCAACAGTTTTTCTCTACTGTATCGGAACTTTAGAAAATCATAAGTAACTGTAGAAAAATCCGTTTTCTATGATTCCAGTTCTCAAATGATCTTTAGGTTGTCTATTACAATTGTTATGAAGACACCCAGCTTTAATTCCCAGTTTAACCATATCGTTTTTAGCCAAAGATATTTCTGGTCAGATACTTAGTAAGGCCTTTTCTGATTTCAGTCTTTTGTTTTTAGTCTTAATGTTTGTCTTTGATTCTTACTCTATTTGGTATGATGTTCTATAGATATTGGGATTGAAGTATAAGGTTCTTATACATGTGATTTGTTTCTCAAATTGAAGTTAGAGATTAAGAATTTGTGTTGCTTGAAGTTAGCTGAAACATTAGAACTTTAGAATTCCTTTTACTTGTTACTTTCTATTAGTTGCCTTTATGGTAATCTTAGTTATTGCTTTGAAGTACTTTGAGGAAAAATAAAGATTTTACACCTCAATATATAATTTTACGCTTCTGCTGTCTTTTTCTTAAATGTTTCCTTACATTAACTGCCTTGCGTTTCTCCTTTTGAGATTCGCGACACTGTGACGTGCCTAAACTGAGGAGGTGCAGTTTGGGGTGTTACATCTAGTCCCCTGTTCGAGATCTGATCTCACCGCCACCTATTTCAATCACCACTAAATTCCTTTCATTGACCATGTCAATCACCAATTCACCGTCATTTTGATCTCACCCTGGACCAACACTAATTACACTTTCACAGCCGGCCAACACCAATTGCACTTTCACCAACTACCAGTAGCTCAGATTGTCACATCTCGGTTTGCAGGTGGTATGTCGAAAACGGAGTTTGTATGAAGAAGTTGCGGCCTAAAAACCAAAGTTACTATATCGAGAAGGTAGGAATAAAATGGGCCAAAGGTGGAAAGTCAAAAGTGAAAAATCAGATTTTCACTTTCACTTCTCTTTCTTCTCCTCCGCGCGGAACCTGACCCGGCGCCTTCTCCACCTCCATCTGCCGTTGTCCTGCCGAGTTAGGCGGCAAGGCAGGTATCAAAACGAAGCTTGAACCATCCTCTGTCGATCTGGGTAGCTGGCCAGTGATGTCGCGCCACCATGAAAGAGAAAACACGCCGAGAGGACACGGCTGTACGTGGCGGAGGCGTTGCCGGAATTCCCTTCTCCGGCCGCCAAAGCCGGAGCTGCTTGTCTCGTTTGGAAGCTCTCCTCTTGTATAGAAAACTCTCACAAGGATTCAACCTATTTCGATCTAGTTTGCAGGCTAAATTTATTTGAGGTCGAGCGTACATGGAGTCGAGGGATAGTCAGAGTGCTTCCGTTTATTCTTTATTCATTGTTTTTCGTTCATTATAGATATGCTCTG
>TCONS_00009086 gene=XLOC_002738
GGCAGCTCAGCCTAGAATGCTCTAGAGAACCTGAGAACTTGAGAGAGAGAGACTCTCGGGACCAACAGAGGGTCGGCGACCTGACTTGGCCCTATCTTTGCCGTCTGGCCACCGATCGACGACTCACCGGAACCACTCGATTCATCTCGTCACCGCCGGCACGGTGGTGGTGGTAGCTAATTCAATCGGCGATTGAGGAAGGAGAATCGATGAGCAATAGTTATGTGTTCTTGACGGAGTTTCTATATTTTTCCGATGACTTCCACAGCGATTCGAGCTGCATATGAGTGGGTTACTATGTGCTGCGGCGATCATAATGCTCCATGATTCGTCTATGAAGACTTAGCATGTTGTACGCTAATGGACGCCTAGCTGAGCCCTTTACTAATGGGTGGAGTAGAGGAACCAAGAGTTCGATTGGGTGCTCTGTTTGACATCCACAAAAGCATAGCTTCTCTGTAAACCCAACTAGGTTTAATTCAGGAGTGAGGATGGTGTCCGGGCGTCACCACCAGCGACTTTGATGGTATCTCTTCGGTTGTCCTCGGAGCTGCCTGAATTGTCCTATTTCGTCGGCAACGCTTGAGCTCGATACCATAGGAACCTTGAAAGGGGTGAGCTCAGGTGAACTCGGTACGTCCTGCTAACTGCTAAATATCTCCTACTGTTCGCTGTGCATTTGCAAAATGGTCAAATAATCATGACGTTTGAATTGGCAAATGAGTTAAAGCCATCGTTGAGATAACCCCTGTTTGCATGTACAGAGGAACTGAACAAGTTTCATGCTTGGTCAATCATCAAATGTTGAGAGGGACTCTAGTTACCCGAGGAGCGGAAGGCTCGAGATTGTCAGAGTTCGTGAGGAAAGCCACGGATTCTAGTTTTATGGATGCAGGTACTGTGCACTGGGACGGGATAGCGGCGAGGAGTTGGGTGTGCATATTTATGATTGGCAATTTGGAATCTTTATTCGCGACACTGTGACGTGCCTAAACTGAGGAGGTGCAGTTTGGGGTGTTACATCTAGTCCCCTGTTCGAGATCTGATCTCACCGCCACCTATTTCAATCACCACTAAATTCCTTTCATTGACCATGTCAATCACCAATTCACCGTCATTTTGATCTCACCCTGGACCAACACTAATTACACTTTCACAGCCGGCCAACACCAATTGCACTTTCACCAACTACCAGTAGCTCAGATTGTCACATCTCGGTTTGCAGAGGACGTTAAACCAAGTTCGTGTACAGGTGGTATGTCGAAAACGGAGTTTGTATGAAGAAGTTGCGGCCTAAAAACCAAAGTTACTATATCGAGAAGGTAGGAATAAAATGGGCCAAAGGTGGAAAGTCAAAAGTGAAAAATCAGATTTTCACTTTCACTTCTCTTTCTTCTCCTCCGCGCGGAACCTGACCCGGCGCCTTCTCCACCTCCATCTGCCGTTGTCCTGCCGAGTTAGGCGGCAAGGCAGGTATCAAAACGAAGCTTGAACCATCCTCTGTCGATCTGGGTAGCTGGCCAGTGATGTCGCGCCACCATGAAAGAGAAAACACGCCGAGAGGACACGGCTGTACGTGGCGGAGGCGTTGCCGGAATTCCCTTCTCCGGCCGCCAAAGCCGGAGCTGCTTGTCTCGTTTGGAAGCTCTCCTCTTGTATAGAAAACTCTCACAAGGATTCAACCTATTTCGATCTAGTTTGCAGGCTAAATTTATTTGAGGTCGAGCGTACATGGAGTCGAGGGATAGTCAGAGTGCTTCCGTTTATTCTTTATTCATTGTTTTTCGTTCATTATAGATATGCTCTG
>TCONS_00009087 gene=XLOC_002738
GGCAGCTCAGCCTAGAATGCTCTAGAGAACCTGAGAACTTGAGAGAGAGAGACTCTCGGGACCAACAGAGGGTCGGCGACCTGACTTGGCCCTATCTTTGCCGTCTGGCCACCGATCGACGACTCACCGGAACCACTCGATTCATCTCGTCACCGCCGGCACGGTGGTGGTGGTAGCTAATTCAATCGGCGATTGAGGAAGGAGAATCGATGAGCAATAGTTATGTGTTCTTGACGGAGTTTCTATATTTTTCCGATGACTTCCACAGCGATTCGAGCTGCATATGAGTGGGTTACTATGTGCTGCGGCGATCATAATGCTCCATGATTCGTCTATGAAGACTTAGCATGTTGTACGCTAATGGACGCCTAGCTGAGCCCTTTACTAATGGGTGGAGTAGAGGAACCAAGAGTTCGATTGGGTGCTCTGTTTGACATCCACAAAAGCATAGCTTCTCTGTAAACCCAACTAGGTTTAATTCAGGAGTGAGGATGGTGTCCGGGCGTCACCACCAGCGACTTTGATGGTATCTCTTCGGTTGTCCTCGGAGCTGCCTGAATTGTCCTATTTCGTCGGCAACGCTTGAGCTCGATACCATAGGAACCTTGAAAGGGGTGAGCTCAGGTGAACTCGCATTTGCAAAATGGTCAAATAATCATGACGTTTGAATTGGCAAATGAGTTAAAGCCATCGTTGAGATAACCCCTGTTTGCATGTACAGAGGAACTGAACAAGTTTCATGCTTGGTCAATCATCAAATGTTGAGAGGGACTCTAGTTACCCGAGGAGCGGAAGGCTCGAGATTGTCAGAGTTCGTGAGGAAAGCCACGGATTCTAGTTTTATGGATGCAGGTACTGTGCACTGGGACGGGATAGCGGCGAGGAGTTGGGTGTGCATATTTATGATTGGCAATTTGGAATCTTTGTATGATTGTTTATTTGATTGAAATAGTTGCTATTAAGAATTGGATTTGTTGTTGTTGAATTCTATGGCAAGTAGGATTACTAATCCTTTGGTTTTGGTTATGTTTGATTTGATTTCTTTGTTAGCAAAATCAATTCTTTTATGTTATTAGCAGGTAGAGAATCAAGTTTATGTTTTTTTTATGTTGTTGTTAAAATCTCAGACTCTTAAACCCTTTACTTAGAACTTGAGACATAGACTTACATCAACAGTTTTTCTCTACTGTATCGGAACTTTAGAAAATCATAAGTAACTGTAGAAAAATCCGTTTTCTATGATTCCAGTTCTCAAATGATCTTTAGGTTGTCTATTACAATTGTTATGAAGACACCCAGCTTTAATTCCCAGTTTAACCATATCGTTTTTAGCCAAAGATATTTCTGGTCAGATACTTAGTAAGGCCTTTTCTGATTTCAGTCTTTTGTTTTTAGTCTTAATGTTTGTCTTTGATTCTTACTCTATTTGGTATGATGTTCTATAGATATTGGGATTGAAGTATAAGGTTCTTATACATGTGATTTGTTTCTCAAATTGAAGTTAGAGATTAAGAATTTGTGTTGCTTGAAGTTAGCTGAAACATTAGAACTTTAGAATTCCTTTTACTTGTTACTTTCTATTAGTTGCCTTTATGGTAATCTTAGTTATTGCTTTGAAGTACTTTGAGGAAAAATAAAGATTTTACACCTCAATATATAATTTTACGCTTCTGCTGTCTTTTTCTTAAATGTTTCCTTACATTAACTGCCTTGCGTTTCTCCTTTTGAGATTCGCGACACTGTGACGTGCCTAAACTGAGGAGGTGCAGTTTGGGGTGTTACATCTAGTCCCCTGTTCGAGATCTGATCTCACCGCCACCTATTTCAATCACCACTAAATTCCTTTCATTGACCATGTCAATCACCAATTCACCGTCATTTTGATCTCACCCTGGACCAACACTAATTACACTTTCACAGCCGGCCAACACCAATTGCACTTTCACCAACTACCAGTAGCTCAGATTGTCACATCTCGGTTTGCAGGTGGTATGTCGAAAACGGAGTTTGTATGAAGAAGTTGCGGCCTAAAAACCAAAGTTACTATATCGAGAAGGTAGGAATAAAATGGGCCAAAGGTGGAAAGTCAAAAGTGAAAAATCAGATTTTCACTTTCACTTCTCTTTCTTCTCCTCCGCGCGGAACCTGACCCGGCGCCTTCTCCACCTCCATCTGCCGTTGTCCTGCCGAGTTAGGCGGCAAGGCAGGTATCAAAACGAAGCTTGAACCATCCTCTGTCGATCTGGGTAGCTGGCCAGTGATGTCGCGCCACCATGAAAGAGAAAACACGCCGAGAGGACACGGCTGTACGTGGCGGAGGCGTTGCCGGAATTCCCTTCTCCGGCCGCCAAAGCCGGAGCTGCTTGTCTCGTTTGGAAGCTCTCCTCTTGTATAGAAAACTCTCACAAGGATTCAACCTATTTCGATCTAGGTAAGGAGATTCGAAGCTTCAAAATTCTAGGGTTTTGAATTTGGGATTTTTATATTTTGATTCGATTGACATATTTAGGCTTGAAATTGATCTTCGAGCTAGTTATGAAAGTTGTTTAGAATGTTGACAGGAAGATTGTGTTAAATTTTAGTGGCGATCAGAGATGGTCGGAATTTGGGGGTGGCCGGCCGCAGCTTCCGGCGGAGCTGACGGTGGTGTCGTCTCTTCTGGGTGGTTTTTCAAGCTAATTTGGTAGAGTATGATGTGAGGAGTTCATTGATGTTAAGTTTGAAATTTTTGGATGAGTTTTGGTTAGGTTTGAGATTTTTTGAAGATTGGAGGACTTGACGGTTGATAGAACAGATCTAACCATTGGATTTCCTTGGTTATGGTCCTAAAGTGCTAGAATCGATGAAGTGCGGTTGTGGTTGGAGTTTGGCAAGAGTCCGATAAGCTTAACCCTAGCTAGAGTAGTGGGTTAGGCGGAAGATTTTCGGGATGTTATTTTAAAAGCAATTATTTCTTTCCAAAATTAGAGTGTGGTTCTAATTATGCTTATGGTGTTAGGATACATGGAAACCTCACGAATGGCGTTCCGGATATCGTCGGGCTTATGCTTAAATTAATGTTTGCAGGCTAAATTTATTTGAGGTCGAGCGTACATGGAGTCGAGGGATAGTCAGAGTGCTTCCGTTTATTCTTTATTCATTGTTTTTCGTTCATTATAGATATGCTCTG
>TCONS_00009088 gene=XLOC_002738
GGCAGCTCAGCCTAGAATGCTCTAGAGAACCTGAGAACTTGAGAGAGAGAGACTCTCGGGACCAACAGAGGGTCGGCGACCTGACTTGGCCCTATCTTTGCCGTCTGGCCACCGATCGACGACTCACCGGAACCACTCGATTCATCTCGTCACCGCCGGCACGGTGGTGGTGGTAGCTAATTCAATCGGCGATTGAGGAAGGAGAATCGATGAGCAATAGTTATGTGTTCTTGACGGAGTTTCTATATTTTTCCGATGACTTCCACAGCGATTCGAGCTGCATATGAGTGGGTTACTATGTGCTGCGGCGATCATAATGCTCCATGATTCGTCTATGAAGACTTAGCATGTTGTACGCTAATGGACGCCTAGCTGAGCCCTTTACTAATGGGTGGAGTAGAGGAACCAAGAGTTCGATTGGGTGCTCTGTTTGACATCCACAAAAGCATAGCTTCTCTGTAAACCCAACTAGGTTTAATTCAGGAGTGAGGATGGTGTCCGGGCGTCACCACCAGCGACTTTGATGGTATCTCTTCGGTTGTCCTCGGAGCTGCCTGAATTGTCCTATTTCGTCGGCAACGCTTGAGCTCGATACCATAGGAACCTTGAAAGGGGTGAGCTCAGGTGAACTCGCATTTGCAAAATGGTCAAATAATCATGACGTTTGAATTGGCAAATGAGTTAAAGCCATCGTTGAGATAACCCCTGTTTGCATGTACAGAGGAACTGAACAAGTTTCATGCTTGGTCAATCATCAAATGTTGAGAGGGACTCTAGTTACCCGAGGAGCGGAAGGCTCGAGATTGTCAGAGTTCGTGAGGAAAGCCACGGATTCTAGGTACTGTGCACTGGGACGGGATAGCGGCGAGGAGTTGGGTGTGCATATTTATGATTGGCAATTTGGAATCTTTATTCGCGACACTGTGACGTGCCTAAACTGAGGAGGTGCAGTTTGGGGTGTTACATCTAGTCCCCTGTTCGAGATCTGATCTCACCGCCACCTATTTCAATCACCACTAAATTCCTTTCATTGACCATGTCAATCACCAATTCACCGTCATTTTGATCTCACCCTGGACCAACACTAATTACACTTTCACAGCCGGCCAACACCAATTGCACTTTCACCAACTACCAGTAGCTCAGATTGTCACATCTCGGTTTGCAGGTGGTATGTCGAAAACGGAGTTTGTATGAAGAAGTTGCGGCCTAAAAACCAAAGTTACTATATCGAGAAGGTAGGAATAAAATGGGCCAAAGGTGGAAAGTCAAAAGTGAAAAATCAGATTTTCACTTTCACTTCTCTTTCTTCTCCTCCGCGCGGAACCTGACCCGGCGCCTTCTCCACCTCCATCTGCCGTTGTCCTGCCGAGTTAGGCGGCAAGGCAGGTATCAAAACGAAGCTTGAACCATCCTCTGTCGATCTGGGTAGCTGGCCAGTGATGTCGCGCCACCATGAAAGAGAAAACACGCCGAGAGGACACGGCTGTACGTGGCGGAGGCGTTGCCGGAATTCCCTTCTCCGGCCGCCAAAGCCGGAGCTGCTTGTCTCGTTTGGAAGCTCTCCTCTTGTATAGAAAACTCTCACAAGGATTCAACCTATTTCGATCTAGTTTGCAGGCTAAATTTATTTGAGGTCGAGCGTACATGGAGTCGAGGGATAGTCAGAGTGCTTCCGTTTATTCTTTATTCATTGTTTTTCGTTCATTATAGATATGCTCTG
>TCONS_00009089 gene=XLOC_002738
GGCAGCTCAGCCTAGAATGCTCTAGAGAACCTGAGAACTTGAGAGAGAGAGACTCTCGGGACCAACAGAGGGTCGGCGACCTGACTTGGCCCTATCTTTGCCGTCTGGCCACCGATCGACGACTCACCGGAACCACTCGATTCATCTCGTCACCGCCGGCACGGTGGTGGTGGTAGCTAATTCAATCGGCGATTGAGGAAGGAGAATCGATGAGCAATAGTTATGTGTTCTTGACGGAGTTTCTATATTTTTCCGATGACTTCCACAGCGATTCGAGCTGCATATGAGTGGGTTACTATGTGCTGCGGCGATCATAATGCTCCATGATTCGTCTATGAAGACTTAGCATGTTGTACGCTAATGGACGCCTAGCTGAGCCCTTTACTAATGGGTGGAGTAGAGGAACCAAGAGTTCGATTGGGTGCTCTGTTTGACATCCACAAAAGCATAGCTTCTCTGTAAACCCAACTAGGTTTAATTCAGGAGTGAGGATGGTGTCCGGGCGTCACCACCAGCGACTTTGATGGTATCTCTTCGGTTGTCCTCGGAGCTGCCTGAATTGTCCTATTTCGTCGGCAACGCTTGAGCTCGATACCATAGGAACCTTGAAAGGGGTGAGCTCAGGTGAACTCGCATTTGCAAAATGGTCAAATAATCATGACGTTTGAATTGGCAAATGAGTTAAAGCCATCGTTGAGATAACCCCTGTTTGCATGTACAGAGGAACTGAACAAGTTTCATGCTTGGTCAATCATCAAATGTTGAGAGGGACTCTAGTTACCCGAGGAGCGGAAGGCTCGAGATTGTCAGAGTTCGTGAGGAAAGCCACGGATTCTAGGTACTGTGCACTGGGACGGGATAGCGGCGAGGAGTTGGGTGTGCATATTTATGATTGGCAATTTGGAATCTTTGTATGATTGTTTATTTGATTGAAATAGTTGCTATTAAGAATTGGATTTGTTGTTGTTGAATTCTATGGCAAGTAGGATTACTAATCCTTTGGTTTTGGTTATGTTTGATTTGATTTCTTTGTTAGCAAAATCAATTCTTTTATGTTATTAGCAGGTAGAGAATCAAGTTTATGTTTTTTTTATGTTGTTGTTAAAATCTCAGACTCTTAAACCCTTTACTTAGAACTTGAGACATAGACTTACATCAACAGTTTTTCTCTACTGTATCGGAACTTTAGAAAATCATAAGTAACTGTAGAAAAATCCGTTTTCTATGATTCCAGTTCTCAAATGATCTTTAGGTTGTCTATTACAATTGTTATGAAGACACCCAGCTTTAATTCCCAGTTTAACCATATCGTTTTTAGCCAAAGATATTTCTGGTCAGATACTTAGTAAGGCCTTTTCTGATTTCAGTCTTTTGTTTTTAGTCTTAATGTTTGTCTTTGATTCTTACTCTATTTGGTATGATGTTCTATAGATATTGGGATTGAAGTATAAGGTTCTTATACATGTGATTTGTTTCTCAAATTGAAGTTAGAGATTAAGAATTTGTGTTGCTTGAAGTTAGCTGAAACATTAGAACTTTAGAATTCCTTTTACTTGTTACTTTCTATTAGTTGCCTTTATGGTAATCTTAGTTATTGCTTTGAAGTACTTTGAGGAAAAATAAAGATTTTACACCTCAATATATAATTTTACGCTTCTGCTGTCTTTTTCTTAAATGTTTCCTTACATTAACTGCCTTGCGTTTCTCCTTTTGAGATTCGCGACACTGTGACGTGCCTAAACTGAGGAGGTGCAGTTTGGGGTGTTACATCTAGTCCCCTGTTCGAGATCTGATCTCACCGCCACCTATTTCAATCACCACTAAATTCCTTTCATTGACCATGTCAATCACCAATTCACCGTCATTTTGATCTCACCCTGGACCAACACTAATTACACTTTCACAGCCGGCCAACACCAATTGCACTTTCACCAACTACCAGTAGCTCAGATTGTCACATCTCGGTTTGCAGGTGGTATGTCGAAAACGGAGTTTGTATGAAGAAGTTGCGGCCTAAAAACCAAAGTTACTATATCGAGAAGGTAGGAATAAAATGGGCCAAAGGTGGAAAGTCAAAAGTGAAAAATCAGATTTTCACTTTCACTTCTCTTTCTTCTCCTCCGCGCGGAACCTGACCCGGCGCCTTCTCCACCTCCATCTGCCGTTGTCCTGCCGAGTTAGGCGGCAAGGCAGGTATCAAAACGAAGCTTGAACCATCCTCTGTCGATCTGGGTAGCTGGCCAGTGATGTCGCGCCACCATGAAAGAGAAAACACGCCGAGAGGACACGGCTGTACGTGGCGGAGGCGTTGCCGGAATTCCCTTCTCCGGCCGCCAAAGCCGGAGCTGCTTGTCTCGTTTGGAAGCTCTCCTCTTGTATAGAAAACTCTCACAAGGATTCAACCTATTTCGATCTAGTTTGCAGGCTAAATTTATTTGAGGTCGAGCGTACATGGAGTCGAGGGATAGTCAGAGTGCTTCCGTTTATTCTTTATTCATTGTTTTTCGTTCATTATAGATATGCTCTG
>TCONS_00009090 gene=XLOC_002738
GGCAGCTCAGCCTAGAATGCTCTAGAGAACCTGAGAACTTGAGAGAGAGAGACTCTCGGGACCAACAGAGGGTCGGCGACCTGACTTGGCCCTATCTTTGCCGTCTGGCCACCGATCGACGACTCACCGGAACCACTCGATTCATCTCGTCACCGCCGGCACGGTGGTGGTGGTAGCTAATTCAATCGGCGATTGAGGAAGGAGAATCGATGAGCAATAGTTATGTGTTCTTGACGGAGTTTCTATATTTTTCCGATGACTTCCACAGCGATTCGAGCTGCATATGAGTGGGTTACTATGTGCTGCGGCGATCATAATGCTCCATGATTCGTCTATGAAGACTTAGCATGTTGTACGCTAATGGACGCCTAGCTGAGCCCTTTACTAATGGGTGGAGTAGAGGAACCAAGAGTTCGATTGGGTGCTCTGTTTGACATCCACAAAAGCATAGCTTCTCTGTAAACCCAACTAGGTTTAATTCAGGAGTGAGGATGGTGTCCGGGCGTCACCACCAGCGACTTTGATGGTATCTCTTCGGTTGTCCTCGGAGCTGCCTGAATTGTCCTATTTCGTCGGCAACGCTTGAGCTCGATACCATAGGAACCTTGAAAGGGGTGAGCTCAGGTGAACTCGGTACGTCCTGCTAACTGCTAAATATCTCCTACTGTTCGCTGTGCATTTGCAAAATGGTCAAATAATCATGACGTTTGAATTGGCAAATGAGTTAAAGCCATCGTTGAGATAACCCCTGTTTGCATGTACAGAGGAACTGAACAAGTTTCATGCTTGGTCAATCATCAAATGTTGAGAGGGACTCTAGTTACCCGAGGAGCGGAAGGCTCGAGATTGTCAGAGTTCGTGAGGAAAGCCACGGATTCTAGTTTTATGGATGCAGGTACTGTGCACTGGGACGGGATAGCGGCGAGGAGTTGGGTGTGCATATTTATGATTGGCAATTTGGAATCTTTGTATGATTGTTTATTTGATTGAAATAGTTGCTATTAAGAATTGGATTTGTTGTTGTTGAATTCTATGGCAAGTAGGATTACTAATCCTTTGGTTTTGGTTATGTTTGATTTGATTTCTTTGTTAGCAAAATCAATTCTTTTATGTTATTAGCAGGTAGAGAATCAAGTTTATGTTTTTTTTATGTTGTTGTTAAAATCTCAGACTCTTAAACCCTTTACTTAGAACTTGAGACATAGACTTACATCAACAGTTTTTCTCTACTGTATCGGAACTTTAGAAAATCATAAGTAACTGTAGAAAAATCCGTTTTCTATGATTCCAGTTCTCAAATGATCTTTAGGTTGTCTATTACAATTGTTATGAAGACACCCAGCTTTAATTCCCAGTTTAACCATATCGTTTTTAGCCAAAGATATTTCTGGTCAGATACTTAGTAAGGCCTTTTCTGATTTCAGTCTTTTGTTTTTAGTCTTAATGTTTGTCTTTGATTCTTACTCTATTTGGTATGATGTTCTATAGATATTGGGATTGAAGTATAAGGTTCTTATACATGTGATTTGTTTCTCAAATTGAAGTTAGAGATTAAGAATTTGTGTTGCTTGAAGTTAGCTGAAACATTAGAACTTTAGAATTCCTTTTACTTGTTACTTTCTATTAGTTGCCTTTATGGTAATCTTAGTTATTGCTTTGAAGTACTTTGAGGAAAAATAAAGATTTTACACCTCAATATATAATTTTACGCTTCTGCTGTCTTTTTCTTAAATGTTTCCTTACATTAACTGCCTTGCGTTTCTCCTTTTGAGATTCGCGACACTGTGACGTGCCTAAACTGAGGAGGTGCAGTTTGGGGTGTTACATCTAGTCCCCTGTTCGAGATCTGATCTCACCGCCACCTATTTCAATCACCACTAAATTCCTTTCATTGACCATGTCAATCACCAATTCACCGTCATTTTGATCTCACCCTGGACCAACACTAATTACACTTTCACAGCCGGCCAACACCAATTGCACTTTCACCAACTACCAGTAGCTCAGATTGTCACATCTCGGTTTGCAGGTGGTATGTCGAAAACGGAGTTTGTATGAAGAAGTTGCGGCCTAAAAACCAAAGTTACTATATCGAGAAGGTAGGAATAAAATGGGCCAAAGGTGGAAAGTCAAAAGTGAAAAATCAGATTTTCACTTTCACTTCTCTTTCTTCTCCTCCGCGCGGAACCTGACCCGGCGCCTTCTCCACCTCCATCTGCCGTTGTCCTGCCGAGTTAGGCGGCAAGGCAGGTATCAAAACGAAGCTTGAACCATCCTCTGTCGATCTGGGTAGCTGGCCAGTGATGTCGCGCCACCATGAAAGAGAAAACACGCCGAGAGGACACGGCTGTACGTGGCGGAGGCGTTGCCGGAATTCCCTTCTCCGGCCGCCAAAGCCGGAGCTGCTTGTCTCGTTTGGAAGCTCTCCTCTTGTATAGAAAACTCTCACAAGGATTCAACCTATTTCGATCTAGTTTGCAGGCTAAATTTATTTGAGGTCGAGCGTACATGGAGTCGAGGGATAGTCAGAGTGCTTCCGTTTATTCTTTATTCATTGTTTTTCGTTCATTATAGATATGCTCTG
>TCONS_00009091 gene=XLOC_002738
GGCAGCTCAGCCTAGAATGCTCTAGAGAACCTGAGAACTTGAGAGAGAGAGACTCTCGGGACCAACAGAGGGTCGGCGACCTGACTTGGCCCTATCTTTGCCGTCTGGCCACCGATCGACGACTCACCGGAACCACTCGATTCATCTCGTCACCGCCGGCACGGTGGTGGTGGTAGCTAATTCAATCGGCGATTGAGGAAGGAGAATCGATGAGCAATAGTTATGTGTTCTTGACGGAGTTTCTATATTTTTCCGATGACTTCCACAGCGATTCGAGCTGCATATGAGTGGGTTACTATGTGCTGCGGCGATCATAATGCTCCATGATTCGTCTATGAAGACTTAGCATGTTGTACGCTAATGGACGCCTAGCTGAGCCCTTTACTAATGGGTGGAGTAGAGGAACCAAGAGTTCGATTGGGTGCTCTGTTTGACATCCACAAAAGCATAGCTTCTCTGTAAACCCAACTAGGTTTAATTCAGGAGTGAGGATGGTGTCCGGGCGTCACCACCAGCGACTTTGATGGTATCTCTTCGGTTGTCCTCGGAGCTGCCTGAATTGTCCTATTTCGTCGGCAACGCTTGAGCTCGATACCATAGGAACCTTGAAAGGGGTGAGCTCAGGTGAACTCGCATTTGCAAAATGGTCAAATAATCATGACGTTTGAATTGGCAAATGAGTTAAAGCCATCGTTGAGATAACCCCTGTTTGCATGTACAGAGGAACTGAACAAGTTTCATGCTTGGTCAATCATCAAATGTTGAGAGGGACTCTAGTTACCCGAGGAGCGGAAGGCTCGAGATTGTCAGAGTTCGTGAGGAAAGCCACGGATTCTAGTTTTATGGATGCAGGTACTGTGCACTGGGACGGGATAGCGGCGAGGAGTTGGGTGTGCATATTTATGATTGGCAATTTGGAATCTTTATTCGCGACACTGTGACGTGCCTAAACTGAGGAGGTGCAGTTTGGGGTGTTACATCTAGTCCCCTGTTCGAGATCTGATCTCACCGCCACCTATTTCAATCACCACTAAATTCCTTTCATTGACCATGTCAATCACCAATTCACCGTCATTTTGATCTCACCCTGGACCAACACTAATTACACTTTCACAGCCGGCCAACACCAATTGCACTTTCACCAACTACCAGTAGCTCAGATTGTCACATCTCGGTTTGCAGAGGACGTTAAACCAAGTTCGTGTACAGGTGGTATGTCGAAAACGGAGTTTGTATGAAGAAGTTGCGGCCTAAAAACCAAAGTTACTATATCGAGAAGGTAGGAATAAAATGGGCCAAAGGTGGAAAGTCAAAAGTGAAAAATCAGATTTTCACTTTCACTTCTCTTTCTTCTCCTCCGCGCGGAACCTGACCCGGCGCCTTCTCCACCTCCATCTGCCGTTGTCCTGCCGAGTTAGGCGGCAAGGCAGGTATCAAAACGAAGCTTGAACCATCCTCTGTCGATCTGGGTAGCTGGCCAGTGATGTCGCGCCACCATGAAAGAGAAAACACGCCGAGAGGACACGGCTGTACGTGGCGGAGGCGTTGCCGGAATTCCCTTCTCCGGCCGCCAAAGCCGGAGCTGCTTGTCTCGTTTGGAAGCTCTCCTCTTGTATAGAAAACTCTCACAAGGATTCAACCTATTTCGATCTAGTTTGCAGGCTAAATTTATTTGAGGTCGAGCGTACATGGAGTCGAGGGATAGTCAGAGTGCTTCCGTTTATTCTTTATTCATTGTTTTTCGTTCATTATAGATATGCTCTG
>TCONS_00009092 gene=XLOC_002738
GGCAGCTCAGCCTAGAATGCTCTAGAGAACCTGAGAACTTGAGAGAGAGAGACTCTCGGGACCAACAGAGGGTCGGCGACCTGACTTGGCCCTATCTTTGCCGTCTGGCCACCGATCGACGACTCACCGGAACCACTCGATTCATCTCGTCACCGCCGGCACGGTGGTGGTGGTAGCTAATTCAATCGGCGATTGAGGAAGGAGAATCGATGAGCAATAGTTATGTGTTCTTGACGGAGTTTCTATATTTTTCCGATGACTTCCACAGCGATTCGAGCTGCATATGAGTGGGTTACTATGTGCTGCGGCGATCATAATGCTCCATGATTCGTCTATGAAGACTTAGCATGTTGTACGCTAATGGACGCCTAGCTGAGCCCTTTACTAATGGGTGGAGTAGAGGAACCAAGAGTTCGATTGGGTGCTCTGTTTGACATCCACAAAAGCATAGCTTCTCTGTAAACCCAACTAGGTTTAATTCAGGAGTGAGGATGGTGTCCGGGCGTCACCACCAGCGACTTTGATGGTATCTCTTCGGTTGTCCTCGGAGCTGCCTGAATTGTCCTATTTCGTCGGCAACGCTTGAGCTCGATACCATAGGAACCTTGAAAGGGGTGAGCTCAGGTGAACTCGGTACGTCCTGCTAACTGCTAAATATCTCCTACTGTTCGCTGTGCATTTGCAAAATGGTCAAATAATCATGACGTTTGAATTGGCAAATGAGTTAAAGCCATCGTTGAGATAACCCCTGTTTGCATGTACAGAGGAACTGAACAAGTTTCATGCTTGGTCAATCATCAAATGTTGAGAGGGACTCTAGTTACCCGAGGAGCGGAAGGCTCGAGATTGTCAGAGTTCGTGAGGAAAGCCACGGATTCTAGTTTTATGGATGCAGGTACTGTGCACTGGGACGGGATAGCGGCGAGGAGTTGGGTGTGCATATTTATGATTGGCAATTTGGAATCTTTGTATGATTGTTTATTTGATTGAAATAGTTGCTATTAAGAATTGGATTTGTTGTTGTTGAATTCTATGGCAAGTAGGATTACTAATCCTTTGGTTTTGGTTATGTTTGATTTGATTTCTTTGTTAGCAAAATCAATTCTTTTATGTTATTAGCAGGTAGAGAATCAAGTTTATGTTTTTTTTATGTTGTTGTTAAAATCTCAGACTCTTAAACCCTTTACTTAGAACTTGAGACATAGACTTACATCAACAGTTTTTCTCTACTGTATCGGAACTTTAGAAAATCATAAGTAACTGTAGAAAAATCCGTTTTCTATGATTCCAGTTCTCAAATGATCTTTAGGTTGTCTATTACAATTGTTATGAAGACACCCAGCTTTAATTCCCAGTTTAACCATATCGTTTTTAGCCAAAGATATTTCTGGTCAGATACTTAGTAAGGCCTTTTCTGATTTCAGTCTTTTGTTTTTAGTCTTAATGTTTGTCTTTGATTCTTACTCTATTTGGTATGATGTTCTATAGATATTGGGATTGAAGTATAAGGTTCTTATACATGTGATTTGTTTCTCAAATTGAAGTTAGAGATTAAGAATTTGTGTTGCTTGAAGTTAGCTGAAACATTAGAACTTTAGAATTCCTTTTACTTGTTACTTTCTATTAGTTGCCTTTATGGTAATCTTAGTTATTGCTTTGAAGTACTTTGAGGAAAAATAAAGATTTTACACCTCAATATATAATTTTACGCTTCTGCTGTCTTTTTCTTAAATGTTTCCTTACATTAACTGCCTTGCGTTTCTCCTTTTGAGATTCGCGACACTGTGACGTGCCTAAACTGAGGAGGTGCAGTTTGGGGTGTTACATCTAGTCCCCTGTTCGAGATCTGATCTCACCGCCACCTATTTCAATCACCACTAAATTCCTTTCATTGACCATGTCAATCACCAATTCACCGTCATTTTGATCTCACCCTGGACCAACACTAATTACACTTTCACAGCCGGCCAACACCAATTGCACTTTCACCAACTACCAGTAGCTCAGATTGTCACATCTCGGTTTGCAGGTGGTATGTCGAAAACGGAGTTTGTATGAAGAAGTTGCGGCCTAAAAACCAAAGTTACTATATCGAGAAGGTAGGAATAAAATGGGCCAAAGGTGGAAAGTCAAAAGTGAAAAATCAGATTTTCACTTTCACTTCTCTTTCTTCTCCTCCGCGCGGAACCTGACCCGGCGCCTTCTCCACCTCCATCTGCCGTTGTCCTGCCGAGTTAGGCGGCAAGGCAGGTATCAAAACGAAGCTTGAACCATCCTCTGTCGATCTGGGTAGCTGGCCAGTGATGTCGCGCCACCATGAAAGAGAAAACACGCCGAGAGGACACGGCTGTACGTGGCGGAGGCGTTGCCGGAATTCCCTTCTCCGGCCGCCAAAGCCGGAGCTGCTTGTCTCGTTTGGAAGCTCTCCTCTTGTATAGAAAACTCTCACAAGGATTCAACCTATTTCGATCTAGGAAGATTGTGTTAAATTTTAGTGGCGATCAGAGATGGTCGGAATTTGGGGGTGGCCGGCCGCAGCTTCCGGCGGAGCTGACGGTGGTGTCGTCTCTTCTGGGTGGTTTTTCAAGCTAATTTGGTAGAGTATGATGTGAGGAGTTCATTGATGTTAAGTTTGAAATTTTTGGATGAGTTTTGGTTAGGTTTGAGATTTTTTGAAGATTGGAGGACTTGACGGTTGATAGAACAGATCTAACCATTGGATTTCCTTGGTTATGGTCCTAAAGTGCTAGAATCGATGAAGTGCGGTTGTGGTTGGAGTTTGGCAAGAGTCCGATAAGCTTAACCCTAGCTAGAGTAGTGGGTTAGGCGGAAGATTTTCGGGATGTTATTTTAAAAGCAATTATTTCTTTCCAAAATTAGAGTGTGGTTCTAATTATGCTTATGGTGTTAGGATACATGGAAACCTCACGAATGGCGTTCCGGATATCGTCGGGCTTATGCTTAAATTAATGTTTGCAGGCTAAATTTATTTGAGGTCGAGCGTACATGGAGTCGAGGGATAGTCAGAGTGCTTCCGTTTATTCTTTATTCATTGTTTTTCGTTCATTATAGATATGCTCTG
>TCONS_00009097 gene=gene25353-v1.0-hybrid
CTTTTGACAATTAAAGACTTTTGCGCAAAGTCCAATTCCGTGTTGATGTCAGCAATGGAACCTCCACATCAACTCTTTATAGGTTTTACCAAACAAAGCAAGTAAAAGTAGCCAATTGAAATTCAGGTCAAATTTAATTCTCGCAGCTAGTTAACCATAACCATAGAAAATAGCAATGATAAAGAAATTTATACACCTAATCCAGATCATGAGCTACTACTAATCTAATCCCTTGATATAGAACCTACCTTATGATTATTTCTTCATCATCTTCTTGAATTCCTCGAAGTTGACGTGGCCA
>TCONS_00003176 gene=gene25354-v1.0-hybrid
CGCCAACCTCCGACGCCACCCTTGCCAATAGTGGCGAACCTACATTACTGCCCGGGAGGGTCTGGACCCCGGTTGGGTTTTTTAGTTGTCTTAATTACCTTTAATTGGATAGTTTAGTTATAGCAAGACCCCCCCCCGGCCTTGAAATCCTGGCTCCGCCACCGCCAACAGGCCACCTTTAGACGTCGCATCACCACCAGCCTGATCGTCTAGCCATCGCCGACGCACCTCTGACCCTGGTTTTTCTGATCGGCCGTTGTAGGAAGAGAAACGACGGCGAGAAGCTTCTGCTCCTCCTCCGAGTTTTGGGTATTCCGGCGACTTCGGCCGCCGTTTGGTCTGCATGTGACGCTGCCGACGAGTTTTCCGACGACGTTACTGTTTTCCTCAGACCGTCTCTTCTCTTGTTTTCTGACGAACACAGGGAAGTAAGTGGAGAGTAGGAGGGCTTCACCGAAGCCTTGTCCAACCTCAATTCTTCAGAAAATTGGAGTTCAGATTTTGATGAGAAGGTGAATTGAGTTCTGCTATTTTCCTTACGGATTTAGCGTGTGGTTGTATCGTTGGTTAAGAGAATATTTATTTTGCTAAAACCTGGAAGAATGAGCAGAGGAAGGGCTATTCATAGTTCGCTGTTCTGTTTTTGGGACTGTGATGCGTTCAAAAGGGTGCAGTTAGCAGAATGAGGAAATTGGCTTGAATCCAGAGATTGTAAGGTTCGACTAATTCTATTCTATTTGTCCGTCTTGGAATGTTGGTTATTGGTTTGTGTCAATTTTATAGGTTACTTTGTCCACCACTGGTGCTATATATCATGCTTTGAGATTAAGAGTTGGAGTCATATTTGGTATCATGAAGTCTGGGTTATGATTTGAAATTAAAGAATTACACGGTCTTGACATAGTGTTCAAGTTGGAATTGCATATTGGGATTTTAATTTGGAATGAGCTTGAGTTAGTATTTCTAGCCATTATGAAGTTTGGTTTGTAATTGAGTAAGATGAGACAATGAGAATTTGTCTCGGTGGGTGTCTTTAGTAGATATGGACACACCAATGTAAAAATAGGGAGGATATAGTCATATACATTGATGTAGTTGGGTGATCATAGTAATTGTACGTTCAATTACTTATGTGATATATTGTCAAATTAAAGTGGTTGATGTGTTAAAGGGATG
>TCONS_00003177 gene=gene25354-v1.0-hybrid
GACTTCGGCCGCCGTTTGGTCTGCATGTGGGAAGTAAGTGGAGAGTAGGAGGGCTTCACCGAAGCCTTGTCCAACCTCAATTCTTCAGAAAATTGGAGTTCAGATTTTGATGAGAAGGTGAATTGAGTTCTGCTATTTTCCTTACGGATTTAGCGTGTGGTTGTATCGTTGGTTAAGAGAATATTTATTTTGCTAAAACCTGGAAGAATGAGCAGAGGAAGGGCTATTCATAGTTCGCTGTTCTGTTTTTGGGACTGTGATGCGTTCAAAAGGGTGCAGTTAGCAGAATGAGGAAATTGGCTTGAATCCAGAGATTGTAAGGTTCGACTAATTCTATTCTATTTGTCCGTCTTGGAATGTTGGTTATTGGTTTGTGTCAATTTTATAGGTTACTTTGTCCACCACTGGTGCTATATATCATGCTTTGAGATTAAGAGTTGGAGTCATATTTGGTATCATGAAGTCTGGGTTATGATTTGAAATTAAAGAATTACACGGTCTTGACATAGTGTTCAAGTTGGAATTGCATATTGGGATTTTAATTTGGAATGAGCTTGAGTTAGTATTTCTAGCCATTATGAAGTTTGGTTTGTAATTGAGTAAGATGAGACAATGAGAATTTGTCTCGGTGGGTGTCTTTAGTAGATATGGACACACCAATGTAAAAATAGGGAGGATATAGTCATATACATTGATGTAGTTGGGTGATCATAGTAATTGTACGTTCAATTACTTATGTGATATATTGTCAAATTAAAGTGGTTGATGTGTTAAAGGGATG
>TCONS_00011518 gene=XLOC_003651
CAAAAAAAAAAAAAAAAAAAAAAAAACTAATCACAATTTTGGTTTCTTATTATCAAAGATTGAAGATGATCAAAATCTCACAGAAACTTCCAGATTTAGTTGGTTCTAGCAGTAAAATCATTCGATCTCTCTCACTCCGATCAACTTCATTCGCCAAAACTCTATCTCTCCGACTCTAGCAAATCCCCAGCCCCAACTGACCCCAAAAAAAAAACTTTGTCTAATTTCAGAATTTCTCTATAGATTAAGAACTTACAAAAAATGATCGATCCTAGATGGCATATGATAGTTTGAGATGAGGAATGAAGAAGCGAAAGATCAAGTTTCAGTCGAAGTCTTTGGAAGGTGAAGAAAGAGAGAGAGAGAGAGAGAGAGAGAGAGA
>TCONS_00003245 gene=XLOC_000974
CTAACTGCTAACTGCGATGGAAGAGCTCGACCTCCTCTATCCGGTCAAGGTGTGAAGCAATCTCTCGCTAGCTGATTCGGGTCAGGATTGTCCACTTTTAGGGGAAGTTATGCCGAACTTTCGGTAAAATTTCCTTTAGAGATGGTCCCCACAAGGTCTTCTCGGATTTCAGGGTGAAATTCGGGACGAGTCTTGTCAAGAACAATCTTTCAGGGGTCATGAGATTGGATCTATGGGAATTTGTTCTACTGGTGATCTATGTGGCTTCTTTAGATGGTTGCAAATTCGACGGCCTCCGTTCGCGGTGGTCTGACCTGTGTCGGCTACGACAAGTTGGTTGTAGTCAACACTCTCTTTCGAGGGTTTACTATCTGGATTAGTGTATTTGGGCTTATTTGTTGGGCTTCTAAGGTTACTTCCCTTTGGTTGTTGTAATAGTAACCCAGTATGGGTATATATTAGGTGGTTTTATTAATGAAGTTTGTTTTACCATTGGAAACCTATCATTGTTTCTAACATTCTCTCTCTCTCTCTATTTCGTTTTAGTTTTGTTATTAGGGTCAAGTCAATCTAGGTGTCCTCTTTGAGTTCATTCAGATCAACCGTGATGGAAAATTGAGAAATAATGATAGATTTTGATCTGCACCACCTCGCATGAGGGTTTACATGTGACTCCTATTTACTAGTGGAGTGTTCTAG
>TCONS_00003246 gene=XLOC_000974
GTCTCTCTCTCATTGCCGGAATTTCTTCGCCGCAGTCCGGCCGAGATAGGGGGTGAGCTAGGTGTCGAATTGAAGCTTGAAGCATCCTCTTCACGTCTAGGTAGGTGACTAGTCGGGTTGCGCCGCCGTGAGGGAAGAATCACACCGAGAAGGTGCGGTTGCACAGTGGCGGAATCGTCGCCGGAACTTCTTTTTTCGGCCACCATAAACGGCGCGGCTGGTCTCGTTTAGATGCTCTCCTCCCGTACAACAAAACCTCAAAAGGTTTCACTCACTCTTGATCTAGGTCAGGATTGTCCACTTTTAGGGGAAGTTATGCCGAACTTTCGGTAAAATTTCCTTTAGAGATGGTCCCCACAAGGTCTTCTCGGATTTCAGGGTGAAATTCGGGACGAGTCTTGTCAAGAACAATCTTTCAGGGGTCATGAGATTGGATCTATGGGAATTTGTTCTACTGGTGATCTATGTGGCTTCTTTAGATGGTTGCAAATTCGACGGCCTCCGTTCGCGGTGGTCTGACCTGTGTCGGCTACGACAAGTTGGTTGTAGTCAACACTCTCTTTCGAGGGTTTACTATCTGGATTAGTGTATTTGGGCTTATTTGTTGGGCTTCTAAGGTTACTTCCCTTTGGTTGTTGTAATAGTAACCCAGTATGGGTATATATTAGGTGGTTTTATTAATGAAGTTTGTTTTACCATTGGAAACCTATCATTGTTTCTAACATTCTCTCTCTCTCTCTATTTCGTTTTAGTTTTGTTATTAGGGTCAAGTCAATCTAGGTGTCCTCTTTGAGTTCATTCAGATCAACCGTGATGGAAAATTGAGAAATAATGATAGATTTTGATCTGCACCACCTCGCATGAGGGTTTACATGTGACTCCTATTTACTAGTGGAGTGTTCTAG
>TCONS_00011520 gene=XLOC_003653
TGGTAACAAGAAGGTTGTGACTGGTCTGTGTACTTGTAAGGAATTTCTTAAAGAAGTTTACAACCCAATTTCAATCCATCTTTTTAGCAGGCTTTTAAAAATAAATGATACAAAACCTAATGAGATTGAGCCTAAACAAACAATAGCAGACCAAACTAAAACTACAAAACAAAAGAAAACCCTAATGCTACATTTCTCATCCTCTTCAGCCGCCGCCACAAGTCCATCACCGCCATCGACGACATCCGACATTACCGTCGAAGCTGGGGGAGATCCAAAATTGCAGCTTGGGAAAAGACCCCAATGCCAAAACCCGATCAAAATAACCCTGAAACGAACAAACAAAAGGAAACAGAGGATCTGGACACAGATTTATCATCCCCACATAAGAAATTTGAACCATAACAGTTGATTTGAAGCCACAACTCAGAGAATAAATCTGAGTAAAAGAAACCCAGAACATATGGAGCCAAAAGACTCCGAAAAAAGAACAAAGAAGGAGGTGGTGCATGCACCCGAGCAGAAGCTCTACCTATCTTCCAATTGAGACGCGAGAAATCGCGTTTGAGAGAAGTCACTGCAAAACGCAAGCCATGGTATCGATTTGAGAGACAAAAAAATAAAATCTGGGCAGAGGAAGATGATGGCTGGTGAAGAATGGGTTAGGAAAATTTTGGGGCTAAGCTTTGGAGGAAAATGAGGGCAAGATGGAAGGAGGAGGGAAGGAGATCGAAGGAGAAAGAAAGGAAAGAAACAAGAGGCAAGAGCCTCAAATCTGAGAGAGAGCTCAAGGACACACAAAGCTCAGGGAAGCACCTATGAAGGGCGAGGAATGCCACCGACTCTCAAGGGGCACGGAGGTCTTGTTGTTTTCTAGTTTATTTTCTTTATTTACTTTAATCTTGTTTAGTTTAGGGTTCTATGGATTATGACTGTAATTGACGCGCTCGTTACCGGGCGCGTAATTTAAAAACCCTTTTGTTATCAGAATGTAGTATTGGCAAATAGGGTTCGATCAATCCGGGGACTTAAAGGGCGCTTCTGCAGTCACGGTTACACTAATGAATCAGTAACTATATGTATTTATAAGTATTCAATTACAAATAAACAAATCGTACAGTAGATAAAGGGGGGTTTTGAAAGTTTTGTTCTACCTTCCTAAAAACAGAAAATAAAAGTATTATATACAAGTGATCGGTTCATTCAACATTTCAAATAGAGATAGATTCGAATTCTAACAACACATCAATGTCAAGTTTCATTCCCAATAATCTGAAGTCATGCAAATTCTAATTCAAAGAAACAATCTTGAAACACAAGCTTGAAGAAGTCATTGTATCCCATTAATTCTACTTTAATTGTCTAAGCACAGAGAAGTCTAGAACTTAGAACATTTCATGCAAAGGCTGCGATCGATACCTAGCGTCGACTCTAAGTACCCATCCACACTAAACATGAATCATTACGATTTATTAGAATGAGATTGAACAACAAACACATATCCGAGAAGTCGTAACATGCAATCGTTGTAGTTTACGTTTTTAACCATCATTACATAATTTCCACCACTTTAGATCTATACTTACTTGAAGAAGCTTAGCACAAATCATGGCAATCAGCTAGCATGCATTCTAGCTTTAGTAATTTAAACAAAAATGCAAACTTTCAATCAACAAAAAGTTGCAAGATCATATCATAGGAAAATCATAAACGAAATACTAACATGCTTTATAAAATTGTGAATCCAAAGAACACAAAAGCAAATAAAACATGCTTCCAAAACTCAAACTTAACATCCGAAACATGCTATTAAATTTGCTAGAGAAGTCTAAACAAAAGTAAAGGTAGGTTTACACTTTGATCAATCTCCAAGAAAGCTTGATGACGCCAAAGGGATGCTCGGTTTCAGTGCTTCAAGTCACCAATGTTGCTGCCTTCACGGAGAAGTCCTTCAAGGCTTGGCAAGGGAGGAAGAACTCAGCAAAGGTGGAGAAGAGGAGGCTCGACTGCTGCTAGGGTTTTCTCTAATTTT
>TCONS_00011522 gene=XLOC_003655
NAATCCTAGGCCTTATTAAGGCCTAGAAACATTTTCCTTCAAATTAAGCTTTCTTAAATCAAATATGTGACTAAATTAAGAACCCAAAACGACCAAAAAGGGAAAGGAGAGAACCGACTAACAATATAATAACTGCATATGCATGCATCCAGAAGAGGAGTATTGGATCATCCAAATTATAATAGTTATACTAAAGTACTCTTAATTATATGGTACGAGAAGTGAGATTGATATTCCATCATATTATAGCTAAGAGACAATGACTAGCAGCATATAATTAGTAAGAGAGGACCGGAGGGATCATCGATCAGTCTCAGAAATGCGCCATATGTCGAACGAGGAAGACTGCAGAACCCACAGGGCGGGCCTCGTCGATGGAGCTTTCTTGCTGTTTTCACTCGTATGGAATTTCTTTAATGTCGTCTTGCTCTCATCTTCATGTAGCCGGCCGGCTCTCCACCTGAAATTAAGGGTCGTGTTTCAAGGGCCTTGAGATCGGCAACCCTTTTCTGCAGTATTATATATATGCAACCTATATATATATATAATTGCTAACTATCTATCTATCTGTTTATTAATAATAATTAACCCAGCCACTTTTAGTTTGCTGCTAATTAAATTAAACTAGTAGTACTGGTGCTCTCTTTTTGGGGACGTAGTACTGCTCACCGTGATGATTTCTATCTATCTAATGGCAGCTATATTCCATTATTCGGAGACACTACGTACTATTTTCTCTTTATCTTTCTTCTGATAGACATTAATTTGATACATTAAGAGCTATCAAGGGCCATAGCTGCTGGTATAAGTATCAATCATTTTGGGGCTTAAACATGAATATATTAGTGAAAGATATCAGCTCTTGCTTGCTTCTTAATTCCTCAATTAGGAGCGGAGGGTAGAATCTTGTATCATTAACAGAATAACTTGAATTATTGGCATGAATAATAATGAAGACTAAAATCAAATTATATATTTAGGTTTCTGTTTTTCTGGTAGTAGGTGCACCTATGATTGGAGGGAAAGAACTCGATCGATCACGAAACAGAAAGAGGGAAATTGCGTGAAGAGGTTAATGTGTATATATATATTTTTTTTCATTAATATTTCGTTTCAAGTTTGAGGATAAAATAAAATGCTGTTTTTGCGTGCATGCACGTGGAAACATGCAAATTGACAATTTCTTTATAATCGACCAGTCCCCTTAATTAATTTGGATGAATGAACAAGTTTGATGCAAATTAGGGCCTTCGATCTTTTAA
>TCONS_00003291 gene=gene24521-v1.0-hybrid
CTTGATTGTTCATTTGAGATTATATTTGGGAACGGATAAAGCGGTAGAACAGAAGACAAAACCCAGACCGACTTCGGTCTCGAGTTGCTCTGCAGCGACGGAGCTCAGCTCCCTCCTCCGTCGTCCGGCCGCCTCCCGGTGCAAGGCTGGTATCCACAGGTCCGTCTCGTTGTCCCCGTCCTCAAGATGATCTTCGTTTTCGATGGGAAGCTCCGGTGAGAGAGAAAAGGAGGAGAAGAATTTCTAGGTTTCCGATCGAGTTCGTGACTCCGGCCACGGCGGCGAGCGTGACCGGTATTGGTAGCTTCGACTCGTCCTCCCCATCCTCCCTGCGGTCTCTATTTCGTCAAAGGAGCGTCGATGAGAGAGAATTGAGCAGAGGAATGTTTTAGGTTTTAGGCCGTGTTCTTGATGTTTTCCGGCCACCGGCGAAGGCAAGCGAGGTATCAATCTTCATCTAATCGTCGAGCTTTACATGTTTCTATAATTGAAATTGAGTTTGGATTAAGTTTGGAAGAATTTGGGTATTGGGGCAGTGTTGTGGTGGCTGTTGTTCATAACGGCAGTGGTGGAGGAGTTGTCCAATTGCTTGTTATCTTGTGAAGTTTATATTGATGCTCTCTAAATAGGTTGGCTTTGTTAAGCTTGATTTTATATTGTCGAGAGTTGGATTATCATAACGAAGAACTGGTGTTGCTCGAGAGTTAGGAAGAATAATTGCTGCTATTTTGGCTATTATTAATAGATGTTGTTTTGGCTATTATTGAGGTGTGCCTTACGAAATGAATGGAATTAGGAGCTTTGTTTTTCAAGATAGAGGAGCTGAGTCATGTGGAAGTGCAATTATAGGACAAATTGAGAAGGCTGTTGTGTTTGTGATGGTTACTGTGCTTGGAGTCCACAATGGTGGTGATCGTGATCATACTTGAAGATATGGAGAATTGGATTTACTTTATTGTCAAGGGAAGTTGGTAATTATAGATTTTGGTCAAGAACTTTTCTATGGTGAGCAGTGATGGTCTTAAAGTTTATTTGGCAATCCGGCTAGAGCATGAGAATATGTAATTTGGTTGAGAGTAACATTGGGTGTCCTTGGTAGTTTTCAAGGACTTGATCACATTGATTTGAAGTGATCCGCCGACTTTCTCGGAAAGAGGATTTGATACGAGGATCGAGTGCGAGTTGCAAGATTCCAGAAGCAGAAGGATAAGGATTTCAGAAGCGTGTTGCAATGTTACTAATTTTAATTGGCGTCGAAGCTAGCGCTTGGATTTCAGGTGTACGAGTACGACACGTATTTCTAGAAGACTAACTGTGAAGTTAGCTTACGTGTACAAAAGTCGAGAAGTACGGAAGATTAGAAGTGAGCTAGACCTTAAGACTTATTTTGTTTTTGTAATTAGTTTTGTT
>TCONS_00003292 gene=gene24521-v1.0-hybrid
CTTGATTGTTCATTTGAGATTATATTTGGGAACGGATAAAGCGGTAGAACAGAAGACAAAACCCAGACCGACTTCGGTCTCGAGTTGCTCTGCAGCGACGGAGCTCAGCTCCCTCCTCCGTCGTCCGGCCGCCTCCCGGTGCAAGGCTGGTATCCACAGGTCCGTCTCGTTGTCCCCGTCCTCAAGATGATCTTCGTTTTCGATGGGAAGCTCCGGTGAGAGAGAAAAGGAGGAGAAGAATTTCTAGGTTTCCGATCGAGTTCGTGACTCCGGCCACGGCGGCGAGCGTGACCGGTATTGGTAGCTTCGACTCGTCCTCCCCATCCTCCCTGCGGTCTCTATTTCGTCAAAGGAGCGTCGATGAGAGAGAATTGAGCAGAGGAATGTTTTAGGTTTTAGGCCGTGTTCTTGATGTTTTCCGGCCACCGGCGAAGGCAAGCGAGGTATCAATCTTCATCTAATCGTCGAGCTTTACATGTTTCTATAATTGAAATTGAGTTTGGATTAAGTTTGGAAGAATTTGGGTATTGGGGCAGTGTTGTGGTGGCTGTTGTTCATAACGGCAGTGGTGGAGGAGTTGTCCAATTGCTTGTTATCTTGTGAAGTTTATATTGATGCTCTCTAAATAGGTTGGCTTTGTTAAGCTTGATTTTATATTGTCGAGAGTTGGATTATCATAACGAAGAACTGGTGTTGCTCGAGAGTTAGGAAGAATAATTGCTGCTATTTTGGCTATTATTAATAGATGTTGTTTTGGCTATTATTGAGGTGTGCCTTACGAAATGAATGGAATTAGGAGCTTTGTTTTTCAAGATAGAGGAGCTGAGTCATGTGGAAGTGCAATTATAGGACAAATTGAGAAGGCTGTTGTGTTTGTGATGGTTACTGTGCTTGGAGTCCACAATGGTGGTGATCGTGATCATACTTGAAGATATGGAGAATTGGATTTACTTTATTGTCAAGGGAAGTTGGTAATTATAGATTTTGGTCAAGAACTTTTCTATGGTGAGCAGTGATGGTCTTAAAGTTTATTTGGCAATCCGGCTAGAGCATGAGAATATGTAATTTGGTTGAGAGTAACATTGGGTGTCCTTGGTAGTTTTCAAGGACTTGATCACATTGATTTGAAGTGATCCGCCGACTTTCTCGGAAAGAGGATTTGATACGAGGATCGAGTGCGAGTTGCAAGATTCCAGAAGCAGAAGGATAAGGATTTCAGAAGCGTGTTGCAATGTTACTAATTTTAATTGGCGTCGAAGCTAGCGCTTGGATTTCAGGTGCTTGGAAACCACCGACACCGGGTTCGAGGTGTGACAAGAACACTAGATCGAGGCACACAACCCCCTAACATCTACCTCTCCACCAACACTGCATTTAGATCTCCATTGCTTCCCAATCAAAACGGAACTGCAACTGACACTTCCATTCACTTCCTAGCCAAACCAGACACCAAGCCAAGATGGTAGAAAGAGGCTAGGGCAAACAAAAGCATCTGCCGGCGTTCTTGCCGTTGCGTCTCGGCTGGGAGAAGAGCAACTCTCTCTCTAGCTTTTTCTTTTTGCTGGCTCGTTCTAGGCGCGTGGAAGAAGAAGAGGGATGTTCCTCTCGGTGTTAGGATGTTATCCTGAATGACCTTACCTGGTGCAAAGGCACCTTGGTTCTTCAAAATGTATTTTTTTAAAAGTGGTCTTAAGCGCTTAACTATGATTTTTTGTGATAATTTTGTAGGTGACATTACACAGACTAATTGGCCTAAATCGAGAAACAAACTTCTCAATCTTAGGGATTAAGAGCATCTCTAACAACTTTCCCATTTTCTTGATTTTATCAATTTTAGAGAATATTGGGTTGTTTTGTGGTCCAATTTCCTCATCTCATTCCCTAAAATGGGGATGGAGAAGAAAGAAAAGCACTTCTTCCCCAAATTTGTAGCAAAGCC
>TCONS_00003293 gene=gene24521-v1.0-hybrid
CTTGATTGTTCATTTGAGATTATATTTGGGAACGGATAAAGCGGTAGAACAGAAGACAAAACCCAGACCGACTTCGGTCTCGAGTTGCTCTGCAGCGACGGAGCTCAGCTCCCTCCTCCGTCGTCCGGCCGCCTCCCGGTGCAAGGCTGGTATCCACAGGTCCGTCTCGTTGTCCCCGTCCTCAAGATGATCTTCGTTTTCGATGGGAAGCTCCGGTGAGAGAGAAAAGGAGGAGAAGAATTTCTAGGTTTCCGATCGAGTTCGTGACTCCGGCCACGGCGGCGAGCGTGACCGGTATTGGTAGCTTCGACTCGTCCTCCCCATCCTCCCTGCGGTCTCTATTTCGTCAAAGGAGCGTCGATGAGAGAGAATTGAGCAGAGGAATGTTTTAGGTTTTAGGCCGTGTTCTTGATGTTTTCCGGCCACCGGCGAAGGCAAGCGAGGTATCAATCTTCATCTAATCGTCGAGCTTTACATGTTTCTATAATTGAAATTGAGTTTGGATTAAGTTTGGAAGAATTTGGGTATTGGGGCAGTGTTGTGGTGGCTGTTGTTCATAACGGCAGTGGTGGAGGAGTTGTCCAATTGCTTGTTATCTTGTGAAGTTTATATTGATGCTCTCTAAATAGGTTGGCTTTGTTAAGCTTGATTTTATATTGTCGAGAGTTGGATTATCATAACGAAGAACTGGTGTTGCTCGAGAGTTAGGAAGAATAATTGCTGCTATTTTGGCTATTATTAATAGATGTTGTTTTGGCTATTATTGAGGTGTGCCTTACGAAATGAATGGAATTAGGAGCTTTGTTTTTCAAGATAGAGGAGCTGAGTCATGTGGAAGTGCAATTATAGGACAAATTGAGAAGGCTGTTGTGTTTGTGATGGTTACTGTGCTTGGAGTCCACAATGGTGGTGATCGTGATCATACTTGAAGATATGGAGAATTGGATTTACTTTATTGTCAAGGGAAGTTGGTAATTATAGATTTTGGTCAAGAACTTTTCTATGTTTTCAAGGACTTGATCACATTGATTTGAAGTGATCCGCCGACTTTCTCGGAAAGAGGATTTGATACGAGGATCGAGTGCGAGTTGCAAGATTCCAGAAGCAGAAGGATAAGGATTTCAGAAGCGTGTTGCAATGTTACTAATTTTAATTGGCGTCGAAGCTAGCGCTTGGATTTCAGTTTCTTTTACTTTTCCCGCTCAAGTCTCGGGTTTGGCGTCAGGTGCTTGGAAACCACCGACACCGGGTTCGAGGTGTGACAAGAACACTAGATCGAGGCACACAACCCCCTAACATCTACCTCTCCACCAACACTGCATTTAGATCTCCATTGCTTCCCAATCAAAACGGAACTGCAACTGACACTTCCATTCACTTCCTAGCCAAACCAGACACCAAGCCAAGATGGTAGAAAGAGGCTAGGGCAAACAAAAGCATCTGCCGGCGTTCTTGCCGTTGCGTCTCGGCTGGGAGAAGAGCAACTCTCTCTCTAGCTTTTTCTTTTTGCTGGCTCGTTCTAGGCGCGTGGAAGAAGAAGAGGGATGTTCCTCTCGGTGTTAGGATGTTATCCTGAATGACCTTACCTGGTGCAAAGGCACCTTGGTTCTTCAAAATGTATTTTTTTAAAAGTGGTCTTAAGCGCTTAACTATGATTTTTTGTGATAATTTTGTAGGTGACATTACACAGACTAATTGGCCTAAATCGAGAAACAAACTTCTCAATCTTAGGGATTAAGAGCATCTCTAACAACTTTCCCATTTTCTTGATTTTATCAATTTTAGAGAATATTGGGTTGTTTTGTGGTCCAATTTCCTCATCTCATTCCCTAAAATGGGGATGGAGAAGAAAGAAAAGCACTTCTTCCCCAAATTTGTAGCAAAGCC
>TCONS_00011526 gene=gene24551-v1.0-hybrid
TAGAACGCTAGATCAACTAACTTCAATTCACAACTCTATATATAACTATATAAGGGTTGGTAAGCTACATTGTAATCTTACTGTGTTCTAAACACATTCATACGTTCACCTCCACATATCAAACGAGATAACAAGAAGTTAGAAGAGAAGATATGAACGACTACATGTGAGAATTTACGATTTTCTTCATCGCCGTCATGCATTCCCTTGTTTGGATCACGGAAAGAAAGAGAAATGTAATCTGTTCTTTGAATTTTTCATGGGCATGGGAAATTGTAATTCCTATCAGTTTTCATTTCTGGTGCTTGGCACTTGTAAGGAAAGATAACAAAATCGTATCAGTTTTGAAAGTCAAGTGGTGAAGATGAGATTTAATAATTTGATTACGGATAATTTAGTAAACAAAAACGGTTGTAATAAATGTAGAAATTTAAAAGGGAAAATGGTTTCATGGGGTGGGTTGGGTGGAACCACTTCCCTACCTATTTTTCCTTCCTTTGAGGACCATTTTTCTTTCTAGCTTATTTCCGTTTGCATTCCTTTCCATATTGATTACATCAACCTAACGTTGCAGTGATTACATCAACCTAACGTTGCAGTGGATACTGGTTTCAATATATATTATCTACATCCTTCTTATATTTGCTTACTGTTTTAATCTCTATTGCTAGATGGGCATGACCTTTTTTATGTGAATATATAATGTTAAAGTGTGTGTTTGTAATGTAGGGCCATATTGAGTTGTTGGTAGGAAAGTTTGGTTTTCGATACACGCAAGAATTTGTGAGACTCACAGCCTCAAGTTCAACGTAACTCGCTCGAAAGATTGGGACGGTCGTTTGGCTGCTTGCCAAAGTAAGGGTTACGAGAGCGGCGACTGCCGCGGTCATTGCAGTAGAAGCTTCTATATCAAACAGGGGAACAAGAGGAGTTACCAACCATGGAACTATTGGCGGAGCCACTTAAGGACGAGAGGTATCCTTTTAATTGAAGAAGATGTATATTATTTTATCTTCGTCTCAAATTGACTAGATTTGATTATGAAAAACTCTAACTCTTAACAACGAAATCCCTTGACAACAAACAAGTCTCTTAGGTATTTGAGTACCTTTAGGTGTATAACCATGTTTTAGTTAGGTACATGCATGCCTCCTAAGTATATACTCATGTGCTCATAAGGTTCTCTTTAACCCTTGTCCTAAAACCTATAATAGGTTTAGCTTTTTCAATTTTACATCTCCAACCCAAATATGTACAACTTGAGCCAAAATAGATTTAAACCTATAAAATGTCTTTTTTGACTCGATTGTATATTTAGAAGGAATCATAAATTTCACACTCACCAATTGAGTGGTCCCCGCATGGTTGGGTTTAGGTTTTGACAATTTGGGTTGGAGATGCAAAACTCATATGAAAAAATTGGTTTGGGTGAGTCAAATTTTAAATTTGGGTATAGGTTATAGGACAATGGCTTGAGATGCCTTTAGGTATTTGAGTACCATTAGGCGTAAAACCATGTTCATGTCTCCTAAGTGCTCATTAGGTATTTGAGTACCTTTAGGTGCAAAATCATGTTCTAGTTAGGTACATGTTTCCTAACTATATACCCACGTGCTCATTAGGTATTTTAGAATCTTTTGGCAAGATCGCTAGATCAACTAACTTCAGTTCACAACTCTATATATAACTATATACGGGTTGCTAAGCTACATGTAATCTTATTGTGTTCTAAACACATTCAGACGTTCACCCCCACATATCTAACTAGATCACAAGAAGTTAGAAGAAAAGATATGAACGACTACATGTGAGAATGTCACACCCAATTTTCGAAGGATAATTTTCAAAAATCTGGGCATGATATATCTCAAAAAATCACTCCCAAAACCTGCTCAACAACTCCCAAACTAAACTCAAATGCTGGAAAAGTAAATGTCAACAAAACTCAACAGCTGAGTTAAACATTACATCTCCTTATTTACAACAACTTGGAAAGTCTAGTAAAAATGAAGACGCTCACATGAGCTTAAGAACAACTGCCAAAATATACAAATAAAATGTATATCGTCTAAAACCCAGCCACTATGCTTCTACCTCAACCTTGTTGATCATCACCTGCAGGTCTAACCCCTACACCATGAATTGGTGCACCGGGTTGTAAACAACAAACCCGGTAAGCTAACAAACCATATGAGTAACTCCCAAAAATAACTCAACCCAACATCACATAAGATAAAACCGGTAATTCCTGTTGTAGAACTTCGTTCAGGATTTGCCTCAAACAAGAAAATTCAAAATAGAGTAAATAAGAAAACACAACAATTCCCAAAACAATCAAAATCATAAGTGAATCCTACAAAAATGATAGTTCAGGAATTCCACTAAAAATCACACAAATAAGATTGAAGAATCTTCTGCATTAAGCATAGTTCAGGAGATACTCAAAAAAAAGAATTTAATTAACAACAATTAAGAACAATGTTAAAACCACATAACCAATACTTTTACAAATATACATGTACCTATGAGTCCCAGATACCAATAAGGTATCTCTCATAACCTACAACAAACACATGTACCCATGAGTCCCATATATTAATAAATACCTCTCATGACCTATAATAACAATTTATGTACCCATGGGTCCCAGATACCTTCAGG
>TCONS_00003401 gene=XLOC_001015
ATGATCTTGGTTTCTTAAATCGACCTGTGGTGAGAGAGAATCGAAGAGGAGGACAGTTTTAGGGTTTCCGATCGGAGTTTCCGATTCCGGCCACGGCAGCGAGCGTGAACGGTATTGGTAGCTTCGTCTCGCCATCCTCGTTTTATATGTGGTCTCGGTTTTTTCATAGGAGTCTCCATGGGTGAGAATCGATTAATTGAAGTTCAAGGAGTATTCCGGCGAGAGTTCAATGTTTTATGGCGACTTTGAATCCAACTCAGGAATCTCAGATGCTTCTCACTAAAGCATATCTACAGAGCAAGCAAAGCATCGTCCACACTCATGGAATAAATTAGTTTGATAGCCCTCCTATCCATGCCTCTTCTGCCTAGCTGGATGATTTTGATGGAGTGACTCGGCAAAGAAACTTCTATGTTAGGCCTGATGTCAAACTAGCTAGTTTCTTTGTTTTTTTTGACCCTTTTGCTTACCAATTTTTTTTAAAGAAACAACTTAAAAGACATGTTTACTTAAATAGAATACTTAAACAGAATGAAATTAAAAAGTGAGGGAATGATTCCGACAGAGGAGAATTCCAGTGTTTATTTAGACATAATGGAATTGGAATGAGTGTAGGTACCACCTCGTAATAAGGAATCGATTCCTTGACAATCCTGAATTGTAATACCAAGGGGGAAAGTGGGATTAAGA
>TCONS_00011529 gene=XLOC_003662
TATTACTTTCGTGTTATAAATGTACATTCTTTCTTCCTTAATTTGTGTTGCTTTTCCTCCCACTGTAGTCTCAACATTATTTATTTGACATGACAATCTTGCAGCCGTAGCAAGAAAGAGGCCAATTCACTATGGCACCGTTGTCTCTGCACTATTTGATGTATATTATTTTGATTTGGTTGGTGAACAGAACAAAAAAGTACGAGTGACCAGGTTTTTGATATTGTTGGTGTCAATAGGGTTTAATGTTAATAATAAGGATTAATTTCAATTTACCCCCATCAACTTTAGGTCGATCATCATGTTAGTTCATTTTCTTTCAATTTCATCAAAAACACTCATCGACTTCCAATTTTCATCAGCCATGTCCAAACATTCGTTTTCCATCTAATTCCCCCATCATGTGATGACTTGCATTAAGAAGAAAATCAAATTTGAAGTCGCTAGACCCACAGAAAAAGGGCAAAATAGACAAATTGCATTCAATCTCACCAAAATAACTAAGGTTAGGGATTGTGATGGGAACGAATATGTGAATCAATATGGGGGGAAAATGGTCAAAAAGGTTATTTTTTTTCGGAATTTAACTTTTTTCTTGATGTCATGTCATCACTTGATGGAGAAATTAGATGGAAAACGAAGGTTTGGACACGGGTGATGAAGATTGGGAGTCGAGATATGTTTTTGATGAAATTAAAAGAAGAAGGATTAGATGATGATTGACCTAAAATTGATGGAGGTAAACTGAAATTAGTCCTAATAATAAAGTCATGATGTGTTCTAAGCTGTGGATGGGATGTGAAACTAAAAATTATGATGTAGGTGTCTTAGTATAAGGTTGTAAGATAGCATCATCATGATATTTATGACTTTGTTATCAATCAAGTTCTAATACAATGCAGGCCTTGTTTAAATTTTTGATACCATGTAAAATTGATC
>TCONS_00009259 gene=XLOC_002795
GGAACAGATGATACCCACAATTCAGTTTTAGATCAATCAGGCTTGACATAACCAAAGCAGATAGGCAAGTCGACCGTCTAACAGCAGATGGATCTGGAAAAGTATCATTGATTCATTGGATGATGAAATCATGAAGGTCCAATTTCCAACCACAATCGTCTGTCTTTAAAATGGGAATTGGTCAAGACCTTATCAGGATTTGATAGCCTGGCTTACATGTAGCAACATAAGATTCAAGATTAGGCATTGTAAAATATACATTTCTGTCATTTGATCATTTCAGTAGTTTCTTCTACATGCTTTTGAACTCAATACACATCTGCAGGCTATGTTCTTTTGTAATCTATACTTGATCTGTAATTTCATTCAGAGAACAGAATTATCCAGAAAAGCTTGCGATATGTATGCTGACCAAAAACAAATGTAACGTTCTACATTGAAGTCTGTACTCAGACATCTTATTTCTTCGAAATCACATTCAAGGCAAAGGAGATCACAGCTGTAAAATTCTGAACTTGATCAAATAATTAAGATGATAAACAGCCAAGTGACATTGAATTTATGAATCGGAGAGCGAAACTTAGGATCAGTCTATCTGACATTAATTTACTTACAACATGTTCACTACAAGATGAGAAAGGTGATATCTCCAAGATGCTGACAGAAGCTTTCAAATTCTTACATTTGCTATGACCAGCAGCTTTACTTCAAGCTATTTTGTTGCTACAAGAAGATGTGCTTGAACGAGGCAGCTTCAATGGAAAATAACGATTGGCCCTCCAATATACAGATCAGTTCAAGTTCAACTGAACCAGCAAACTGTTACATAACATTTTCCGAATATTAGAAAAACTGGTTACAAATAGTGTCAGCCAATGAAACTGGTTGAAGAAATTCTTATTCTGTCAGCTGTTACAAATAGTGATAAATAGTGTCCGACGATGTATGCAAAGC
>TCONS_00009263 gene=gene24573-v1.0-hybrid
TCTCTCTCTCTCTCTCTCTCTCTCTTCTCATTTTTGTCTTTCTAGTTTTCTCACTCTAAAACTTGGGCGAATCATAACTTTGATTTGTAACTCTAATTATGAATCCGCAAAGACCTACAGATTCTTCTTGATGTCATCTTTCTATCCATTGAGGTTTCAGTTTGATCTGTGGTGGTTTCTCTCGTTTTAGGAGACTCGGTTTACGATAGGTATTCGTGGTGGGGATTCGTATTATCAAGATGCATTGAATATCGTTCAAGCTATCAATAATCTTGATATTGGTCTTAGTGTGATGATGGG
>TCONS_00011532 gene=XLOC_003665
CTTTTGTGTTTTTTCCTAACCAAATTATCCATGCCTCTTATCTTTATCTCTTTNNNNNNNNNNNNNNNNNNNNTANATCTACTCTCTCTCTCTCTCTCTCTCTCTCTCTCTATCTCTCTCTCTCTCTCTCATCCATCCAGATCTAGATCGGACTTGACGAGCAAACCGAATTCTAATAGTAGAAGCTATGAATTCGTTGTGCTACATCGCCGTTAAGGTCGTCGGCGGCAGGGAGGAATGTTAGGATCGAGTTCGGTGTTGTCGATCAATCGAACCGGGTTGTTGTAGATGACGGTGTCGGCACTTGAGTTGGACAACGACGAAGGACAAGTGGTTGCCGAAGGAGCATGAATTTGCATCGATACGCCTTCAAGAACTCCCTAATCGAAATGCTTATTTTTTCCTCAATTATTTTTGTTATCAAGGTTATGCAGAATTCAAACAGAATATGAAACTCCCCC
>TCONS_00011534 gene=XLOC_003667
CTTGTACTGTACACATTTGCTAAGTTTCTAATACAATTGCCCAGATTCACATTATCATTTAGCTTTTCTCTTTTGTTTTGGTCACACCAGTAAGTCTGAGCGTGCAAAGTCTTTTTTAGTCATTGCGGGCGTGCCACCGCGCGGACGCGGAATGTAGTGGTTGTAATAGCGAGGTGCGCCTAGCCTTCTACTTCTAATCAAGTGACTGAGAATGGAGAGAGCACCAACTCCACCGCAGGGTTCTTCATATTCACTTTGCGTACTGGGCAAGAACTTACAGTAGTCCGTCTGAGCGTCACAATATTGATACTTGACGTAGGGTCGAGCAGAGCTTCAATTGGAAAGGAGAGGAAAAAAGACAAAGCTCCGGAGAGCGTATAGGGAAACGAAAGCAAAGATTCGGGGAGCGTCTTGAGGTTCAACTGTGTTGAAGGTAATTTTGTAATTGTTGAGTTGTTG
>TCONS_00003470 gene=gene17841-v1.0-hybrid
CCAATACCTACTAGATGCATTGTGTGTGTGAAGGTTTGTGTGATGGTGATGAACATGATTTTGGTTAGTTCGGGGAGGTGGTGGAGGAATGGGCTCTGGGTTAATTTGACTTGGAGGGAGTGAACTGATGGGATTTAGATGGTGGGGTGGATGAGTTGGATGGGATTCACTAATAGTTGAAAGAGAAGGCCATGGAATATTAGTATCGATGTTGAGTTGTGTTGACATTACATTTTTGCATTTGAGTTTAGTCTTCTTTAAGTTTGTTGATCAGGTCTTGGGAATTATATTATTGTGAGTTATATCATACCCAAATTTTTAAAATTTGTCATTCGAAAATTGGGGTGTGACACCTAATCTCTCTGTTCTTTTTTGGGTTGAAAAACTAAGCCAAGCTCTGTGAACCCATGACTTTAACTAGGCCAAGCTCGAGATTCACCTTCTTACTAAAATATAGAGGATAAAGTTTTCTTGTAAACTTTTTGTGTTTTGTTGATAGACTGTCAATATGGATCTTCTTGTTGAGGAAATCGGTAGTTCAGTGTCTATATTTATATTTTATGTGTATCCCTTTAGATTGTGATGCTGCATTGTTATAGTTGTGATGCAAATAGTTTTTGGATCTTTGTTGTTTGCTTCTTTTTAGATTCTGATGCTGCATTGGTGAAGAGTTTCAGTTCTCTTTCTGACTTTATGTTAGTATCTTTCTGAAACAGCAACAACTATACGTTTACTGATCTCTAGCACCATCAACAATATCTAATTTGCCTTCTGGGTTGATTCTGCTATATTGTTAGAGTTTGGATTGTTAACATCAATCGGTTCTGGTCATCTTAATCATTTATTTTCTCTCCACAGTGGTTTTGATCAATTTTTTCTTGCCAGCGACATGCATTAGCAATTATTGACACTAACCTGCTGAATATAAGCACTATAGTATGTAACAAACATCCATTTTTTGTACATTTGAGACCCCTCAATAGAACCAGTACGTTGGAATAAAACCAAACGAGAAAAAGGAAAAGAAAAAAAAACATGGCAAAAGTGAGAGAAATTGAAGTCATTGATCATATAGCCTTTTGCTTGCGTTTCAGTTCTGGATAGTAGAAGAGCTTGGTCAGATGCCCTTGGAAAAAGCCGCAAAACTAAATAAAAAAAGTAGCTAGTAGCTACCCTTCATTAATCTAATGATCAGCATATATTCACCATATCTCACTATATATCCATGATCCATCTCAACACTTTATCTTAACTCTGAAGTTCATAACTAAACCATGTTTTACAAGTTTCCTCTACCCCTAAAATTGTTAGATATATGCACTAAGACTGGGAAACTTGATTCTAGTGCTTTTGAAGCATTGTGTAACTAGACAGGACAAATCGTTACTAAGTTATCGTTTTTGATCGACTTTCGATCCTGATTCAGTTCTTTGTCTGGCATACAATATATGAAGCAATATTCTGCAAAATAAATTTGTAACAATATGCCTCTAGCATCAACTTGTTTGTCGTGATTTTTGTTAATCGATCTCTTGTACTATTCCTTATACATGCACCTTTGGATGGATCATATATGTTATGTGATTGCTTGTTTCCATGGGTGTTCACCGGAAATCATGAAGTCTGCCGGCTCCAAATCCTACCTACAACCATAAAACACAAGTGTTAGAGAGGAAAAACTAAGGTTGCTGGCCTTCCACTCTCCGACGCCCAAGTTAGGCAAGTGTGAGAGAGAGGGAAGTAGAGTAGAATAAGGAGTGGTGGTGTACCATTATGAGAGGAGGTGTGTCTATTTATAGAGCTA
>TCONS_00003471 gene=gene17841-v1.0-hybrid
CTACTAGTTGTGATGGGCAGATGCATTGTGTGTGTGAAGGTTTGTGTGATGGTGATGAACATGATTTTGGTTAGTTCGGGGAGGTGGTGGAGGAATGGGCTCTGGGTTAATTTGACTTGGAGGGAGTGAACTGATGGGATTTAGATGGTGGGGTGGATGAGTTGGATGGGATTCACTAATAGTTGAAAGAGAAGGCCATGGAATATTAGTATCGATGTTGAGTTGTGTTGACATTACATTTTTGCATTTGAGTTTAGTCTTCTTTAAGTTTGTTGATCAGGTCTTGGGAATTATATTATTGTGAGTTATATCATACCCAAATTTTTAAAATTTGTCATTCGAAAATTGGGGTGTGACACCTAATCTCTCTGTTCTTTTTTGGGTTGAAAAACTAAGCCAAGCTCTGTGAACCCATGACTTTAACTAGGCCAAGCTCGAGATTCACCTTCTTACTAAAATATAGAGGATAAAGTTTTCTTGTAAACTTTTTGTGTTTTGTTGATAGACTGTCAATATGGATCTTCTTGTTGAGGAAATCGGTAGTTCAGTGTCTATATTTATATTTTATGTGTATCCCTTTAGATTGTGATGCTGCATTGTTATAGTTGTGATGCAAATAGTTTTTGGATCTTTGTTGTTTGCTTCTTTTTAGATTCTGATGCTGCATTGGTGAAGAGTTTCAGTTCTCTTTCTGACTTTATGTTAGTATCTTTCTGAAACAGCAACAACTATACGTTTACTGATCTCTAGCACCATCAACAATATCTAATTTGCCTTCTGGGTTGATTCTGCTATATTGTTAGAGTTTGGATTGTTAACATCAATCGGTTCTGGTCATCTTAATCATTTATTTTCTCTCCACAGTGGTTTTGATCAATTTTTTCTTGCCAGCGACATGCATTAGCAATTATTGACACTAACCTGCTGAATATAAGCACTATAGTATGTAACAAACATCCATTTTTTGTACATTTGAGACCCCTCAATAGAACCAGTACGTTGGAATAAAACCAAACGAGAAAAAGGAAAAGAAAAAAAAACATGGCAAAAGTGAGAGAAATTGAAGTCATTGATCATATAGCCTTTTGCTTGCGTTTCAGTTCTGGATAGTAGAAGAGCTTGGTCAGATGCCCTTGGAAAAAGCCGCAAAACTAAATAAAAAAAGTAGCTAGTAGCTACCCTTCATTAATCTAATGATCAGCATATATTCACCATATCTCACTATATATCCATGATCCATCTCAACACTTTATCTTAACTCTGAAGTTCATAACTAAACCATGTTTTACAAGTTTCCTCTACCCCTAAAATTGTTAGATATATGCACTAAGACTGGGAAACTTGATTCTAGTGCTTTTGAAGCATTGTGTAACTAGACAGGACAAATCGTTACTAAGTTATCGTTTTTGATCGACTTTCGATCCTGATTCAGTTCTTTGTCTGGCATACAATATATGAAGCAATATTCTGCAAAATAAATTTGTAACAATATGCCTCTAGCATCAACTTGTTTGTCGTGATTTTTGTTAATCGATCTCTTGTACTATTCCTTATACATGCACCTTTGGATGGATCATATATGTTATGTGATTGCTTGTTTCCATGGGTGTTCACCGGAAATCATGAAGTCTGCCGGCTCCAAATCCTACCTACAACCATAAAACACAAGTGTTAGAGAGGAAAAACTAAGGTTGCTGGCCTTCCACTCTCCGACGCCCAAGTTAGGCAAGTGTGAGAGAGAGGGAAGTAGAGTAGAATAAGGAGTGGTGGTGTACCATTATGAGAGGAGGTGTGTCTATTTATAGAGCTA
>TCONS_00003474 gene=XLOC_001050
TTAAAAGATATGTTGTTCCGTTCCTACATGTGTGGTATGCTTGTATAAACTGTCCTGCTATTTTTGTCCACTCTTCGAAAAAGTGCGATGCTCTAGATTCTCCATATAAAGATAGTGACGAATCTGGTTTTGTTCAAGGGCTTGATGCATGCTCTTTTCTCTTGTGACTGTGAGACTCTGAGTTCTGCTCAATCAGTTCAATCTGTTGATTTTTCCAGAGCCAACTTCAAAGCAGGGGTTTCCTAAGATCTTGTCGTACAAACATCAGCAGCTTATCTTATCAGATTTGAGACATAAATGAAGTATCAAGACATGAGGTGGATGAAATTATCAATATGTTTGCTTGGCAAGTATGTGTTTCATCATCTGACAACATACAGAAAAGGTCCTCCCTCCCTAACATTGTTCGGAAAAGTAAGACCAATCTAATGTGAAGGTTTTCAACTGGGGTGCCTTTTTTTTATGCAATTGAATACTTGTGTATTGCGAGTTTGAGTTATGAATGTATTTTTAGCTTTGAAGCAATAGCAAAATAGGATGTACAACTAATACCTGGTGAAAAAAGAAACAGTATCAATGAAAGCCTAGTTCAATGCGTAGTTTGTATTTCAGTGCAAAACCA
>TCONS_00003481 gene=XLOC_001055
GAAAAGGTTAAGGGAGACTCTTATTTCGAGCAGCAGCCCCCTTCCTTCCAAGGGGGATTGCCGGCATCGACCGAAAGCAGAACGATTAAATTGGTTCATATCAACCCAGTCGTCGGTTTTGGATCCCGTGCATCGAAGGAGCGTTCCACAAAATCGGCTTATCATCCACGGACGAAACGATGGTCTTGAGCGGGGTTTACCGAAACGGGATTAAGTTCAATTTGCCACCGAGGAGGTTGAAGTCGTTGACTCGGTGGTGTTGGAAGGAGCTCAAGGAGCACCACCATCATCTACTGAACTGAATTGAGTTCAAGTTTCTGATTCGATTTCA
>TCONS_00003482 gene=XLOC_001055
GAAAAGGTTAAGGGAGACTCTTATTTCGAGCAGCAGCCCCCTTCCTTCCAAGGGGGATTGCCGGCATCGACCGAAAGCAGAACGATTAAATTGGTTCATATCAACCCAGTCGTCGGTTTTGGATCCCGTGCATCGAAGGAGCGTTCCACAAAATCGGCTTATCATCCACGGACGAAACGATTCTTGGTCTTCTTTTGGTCAATGACAATGGGAGCACTGCTCGATATATTCGCAAACATCATCTGAGGCCGGCAGTGTTAGGCTCATTAAAGTGTTATCCACAATCAGTT
>TCONS_00003485 gene=XLOC_001055
TGTAGAAGTCCTGCCATGTGCTCTTAATATATCAGCACGTTTGTTTCACGGGACTGGACTGGACTGCTTACATAATGAAAGCACTAGTCCGGCGTTTGGCTGAACCACGGACTCGAATAAATGAGCATACGGAGTCCAAAAATTGCCTCTGCACCTTCTTACACCTTCTCTCCAAGCATGTGTTCTACAACGCCAAAACTTCGCTATCGTGCTTCAGCCTCATCTCTCAATTATCTCTTTTGCTTCAATCTCCTTCGACGTACTGCTTATCTTGATTAGGTTCAAATTCTCTCTTTTATCGTTCTGTATCTTGCGTCAATCCATTTTCACTATTCCCCTTGATACTAGAATTTGTTGTATTAAACACCATAGATTGATTATCTACTTTAGATTGTTCATGGGTTGTGGGGTTTTTACAGATTGATTATGAATTTGATGTCTGAGTTGCTTGATATTCATCTATGAATTGATCAATTTCTGTGGTGATCATTTATGGGTTGTGGGGTTTTTACAGATTGATTATGAATTTGATGTATGGGTTGCTTGATCATCTATGAATTGATCAATTTTGGTGGTGATTTTTGTTTCTTCCCTTCACATTGGTTTACATGTCGATACTGTAATCCAGAATTGAAAGTTGTGTAAGTTTTGTTTTCAGTTTTCAGTTGCAATAAAGTTTCAGAACTCCGAAATTTTGTTTTGTAA
>TCONS_00003486 gene=XLOC_001055
GACGCTGATCAGCTGATGAACTTGCTCATTTGCTGAAAGCTATGTTTTAATATATCAGCACGTTTGTTTCACGGGACTGGACTGGACTGCTTACATAATGAAAGCACTAGTCCGGCGTTTGGCTGAACCACGGACTCGAATAAATGAGCATACGGAGTCCAAAAATTGCCTCTGCACCTTCTTACACCTTCTCTCCAAGCATGTGTTCTACAACGCCAAAACTTCGCTATCGTGCTTCAGCCTCATCTCTCAATTATCTCTTTTGCTTCAATCTCCTTCGACGTACTGCTTATCTTGATTAGGTTCAAATTCTCTCTTTTATCGTTCTGTATCTTGCGTCAATCCATTTTCACTATTCCCCTTGATACTAGAATTTGTTGTATTAAACACCATAGATTGATTATCTACTTTAGATTGTTCATGGGTTGTGGGGTTTTTACAGATTGATTATGAATTTGATGTCTGAGTTGCTTGATATTCATCTATGAATTGATCAATTTCTGTGGTGATCATTTATGGGTTGTGGGGTTTTTACAGATTGATTATGAATTTGATGTATGGGTTGCTTGATCATCTATGAATTGATCAATTTTGGTGGTGATTTTTGTTTCTTCCCTTCACATTGGTTTACATGTCGATACTGTAATCCAGAATTGAAAGTTGTGTAAGTTTTGTTTTCAGTTTTCAGTTGCAATAAAGTTTCAGAACTCCGAAATTTTGTTTTGTAA
>TCONS_00003487 gene=XLOC_001056
CCCTTTAGGCCTTAATGTTTATCCAAAGTTTACCCATCTAGTTGGACTGACGCAATCATAACATATATGGATCCAACAACAATACTCATCTACAAATTATATGAACGATGAAATTCAAATGGACACCATATCCATTAATGGACAAAGAATGTTCCACAAAAGGGTCATGCATATTCCTATTGAACTTTGGATGTTCCTTTTGCTGAAAACCATCTCTCTGAGTGACAAAGAATGTTCCACAAAGCATATTCTCTAAAAACTATATCACCAGTGACCGTGTCAGGCTGCAAAGAATGTTCCAAGAGTAGTGGATGTGCAAGGGAGAAGGGAAGAAGCCTCCTCTGGTGCAGGCACTCCGGAGCCTTGCCATCTTATTCTACGAGACTTGTCAAGCAGGAATACATACCCTGTCAAAGGTTCAAGATTCCAAGTTCTTTTCTGAAGTAATAATGGTCGCCAAATGAATATACTATCTGTGGTTTAATTGTGTCCTTGTTTTCATCATGCTTAGGTTTCTTCATAATCCAAAGTAAAAGCTGCTTAATTGGTGTTTAACATAAGAGCCATTGGTCTATAAATGACACCTGCAGAACCTTCATTAATGACTCCTGTGTAACATAATTAAGACAAAAAAGTTTAGGAAGAAAAAAAACAAACAAAACTGACAAGAGTTCATGTGCCTAAGATTTCGATGACCAATTCTCCAATGTTGAATGACACTAAAAAACTAACAAATGATTGTACCACTGAAAAAGTAGGCACTGAAGCTATTGATCTATGAGGTATTATGTCATAGTACCATTTCAATAATATTTAACCCATTGACAGCATAAAACTCTCTATCTGCTATCTCTTTTTGATAAGTACTATATAGTTGATAGCTGATACATGGCATTAAGCCGTTAACTGGAACATCCAGTGAGAACACCAGTCATGTGTCTTAGATTGTGATTACCACATACCTGAAATAGTTGAAAGTCTTTTGAACCACTCAAAGCATCGACAAAAAGGACACTAAGAATCAATTCCCTGTAAAGGACACATGTTTAGTTTACAGCAACAGTAACAGAAATCAGAAATAGGAAAGCAGTAAAAGAACAAGTTTAACAAACAATACACAGTACGAACCCTAGATAACATATCTTTGGACAATGGACTCCCTTAAAGTTATTGCCCGTCTCAAATACAACCTAGACTGAAGACTTACATGCCATGGCACCCCTAAAGGCAGTTAAACTTATAAAACAGAACCACTAAAGAGCTGCAATTGTGAATCAAATATCAATAGTGTATGGCATCTCTACAATATTAAGCGAACTGATTCAACCATTTAAATGCATCTTCAGGCATATCCTATGGCTCCATGAAAGGAGTCCTGGGACATGGTGGACCATAATGCATTGGTGAACAAATTCCAGTTTAGTCTGCTCAGCAAGTTTTAGGATTGCACTACCTATGAAATGCAATTGAGTCTCCTCACTAATCTAAAATAGTTAATTGTCATGTTGATCCTCACAAAACTAACTGCAAAGAATGAAGTGATTTTGCGTGTACAAAATTAACTTATAACATACAACACATAATGCTAATAAATGTCCACATAAGTGCATAACATACAAATTGGTAGCTCATTGTTATATCAATCCTCACAAGACCAACTGCAAACAATCAACTTTGCATGTATGAAAAGCCAACTAGAACAAATTCTGCCCTGCATCACCATTACTATTTTACAGAAATCTTTCTAAATGCATTCCAAGGCACCAAGTGCTCCATAAATCAGGAATTCATATATATGAGATTTAGTGGCACTCAATTCGAGGTTCAAAGTAGATAATCAATCTATGGTGTTTAATACAAAAAATTCTAGTATCAAGGGGAATAGTGAAAATGGATTGACGCAAGATACAGAACGATAAAAGAGAGAATTTGAACCTGATCAAGATAAGCAATACGTCGATGGAGATTGAAGCAAAAGAGATAATTGAGAGATGAGACTGAAGCACGATAGCGAAGTTTTGGCGTTGTAGAACACAAGCTTGGAGAGAAGGTGCAAGAAGGTGCGGAGGCAATTTTTGGACTCCGTATGCTCATTTATTCGAGTCCGTGGTTCAGCCAAACGCCGGACTAGTGCTATTTCATTATGTAAGCAGTCCAGTCCAGTCCTGTGAAACAAACGTGCTGATATATTACTGCAAAGAAAATGTACCCATCAGTTCTGAAAGCATGAAGCAAAGGAAGTATTCAAAAATGAGCAAGTTCTAGCCACTCAAATAAACACAGAGATATACAAACATAGCTTTCAGCAAATGAGCTAGTTCATCAGCTGATCAGCGTCTATGCAGCTTACAGAGCACATGGCAGGACTTCTACACTAAAAAGTAATTCTTCTC
>TCONS_00009325 gene=XLOC_002830
GCGATACTAACGTGTAAATCGTTCGTCTGATTTGGGTATAGGGGCGAAAGACTAATCAAACTAAAAGACGATAACTTATAACAAAAACCGTATTTGTGGTCTGGAGGATATTCACGATCGTAGCTCATAGCTCGTCAGAAAATACTCAAAATAAAGACCCGAGAAATAAAACGGCCGCCTTGAATGAACTTTTATCTCTCTAATGAGAGCGTATTCAGCGCACCCGGAAAAAAACAATGACGTGGCTGTTAATTGGTAGATGGTGATGGGTTCCGTCATGTGAGCGCGGGGGTTAAAACATTATTTACCATATGGTATGTGTTCTTCATTCGCCGCATACCTCCTCTCTCTCATATTTCTTCTTCTCCACACAGCATACCTCCCGCTCTCTCATAGAAGTCGTGTTTCATGTTAGGGTGAACGGGAATAGCATATGAGAGACGAAATCGCCGGAAGATCGGGTTATTGAAGATGCAACACAATTGTTGATTTTGGGCGATTAGTGAGTGTGTTCATCTGTGGAAGACCACCAATCGCCCTCTCCGCTCTTCTATTTCATCATCAGCTAGCAATCTACAATCTGCAATGGCAGTTCAAGCTCAATACCCTTCCAATATTCTATTCCTAAACAGATTCTTGGTCTTCTTTTGGTCAATGACAATGGGAACACTGCTCGATATATTCGCAAACATCATCTGAGGCCGGCAGTGTTAGGCTCATTAAAGTGTTATCCACAAT
>TCONS_00009326 gene=XLOC_002830
GCGATACTAACGTGTAAATCGTTCGTCTGATTTGGGTATAGGGGCGAAAGACTAATCAAACTAAAAGACGATAACTTATAACAAAAACCGTATTTGTGGTCTGGAGGATATTCACGATCGTAGCTCATAGCTCGTCAGAAAATACTCAAAATAAAGACCCGAGAAATAAAACGGCCGCCTTGAATGAACTTTTATCTCTCTAATGAGAGCGTATTCAGCGCACCCGGAAAAAAACAATGACGTGGCTGTTAATTGGTAGATGGTGATGGGTTCCGTCATGTGAGCGCGGGGGTTAAAACATTATTTACCATATGGTATGTGTTCTTCATTCGCCGCATACCTCCTCTCTCTCATATTTCTTCTTCTCCACACAGCATACCTCCCGCTCTCTCATAGAAGTCGTGTTTCATGTTAGGGTGAACGGGAATAGCATATGAGAGACGAAATCGCCGGAAGATCGGGTTATTGAAGATGCAACACAATTGTTGATTTTGGGCGATTAGTGAGTGTGTTCATCTGTGGAAGACCACCAATCGGTTTGTTTCGGATCTGGTCTTGCAGTATGATGCTAGCAATCTACAATCTGCAATGGCAGTTCAAGCTCAATACCCTTCCAATATTCTATTCCTAAACAGATTCTTGGTCTTCTTTTGGTCAATGACAATGGGAACACTGCTCGATATATTCGCAAACATCATCTGAGGCCGGCAGTGTTAGGCTCATTAAAGTGTTATCCACAAT
>TCONS_00009327 gene=XLOC_002830
GCGATACTAACGTGTAAATCGTTCGTCTGATTTGGGTATAGGGGCGAAAGACTAATCAAACTAAAAGACGATAACTTATAACAAAAACCGTATTTGTGGTCTGGAGGATATTCACGATCGTAGCTCATAGCTCGTCAGAAAATACTCAAAATAAAGACCCGAGAAATAAAACGGCCGCCTTGAATGAACTTTTATCTCTCTAATGAGAGCGTATTCAGCGCACCCGGAAAAAAACAATGACGTGGCTGTTAATTGGTAGATGGTGATGGGTTCCGTCATGTGAGCGCGGGGGTTAAAACATTATTTACCATATGGTATGTGTTCTTCATTCGCCGCATACCTCCTCTCTCTCATATTTCTTCTTCTCCACACAGCATACCTCCCGCTCTCTCATAGAAGTCGTGTTTCATGTTAGGGTGAACGGGAATAGCATATGAGAGACGAAATCGCCGGAAGATCGGGTTATTGAAGATGCAACACAATTGTTGATTTTGGGCGATTAGTGAGTGTGTTCATCTGTGGAAGACCACCAATCGGTTTGTTTCGGATCTGGTCTTGCAGTATGATGCCCTCTCCGCTCTTCTATTTCATCATCAGCTAGCAATCTACAATCTGCAATGGCAGTTCAAGCTCAATACCCTTCCAATATTCTATTCCTAAACAGATTCTTGGTCTTCTTTTGGTCAATGACAATGGGAACACTGCTCGATATATTCGCAAACATCATCTGAGGCCGGCAGTGTTAGGCTCATTAAAGTGTTATCCACAAT
>TCONS_00009328 gene=XLOC_002830
GCGATACTAACGTGTAAATCGTTCGTCTGATTTGGGTATAGGGGCGAAAGACTAATCAAACTAAAAGACGATAACTTATAACAAAAACCGTATTTGTGGTCTGGAGGATATTCACGATCGTAGCTCATAGCTCGTCAGAAAATACTCAAAATAAAGACCCGAGAAATAAAACGGCCGCCTTGAATGAACTTTTATCTCTCTAATGAGAGCGTATTCAGCGCACCCGGAAAAAAACAATGACGTGGCTGTTAATTGGTAGATGGTGATGGGTTCCGTCATGTGAGCGCGGGGGTTAAAACATTATTTACCATATGGTATGTGTTCTTCATTCGCCGCATACCTCCTCTCTCTCATATTTCTTCTTCTCCACACAGCATACCTCCCGCTCTCTCATAGAAGTCGTGTTTCATGTTAGGGTGAACGGGAATAGCATATGAGAGACGAAATCGCCGGAAGATCGGGTTATTGAAGATGCAACACAATTGTTGATTTTGGGCGATTAGTGAGTGTGTTCATCTGTGGAAGACCACCAATCGCTAGCAATCTACAATCTGCAATGGCAGTTCAAGCTCAATACCCTTCCAATATTCTATTCCTAAACAGATTCTTGGTCTTCTTTTGGTCAATGACAATGGGAACACTGCTCGATATATTCGCAAACATCATCTGAGGCCGGCAGTGTTAGGCTCATTAAAGTGTTATCCACAAT
>TCONS_00011537 gene=XLOC_003670
TACTCGTTTATGCTTTAGCAACACAAATTATGCTTGTAAGTGGGACCCGCCACAGCAAAATATAGAAACTGTTCCCACCGGGCCCACGCTTCACATGGTTCACGTGGCGTGTTCCTATTTGACGAGCTCTTCCAAGTAAACAATTCGAACCCCTAACCGTTGGTTCAATGCATCATCAAGCTCTCTGGAATGACTAATGAGAAACTTTGTAATCAATTGTGTCAATGTCATTAACCACCCTTTTTTTAAGATCGGTAAAAAATATATAGTCCGGGACATCAATAATTTACAAAGTTTCTTTCATGTTAATTTTATTGTCAAAGAGAAACGCATAACTTGTT
>TCONS_00003545 gene=gene17875-v1.0-hybrid
TTCCAACTTCCACAGCATCAACTCTGATATTATTCACCAGAACCCCTGCCCATGAAATCAATTGCTCAATCACGTGTCAAACGAATTCCTTCTAAAACGGTAAAACCAAATCCCAACTCATTGCAAGTATCTTAACAAGCAATACAATCTCGGAATTAATCTTTTAGGACCATACTCACAGCCATTTGCCCTCCCAGAACCTCCTTCCACTCCTAACTTTGTACAACTAAGAATTCCCCATACATTGGGAATGAACCTTCATGGGATTTTACTTGAGTCTCTACAGCCATTTTCTTGAACCCCATACTTTCTTTTTGTCATTTTCTACCATGGTAAATTTTATTCAATTGGAAATCACCAGACCATTTGGCTAACAAGAAAATTCTCCTATGAGCCACATTAGCATCTCCCAGACCTTCTCATTCTTTGGGCTGAGAGACTACTTCCCATCTTGATAAATGCCCTCTCTTGCCTTCTCTTCTCCATCATGAGGTCTTCTATCCTTCTTGCCACCACTTCTGGGATTTTGAACAGGAATATGTCATACATTGGAAACACAACCCCCTCTCGAAAGGAAAGCTTTCTTCCAACTAGTGTTTTTCAACCTTTTCCACCACTGGCTTCCAACAGTTTGCAGCTCTAGGATTACCTCTTAGACCTGCGTTCTTCCAAAGGCCAACCTCACATTCTGTTTTTTAATTTTTTAGCCCAGACACTGCACTGAAGCAATCCAGAATATCTAGCAAATTCTGCCATTTGTTTTATCTCCAGAAACGAAGAAGATGGTATCATCTGCAAATTGAATGAGAAAATTTCTACCCCCTCTCTCCCACCTTCAACCCCTCAACTACAAGTTTCTAGTTTACCTGGATATCTATGCAGTACCTGGATATCCCTTCAAAGATATGGAAACATCCTCCATCTCTGCAATTGCATCATTTCTATTGCCAACTTCATACAAAGTCAGTGCCCTGCCTACTCTTGCATTGTCTGAAAATGCAAATTCCTTGTACTTCTCAATCACCTAAAATGATATGCAGGCATGTCAAATGCAAATCTTGTTTTATTCTATCTAGTGGATAATGCCCAAGCTTTTTAGGCCCAGCAGTGCAAAGTAAACATTTTACATTTAGACTTTTTTTTTGTTTTGAATGGGACATTTAGACATGATATGTAGTAGTAATGGTCTGAAACTAAGGTAATACGGTCGACGCATGACCCACCATAACTGACACCTTAACTGACCCTGTTATCACAAACCTGCAATAATCAAAATGTTGATGCTGGTAAATTTATGAACTTTTCTGTTGACTATGTTCATTGATTAAACTCAACTAACATATGCTATATTACCCTTTTTCATCTACCTTGTTCTAACTCAATGTACAAGAAAACTTTAGTGATGCACAAAAGATACCAACAATGACTCGGACTCGGTTTTCTTTCCTATGATCACTGTCAAAAAGCACAACTGGAGTCGGTTTCATATAGCGCCAATTACAACAACAAAAATAACAAAAGCAACGAGAAACACAAGGAGAATAAGGAATAGAGATGGAGGGAATAAATACAGGATGTCAAAGTCATTTTAAGGCGCATTATCCAGAACTCATATTACTATCAGTGAGTAGAGACGGTAAAGGTGACATTTGAAAAGGGTCATGCCTGTTCAACCCCATGCCTAAAGCCTAGTCGGTTTCTTTTGAAGTTGCAAAACCAAGTAGCTCAACCCAACCTTGAAAAGTATTGCTTTGCGACCAATATAAGCCTCAAGGTTCAAACTCTCAATTTAGTTAAAACACTAGGTTAGCCATTCTTCTTTACAGCTACCAGAACCCAAAACAGCTGCCCACAGATGGCCAATGACCAAGTATGTCATAGGTGGTACTGATATTTCAACTGCATACATCCTTTTCTTTTTGGTTGAACCCTGGAGGTGCACTTAAGTTGTTTATCTAGACACTATTTTTCCTTTCTGTTTTCTTTAGGGAAACAAAAGAAGGATAAAATGTTCGTCCCCCTGAACTCATAACACCAAACCCAGTAACAGCTTCCATATTTCAACAAATTTAATCTATAAAGAGACTGTGATCAAT
>TCONS_00009392 gene=gene17876-v1.0-hybrid
CAAGTTTCAACCTAATCAGTGATGCGGAGAGAGACGCTATTGCTGCCATTTCCAGGAGAATATCTGAAGCTTTGGAGTTGTTGGAGAAAGGGAGGGACTTTCAGGCCAGCGGTGACTTTGACACAGAGACTATGTAAACGAAACCAAGTAGAATACTAGACTAGCCTTGGATGAAGTTGTTTAGTTGCAGCCTACATCTACACCTTGAAGATGACAAGGCCAATGAGGAATGTTCGTTATTTCGAACTTGATATGTGCTGCATTCATTGCTTTTGTTTGTGTGATAAGCAGTTAGTTGAGGGGTTGAAGGTGGGA
>TCONS_00003554 gene=XLOC_001078
CTTTAGACTGGAGGTTGCTCTGAAAGCTTTTGAGGATAGAAATACTTAATAATCCAATGACTCGGAAGAGAATGCTTCAGCCTTCATTTTTGATGCCCTTTATGCTCAGTTTTTGGTCACTCTTACGGTGATTTGATGGACGAGCCTAAAACCATAAAGTTCTTAAAGGTTGCAGCATTCATCTTTTGAATAAGTGGATAGAAATAGTTGTTCATCGAACAAGTTTCTTTTTTATCTGGTTTATCAAACTGTCTGGAGCACAGAAAGATATTAATTAGCTGTCCAGAGGATTCAAAAGATTTGCAAGGGCAAGAGTGTGAGTGTAGAAGTCGAGCAGGTGTCTGGTTGTTGAATTTGGTTCTTTTTTGGAGACAAATGATAATATCATTCCCTGGTGGTTAGCATTCACAGCTAATTGTGTAGCTGTTTTCGGTATATAGATATTTCAACTGGGATCTGAAGTTGCTAAGGAAGACTGGGATTGTTTGGAAATTCATTAAGATTCTGACAACATATGTGAAGGATTCTCTTCCAAGTGTGTTTTATTAAAGTGTAAAAATTATTAAGG
>TCONS_00009418 gene=gene17903-v1.0-hybrid
CAAAACCATAGCACTGATCAACGAAATTGTAACATAGCCGATGTCCTCCGCCCTCTTCAAGGTCTTCTCGCTGGATTTGGTGACGTGTCGTATGCTCTGTTCACGGATTTCAATGTGTCAAATCTCGCCGGAAAAATTCCTCGGACATCTACTAGTTTTGGTTCGATCTAGAGCTCTAATCTCAGTTTCTATTGCGATGGATCTCGTATTAAGCGATTTTCCTCGATACCATTAGTAGTGGGGATCATAAAAGGCTCTGATGATGGTGTCCTAATAGTAACATCGACGCCTAATTCTAATGTCTCAAAGACATATGTCGAGGTGGCTCAGAAAGTTGTCAACAAACTCAATGAATTATCGAAGGAAGAACATTCACGTCCTGTGATTTCCCTTTGAATTTTGCAGTGCTCCCATCTTCTCCTTACAACTGAAGTTTTTGTGTTGTTCATGGATGTAGAATTTATTCAAAGAAGAAGAATAAGTTCCAGACAAAATATTACACTGTCCATATTCTGCTTTATCTGATTGATACCCAACCTAACCTGCTTGATTTGAAGTGCTGAATCATTCTTAGTGTGCACCATTTTCCCTCAAAAAGTATAGAAAGGAAAAATAAGGGGTAAGAAAGGAGTGTACCCACATTGGAACTTTTTCCTATTTGTAACGGAGTGTTTATGTTTTCGTTTG
>TCONS_00011544 gene=XLOC_003677
TTCTCTAAGGAACAATGCAGGCCACAAATTTGTGATGGGAGTCCAGAAAAGTATTGGGATTTTTGAGTTAAAGATTGAAGCTTTGGTTGAACTATGTGGGAGAGAAACAGGAATTAGATATAGAGGGGGAGACTTGGGTGTGAAGATTAGGTCCTAATATTGAGGAAAAAAAAAAGGAAAAGGAGTAATAGAAAGTGAAGGTTAGGGATGATTGTCTTTCCCTCACTTTCTTTGTTTGTGTTTTGTGTTTTGTGTTTTTTTT
>TCONS_00003692 gene=gene31551-v1.0-hybrid
CCTCCAACCAAGCAACACCTTTGAACCTGTCTGCAAGAAGGTGATCGAGGGGAACAAATAATGAAAAGATAAATTACTTTCTTCTCTTTTTTTCCTTTAAACTTAATAACGACCTGAAAACAACAGAGGGTATCAAGTTTTGTTCAGGCCTATAAAACTAAAGCGAACATGCCACATAATTACACTCAACACTGAACTCCTACAGCTTATTCGACAGACTCTGTGTTTCATACATTGGCATACTCTGCAACAAACAACGAACAGAAGGCTCTTGGTTGTGAAACTCCACTCCTGGCGGCCTCCACAAGAAACTTCATAACCCGTCATCAAGGATGGTTGACAACAACATCCCTTGAACAAACTCACATCTTTTTGCTTTCTCTTCCTTATCCTTGACAGACAAAGGAGGCGACTGCACTTTTCTGGAGACAGAATA
>TCONS_00009521 gene=gene31560-v1.0-hybrid
TCTCTCTCTCTCTCTCTCTCTCTCTCATTCTCTGCCGTCGCCTTCGAAGCCGGAGTGTTGGGGGCCGACCTCGAAGTCCAGGCTCTTCACCTTCAAGAAGGATTCACATACTCTCTAATTTGATTCAGATCCAGACTTCGTTTCTGGTTTTCTCACTTTTCGTTTTCCGAACAGCGAAGAGAAACGCATGGAGTTTTTGGGACCGGCTGTTAGTTGTTTGCGACCCAAACGTGCGAGACTTAAGAAGATGATTGTATTCGTGGACCATTGGGATAGGAGGGATCGGAAAGATGAAATAATGGGAAAGAGGGTATGGAACTCTGGATGAGTTGCTGGCTGTGGGTTGCTCAACGTTGATGGCTACCACAATTTCCTCCTTTATTTATCGACAATGCTGTTGGTAGCGATGACAGCGAGCATATATAGTTTGGAGAAATGGTGAAAAACTTGAGAACCAGGAGGTGAGAGAAAGTAAGTACCGTCAAGCGGAAGAAGAAGAGTAACAAAAACAAGAGTAATCCACCAAAGCCAAAGGGTCCGCACTCCGATTGAAATTACGCTTTCATATACATCTATTTAGCTTCGTTTCATGCTTTAGTTAATAGAAATCTGGTAATTTTTTATTCAAATGTGCTATATACGCTGGATTTGAGCTTAATTTCCTTCGATTCTGTTCATAGTAATCCACCCAAAGGTATCGATAGGTATCGATCGAACTCCCATCCTATCTTCCACACTAAGATGAAATTACGCTTTCATATACATCTATTTAGCTTCGTTTCATGCTTTAGGTCACTAGTAATCTGGTAACTTTGATTCAAATGTGCTATATCTGCTAGATTTGAGCTTAGTTTCCTTCGATTCTGTTAATTTGGGGATAGATTTGTATATGATGCATTTGGCTACTTTACGGTGGTTCTGGTTTGATTTAGATACAATTTGGTTCTATTCATGCTTCCGATTACTTACATTTTTTTTGTAATTTCGCTCAGGTGAGTTACTACTGCAGTCGTGAAACCTGCAAAGCATTTTCTCATACAGTAAGGAAGAGAATGATCGCATTGCTCATGGTCCCTATGCTACACACATGAAGTCTTATCACTGCAGCCTGTGCAAGAAAACCTCCCCTAGCTTTAAAACTGCAGATGCTCTTGCCAAGCACAAGGCTGCTACAACTCCTACAACAGGTGGGGTTCAATGCTGCTACAACTCCTCCTCTTGCAAAGACTGAGATAGCTTTGTAAAAGAGGGAGAAGAGGAGGAGGGGGATATGGGATGGAATGAAGTGGCAAGTTAGGGAAAAGGTGCTTTGGATCTCTTTTGCTTTTGATCTTGGTCATAGTAGTAGAGACTAGCCTAATACCATAATGGTATGACTAGCTTTGATTGAAAGTGGTCTTGTCCAAGCAATTGACAATGTGCATAAGATAATAGACAAACTTTGAACTGCATTCTAGACTACATGTAGACAGTTGTTTCTGAAGGATTGGGGTTCATACATTAAGGACTTGCTGAATGCCTCAGCCTATTAGTTATCTTATTGTTTTCGTTTCTATGGAAGCTTAAATTCACACAAACGAACTGTGTGCATGGGTTTTAGGTCCTATAAAGTCTACACAAAATCTGCTTGGGTGCATGTGGTAAAGTCTTTCTGGGTAGAACTTTCGCCATCACATTTCTCAGCCAAGCTGGATTTCTATATCACAATGACAAAGACAGCGGACATTTTTGTGTCTGAAGATTGAATGCAACTGAGTGTAACTTGGCAAACAGCTACTTTCATAACCAGCACGTTTTTGTGTCTGACGATTGAATACAACTGAGTATAACTTGCAAGCAACTACTGTCATAACCAGCATGGAGATCTCGATTAAACGTACGGTAAATACGTTTTGCAATTGCTTGCATGTATGATAGCTAATATCAGCCATTTCAAAACTGGTTTATCCTTTTCTTGTCCCCTGTACACATAAACTCTGTAACTGTCTATCGAAGACTAGAAGGGGATACAACTTTATCCGCTGAACCCAATACCAACTATACGGCCCGCTTCTAGCCTGTTCTTTATTTCAATTAACCACATTGCTCGGGATCAAACGAGTATATCCTTCCAATCTTCCATGCTGTACTACTAGGTTAACATTGCCAATCAGAGATGATATTTACAATTCAAAAGTAGCACAAGATCAGTGAATCAGTGATCTATAGGCAGCATGGAGTACTGAATGGGCCCAAAATGTCATTTGAACTTTTGCAGGACATCAAGCAACATCTTATCTGAGAATATCATTCACTCTCGGGTCTGGAACACTCAAAGGAGCAACGATATGCAACTCTTCAAAGAATAACTGGAGACAAAATAAAATATAGGTTTCTTCTGTAAGCATATCGATGAAAGTGTAGCTAGATATGAAAGTTCTGAAGAAGAAAACGAAACTTACTAGATTGAAGTATTCCAATTCTTGTCTTAGTTCATCATCATCTGTATCCTCAGCTAGGGGGTTTAATCGTGTAAAGAAGTTTGATCTTTTACACCACAGTTTACCTGATAACAACAACGATCGAGTTAATGATGCAGCAGGGACAATGGAAAAGATATTTGCACTAGAGGTGATTCAGTCAATAAGCTGTGGTAGCTGAGACCTTGAAATAACATTTAAAAGGCTTTACATGAAAAACTCCTGACTGAGCAAGCTTATGCCAAACTAAA
>TCONS_00009522 gene=gene31560-v1.0-hybrid
CTCTCTCTCTCTCTCTCTCTCTCTCTCTCTCTCTCTCTCTCATTCTCTGCCGTCGCCTTCGAAGCCGGAGTGTTGGGGGCCGACCTCGAAGTCCAGGCTCTTCACCTTCAAGAAGGATTCACATACTCTCTAATTTGATTCAGATCCAGACTTCGTTTCTGGTTTTCTCACTTTTCGTTTTCCGAACAGCGAAGAGAAACGCATGGAGTTTTTGGGACCGGCTGTTAGTTGTTTGCGACCCAAACGTGCGAGACTTAAGAAGATGATTGTATTCGTGGACCATTGGGATAGGAGGGATCGGAAAGATGAAATAATGGGAAAGAGGGTATGGAACTCTGGATGAGTTGCTGGCTGTGGGTTGCTCAACGTTGATGGCTACCACAATTTCCTCCTTTATTTATCGACAATGCTGTTGGTAGCGATGACAGCGAGCATATATAGTTTGGAGAAATGGTGAAAAACTTGAGAACCAGGAGGTGAGAGAAAGTAAGTACCGTCAAGCGGAAGAAGAAGAGTAACAAAAACAAGAGTAATCCACCAAAGCCAAAGGGTGAGTTACTACTGCAGTCGTGAAACCTGCAAAGCATTTTCTCATACAGTAAGGAAGAGAATGATCGCATTGCTCATGGTCCCTATGCTACACACATGAAGTCTTATCACTGCAGCCTGTGCAAGAAAACCTCCCCTAGCTTTAAAACTGCAGATGCTCTTGCCAAGCACAAGGCTGCTACAACTCCTACAACAGGTGGGGTTCAATGCTGCTACAACTCCTCCTCTTGCAAAGACTGAGATAGCTTTGTAAAAGAGGGAGAAGAGGAGGAGGGGGATATGGGATGGAATGAAGTGGCAAGTTAGGGAAAAGGTGCTTTGGATCTCTTTTGCTTTTGATCTTGGTCATAGTAGTAGAGACTAGCCTAATACCATAATGGTATGACTAGCTTTGATTGAAAGTGGTCTTGTCCAAGCAATTGACAATGTGCATAAGATAATAGACAAACTTTGAACTGCATTCTAGACTACATGTAGACAGTTGTTTCTGAAGGATTGGGGTTCATACATTAAGGACTTGCTGAATGCCTCAGCCTATTAGTTATCTTATTGTTTTCGTTTCTATGGAAGCTTAAATTCACACAAACGAACTGTGTGCATGGGTTTTAGGTCCTATAAAGTCTACACAAAATCTGCTTGGGTGCATGTGGTAAAGTCTTTCTGGGTAGAACTTTCGCCATCACATTTCTCAGCCAAGCTGGATTTCTATATCACAATGACAAAGACAGCGGACATTTTTGTGTCTGAAGATTGAATGCAACTGAGTGTAACTTGGCAAACAGCTACTTTCATAACCAGCACGTTTTTGTGTCTGACGATTGAATACAACTGAGTATAACTTGCAAGCAACTACTGTCATAACCAGCATGGAGATCTCGATTAAACGTACGGTAAATACGTTTTGCAATTGCTTGCATGTATGATAGCTAATATCAGCCATTTCAAAACTGGTTTATCCTTTTCTTGTCCCCTGTACACATAAACTCTGTAACTGTCTATCGAAGACTAGAAGGGGATACAACTTTATCCGCTGAACCCAATACCAACTATACGGCCCGCTTCTAGCCTGTTCTTTATTTCAATTAACCACATTGCTCGGGATCAAACGAGTATATCCTTCCAATCTTCCATGCTGTACTACTAGGTTAACATTGCCAATCAGAGATGATATTTACAATTCAAAAGTAGCACAAGATCAGTGAATCAGTGATCTATAGGCAGCATGGAGTACTGAATGGGCCCAAAATGTCATTTGAACTTTTGCAGGACATCAAGCAACATCTTATCTGAGAATATCATTCACTCTCGGGTCTGGAACACTCAAAGGAGCAACGATATGCAACTCTTCAAAGAATAACTGGAGACAAAATAAAATATAGGTTTCTTCTGTAAGCATATCGATGAAAGTGTAGCTAGATATGAAAGTTCTGAAGAAGAAAACGAAACTTACTAGATTGAAGTATTCCAATTCTTGTCTTAGTTCATCATCATCTGTATCCTCAGCTAGGGGGTTTAATCGTGTAAAGAAGTTTGATCTTTTACACCACAGTTTACCTGATAACAACAACGATCGAGTTAATGATGCAGCAGGGACAATGGAAAAGATATTTGCACTAGAGGTGATTCAGTCAATAAGCTGTGGTAGCTGAGACCTTGAAATAACATTTAAAAGGCTTTACATGAAAAACTCCTGACTGAGCAAGCTTATGCCAAACTAAA
>TCONS_00009523 gene=gene31560-v1.0-hybrid
AACAAGTCGTTGTAGTATAGTGCGAAGAGAAACGCATGGAGTTTTTGGGACCGGCTGTTAGTTGTTTGCGACCCAAACGTGCGAGACTTAAGAAGATGATTGTATTCGTGGACCATTGGGATAGGAGGGATCGGAAAGATGAAATAATGGGAAAGAGGGTATGGAACTCTGGATGAGTTGCTGGCTGTGGGTTGCTCAACGTTGATGGCTACCACAATTTCCTCCTTTATTTATCGACAATGCTGTTGGTAGCGATGACAGCGAGCATATATAGTTTGGAGAAATGGTGAAAAACTTGAGGTGAGTTACTACTGCAGTCGTGAAACCTGCAAAGCATTTTCTCATACAGTAAGGAAGAGAATGATCGCATTGCTCATGGTCCCTATGCTACACACATGAAGTCTTATCACTGCAGCCTGTGCAAGAAAACCTCCCCTAGCTTTAAAACTGCAGATGCTCTTGCCAAGCACAAGGCTGCTACAACTCCTACAACAGGTGGGGTTCAATGCTGCTACAACTCCTCCTCTTGCAAAGACTGAGATAGCTTTGTAAAAGAGGGAGAAGAGGAGGAGGGGGATATGGGATGGAATGAAGTGGCAAGTTAGGGAAAAGGTGCTTTGGATCTCTTTTGCTTTTGATCTTGGTCATAGTAGTAGAGACTAGCCTAATACCATAATGGTATGACTAGCTTTGATTGAAAGTGGTCTTGTCCAAGCAATTGACAATGTGCATAAGATAATAGACAAACTTTGAACTGCATTCTAGACTACATGTAGACAGTTGTTTCTGAAGGATTGGGGTTCATACATTAAGGACTTGCTGAATGCCTCAGCCTATTAGTTATCTTATTGTTTTCGTTTCTATGGAAGCTTAAATTCACACAAACGAACTGTGTGCATGGGTTTTAGGTCCTATAAAGTCTACACAAAATCTGCTTGGGTGCATGTGGTAAAGTCTTTCTGGGTAGAACTTTCGCCATCACATTTCTCAGCCAAGCTGGATTTCTATATCACAATGACAAAGACAGCGGACATTTTTGTGTCTGAAGATTGAATGCAACTGAGTGTAACTTGGCAAACAGCTACTTTCATAACCAGCACGTTTTTGTGTCTGACGATTGAATACAACTGAGTATAACTTGCAAGCAACTACTGTCATAACCAGCATGGAGATCTCGATTAAACGTACGGTAAATACGTTTTGCAATTGCTTGCATGTATGATAGCTAATATCAGCCATTTCAAAACTGGTTTATCCTTTTCTTGTCCCCTGTACACATAAACTCTGTAACTGTCTATCGAAGACTAGAAGGGGATACAACTTTATCCGCTGAACCCAATACCAACTATACGGCCCGCTTCTAGCCTGTTCTTTATTTCAATTAACCACATTGCTCGGGATCAAACGAGTATATCCTTCCAATCTTCCATGCTGTACTACTAGGTTAACATTGCCAATCAGAGATGATATTTACAATTCAAAAGTAGCACAAGATCAGTGAATCAGTGATCTATAGGCAGCATGGAGTACTGAATGGGCCCAAAATGTCATTTGAACTTTTGCAGGACATCAAGCAACATCTTATCTGAGAATATCATTCACTCTCGGGTCTGGAACACTCAAAGGAGCAACGATATGCAACTCTTCAAAGAATAACTGGAGACAAAATAAAATATAGGTTTCTTCTGTAAGCATATCGATGAAAGTGTAGCTAGATATGAAAGTTCTGAAGAAGAAAACGAAACTTACTAGATTGAAGTATTCCAATTCTTGTCTTAGTTCATCATCATCTGTATCCTCAGCTAGGGGGTTTAATCGTGTAAAGAAGTTTGATCTTTTACACCACAGTTTACCTGATAACAACAACGATCGAGTTAATGATGCAGCAGGGACAATGGAAAAGATATTTGCACTAGAGGTGATTCAGTCAATAAGCTGTGGTAGCTGAGACCTTGAAATAACATTTAAAAGGCTTTACATGAAAAACTCCTGACTGAGCAAGCTTATGCCAAACTAAA
>TCONS_00011545 gene=XLOC_003678
AAAGAAAAAAAGTGAGGAGCTTTATGAATCGATGAACTAACAATGCAGCACGCACGTTGTTGTTTTCTGCAAAATGCATGGAGGGGTGAAACTGAGCTATCAAACTTTGTCGCTACAGGCTCTAAAGTCACATTCAAGAAATACTAAATTTCGCTAAGGAGTTGCAGACGAGGCAATGTATCATGAATTTCGTTCTTGCTCCAGCATCCTGGACAGCTCTTTGCTTTAATCCAGAAATGGAAGCCTAGCAATGTAGAAAGATGTTTACTGGTGTGACTGCATATATAGGTGTACGTACACCGTTCTCTGTTTACTAGGTGAGGGCCA
>TCONS_00009524 gene=gene31563-v1.0-hybrid
TGCTTTGAGGAATTGGGTAACGAGGTAAATCTTTGTGCTATTTTCTTTCTGTGGTTCATTTGATTGAACCTGTGTGGGTTTTGGGTTAGGTTCGATTCTAAAGTTAGCAAGAAATTTGAGGAGGGAATGTTAGTTCAGGAGGTGCCCCGACTGGTTTAGTATCCATGCTATCGTCAAGAAGATATGTTTGCTTTCCGCCGAGCAGTTTCACGACTGAGAGAAATGCAGACGCCTGTATACTTGGAGAGAGTTCATAGTCTTCATCCTTATTTCCAGAGACAATGCCAAAATTCTGGATATATTACTGCAGAAAACTTACAACCTCAGTTGACCTTCTAAGAAGCAGAATTGTGGTACCAATATCAATCCTTCCTGTACATTTATGATTGTTCAATCTTTATATCTCTTAAAGTTTTCAACATTAATTAGGTAGCGATTCTTAAACATTGAAAATCAATAAAATGTTGTAATATTCTCCTTATATAAAAAGAAGCCATTGTTCTTTAATTCTCTTTTTAGATAGAATTTGGTGATTAAGACACAATCCTGTTCTGAAGTATCAGTCATAGATAACTACATCTAGTTGATTAAGACACAATCCTGTTCTGAAGTATCAGTGGTAGATAACTACATCTTGTAAGTTTTGGTGAAACGAAGGTAAGATAATTATCGGATAAGTTGAAACTCTGGTAGCTTTCTAAGAAATTTGTGCCTTGAGATTAGGAAGCCCTGTATACAAACCACATGACCATAAACACAGAAACAGAATAGTACTGATTGTGCTGAACCCGGATTGTGCTGAAACCACATGACCATAGCTTTCTCATGTTCTACTGAAACTCCGTCTCTTTATACATATGGTACATAATTACATTTACATCTTTCTAAGTTGTTTGAGTTTGATTTTGTTTAGGATTAAGAACTCTGTTTGGCTGGAAACCTTGTAGTATGATTCTTCCCGCACGTGTAGTCTTAGTGTGCAAATTTTGTTGGTCATTTCATAAGATATATGAAGTACGGTGATGTTGTAGAGGTAAATGCTATCTGCTGAAACTGTATTAATGTTATGGGTGCAGCTGTTTTAGTCCGCATTTGATGTGGATTTAGAAGTCCATATGGTCTGAAACTTTACATTCTTGTTCTTCTATACGTGAACTCATGATCTGGACAGTTTGGTATTATTTGATAGGGTAGGTGATTTCTGGTGATTTTCTGAAGTGAAGCACTCTGTCCTGAAACTGCATTCTTGTTAAATTATTTTGTTCTCATACCATATCATAACTCATAACCCCTTACTTTGTGTAATTTCAGGTACTGAACAAAGCAATGCAATGTTTTGTCGTGGTTTAATGTGATCTAAGAAGCAGCATATTTTGTTTTTGACCATAGTTCTAGATTGTGAACCAACTGGCTGCAACCGCTGCAGAGCAAGACACCATATCATCAAGCTCCACCAAAGTCAAGTTTGCAGCAACCTAAAGAGAGTACCTTGAAGGAGCTTTACAAAGAAGCCTGTGCAAAGAGACTAAAGAGGTACTGAACAAAGCAAGGGTACTACTTAGTTGTGCATGAACGTTAAACTAAGAAGTATAGGAGTTTTTTATCTTAGTTCTAGCTGGTCAACTTAGTTTAACACAGCCACTTGACGAGTAGTATTGCTGCAGTGTAATTTTGTTGTTTACTTCTCTTCATTACGGCTCCATTTCTGTCTGCCAAGTACTAGAAGAGAAAAAACGCAGCTAGTTTAGGAAGCTTTGTTGTGTTCACAGTACTTTTGGGTTGTAAAAAAATTTCTCAGCCAACCACTTTGTATCTAATGTATCTATTTAATTTTGTGAGTGGTTTATATGTTACTTAGAGGAATACTTTGTTTTGTTGTTTCTCAAACCATTTTGTATTGCTTGAATCTTCTTTCGTGTGTGCTGAGAAGTTAGGGTGTGATAGGTTGTGTCAAAAACTTCCAATGAGAAGACTTTTGATGAAGTAAACGTGTGAAACCATTGCAGCAACCTCTTTCTGTTACACTAGCATCGCATATAGTCCACATTTTGATTTGGCTTATATGAAACTAAGAGGTTCCATTTCTGGATCGCATATATATTGAGCTGCATATAGTTCACAATATTTCCAGAAATGGAACCTACCATGGGCAAGTTCATGCAATTTAACAACACTAATCCATGCAGTAAACCATCATGTGTGCTTGAATTGATGACAACAGTCTTTTACAATAATATGAAATGGAGTTTCAAACGGGTAGGTACATTACAAACAATCTTGGGGAGACTTGTCCTACAAAAATCAACACATAACTCCAAACTATCAGAGTTCCACTAACCTCCTTGTTGTTTCGGCCCGACACAGCATATGAGCATAAAGTGTTGCAGCAAAAGAATGATGCAATTGGTGTCCATCTTGCAATCAAAATACAACTACACTGTGCTCAAGTGAGTTGAACGAAGTGGTTAACTGCCGCCAAAATACCCAAATTGTCTGAACTCTAAAAACACAAATACTAACATGGAGAGCAGTCCTCTAACAAATACTAACATAGTCTACCGAAGTAATAATCATCTGCCCTTCTCCGGACTTCATCATGTATGTCGCTGGCAGGTGACTTCATGCACTGTAGCAAAATTCCGCTTCTCTGTTCATCAGAGTGATACTGCATACAACAAAAACATTCAATAGAACTCTAGACTATATAGGGACGTAAGACGATGTCATAGAGATCCTCATGAAAATAATATATAGTTTTACGAAGTTTACGTCTATCCACCAACGTGTCCCATAGTACTGCATGTGCATGTGTTGAATGACAAATATGGCGCAATCAAACCCATTTGGCTGTATTGGAACATTTGCAGGGGTCACTGTACGATATTGTTGAAAGTCATGGCCTGGAAGTGTCCCACTTACTGTTTCTTGAAGGTGGCTGAGCTGCATACAATGAAAGTTCAATGTCAGTATCATATGTATGTACAAACTGAA
>TCONS_00009525 gene=gene31563-v1.0-hybrid
GAACTGCTTTGAGGAATTGGGTAACGAGGTTTCACGACTGAGAGAAATGCAGACGCCTGTATACTTGGAGAGAGTTCATAGTCTTCATCCTTATTTCCAGAGACAATGCCAAAATTCTGGATATATTACTGCAGAAAACTTACAACCTCAGTTGACCTTCTAAGAAGCAGAATTGTGATTGTGAACCAACTGGCTGCAACCGCTGCAGAGCAAGACACCATATCATCAAGCTCCACCAAAGTCAAGTTTGCAGCAACCTAAAGAGAGTACCTTGAAGGAGCTTTACAAAGAAGCCTGTGCAAAGAGACTAAAGAGGTACTGAACAAAGCAAGGGTACTACTTAGTTGTGCATGAACGTTAAACTAAGAAGTATAGGAGTTTTTTATCTTAGTTCTAGCTGGTCAACTTAGTTTAACACAGCCACTTGACGAGTAGTATTGCTGCAGTGTAATTTTGTTGTTTACTTCTCTTCATTACGGCTCCATTTCTGTCTGCCAAGTACTAGAAGAGAAAAAACGCAGCTAGTTTAGGAAGCTTTGTTGTGTTCACAGTACTTTTGGGTTGTAAAAAAATTTCTCAGCCAACCACTTTGTATCTAATGTATCTATTTAATTTTGTGAGTGGTTTATATGTTACTTAGAGGAATACTTTGTTTTGTTGTTTCTCAAACCATTTTGTATTGCTTGAATCTTCTTTCGTGTGTGCTGAGAAGTTAGGGTGTGATAGGTTGTGTCAAAAACTTCCAATGAGAAGACTTTTGATGAAGTAAACGTGTGAAACCATTGCAGCAACCTCTTTCTGTTACACTAGCATCGCATATAGTCCACATTTTGATTTGGCTTATATGAAACTAAGAGGTTCCATTTCTGGATCGCATATATATTGAGCTGCATATAGTTCACAATATTTCCAGAAATGGAACCTACCATGGGCAAGTTCATGCAATTTAACAACACTAATCCATGCAGTAAACCATCATGTGTGCTTGAATTGATGACAACAGTCTTTTACAATAATATGAAATGGAGTTTCAAACGGGTAGGTACATTACAAACAATCTTGGGGAGACTTGTCCTACAAAAATCAACACATAACTCCAAACTATCAGAGTTCCACTAACCTCCTTGTTGTTTCGGCCCGACACAGCATATGAGCATAAAGTGTTGCAGCAAAAGAATGATGCAATTGGTGTCCATCTTGCAATCAAAATACAACTACACTGTGCTCAAGTGAGTTGAACGAAGTGGTTAACTGCCGCCAAAATACCCAAATTGTCTGAACTCTAAAAACACAAATACTAACATGGAGAGCAGTCCTCTAACAAATACTAACATAGTCTACCGAAGTAATAATCATCTGCCCTTCTCCGGACTTCATCATGTATGTCGCTGGCAGGTGACTTCATGCACTGTAGCAAAATTCCGCTTCTCTGTTCATCAGAGTGATACTGCATACAACAAAAACATTCAATAGAACTCTAGACTATATAGGGACGTAAGACGATGTCATAGAGATCCTCATGAAAATAATATATAGTTTTACGAAGTTTACGTCTATCCACCAACGTGTCCCATAGTACTGCATGTGCATGTGTTGAATGACAAATATGGCGCAATCAAACCCATTTGGCTGTATTGGAACATTTGCAGGGGTCACTGTACGATATTGTTGAAAGTCATGGCCTGGAAGTGTCCCACTTACTGTTTCTTGAAGGTGGCTGAGCTGCATACAATGAAAGTTCAATGTCAGTATCATATGTATGTACAAACTGAA
>TCONS_00009527 gene=gene31563-v1.0-hybrid
[truncated: 5,340,076 more chars]
