# Supplementary material for: Global identification and analysis of long non-coding RNAs in diploid strawberry Fragaria vesca during flower and fruit development
Source: BMC Genomics. 2015 Oct 19;16:815. doi: 10.1186/s12864-015-2014-2 (PMC4617481; doi:10.1186/s12864-015-2014-2)
Supplement: Additional file 4: — The annotation file of 5,884 lncRNAs in the .gtf format (cufflink output). (GTF 3031 kb) [file 12864_2015_2014_MOESM4_ESM.gtf]

LG1	Cufflinks	exon	116617	116624	.	+	.	gene_id "XLOC_000013"; transcript_id "TCONS_00000032"; exon_number "1"; gene_name "gene10044-v1.0-hybrid"; oId "TCONS_00000037"; nearest_ref "PAC:27244646"; class_code "x"; tss_id "TSS20";
LG1	Cufflinks	exon	120789	121188	.	+	.	gene_id "XLOC_000013"; transcript_id "TCONS_00000032"; exon_number "2"; gene_name "gene10044-v1.0-hybrid"; oId "TCONS_00000037"; nearest_ref "PAC:27244646"; class_code "x"; tss_id "TSS20";
LG1	Cufflinks	exon	116618	116624	.	+	.	gene_id "XLOC_000013"; transcript_id "TCONS_00000033"; exon_number "1"; gene_name "gene10044-v1.0-hybrid"; oId "TCONS_00000038"; nearest_ref "PAC:27244646"; class_code "x"; tss_id "TSS20";
LG1	Cufflinks	exon	118043	118560	.	+	.	gene_id "XLOC_000013"; transcript_id "TCONS_00000033"; exon_number "2"; gene_name "gene10044-v1.0-hybrid"; oId "TCONS_00000038"; nearest_ref "PAC:27244646"; class_code "x"; tss_id "TSS20";
LG1	Cufflinks	exon	116619	116624	.	+	.	gene_id "XLOC_000013"; transcript_id "TCONS_00000034"; exon_number "1"; gene_name "gene10044-v1.0-hybrid"; oId "TCONS_00000039"; nearest_ref "PAC:27244646"; class_code "x"; tss_id "TSS20";
LG1	Cufflinks	exon	120713	121188	.	+	.	gene_id "XLOC_000013"; transcript_id "TCONS_00000034"; exon_number "2"; gene_name "gene10044-v1.0-hybrid"; oId "TCONS_00000039"; nearest_ref "PAC:27244646"; class_code "x"; tss_id "TSS20";
LG1	Cufflinks	exon	164425	164464	.	+	.	gene_id "XLOC_000017"; transcript_id "TCONS_00000047"; exon_number "1"; gene_name "gene10056-v1.0-hybrid"; oId "TCONS_00000054"; nearest_ref "PAC:27246675"; class_code "o"; tss_id "TSS27";
LG1	Cufflinks	exon	164645	165273	.	+	.	gene_id "XLOC_000017"; transcript_id "TCONS_00000047"; exon_number "2"; gene_name "gene10056-v1.0-hybrid"; oId "TCONS_00000054"; nearest_ref "PAC:27246675"; class_code "o"; tss_id "TSS27";
LG1	Cufflinks	exon	799250	799859	.	+	.	gene_id "XLOC_000069"; transcript_id "TCONS_00000275"; exon_number "1"; oId "TCONS_00000303"; class_code "u"; tss_id "TSS129";
LG1	Cufflinks	exon	800130	800350	.	+	.	gene_id "XLOC_000069"; transcript_id "TCONS_00000275"; exon_number "2"; oId "TCONS_00000303"; class_code "u"; tss_id "TSS129";
LG1	Cufflinks	exon	829062	829936	.	+	.	gene_id "XLOC_000071"; transcript_id "TCONS_00000277"; exon_number "1"; gene_name "gene10221-v1.0-hybrid"; oId "TCONS_00000305"; nearest_ref "PAC:27245496"; class_code "x"; tss_id "TSS131";
LG1	Cufflinks	exon	830067	830772	.	+	.	gene_id "XLOC_000071"; transcript_id "TCONS_00000277"; exon_number "2"; gene_name "gene10221-v1.0-hybrid"; oId "TCONS_00000305"; nearest_ref "PAC:27245496"; class_code "x"; tss_id "TSS131";
LG1	Cufflinks	exon	1127215	1127293	.	+	.	gene_id "XLOC_000084"; transcript_id "TCONS_00000324"; exon_number "1"; oId "TCONS_00000353"; class_code "u"; tss_id "TSS149";
LG1	Cufflinks	exon	1127456	1127779	.	+	.	gene_id "XLOC_000084"; transcript_id "TCONS_00000324"; exon_number "2"; oId "TCONS_00000353"; class_code "u"; tss_id "TSS149";
LG1	Cufflinks	exon	1156802	1157038	.	+	.	gene_id "XLOC_000087"; transcript_id "TCONS_00000328"; exon_number "1"; oId "TCONS_00000357"; class_code "u"; tss_id "TSS152";
LG1	Cufflinks	exon	1157144	1157374	.	+	.	gene_id "XLOC_000087"; transcript_id "TCONS_00000328"; exon_number "2"; oId "TCONS_00000357"; class_code "u"; tss_id "TSS152";
LG1	Cufflinks	exon	1157489	1157667	.	+	.	gene_id "XLOC_000087"; transcript_id "TCONS_00000328"; exon_number "3"; oId "TCONS_00000357"; class_code "u"; tss_id "TSS152";
LG1	Cufflinks	exon	1158058	1158141	.	+	.	gene_id "XLOC_000087"; transcript_id "TCONS_00000328"; exon_number "4"; oId "TCONS_00000357"; class_code "u"; tss_id "TSS152";
LG1	Cufflinks	exon	1158869	1158891	.	+	.	gene_id "XLOC_000087"; transcript_id "TCONS_00000328"; exon_number "5"; oId "TCONS_00000357"; class_code "u"; tss_id "TSS152";
LG1	Cufflinks	exon	1156802	1157038	.	+	.	gene_id "XLOC_000087"; transcript_id "TCONS_00000329"; exon_number "1"; oId "TCONS_00000358"; class_code "u"; tss_id "TSS152";
LG1	Cufflinks	exon	1157144	1157374	.	+	.	gene_id "XLOC_000087"; transcript_id "TCONS_00000329"; exon_number "2"; oId "TCONS_00000358"; class_code "u"; tss_id "TSS152";
LG1	Cufflinks	exon	1157489	1157667	.	+	.	gene_id "XLOC_000087"; transcript_id "TCONS_00000329"; exon_number "3"; oId "TCONS_00000358"; class_code "u"; tss_id "TSS152";
LG1	Cufflinks	exon	1158058	1158141	.	+	.	gene_id "XLOC_000087"; transcript_id "TCONS_00000329"; exon_number "4"; oId "TCONS_00000358"; class_code "u"; tss_id "TSS152";
LG1	Cufflinks	exon	1159250	1159491	.	+	.	gene_id "XLOC_000087"; transcript_id "TCONS_00000329"; exon_number "5"; oId "TCONS_00000358"; class_code "u"; tss_id "TSS152";
LG1	Cufflinks	exon	1158957	1159457	.	+	.	gene_id "XLOC_000087"; transcript_id "TCONS_00000330"; exon_number "1"; oId "TCONS_00000359"; class_code "u"; tss_id "TSS153";
LG1	Cufflinks	exon	1491789	1492256	.	+	.	gene_id "XLOC_000103"; transcript_id "TCONS_00000354"; exon_number "1"; gene_name "gene34407-v1.0-hybrid"; oId "TCONS_00000384"; nearest_ref "PAC:27246888"; class_code "o"; tss_id "TSS171";
LG1	Cufflinks	exon	1492357	1492681	.	+	.	gene_id "XLOC_000103"; transcript_id "TCONS_00000354"; exon_number "2"; gene_name "gene34407-v1.0-hybrid"; oId "TCONS_00000384"; nearest_ref "PAC:27246888"; class_code "o"; tss_id "TSS171";
LG1	Cufflinks	exon	1496147	1496300	.	+	.	gene_id "XLOC_000103"; transcript_id "TCONS_00000354"; exon_number "3"; gene_name "gene34407-v1.0-hybrid"; oId "TCONS_00000384"; nearest_ref "PAC:27246888"; class_code "o"; tss_id "TSS171";
LG1	Cufflinks	exon	1535312	1536040	.	+	.	gene_id "XLOC_000108"; transcript_id "TCONS_00000365"; exon_number "1"; gene_name "gene30884-v1.0-hybrid"; oId "TCONS_00000396"; nearest_ref "PAC:27246415"; class_code "o"; tss_id "TSS177";
LG1	Cufflinks	exon	1536602	1536868	.	+	.	gene_id "XLOC_000108"; transcript_id "TCONS_00000365"; exon_number "2"; gene_name "gene30884-v1.0-hybrid"; oId "TCONS_00000396"; nearest_ref "PAC:27246415"; class_code "o"; tss_id "TSS177";
LG1	Cufflinks	exon	1538987	1538995	.	+	.	gene_id "XLOC_000109"; transcript_id "TCONS_00000370"; exon_number "1"; gene_name "gene30885-v1.0-hybrid"; oId "TCONS_00000401"; nearest_ref "PAC:27245109"; class_code "x"; tss_id "TSS179";
LG1	Cufflinks	exon	1539367	1539639	.	+	.	gene_id "XLOC_000109"; transcript_id "TCONS_00000370"; exon_number "2"; gene_name "gene30885-v1.0-hybrid"; oId "TCONS_00000401"; nearest_ref "PAC:27245109"; class_code "x"; tss_id "TSS179";
LG1	Cufflinks	exon	1634021	1634147	.	+	.	gene_id "XLOC_000117"; transcript_id "TCONS_00000389"; exon_number "1"; gene_name "gene30904-v1.0-hybrid"; oId "TCONS_00000423"; nearest_ref "PAC:27245011"; class_code "x"; tss_id "TSS190";
LG1	Cufflinks	exon	1634284	1634418	.	+	.	gene_id "XLOC_000117"; transcript_id "TCONS_00000389"; exon_number "2"; gene_name "gene30904-v1.0-hybrid"; oId "TCONS_00000423"; nearest_ref "PAC:27245011"; class_code "x"; tss_id "TSS190";
LG1	Cufflinks	exon	1634494	1634600	.	+	.	gene_id "XLOC_000117"; transcript_id "TCONS_00000389"; exon_number "3"; gene_name "gene30904-v1.0-hybrid"; oId "TCONS_00000423"; nearest_ref "PAC:27245011"; class_code "x"; tss_id "TSS190";
LG1	Cufflinks	exon	1635377	1635437	.	+	.	gene_id "XLOC_000117"; transcript_id "TCONS_00000389"; exon_number "4"; gene_name "gene30904-v1.0-hybrid"; oId "TCONS_00000423"; nearest_ref "PAC:27245011"; class_code "x"; tss_id "TSS190";
LG1	Cufflinks	exon	1635556	1635589	.	+	.	gene_id "XLOC_000117"; transcript_id "TCONS_00000389"; exon_number "5"; gene_name "gene30904-v1.0-hybrid"; oId "TCONS_00000423"; nearest_ref "PAC:27245011"; class_code "x"; tss_id "TSS190";
LG1	Cufflinks	exon	1635682	1636227	.	+	.	gene_id "XLOC_000117"; transcript_id "TCONS_00000389"; exon_number "6"; gene_name "gene30904-v1.0-hybrid"; oId "TCONS_00000423"; nearest_ref "PAC:27245011"; class_code "x"; tss_id "TSS190";
LG1	Cufflinks	exon	1634042	1634147	.	+	.	gene_id "XLOC_000117"; transcript_id "TCONS_00000391"; exon_number "1"; gene_name "gene30904-v1.0-hybrid"; oId "TCONS_00000425"; nearest_ref "PAC:27245011"; class_code "x"; tss_id "TSS190";
LG1	Cufflinks	exon	1634494	1634600	.	+	.	gene_id "XLOC_000117"; transcript_id "TCONS_00000391"; exon_number "2"; gene_name "gene30904-v1.0-hybrid"; oId "TCONS_00000425"; nearest_ref "PAC:27245011"; class_code "x"; tss_id "TSS190";
LG1	Cufflinks	exon	1635377	1635437	.	+	.	gene_id "XLOC_000117"; transcript_id "TCONS_00000391"; exon_number "3"; gene_name "gene30904-v1.0-hybrid"; oId "TCONS_00000425"; nearest_ref "PAC:27245011"; class_code "x"; tss_id "TSS190";
LG1	Cufflinks	exon	1635521	1635589	.	+	.	gene_id "XLOC_000117"; transcript_id "TCONS_00000391"; exon_number "4"; gene_name "gene30904-v1.0-hybrid"; oId "TCONS_00000425"; nearest_ref "PAC:27245011"; class_code "x"; tss_id "TSS190";
LG1	Cufflinks	exon	1635682	1636227	.	+	.	gene_id "XLOC_000117"; transcript_id "TCONS_00000391"; exon_number "5"; gene_name "gene30904-v1.0-hybrid"; oId "TCONS_00000425"; nearest_ref "PAC:27245011"; class_code "x"; tss_id "TSS190";
LG1	Cufflinks	exon	1634143	1634170	.	+	.	gene_id "XLOC_000117"; transcript_id "TCONS_00000393"; exon_number "1"; oId "TCONS_00000427"; class_code "u"; tss_id "TSS191";
LG1	Cufflinks	exon	1634284	1634600	.	+	.	gene_id "XLOC_000117"; transcript_id "TCONS_00000393"; exon_number "2"; oId "TCONS_00000427"; class_code "u"; tss_id "TSS191";
LG1	Cufflinks	exon	1635377	1635437	.	+	.	gene_id "XLOC_000117"; transcript_id "TCONS_00000393"; exon_number "3"; oId "TCONS_00000427"; class_code "u"; tss_id "TSS191";
LG1	Cufflinks	exon	1635556	1635589	.	+	.	gene_id "XLOC_000117"; transcript_id "TCONS_00000393"; exon_number "4"; oId "TCONS_00000427"; class_code "u"; tss_id "TSS191";
LG1	Cufflinks	exon	1635682	1636227	.	+	.	gene_id "XLOC_000117"; transcript_id "TCONS_00000393"; exon_number "5"; oId "TCONS_00000427"; class_code "u"; tss_id "TSS191";
LG1	Cufflinks	exon	1634143	1634170	.	+	.	gene_id "XLOC_000117"; transcript_id "TCONS_00000392"; exon_number "1"; oId "TCONS_00000426"; class_code "u"; tss_id "TSS191";
LG1	Cufflinks	exon	1634284	1634752	.	+	.	gene_id "XLOC_000117"; transcript_id "TCONS_00000392"; exon_number "2"; oId "TCONS_00000426"; class_code "u"; tss_id "TSS191";
LG1	Cufflinks	exon	1635377	1635437	.	+	.	gene_id "XLOC_000117"; transcript_id "TCONS_00000392"; exon_number "3"; oId "TCONS_00000426"; class_code "u"; tss_id "TSS191";
LG1	Cufflinks	exon	1635521	1635589	.	+	.	gene_id "XLOC_000117"; transcript_id "TCONS_00000392"; exon_number "4"; oId "TCONS_00000426"; class_code "u"; tss_id "TSS191";
LG1	Cufflinks	exon	1635682	1636227	.	+	.	gene_id "XLOC_000117"; transcript_id "TCONS_00000392"; exon_number "5"; oId "TCONS_00000426"; class_code "u"; tss_id "TSS191";
LG1	Cufflinks	exon	1635013	1635437	.	+	.	gene_id "XLOC_000117"; transcript_id "TCONS_00000395"; exon_number "1"; oId "TCONS_00000429"; class_code "u"; tss_id "TSS192";
LG1	Cufflinks	exon	1635556	1635589	.	+	.	gene_id "XLOC_000117"; transcript_id "TCONS_00000395"; exon_number "2"; oId "TCONS_00000429"; class_code "u"; tss_id "TSS192";
LG1	Cufflinks	exon	1635682	1636227	.	+	.	gene_id "XLOC_000117"; transcript_id "TCONS_00000395"; exon_number "3"; oId "TCONS_00000429"; class_code "u"; tss_id "TSS192";
LG1	Cufflinks	exon	1649015	1649019	.	+	.	gene_id "XLOC_000121"; transcript_id "TCONS_00000401"; exon_number "1"; gene_name "gene30910-v1.0-hybrid"; oId "TCONS_00000436"; nearest_ref "PAC:27245387"; class_code "x"; tss_id "TSS196";
LG1	Cufflinks	exon	1652123	1652434	.	+	.	gene_id "XLOC_000121"; transcript_id "TCONS_00000401"; exon_number "2"; gene_name "gene30910-v1.0-hybrid"; oId "TCONS_00000436"; nearest_ref "PAC:27245387"; class_code "x"; tss_id "TSS196";
LG1	Cufflinks	exon	1665417	1665505	.	+	.	gene_id "XLOC_000123"; transcript_id "TCONS_00000404"; exon_number "1"; gene_name "gene30913-v1.0-hybrid"; oId "TCONS_00000439"; nearest_ref "PAC:27245746"; class_code "o"; tss_id "TSS198";
LG1	Cufflinks	exon	1666996	1667331	.	+	.	gene_id "XLOC_000123"; transcript_id "TCONS_00000404"; exon_number "2"; gene_name "gene30913-v1.0-hybrid"; oId "TCONS_00000439"; nearest_ref "PAC:27245746"; class_code "o"; tss_id "TSS198";
LG1	Cufflinks	exon	2227635	2227640	.	+	.	gene_id "XLOC_000182"; transcript_id "TCONS_00000596"; exon_number "1"; gene_name "gene31034-v1.0-hybrid"; oId "TCONS_00000646"; nearest_ref "PAC:27245328"; class_code "o"; tss_id "TSS287";
LG1	Cufflinks	exon	2229188	2229482	.	+	.	gene_id "XLOC_000182"; transcript_id "TCONS_00000596"; exon_number "2"; gene_name "gene31034-v1.0-hybrid"; oId "TCONS_00000646"; nearest_ref "PAC:27245328"; class_code "o"; tss_id "TSS287";
LG1	Cufflinks	exon	2482379	2482662	.	+	.	gene_id "XLOC_000220"; transcript_id "TCONS_00000718"; exon_number "1"; oId "TCONS_00000775"; class_code "u"; tss_id "TSS341";
LG1	Cufflinks	exon	2483146	2483351	.	+	.	gene_id "XLOC_000220"; transcript_id "TCONS_00000718"; exon_number "2"; oId "TCONS_00000775"; class_code "u"; tss_id "TSS341";
LG1	Cufflinks	exon	2524958	2524981	.	+	.	gene_id "XLOC_000226"; transcript_id "TCONS_00000728"; exon_number "1"; oId "TCONS_00000785"; class_code "u"; tss_id "TSS349";
LG1	Cufflinks	exon	2525591	2525983	.	+	.	gene_id "XLOC_000226"; transcript_id "TCONS_00000728"; exon_number "2"; oId "TCONS_00000785"; class_code "u"; tss_id "TSS349";
LG1	Cufflinks	exon	2709448	2709506	.	+	.	gene_id "XLOC_000239"; transcript_id "TCONS_00000768"; exon_number "1"; gene_name "gene31132-v1.0-hybrid"; oId "TCONS_00000828"; nearest_ref "PAC:27246104"; class_code "x"; tss_id "TSS373";
LG1	Cufflinks	exon	2709978	2710358	.	+	.	gene_id "XLOC_000239"; transcript_id "TCONS_00000768"; exon_number "2"; gene_name "gene31132-v1.0-hybrid"; oId "TCONS_00000828"; nearest_ref "PAC:27246104"; class_code "x"; tss_id "TSS373";
LG1	Cufflinks	exon	2756602	2756606	.	+	.	gene_id "XLOC_000242"; transcript_id "TCONS_00000771"; exon_number "1"; gene_name "gene30628-v1.0-hybrid"; oId "TCONS_00000832"; nearest_ref "PAC:27245552"; class_code "x"; tss_id "TSS376";
LG1	Cufflinks	exon	2759222	2759449	.	+	.	gene_id "XLOC_000242"; transcript_id "TCONS_00000771"; exon_number "2"; gene_name "gene30628-v1.0-hybrid"; oId "TCONS_00000832"; nearest_ref "PAC:27245552"; class_code "x"; tss_id "TSS376";
LG1	Cufflinks	exon	2756903	2757283	.	+	.	gene_id "XLOC_000243"; transcript_id "TCONS_00000774"; exon_number "1"; oId "TCONS_00000835"; class_code "u"; tss_id "TSS377";
LG1	Cufflinks	exon	2757409	2757584	.	+	.	gene_id "XLOC_000243"; transcript_id "TCONS_00000774"; exon_number "2"; oId "TCONS_00000835"; class_code "u"; tss_id "TSS377";
LG1	Cufflinks	exon	2757915	2758297	.	+	.	gene_id "XLOC_000243"; transcript_id "TCONS_00000774"; exon_number "3"; oId "TCONS_00000835"; class_code "u"; tss_id "TSS377";
LG1	Cufflinks	exon	2756903	2757168	.	+	.	gene_id "XLOC_000243"; transcript_id "TCONS_00000776"; exon_number "1"; oId "TCONS_00000837"; class_code "u"; tss_id "TSS377";
LG1	Cufflinks	exon	2757360	2757584	.	+	.	gene_id "XLOC_000243"; transcript_id "TCONS_00000776"; exon_number "2"; oId "TCONS_00000837"; class_code "u"; tss_id "TSS377";
LG1	Cufflinks	exon	2757915	2758297	.	+	.	gene_id "XLOC_000243"; transcript_id "TCONS_00000776"; exon_number "3"; oId "TCONS_00000837"; class_code "u"; tss_id "TSS377";
LG1	Cufflinks	exon	2756903	2757283	.	+	.	gene_id "XLOC_000243"; transcript_id "TCONS_00000775"; exon_number "1"; oId "TCONS_00000836"; class_code "u"; tss_id "TSS377";
LG1	Cufflinks	exon	2757360	2757584	.	+	.	gene_id "XLOC_000243"; transcript_id "TCONS_00000775"; exon_number "2"; oId "TCONS_00000836"; class_code "u"; tss_id "TSS377";
LG1	Cufflinks	exon	2757915	2758297	.	+	.	gene_id "XLOC_000243"; transcript_id "TCONS_00000775"; exon_number "3"; oId "TCONS_00000836"; class_code "u"; tss_id "TSS377";
LG1	Cufflinks	exon	2756903	2757168	.	+	.	gene_id "XLOC_000243"; transcript_id "TCONS_00000773"; exon_number "1"; oId "TCONS_00000834"; class_code "u"; tss_id "TSS377";
LG1	Cufflinks	exon	2757360	2758297	.	+	.	gene_id "XLOC_000243"; transcript_id "TCONS_00000773"; exon_number "2"; oId "TCONS_00000834"; class_code "u"; tss_id "TSS377";
LG1	Cufflinks	exon	2756903	2757135	.	+	.	gene_id "XLOC_000243"; transcript_id "TCONS_00000772"; exon_number "1"; oId "TCONS_00000833"; class_code "u"; tss_id "TSS377";
LG1	Cufflinks	exon	2757208	2757283	.	+	.	gene_id "XLOC_000243"; transcript_id "TCONS_00000772"; exon_number "2"; oId "TCONS_00000833"; class_code "u"; tss_id "TSS377";
LG1	Cufflinks	exon	2757360	2758297	.	+	.	gene_id "XLOC_000243"; transcript_id "TCONS_00000772"; exon_number "3"; oId "TCONS_00000833"; class_code "u"; tss_id "TSS377";
LG1	Cufflinks	exon	3026669	3026840	.	+	.	gene_id "XLOC_000270"; transcript_id "TCONS_00000841"; exon_number "1"; gene_name "gene30810-v1.0-hybrid"; oId "TCONS_00000907"; nearest_ref "PAC:27246758"; class_code "x"; tss_id "TSS416";
LG1	Cufflinks	exon	3027638	3027870	.	+	.	gene_id "XLOC_000270"; transcript_id "TCONS_00000841"; exon_number "2"; gene_name "gene30810-v1.0-hybrid"; oId "TCONS_00000907"; nearest_ref "PAC:27246758"; class_code "x"; tss_id "TSS416";
LG1	Cufflinks	exon	3095458	3095548	.	+	.	gene_id "XLOC_000278"; transcript_id "TCONS_00000871"; exon_number "1"; gene_name "gene30826-v1.0-hybrid"; oId "TCONS_00000938"; nearest_ref "PAC:27246242"; class_code "o"; tss_id "TSS427";
LG1	Cufflinks	exon	3098956	3099152	.	+	.	gene_id "XLOC_000278"; transcript_id "TCONS_00000871"; exon_number "2"; gene_name "gene30826-v1.0-hybrid"; oId "TCONS_00000938"; nearest_ref "PAC:27246242"; class_code "o"; tss_id "TSS427";
LG1	Cufflinks	exon	3295086	3298135	.	+	.	gene_id "XLOC_000302"; transcript_id "TCONS_00000941"; exon_number "1"; gene_name "gene30868-v1.0-hybrid"; oId "TCONS_00001013"; nearest_ref "PAC:27246038"; class_code "x"; tss_id "TSS461";
LG1	Cufflinks	exon	3301871	3302552	.	+	.	gene_id "XLOC_000302"; transcript_id "TCONS_00000941"; exon_number "2"; gene_name "gene30868-v1.0-hybrid"; oId "TCONS_00001013"; nearest_ref "PAC:27246038"; class_code "x"; tss_id "TSS461";
LG1	Cufflinks	exon	3299398	3299405	.	+	.	gene_id "XLOC_000302"; transcript_id "TCONS_00000944"; exon_number "1"; gene_name "gene30868-v1.0-hybrid"; oId "TCONS_00001016"; nearest_ref "PAC:27246038"; class_code "x"; tss_id "TSS463";
LG1	Cufflinks	exon	3301879	3302552	.	+	.	gene_id "XLOC_000302"; transcript_id "TCONS_00000944"; exon_number "2"; gene_name "gene30868-v1.0-hybrid"; oId "TCONS_00001016"; nearest_ref "PAC:27246038"; class_code "x"; tss_id "TSS463";
LG1	Cufflinks	exon	3299398	3299405	.	+	.	gene_id "XLOC_000302"; transcript_id "TCONS_00000943"; exon_number "1"; gene_name "gene30868-v1.0-hybrid"; oId "TCONS_00001015"; nearest_ref "PAC:27246038"; class_code "x"; tss_id "TSS463";
LG1	Cufflinks	exon	3301909	3302552	.	+	.	gene_id "XLOC_000302"; transcript_id "TCONS_00000943"; exon_number "2"; gene_name "gene30868-v1.0-hybrid"; oId "TCONS_00001015"; nearest_ref "PAC:27246038"; class_code "x"; tss_id "TSS463";
LG1	Cufflinks	exon	3322408	3322716	.	+	.	gene_id "XLOC_000305"; transcript_id "TCONS_00000950"; exon_number "1"; oId "TCONS_00001023"; class_code "u"; tss_id "TSS467";
LG1	Cufflinks	exon	3322773	3323708	.	+	.	gene_id "XLOC_000305"; transcript_id "TCONS_00000950"; exon_number "2"; oId "TCONS_00001023"; class_code "u"; tss_id "TSS467";
LG1	Cufflinks	exon	3450050	3450476	.	+	.	gene_id "XLOC_000312"; transcript_id "TCONS_00000974"; exon_number "1"; gene_name "gene26520-v1.0-hybrid"; oId "TCONS_00001049"; nearest_ref "PAC:27245433"; class_code "o"; tss_id "TSS475";
LG1	Cufflinks	exon	3665902	3666122	.	+	.	gene_id "XLOC_000324"; transcript_id "TCONS_00001032"; exon_number "1"; oId "TCONS_00001110"; class_code "u"; tss_id "TSS493";
LG1	Cufflinks	exon	3873573	3873960	.	+	.	gene_id "XLOC_000339"; transcript_id "TCONS_00001071"; exon_number "1"; gene_name "gene26574-v1.0-hybrid"; oId "TCONS_00001154"; nearest_ref "PAC:27245258"; class_code "o"; tss_id "TSS513";
LG1	Cufflinks	exon	3877455	3877460	.	+	.	gene_id "XLOC_000339"; transcript_id "TCONS_00001071"; exon_number "2"; gene_name "gene26574-v1.0-hybrid"; oId "TCONS_00001154"; nearest_ref "PAC:27245258"; class_code "o"; tss_id "TSS513";
LG1	Cufflinks	exon	3919289	3920983	.	+	.	gene_id "XLOC_000342"; transcript_id "TCONS_00001078"; exon_number "1"; gene_name "gene26580-v1.0-hybrid"; oId "TCONS_00001162"; nearest_ref "PAC:27245454"; class_code "x"; tss_id "TSS519";
LG1	Cufflinks	exon	3922001	3922574	.	+	.	gene_id "XLOC_000342"; transcript_id "TCONS_00001078"; exon_number "2"; gene_name "gene26580-v1.0-hybrid"; oId "TCONS_00001162"; nearest_ref "PAC:27245454"; class_code "x"; tss_id "TSS519";
LG1	Cufflinks	exon	4661311	4661508	.	+	.	gene_id "XLOC_000417"; transcript_id "TCONS_00001291"; exon_number "1"; oId "TCONS_00001388"; class_code "u"; tss_id "TSS635";
LG1	Cufflinks	exon	4661895	4662504	.	+	.	gene_id "XLOC_000417"; transcript_id "TCONS_00001291"; exon_number "2"; oId "TCONS_00001388"; class_code "u"; tss_id "TSS635";
LG1	Cufflinks	exon	4662864	4663190	.	+	.	gene_id "XLOC_000417"; transcript_id "TCONS_00001291"; exon_number "3"; oId "TCONS_00001388"; class_code "u"; tss_id "TSS635";
LG1	Cufflinks	exon	4661311	4661508	.	+	.	gene_id "XLOC_000417"; transcript_id "TCONS_00001290"; exon_number "1"; oId "TCONS_00001387"; class_code "u"; tss_id "TSS635";
LG1	Cufflinks	exon	4662864	4663190	.	+	.	gene_id "XLOC_000417"; transcript_id "TCONS_00001290"; exon_number "2"; oId "TCONS_00001387"; class_code "u"; tss_id "TSS635";
LG1	Cufflinks	exon	4661311	4661508	.	+	.	gene_id "XLOC_000417"; transcript_id "TCONS_00001289"; exon_number "1"; oId "TCONS_00001386"; class_code "u"; tss_id "TSS635";
LG1	Cufflinks	exon	4662356	4662504	.	+	.	gene_id "XLOC_000417"; transcript_id "TCONS_00001289"; exon_number "2"; oId "TCONS_00001386"; class_code "u"; tss_id "TSS635";
LG1	Cufflinks	exon	4662864	4663190	.	+	.	gene_id "XLOC_000417"; transcript_id "TCONS_00001289"; exon_number "3"; oId "TCONS_00001386"; class_code "u"; tss_id "TSS635";
LG1	Cufflinks	exon	4696222	4696722	.	+	.	gene_id "XLOC_000420"; transcript_id "TCONS_00001296"; exon_number "1"; oId "TCONS_00001394"; class_code "u"; tss_id "TSS638";
LG1	Cufflinks	exon	4697020	4697483	.	+	.	gene_id "XLOC_000420"; transcript_id "TCONS_00001296"; exon_number "2"; oId "TCONS_00001394"; class_code "u"; tss_id "TSS638";
LG1	Cufflinks	exon	4699451	4699682	.	+	.	gene_id "XLOC_000421"; transcript_id "TCONS_00001298"; exon_number "1"; gene_name "gene11404-v1.0-hybrid"; oId "TCONS_00001396"; nearest_ref "PAC:27247269"; class_code "o"; tss_id "TSS639";
LG1	Cufflinks	exon	4704448	4705708	.	+	.	gene_id "XLOC_000421"; transcript_id "TCONS_00001298"; exon_number "2"; gene_name "gene11404-v1.0-hybrid"; oId "TCONS_00001396"; nearest_ref "PAC:27247269"; class_code "o"; tss_id "TSS639";
LG1	Cufflinks	exon	4927558	4927808	.	+	.	gene_id "XLOC_000437"; transcript_id "TCONS_00001353"; exon_number "1"; gene_name "gene02022-v1.0-hybrid"; oId "TCONS_00001454"; nearest_ref "PAC:27246178"; class_code "x"; tss_id "TSS667";
LG1	Cufflinks	exon	4928319	4928563	.	+	.	gene_id "XLOC_000437"; transcript_id "TCONS_00001353"; exon_number "2"; gene_name "gene02022-v1.0-hybrid"; oId "TCONS_00001454"; nearest_ref "PAC:27246178"; class_code "x"; tss_id "TSS667";
LG1	Cufflinks	exon	4992827	4992832	.	+	.	gene_id "XLOC_000441"; transcript_id "TCONS_00001361"; exon_number "1"; gene_name "gene02033-v1.0-hybrid"; oId "TCONS_00001463"; nearest_ref "PAC:27246901"; class_code "x"; tss_id "TSS671";
LG1	Cufflinks	exon	4994736	4994956	.	+	.	gene_id "XLOC_000441"; transcript_id "TCONS_00001361"; exon_number "2"; gene_name "gene02033-v1.0-hybrid"; oId "TCONS_00001463"; nearest_ref "PAC:27246901"; class_code "x"; tss_id "TSS671";
LG1	Cufflinks	exon	5021769	5023213	.	+	.	gene_id "XLOC_000443"; transcript_id "TCONS_00001363"; exon_number "1"; oId "TCONS_00001465"; class_code "u"; tss_id "TSS673";
LG1	Cufflinks	exon	5023323	5024380	.	+	.	gene_id "XLOC_000443"; transcript_id "TCONS_00001363"; exon_number "2"; oId "TCONS_00001465"; class_code "u"; tss_id "TSS673";
LG1	Cufflinks	exon	5021860	5022346	.	+	.	gene_id "XLOC_000443"; transcript_id "TCONS_00001364"; exon_number "1"; oId "TCONS_00001466"; class_code "u"; tss_id "TSS673";
LG1	Cufflinks	exon	5023323	5024380	.	+	.	gene_id "XLOC_000443"; transcript_id "TCONS_00001364"; exon_number "2"; oId "TCONS_00001466"; class_code "u"; tss_id "TSS673";
LG1	Cufflinks	exon	5021904	5022346	.	+	.	gene_id "XLOC_000443"; transcript_id "TCONS_00001365"; exon_number "1"; oId "TCONS_00001467"; class_code "u"; tss_id "TSS674";
LG1	Cufflinks	exon	5022835	5024380	.	+	.	gene_id "XLOC_000443"; transcript_id "TCONS_00001365"; exon_number "2"; oId "TCONS_00001467"; class_code "u"; tss_id "TSS674";
LG1	Cufflinks	exon	5021910	5022346	.	+	.	gene_id "XLOC_000443"; transcript_id "TCONS_00001366"; exon_number "1"; oId "TCONS_00001468"; class_code "u"; tss_id "TSS674";
LG1	Cufflinks	exon	5024447	5024553	.	+	.	gene_id "XLOC_000443"; transcript_id "TCONS_00001366"; exon_number "2"; oId "TCONS_00001468"; class_code "u"; tss_id "TSS674";
LG1	Cufflinks	exon	5021911	5022284	.	+	.	gene_id "XLOC_000443"; transcript_id "TCONS_00001368"; exon_number "1"; oId "TCONS_00001470"; class_code "u"; tss_id "TSS674";
LG1	Cufflinks	exon	5023323	5024380	.	+	.	gene_id "XLOC_000443"; transcript_id "TCONS_00001368"; exon_number "2"; oId "TCONS_00001470"; class_code "u"; tss_id "TSS674";
LG1	Cufflinks	exon	5021911	5022348	.	+	.	gene_id "XLOC_000443"; transcript_id "TCONS_00001367"; exon_number "1"; oId "TCONS_00001469"; class_code "u"; tss_id "TSS674";
LG1	Cufflinks	exon	5023323	5024380	.	+	.	gene_id "XLOC_000443"; transcript_id "TCONS_00001367"; exon_number "2"; oId "TCONS_00001469"; class_code "u"; tss_id "TSS674";
LG1	Cufflinks	exon	5181677	5182234	.	+	.	gene_id "XLOC_000462"; transcript_id "TCONS_00001415"; exon_number "1"; gene_name "gene02067-v1.0-hybrid"; oId "TCONS_00001519"; nearest_ref "PAC:27244448"; class_code "o"; tss_id "TSS705";
LG1	Cufflinks	exon	5182856	5183041	.	+	.	gene_id "XLOC_000462"; transcript_id "TCONS_00001415"; exon_number "2"; gene_name "gene02067-v1.0-hybrid"; oId "TCONS_00001519"; nearest_ref "PAC:27244448"; class_code "o"; tss_id "TSS705";
LG1	Cufflinks	exon	5391378	5392167	.	+	.	gene_id "XLOC_000484"; transcript_id "TCONS_00001503"; exon_number "1"; gene_name "gene02112-v1.0-hybrid"; oId "TCONS_00001611"; nearest_ref "PAC:27246206"; class_code "x"; tss_id "TSS735";
LG1	Cufflinks	exon	5392274	5392304	.	+	.	gene_id "XLOC_000484"; transcript_id "TCONS_00001503"; exon_number "2"; gene_name "gene02112-v1.0-hybrid"; oId "TCONS_00001611"; nearest_ref "PAC:27246206"; class_code "x"; tss_id "TSS735";
LG1	Cufflinks	exon	5417430	5417436	.	+	.	gene_id "XLOC_000485"; transcript_id "TCONS_00001504"; exon_number "1"; gene_name "gene01918-v1.0-hybrid"; oId "TCONS_00001612"; nearest_ref "PAC:27246778"; class_code "x"; tss_id "TSS736";
LG1	Cufflinks	exon	5418470	5418722	.	+	.	gene_id "XLOC_000485"; transcript_id "TCONS_00001504"; exon_number "2"; gene_name "gene01918-v1.0-hybrid"; oId "TCONS_00001612"; nearest_ref "PAC:27246778"; class_code "x"; tss_id "TSS736";
LG1	Cufflinks	exon	5457882	5458074	.	+	.	gene_id "XLOC_000486"; transcript_id "TCONS_00001505"; exon_number "1"; oId "TCONS_00001613"; class_code "u"; tss_id "TSS737";
LG1	Cufflinks	exon	5459914	5460219	.	+	.	gene_id "XLOC_000486"; transcript_id "TCONS_00001505"; exon_number "2"; oId "TCONS_00001613"; class_code "u"; tss_id "TSS737";
LG1	Cufflinks	exon	5457887	5458074	.	+	.	gene_id "XLOC_000486"; transcript_id "TCONS_00001506"; exon_number "1"; oId "TCONS_00001614"; class_code "u"; tss_id "TSS737";
LG1	Cufflinks	exon	5458492	5460219	.	+	.	gene_id "XLOC_000486"; transcript_id "TCONS_00001506"; exon_number "2"; oId "TCONS_00001614"; class_code "u"; tss_id "TSS737";
LG1	Cufflinks	exon	5458184	5460219	.	+	.	gene_id "XLOC_000486"; transcript_id "TCONS_00001507"; exon_number "1"; oId "TCONS_00001615"; class_code "u"; tss_id "TSS738";
LG1	Cufflinks	exon	5545583	5545588	.	+	.	gene_id "XLOC_000491"; transcript_id "TCONS_00001529"; exon_number "1"; gene_name "gene12642-v1.0-hybrid"; oId "TCONS_00001638"; nearest_ref "PAC:27244120"; class_code "x"; tss_id "TSS748";
LG1	Cufflinks	exon	5547399	5548022	.	+	.	gene_id "XLOC_000491"; transcript_id "TCONS_00001529"; exon_number "2"; gene_name "gene12642-v1.0-hybrid"; oId "TCONS_00001638"; nearest_ref "PAC:27244120"; class_code "x"; tss_id "TSS748";
LG1	Cufflinks	exon	5608499	5608784	.	+	.	gene_id "XLOC_000500"; transcript_id "TCONS_00001546"; exon_number "1"; gene_name "gene35181-v1.0-hybrid"; oId "TCONS_00001656"; nearest_ref "PAC:27246873"; class_code "x"; tss_id "TSS762";
LG1	Cufflinks	exon	5613164	5613557	.	+	.	gene_id "XLOC_000500"; transcript_id "TCONS_00001546"; exon_number "2"; gene_name "gene35181-v1.0-hybrid"; oId "TCONS_00001656"; nearest_ref "PAC:27246873"; class_code "x"; tss_id "TSS762";
LG1	Cufflinks	exon	5661392	5661632	.	+	.	gene_id "XLOC_000503"; transcript_id "TCONS_00001553"; exon_number "1"; oId "TCONS_00001664"; class_code "u"; tss_id "TSS765";
LG1	Cufflinks	exon	5661712	5662257	.	+	.	gene_id "XLOC_000503"; transcript_id "TCONS_00001553"; exon_number "2"; oId "TCONS_00001664"; class_code "u"; tss_id "TSS765";
LG1	Cufflinks	exon	5913716	5914109	.	+	.	gene_id "XLOC_000537"; transcript_id "TCONS_00001655"; exon_number "1"; gene_name "gene12730-v1.0-hybrid"; oId "TCONS_00001774"; nearest_ref "PAC:27246928"; class_code "o"; tss_id "TSS828";
LG1	Cufflinks	exon	5915076	5915691	.	+	.	gene_id "XLOC_000537"; transcript_id "TCONS_00001655"; exon_number "2"; gene_name "gene12730-v1.0-hybrid"; oId "TCONS_00001774"; nearest_ref "PAC:27246928"; class_code "o"; tss_id "TSS828";
LG1	Cufflinks	exon	6405401	6405668	.	+	.	gene_id "XLOC_000582"; transcript_id "TCONS_00001804"; exon_number "1"; oId "TCONS_00001930"; class_code "u"; tss_id "TSS907";
LG1	Cufflinks	exon	6407571	6407739	.	+	.	gene_id "XLOC_000582"; transcript_id "TCONS_00001804"; exon_number "2"; oId "TCONS_00001930"; class_code "u"; tss_id "TSS907";
LG1	Cufflinks	exon	6423418	6423886	.	+	.	gene_id "XLOC_000584"; transcript_id "TCONS_00001810"; exon_number "1"; gene_name "gene12921-v1.0-hybrid"; oId "TCONS_00001936"; nearest_ref "PAC:27246182"; class_code "o"; tss_id "TSS909";
LG1	Cufflinks	exon	6425183	6425230	.	+	.	gene_id "XLOC_000584"; transcript_id "TCONS_00001810"; exon_number "2"; gene_name "gene12921-v1.0-hybrid"; oId "TCONS_00001936"; nearest_ref "PAC:27246182"; class_code "o"; tss_id "TSS909";
LG1	Cufflinks	exon	6428862	6428981	.	+	.	gene_id "XLOC_000584"; transcript_id "TCONS_00001810"; exon_number "3"; gene_name "gene12921-v1.0-hybrid"; oId "TCONS_00001936"; nearest_ref "PAC:27246182"; class_code "o"; tss_id "TSS909";
LG1	Cufflinks	exon	6429308	6429653	.	+	.	gene_id "XLOC_000584"; transcript_id "TCONS_00001810"; exon_number "4"; gene_name "gene12921-v1.0-hybrid"; oId "TCONS_00001936"; nearest_ref "PAC:27246182"; class_code "o"; tss_id "TSS909";
LG1	Cufflinks	exon	6433630	6433734	.	+	.	gene_id "XLOC_000584"; transcript_id "TCONS_00001810"; exon_number "5"; gene_name "gene12921-v1.0-hybrid"; oId "TCONS_00001936"; nearest_ref "PAC:27246182"; class_code "o"; tss_id "TSS909";
LG1	Cufflinks	exon	6460153	6460431	.	+	.	gene_id "XLOC_000586"; transcript_id "TCONS_00001817"; exon_number "1"; gene_name "gene12927-v1.0-hybrid"; oId "TCONS_00001943"; nearest_ref "PAC:27246459"; class_code "o"; tss_id "TSS912";
LG1	Cufflinks	exon	6461234	6461392	.	+	.	gene_id "XLOC_000586"; transcript_id "TCONS_00001817"; exon_number "2"; gene_name "gene12927-v1.0-hybrid"; oId "TCONS_00001943"; nearest_ref "PAC:27246459"; class_code "o"; tss_id "TSS912";
LG1	Cufflinks	exon	6463593	6463675	.	+	.	gene_id "XLOC_000586"; transcript_id "TCONS_00001817"; exon_number "3"; gene_name "gene12927-v1.0-hybrid"; oId "TCONS_00001943"; nearest_ref "PAC:27246459"; class_code "o"; tss_id "TSS912";
LG1	Cufflinks	exon	6593841	6594180	.	+	.	gene_id "XLOC_000602"; transcript_id "TCONS_00001856"; exon_number "1"; gene_name "gene12954-v1.0-hybrid"; oId "TCONS_00001986"; nearest_ref "PAC:27247160"; class_code "o"; tss_id "TSS938";
LG1	Cufflinks	exon	6596907	6597470	.	+	.	gene_id "XLOC_000602"; transcript_id "TCONS_00001856"; exon_number "2"; gene_name "gene12954-v1.0-hybrid"; oId "TCONS_00001986"; nearest_ref "PAC:27247160"; class_code "o"; tss_id "TSS938";
LG1	Cufflinks	exon	6795109	6795439	.	+	.	gene_id "XLOC_000615"; transcript_id "TCONS_00001942"; exon_number "1"; oId "TCONS_00002077"; class_code "u"; tss_id "TSS971";
LG1	Cufflinks	exon	6795628	6795650	.	+	.	gene_id "XLOC_000615"; transcript_id "TCONS_00001942"; exon_number "2"; oId "TCONS_00002077"; class_code "u"; tss_id "TSS971";
LG1	Cufflinks	exon	6799644	6800425	.	+	.	gene_id "XLOC_000616"; transcript_id "TCONS_00001943"; exon_number "1"; gene_name "gene12982-v1.0-hybrid"; oId "TCONS_00002078"; nearest_ref "PAC:27245249"; class_code "i"; tss_id "TSS972";
LG1	Cufflinks	exon	6800510	6801201	.	+	.	gene_id "XLOC_000616"; transcript_id "TCONS_00001946"; exon_number "1"; gene_name "gene12982-v1.0-hybrid"; oId "TCONS_00002081"; nearest_ref "PAC:27245249"; class_code "i"; tss_id "TSS973";
LG1	Cufflinks	exon	6866158	6866164	.	+	.	gene_id "XLOC_000622"; transcript_id "TCONS_00001963"; exon_number "1"; gene_name "gene12996-v1.0-hybrid"; oId "TCONS_00002100"; nearest_ref "PAC:27247253"; class_code "x"; tss_id "TSS979";
LG1	Cufflinks	exon	6868373	6868668	.	+	.	gene_id "XLOC_000622"; transcript_id "TCONS_00001963"; exon_number "2"; gene_name "gene12996-v1.0-hybrid"; oId "TCONS_00002100"; nearest_ref "PAC:27247253"; class_code "x"; tss_id "TSS979";
LG1	Cufflinks	exon	7066794	7068037	.	+	.	gene_id "XLOC_000639"; transcript_id "TCONS_00002023"; exon_number "1"; gene_name "gene13028-v1.0-hybrid"; oId "TCONS_00002166"; nearest_ref "PAC:27244845"; class_code "i"; tss_id "TSS1007";
LG1	Cufflinks	exon	7066794	7066923	.	+	.	gene_id "XLOC_000639"; transcript_id "TCONS_00002024"; exon_number "1"; gene_name "gene13028-v1.0-hybrid"; oId "TCONS_00002167"; nearest_ref "PAC:27244845"; class_code "x"; tss_id "TSS1007";
LG1	Cufflinks	exon	7067023	7067203	.	+	.	gene_id "XLOC_000639"; transcript_id "TCONS_00002024"; exon_number "2"; gene_name "gene13028-v1.0-hybrid"; oId "TCONS_00002167"; nearest_ref "PAC:27244845"; class_code "x"; tss_id "TSS1007";
LG1	Cufflinks	exon	7069058	7070483	.	+	.	gene_id "XLOC_000639"; transcript_id "TCONS_00002024"; exon_number "3"; gene_name "gene13028-v1.0-hybrid"; oId "TCONS_00002167"; nearest_ref "PAC:27244845"; class_code "x"; tss_id "TSS1007";
LG1	Cufflinks	exon	7184706	7184820	.	+	.	gene_id "XLOC_000648"; transcript_id "TCONS_00002086"; exon_number "1"; oId "TCONS_00002234"; class_code "u"; tss_id "TSS1024";
LG1	Cufflinks	exon	7185396	7186177	.	+	.	gene_id "XLOC_000648"; transcript_id "TCONS_00002086"; exon_number "2"; oId "TCONS_00002234"; class_code "u"; tss_id "TSS1024";
LG1	Cufflinks	exon	7184720	7186177	.	+	.	gene_id "XLOC_000648"; transcript_id "TCONS_00002087"; exon_number "1"; oId "TCONS_00002235"; class_code "u"; tss_id "TSS1024";
LG1	Cufflinks	exon	7184721	7184820	.	+	.	gene_id "XLOC_000648"; transcript_id "TCONS_00002088"; exon_number "1"; oId "TCONS_00002236"; class_code "u"; tss_id "TSS1024";
LG1	Cufflinks	exon	7188738	7189512	.	+	.	gene_id "XLOC_000648"; transcript_id "TCONS_00002088"; exon_number "2"; oId "TCONS_00002236"; class_code "u"; tss_id "TSS1024";
LG1	Cufflinks	exon	7444257	7444594	.	+	.	gene_id "XLOC_000676"; transcript_id "TCONS_00002151"; exon_number "1"; oId "TCONS_00002305"; class_code "u"; tss_id "TSS1066";
LG1	Cufflinks	exon	7444679	7445063	.	+	.	gene_id "XLOC_000676"; transcript_id "TCONS_00002151"; exon_number "2"; oId "TCONS_00002305"; class_code "u"; tss_id "TSS1066";
LG1	Cufflinks	exon	7493242	7493249	.	+	.	gene_id "XLOC_000680"; transcript_id "TCONS_00002155"; exon_number "1"; gene_name "gene14529-v1.0-hybrid"; oId "TCONS_00002309"; nearest_ref "PAC:27243866"; class_code "x"; tss_id "TSS1070";
LG1	Cufflinks	exon	7497526	7498406	.	+	.	gene_id "XLOC_000680"; transcript_id "TCONS_00002155"; exon_number "2"; gene_name "gene14529-v1.0-hybrid"; oId "TCONS_00002309"; nearest_ref "PAC:27243866"; class_code "x"; tss_id "TSS1070";
LG1	Cufflinks	exon	7512084	7512280	.	+	.	gene_id "XLOC_000681"; transcript_id "TCONS_00002157"; exon_number "1"; gene_name "gene14535-v1.0-hybrid"; oId "TCONS_00002311"; nearest_ref "PAC:27246057"; class_code "x"; tss_id "TSS1071";
LG1	Cufflinks	exon	7512665	7513318	.	+	.	gene_id "XLOC_000681"; transcript_id "TCONS_00002157"; exon_number "2"; gene_name "gene14535-v1.0-hybrid"; oId "TCONS_00002311"; nearest_ref "PAC:27246057"; class_code "x"; tss_id "TSS1071";
LG1	Cufflinks	exon	7512092	7512280	.	+	.	gene_id "XLOC_000681"; transcript_id "TCONS_00002158"; exon_number "1"; gene_name "gene14535-v1.0-hybrid"; oId "TCONS_00002312"; nearest_ref "PAC:27246057"; class_code "x"; tss_id "TSS1071";
LG1	Cufflinks	exon	7512502	7513318	.	+	.	gene_id "XLOC_000681"; transcript_id "TCONS_00002158"; exon_number "2"; gene_name "gene14535-v1.0-hybrid"; oId "TCONS_00002312"; nearest_ref "PAC:27246057"; class_code "x"; tss_id "TSS1071";
LG1	Cufflinks	exon	7529253	7529260	.	+	.	gene_id "XLOC_000685"; transcript_id "TCONS_00002168"; exon_number "1"; gene_name "gene14540-v1.0-hybrid"; oId "TCONS_00002322"; nearest_ref "PAC:27244128"; class_code "o"; tss_id "TSS1078";
LG1	Cufflinks	exon	7530329	7530896	.	+	.	gene_id "XLOC_000685"; transcript_id "TCONS_00002168"; exon_number "2"; gene_name "gene14540-v1.0-hybrid"; oId "TCONS_00002322"; nearest_ref "PAC:27244128"; class_code "o"; tss_id "TSS1078";
LG1	Cufflinks	exon	7884236	7884372	.	+	.	gene_id "XLOC_000708"; transcript_id "TCONS_00002266"; exon_number "1"; oId "TCONS_00002429"; class_code "u"; tss_id "TSS1117";
LG1	Cufflinks	exon	7884555	7886478	.	+	.	gene_id "XLOC_000708"; transcript_id "TCONS_00002266"; exon_number "2"; oId "TCONS_00002429"; class_code "u"; tss_id "TSS1117";
LG1	Cufflinks	exon	7884260	7884372	.	+	.	gene_id "XLOC_000708"; transcript_id "TCONS_00002267"; exon_number "1"; oId "TCONS_00002430"; class_code "u"; tss_id "TSS1117";
LG1	Cufflinks	exon	7885470	7886478	.	+	.	gene_id "XLOC_000708"; transcript_id "TCONS_00002267"; exon_number "2"; oId "TCONS_00002430"; class_code "u"; tss_id "TSS1117";
LG1	Cufflinks	exon	8023365	8025582	.	+	.	gene_id "XLOC_000724"; transcript_id "TCONS_00002295"; exon_number "1"; oId "TCONS_00002463"; class_code "u"; tss_id "TSS1139";
LG1	Cufflinks	exon	8157800	8158125	.	+	.	gene_id "XLOC_000736"; transcript_id "TCONS_00002346"; exon_number "1"; gene_name "gene14891-v1.0-hybrid"; oId "TCONS_00002515"; nearest_ref "PAC:27246454"; class_code "x"; tss_id "TSS1162";
LG1	Cufflinks	exon	8369065	8369070	.	+	.	gene_id "XLOC_000757"; transcript_id "TCONS_00002404"; exon_number "1"; gene_name "gene14939-v1.0-hybrid"; oId "TCONS_00002577"; nearest_ref "PAC:27244440"; class_code "o"; tss_id "TSS1192";
LG1	Cufflinks	exon	8373140	8373376	.	+	.	gene_id "XLOC_000757"; transcript_id "TCONS_00002404"; exon_number "2"; gene_name "gene14939-v1.0-hybrid"; oId "TCONS_00002577"; nearest_ref "PAC:27244440"; class_code "o"; tss_id "TSS1192";
LG1	Cufflinks	exon	8376951	8377131	.	+	.	gene_id "XLOC_000757"; transcript_id "TCONS_00002404"; exon_number "3"; gene_name "gene14939-v1.0-hybrid"; oId "TCONS_00002577"; nearest_ref "PAC:27244440"; class_code "o"; tss_id "TSS1192";
LG1	Cufflinks	exon	8369065	8369070	.	+	.	gene_id "XLOC_000757"; transcript_id "TCONS_00002403"; exon_number "1"; gene_name "gene14939-v1.0-hybrid"; oId "TCONS_00002576"; nearest_ref "PAC:27244440"; class_code "o"; tss_id "TSS1192";
LG1	Cufflinks	exon	8373140	8373451	.	+	.	gene_id "XLOC_000757"; transcript_id "TCONS_00002403"; exon_number "2"; gene_name "gene14939-v1.0-hybrid"; oId "TCONS_00002576"; nearest_ref "PAC:27244440"; class_code "o"; tss_id "TSS1192";
LG1	Cufflinks	exon	8377071	8377131	.	+	.	gene_id "XLOC_000757"; transcript_id "TCONS_00002403"; exon_number "3"; gene_name "gene14939-v1.0-hybrid"; oId "TCONS_00002576"; nearest_ref "PAC:27244440"; class_code "o"; tss_id "TSS1192";
LG1	Cufflinks	exon	8372587	8372597	.	+	.	gene_id "XLOC_000757"; transcript_id "TCONS_00002405"; exon_number "1"; gene_name "gene14939-v1.0-hybrid"; oId "TCONS_00002578"; nearest_ref "PAC:27244440"; class_code "o"; tss_id "TSS1193";
LG1	Cufflinks	exon	8373140	8373376	.	+	.	gene_id "XLOC_000757"; transcript_id "TCONS_00002405"; exon_number "2"; gene_name "gene14939-v1.0-hybrid"; oId "TCONS_00002578"; nearest_ref "PAC:27244440"; class_code "o"; tss_id "TSS1193";
LG1	Cufflinks	exon	8376951	8377131	.	+	.	gene_id "XLOC_000757"; transcript_id "TCONS_00002405"; exon_number "3"; gene_name "gene14939-v1.0-hybrid"; oId "TCONS_00002578"; nearest_ref "PAC:27244440"; class_code "o"; tss_id "TSS1193";
LG1	Cufflinks	exon	8372590	8372597	.	+	.	gene_id "XLOC_000757"; transcript_id "TCONS_00002406"; exon_number "1"; gene_name "gene14939-v1.0-hybrid"; oId "TCONS_00002579"; nearest_ref "PAC:27244440"; class_code "o"; tss_id "TSS1193";
LG1	Cufflinks	exon	8373084	8373451	.	+	.	gene_id "XLOC_000757"; transcript_id "TCONS_00002406"; exon_number "2"; gene_name "gene14939-v1.0-hybrid"; oId "TCONS_00002579"; nearest_ref "PAC:27244440"; class_code "o"; tss_id "TSS1193";
LG1	Cufflinks	exon	8377071	8377131	.	+	.	gene_id "XLOC_000757"; transcript_id "TCONS_00002406"; exon_number "3"; gene_name "gene14939-v1.0-hybrid"; oId "TCONS_00002579"; nearest_ref "PAC:27244440"; class_code "o"; tss_id "TSS1193";
LG1	Cufflinks	exon	8415655	8415718	.	+	.	gene_id "XLOC_000761"; transcript_id "TCONS_00002416"; exon_number "1"; oId "TCONS_00002589"; class_code "u"; tss_id "TSS1199";
LG1	Cufflinks	exon	8415863	8415935	.	+	.	gene_id "XLOC_000761"; transcript_id "TCONS_00002416"; exon_number "2"; oId "TCONS_00002589"; class_code "u"; tss_id "TSS1199";
LG1	Cufflinks	exon	8416169	8416433	.	+	.	gene_id "XLOC_000761"; transcript_id "TCONS_00002416"; exon_number "3"; oId "TCONS_00002589"; class_code "u"; tss_id "TSS1199";
LG1	Cufflinks	exon	8415655	8415718	.	+	.	gene_id "XLOC_000761"; transcript_id "TCONS_00002415"; exon_number "1"; oId "TCONS_00002588"; class_code "u"; tss_id "TSS1199";
LG1	Cufflinks	exon	8415863	8415935	.	+	.	gene_id "XLOC_000761"; transcript_id "TCONS_00002415"; exon_number "2"; oId "TCONS_00002588"; class_code "u"; tss_id "TSS1199";
LG1	Cufflinks	exon	8416059	8416433	.	+	.	gene_id "XLOC_000761"; transcript_id "TCONS_00002415"; exon_number "3"; oId "TCONS_00002588"; class_code "u"; tss_id "TSS1199";
LG1	Cufflinks	exon	8449813	8450130	.	+	.	gene_id "XLOC_000765"; transcript_id "TCONS_00002420"; exon_number "1"; oId "TCONS_00002593"; class_code "u"; tss_id "TSS1203";
LG1	Cufflinks	exon	8450259	8450479	.	+	.	gene_id "XLOC_000765"; transcript_id "TCONS_00002420"; exon_number "2"; oId "TCONS_00002593"; class_code "u"; tss_id "TSS1203";
LG1	Cufflinks	exon	8744128	8744133	.	+	.	gene_id "XLOC_000796"; transcript_id "TCONS_00002495"; exon_number "1"; gene_name "gene14769-v1.0-hybrid"; oId "TCONS_00002678"; nearest_ref "PAC:27245166"; class_code "o"; tss_id "TSS1244";
LG1	Cufflinks	exon	8745817	8746092	.	+	.	gene_id "XLOC_000796"; transcript_id "TCONS_00002495"; exon_number "2"; gene_name "gene14769-v1.0-hybrid"; oId "TCONS_00002678"; nearest_ref "PAC:27245166"; class_code "o"; tss_id "TSS1244";
LG1	Cufflinks	exon	8766092	8766113	.	+	.	gene_id "XLOC_000799"; transcript_id "TCONS_00002504"; exon_number "1"; gene_name "gene14775-v1.0-hybrid"; oId "TCONS_00002688"; nearest_ref "PAC:27246063"; class_code "x"; tss_id "TSS1247";
LG1	Cufflinks	exon	8768663	8769461	.	+	.	gene_id "XLOC_000799"; transcript_id "TCONS_00002504"; exon_number "2"; gene_name "gene14775-v1.0-hybrid"; oId "TCONS_00002688"; nearest_ref "PAC:27246063"; class_code "x"; tss_id "TSS1247";
LG1	Cufflinks	exon	8783008	8783013	.	+	.	gene_id "XLOC_000801"; transcript_id "TCONS_00002506"; exon_number "1"; oId "TCONS_00002690"; class_code "u"; tss_id "TSS1249";
LG1	Cufflinks	exon	8786317	8788194	.	+	.	gene_id "XLOC_000801"; transcript_id "TCONS_00002506"; exon_number "2"; oId "TCONS_00002690"; class_code "u"; tss_id "TSS1249";
LG1	Cufflinks	exon	8783442	8783449	.	+	.	gene_id "XLOC_000801"; transcript_id "TCONS_00002507"; exon_number "1"; oId "TCONS_00002691"; class_code "u"; tss_id "TSS1250";
LG1	Cufflinks	exon	8786408	8788194	.	+	.	gene_id "XLOC_000801"; transcript_id "TCONS_00002507"; exon_number "2"; oId "TCONS_00002691"; class_code "u"; tss_id "TSS1250";
LG1	Cufflinks	exon	8783443	8783449	.	+	.	gene_id "XLOC_000801"; transcript_id "TCONS_00002509"; exon_number "1"; oId "TCONS_00002693"; class_code "u"; tss_id "TSS1250";
LG1	Cufflinks	exon	8786331	8788194	.	+	.	gene_id "XLOC_000801"; transcript_id "TCONS_00002509"; exon_number "2"; oId "TCONS_00002693"; class_code "u"; tss_id "TSS1250";
LG1	Cufflinks	exon	8783443	8783449	.	+	.	gene_id "XLOC_000801"; transcript_id "TCONS_00002508"; exon_number "1"; oId "TCONS_00002692"; class_code "u"; tss_id "TSS1250";
LG1	Cufflinks	exon	8786185	8788194	.	+	.	gene_id "XLOC_000801"; transcript_id "TCONS_00002508"; exon_number "2"; oId "TCONS_00002692"; class_code "u"; tss_id "TSS1250";
LG1	Cufflinks	exon	8783444	8783449	.	+	.	gene_id "XLOC_000801"; transcript_id "TCONS_00002510"; exon_number "1"; oId "TCONS_00002694"; class_code "u"; tss_id "TSS1250";
LG1	Cufflinks	exon	8786296	8788194	.	+	.	gene_id "XLOC_000801"; transcript_id "TCONS_00002510"; exon_number "2"; oId "TCONS_00002694"; class_code "u"; tss_id "TSS1250";
LG1	Cufflinks	exon	8783445	8783449	.	+	.	gene_id "XLOC_000801"; transcript_id "TCONS_00002511"; exon_number "1"; oId "TCONS_00002695"; class_code "u"; tss_id "TSS1250";
LG1	Cufflinks	exon	8786317	8788194	.	+	.	gene_id "XLOC_000801"; transcript_id "TCONS_00002511"; exon_number "2"; oId "TCONS_00002695"; class_code "u"; tss_id "TSS1250";
LG1	Cufflinks	exon	8783480	8783487	.	+	.	gene_id "XLOC_000801"; transcript_id "TCONS_00002512"; exon_number "1"; oId "TCONS_00002696"; class_code "u"; tss_id "TSS1250";
LG1	Cufflinks	exon	8785892	8788194	.	+	.	gene_id "XLOC_000801"; transcript_id "TCONS_00002512"; exon_number "2"; oId "TCONS_00002696"; class_code "u"; tss_id "TSS1250";
LG1	Cufflinks	exon	8785160	8785171	.	+	.	gene_id "XLOC_000801"; transcript_id "TCONS_00002513"; exon_number "1"; oId "TCONS_00002697"; class_code "u"; tss_id "TSS1251";
LG1	Cufflinks	exon	8786174	8788194	.	+	.	gene_id "XLOC_000801"; transcript_id "TCONS_00002513"; exon_number "2"; oId "TCONS_00002697"; class_code "u"; tss_id "TSS1251";
LG1	Cufflinks	exon	8785161	8785171	.	+	.	gene_id "XLOC_000801"; transcript_id "TCONS_00002514"; exon_number "1"; oId "TCONS_00002698"; class_code "u"; tss_id "TSS1251";
LG1	Cufflinks	exon	8786380	8788194	.	+	.	gene_id "XLOC_000801"; transcript_id "TCONS_00002514"; exon_number "2"; oId "TCONS_00002698"; class_code "u"; tss_id "TSS1251";
LG1	Cufflinks	exon	8785163	8785171	.	+	.	gene_id "XLOC_000801"; transcript_id "TCONS_00002516"; exon_number "1"; oId "TCONS_00002700"; class_code "u"; tss_id "TSS1251";
LG1	Cufflinks	exon	8786443	8788194	.	+	.	gene_id "XLOC_000801"; transcript_id "TCONS_00002516"; exon_number "2"; oId "TCONS_00002700"; class_code "u"; tss_id "TSS1251";
LG1	Cufflinks	exon	8785163	8785171	.	+	.	gene_id "XLOC_000801"; transcript_id "TCONS_00002515"; exon_number "1"; oId "TCONS_00002699"; class_code "u"; tss_id "TSS1251";
LG1	Cufflinks	exon	8786317	8788194	.	+	.	gene_id "XLOC_000801"; transcript_id "TCONS_00002515"; exon_number "2"; oId "TCONS_00002699"; class_code "u"; tss_id "TSS1251";
LG1	Cufflinks	exon	8861826	8861933	.	+	.	gene_id "XLOC_000804"; transcript_id "TCONS_00002519"; exon_number "1"; oId "TCONS_00002703"; class_code "u"; tss_id "TSS1254";
LG1	Cufflinks	exon	8863506	8863782	.	+	.	gene_id "XLOC_000804"; transcript_id "TCONS_00002519"; exon_number "2"; oId "TCONS_00002703"; class_code "u"; tss_id "TSS1254";
LG1	Cufflinks	exon	9187212	9187491	.	+	.	gene_id "XLOC_000829"; transcript_id "TCONS_00002548"; exon_number "1"; oId "TCONS_00002732"; class_code "u"; tss_id "TSS1281";
LG1	Cufflinks	exon	9189887	9189996	.	+	.	gene_id "XLOC_000829"; transcript_id "TCONS_00002548"; exon_number "2"; oId "TCONS_00002732"; class_code "u"; tss_id "TSS1281";
LG1	Cufflinks	exon	9190156	9190181	.	+	.	gene_id "XLOC_000829"; transcript_id "TCONS_00002548"; exon_number "3"; oId "TCONS_00002732"; class_code "u"; tss_id "TSS1281";
LG1	Cufflinks	exon	9187212	9187491	.	+	.	gene_id "XLOC_000829"; transcript_id "TCONS_00002550"; exon_number "1"; oId "TCONS_00002734"; class_code "u"; tss_id "TSS1281";
LG1	Cufflinks	exon	9189887	9189996	.	+	.	gene_id "XLOC_000829"; transcript_id "TCONS_00002550"; exon_number "2"; oId "TCONS_00002734"; class_code "u"; tss_id "TSS1281";
LG1	Cufflinks	exon	9190758	9190856	.	+	.	gene_id "XLOC_000829"; transcript_id "TCONS_00002550"; exon_number "3"; oId "TCONS_00002734"; class_code "u"; tss_id "TSS1281";
LG1	Cufflinks	exon	9191065	9191140	.	+	.	gene_id "XLOC_000829"; transcript_id "TCONS_00002550"; exon_number "4"; oId "TCONS_00002734"; class_code "u"; tss_id "TSS1281";
LG1	Cufflinks	exon	9191678	9192001	.	+	.	gene_id "XLOC_000829"; transcript_id "TCONS_00002550"; exon_number "5"; oId "TCONS_00002734"; class_code "u"; tss_id "TSS1281";
LG1	Cufflinks	exon	9187212	9187491	.	+	.	gene_id "XLOC_000829"; transcript_id "TCONS_00002549"; exon_number "1"; oId "TCONS_00002733"; class_code "u"; tss_id "TSS1281";
LG1	Cufflinks	exon	9189887	9189996	.	+	.	gene_id "XLOC_000829"; transcript_id "TCONS_00002549"; exon_number "2"; oId "TCONS_00002733"; class_code "u"; tss_id "TSS1281";
LG1	Cufflinks	exon	9191065	9191140	.	+	.	gene_id "XLOC_000829"; transcript_id "TCONS_00002549"; exon_number "3"; oId "TCONS_00002733"; class_code "u"; tss_id "TSS1281";
LG1	Cufflinks	exon	9191678	9192001	.	+	.	gene_id "XLOC_000829"; transcript_id "TCONS_00002549"; exon_number "4"; oId "TCONS_00002733"; class_code "u"; tss_id "TSS1281";
LG1	Cufflinks	exon	9187268	9187491	.	+	.	gene_id "XLOC_000829"; transcript_id "TCONS_00002551"; exon_number "1"; oId "TCONS_00002735"; class_code "u"; tss_id "TSS1281";
LG1	Cufflinks	exon	9189887	9189996	.	+	.	gene_id "XLOC_000829"; transcript_id "TCONS_00002551"; exon_number "2"; oId "TCONS_00002735"; class_code "u"; tss_id "TSS1281";
LG1	Cufflinks	exon	9191102	9191140	.	+	.	gene_id "XLOC_000829"; transcript_id "TCONS_00002551"; exon_number "3"; oId "TCONS_00002735"; class_code "u"; tss_id "TSS1281";
LG1	Cufflinks	exon	9191678	9192001	.	+	.	gene_id "XLOC_000829"; transcript_id "TCONS_00002551"; exon_number "4"; oId "TCONS_00002735"; class_code "u"; tss_id "TSS1281";
LG1	Cufflinks	exon	9513292	9513964	.	+	.	gene_id "XLOC_000844"; transcript_id "TCONS_00002615"; exon_number "1"; gene_name "gene30500-v1.0-hybrid"; oId "TCONS_00002804"; nearest_ref "PAC:27246580"; class_code "o"; tss_id "TSS1306";
LG1	Cufflinks	exon	9514590	9514656	.	+	.	gene_id "XLOC_000844"; transcript_id "TCONS_00002615"; exon_number "2"; gene_name "gene30500-v1.0-hybrid"; oId "TCONS_00002804"; nearest_ref "PAC:27246580"; class_code "o"; tss_id "TSS1306";
LG1	Cufflinks	exon	9517399	9517822	.	+	.	gene_id "XLOC_000844"; transcript_id "TCONS_00002615"; exon_number "3"; gene_name "gene30500-v1.0-hybrid"; oId "TCONS_00002804"; nearest_ref "PAC:27246580"; class_code "o"; tss_id "TSS1306";
LG1	Cufflinks	exon	9583941	9589715	.	+	.	gene_id "XLOC_000847"; transcript_id "TCONS_00002661"; exon_number "1"; oId "TCONS_00002850"; class_code "u"; tss_id "TSS1316";
LG1	Cufflinks	exon	9591681	9592165	.	+	.	gene_id "XLOC_000847"; transcript_id "TCONS_00002661"; exon_number "2"; oId "TCONS_00002850"; class_code "u"; tss_id "TSS1316";
LG1	Cufflinks	exon	9595664	9596985	.	+	.	gene_id "XLOC_000847"; transcript_id "TCONS_00002661"; exon_number "3"; oId "TCONS_00002850"; class_code "u"; tss_id "TSS1316";
LG1	Cufflinks	exon	9590351	9592856	.	+	.	gene_id "XLOC_000847"; transcript_id "TCONS_00002662"; exon_number "1"; oId "TCONS_00002851"; class_code "u"; tss_id "TSS1317";
LG1	Cufflinks	exon	9590354	9591286	.	+	.	gene_id "XLOC_000847"; transcript_id "TCONS_00002663"; exon_number "1"; oId "TCONS_00002852"; class_code "u"; tss_id "TSS1317";
LG1	Cufflinks	exon	9594891	9595168	.	+	.	gene_id "XLOC_000847"; transcript_id "TCONS_00002663"; exon_number "2"; oId "TCONS_00002852"; class_code "u"; tss_id "TSS1317";
LG1	Cufflinks	exon	9590354	9592165	.	+	.	gene_id "XLOC_000847"; transcript_id "TCONS_00002664"; exon_number "1"; oId "TCONS_00002853"; class_code "u"; tss_id "TSS1317";
LG1	Cufflinks	exon	9595664	9596985	.	+	.	gene_id "XLOC_000847"; transcript_id "TCONS_00002664"; exon_number "2"; oId "TCONS_00002853"; class_code "u"; tss_id "TSS1317";
LG1	Cufflinks	exon	9590357	9591286	.	+	.	gene_id "XLOC_000847"; transcript_id "TCONS_00002665"; exon_number "1"; oId "TCONS_00002854"; class_code "u"; tss_id "TSS1317";
LG1	Cufflinks	exon	9595634	9596985	.	+	.	gene_id "XLOC_000847"; transcript_id "TCONS_00002665"; exon_number "2"; oId "TCONS_00002854"; class_code "u"; tss_id "TSS1317";
LG1	Cufflinks	exon	9592967	9595175	.	+	.	gene_id "XLOC_000847"; transcript_id "TCONS_00002666"; exon_number "1"; oId "TCONS_00002855"; class_code "u"; tss_id "TSS1318";
LG1	Cufflinks	exon	9903546	9905013	.	+	.	gene_id "XLOC_000864"; transcript_id "TCONS_00002734"; exon_number "1"; oId "TCONS_00002926"; class_code "u"; tss_id "TSS1345";
LG1	Cufflinks	exon	9904178	9904182	.	+	.	gene_id "XLOC_000864"; transcript_id "TCONS_00002735"; exon_number "1"; gene_name "gene21076-v1.0-hybrid"; oId "TCONS_00002927"; nearest_ref "PAC:27244783"; class_code "x"; tss_id "TSS1346";
LG1	Cufflinks	exon	9906836	9907267	.	+	.	gene_id "XLOC_000864"; transcript_id "TCONS_00002735"; exon_number "2"; gene_name "gene21076-v1.0-hybrid"; oId "TCONS_00002927"; nearest_ref "PAC:27244783"; class_code "x"; tss_id "TSS1346";
LG1	Cufflinks	exon	9949447	9949451	.	+	.	gene_id "XLOC_000869"; transcript_id "TCONS_00002750"; exon_number "1"; gene_name "gene31646-v1.0-hybrid"; oId "TCONS_00002944"; nearest_ref "PAC:27247046"; class_code "o"; tss_id "TSS1357";
LG1	Cufflinks	exon	9951962	9952679	.	+	.	gene_id "XLOC_000869"; transcript_id "TCONS_00002750"; exon_number "2"; gene_name "gene31646-v1.0-hybrid"; oId "TCONS_00002944"; nearest_ref "PAC:27247046"; class_code "o"; tss_id "TSS1357";
LG1	Cufflinks	exon	9997462	9998218	.	+	.	gene_id "XLOC_000871"; transcript_id "TCONS_00002753"; exon_number "1"; oId "TCONS_00002948"; class_code "u"; tss_id "TSS1360";
LG1	Cufflinks	exon	9998305	9998443	.	+	.	gene_id "XLOC_000871"; transcript_id "TCONS_00002753"; exon_number "2"; oId "TCONS_00002948"; class_code "u"; tss_id "TSS1360";
LG1	Cufflinks	exon	10073008	10073224	.	+	.	gene_id "XLOC_000876"; transcript_id "TCONS_00002760"; exon_number "1"; oId "TCONS_00002956"; class_code "u"; tss_id "TSS1366";
LG1	Cufflinks	exon	10073423	10073497	.	+	.	gene_id "XLOC_000876"; transcript_id "TCONS_00002760"; exon_number "2"; oId "TCONS_00002956"; class_code "u"; tss_id "TSS1366";
LG1	Cufflinks	exon	10074866	10075068	.	+	.	gene_id "XLOC_000877"; transcript_id "TCONS_00002761"; exon_number "1"; oId "TCONS_00002957"; class_code "u"; tss_id "TSS1367";
LG1	Cufflinks	exon	10075247	10075332	.	+	.	gene_id "XLOC_000877"; transcript_id "TCONS_00002761"; exon_number "2"; oId "TCONS_00002957"; class_code "u"; tss_id "TSS1367";
LG1	Cufflinks	exon	10077389	10077432	.	+	.	gene_id "XLOC_000877"; transcript_id "TCONS_00002761"; exon_number "3"; oId "TCONS_00002957"; class_code "u"; tss_id "TSS1367";
LG1	Cufflinks	exon	10079897	10080001	.	+	.	gene_id "XLOC_000879"; transcript_id "TCONS_00002763"; exon_number "1"; oId "TCONS_00002959"; class_code "u"; tss_id "TSS1369";
LG1	Cufflinks	exon	10080106	10080148	.	+	.	gene_id "XLOC_000879"; transcript_id "TCONS_00002763"; exon_number "2"; oId "TCONS_00002959"; class_code "u"; tss_id "TSS1369";
LG1	Cufflinks	exon	10080716	10080777	.	+	.	gene_id "XLOC_000879"; transcript_id "TCONS_00002763"; exon_number "3"; oId "TCONS_00002959"; class_code "u"; tss_id "TSS1369";
LG1	Cufflinks	exon	10080863	10081095	.	+	.	gene_id "XLOC_000879"; transcript_id "TCONS_00002763"; exon_number "4"; oId "TCONS_00002959"; class_code "u"; tss_id "TSS1369";
LG1	Cufflinks	exon	10086505	10086600	.	+	.	gene_id "XLOC_000879"; transcript_id "TCONS_00002770"; exon_number "1"; oId "TCONS_00002966"; class_code "u"; tss_id "TSS1373";
LG1	Cufflinks	exon	10086713	10086939	.	+	.	gene_id "XLOC_000879"; transcript_id "TCONS_00002770"; exon_number "2"; oId "TCONS_00002966"; class_code "u"; tss_id "TSS1373";
LG1	Cufflinks	exon	10087846	10087965	.	+	.	gene_id "XLOC_000879"; transcript_id "TCONS_00002770"; exon_number "3"; oId "TCONS_00002966"; class_code "u"; tss_id "TSS1373";
LG1	Cufflinks	exon	10241104	10241221	.	+	.	gene_id "XLOC_000886"; transcript_id "TCONS_00002823"; exon_number "1"; gene_name "gene31688-v1.0-hybrid"; oId "TCONS_00003020"; nearest_ref "PAC:27243957"; class_code "x"; tss_id "TSS1391";
LG1	Cufflinks	exon	10241370	10241457	.	+	.	gene_id "XLOC_000886"; transcript_id "TCONS_00002823"; exon_number "2"; gene_name "gene31688-v1.0-hybrid"; oId "TCONS_00003020"; nearest_ref "PAC:27243957"; class_code "x"; tss_id "TSS1391";
LG1	Cufflinks	exon	10241591	10241652	.	+	.	gene_id "XLOC_000886"; transcript_id "TCONS_00002823"; exon_number "3"; gene_name "gene31688-v1.0-hybrid"; oId "TCONS_00003020"; nearest_ref "PAC:27243957"; class_code "x"; tss_id "TSS1391";
LG1	Cufflinks	exon	10241750	10241867	.	+	.	gene_id "XLOC_000886"; transcript_id "TCONS_00002823"; exon_number "4"; gene_name "gene31688-v1.0-hybrid"; oId "TCONS_00003020"; nearest_ref "PAC:27243957"; class_code "x"; tss_id "TSS1391";
LG1	Cufflinks	exon	10242593	10242990	.	+	.	gene_id "XLOC_000886"; transcript_id "TCONS_00002823"; exon_number "5"; gene_name "gene31688-v1.0-hybrid"; oId "TCONS_00003020"; nearest_ref "PAC:27243957"; class_code "x"; tss_id "TSS1391";
LG1	Cufflinks	exon	10241170	10241221	.	+	.	gene_id "XLOC_000886"; transcript_id "TCONS_00002827"; exon_number "1"; gene_name "gene31688-v1.0-hybrid"; oId "TCONS_00003024"; nearest_ref "PAC:27243957"; class_code "x"; tss_id "TSS1391";
LG1	Cufflinks	exon	10241353	10241457	.	+	.	gene_id "XLOC_000886"; transcript_id "TCONS_00002827"; exon_number "2"; gene_name "gene31688-v1.0-hybrid"; oId "TCONS_00003024"; nearest_ref "PAC:27243957"; class_code "x"; tss_id "TSS1391";
LG1	Cufflinks	exon	10241591	10241652	.	+	.	gene_id "XLOC_000886"; transcript_id "TCONS_00002827"; exon_number "3"; gene_name "gene31688-v1.0-hybrid"; oId "TCONS_00003024"; nearest_ref "PAC:27243957"; class_code "x"; tss_id "TSS1391";
LG1	Cufflinks	exon	10241750	10241867	.	+	.	gene_id "XLOC_000886"; transcript_id "TCONS_00002827"; exon_number "4"; gene_name "gene31688-v1.0-hybrid"; oId "TCONS_00003024"; nearest_ref "PAC:27243957"; class_code "x"; tss_id "TSS1391";
LG1	Cufflinks	exon	10242593	10242990	.	+	.	gene_id "XLOC_000886"; transcript_id "TCONS_00002827"; exon_number "5"; gene_name "gene31688-v1.0-hybrid"; oId "TCONS_00003024"; nearest_ref "PAC:27243957"; class_code "x"; tss_id "TSS1391";
LG1	Cufflinks	exon	10341355	10341578	.	+	.	gene_id "XLOC_000894"; transcript_id "TCONS_00002927"; exon_number "1"; oId "TCONS_00003126"; class_code "u"; tss_id "TSS1413";
LG1	Cufflinks	exon	10341772	10341964	.	+	.	gene_id "XLOC_000894"; transcript_id "TCONS_00002927"; exon_number "2"; oId "TCONS_00003126"; class_code "u"; tss_id "TSS1413";
LG1	Cufflinks	exon	10343039	10343071	.	+	.	gene_id "XLOC_000894"; transcript_id "TCONS_00002927"; exon_number "3"; oId "TCONS_00003126"; class_code "u"; tss_id "TSS1413";
LG1	Cufflinks	exon	10343259	10343438	.	+	.	gene_id "XLOC_000894"; transcript_id "TCONS_00002927"; exon_number "4"; oId "TCONS_00003126"; class_code "u"; tss_id "TSS1413";
LG1	Cufflinks	exon	10341356	10341489	.	+	.	gene_id "XLOC_000894"; transcript_id "TCONS_00002930"; exon_number "1"; oId "TCONS_00003129"; class_code "u"; tss_id "TSS1413";
LG1	Cufflinks	exon	10341653	10341964	.	+	.	gene_id "XLOC_000894"; transcript_id "TCONS_00002930"; exon_number "2"; oId "TCONS_00003129"; class_code "u"; tss_id "TSS1413";
LG1	Cufflinks	exon	10342035	10342066	.	+	.	gene_id "XLOC_000894"; transcript_id "TCONS_00002930"; exon_number "3"; oId "TCONS_00003129"; class_code "u"; tss_id "TSS1413";
LG1	Cufflinks	exon	10342309	10343014	.	+	.	gene_id "XLOC_000894"; transcript_id "TCONS_00002930"; exon_number "4"; oId "TCONS_00003129"; class_code "u"; tss_id "TSS1413";
LG1	Cufflinks	exon	10343234	10343438	.	+	.	gene_id "XLOC_000894"; transcript_id "TCONS_00002930"; exon_number "5"; oId "TCONS_00003129"; class_code "u"; tss_id "TSS1413";
LG1	Cufflinks	exon	10341358	10341737	.	+	.	gene_id "XLOC_000894"; transcript_id "TCONS_00002936"; exon_number "1"; oId "TCONS_00003135"; class_code "u"; tss_id "TSS1413";
LG1	Cufflinks	exon	10342274	10342308	.	+	.	gene_id "XLOC_000894"; transcript_id "TCONS_00002936"; exon_number "2"; oId "TCONS_00003135"; class_code "u"; tss_id "TSS1413";
LG1	Cufflinks	exon	10342774	10342924	.	+	.	gene_id "XLOC_000894"; transcript_id "TCONS_00002936"; exon_number "3"; oId "TCONS_00003135"; class_code "u"; tss_id "TSS1413";
LG1	Cufflinks	exon	10343404	10343438	.	+	.	gene_id "XLOC_000894"; transcript_id "TCONS_00002936"; exon_number "4"; oId "TCONS_00003135"; class_code "u"; tss_id "TSS1413";
LG1	Cufflinks	exon	10341372	10341391	.	+	.	gene_id "XLOC_000894"; transcript_id "TCONS_00002938"; exon_number "1"; oId "TCONS_00003137"; class_code "u"; tss_id "TSS1413";
LG1	Cufflinks	exon	10342649	10343014	.	+	.	gene_id "XLOC_000894"; transcript_id "TCONS_00002938"; exon_number "2"; oId "TCONS_00003137"; class_code "u"; tss_id "TSS1413";
LG1	Cufflinks	exon	10343234	10343438	.	+	.	gene_id "XLOC_000894"; transcript_id "TCONS_00002938"; exon_number "3"; oId "TCONS_00003137"; class_code "u"; tss_id "TSS1413";
LG1	Cufflinks	exon	10659891	10660003	.	+	.	gene_id "XLOC_000920"; transcript_id "TCONS_00003022"; exon_number "1"; oId "TCONS_00003229"; class_code "u"; tss_id "TSS1457";
LG1	Cufflinks	exon	10661124	10661446	.	+	.	gene_id "XLOC_000920"; transcript_id "TCONS_00003022"; exon_number "2"; oId "TCONS_00003229"; class_code "u"; tss_id "TSS1457";
LG1	Cufflinks	exon	10661612	10662120	.	+	.	gene_id "XLOC_000920"; transcript_id "TCONS_00003022"; exon_number "3"; oId "TCONS_00003229"; class_code "u"; tss_id "TSS1457";
LG1	Cufflinks	exon	11104082	11104087	.	+	.	gene_id "XLOC_000942"; transcript_id "TCONS_00003146"; exon_number "1"; oId "TCONS_00003357"; class_code "u"; tss_id "TSS1497";
LG1	Cufflinks	exon	11107364	11108513	.	+	.	gene_id "XLOC_000942"; transcript_id "TCONS_00003146"; exon_number "2"; oId "TCONS_00003357"; class_code "u"; tss_id "TSS1497";
LG1	Cufflinks	exon	11173367	11175646	.	+	.	gene_id "XLOC_000945"; transcript_id "TCONS_00003164"; exon_number "1"; gene_name "gene24584-v1.0-hybrid"; oId "TCONS_00003375"; nearest_ref "PAC:27244053"; class_code "x"; tss_id "TSS1503";
LG1	Cufflinks	exon	11175830	11175959	.	+	.	gene_id "XLOC_000945"; transcript_id "TCONS_00003164"; exon_number "2"; gene_name "gene24584-v1.0-hybrid"; oId "TCONS_00003375"; nearest_ref "PAC:27244053"; class_code "x"; tss_id "TSS1503";
LG1	Cufflinks	exon	11334425	11334772	.	+	.	gene_id "XLOC_000955"; transcript_id "TCONS_00003176"; exon_number "1"; gene_name "gene25354-v1.0-hybrid"; oId "TCONS_00003388"; nearest_ref "PAC:27243860"; class_code "x"; tss_id "TSS1514";
LG1	Cufflinks	exon	11334876	11335703	.	+	.	gene_id "XLOC_000955"; transcript_id "TCONS_00003176"; exon_number "2"; gene_name "gene25354-v1.0-hybrid"; oId "TCONS_00003388"; nearest_ref "PAC:27243860"; class_code "x"; tss_id "TSS1514";
LG1	Cufflinks	exon	11334744	11334772	.	+	.	gene_id "XLOC_000955"; transcript_id "TCONS_00003177"; exon_number "1"; gene_name "gene25354-v1.0-hybrid"; oId "TCONS_00003389"; nearest_ref "PAC:27243860"; class_code "x"; tss_id "TSS1515";
LG1	Cufflinks	exon	11334952	11335703	.	+	.	gene_id "XLOC_000955"; transcript_id "TCONS_00003177"; exon_number "2"; gene_name "gene25354-v1.0-hybrid"; oId "TCONS_00003389"; nearest_ref "PAC:27243860"; class_code "x"; tss_id "TSS1515";
LG1	Cufflinks	exon	11620266	11620345	.	+	.	gene_id "XLOC_000974"; transcript_id "TCONS_00003245"; exon_number "1"; oId "TCONS_00003459"; class_code "u"; tss_id "TSS1541";
LG1	Cufflinks	exon	11622272	11622890	.	+	.	gene_id "XLOC_000974"; transcript_id "TCONS_00003245"; exon_number "2"; oId "TCONS_00003459"; class_code "u"; tss_id "TSS1541";
LG1	Cufflinks	exon	11620772	11621057	.	+	.	gene_id "XLOC_000974"; transcript_id "TCONS_00003246"; exon_number "1"; oId "TCONS_00003460"; class_code "u"; tss_id "TSS1542";
LG1	Cufflinks	exon	11622272	11622890	.	+	.	gene_id "XLOC_000974"; transcript_id "TCONS_00003246"; exon_number "2"; oId "TCONS_00003460"; class_code "u"; tss_id "TSS1542";
LG1	Cufflinks	exon	11882460	11883736	.	+	.	gene_id "XLOC_000993"; transcript_id "TCONS_00003291"; exon_number "1"; gene_name "gene24521-v1.0-hybrid"; oId "TCONS_00003508"; nearest_ref "PAC:27247143"; class_code "o"; tss_id "TSS1566";
LG1	Cufflinks	exon	11884477	11884609	.	+	.	gene_id "XLOC_000993"; transcript_id "TCONS_00003291"; exon_number "2"; gene_name "gene24521-v1.0-hybrid"; oId "TCONS_00003508"; nearest_ref "PAC:27247143"; class_code "o"; tss_id "TSS1566";
LG1	Cufflinks	exon	11882460	11883464	.	+	.	gene_id "XLOC_000993"; transcript_id "TCONS_00003293"; exon_number "1"; gene_name "gene24521-v1.0-hybrid"; oId "TCONS_00003510"; nearest_ref "PAC:27247143"; class_code "o"; tss_id "TSS1566";
LG1	Cufflinks	exon	11883559	11883736	.	+	.	gene_id "XLOC_000993"; transcript_id "TCONS_00003293"; exon_number "2"; gene_name "gene24521-v1.0-hybrid"; oId "TCONS_00003510"; nearest_ref "PAC:27247143"; class_code "o"; tss_id "TSS1566";
LG1	Cufflinks	exon	11884675	11885378	.	+	.	gene_id "XLOC_000993"; transcript_id "TCONS_00003293"; exon_number "3"; gene_name "gene24521-v1.0-hybrid"; oId "TCONS_00003510"; nearest_ref "PAC:27247143"; class_code "o"; tss_id "TSS1566";
LG1	Cufflinks	exon	11882460	11883736	.	+	.	gene_id "XLOC_000993"; transcript_id "TCONS_00003292"; exon_number "1"; gene_name "gene24521-v1.0-hybrid"; oId "TCONS_00003509"; nearest_ref "PAC:27247143"; class_code "o"; tss_id "TSS1566";
LG1	Cufflinks	exon	11884717	11885378	.	+	.	gene_id "XLOC_000993"; transcript_id "TCONS_00003292"; exon_number "2"; gene_name "gene24521-v1.0-hybrid"; oId "TCONS_00003509"; nearest_ref "PAC:27247143"; class_code "o"; tss_id "TSS1566";
LG1	Cufflinks	exon	12132670	12132929	.	+	.	gene_id "XLOC_001015"; transcript_id "TCONS_00003401"; exon_number "1"; oId "TCONS_00003622"; class_code "u"; tss_id "TSS1607";
LG1	Cufflinks	exon	12133234	12133663	.	+	.	gene_id "XLOC_001015"; transcript_id "TCONS_00003401"; exon_number "2"; oId "TCONS_00003622"; class_code "u"; tss_id "TSS1607";
LG1	Cufflinks	exon	12647202	12647215	.	+	.	gene_id "XLOC_001048"; transcript_id "TCONS_00003470"; exon_number "1"; gene_name "gene17841-v1.0-hybrid"; oId "TCONS_00003698"; nearest_ref "PAC:27245155"; class_code "x"; tss_id "TSS1656";
LG1	Cufflinks	exon	12647305	12649094	.	+	.	gene_id "XLOC_001048"; transcript_id "TCONS_00003470"; exon_number "2"; gene_name "gene17841-v1.0-hybrid"; oId "TCONS_00003698"; nearest_ref "PAC:27245155"; class_code "x"; tss_id "TSS1656";
LG1	Cufflinks	exon	12647209	12647215	.	+	.	gene_id "XLOC_001048"; transcript_id "TCONS_00003471"; exon_number "1"; gene_name "gene17841-v1.0-hybrid"; oId "TCONS_00003699"; nearest_ref "PAC:27245155"; class_code "x"; tss_id "TSS1656";
LG1	Cufflinks	exon	12647292	12649094	.	+	.	gene_id "XLOC_001048"; transcript_id "TCONS_00003471"; exon_number "2"; gene_name "gene17841-v1.0-hybrid"; oId "TCONS_00003699"; nearest_ref "PAC:27245155"; class_code "x"; tss_id "TSS1656";
LG1	Cufflinks	exon	12656651	12656934	.	+	.	gene_id "XLOC_001050"; transcript_id "TCONS_00003474"; exon_number "1"; oId "TCONS_00003702"; class_code "u"; tss_id "TSS1659";
LG1	Cufflinks	exon	12657323	12657660	.	+	.	gene_id "XLOC_001050"; transcript_id "TCONS_00003474"; exon_number "2"; oId "TCONS_00003702"; class_code "u"; tss_id "TSS1659";
LG1	Cufflinks	exon	12700718	12700896	.	+	.	gene_id "XLOC_001055"; transcript_id "TCONS_00003481"; exon_number "1"; oId "TCONS_00003710"; class_code "u"; tss_id "TSS1665";
LG1	Cufflinks	exon	12700969	12701120	.	+	.	gene_id "XLOC_001055"; transcript_id "TCONS_00003481"; exon_number "2"; oId "TCONS_00003710"; class_code "u"; tss_id "TSS1665";
LG1	Cufflinks	exon	12700718	12700896	.	+	.	gene_id "XLOC_001055"; transcript_id "TCONS_00003482"; exon_number "1"; oId "TCONS_00003711"; class_code "u"; tss_id "TSS1665";
LG1	Cufflinks	exon	12701664	12701729	.	+	.	gene_id "XLOC_001055"; transcript_id "TCONS_00003482"; exon_number "2"; oId "TCONS_00003711"; class_code "u"; tss_id "TSS1665";
LG1	Cufflinks	exon	12702275	12702319	.	+	.	gene_id "XLOC_001055"; transcript_id "TCONS_00003482"; exon_number "3"; oId "TCONS_00003711"; class_code "u"; tss_id "TSS1665";
LG1	Cufflinks	exon	12702390	12702413	.	+	.	gene_id "XLOC_001055"; transcript_id "TCONS_00003485"; exon_number "1"; oId "TCONS_00003714"; class_code "u"; tss_id "TSS1667";
LG1	Cufflinks	exon	12702572	12703252	.	+	.	gene_id "XLOC_001055"; transcript_id "TCONS_00003485"; exon_number "2"; oId "TCONS_00003714"; class_code "u"; tss_id "TSS1667";
LG1	Cufflinks	exon	12702426	12702472	.	+	.	gene_id "XLOC_001055"; transcript_id "TCONS_00003486"; exon_number "1"; oId "TCONS_00003715"; class_code "u"; tss_id "TSS1667";
LG1	Cufflinks	exon	12702572	12703252	.	+	.	gene_id "XLOC_001055"; transcript_id "TCONS_00003486"; exon_number "2"; oId "TCONS_00003715"; class_code "u"; tss_id "TSS1667";
LG1	Cufflinks	exon	12708912	12709313	.	+	.	gene_id "XLOC_001056"; transcript_id "TCONS_00003487"; exon_number "1"; oId "TCONS_00003716"; class_code "u"; tss_id "TSS1668";
LG1	Cufflinks	exon	12709420	12711410	.	+	.	gene_id "XLOC_001056"; transcript_id "TCONS_00003487"; exon_number "2"; oId "TCONS_00003716"; class_code "u"; tss_id "TSS1668";
LG1	Cufflinks	exon	12906824	12908919	.	+	.	gene_id "XLOC_001075"; transcript_id "TCONS_00003545"; exon_number "1"; gene_name "gene17875-v1.0-hybrid"; oId "TCONS_00003776"; nearest_ref "PAC:27245304"; class_code "x"; tss_id "TSS1699";
LG1	Cufflinks	exon	12937979	12938546	.	+	.	gene_id "XLOC_001078"; transcript_id "TCONS_00003554"; exon_number "1"; oId "TCONS_00003785"; class_code "u"; tss_id "TSS1704";
LG1	Cufflinks	exon	13492928	13493363	.	+	.	gene_id "XLOC_001121"; transcript_id "TCONS_00003692"; exon_number "1"; gene_name "gene31551-v1.0-hybrid"; oId "TCONS_00003928"; nearest_ref "PAC:27244024"; class_code "x"; tss_id "TSS1776";
LG1	Cufflinks	exon	13708975	13709309	.	+	.	gene_id "XLOC_001142"; transcript_id "TCONS_00003753"; exon_number "1"; oId "TCONS_00003996"; class_code "u"; tss_id "TSS1810";
LG1	Cufflinks	exon	13709605	13709658	.	+	.	gene_id "XLOC_001142"; transcript_id "TCONS_00003753"; exon_number "2"; oId "TCONS_00003996"; class_code "u"; tss_id "TSS1810";
LG1	Cufflinks	exon	13709889	13709920	.	+	.	gene_id "XLOC_001142"; transcript_id "TCONS_00003753"; exon_number "3"; oId "TCONS_00003996"; class_code "u"; tss_id "TSS1810";
LG1	Cufflinks	exon	13710320	13710446	.	+	.	gene_id "XLOC_001142"; transcript_id "TCONS_00003753"; exon_number "4"; oId "TCONS_00003996"; class_code "u"; tss_id "TSS1810";
LG1	Cufflinks	exon	13711722	13711920	.	+	.	gene_id "XLOC_001142"; transcript_id "TCONS_00003753"; exon_number "5"; oId "TCONS_00003996"; class_code "u"; tss_id "TSS1810";
LG1	Cufflinks	exon	13832326	13832333	.	+	.	gene_id "XLOC_001152"; transcript_id "TCONS_00003772"; exon_number "1"; gene_name "gene31437-v1.0-hybrid"; oId "TCONS_00004016"; nearest_ref "PAC:27246081"; class_code "o"; tss_id "TSS1822";
LG1	Cufflinks	exon	13836094	13836489	.	+	.	gene_id "XLOC_001152"; transcript_id "TCONS_00003772"; exon_number "2"; gene_name "gene31437-v1.0-hybrid"; oId "TCONS_00004016"; nearest_ref "PAC:27246081"; class_code "o"; tss_id "TSS1822";
LG1	Cufflinks	exon	14154248	14158488	.	+	.	gene_id "XLOC_001173"; transcript_id "TCONS_00003886"; exon_number "1"; gene_name "gene31620-v1.0-hybrid"; oId "TCONS_00004140"; nearest_ref "PAC:27244719"; class_code "o"; tss_id "TSS1863";
LG1	Cufflinks	exon	14355543	14355628	.	+	.	gene_id "XLOC_001192"; transcript_id "TCONS_00003923"; exon_number "1"; gene_name "gene34341-v1.0-hybrid"; oId "TCONS_00004184"; nearest_ref "PAC:27246335"; class_code "o"; tss_id "TSS1887";
LG1	Cufflinks	exon	14357466	14357490	.	+	.	gene_id "XLOC_001192"; transcript_id "TCONS_00003923"; exon_number "2"; gene_name "gene34341-v1.0-hybrid"; oId "TCONS_00004184"; nearest_ref "PAC:27246335"; class_code "o"; tss_id "TSS1887";
LG1	Cufflinks	exon	14358056	14358221	.	+	.	gene_id "XLOC_001192"; transcript_id "TCONS_00003923"; exon_number "3"; gene_name "gene34341-v1.0-hybrid"; oId "TCONS_00004184"; nearest_ref "PAC:27246335"; class_code "o"; tss_id "TSS1887";
LG1	Cufflinks	exon	14362800	14362987	.	+	.	gene_id "XLOC_001192"; transcript_id "TCONS_00003923"; exon_number "4"; gene_name "gene34341-v1.0-hybrid"; oId "TCONS_00004184"; nearest_ref "PAC:27246335"; class_code "o"; tss_id "TSS1887";
LG1	Cufflinks	exon	14355720	14355796	.	+	.	gene_id "XLOC_001192"; transcript_id "TCONS_00003924"; exon_number "1"; gene_name "gene34341-v1.0-hybrid"; oId "TCONS_00004185"; nearest_ref "PAC:27246335"; class_code "o"; tss_id "TSS1888";
LG1	Cufflinks	exon	14358056	14358221	.	+	.	gene_id "XLOC_001192"; transcript_id "TCONS_00003924"; exon_number "2"; gene_name "gene34341-v1.0-hybrid"; oId "TCONS_00004185"; nearest_ref "PAC:27246335"; class_code "o"; tss_id "TSS1888";
LG1	Cufflinks	exon	14362800	14362987	.	+	.	gene_id "XLOC_001192"; transcript_id "TCONS_00003924"; exon_number "3"; gene_name "gene34341-v1.0-hybrid"; oId "TCONS_00004185"; nearest_ref "PAC:27246335"; class_code "o"; tss_id "TSS1888";
LG1	Cufflinks	exon	14357742	14358221	.	+	.	gene_id "XLOC_001192"; transcript_id "TCONS_00003925"; exon_number "1"; gene_name "gene34341-v1.0-hybrid"; oId "TCONS_00004186"; nearest_ref "PAC:27246335"; class_code "o"; tss_id "TSS1889";
LG1	Cufflinks	exon	14362800	14362987	.	+	.	gene_id "XLOC_001192"; transcript_id "TCONS_00003925"; exon_number "2"; gene_name "gene34341-v1.0-hybrid"; oId "TCONS_00004186"; nearest_ref "PAC:27246335"; class_code "o"; tss_id "TSS1889";
LG1	Cufflinks	exon	14827446	14829100	.	+	.	gene_id "XLOC_001226"; transcript_id "TCONS_00004050"; exon_number "1"; oId "TCONS_00004319"; class_code "u"; tss_id "TSS1946";
LG1	Cufflinks	exon	14827484	14827861	.	+	.	gene_id "XLOC_001226"; transcript_id "TCONS_00004052"; exon_number "1"; oId "TCONS_00004321"; class_code "u"; tss_id "TSS1946";
LG1	Cufflinks	exon	14828216	14828968	.	+	.	gene_id "XLOC_001226"; transcript_id "TCONS_00004052"; exon_number "2"; oId "TCONS_00004321"; class_code "u"; tss_id "TSS1946";
LG1	Cufflinks	exon	14827484	14827861	.	+	.	gene_id "XLOC_001226"; transcript_id "TCONS_00004051"; exon_number "1"; oId "TCONS_00004320"; class_code "u"; tss_id "TSS1946";
LG1	Cufflinks	exon	14828093	14828968	.	+	.	gene_id "XLOC_001226"; transcript_id "TCONS_00004051"; exon_number "2"; oId "TCONS_00004320"; class_code "u"; tss_id "TSS1946";
LG1	Cufflinks	exon	14934403	14934409	.	+	.	gene_id "XLOC_001234"; transcript_id "TCONS_00004084"; exon_number "1"; gene_name "gene05754-v1.0-hybrid"; oId "TCONS_00004354"; nearest_ref "PAC:27246851"; class_code "o"; tss_id "TSS1959";
LG1	Cufflinks	exon	14939340	14939791	.	+	.	gene_id "XLOC_001234"; transcript_id "TCONS_00004084"; exon_number "2"; gene_name "gene05754-v1.0-hybrid"; oId "TCONS_00004354"; nearest_ref "PAC:27246851"; class_code "o"; tss_id "TSS1959";
LG1	Cufflinks	exon	15534661	15534667	.	+	.	gene_id "XLOC_001290"; transcript_id "TCONS_00004222"; exon_number "1"; gene_name "gene05591-v1.0-hybrid"; oId "TCONS_00004501"; nearest_ref "PAC:27245173"; class_code "x"; tss_id "TSS2033";
LG1	Cufflinks	exon	15539371	15539851	.	+	.	gene_id "XLOC_001290"; transcript_id "TCONS_00004222"; exon_number "2"; gene_name "gene05591-v1.0-hybrid"; oId "TCONS_00004501"; nearest_ref "PAC:27245173"; class_code "x"; tss_id "TSS2033";
LG1	Cufflinks	exon	15644229	15644736	.	+	.	gene_id "XLOC_001297"; transcript_id "TCONS_00004240"; exon_number "1"; gene_name "gene05608-v1.0-hybrid"; oId "TCONS_00004520"; nearest_ref "PAC:27246996"; class_code "x"; tss_id "TSS2045";
LG1	Cufflinks	exon	15647870	15648231	.	+	.	gene_id "XLOC_001297"; transcript_id "TCONS_00004240"; exon_number "2"; gene_name "gene05608-v1.0-hybrid"; oId "TCONS_00004520"; nearest_ref "PAC:27246996"; class_code "x"; tss_id "TSS2045";
LG1	Cufflinks	exon	15688991	15688996	.	+	.	gene_id "XLOC_001299"; transcript_id "TCONS_00004242"; exon_number "1"; gene_name "gene05613-v1.0-hybrid"; oId "TCONS_00004522"; nearest_ref "PAC:27244568"; class_code "x"; tss_id "TSS2047";
LG1	Cufflinks	exon	15689905	15690202	.	+	.	gene_id "XLOC_001299"; transcript_id "TCONS_00004242"; exon_number "2"; gene_name "gene05613-v1.0-hybrid"; oId "TCONS_00004522"; nearest_ref "PAC:27244568"; class_code "x"; tss_id "TSS2047";
LG1	Cufflinks	exon	17114101	17114108	.	+	.	gene_id "XLOC_001398"; transcript_id "TCONS_00004509"; exon_number "1"; gene_name "gene21143-v1.0-hybrid"; oId "TCONS_00004802"; nearest_ref "PAC:27246378"; class_code "o"; tss_id "TSS2191";
LG1	Cufflinks	exon	17118165	17118542	.	+	.	gene_id "XLOC_001398"; transcript_id "TCONS_00004509"; exon_number "2"; gene_name "gene21143-v1.0-hybrid"; oId "TCONS_00004802"; nearest_ref "PAC:27246378"; class_code "o"; tss_id "TSS2191";
LG1	Cufflinks	exon	17445867	17445914	.	+	.	gene_id "XLOC_001425"; transcript_id "TCONS_00004577"; exon_number "1"; gene_name "gene16196-v1.0-hybrid"; oId "TCONS_00004875"; nearest_ref "PAC:27246776"; class_code "x"; tss_id "TSS2227";
LG1	Cufflinks	exon	17446029	17446581	.	+	.	gene_id "XLOC_001425"; transcript_id "TCONS_00004577"; exon_number "2"; gene_name "gene16196-v1.0-hybrid"; oId "TCONS_00004875"; nearest_ref "PAC:27246776"; class_code "x"; tss_id "TSS2227";
LG1	Cufflinks	exon	17580269	17580311	.	+	.	gene_id "XLOC_001437"; transcript_id "TCONS_00004610"; exon_number "1"; oId "TCONS_00004911"; class_code "u"; tss_id "TSS2251";
LG1	Cufflinks	exon	17581350	17581888	.	+	.	gene_id "XLOC_001437"; transcript_id "TCONS_00004610"; exon_number "2"; oId "TCONS_00004911"; class_code "u"; tss_id "TSS2251";
LG1	Cufflinks	exon	17580272	17580311	.	+	.	gene_id "XLOC_001437"; transcript_id "TCONS_00004611"; exon_number "1"; oId "TCONS_00004912"; class_code "u"; tss_id "TSS2251";
LG1	Cufflinks	exon	17580510	17581888	.	+	.	gene_id "XLOC_001437"; transcript_id "TCONS_00004611"; exon_number "2"; oId "TCONS_00004912"; class_code "u"; tss_id "TSS2251";
LG1	Cufflinks	exon	17926162	17926306	.	+	.	gene_id "XLOC_001463"; transcript_id "TCONS_00004690"; exon_number "1"; oId "TCONS_00004995"; class_code "u"; tss_id "TSS2288";
LG1	Cufflinks	exon	17926941	17927447	.	+	.	gene_id "XLOC_001463"; transcript_id "TCONS_00004690"; exon_number "2"; oId "TCONS_00004995"; class_code "u"; tss_id "TSS2288";
LG1	Cufflinks	exon	18473472	18473744	.	+	.	gene_id "XLOC_001509"; transcript_id "TCONS_00004811"; exon_number "1"; gene_name "gene16290-v1.0-hybrid"; oId "TCONS_00005123"; nearest_ref "PAC:27244451"; class_code "x"; tss_id "TSS2356";
LG1	Cufflinks	exon	18677909	18678043	.	+	.	gene_id "XLOC_001525"; transcript_id "TCONS_00004854"; exon_number "1"; gene_name "gene16322-v1.0-hybrid"; oId "TCONS_00005171"; nearest_ref "PAC:27247079"; class_code "o"; tss_id "TSS2378";
LG1	Cufflinks	exon	18679954	18680470	.	+	.	gene_id "XLOC_001525"; transcript_id "TCONS_00004854"; exon_number "2"; gene_name "gene16322-v1.0-hybrid"; oId "TCONS_00005171"; nearest_ref "PAC:27247079"; class_code "o"; tss_id "TSS2378";
LG1	Cufflinks	exon	18924989	18925131	.	+	.	gene_id "XLOC_001545"; transcript_id "TCONS_00004913"; exon_number "1"; oId "TCONS_00005232"; class_code "u"; tss_id "TSS2407";
LG1	Cufflinks	exon	18925367	18925576	.	+	.	gene_id "XLOC_001545"; transcript_id "TCONS_00004913"; exon_number "2"; oId "TCONS_00005232"; class_code "u"; tss_id "TSS2407";
LG1	Cufflinks	exon	19036241	19036340	.	+	.	gene_id "XLOC_001555"; transcript_id "TCONS_00004933"; exon_number "1"; gene_name "gene16385-v1.0-hybrid"; oId "TCONS_00005254"; nearest_ref "PAC:27246380"; class_code "o"; tss_id "TSS2419";
LG1	Cufflinks	exon	19036968	19038163	.	+	.	gene_id "XLOC_001555"; transcript_id "TCONS_00004933"; exon_number "2"; gene_name "gene16385-v1.0-hybrid"; oId "TCONS_00005254"; nearest_ref "PAC:27246380"; class_code "o"; tss_id "TSS2419";
LG1	Cufflinks	exon	19036242	19036880	.	+	.	gene_id "XLOC_001555"; transcript_id "TCONS_00004934"; exon_number "1"; oId "TCONS_00005255"; class_code "u"; tss_id "TSS2419";
LG1	Cufflinks	exon	19143989	19144144	.	+	.	gene_id "XLOC_001562"; transcript_id "TCONS_00004947"; exon_number "1"; oId "TCONS_00005271"; class_code "u"; tss_id "TSS2429";
LG1	Cufflinks	exon	19144291	19144392	.	+	.	gene_id "XLOC_001562"; transcript_id "TCONS_00004947"; exon_number "2"; oId "TCONS_00005271"; class_code "u"; tss_id "TSS2429";
LG1	Cufflinks	exon	19144535	19144599	.	+	.	gene_id "XLOC_001562"; transcript_id "TCONS_00004947"; exon_number "3"; oId "TCONS_00005271"; class_code "u"; tss_id "TSS2429";
LG1	Cufflinks	exon	19144711	19144780	.	+	.	gene_id "XLOC_001562"; transcript_id "TCONS_00004947"; exon_number "4"; oId "TCONS_00005271"; class_code "u"; tss_id "TSS2429";
LG1	Cufflinks	exon	19144944	19145024	.	+	.	gene_id "XLOC_001562"; transcript_id "TCONS_00004947"; exon_number "5"; oId "TCONS_00005271"; class_code "u"; tss_id "TSS2429";
LG1	Cufflinks	exon	19145738	19145994	.	+	.	gene_id "XLOC_001562"; transcript_id "TCONS_00004947"; exon_number "6"; oId "TCONS_00005271"; class_code "u"; tss_id "TSS2429";
LG1	Cufflinks	exon	19143993	19144144	.	+	.	gene_id "XLOC_001562"; transcript_id "TCONS_00004948"; exon_number "1"; oId "TCONS_00005272"; class_code "u"; tss_id "TSS2429";
LG1	Cufflinks	exon	19144291	19144392	.	+	.	gene_id "XLOC_001562"; transcript_id "TCONS_00004948"; exon_number "2"; oId "TCONS_00005272"; class_code "u"; tss_id "TSS2429";
LG1	Cufflinks	exon	19144535	19144599	.	+	.	gene_id "XLOC_001562"; transcript_id "TCONS_00004948"; exon_number "3"; oId "TCONS_00005272"; class_code "u"; tss_id "TSS2429";
LG1	Cufflinks	exon	19144711	19144780	.	+	.	gene_id "XLOC_001562"; transcript_id "TCONS_00004948"; exon_number "4"; oId "TCONS_00005272"; class_code "u"; tss_id "TSS2429";
LG1	Cufflinks	exon	19144979	19145024	.	+	.	gene_id "XLOC_001562"; transcript_id "TCONS_00004948"; exon_number "5"; oId "TCONS_00005272"; class_code "u"; tss_id "TSS2429";
LG1	Cufflinks	exon	19145738	19145994	.	+	.	gene_id "XLOC_001562"; transcript_id "TCONS_00004948"; exon_number "6"; oId "TCONS_00005272"; class_code "u"; tss_id "TSS2429";
LG1	Cufflinks	exon	19144002	19144144	.	+	.	gene_id "XLOC_001562"; transcript_id "TCONS_00004952"; exon_number "1"; oId "TCONS_00005276"; class_code "u"; tss_id "TSS2429";
LG1	Cufflinks	exon	19144304	19144392	.	+	.	gene_id "XLOC_001562"; transcript_id "TCONS_00004952"; exon_number "2"; oId "TCONS_00005276"; class_code "u"; tss_id "TSS2429";
LG1	Cufflinks	exon	19144535	19144599	.	+	.	gene_id "XLOC_001562"; transcript_id "TCONS_00004952"; exon_number "3"; oId "TCONS_00005276"; class_code "u"; tss_id "TSS2429";
LG1	Cufflinks	exon	19144711	19144780	.	+	.	gene_id "XLOC_001562"; transcript_id "TCONS_00004952"; exon_number "4"; oId "TCONS_00005276"; class_code "u"; tss_id "TSS2429";
LG1	Cufflinks	exon	19144979	19145024	.	+	.	gene_id "XLOC_001562"; transcript_id "TCONS_00004952"; exon_number "5"; oId "TCONS_00005276"; class_code "u"; tss_id "TSS2429";
LG1	Cufflinks	exon	19145738	19145994	.	+	.	gene_id "XLOC_001562"; transcript_id "TCONS_00004952"; exon_number "6"; oId "TCONS_00005276"; class_code "u"; tss_id "TSS2429";
LG1	Cufflinks	exon	19144002	19144144	.	+	.	gene_id "XLOC_001562"; transcript_id "TCONS_00004950"; exon_number "1"; oId "TCONS_00005274"; class_code "u"; tss_id "TSS2429";
LG1	Cufflinks	exon	19144291	19144392	.	+	.	gene_id "XLOC_001562"; transcript_id "TCONS_00004950"; exon_number "2"; oId "TCONS_00005274"; class_code "u"; tss_id "TSS2429";
LG1	Cufflinks	exon	19144535	19144599	.	+	.	gene_id "XLOC_001562"; transcript_id "TCONS_00004950"; exon_number "3"; oId "TCONS_00005274"; class_code "u"; tss_id "TSS2429";
LG1	Cufflinks	exon	19144711	19144780	.	+	.	gene_id "XLOC_001562"; transcript_id "TCONS_00004950"; exon_number "4"; oId "TCONS_00005274"; class_code "u"; tss_id "TSS2429";
LG1	Cufflinks	exon	19145738	19145994	.	+	.	gene_id "XLOC_001562"; transcript_id "TCONS_00004950"; exon_number "5"; oId "TCONS_00005274"; class_code "u"; tss_id "TSS2429";
LG1	Cufflinks	exon	19144011	19144144	.	+	.	gene_id "XLOC_001562"; transcript_id "TCONS_00004953"; exon_number "1"; oId "TCONS_00005277"; class_code "u"; tss_id "TSS2429";
LG1	Cufflinks	exon	19144291	19144392	.	+	.	gene_id "XLOC_001562"; transcript_id "TCONS_00004953"; exon_number "2"; oId "TCONS_00005277"; class_code "u"; tss_id "TSS2429";
LG1	Cufflinks	exon	19144535	19144599	.	+	.	gene_id "XLOC_001562"; transcript_id "TCONS_00004953"; exon_number "3"; oId "TCONS_00005277"; class_code "u"; tss_id "TSS2429";
LG1	Cufflinks	exon	19144693	19144780	.	+	.	gene_id "XLOC_001562"; transcript_id "TCONS_00004953"; exon_number "4"; oId "TCONS_00005277"; class_code "u"; tss_id "TSS2429";
LG1	Cufflinks	exon	19144979	19145024	.	+	.	gene_id "XLOC_001562"; transcript_id "TCONS_00004953"; exon_number "5"; oId "TCONS_00005277"; class_code "u"; tss_id "TSS2429";
LG1	Cufflinks	exon	19145738	19145994	.	+	.	gene_id "XLOC_001562"; transcript_id "TCONS_00004953"; exon_number "6"; oId "TCONS_00005277"; class_code "u"; tss_id "TSS2429";
LG1	Cufflinks	exon	19144023	19144144	.	+	.	gene_id "XLOC_001562"; transcript_id "TCONS_00004954"; exon_number "1"; oId "TCONS_00005278"; class_code "u"; tss_id "TSS2429";
LG1	Cufflinks	exon	19144291	19144392	.	+	.	gene_id "XLOC_001562"; transcript_id "TCONS_00004954"; exon_number "2"; oId "TCONS_00005278"; class_code "u"; tss_id "TSS2429";
LG1	Cufflinks	exon	19144711	19145024	.	+	.	gene_id "XLOC_001562"; transcript_id "TCONS_00004954"; exon_number "3"; oId "TCONS_00005278"; class_code "u"; tss_id "TSS2429";
LG1	Cufflinks	exon	19145738	19145994	.	+	.	gene_id "XLOC_001562"; transcript_id "TCONS_00004954"; exon_number "4"; oId "TCONS_00005278"; class_code "u"; tss_id "TSS2429";
LG1	Cufflinks	exon	19163259	19163595	.	+	.	gene_id "XLOC_001566"; transcript_id "TCONS_00004958"; exon_number "1"; oId "TCONS_00005282"; class_code "u"; tss_id "TSS2433";
LG1	Cufflinks	exon	19164448	19164559	.	+	.	gene_id "XLOC_001566"; transcript_id "TCONS_00004958"; exon_number "2"; oId "TCONS_00005282"; class_code "u"; tss_id "TSS2433";
LG1	Cufflinks	exon	19165280	19165703	.	+	.	gene_id "XLOC_001566"; transcript_id "TCONS_00004958"; exon_number "3"; oId "TCONS_00005282"; class_code "u"; tss_id "TSS2433";
LG1	Cufflinks	exon	19163261	19163595	.	+	.	gene_id "XLOC_001566"; transcript_id "TCONS_00004959"; exon_number "1"; oId "TCONS_00005283"; class_code "u"; tss_id "TSS2433";
LG1	Cufflinks	exon	19165280	19165703	.	+	.	gene_id "XLOC_001566"; transcript_id "TCONS_00004959"; exon_number "2"; oId "TCONS_00005283"; class_code "u"; tss_id "TSS2433";
LG1	Cufflinks	exon	19163269	19163595	.	+	.	gene_id "XLOC_001566"; transcript_id "TCONS_00004960"; exon_number "1"; oId "TCONS_00005284"; class_code "u"; tss_id "TSS2433";
LG1	Cufflinks	exon	19164448	19164563	.	+	.	gene_id "XLOC_001566"; transcript_id "TCONS_00004960"; exon_number "2"; oId "TCONS_00005284"; class_code "u"; tss_id "TSS2433";
LG1	Cufflinks	exon	19165284	19165703	.	+	.	gene_id "XLOC_001566"; transcript_id "TCONS_00004960"; exon_number "3"; oId "TCONS_00005284"; class_code "u"; tss_id "TSS2433";
LG1	Cufflinks	exon	19165066	19165703	.	+	.	gene_id "XLOC_001566"; transcript_id "TCONS_00004961"; exon_number "1"; oId "TCONS_00005285"; class_code "u"; tss_id "TSS2434";
LG1	Cufflinks	exon	19193441	19193674	.	+	.	gene_id "XLOC_001568"; transcript_id "TCONS_00004964"; exon_number "1"; gene_name "gene16416-v1.0-hybrid"; oId "TCONS_00005288"; nearest_ref "PAC:27244195"; class_code "x"; tss_id "TSS2437";
LG1	Cufflinks	exon	19193858	19193900	.	+	.	gene_id "XLOC_001568"; transcript_id "TCONS_00004964"; exon_number "2"; gene_name "gene16416-v1.0-hybrid"; oId "TCONS_00005288"; nearest_ref "PAC:27244195"; class_code "x"; tss_id "TSS2437";
LG1	Cufflinks	exon	19194048	19194524	.	+	.	gene_id "XLOC_001568"; transcript_id "TCONS_00004964"; exon_number "3"; gene_name "gene16416-v1.0-hybrid"; oId "TCONS_00005288"; nearest_ref "PAC:27244195"; class_code "x"; tss_id "TSS2437";
LG1	Cufflinks	exon	19196841	19196845	.	+	.	gene_id "XLOC_001568"; transcript_id "TCONS_00004964"; exon_number "4"; gene_name "gene16416-v1.0-hybrid"; oId "TCONS_00005288"; nearest_ref "PAC:27244195"; class_code "x"; tss_id "TSS2437";
LG1	Cufflinks	exon	19193492	19193674	.	+	.	gene_id "XLOC_001568"; transcript_id "TCONS_00004965"; exon_number "1"; oId "TCONS_00005289"; class_code "u"; tss_id "TSS2437";
LG1	Cufflinks	exon	19193858	19193900	.	+	.	gene_id "XLOC_001568"; transcript_id "TCONS_00004965"; exon_number "2"; oId "TCONS_00005289"; class_code "u"; tss_id "TSS2437";
LG1	Cufflinks	exon	19194057	19194504	.	+	.	gene_id "XLOC_001568"; transcript_id "TCONS_00004965"; exon_number "3"; oId "TCONS_00005289"; class_code "u"; tss_id "TSS2437";
LG1	Cufflinks	exon	19264244	19264801	.	+	.	gene_id "XLOC_001573"; transcript_id "TCONS_00004973"; exon_number "1"; gene_name "gene16431-v1.0-hybrid"; oId "TCONS_00005300"; nearest_ref "PAC:27245530"; class_code "x"; tss_id "TSS2443";
LG1	Cufflinks	exon	19264868	19265349	.	+	.	gene_id "XLOC_001573"; transcript_id "TCONS_00004973"; exon_number "2"; gene_name "gene16431-v1.0-hybrid"; oId "TCONS_00005300"; nearest_ref "PAC:27245530"; class_code "x"; tss_id "TSS2443";
LG1	Cufflinks	exon	19551952	19552645	.	+	.	gene_id "XLOC_001607"; transcript_id "TCONS_00005105"; exon_number "1"; oId "TCONS_00005435"; class_code "u"; tss_id "TSS2496";
LG1	Cufflinks	exon	19552919	19553528	.	+	.	gene_id "XLOC_001607"; transcript_id "TCONS_00005105"; exon_number "2"; oId "TCONS_00005435"; class_code "u"; tss_id "TSS2496";
LG1	Cufflinks	exon	19572468	19572846	.	+	.	gene_id "XLOC_001609"; transcript_id "TCONS_00005108"; exon_number "1"; gene_name "gene16502-v1.0-hybrid"; oId "TCONS_00005438"; nearest_ref "PAC:27245673"; class_code "o"; tss_id "TSS2499";
LG1	Cufflinks	exon	19573279	19573347	.	+	.	gene_id "XLOC_001609"; transcript_id "TCONS_00005108"; exon_number "2"; gene_name "gene16502-v1.0-hybrid"; oId "TCONS_00005438"; nearest_ref "PAC:27245673"; class_code "o"; tss_id "TSS2499";
LG1	Cufflinks	exon	19815953	19817689	.	+	.	gene_id "XLOC_001638"; transcript_id "TCONS_00005191"; exon_number "1"; oId "TCONS_00005526"; class_code "u"; tss_id "TSS2544";
LG1	Cufflinks	exon	19817773	19817850	.	+	.	gene_id "XLOC_001638"; transcript_id "TCONS_00005191"; exon_number "2"; oId "TCONS_00005526"; class_code "u"; tss_id "TSS2544";
LG1	Cufflinks	exon	19818000	19818355	.	+	.	gene_id "XLOC_001638"; transcript_id "TCONS_00005191"; exon_number "3"; oId "TCONS_00005526"; class_code "u"; tss_id "TSS2544";
LG1	Cufflinks	exon	19819251	19819340	.	+	.	gene_id "XLOC_001638"; transcript_id "TCONS_00005191"; exon_number "4"; oId "TCONS_00005526"; class_code "u"; tss_id "TSS2544";
LG1	Cufflinks	exon	19819449	19819733	.	+	.	gene_id "XLOC_001638"; transcript_id "TCONS_00005191"; exon_number "5"; oId "TCONS_00005526"; class_code "u"; tss_id "TSS2544";
LG1	Cufflinks	exon	19815953	19817782	.	+	.	gene_id "XLOC_001638"; transcript_id "TCONS_00005188"; exon_number "1"; oId "TCONS_00005523"; class_code "u"; tss_id "TSS2544";
LG1	Cufflinks	exon	19818000	19818355	.	+	.	gene_id "XLOC_001638"; transcript_id "TCONS_00005188"; exon_number "2"; oId "TCONS_00005523"; class_code "u"; tss_id "TSS2544";
LG1	Cufflinks	exon	19819251	19819340	.	+	.	gene_id "XLOC_001638"; transcript_id "TCONS_00005188"; exon_number "3"; oId "TCONS_00005523"; class_code "u"; tss_id "TSS2544";
LG1	Cufflinks	exon	19819449	19819733	.	+	.	gene_id "XLOC_001638"; transcript_id "TCONS_00005188"; exon_number "4"; oId "TCONS_00005523"; class_code "u"; tss_id "TSS2544";
LG1	Cufflinks	exon	19815953	19817689	.	+	.	gene_id "XLOC_001638"; transcript_id "TCONS_00005187"; exon_number "1"; oId "TCONS_00005522"; class_code "u"; tss_id "TSS2544";
LG1	Cufflinks	exon	19817783	19817850	.	+	.	gene_id "XLOC_001638"; transcript_id "TCONS_00005187"; exon_number "2"; oId "TCONS_00005522"; class_code "u"; tss_id "TSS2544";
LG1	Cufflinks	exon	19818000	19818355	.	+	.	gene_id "XLOC_001638"; transcript_id "TCONS_00005187"; exon_number "3"; oId "TCONS_00005522"; class_code "u"; tss_id "TSS2544";
LG1	Cufflinks	exon	19819251	19819340	.	+	.	gene_id "XLOC_001638"; transcript_id "TCONS_00005187"; exon_number "4"; oId "TCONS_00005522"; class_code "u"; tss_id "TSS2544";
LG1	Cufflinks	exon	19819485	19819733	.	+	.	gene_id "XLOC_001638"; transcript_id "TCONS_00005187"; exon_number "5"; oId "TCONS_00005522"; class_code "u"; tss_id "TSS2544";
LG1	Cufflinks	exon	20812033	20812353	.	+	.	gene_id "XLOC_001698"; transcript_id "TCONS_00005412"; exon_number "1"; oId "TCONS_00005760"; class_code "u"; tss_id "TSS2646";
LG1	Cufflinks	exon	20812493	20812562	.	+	.	gene_id "XLOC_001698"; transcript_id "TCONS_00005412"; exon_number "2"; oId "TCONS_00005760"; class_code "u"; tss_id "TSS2646";
LG1	Cufflinks	exon	20812844	20812935	.	+	.	gene_id "XLOC_001698"; transcript_id "TCONS_00005412"; exon_number "3"; oId "TCONS_00005760"; class_code "u"; tss_id "TSS2646";
LG1	Cufflinks	exon	20813133	20813301	.	+	.	gene_id "XLOC_001698"; transcript_id "TCONS_00005412"; exon_number "4"; oId "TCONS_00005760"; class_code "u"; tss_id "TSS2646";
LG1	Cufflinks	exon	20813637	20813709	.	+	.	gene_id "XLOC_001698"; transcript_id "TCONS_00005412"; exon_number "5"; oId "TCONS_00005760"; class_code "u"; tss_id "TSS2646";
LG1	Cufflinks	exon	20813967	20814072	.	+	.	gene_id "XLOC_001698"; transcript_id "TCONS_00005412"; exon_number "6"; oId "TCONS_00005760"; class_code "u"; tss_id "TSS2646";
LG1	Cufflinks	exon	20814228	20814284	.	+	.	gene_id "XLOC_001698"; transcript_id "TCONS_00005412"; exon_number "7"; oId "TCONS_00005760"; class_code "u"; tss_id "TSS2646";
LG1	Cufflinks	exon	20814627	20815492	.	+	.	gene_id "XLOC_001698"; transcript_id "TCONS_00005412"; exon_number "8"; oId "TCONS_00005760"; class_code "u"; tss_id "TSS2646";
LG1	Cufflinks	exon	20812033	20812353	.	+	.	gene_id "XLOC_001698"; transcript_id "TCONS_00005413"; exon_number "1"; oId "TCONS_00005761"; class_code "u"; tss_id "TSS2646";
LG1	Cufflinks	exon	20812493	20812562	.	+	.	gene_id "XLOC_001698"; transcript_id "TCONS_00005413"; exon_number "2"; oId "TCONS_00005761"; class_code "u"; tss_id "TSS2646";
LG1	Cufflinks	exon	20812844	20812935	.	+	.	gene_id "XLOC_001698"; transcript_id "TCONS_00005413"; exon_number "3"; oId "TCONS_00005761"; class_code "u"; tss_id "TSS2646";
LG1	Cufflinks	exon	20813133	20813301	.	+	.	gene_id "XLOC_001698"; transcript_id "TCONS_00005413"; exon_number "4"; oId "TCONS_00005761"; class_code "u"; tss_id "TSS2646";
LG1	Cufflinks	exon	20813423	20813537	.	+	.	gene_id "XLOC_001698"; transcript_id "TCONS_00005413"; exon_number "5"; oId "TCONS_00005761"; class_code "u"; tss_id "TSS2646";
LG1	Cufflinks	exon	20813637	20813709	.	+	.	gene_id "XLOC_001698"; transcript_id "TCONS_00005413"; exon_number "6"; oId "TCONS_00005761"; class_code "u"; tss_id "TSS2646";
LG1	Cufflinks	exon	20813967	20814075	.	+	.	gene_id "XLOC_001698"; transcript_id "TCONS_00005413"; exon_number "7"; oId "TCONS_00005761"; class_code "u"; tss_id "TSS2646";
LG1	Cufflinks	exon	20814228	20814284	.	+	.	gene_id "XLOC_001698"; transcript_id "TCONS_00005413"; exon_number "8"; oId "TCONS_00005761"; class_code "u"; tss_id "TSS2646";
LG1	Cufflinks	exon	20814627	20814746	.	+	.	gene_id "XLOC_001698"; transcript_id "TCONS_00005413"; exon_number "9"; oId "TCONS_00005761"; class_code "u"; tss_id "TSS2646";
LG1	Cufflinks	exon	20814879	20815492	.	+	.	gene_id "XLOC_001698"; transcript_id "TCONS_00005413"; exon_number "10"; oId "TCONS_00005761"; class_code "u"; tss_id "TSS2646";
LG1	Cufflinks	exon	20812033	20812353	.	+	.	gene_id "XLOC_001698"; transcript_id "TCONS_00005411"; exon_number "1"; oId "TCONS_00005759"; class_code "u"; tss_id "TSS2646";
LG1	Cufflinks	exon	20812493	20812562	.	+	.	gene_id "XLOC_001698"; transcript_id "TCONS_00005411"; exon_number "2"; oId "TCONS_00005759"; class_code "u"; tss_id "TSS2646";
LG1	Cufflinks	exon	20812844	20812935	.	+	.	gene_id "XLOC_001698"; transcript_id "TCONS_00005411"; exon_number "3"; oId "TCONS_00005759"; class_code "u"; tss_id "TSS2646";
LG1	Cufflinks	exon	20813133	20813301	.	+	.	gene_id "XLOC_001698"; transcript_id "TCONS_00005411"; exon_number "4"; oId "TCONS_00005759"; class_code "u"; tss_id "TSS2646";
LG1	Cufflinks	exon	20813423	20813537	.	+	.	gene_id "XLOC_001698"; transcript_id "TCONS_00005411"; exon_number "5"; oId "TCONS_00005759"; class_code "u"; tss_id "TSS2646";
LG1	Cufflinks	exon	20813637	20813709	.	+	.	gene_id "XLOC_001698"; transcript_id "TCONS_00005411"; exon_number "6"; oId "TCONS_00005759"; class_code "u"; tss_id "TSS2646";
LG1	Cufflinks	exon	20813967	20814072	.	+	.	gene_id "XLOC_001698"; transcript_id "TCONS_00005411"; exon_number "7"; oId "TCONS_00005759"; class_code "u"; tss_id "TSS2646";
LG1	Cufflinks	exon	20814228	20814284	.	+	.	gene_id "XLOC_001698"; transcript_id "TCONS_00005411"; exon_number "8"; oId "TCONS_00005759"; class_code "u"; tss_id "TSS2646";
LG1	Cufflinks	exon	20814627	20815492	.	+	.	gene_id "XLOC_001698"; transcript_id "TCONS_00005411"; exon_number "9"; oId "TCONS_00005759"; class_code "u"; tss_id "TSS2646";
LG1	Cufflinks	exon	20812033	20812353	.	+	.	gene_id "XLOC_001698"; transcript_id "TCONS_00005410"; exon_number "1"; oId "TCONS_00005758"; class_code "u"; tss_id "TSS2646";
LG1	Cufflinks	exon	20812493	20812562	.	+	.	gene_id "XLOC_001698"; transcript_id "TCONS_00005410"; exon_number "2"; oId "TCONS_00005758"; class_code "u"; tss_id "TSS2646";
LG1	Cufflinks	exon	20812844	20812935	.	+	.	gene_id "XLOC_001698"; transcript_id "TCONS_00005410"; exon_number "3"; oId "TCONS_00005758"; class_code "u"; tss_id "TSS2646";
LG1	Cufflinks	exon	20813133	20813301	.	+	.	gene_id "XLOC_001698"; transcript_id "TCONS_00005410"; exon_number "4"; oId "TCONS_00005758"; class_code "u"; tss_id "TSS2646";
LG1	Cufflinks	exon	20813637	20813709	.	+	.	gene_id "XLOC_001698"; transcript_id "TCONS_00005410"; exon_number "5"; oId "TCONS_00005758"; class_code "u"; tss_id "TSS2646";
LG1	Cufflinks	exon	20813967	20814075	.	+	.	gene_id "XLOC_001698"; transcript_id "TCONS_00005410"; exon_number "6"; oId "TCONS_00005758"; class_code "u"; tss_id "TSS2646";
LG1	Cufflinks	exon	20814228	20814284	.	+	.	gene_id "XLOC_001698"; transcript_id "TCONS_00005410"; exon_number "7"; oId "TCONS_00005758"; class_code "u"; tss_id "TSS2646";
LG1	Cufflinks	exon	20814627	20815492	.	+	.	gene_id "XLOC_001698"; transcript_id "TCONS_00005410"; exon_number "8"; oId "TCONS_00005758"; class_code "u"; tss_id "TSS2646";
LG1	Cufflinks	exon	20812033	20812353	.	+	.	gene_id "XLOC_001698"; transcript_id "TCONS_00005414"; exon_number "1"; oId "TCONS_00005762"; class_code "u"; tss_id "TSS2646";
LG1	Cufflinks	exon	20812493	20812562	.	+	.	gene_id "XLOC_001698"; transcript_id "TCONS_00005414"; exon_number "2"; oId "TCONS_00005762"; class_code "u"; tss_id "TSS2646";
LG1	Cufflinks	exon	20812844	20812935	.	+	.	gene_id "XLOC_001698"; transcript_id "TCONS_00005414"; exon_number "3"; oId "TCONS_00005762"; class_code "u"; tss_id "TSS2646";
LG1	Cufflinks	exon	20813133	20813301	.	+	.	gene_id "XLOC_001698"; transcript_id "TCONS_00005414"; exon_number "4"; oId "TCONS_00005762"; class_code "u"; tss_id "TSS2646";
LG1	Cufflinks	exon	20813423	20813537	.	+	.	gene_id "XLOC_001698"; transcript_id "TCONS_00005414"; exon_number "5"; oId "TCONS_00005762"; class_code "u"; tss_id "TSS2646";
LG1	Cufflinks	exon	20813637	20813709	.	+	.	gene_id "XLOC_001698"; transcript_id "TCONS_00005414"; exon_number "6"; oId "TCONS_00005762"; class_code "u"; tss_id "TSS2646";
LG1	Cufflinks	exon	20813967	20814072	.	+	.	gene_id "XLOC_001698"; transcript_id "TCONS_00005414"; exon_number "7"; oId "TCONS_00005762"; class_code "u"; tss_id "TSS2646";
LG1	Cufflinks	exon	20814228	20814284	.	+	.	gene_id "XLOC_001698"; transcript_id "TCONS_00005414"; exon_number "8"; oId "TCONS_00005762"; class_code "u"; tss_id "TSS2646";
LG1	Cufflinks	exon	20814627	20814902	.	+	.	gene_id "XLOC_001698"; transcript_id "TCONS_00005414"; exon_number "9"; oId "TCONS_00005762"; class_code "u"; tss_id "TSS2646";
LG1	Cufflinks	exon	20816261	20816341	.	+	.	gene_id "XLOC_001698"; transcript_id "TCONS_00005414"; exon_number "10"; oId "TCONS_00005762"; class_code "u"; tss_id "TSS2646";
LG1	Cufflinks	exon	20812037	20812353	.	+	.	gene_id "XLOC_001698"; transcript_id "TCONS_00005422"; exon_number "1"; oId "TCONS_00005770"; class_code "u"; tss_id "TSS2646";
LG1	Cufflinks	exon	20812493	20812562	.	+	.	gene_id "XLOC_001698"; transcript_id "TCONS_00005422"; exon_number "2"; oId "TCONS_00005770"; class_code "u"; tss_id "TSS2646";
LG1	Cufflinks	exon	20812844	20812935	.	+	.	gene_id "XLOC_001698"; transcript_id "TCONS_00005422"; exon_number "3"; oId "TCONS_00005770"; class_code "u"; tss_id "TSS2646";
LG1	Cufflinks	exon	20813157	20813301	.	+	.	gene_id "XLOC_001698"; transcript_id "TCONS_00005422"; exon_number "4"; oId "TCONS_00005770"; class_code "u"; tss_id "TSS2646";
LG1	Cufflinks	exon	20813423	20813501	.	+	.	gene_id "XLOC_001698"; transcript_id "TCONS_00005422"; exon_number "5"; oId "TCONS_00005770"; class_code "u"; tss_id "TSS2646";
LG1	Cufflinks	exon	20813624	20813709	.	+	.	gene_id "XLOC_001698"; transcript_id "TCONS_00005422"; exon_number "6"; oId "TCONS_00005770"; class_code "u"; tss_id "TSS2646";
LG1	Cufflinks	exon	20813967	20814072	.	+	.	gene_id "XLOC_001698"; transcript_id "TCONS_00005422"; exon_number "7"; oId "TCONS_00005770"; class_code "u"; tss_id "TSS2646";
LG1	Cufflinks	exon	20814228	20814284	.	+	.	gene_id "XLOC_001698"; transcript_id "TCONS_00005422"; exon_number "8"; oId "TCONS_00005770"; class_code "u"; tss_id "TSS2646";
LG1	Cufflinks	exon	20814627	20815492	.	+	.	gene_id "XLOC_001698"; transcript_id "TCONS_00005422"; exon_number "9"; oId "TCONS_00005770"; class_code "u"; tss_id "TSS2646";
LG1	Cufflinks	exon	20812037	20812353	.	+	.	gene_id "XLOC_001698"; transcript_id "TCONS_00005424"; exon_number "1"; oId "TCONS_00005772"; class_code "u"; tss_id "TSS2646";
LG1	Cufflinks	exon	20812493	20812562	.	+	.	gene_id "XLOC_001698"; transcript_id "TCONS_00005424"; exon_number "2"; oId "TCONS_00005772"; class_code "u"; tss_id "TSS2646";
LG1	Cufflinks	exon	20812844	20812935	.	+	.	gene_id "XLOC_001698"; transcript_id "TCONS_00005424"; exon_number "3"; oId "TCONS_00005772"; class_code "u"; tss_id "TSS2646";
LG1	Cufflinks	exon	20813133	20813301	.	+	.	gene_id "XLOC_001698"; transcript_id "TCONS_00005424"; exon_number "4"; oId "TCONS_00005772"; class_code "u"; tss_id "TSS2646";
LG1	Cufflinks	exon	20813423	20813501	.	+	.	gene_id "XLOC_001698"; transcript_id "TCONS_00005424"; exon_number "5"; oId "TCONS_00005772"; class_code "u"; tss_id "TSS2646";
LG1	Cufflinks	exon	20813637	20813709	.	+	.	gene_id "XLOC_001698"; transcript_id "TCONS_00005424"; exon_number "6"; oId "TCONS_00005772"; class_code "u"; tss_id "TSS2646";
LG1	Cufflinks	exon	20813967	20814075	.	+	.	gene_id "XLOC_001698"; transcript_id "TCONS_00005424"; exon_number "7"; oId "TCONS_00005772"; class_code "u"; tss_id "TSS2646";
LG1	Cufflinks	exon	20814228	20814284	.	+	.	gene_id "XLOC_001698"; transcript_id "TCONS_00005424"; exon_number "8"; oId "TCONS_00005772"; class_code "u"; tss_id "TSS2646";
LG1	Cufflinks	exon	20814627	20815492	.	+	.	gene_id "XLOC_001698"; transcript_id "TCONS_00005424"; exon_number "9"; oId "TCONS_00005772"; class_code "u"; tss_id "TSS2646";
LG1	Cufflinks	exon	20812037	20812353	.	+	.	gene_id "XLOC_001698"; transcript_id "TCONS_00005426"; exon_number "1"; oId "TCONS_00005774"; class_code "u"; tss_id "TSS2646";
LG1	Cufflinks	exon	20812493	20812562	.	+	.	gene_id "XLOC_001698"; transcript_id "TCONS_00005426"; exon_number "2"; oId "TCONS_00005774"; class_code "u"; tss_id "TSS2646";
LG1	Cufflinks	exon	20812844	20812935	.	+	.	gene_id "XLOC_001698"; transcript_id "TCONS_00005426"; exon_number "3"; oId "TCONS_00005774"; class_code "u"; tss_id "TSS2646";
LG1	Cufflinks	exon	20813133	20813301	.	+	.	gene_id "XLOC_001698"; transcript_id "TCONS_00005426"; exon_number "4"; oId "TCONS_00005774"; class_code "u"; tss_id "TSS2646";
LG1	Cufflinks	exon	20813637	20813709	.	+	.	gene_id "XLOC_001698"; transcript_id "TCONS_00005426"; exon_number "5"; oId "TCONS_00005774"; class_code "u"; tss_id "TSS2646";
LG1	Cufflinks	exon	20813967	20814075	.	+	.	gene_id "XLOC_001698"; transcript_id "TCONS_00005426"; exon_number "6"; oId "TCONS_00005774"; class_code "u"; tss_id "TSS2646";
LG1	Cufflinks	exon	20814228	20815492	.	+	.	gene_id "XLOC_001698"; transcript_id "TCONS_00005426"; exon_number "7"; oId "TCONS_00005774"; class_code "u"; tss_id "TSS2646";
LG1	Cufflinks	exon	20812037	20812353	.	+	.	gene_id "XLOC_001698"; transcript_id "TCONS_00005428"; exon_number "1"; oId "TCONS_00005776"; class_code "u"; tss_id "TSS2646";
LG1	Cufflinks	exon	20812493	20812562	.	+	.	gene_id "XLOC_001698"; transcript_id "TCONS_00005428"; exon_number "2"; oId "TCONS_00005776"; class_code "u"; tss_id "TSS2646";
LG1	Cufflinks	exon	20812679	20812935	.	+	.	gene_id "XLOC_001698"; transcript_id "TCONS_00005428"; exon_number "3"; oId "TCONS_00005776"; class_code "u"; tss_id "TSS2646";
LG1	Cufflinks	exon	20813133	20813537	.	+	.	gene_id "XLOC_001698"; transcript_id "TCONS_00005428"; exon_number "4"; oId "TCONS_00005776"; class_code "u"; tss_id "TSS2646";
LG1	Cufflinks	exon	20813637	20813709	.	+	.	gene_id "XLOC_001698"; transcript_id "TCONS_00005428"; exon_number "5"; oId "TCONS_00005776"; class_code "u"; tss_id "TSS2646";
LG1	Cufflinks	exon	20813967	20814072	.	+	.	gene_id "XLOC_001698"; transcript_id "TCONS_00005428"; exon_number "6"; oId "TCONS_00005776"; class_code "u"; tss_id "TSS2646";
LG1	Cufflinks	exon	20814228	20814284	.	+	.	gene_id "XLOC_001698"; transcript_id "TCONS_00005428"; exon_number "7"; oId "TCONS_00005776"; class_code "u"; tss_id "TSS2646";
LG1	Cufflinks	exon	20814627	20815492	.	+	.	gene_id "XLOC_001698"; transcript_id "TCONS_00005428"; exon_number "8"; oId "TCONS_00005776"; class_code "u"; tss_id "TSS2646";
LG1	Cufflinks	exon	20812037	20812353	.	+	.	gene_id "XLOC_001698"; transcript_id "TCONS_00005430"; exon_number "1"; oId "TCONS_00005778"; class_code "u"; tss_id "TSS2646";
LG1	Cufflinks	exon	20812493	20812562	.	+	.	gene_id "XLOC_001698"; transcript_id "TCONS_00005430"; exon_number "2"; oId "TCONS_00005778"; class_code "u"; tss_id "TSS2646";
LG1	Cufflinks	exon	20813133	20813301	.	+	.	gene_id "XLOC_001698"; transcript_id "TCONS_00005430"; exon_number "3"; oId "TCONS_00005778"; class_code "u"; tss_id "TSS2646";
LG1	Cufflinks	exon	20813637	20813709	.	+	.	gene_id "XLOC_001698"; transcript_id "TCONS_00005430"; exon_number "4"; oId "TCONS_00005778"; class_code "u"; tss_id "TSS2646";
LG1	Cufflinks	exon	20813967	20814075	.	+	.	gene_id "XLOC_001698"; transcript_id "TCONS_00005430"; exon_number "5"; oId "TCONS_00005778"; class_code "u"; tss_id "TSS2646";
LG1	Cufflinks	exon	20814228	20815492	.	+	.	gene_id "XLOC_001698"; transcript_id "TCONS_00005430"; exon_number "6"; oId "TCONS_00005778"; class_code "u"; tss_id "TSS2646";
LG1	Cufflinks	exon	20812037	20812353	.	+	.	gene_id "XLOC_001698"; transcript_id "TCONS_00005429"; exon_number "1"; oId "TCONS_00005777"; class_code "u"; tss_id "TSS2646";
LG1	Cufflinks	exon	20812493	20812562	.	+	.	gene_id "XLOC_001698"; transcript_id "TCONS_00005429"; exon_number "2"; oId "TCONS_00005777"; class_code "u"; tss_id "TSS2646";
LG1	Cufflinks	exon	20812844	20812935	.	+	.	gene_id "XLOC_001698"; transcript_id "TCONS_00005429"; exon_number "3"; oId "TCONS_00005777"; class_code "u"; tss_id "TSS2646";
LG1	Cufflinks	exon	20813157	20813301	.	+	.	gene_id "XLOC_001698"; transcript_id "TCONS_00005429"; exon_number "4"; oId "TCONS_00005777"; class_code "u"; tss_id "TSS2646";
LG1	Cufflinks	exon	20813423	20813537	.	+	.	gene_id "XLOC_001698"; transcript_id "TCONS_00005429"; exon_number "5"; oId "TCONS_00005777"; class_code "u"; tss_id "TSS2646";
LG1	Cufflinks	exon	20813637	20813709	.	+	.	gene_id "XLOC_001698"; transcript_id "TCONS_00005429"; exon_number "6"; oId "TCONS_00005777"; class_code "u"; tss_id "TSS2646";
LG1	Cufflinks	exon	20813967	20814075	.	+	.	gene_id "XLOC_001698"; transcript_id "TCONS_00005429"; exon_number "7"; oId "TCONS_00005777"; class_code "u"; tss_id "TSS2646";
LG1	Cufflinks	exon	20814228	20814284	.	+	.	gene_id "XLOC_001698"; transcript_id "TCONS_00005429"; exon_number "8"; oId "TCONS_00005777"; class_code "u"; tss_id "TSS2646";
LG1	Cufflinks	exon	20814627	20815492	.	+	.	gene_id "XLOC_001698"; transcript_id "TCONS_00005429"; exon_number "9"; oId "TCONS_00005777"; class_code "u"; tss_id "TSS2646";
LG1	Cufflinks	exon	20812037	20812353	.	+	.	gene_id "XLOC_001698"; transcript_id "TCONS_00005427"; exon_number "1"; oId "TCONS_00005775"; class_code "u"; tss_id "TSS2646";
LG1	Cufflinks	exon	20812493	20812562	.	+	.	gene_id "XLOC_001698"; transcript_id "TCONS_00005427"; exon_number "2"; oId "TCONS_00005775"; class_code "u"; tss_id "TSS2646";
LG1	Cufflinks	exon	20812844	20812935	.	+	.	gene_id "XLOC_001698"; transcript_id "TCONS_00005427"; exon_number "3"; oId "TCONS_00005775"; class_code "u"; tss_id "TSS2646";
LG1	Cufflinks	exon	20813145	20813301	.	+	.	gene_id "XLOC_001698"; transcript_id "TCONS_00005427"; exon_number "4"; oId "TCONS_00005775"; class_code "u"; tss_id "TSS2646";
LG1	Cufflinks	exon	20813637	20813709	.	+	.	gene_id "XLOC_001698"; transcript_id "TCONS_00005427"; exon_number "5"; oId "TCONS_00005775"; class_code "u"; tss_id "TSS2646";
LG1	Cufflinks	exon	20813967	20814072	.	+	.	gene_id "XLOC_001698"; transcript_id "TCONS_00005427"; exon_number "6"; oId "TCONS_00005775"; class_code "u"; tss_id "TSS2646";
LG1	Cufflinks	exon	20814228	20815492	.	+	.	gene_id "XLOC_001698"; transcript_id "TCONS_00005427"; exon_number "7"; oId "TCONS_00005775"; class_code "u"; tss_id "TSS2646";
LG1	Cufflinks	exon	20812037	20812353	.	+	.	gene_id "XLOC_001698"; transcript_id "TCONS_00005425"; exon_number "1"; oId "TCONS_00005773"; class_code "u"; tss_id "TSS2646";
LG1	Cufflinks	exon	20812493	20812562	.	+	.	gene_id "XLOC_001698"; transcript_id "TCONS_00005425"; exon_number "2"; oId "TCONS_00005773"; class_code "u"; tss_id "TSS2646";
LG1	Cufflinks	exon	20812844	20812935	.	+	.	gene_id "XLOC_001698"; transcript_id "TCONS_00005425"; exon_number "3"; oId "TCONS_00005773"; class_code "u"; tss_id "TSS2646";
LG1	Cufflinks	exon	20813133	20813301	.	+	.	gene_id "XLOC_001698"; transcript_id "TCONS_00005425"; exon_number "4"; oId "TCONS_00005773"; class_code "u"; tss_id "TSS2646";
LG1	Cufflinks	exon	20813423	20813501	.	+	.	gene_id "XLOC_001698"; transcript_id "TCONS_00005425"; exon_number "5"; oId "TCONS_00005773"; class_code "u"; tss_id "TSS2646";
LG1	Cufflinks	exon	20813637	20813709	.	+	.	gene_id "XLOC_001698"; transcript_id "TCONS_00005425"; exon_number "6"; oId "TCONS_00005773"; class_code "u"; tss_id "TSS2646";
LG1	Cufflinks	exon	20813967	20814072	.	+	.	gene_id "XLOC_001698"; transcript_id "TCONS_00005425"; exon_number "7"; oId "TCONS_00005773"; class_code "u"; tss_id "TSS2646";
LG1	Cufflinks	exon	20814228	20814284	.	+	.	gene_id "XLOC_001698"; transcript_id "TCONS_00005425"; exon_number "8"; oId "TCONS_00005773"; class_code "u"; tss_id "TSS2646";
LG1	Cufflinks	exon	20814627	20815492	.	+	.	gene_id "XLOC_001698"; transcript_id "TCONS_00005425"; exon_number "9"; oId "TCONS_00005773"; class_code "u"; tss_id "TSS2646";
LG1	Cufflinks	exon	20812037	20812353	.	+	.	gene_id "XLOC_001698"; transcript_id "TCONS_00005423"; exon_number "1"; oId "TCONS_00005771"; class_code "u"; tss_id "TSS2646";
LG1	Cufflinks	exon	20812493	20812562	.	+	.	gene_id "XLOC_001698"; transcript_id "TCONS_00005423"; exon_number "2"; oId "TCONS_00005771"; class_code "u"; tss_id "TSS2646";
LG1	Cufflinks	exon	20812844	20812935	.	+	.	gene_id "XLOC_001698"; transcript_id "TCONS_00005423"; exon_number "3"; oId "TCONS_00005771"; class_code "u"; tss_id "TSS2646";
LG1	Cufflinks	exon	20813145	20813301	.	+	.	gene_id "XLOC_001698"; transcript_id "TCONS_00005423"; exon_number "4"; oId "TCONS_00005771"; class_code "u"; tss_id "TSS2646";
LG1	Cufflinks	exon	20813423	20813501	.	+	.	gene_id "XLOC_001698"; transcript_id "TCONS_00005423"; exon_number "5"; oId "TCONS_00005771"; class_code "u"; tss_id "TSS2646";
LG1	Cufflinks	exon	20813637	20813709	.	+	.	gene_id "XLOC_001698"; transcript_id "TCONS_00005423"; exon_number "6"; oId "TCONS_00005771"; class_code "u"; tss_id "TSS2646";
LG1	Cufflinks	exon	20813967	20814072	.	+	.	gene_id "XLOC_001698"; transcript_id "TCONS_00005423"; exon_number "7"; oId "TCONS_00005771"; class_code "u"; tss_id "TSS2646";
LG1	Cufflinks	exon	20814228	20814284	.	+	.	gene_id "XLOC_001698"; transcript_id "TCONS_00005423"; exon_number "8"; oId "TCONS_00005771"; class_code "u"; tss_id "TSS2646";
LG1	Cufflinks	exon	20814627	20815492	.	+	.	gene_id "XLOC_001698"; transcript_id "TCONS_00005423"; exon_number "9"; oId "TCONS_00005771"; class_code "u"; tss_id "TSS2646";
LG1	Cufflinks	exon	20812037	20812353	.	+	.	gene_id "XLOC_001698"; transcript_id "TCONS_00005421"; exon_number "1"; oId "TCONS_00005769"; class_code "u"; tss_id "TSS2646";
LG1	Cufflinks	exon	20812493	20812562	.	+	.	gene_id "XLOC_001698"; transcript_id "TCONS_00005421"; exon_number "2"; oId "TCONS_00005769"; class_code "u"; tss_id "TSS2646";
LG1	Cufflinks	exon	20812844	20812935	.	+	.	gene_id "XLOC_001698"; transcript_id "TCONS_00005421"; exon_number "3"; oId "TCONS_00005769"; class_code "u"; tss_id "TSS2646";
LG1	Cufflinks	exon	20813133	20813301	.	+	.	gene_id "XLOC_001698"; transcript_id "TCONS_00005421"; exon_number "4"; oId "TCONS_00005769"; class_code "u"; tss_id "TSS2646";
LG1	Cufflinks	exon	20813423	20813537	.	+	.	gene_id "XLOC_001698"; transcript_id "TCONS_00005421"; exon_number "5"; oId "TCONS_00005769"; class_code "u"; tss_id "TSS2646";
LG1	Cufflinks	exon	20813637	20813709	.	+	.	gene_id "XLOC_001698"; transcript_id "TCONS_00005421"; exon_number "6"; oId "TCONS_00005769"; class_code "u"; tss_id "TSS2646";
LG1	Cufflinks	exon	20813967	20814075	.	+	.	gene_id "XLOC_001698"; transcript_id "TCONS_00005421"; exon_number "7"; oId "TCONS_00005769"; class_code "u"; tss_id "TSS2646";
LG1	Cufflinks	exon	20814228	20815492	.	+	.	gene_id "XLOC_001698"; transcript_id "TCONS_00005421"; exon_number "8"; oId "TCONS_00005769"; class_code "u"; tss_id "TSS2646";
LG1	Cufflinks	exon	20812037	20812353	.	+	.	gene_id "XLOC_001698"; transcript_id "TCONS_00005418"; exon_number "1"; oId "TCONS_00005766"; class_code "u"; tss_id "TSS2646";
LG1	Cufflinks	exon	20812493	20812562	.	+	.	gene_id "XLOC_001698"; transcript_id "TCONS_00005418"; exon_number "2"; oId "TCONS_00005766"; class_code "u"; tss_id "TSS2646";
LG1	Cufflinks	exon	20812679	20812935	.	+	.	gene_id "XLOC_001698"; transcript_id "TCONS_00005418"; exon_number "3"; oId "TCONS_00005766"; class_code "u"; tss_id "TSS2646";
LG1	Cufflinks	exon	20813133	20813301	.	+	.	gene_id "XLOC_001698"; transcript_id "TCONS_00005418"; exon_number "4"; oId "TCONS_00005766"; class_code "u"; tss_id "TSS2646";
LG1	Cufflinks	exon	20813423	20813537	.	+	.	gene_id "XLOC_001698"; transcript_id "TCONS_00005418"; exon_number "5"; oId "TCONS_00005766"; class_code "u"; tss_id "TSS2646";
LG1	Cufflinks	exon	20813637	20813709	.	+	.	gene_id "XLOC_001698"; transcript_id "TCONS_00005418"; exon_number "6"; oId "TCONS_00005766"; class_code "u"; tss_id "TSS2646";
LG1	Cufflinks	exon	20813967	20814075	.	+	.	gene_id "XLOC_001698"; transcript_id "TCONS_00005418"; exon_number "7"; oId "TCONS_00005766"; class_code "u"; tss_id "TSS2646";
LG1	Cufflinks	exon	20814228	20814284	.	+	.	gene_id "XLOC_001698"; transcript_id "TCONS_00005418"; exon_number "8"; oId "TCONS_00005766"; class_code "u"; tss_id "TSS2646";
LG1	Cufflinks	exon	20814627	20815492	.	+	.	gene_id "XLOC_001698"; transcript_id "TCONS_00005418"; exon_number "9"; oId "TCONS_00005766"; class_code "u"; tss_id "TSS2646";
LG1	Cufflinks	exon	20812037	20812353	.	+	.	gene_id "XLOC_001698"; transcript_id "TCONS_00005419"; exon_number "1"; oId "TCONS_00005767"; class_code "u"; tss_id "TSS2646";
LG1	Cufflinks	exon	20812493	20812562	.	+	.	gene_id "XLOC_001698"; transcript_id "TCONS_00005419"; exon_number "2"; oId "TCONS_00005767"; class_code "u"; tss_id "TSS2646";
LG1	Cufflinks	exon	20812844	20812935	.	+	.	gene_id "XLOC_001698"; transcript_id "TCONS_00005419"; exon_number "3"; oId "TCONS_00005767"; class_code "u"; tss_id "TSS2646";
LG1	Cufflinks	exon	20813133	20813301	.	+	.	gene_id "XLOC_001698"; transcript_id "TCONS_00005419"; exon_number "4"; oId "TCONS_00005767"; class_code "u"; tss_id "TSS2646";
LG1	Cufflinks	exon	20813637	20813709	.	+	.	gene_id "XLOC_001698"; transcript_id "TCONS_00005419"; exon_number "5"; oId "TCONS_00005767"; class_code "u"; tss_id "TSS2646";
LG1	Cufflinks	exon	20813967	20814072	.	+	.	gene_id "XLOC_001698"; transcript_id "TCONS_00005419"; exon_number "6"; oId "TCONS_00005767"; class_code "u"; tss_id "TSS2646";
LG1	Cufflinks	exon	20814228	20814746	.	+	.	gene_id "XLOC_001698"; transcript_id "TCONS_00005419"; exon_number "7"; oId "TCONS_00005767"; class_code "u"; tss_id "TSS2646";
LG1	Cufflinks	exon	20814879	20815492	.	+	.	gene_id "XLOC_001698"; transcript_id "TCONS_00005419"; exon_number "8"; oId "TCONS_00005767"; class_code "u"; tss_id "TSS2646";
LG1	Cufflinks	exon	20812037	20812353	.	+	.	gene_id "XLOC_001698"; transcript_id "TCONS_00005420"; exon_number "1"; oId "TCONS_00005768"; class_code "u"; tss_id "TSS2646";
LG1	Cufflinks	exon	20812493	20812562	.	+	.	gene_id "XLOC_001698"; transcript_id "TCONS_00005420"; exon_number "2"; oId "TCONS_00005768"; class_code "u"; tss_id "TSS2646";
LG1	Cufflinks	exon	20812844	20812935	.	+	.	gene_id "XLOC_001698"; transcript_id "TCONS_00005420"; exon_number "3"; oId "TCONS_00005768"; class_code "u"; tss_id "TSS2646";
LG1	Cufflinks	exon	20813133	20813301	.	+	.	gene_id "XLOC_001698"; transcript_id "TCONS_00005420"; exon_number "4"; oId "TCONS_00005768"; class_code "u"; tss_id "TSS2646";
LG1	Cufflinks	exon	20813423	20813501	.	+	.	gene_id "XLOC_001698"; transcript_id "TCONS_00005420"; exon_number "5"; oId "TCONS_00005768"; class_code "u"; tss_id "TSS2646";
LG1	Cufflinks	exon	20813637	20813709	.	+	.	gene_id "XLOC_001698"; transcript_id "TCONS_00005420"; exon_number "6"; oId "TCONS_00005768"; class_code "u"; tss_id "TSS2646";
LG1	Cufflinks	exon	20813967	20814072	.	+	.	gene_id "XLOC_001698"; transcript_id "TCONS_00005420"; exon_number "7"; oId "TCONS_00005768"; class_code "u"; tss_id "TSS2646";
LG1	Cufflinks	exon	20814228	20815492	.	+	.	gene_id "XLOC_001698"; transcript_id "TCONS_00005420"; exon_number "8"; oId "TCONS_00005768"; class_code "u"; tss_id "TSS2646";
LG1	Cufflinks	exon	20812037	20812353	.	+	.	gene_id "XLOC_001698"; transcript_id "TCONS_00005417"; exon_number "1"; oId "TCONS_00005765"; class_code "u"; tss_id "TSS2646";
LG1	Cufflinks	exon	20812493	20812562	.	+	.	gene_id "XLOC_001698"; transcript_id "TCONS_00005417"; exon_number "2"; oId "TCONS_00005765"; class_code "u"; tss_id "TSS2646";
LG1	Cufflinks	exon	20812844	20812935	.	+	.	gene_id "XLOC_001698"; transcript_id "TCONS_00005417"; exon_number "3"; oId "TCONS_00005765"; class_code "u"; tss_id "TSS2646";
LG1	Cufflinks	exon	20814002	20814075	.	+	.	gene_id "XLOC_001698"; transcript_id "TCONS_00005417"; exon_number "4"; oId "TCONS_00005765"; class_code "u"; tss_id "TSS2646";
LG1	Cufflinks	exon	20814228	20814284	.	+	.	gene_id "XLOC_001698"; transcript_id "TCONS_00005417"; exon_number "5"; oId "TCONS_00005765"; class_code "u"; tss_id "TSS2646";
LG1	Cufflinks	exon	20814627	20815492	.	+	.	gene_id "XLOC_001698"; transcript_id "TCONS_00005417"; exon_number "6"; oId "TCONS_00005765"; class_code "u"; tss_id "TSS2646";
LG1	Cufflinks	exon	20812037	20812353	.	+	.	gene_id "XLOC_001698"; transcript_id "TCONS_00005416"; exon_number "1"; oId "TCONS_00005764"; class_code "u"; tss_id "TSS2646";
LG1	Cufflinks	exon	20812493	20812562	.	+	.	gene_id "XLOC_001698"; transcript_id "TCONS_00005416"; exon_number "2"; oId "TCONS_00005764"; class_code "u"; tss_id "TSS2646";
LG1	Cufflinks	exon	20812679	20812935	.	+	.	gene_id "XLOC_001698"; transcript_id "TCONS_00005416"; exon_number "3"; oId "TCONS_00005764"; class_code "u"; tss_id "TSS2646";
LG1	Cufflinks	exon	20813133	20813301	.	+	.	gene_id "XLOC_001698"; transcript_id "TCONS_00005416"; exon_number "4"; oId "TCONS_00005764"; class_code "u"; tss_id "TSS2646";
LG1	Cufflinks	exon	20813637	20813709	.	+	.	gene_id "XLOC_001698"; transcript_id "TCONS_00005416"; exon_number "5"; oId "TCONS_00005764"; class_code "u"; tss_id "TSS2646";
LG1	Cufflinks	exon	20813967	20814072	.	+	.	gene_id "XLOC_001698"; transcript_id "TCONS_00005416"; exon_number "6"; oId "TCONS_00005764"; class_code "u"; tss_id "TSS2646";
LG1	Cufflinks	exon	20814228	20814284	.	+	.	gene_id "XLOC_001698"; transcript_id "TCONS_00005416"; exon_number "7"; oId "TCONS_00005764"; class_code "u"; tss_id "TSS2646";
LG1	Cufflinks	exon	20814627	20815492	.	+	.	gene_id "XLOC_001698"; transcript_id "TCONS_00005416"; exon_number "8"; oId "TCONS_00005764"; class_code "u"; tss_id "TSS2646";
LG1	Cufflinks	exon	20812037	20812353	.	+	.	gene_id "XLOC_001698"; transcript_id "TCONS_00005415"; exon_number "1"; oId "TCONS_00005763"; class_code "u"; tss_id "TSS2646";
LG1	Cufflinks	exon	20812493	20812562	.	+	.	gene_id "XLOC_001698"; transcript_id "TCONS_00005415"; exon_number "2"; oId "TCONS_00005763"; class_code "u"; tss_id "TSS2646";
LG1	Cufflinks	exon	20813133	20813301	.	+	.	gene_id "XLOC_001698"; transcript_id "TCONS_00005415"; exon_number "3"; oId "TCONS_00005763"; class_code "u"; tss_id "TSS2646";
LG1	Cufflinks	exon	20813423	20813709	.	+	.	gene_id "XLOC_001698"; transcript_id "TCONS_00005415"; exon_number "4"; oId "TCONS_00005763"; class_code "u"; tss_id "TSS2646";
LG1	Cufflinks	exon	20813967	20814072	.	+	.	gene_id "XLOC_001698"; transcript_id "TCONS_00005415"; exon_number "5"; oId "TCONS_00005763"; class_code "u"; tss_id "TSS2646";
LG1	Cufflinks	exon	20814228	20815492	.	+	.	gene_id "XLOC_001698"; transcript_id "TCONS_00005415"; exon_number "6"; oId "TCONS_00005763"; class_code "u"; tss_id "TSS2646";
LG1	Cufflinks	exon	20926009	20929621	.	+	.	gene_id "XLOC_001706"; transcript_id "TCONS_00005450"; exon_number "1"; oId "TCONS_00005800"; class_code "u"; tss_id "TSS2658";
LG1	Cufflinks	exon	20929778	20929968	.	+	.	gene_id "XLOC_001706"; transcript_id "TCONS_00005450"; exon_number "2"; oId "TCONS_00005800"; class_code "u"; tss_id "TSS2658";
LG1	Cufflinks	exon	20926009	20929603	.	+	.	gene_id "XLOC_001706"; transcript_id "TCONS_00005449"; exon_number "1"; oId "TCONS_00005799"; class_code "u"; tss_id "TSS2658";
LG1	Cufflinks	exon	20929778	20929968	.	+	.	gene_id "XLOC_001706"; transcript_id "TCONS_00005449"; exon_number "2"; oId "TCONS_00005799"; class_code "u"; tss_id "TSS2658";
LG1	Cufflinks	exon	50154	51012	.	-	.	gene_id "XLOC_001711"; transcript_id "TCONS_00005456"; exon_number "1"; gene_name "gene10031-v1.0-hybrid"; oId "TCONS_00005806"; nearest_ref "PAC:27244079"; class_code "x"; tss_id "TSS2663";
LG1	Cufflinks	exon	312599	312960	.	-	.	gene_id "XLOC_001739"; transcript_id "TCONS_00005590"; exon_number "1"; gene_name "gene10086-v1.0-hybrid"; oId "TCONS_00005945"; nearest_ref "PAC:27247178"; class_code "x"; tss_id "TSS2717";
LG1	Cufflinks	exon	313201	313355	.	-	.	gene_id "XLOC_001739"; transcript_id "TCONS_00005590"; exon_number "2"; gene_name "gene10086-v1.0-hybrid"; oId "TCONS_00005945"; nearest_ref "PAC:27247178"; class_code "x"; tss_id "TSS2717";
LG1	Cufflinks	exon	420730	421166	.	-	.	gene_id "XLOC_001753"; transcript_id "TCONS_00005645"; exon_number "1"; gene_name "gene10112-v1.0-hybrid"; oId "TCONS_00006008"; nearest_ref "PAC:27245993"; class_code "x"; tss_id "TSS2739";
LG1	Cufflinks	exon	423402	423412	.	-	.	gene_id "XLOC_001753"; transcript_id "TCONS_00005645"; exon_number "2"; gene_name "gene10112-v1.0-hybrid"; oId "TCONS_00006008"; nearest_ref "PAC:27245993"; class_code "x"; tss_id "TSS2739";
LG1	Cufflinks	exon	618143	618473	.	-	.	gene_id "XLOC_001774"; transcript_id "TCONS_00005736"; exon_number "1"; gene_name "gene10149-v1.0-hybrid"; oId "TCONS_00006105"; nearest_ref "PAC:27246746"; class_code "o"; tss_id "TSS2769";
LG1	Cufflinks	exon	620286	620291	.	-	.	gene_id "XLOC_001774"; transcript_id "TCONS_00005736"; exon_number "2"; gene_name "gene10149-v1.0-hybrid"; oId "TCONS_00006105"; nearest_ref "PAC:27246746"; class_code "o"; tss_id "TSS2769";
LG1	Cufflinks	exon	851074	851569	.	-	.	gene_id "XLOC_001789"; transcript_id "TCONS_00005786"; exon_number "1"; oId "TCONS_00006157"; class_code "u"; tss_id "TSS2790";
LG1	Cufflinks	exon	851855	852208	.	-	.	gene_id "XLOC_001789"; transcript_id "TCONS_00005786"; exon_number "2"; oId "TCONS_00006157"; class_code "u"; tss_id "TSS2790";
LG1	Cufflinks	exon	854804	855022	.	-	.	gene_id "XLOC_001789"; transcript_id "TCONS_00005788"; exon_number "1"; oId "TCONS_00006159"; class_code "u"; tss_id "TSS2792";
LG1	Cufflinks	exon	855224	855256	.	-	.	gene_id "XLOC_001789"; transcript_id "TCONS_00005788"; exon_number "2"; oId "TCONS_00006159"; class_code "u"; tss_id "TSS2792";
LG1	Cufflinks	exon	855349	855473	.	-	.	gene_id "XLOC_001789"; transcript_id "TCONS_00005788"; exon_number "3"; oId "TCONS_00006159"; class_code "u"; tss_id "TSS2792";
LG1	Cufflinks	exon	986373	986378	.	-	.	gene_id "XLOC_001797"; transcript_id "TCONS_00005808"; exon_number "1"; gene_name "gene10236-v1.0-hybrid"; oId "TCONS_00006180"; nearest_ref "PAC:27245581"; class_code "o"; tss_id "TSS2803";
LG1	Cufflinks	exon	990657	991027	.	-	.	gene_id "XLOC_001797"; transcript_id "TCONS_00005808"; exon_number "2"; gene_name "gene10236-v1.0-hybrid"; oId "TCONS_00006180"; nearest_ref "PAC:27245581"; class_code "o"; tss_id "TSS2803";
LG1	Cufflinks	exon	994356	994784	.	-	.	gene_id "XLOC_001797"; transcript_id "TCONS_00005808"; exon_number "3"; gene_name "gene10236-v1.0-hybrid"; oId "TCONS_00006180"; nearest_ref "PAC:27245581"; class_code "o"; tss_id "TSS2803";
LG1	Cufflinks	exon	986465	986473	.	-	.	gene_id "XLOC_001797"; transcript_id "TCONS_00005809"; exon_number "1"; gene_name "gene10236-v1.0-hybrid"; oId "TCONS_00006181"; nearest_ref "PAC:27245581"; class_code "o"; tss_id "TSS2803";
LG1	Cufflinks	exon	990657	991027	.	-	.	gene_id "XLOC_001797"; transcript_id "TCONS_00005809"; exon_number "2"; gene_name "gene10236-v1.0-hybrid"; oId "TCONS_00006181"; nearest_ref "PAC:27245581"; class_code "o"; tss_id "TSS2803";
LG1	Cufflinks	exon	994356	994705	.	-	.	gene_id "XLOC_001797"; transcript_id "TCONS_00005809"; exon_number "3"; gene_name "gene10236-v1.0-hybrid"; oId "TCONS_00006181"; nearest_ref "PAC:27245581"; class_code "o"; tss_id "TSS2803";
LG1	Cufflinks	exon	990661	991027	.	-	.	gene_id "XLOC_001797"; transcript_id "TCONS_00005810"; exon_number "1"; oId "TCONS_00006182"; class_code "u"; tss_id "TSS2804";
LG1	Cufflinks	exon	991104	991138	.	-	.	gene_id "XLOC_001797"; transcript_id "TCONS_00005810"; exon_number "2"; oId "TCONS_00006182"; class_code "u"; tss_id "TSS2804";
LG1	Cufflinks	exon	990661	991027	.	-	.	gene_id "XLOC_001797"; transcript_id "TCONS_00005811"; exon_number "1"; gene_name "gene10236-v1.0-hybrid"; oId "TCONS_00006183"; nearest_ref "PAC:27245581"; class_code "o"; tss_id "TSS2803";
LG1	Cufflinks	exon	994350	994777	.	-	.	gene_id "XLOC_001797"; transcript_id "TCONS_00005811"; exon_number "2"; gene_name "gene10236-v1.0-hybrid"; oId "TCONS_00006183"; nearest_ref "PAC:27245581"; class_code "o"; tss_id "TSS2803";
LG1	Cufflinks	exon	1001716	1002046	.	-	.	gene_id "XLOC_001798"; transcript_id "TCONS_00005815"; exon_number "1"; oId "TCONS_00006187"; class_code "u"; tss_id "TSS2806";
LG1	Cufflinks	exon	1005361	1005447	.	-	.	gene_id "XLOC_001798"; transcript_id "TCONS_00005815"; exon_number "2"; oId "TCONS_00006187"; class_code "u"; tss_id "TSS2806";
LG1	Cufflinks	exon	1006389	1006526	.	-	.	gene_id "XLOC_001798"; transcript_id "TCONS_00005815"; exon_number "3"; oId "TCONS_00006187"; class_code "u"; tss_id "TSS2806";
LG1	Cufflinks	exon	1006623	1007119	.	-	.	gene_id "XLOC_001798"; transcript_id "TCONS_00005815"; exon_number "4"; oId "TCONS_00006187"; class_code "u"; tss_id "TSS2806";
LG1	Cufflinks	exon	1001716	1002069	.	-	.	gene_id "XLOC_001798"; transcript_id "TCONS_00005814"; exon_number "1"; oId "TCONS_00006186"; class_code "u"; tss_id "TSS2806";
LG1	Cufflinks	exon	1005361	1005447	.	-	.	gene_id "XLOC_001798"; transcript_id "TCONS_00005814"; exon_number "2"; oId "TCONS_00006186"; class_code "u"; tss_id "TSS2806";
LG1	Cufflinks	exon	1006389	1006526	.	-	.	gene_id "XLOC_001798"; transcript_id "TCONS_00005814"; exon_number "3"; oId "TCONS_00006186"; class_code "u"; tss_id "TSS2806";
LG1	Cufflinks	exon	1006623	1007119	.	-	.	gene_id "XLOC_001798"; transcript_id "TCONS_00005814"; exon_number "4"; oId "TCONS_00006186"; class_code "u"; tss_id "TSS2806";
LG1	Cufflinks	exon	1001716	1002004	.	-	.	gene_id "XLOC_001798"; transcript_id "TCONS_00005813"; exon_number "1"; oId "TCONS_00006185"; class_code "u"; tss_id "TSS2806";
LG1	Cufflinks	exon	1005361	1005447	.	-	.	gene_id "XLOC_001798"; transcript_id "TCONS_00005813"; exon_number "2"; oId "TCONS_00006185"; class_code "u"; tss_id "TSS2806";
LG1	Cufflinks	exon	1006389	1006526	.	-	.	gene_id "XLOC_001798"; transcript_id "TCONS_00005813"; exon_number "3"; oId "TCONS_00006185"; class_code "u"; tss_id "TSS2806";
LG1	Cufflinks	exon	1006623	1007119	.	-	.	gene_id "XLOC_001798"; transcript_id "TCONS_00005813"; exon_number "4"; oId "TCONS_00006185"; class_code "u"; tss_id "TSS2806";
LG1	Cufflinks	exon	1001716	1002046	.	-	.	gene_id "XLOC_001798"; transcript_id "TCONS_00005816"; exon_number "1"; oId "TCONS_00006188"; class_code "u"; tss_id "TSS2806";
LG1	Cufflinks	exon	1005361	1005447	.	-	.	gene_id "XLOC_001798"; transcript_id "TCONS_00005816"; exon_number "2"; oId "TCONS_00006188"; class_code "u"; tss_id "TSS2806";
LG1	Cufflinks	exon	1006389	1006509	.	-	.	gene_id "XLOC_001798"; transcript_id "TCONS_00005816"; exon_number "3"; oId "TCONS_00006188"; class_code "u"; tss_id "TSS2806";
LG1	Cufflinks	exon	1006623	1007201	.	-	.	gene_id "XLOC_001798"; transcript_id "TCONS_00005816"; exon_number "4"; oId "TCONS_00006188"; class_code "u"; tss_id "TSS2806";
LG1	Cufflinks	exon	1005907	1005933	.	-	.	gene_id "XLOC_001798"; transcript_id "TCONS_00005817"; exon_number "1"; oId "TCONS_00006189"; class_code "u"; tss_id "TSS2806";
LG1	Cufflinks	exon	1006389	1006526	.	-	.	gene_id "XLOC_001798"; transcript_id "TCONS_00005817"; exon_number "2"; oId "TCONS_00006189"; class_code "u"; tss_id "TSS2806";
LG1	Cufflinks	exon	1006623	1007119	.	-	.	gene_id "XLOC_001798"; transcript_id "TCONS_00005817"; exon_number "3"; oId "TCONS_00006189"; class_code "u"; tss_id "TSS2806";
LG1	Cufflinks	exon	1156803	1157374	.	-	.	gene_id "XLOC_001807"; transcript_id "TCONS_00005826"; exon_number "1"; oId "TCONS_00006198"; class_code "u"; tss_id "TSS2815";
LG1	Cufflinks	exon	1157474	1158388	.	-	.	gene_id "XLOC_001807"; transcript_id "TCONS_00005826"; exon_number "2"; oId "TCONS_00006198"; class_code "u"; tss_id "TSS2815";
LG1	Cufflinks	exon	2058919	2059320	.	-	.	gene_id "XLOC_001884"; transcript_id "TCONS_00006100"; exon_number "1"; gene_name "gene30997-v1.0-hybrid"; oId "TCONS_00006481"; nearest_ref "PAC:27245295"; class_code "x"; tss_id "TSS2942";
LG1	Cufflinks	exon	2063190	2063282	.	-	.	gene_id "XLOC_001884"; transcript_id "TCONS_00006100"; exon_number "2"; gene_name "gene30997-v1.0-hybrid"; oId "TCONS_00006481"; nearest_ref "PAC:27245295"; class_code "x"; tss_id "TSS2942";
LG1	Cufflinks	exon	2066215	2066261	.	-	.	gene_id "XLOC_001884"; transcript_id "TCONS_00006100"; exon_number "3"; gene_name "gene30997-v1.0-hybrid"; oId "TCONS_00006481"; nearest_ref "PAC:27245295"; class_code "x"; tss_id "TSS2942";
LG1	Cufflinks	exon	2061468	2062308	.	-	.	gene_id "XLOC_001884"; transcript_id "TCONS_00006103"; exon_number "1"; gene_name "gene30997-v1.0-hybrid"; oId "TCONS_00006484"; nearest_ref "PAC:27245295"; class_code "x"; tss_id "TSS2942";
LG1	Cufflinks	exon	2062946	2063041	.	-	.	gene_id "XLOC_001884"; transcript_id "TCONS_00006103"; exon_number "2"; gene_name "gene30997-v1.0-hybrid"; oId "TCONS_00006484"; nearest_ref "PAC:27245295"; class_code "x"; tss_id "TSS2942";
LG1	Cufflinks	exon	2063190	2063282	.	-	.	gene_id "XLOC_001884"; transcript_id "TCONS_00006103"; exon_number "3"; gene_name "gene30997-v1.0-hybrid"; oId "TCONS_00006484"; nearest_ref "PAC:27245295"; class_code "x"; tss_id "TSS2942";
LG1	Cufflinks	exon	2066215	2066256	.	-	.	gene_id "XLOC_001884"; transcript_id "TCONS_00006103"; exon_number "4"; gene_name "gene30997-v1.0-hybrid"; oId "TCONS_00006484"; nearest_ref "PAC:27245295"; class_code "x"; tss_id "TSS2942";
LG1	Cufflinks	exon	2061468	2062308	.	-	.	gene_id "XLOC_001884"; transcript_id "TCONS_00006102"; exon_number "1"; gene_name "gene30997-v1.0-hybrid"; oId "TCONS_00006483"; nearest_ref "PAC:27245295"; class_code "x"; tss_id "TSS2942";
LG1	Cufflinks	exon	2062765	2062888	.	-	.	gene_id "XLOC_001884"; transcript_id "TCONS_00006102"; exon_number "2"; gene_name "gene30997-v1.0-hybrid"; oId "TCONS_00006483"; nearest_ref "PAC:27245295"; class_code "x"; tss_id "TSS2942";
LG1	Cufflinks	exon	2063032	2063068	.	-	.	gene_id "XLOC_001884"; transcript_id "TCONS_00006102"; exon_number "3"; gene_name "gene30997-v1.0-hybrid"; oId "TCONS_00006483"; nearest_ref "PAC:27245295"; class_code "x"; tss_id "TSS2942";
LG1	Cufflinks	exon	2063190	2063282	.	-	.	gene_id "XLOC_001884"; transcript_id "TCONS_00006102"; exon_number "4"; gene_name "gene30997-v1.0-hybrid"; oId "TCONS_00006483"; nearest_ref "PAC:27245295"; class_code "x"; tss_id "TSS2942";
LG1	Cufflinks	exon	2066215	2066256	.	-	.	gene_id "XLOC_001884"; transcript_id "TCONS_00006102"; exon_number "5"; gene_name "gene30997-v1.0-hybrid"; oId "TCONS_00006483"; nearest_ref "PAC:27245295"; class_code "x"; tss_id "TSS2942";
LG1	Cufflinks	exon	2061468	2062308	.	-	.	gene_id "XLOC_001884"; transcript_id "TCONS_00006101"; exon_number "1"; gene_name "gene30997-v1.0-hybrid"; oId "TCONS_00006482"; nearest_ref "PAC:27245295"; class_code "x"; tss_id "TSS2942";
LG1	Cufflinks	exon	2062765	2063041	.	-	.	gene_id "XLOC_001884"; transcript_id "TCONS_00006101"; exon_number "2"; gene_name "gene30997-v1.0-hybrid"; oId "TCONS_00006482"; nearest_ref "PAC:27245295"; class_code "x"; tss_id "TSS2942";
LG1	Cufflinks	exon	2063190	2063282	.	-	.	gene_id "XLOC_001884"; transcript_id "TCONS_00006101"; exon_number "3"; gene_name "gene30997-v1.0-hybrid"; oId "TCONS_00006482"; nearest_ref "PAC:27245295"; class_code "x"; tss_id "TSS2942";
LG1	Cufflinks	exon	2066215	2066256	.	-	.	gene_id "XLOC_001884"; transcript_id "TCONS_00006101"; exon_number "4"; gene_name "gene30997-v1.0-hybrid"; oId "TCONS_00006482"; nearest_ref "PAC:27245295"; class_code "x"; tss_id "TSS2942";
LG1	Cufflinks	exon	2061468	2062308	.	-	.	gene_id "XLOC_001884"; transcript_id "TCONS_00006104"; exon_number "1"; gene_name "gene30997-v1.0-hybrid"; oId "TCONS_00006485"; nearest_ref "PAC:27245295"; class_code "x"; tss_id "TSS2942";
LG1	Cufflinks	exon	2063032	2063041	.	-	.	gene_id "XLOC_001884"; transcript_id "TCONS_00006104"; exon_number "2"; gene_name "gene30997-v1.0-hybrid"; oId "TCONS_00006485"; nearest_ref "PAC:27245295"; class_code "x"; tss_id "TSS2942";
LG1	Cufflinks	exon	2063190	2063282	.	-	.	gene_id "XLOC_001884"; transcript_id "TCONS_00006104"; exon_number "3"; gene_name "gene30997-v1.0-hybrid"; oId "TCONS_00006485"; nearest_ref "PAC:27245295"; class_code "x"; tss_id "TSS2942";
LG1	Cufflinks	exon	2066215	2066257	.	-	.	gene_id "XLOC_001884"; transcript_id "TCONS_00006104"; exon_number "4"; gene_name "gene30997-v1.0-hybrid"; oId "TCONS_00006485"; nearest_ref "PAC:27245295"; class_code "x"; tss_id "TSS2942";
LG1	Cufflinks	exon	2061468	2062308	.	-	.	gene_id "XLOC_001884"; transcript_id "TCONS_00006105"; exon_number "1"; gene_name "gene30997-v1.0-hybrid"; oId "TCONS_00006486"; nearest_ref "PAC:27245295"; class_code "x"; tss_id "TSS2942";
LG1	Cufflinks	exon	2063190	2063282	.	-	.	gene_id "XLOC_001884"; transcript_id "TCONS_00006105"; exon_number "2"; gene_name "gene30997-v1.0-hybrid"; oId "TCONS_00006486"; nearest_ref "PAC:27245295"; class_code "x"; tss_id "TSS2942";
LG1	Cufflinks	exon	2066215	2066262	.	-	.	gene_id "XLOC_001884"; transcript_id "TCONS_00006105"; exon_number "3"; gene_name "gene30997-v1.0-hybrid"; oId "TCONS_00006486"; nearest_ref "PAC:27245295"; class_code "x"; tss_id "TSS2942";
LG1	Cufflinks	exon	2161948	2162457	.	-	.	gene_id "XLOC_001894"; transcript_id "TCONS_00006137"; exon_number "1"; gene_name "gene31022-v1.0-hybrid"; oId "TCONS_00006520"; nearest_ref "PAC:27247096"; class_code "o"; tss_id "TSS2961";
LG1	Cufflinks	exon	2167013	2167019	.	-	.	gene_id "XLOC_001894"; transcript_id "TCONS_00006137"; exon_number "2"; gene_name "gene31022-v1.0-hybrid"; oId "TCONS_00006520"; nearest_ref "PAC:27247096"; class_code "o"; tss_id "TSS2961";
LG1	Cufflinks	exon	2241243	2241706	.	-	.	gene_id "XLOC_001903"; transcript_id "TCONS_00006154"; exon_number "1"; gene_name "gene31039-v1.0-hybrid"; oId "TCONS_00006537"; nearest_ref "PAC:27246604"; class_code "o"; tss_id "TSS2974";
LG1	Cufflinks	exon	2242524	2242528	.	-	.	gene_id "XLOC_001903"; transcript_id "TCONS_00006154"; exon_number "2"; gene_name "gene31039-v1.0-hybrid"; oId "TCONS_00006537"; nearest_ref "PAC:27246604"; class_code "o"; tss_id "TSS2974";
LG1	Cufflinks	exon	3114643	3115269	.	-	.	gene_id "XLOC_001992"; transcript_id "TCONS_00006450"; exon_number "1"; gene_name "gene30832-v1.0-hybrid"; oId "TCONS_00006860"; nearest_ref "PAC:27245189"; class_code "x"; tss_id "TSS3115";
LG1	Cufflinks	exon	3294989	3295873	.	-	.	gene_id "XLOC_002011"; transcript_id "TCONS_00006529"; exon_number "1"; gene_name "gene34422-v1.0-hybrid"; oId "TCONS_00006941"; nearest_ref "PAC:27244819"; class_code "o"; tss_id "TSS3138";
LG1	Cufflinks	exon	3296401	3296824	.	-	.	gene_id "XLOC_002011"; transcript_id "TCONS_00006529"; exon_number "2"; gene_name "gene34422-v1.0-hybrid"; oId "TCONS_00006941"; nearest_ref "PAC:27244819"; class_code "o"; tss_id "TSS3138";
LG1	Cufflinks	exon	3297045	3297170	.	-	.	gene_id "XLOC_002011"; transcript_id "TCONS_00006529"; exon_number "3"; gene_name "gene34422-v1.0-hybrid"; oId "TCONS_00006941"; nearest_ref "PAC:27244819"; class_code "o"; tss_id "TSS3138";
LG1	Cufflinks	exon	3297311	3297502	.	-	.	gene_id "XLOC_002011"; transcript_id "TCONS_00006529"; exon_number "4"; gene_name "gene34422-v1.0-hybrid"; oId "TCONS_00006941"; nearest_ref "PAC:27244819"; class_code "o"; tss_id "TSS3138";
LG1	Cufflinks	exon	3297595	3297688	.	-	.	gene_id "XLOC_002011"; transcript_id "TCONS_00006529"; exon_number "5"; gene_name "gene34422-v1.0-hybrid"; oId "TCONS_00006941"; nearest_ref "PAC:27244819"; class_code "o"; tss_id "TSS3138";
LG1	Cufflinks	exon	3299307	3299371	.	-	.	gene_id "XLOC_002011"; transcript_id "TCONS_00006529"; exon_number "6"; gene_name "gene34422-v1.0-hybrid"; oId "TCONS_00006941"; nearest_ref "PAC:27244819"; class_code "o"; tss_id "TSS3138";
LG1	Cufflinks	exon	3299457	3299714	.	-	.	gene_id "XLOC_002011"; transcript_id "TCONS_00006529"; exon_number "7"; gene_name "gene34422-v1.0-hybrid"; oId "TCONS_00006941"; nearest_ref "PAC:27244819"; class_code "o"; tss_id "TSS3138";
LG1	Cufflinks	exon	3294989	3295659	.	-	.	gene_id "XLOC_002011"; transcript_id "TCONS_00006535"; exon_number "1"; gene_name "gene34422-v1.0-hybrid"; oId "TCONS_00006947"; nearest_ref "PAC:27244819"; class_code "o"; tss_id "TSS3138";
LG1	Cufflinks	exon	3296401	3296466	.	-	.	gene_id "XLOC_002011"; transcript_id "TCONS_00006535"; exon_number "2"; gene_name "gene34422-v1.0-hybrid"; oId "TCONS_00006947"; nearest_ref "PAC:27244819"; class_code "o"; tss_id "TSS3138";
LG1	Cufflinks	exon	3296570	3296824	.	-	.	gene_id "XLOC_002011"; transcript_id "TCONS_00006535"; exon_number "3"; gene_name "gene34422-v1.0-hybrid"; oId "TCONS_00006947"; nearest_ref "PAC:27244819"; class_code "o"; tss_id "TSS3138";
LG1	Cufflinks	exon	3297045	3297170	.	-	.	gene_id "XLOC_002011"; transcript_id "TCONS_00006535"; exon_number "4"; gene_name "gene34422-v1.0-hybrid"; oId "TCONS_00006947"; nearest_ref "PAC:27244819"; class_code "o"; tss_id "TSS3138";
LG1	Cufflinks	exon	3297311	3297502	.	-	.	gene_id "XLOC_002011"; transcript_id "TCONS_00006535"; exon_number "5"; gene_name "gene34422-v1.0-hybrid"; oId "TCONS_00006947"; nearest_ref "PAC:27244819"; class_code "o"; tss_id "TSS3138";
LG1	Cufflinks	exon	3297595	3297688	.	-	.	gene_id "XLOC_002011"; transcript_id "TCONS_00006535"; exon_number "6"; gene_name "gene34422-v1.0-hybrid"; oId "TCONS_00006947"; nearest_ref "PAC:27244819"; class_code "o"; tss_id "TSS3138";
LG1	Cufflinks	exon	3298954	3299094	.	-	.	gene_id "XLOC_002011"; transcript_id "TCONS_00006535"; exon_number "7"; gene_name "gene34422-v1.0-hybrid"; oId "TCONS_00006947"; nearest_ref "PAC:27244819"; class_code "o"; tss_id "TSS3138";
LG1	Cufflinks	exon	3299307	3299371	.	-	.	gene_id "XLOC_002011"; transcript_id "TCONS_00006535"; exon_number "8"; gene_name "gene34422-v1.0-hybrid"; oId "TCONS_00006947"; nearest_ref "PAC:27244819"; class_code "o"; tss_id "TSS3138";
LG1	Cufflinks	exon	3299457	3299726	.	-	.	gene_id "XLOC_002011"; transcript_id "TCONS_00006535"; exon_number "9"; gene_name "gene34422-v1.0-hybrid"; oId "TCONS_00006947"; nearest_ref "PAC:27244819"; class_code "o"; tss_id "TSS3138";
LG1	Cufflinks	exon	3294989	3296420	.	-	.	gene_id "XLOC_002011"; transcript_id "TCONS_00006534"; exon_number "1"; gene_name "gene34422-v1.0-hybrid"; oId "TCONS_00006946"; nearest_ref "PAC:27244819"; class_code "o"; tss_id "TSS3138";
LG1	Cufflinks	exon	3296570	3296824	.	-	.	gene_id "XLOC_002011"; transcript_id "TCONS_00006534"; exon_number "2"; gene_name "gene34422-v1.0-hybrid"; oId "TCONS_00006946"; nearest_ref "PAC:27244819"; class_code "o"; tss_id "TSS3138";
LG1	Cufflinks	exon	3297045	3297170	.	-	.	gene_id "XLOC_002011"; transcript_id "TCONS_00006534"; exon_number "3"; gene_name "gene34422-v1.0-hybrid"; oId "TCONS_00006946"; nearest_ref "PAC:27244819"; class_code "o"; tss_id "TSS3138";
LG1	Cufflinks	exon	3297311	3297502	.	-	.	gene_id "XLOC_002011"; transcript_id "TCONS_00006534"; exon_number "4"; gene_name "gene34422-v1.0-hybrid"; oId "TCONS_00006946"; nearest_ref "PAC:27244819"; class_code "o"; tss_id "TSS3138";
LG1	Cufflinks	exon	3297597	3297688	.	-	.	gene_id "XLOC_002011"; transcript_id "TCONS_00006534"; exon_number "5"; gene_name "gene34422-v1.0-hybrid"; oId "TCONS_00006946"; nearest_ref "PAC:27244819"; class_code "o"; tss_id "TSS3138";
LG1	Cufflinks	exon	3298954	3299094	.	-	.	gene_id "XLOC_002011"; transcript_id "TCONS_00006534"; exon_number "6"; gene_name "gene34422-v1.0-hybrid"; oId "TCONS_00006946"; nearest_ref "PAC:27244819"; class_code "o"; tss_id "TSS3138";
LG1	Cufflinks	exon	3299307	3299371	.	-	.	gene_id "XLOC_002011"; transcript_id "TCONS_00006534"; exon_number "7"; gene_name "gene34422-v1.0-hybrid"; oId "TCONS_00006946"; nearest_ref "PAC:27244819"; class_code "o"; tss_id "TSS3138";
LG1	Cufflinks	exon	3299457	3299726	.	-	.	gene_id "XLOC_002011"; transcript_id "TCONS_00006534"; exon_number "8"; gene_name "gene34422-v1.0-hybrid"; oId "TCONS_00006946"; nearest_ref "PAC:27244819"; class_code "o"; tss_id "TSS3138";
LG1	Cufflinks	exon	3294989	3296466	.	-	.	gene_id "XLOC_002011"; transcript_id "TCONS_00006533"; exon_number "1"; gene_name "gene34422-v1.0-hybrid"; oId "TCONS_00006945"; nearest_ref "PAC:27244819"; class_code "o"; tss_id "TSS3138";
LG1	Cufflinks	exon	3296570	3296824	.	-	.	gene_id "XLOC_002011"; transcript_id "TCONS_00006533"; exon_number "2"; gene_name "gene34422-v1.0-hybrid"; oId "TCONS_00006945"; nearest_ref "PAC:27244819"; class_code "o"; tss_id "TSS3138";
LG1	Cufflinks	exon	3297045	3297170	.	-	.	gene_id "XLOC_002011"; transcript_id "TCONS_00006533"; exon_number "3"; gene_name "gene34422-v1.0-hybrid"; oId "TCONS_00006945"; nearest_ref "PAC:27244819"; class_code "o"; tss_id "TSS3138";
LG1	Cufflinks	exon	3297311	3297502	.	-	.	gene_id "XLOC_002011"; transcript_id "TCONS_00006533"; exon_number "4"; gene_name "gene34422-v1.0-hybrid"; oId "TCONS_00006945"; nearest_ref "PAC:27244819"; class_code "o"; tss_id "TSS3138";
LG1	Cufflinks	exon	3297595	3297688	.	-	.	gene_id "XLOC_002011"; transcript_id "TCONS_00006533"; exon_number "5"; gene_name "gene34422-v1.0-hybrid"; oId "TCONS_00006945"; nearest_ref "PAC:27244819"; class_code "o"; tss_id "TSS3138";
LG1	Cufflinks	exon	3298954	3299094	.	-	.	gene_id "XLOC_002011"; transcript_id "TCONS_00006533"; exon_number "6"; gene_name "gene34422-v1.0-hybrid"; oId "TCONS_00006945"; nearest_ref "PAC:27244819"; class_code "o"; tss_id "TSS3138";
LG1	Cufflinks	exon	3299307	3299371	.	-	.	gene_id "XLOC_002011"; transcript_id "TCONS_00006533"; exon_number "7"; gene_name "gene34422-v1.0-hybrid"; oId "TCONS_00006945"; nearest_ref "PAC:27244819"; class_code "o"; tss_id "TSS3138";
LG1	Cufflinks	exon	3299457	3299726	.	-	.	gene_id "XLOC_002011"; transcript_id "TCONS_00006533"; exon_number "8"; gene_name "gene34422-v1.0-hybrid"; oId "TCONS_00006945"; nearest_ref "PAC:27244819"; class_code "o"; tss_id "TSS3138";
LG1	Cufflinks	exon	3294989	3296430	.	-	.	gene_id "XLOC_002011"; transcript_id "TCONS_00006532"; exon_number "1"; gene_name "gene34422-v1.0-hybrid"; oId "TCONS_00006944"; nearest_ref "PAC:27244819"; class_code "o"; tss_id "TSS3138";
LG1	Cufflinks	exon	3296570	3296824	.	-	.	gene_id "XLOC_002011"; transcript_id "TCONS_00006532"; exon_number "2"; gene_name "gene34422-v1.0-hybrid"; oId "TCONS_00006944"; nearest_ref "PAC:27244819"; class_code "o"; tss_id "TSS3138";
LG1	Cufflinks	exon	3297045	3297170	.	-	.	gene_id "XLOC_002011"; transcript_id "TCONS_00006532"; exon_number "3"; gene_name "gene34422-v1.0-hybrid"; oId "TCONS_00006944"; nearest_ref "PAC:27244819"; class_code "o"; tss_id "TSS3138";
LG1	Cufflinks	exon	3297311	3297502	.	-	.	gene_id "XLOC_002011"; transcript_id "TCONS_00006532"; exon_number "4"; gene_name "gene34422-v1.0-hybrid"; oId "TCONS_00006944"; nearest_ref "PAC:27244819"; class_code "o"; tss_id "TSS3138";
LG1	Cufflinks	exon	3297595	3297688	.	-	.	gene_id "XLOC_002011"; transcript_id "TCONS_00006532"; exon_number "5"; gene_name "gene34422-v1.0-hybrid"; oId "TCONS_00006944"; nearest_ref "PAC:27244819"; class_code "o"; tss_id "TSS3138";
LG1	Cufflinks	exon	3298954	3299094	.	-	.	gene_id "XLOC_002011"; transcript_id "TCONS_00006532"; exon_number "6"; gene_name "gene34422-v1.0-hybrid"; oId "TCONS_00006944"; nearest_ref "PAC:27244819"; class_code "o"; tss_id "TSS3138";
LG1	Cufflinks	exon	3299307	3299371	.	-	.	gene_id "XLOC_002011"; transcript_id "TCONS_00006532"; exon_number "7"; gene_name "gene34422-v1.0-hybrid"; oId "TCONS_00006944"; nearest_ref "PAC:27244819"; class_code "o"; tss_id "TSS3138";
LG1	Cufflinks	exon	3299457	3299726	.	-	.	gene_id "XLOC_002011"; transcript_id "TCONS_00006532"; exon_number "8"; gene_name "gene34422-v1.0-hybrid"; oId "TCONS_00006944"; nearest_ref "PAC:27244819"; class_code "o"; tss_id "TSS3138";
LG1	Cufflinks	exon	3298450	3299094	.	-	.	gene_id "XLOC_002011"; transcript_id "TCONS_00006540"; exon_number "1"; gene_name "gene34422-v1.0-hybrid"; oId "TCONS_00006952"; nearest_ref "PAC:27244819"; class_code "o"; tss_id "TSS3138";
LG1	Cufflinks	exon	3299307	3299371	.	-	.	gene_id "XLOC_002011"; transcript_id "TCONS_00006540"; exon_number "2"; gene_name "gene34422-v1.0-hybrid"; oId "TCONS_00006952"; nearest_ref "PAC:27244819"; class_code "o"; tss_id "TSS3138";
LG1	Cufflinks	exon	3299457	3299714	.	-	.	gene_id "XLOC_002011"; transcript_id "TCONS_00006540"; exon_number "3"; gene_name "gene34422-v1.0-hybrid"; oId "TCONS_00006952"; nearest_ref "PAC:27244819"; class_code "o"; tss_id "TSS3138";
LG1	Cufflinks	exon	3385652	3386163	.	-	.	gene_id "XLOC_002028"; transcript_id "TCONS_00006573"; exon_number "1"; oId "TCONS_00006988"; class_code "u"; tss_id "TSS3162";
LG1	Cufflinks	exon	3386266	3386311	.	-	.	gene_id "XLOC_002028"; transcript_id "TCONS_00006573"; exon_number "2"; oId "TCONS_00006988"; class_code "u"; tss_id "TSS3162";
LG1	Cufflinks	exon	3735982	3737333	.	-	.	gene_id "XLOC_002049"; transcript_id "TCONS_00006652"; exon_number "1"; gene_name "gene26551-v1.0-hybrid"; oId "TCONS_00007071"; nearest_ref "PAC:27244060"; class_code "x"; tss_id "TSS3194";
LG1	Cufflinks	exon	3738257	3738483	.	-	.	gene_id "XLOC_002049"; transcript_id "TCONS_00006652"; exon_number "2"; gene_name "gene26551-v1.0-hybrid"; oId "TCONS_00007071"; nearest_ref "PAC:27244060"; class_code "x"; tss_id "TSS3194";
LG1	Cufflinks	exon	3738589	3738763	.	-	.	gene_id "XLOC_002049"; transcript_id "TCONS_00006652"; exon_number "3"; gene_name "gene26551-v1.0-hybrid"; oId "TCONS_00007071"; nearest_ref "PAC:27244060"; class_code "x"; tss_id "TSS3194";
LG1	Cufflinks	exon	3740668	3740727	.	-	.	gene_id "XLOC_002049"; transcript_id "TCONS_00006652"; exon_number "4"; gene_name "gene26551-v1.0-hybrid"; oId "TCONS_00007071"; nearest_ref "PAC:27244060"; class_code "x"; tss_id "TSS3194";
LG1	Cufflinks	exon	3740805	3740874	.	-	.	gene_id "XLOC_002049"; transcript_id "TCONS_00006652"; exon_number "5"; gene_name "gene26551-v1.0-hybrid"; oId "TCONS_00007071"; nearest_ref "PAC:27244060"; class_code "x"; tss_id "TSS3194";
LG1	Cufflinks	exon	3741692	3742081	.	-	.	gene_id "XLOC_002049"; transcript_id "TCONS_00006652"; exon_number "6"; gene_name "gene26551-v1.0-hybrid"; oId "TCONS_00007071"; nearest_ref "PAC:27244060"; class_code "x"; tss_id "TSS3194";
LG1	Cufflinks	exon	3742209	3742434	.	-	.	gene_id "XLOC_002049"; transcript_id "TCONS_00006652"; exon_number "7"; gene_name "gene26551-v1.0-hybrid"; oId "TCONS_00007071"; nearest_ref "PAC:27244060"; class_code "x"; tss_id "TSS3194";
LG1	Cufflinks	exon	4038289	4039186	.	-	.	gene_id "XLOC_002074"; transcript_id "TCONS_00006747"; exon_number "1"; gene_name "gene26431-v1.0-hybrid"; oId "TCONS_00007171"; nearest_ref "PAC:27244968"; class_code "o"; tss_id "TSS3233";
LG1	Cufflinks	exon	4041598	4042658	.	-	.	gene_id "XLOC_002074"; transcript_id "TCONS_00006747"; exon_number "2"; gene_name "gene26431-v1.0-hybrid"; oId "TCONS_00007171"; nearest_ref "PAC:27244968"; class_code "o"; tss_id "TSS3233";
LG1	Cufflinks	exon	4038289	4039186	.	-	.	gene_id "XLOC_002074"; transcript_id "TCONS_00006748"; exon_number "1"; gene_name "gene26431-v1.0-hybrid"; oId "TCONS_00007172"; nearest_ref "PAC:27244968"; class_code "o"; tss_id "TSS3234";
LG1	Cufflinks	exon	4041598	4042026	.	-	.	gene_id "XLOC_002074"; transcript_id "TCONS_00006748"; exon_number "2"; gene_name "gene26431-v1.0-hybrid"; oId "TCONS_00007172"; nearest_ref "PAC:27244968"; class_code "o"; tss_id "TSS3234";
LG1	Cufflinks	exon	4043203	4043593	.	-	.	gene_id "XLOC_002074"; transcript_id "TCONS_00006748"; exon_number "3"; gene_name "gene26431-v1.0-hybrid"; oId "TCONS_00007172"; nearest_ref "PAC:27244968"; class_code "o"; tss_id "TSS3234";
LG1	Cufflinks	exon	4041118	4042026	.	-	.	gene_id "XLOC_002074"; transcript_id "TCONS_00006750"; exon_number "1"; oId "TCONS_00007174"; class_code "u"; tss_id "TSS3234";
LG1	Cufflinks	exon	4043203	4043593	.	-	.	gene_id "XLOC_002074"; transcript_id "TCONS_00006750"; exon_number "2"; oId "TCONS_00007174"; class_code "u"; tss_id "TSS3234";
LG1	Cufflinks	exon	4043032	4043084	.	-	.	gene_id "XLOC_002074"; transcript_id "TCONS_00006751"; exon_number "1"; gene_name "gene26432-v1.0-hybrid"; oId "TCONS_00007175"; nearest_ref "PAC:27246053"; class_code "x"; tss_id "TSS3236";
LG1	Cufflinks	exon	4043203	4045545	.	-	.	gene_id "XLOC_002074"; transcript_id "TCONS_00006751"; exon_number "2"; gene_name "gene26432-v1.0-hybrid"; oId "TCONS_00007175"; nearest_ref "PAC:27246053"; class_code "x"; tss_id "TSS3236";
LG1	Cufflinks	exon	4046417	4047713	.	-	.	gene_id "XLOC_002074"; transcript_id "TCONS_00006751"; exon_number "3"; gene_name "gene26432-v1.0-hybrid"; oId "TCONS_00007175"; nearest_ref "PAC:27246053"; class_code "x"; tss_id "TSS3236";
LG1	Cufflinks	exon	4044583	4045545	.	-	.	gene_id "XLOC_002074"; transcript_id "TCONS_00006752"; exon_number "1"; gene_name "gene26432-v1.0-hybrid"; oId "TCONS_00007176"; nearest_ref "PAC:27246053"; class_code "x"; tss_id "TSS3237";
LG1	Cufflinks	exon	4046417	4046513	.	-	.	gene_id "XLOC_002074"; transcript_id "TCONS_00006752"; exon_number "2"; gene_name "gene26432-v1.0-hybrid"; oId "TCONS_00007176"; nearest_ref "PAC:27246053"; class_code "x"; tss_id "TSS3237";
LG1	Cufflinks	exon	4048156	4048226	.	-	.	gene_id "XLOC_002074"; transcript_id "TCONS_00006752"; exon_number "3"; gene_name "gene26432-v1.0-hybrid"; oId "TCONS_00007176"; nearest_ref "PAC:27246053"; class_code "x"; tss_id "TSS3237";
LG1	Cufflinks	exon	4050554	4050627	.	-	.	gene_id "XLOC_002074"; transcript_id "TCONS_00006752"; exon_number "4"; gene_name "gene26432-v1.0-hybrid"; oId "TCONS_00007176"; nearest_ref "PAC:27246053"; class_code "x"; tss_id "TSS3237";
LG1	Cufflinks	exon	4052306	4052350	.	-	.	gene_id "XLOC_002074"; transcript_id "TCONS_00006752"; exon_number "5"; gene_name "gene26432-v1.0-hybrid"; oId "TCONS_00007176"; nearest_ref "PAC:27246053"; class_code "x"; tss_id "TSS3237";
LG1	Cufflinks	exon	4391824	4392141	.	-	.	gene_id "XLOC_002107"; transcript_id "TCONS_00006843"; exon_number "1"; gene_name "gene11339-v1.0-hybrid"; oId "TCONS_00007272"; nearest_ref "PAC:27245219"; class_code "x"; tss_id "TSS3292";
LG1	Cufflinks	exon	4435249	4435604	.	-	.	gene_id "XLOC_002112"; transcript_id "TCONS_00006859"; exon_number "1"; gene_name "gene11349-v1.0-hybrid"; oId "TCONS_00007290"; nearest_ref "PAC:27246640"; class_code "x"; tss_id "TSS3301";
LG1	Cufflinks	exon	4438445	4438449	.	-	.	gene_id "XLOC_002112"; transcript_id "TCONS_00006859"; exon_number "2"; gene_name "gene11349-v1.0-hybrid"; oId "TCONS_00007290"; nearest_ref "PAC:27246640"; class_code "x"; tss_id "TSS3301";
LG1	Cufflinks	exon	4606940	4607043	.	-	.	gene_id "XLOC_002131"; transcript_id "TCONS_00006925"; exon_number "1"; oId "TCONS_00007362"; class_code "u"; tss_id "TSS3332";
LG1	Cufflinks	exon	4607163	4607416	.	-	.	gene_id "XLOC_002131"; transcript_id "TCONS_00006925"; exon_number "2"; oId "TCONS_00007362"; class_code "u"; tss_id "TSS3332";
LG1	Cufflinks	exon	4695144	4695403	.	-	.	gene_id "XLOC_002143"; transcript_id "TCONS_00006956"; exon_number "1"; gene_name "gene11403-v1.0-hybrid"; oId "TCONS_00007397"; nearest_ref "PAC:27246286"; class_code "o"; tss_id "TSS3349";
LG1	Cufflinks	exon	4698322	4698327	.	-	.	gene_id "XLOC_002143"; transcript_id "TCONS_00006956"; exon_number "2"; gene_name "gene11403-v1.0-hybrid"; oId "TCONS_00007397"; nearest_ref "PAC:27246286"; class_code "o"; tss_id "TSS3349";
LG1	Cufflinks	exon	4696222	4697154	.	-	.	gene_id "XLOC_002144"; transcript_id "TCONS_00006957"; exon_number "1"; oId "TCONS_00007398"; class_code "u"; tss_id "TSS3350";
LG1	Cufflinks	exon	4697248	4697467	.	-	.	gene_id "XLOC_002144"; transcript_id "TCONS_00006957"; exon_number "2"; oId "TCONS_00007398"; class_code "u"; tss_id "TSS3350";
LG1	Cufflinks	exon	4696222	4697154	.	-	.	gene_id "XLOC_002144"; transcript_id "TCONS_00006958"; exon_number "1"; oId "TCONS_00007399"; class_code "u"; tss_id "TSS3350";
LG1	Cufflinks	exon	4697322	4697477	.	-	.	gene_id "XLOC_002144"; transcript_id "TCONS_00006958"; exon_number "2"; oId "TCONS_00007399"; class_code "u"; tss_id "TSS3350";
LG1	Cufflinks	exon	4704123	4705100	.	-	.	gene_id "XLOC_002147"; transcript_id "TCONS_00006961"; exon_number "1"; oId "TCONS_00007402"; class_code "u"; tss_id "TSS3353";
LG1	Cufflinks	exon	4705574	4705690	.	-	.	gene_id "XLOC_002147"; transcript_id "TCONS_00006961"; exon_number "2"; oId "TCONS_00007402"; class_code "u"; tss_id "TSS3353";
LG1	Cufflinks	exon	4704123	4705100	.	-	.	gene_id "XLOC_002147"; transcript_id "TCONS_00006962"; exon_number "1"; oId "TCONS_00007403"; class_code "u"; tss_id "TSS3353";
LG1	Cufflinks	exon	4705500	4705692	.	-	.	gene_id "XLOC_002147"; transcript_id "TCONS_00006962"; exon_number "2"; oId "TCONS_00007403"; class_code "u"; tss_id "TSS3353";
LG1	Cufflinks	exon	4976134	4976478	.	-	.	gene_id "XLOC_002171"; transcript_id "TCONS_00007075"; exon_number "1"; gene_name "gene02030-v1.0-hybrid"; oId "TCONS_00007520"; nearest_ref "PAC:27245242"; class_code "o"; tss_id "TSS3405";
LG1	Cufflinks	exon	4980913	4980918	.	-	.	gene_id "XLOC_002171"; transcript_id "TCONS_00007075"; exon_number "2"; gene_name "gene02030-v1.0-hybrid"; oId "TCONS_00007520"; nearest_ref "PAC:27245242"; class_code "o"; tss_id "TSS3405";
LG1	Cufflinks	exon	5111229	5112135	.	-	.	gene_id "XLOC_002181"; transcript_id "TCONS_00007140"; exon_number "1"; gene_name "gene02052-v1.0-hybrid"; oId "TCONS_00007587"; nearest_ref "PAC:27245006"; class_code "x"; tss_id "TSS3421";
LG1	Cufflinks	exon	5112575	5112689	.	-	.	gene_id "XLOC_002181"; transcript_id "TCONS_00007140"; exon_number "2"; gene_name "gene02052-v1.0-hybrid"; oId "TCONS_00007587"; nearest_ref "PAC:27245006"; class_code "x"; tss_id "TSS3421";
LG1	Cufflinks	exon	5112793	5112813	.	-	.	gene_id "XLOC_002181"; transcript_id "TCONS_00007140"; exon_number "3"; gene_name "gene02052-v1.0-hybrid"; oId "TCONS_00007587"; nearest_ref "PAC:27245006"; class_code "x"; tss_id "TSS3421";
LG1	Cufflinks	exon	5217498	5217502	.	-	.	gene_id "XLOC_002193"; transcript_id "TCONS_00007190"; exon_number "1"; gene_name "gene02076-v1.0-hybrid"; oId "TCONS_00007639"; nearest_ref "PAC:27244732"; class_code "x"; tss_id "TSS3441";
LG1	Cufflinks	exon	5220103	5220346	.	-	.	gene_id "XLOC_002193"; transcript_id "TCONS_00007190"; exon_number "2"; gene_name "gene02076-v1.0-hybrid"; oId "TCONS_00007639"; nearest_ref "PAC:27244732"; class_code "x"; tss_id "TSS3441";
LG1	Cufflinks	exon	5221777	5221850	.	-	.	gene_id "XLOC_002193"; transcript_id "TCONS_00007190"; exon_number "3"; gene_name "gene02076-v1.0-hybrid"; oId "TCONS_00007639"; nearest_ref "PAC:27244732"; class_code "x"; tss_id "TSS3441";
LG1	Cufflinks	exon	5416418	5416834	.	-	.	gene_id "XLOC_002215"; transcript_id "TCONS_00007291"; exon_number "1"; gene_name "gene01918-v1.0-hybrid"; oId "TCONS_00007752"; nearest_ref "PAC:27246778"; class_code "o"; tss_id "TSS3478";
LG1	Cufflinks	exon	5418522	5418722	.	-	.	gene_id "XLOC_002215"; transcript_id "TCONS_00007291"; exon_number "2"; gene_name "gene01918-v1.0-hybrid"; oId "TCONS_00007752"; nearest_ref "PAC:27246778"; class_code "o"; tss_id "TSS3478";
LG1	Cufflinks	exon	5536637	5537216	.	-	.	gene_id "XLOC_002230"; transcript_id "TCONS_00007329"; exon_number "1"; gene_name "gene12641-v1.0-hybrid"; oId "TCONS_00007792"; nearest_ref "PAC:27247221"; class_code "o"; tss_id "TSS3499";
LG1	Cufflinks	exon	5539573	5539577	.	-	.	gene_id "XLOC_002230"; transcript_id "TCONS_00007329"; exon_number "2"; gene_name "gene12641-v1.0-hybrid"; oId "TCONS_00007792"; nearest_ref "PAC:27247221"; class_code "o"; tss_id "TSS3499";
LG1	Cufflinks	exon	5656430	5656633	.	-	.	gene_id "XLOC_002248"; transcript_id "TCONS_00007399"; exon_number "1"; oId "TCONS_00007865"; class_code "u"; tss_id "TSS3526";
LG1	Cufflinks	exon	5656715	5656898	.	-	.	gene_id "XLOC_002248"; transcript_id "TCONS_00007399"; exon_number "2"; oId "TCONS_00007865"; class_code "u"; tss_id "TSS3526";
LG1	Cufflinks	exon	6051378	6051804	.	-	.	gene_id "XLOC_002282"; transcript_id "TCONS_00007528"; exon_number "1"; gene_name "gene12489-v1.0-hybrid"; oId "TCONS_00008004"; nearest_ref "PAC:27247156"; class_code "o"; tss_id "TSS3591";
LG1	Cufflinks	exon	6056754	6056760	.	-	.	gene_id "XLOC_002282"; transcript_id "TCONS_00007528"; exon_number "2"; gene_name "gene12489-v1.0-hybrid"; oId "TCONS_00008004"; nearest_ref "PAC:27247156"; class_code "o"; tss_id "TSS3591";
LG1	Cufflinks	exon	6063081	6063773	.	-	.	gene_id "XLOC_002286"; transcript_id "TCONS_00007532"; exon_number "1"; oId "TCONS_00008008"; class_code "u"; tss_id "TSS3595";
LG1	Cufflinks	exon	6063878	6063915	.	-	.	gene_id "XLOC_002286"; transcript_id "TCONS_00007532"; exon_number "2"; oId "TCONS_00008008"; class_code "u"; tss_id "TSS3595";
LG1	Cufflinks	exon	6064045	6064121	.	-	.	gene_id "XLOC_002286"; transcript_id "TCONS_00007532"; exon_number "3"; oId "TCONS_00008008"; class_code "u"; tss_id "TSS3595";
LG1	Cufflinks	exon	6064839	6064912	.	-	.	gene_id "XLOC_002286"; transcript_id "TCONS_00007532"; exon_number "4"; oId "TCONS_00008008"; class_code "u"; tss_id "TSS3595";
LG1	Cufflinks	exon	6066528	6066817	.	-	.	gene_id "XLOC_002286"; transcript_id "TCONS_00007532"; exon_number "5"; oId "TCONS_00008008"; class_code "u"; tss_id "TSS3595";
LG1	Cufflinks	exon	6233133	6233165	.	-	.	gene_id "XLOC_002303"; transcript_id "TCONS_00007598"; exon_number "1"; gene_name "gene12520-v1.0-hybrid"; oId "TCONS_00008078"; nearest_ref "PAC:27247154"; class_code "o"; tss_id "TSS3622";
LG1	Cufflinks	exon	6235778	6235991	.	-	.	gene_id "XLOC_002303"; transcript_id "TCONS_00007598"; exon_number "2"; gene_name "gene12520-v1.0-hybrid"; oId "TCONS_00008078"; nearest_ref "PAC:27247154"; class_code "o"; tss_id "TSS3622";
LG1	Cufflinks	exon	6419273	6420029	.	-	.	gene_id "XLOC_002319"; transcript_id "TCONS_00007649"; exon_number "1"; oId "TCONS_00008134"; class_code "u"; tss_id "TSS3645";
LG1	Cufflinks	exon	6553104	6553505	.	-	.	gene_id "XLOC_002333"; transcript_id "TCONS_00007680"; exon_number "1"; gene_name "gene12945-v1.0-hybrid"; oId "TCONS_00008166"; nearest_ref "PAC:27246153"; class_code "o"; tss_id "TSS3670";
LG1	Cufflinks	exon	6555558	6555563	.	-	.	gene_id "XLOC_002333"; transcript_id "TCONS_00007680"; exon_number "2"; gene_name "gene12945-v1.0-hybrid"; oId "TCONS_00008166"; nearest_ref "PAC:27246153"; class_code "o"; tss_id "TSS3670";
LG1	Cufflinks	exon	6688398	6688405	.	-	.	gene_id "XLOC_002345"; transcript_id "TCONS_00007722"; exon_number "1"; oId "TCONS_00008210"; class_code "u"; tss_id "TSS3693";
LG1	Cufflinks	exon	6688948	6689334	.	-	.	gene_id "XLOC_002345"; transcript_id "TCONS_00007722"; exon_number "2"; oId "TCONS_00008210"; class_code "u"; tss_id "TSS3693";
LG1	Cufflinks	exon	7010254	7010689	.	-	.	gene_id "XLOC_002375"; transcript_id "TCONS_00007831"; exon_number "1"; gene_name "gene13021-v1.0-hybrid"; oId "TCONS_00008324"; nearest_ref "PAC:27245587"; class_code "x"; tss_id "TSS3738";
LG1	Cufflinks	exon	7145617	7147441	.	-	.	gene_id "XLOC_002388"; transcript_id "TCONS_00007887"; exon_number "1"; gene_name "gene13045-v1.0-hybrid"; oId "TCONS_00008384"; nearest_ref "PAC:27246891"; class_code "o"; tss_id "TSS3768";
LG1	Cufflinks	exon	7150546	7150551	.	-	.	gene_id "XLOC_002388"; transcript_id "TCONS_00007887"; exon_number "2"; gene_name "gene13045-v1.0-hybrid"; oId "TCONS_00008384"; nearest_ref "PAC:27246891"; class_code "o"; tss_id "TSS3768";
LG1	Cufflinks	exon	7145617	7147475	.	-	.	gene_id "XLOC_002388"; transcript_id "TCONS_00007888"; exon_number "1"; gene_name "gene13045-v1.0-hybrid"; oId "TCONS_00008385"; nearest_ref "PAC:27246891"; class_code "o"; tss_id "TSS3769";
LG1	Cufflinks	exon	7151021	7151027	.	-	.	gene_id "XLOC_002388"; transcript_id "TCONS_00007888"; exon_number "2"; gene_name "gene13045-v1.0-hybrid"; oId "TCONS_00008385"; nearest_ref "PAC:27246891"; class_code "o"; tss_id "TSS3769";
LG1	Cufflinks	exon	7486162	7486167	.	-	.	gene_id "XLOC_002422"; transcript_id "TCONS_00008003"; exon_number "1"; oId "TCONS_00008509"; class_code "u"; tss_id "TSS3828";
LG1	Cufflinks	exon	7488249	7488530	.	-	.	gene_id "XLOC_002422"; transcript_id "TCONS_00008003"; exon_number "2"; oId "TCONS_00008509"; class_code "u"; tss_id "TSS3828";
LG1	Cufflinks	exon	7894809	7895310	.	-	.	gene_id "XLOC_002470"; transcript_id "TCONS_00008156"; exon_number "1"; oId "TCONS_00008671"; class_code "u"; tss_id "TSS3903";
LG1	Cufflinks	exon	7895439	7895814	.	-	.	gene_id "XLOC_002470"; transcript_id "TCONS_00008156"; exon_number "2"; oId "TCONS_00008671"; class_code "u"; tss_id "TSS3903";
LG1	Cufflinks	exon	7894809	7895310	.	-	.	gene_id "XLOC_002470"; transcript_id "TCONS_00008157"; exon_number "1"; oId "TCONS_00008672"; class_code "u"; tss_id "TSS3904";
LG1	Cufflinks	exon	7896980	7898031	.	-	.	gene_id "XLOC_002470"; transcript_id "TCONS_00008157"; exon_number "2"; oId "TCONS_00008672"; class_code "u"; tss_id "TSS3904";
LG1	Cufflinks	exon	7896679	7898031	.	-	.	gene_id "XLOC_002470"; transcript_id "TCONS_00008158"; exon_number "1"; oId "TCONS_00008673"; class_code "u"; tss_id "TSS3904";
LG1	Cufflinks	exon	7903124	7903748	.	-	.	gene_id "XLOC_002471"; transcript_id "TCONS_00008159"; exon_number "1"; gene_name "gene14606-v1.0-hybrid"; oId "TCONS_00008674"; nearest_ref "PAC:27244219"; class_code "x"; tss_id "TSS3905";
LG1	Cufflinks	exon	7904206	7904213	.	-	.	gene_id "XLOC_002471"; transcript_id "TCONS_00008159"; exon_number "2"; gene_name "gene14606-v1.0-hybrid"; oId "TCONS_00008674"; nearest_ref "PAC:27244219"; class_code "x"; tss_id "TSS3905";
LG1	Cufflinks	exon	8013082	8013693	.	-	.	gene_id "XLOC_002481"; transcript_id "TCONS_00008195"; exon_number "1"; gene_name "gene14860-v1.0-hybrid"; oId "TCONS_00008710"; nearest_ref "PAC:27245828"; class_code "x"; tss_id "TSS3924";
LG1	Cufflinks	exon	8013852	8014321	.	-	.	gene_id "XLOC_002481"; transcript_id "TCONS_00008195"; exon_number "2"; gene_name "gene14860-v1.0-hybrid"; oId "TCONS_00008710"; nearest_ref "PAC:27245828"; class_code "x"; tss_id "TSS3924";
LG1	Cufflinks	exon	8023975	8024005	.	-	.	gene_id "XLOC_002482"; transcript_id "TCONS_00008198"; exon_number "1"; oId "TCONS_00008714"; class_code "u"; tss_id "TSS3927";
LG1	Cufflinks	exon	8025104	8025359	.	-	.	gene_id "XLOC_002482"; transcript_id "TCONS_00008198"; exon_number "2"; oId "TCONS_00008714"; class_code "u"; tss_id "TSS3927";
LG1	Cufflinks	exon	8024555	8025008	.	-	.	gene_id "XLOC_002482"; transcript_id "TCONS_00008199"; exon_number "1"; oId "TCONS_00008715"; class_code "u"; tss_id "TSS3927";
LG1	Cufflinks	exon	8025104	8025422	.	-	.	gene_id "XLOC_002482"; transcript_id "TCONS_00008199"; exon_number "2"; oId "TCONS_00008715"; class_code "u"; tss_id "TSS3927";
LG1	Cufflinks	exon	8060085	8060871	.	-	.	gene_id "XLOC_002486"; transcript_id "TCONS_00008204"; exon_number "1"; gene_name "gene14871-v1.0-hybrid"; oId "TCONS_00008720"; nearest_ref "PAC:27246897"; class_code "o"; tss_id "TSS3932";
LG1	Cufflinks	exon	8064926	8064932	.	-	.	gene_id "XLOC_002486"; transcript_id "TCONS_00008204"; exon_number "2"; gene_name "gene14871-v1.0-hybrid"; oId "TCONS_00008720"; nearest_ref "PAC:27246897"; class_code "o"; tss_id "TSS3932";
LG1	Cufflinks	exon	8060085	8060871	.	-	.	gene_id "XLOC_002486"; transcript_id "TCONS_00008205"; exon_number "1"; gene_name "gene14871-v1.0-hybrid"; oId "TCONS_00008721"; nearest_ref "PAC:27246897"; class_code "o"; tss_id "TSS3933";
LG1	Cufflinks	exon	8065036	8065046	.	-	.	gene_id "XLOC_002486"; transcript_id "TCONS_00008205"; exon_number "2"; gene_name "gene14871-v1.0-hybrid"; oId "TCONS_00008721"; nearest_ref "PAC:27246897"; class_code "o"; tss_id "TSS3933";
LG1	Cufflinks	exon	8060085	8060871	.	-	.	gene_id "XLOC_002486"; transcript_id "TCONS_00008206"; exon_number "1"; gene_name "gene14871-v1.0-hybrid"; oId "TCONS_00008722"; nearest_ref "PAC:27246897"; class_code "o"; tss_id "TSS3933";
LG1	Cufflinks	exon	8065067	8065072	.	-	.	gene_id "XLOC_002486"; transcript_id "TCONS_00008206"; exon_number "2"; gene_name "gene14871-v1.0-hybrid"; oId "TCONS_00008722"; nearest_ref "PAC:27246897"; class_code "o"; tss_id "TSS3933";
LG1	Cufflinks	exon	8060085	8060871	.	-	.	gene_id "XLOC_002486"; transcript_id "TCONS_00008207"; exon_number "1"; gene_name "gene14871-v1.0-hybrid"; oId "TCONS_00008723"; nearest_ref "PAC:27246897"; class_code "o"; tss_id "TSS3934";
LG1	Cufflinks	exon	8065474	8065480	.	-	.	gene_id "XLOC_002486"; transcript_id "TCONS_00008207"; exon_number "2"; gene_name "gene14871-v1.0-hybrid"; oId "TCONS_00008723"; nearest_ref "PAC:27246897"; class_code "o"; tss_id "TSS3934";
LG1	Cufflinks	exon	8428842	8429124	.	-	.	gene_id "XLOC_002527"; transcript_id "TCONS_00008319"; exon_number "1"; gene_name "gene14951-v1.0-hybrid"; oId "TCONS_00008846"; nearest_ref "PAC:27245041"; class_code "o"; tss_id "TSS3997";
LG1	Cufflinks	exon	8432591	8432712	.	-	.	gene_id "XLOC_002527"; transcript_id "TCONS_00008319"; exon_number "2"; gene_name "gene14951-v1.0-hybrid"; oId "TCONS_00008846"; nearest_ref "PAC:27245041"; class_code "o"; tss_id "TSS3997";
LG1	Cufflinks	exon	8721279	8721904	.	-	.	gene_id "XLOC_002569"; transcript_id "TCONS_00008408"; exon_number "1"; gene_name "gene14763-v1.0-hybrid"; oId "TCONS_00008946"; nearest_ref "PAC:27245803"; class_code "x"; tss_id "TSS4057";
LG1	Cufflinks	exon	8783815	8784533	.	-	.	gene_id "XLOC_002579"; transcript_id "TCONS_00008437"; exon_number "1"; oId "TCONS_00008978"; class_code "u"; tss_id "TSS4074";
LG1	Cufflinks	exon	8786363	8786745	.	-	.	gene_id "XLOC_002579"; transcript_id "TCONS_00008437"; exon_number "2"; oId "TCONS_00008978"; class_code "u"; tss_id "TSS4074";
LG1	Cufflinks	exon	8787304	8787756	.	-	.	gene_id "XLOC_002579"; transcript_id "TCONS_00008437"; exon_number "3"; oId "TCONS_00008978"; class_code "u"; tss_id "TSS4074";
LG1	Cufflinks	exon	8787900	8788133	.	-	.	gene_id "XLOC_002579"; transcript_id "TCONS_00008437"; exon_number "4"; oId "TCONS_00008978"; class_code "u"; tss_id "TSS4074";
LG1	Cufflinks	exon	8785231	8786745	.	-	.	gene_id "XLOC_002579"; transcript_id "TCONS_00008442"; exon_number "1"; oId "TCONS_00008983"; class_code "u"; tss_id "TSS4074";
LG1	Cufflinks	exon	8787304	8787756	.	-	.	gene_id "XLOC_002579"; transcript_id "TCONS_00008442"; exon_number "2"; oId "TCONS_00008983"; class_code "u"; tss_id "TSS4074";
LG1	Cufflinks	exon	8787900	8788195	.	-	.	gene_id "XLOC_002579"; transcript_id "TCONS_00008442"; exon_number "3"; oId "TCONS_00008983"; class_code "u"; tss_id "TSS4074";
LG1	Cufflinks	exon	8915446	8916751	.	-	.	gene_id "XLOC_002589"; transcript_id "TCONS_00008471"; exon_number "1"; gene_name "gene20678-v1.0-hybrid"; oId "TCONS_00009016"; nearest_ref "PAC:27245458"; class_code "x"; tss_id "TSS4093";
LG1	Cufflinks	exon	8917280	8917401	.	-	.	gene_id "XLOC_002589"; transcript_id "TCONS_00008471"; exon_number "2"; gene_name "gene20678-v1.0-hybrid"; oId "TCONS_00009016"; nearest_ref "PAC:27245458"; class_code "x"; tss_id "TSS4093";
LG1	Cufflinks	exon	8917526	8917608	.	-	.	gene_id "XLOC_002589"; transcript_id "TCONS_00008471"; exon_number "3"; gene_name "gene20678-v1.0-hybrid"; oId "TCONS_00009016"; nearest_ref "PAC:27245458"; class_code "x"; tss_id "TSS4093";
LG1	Cufflinks	exon	9180579	9183596	.	-	.	gene_id "XLOC_002598"; transcript_id "TCONS_00008482"; exon_number "1"; gene_name "gene30338-v1.0-hybrid"; oId "TCONS_00009027"; nearest_ref "PAC:27246542"; class_code "o"; tss_id "TSS4103";
LG1	Cufflinks	exon	9184827	9184984	.	-	.	gene_id "XLOC_002598"; transcript_id "TCONS_00008482"; exon_number "2"; gene_name "gene30338-v1.0-hybrid"; oId "TCONS_00009027"; nearest_ref "PAC:27246542"; class_code "o"; tss_id "TSS4103";
LG1	Cufflinks	exon	9185068	9185276	.	-	.	gene_id "XLOC_002598"; transcript_id "TCONS_00008482"; exon_number "3"; gene_name "gene30338-v1.0-hybrid"; oId "TCONS_00009027"; nearest_ref "PAC:27246542"; class_code "o"; tss_id "TSS4103";
LG1	Cufflinks	exon	9386621	9387122	.	-	.	gene_id "XLOC_002611"; transcript_id "TCONS_00008528"; exon_number "1"; oId "TCONS_00009074"; class_code "u"; tss_id "TSS4120";
LG1	Cufflinks	exon	9387223	9387356	.	-	.	gene_id "XLOC_002611"; transcript_id "TCONS_00008528"; exon_number "2"; oId "TCONS_00009074"; class_code "u"; tss_id "TSS4120";
LG1	Cufflinks	exon	9387544	9387679	.	-	.	gene_id "XLOC_002612"; transcript_id "TCONS_00008529"; exon_number "1"; gene_name "gene30484-v1.0-hybrid"; oId "TCONS_00009075"; nearest_ref "PAC:27245752"; class_code "o"; tss_id "TSS4121";
LG1	Cufflinks	exon	9392355	9392580	.	-	.	gene_id "XLOC_002612"; transcript_id "TCONS_00008529"; exon_number "2"; gene_name "gene30484-v1.0-hybrid"; oId "TCONS_00009075"; nearest_ref "PAC:27245752"; class_code "o"; tss_id "TSS4121";
LG1	Cufflinks	exon	9442910	9442954	.	-	.	gene_id "XLOC_002615"; transcript_id "TCONS_00008544"; exon_number "1"; gene_name "gene30490-v1.0-hybrid"; oId "TCONS_00009090"; nearest_ref "PAC:27244101"; class_code "x"; tss_id "TSS4127";
LG1	Cufflinks	exon	9443974	9444472	.	-	.	gene_id "XLOC_002615"; transcript_id "TCONS_00008544"; exon_number "2"; gene_name "gene30490-v1.0-hybrid"; oId "TCONS_00009090"; nearest_ref "PAC:27244101"; class_code "x"; tss_id "TSS4127";
LG1	Cufflinks	exon	9525885	9525948	.	-	.	gene_id "XLOC_002621"; transcript_id "TCONS_00008564"; exon_number "1"; oId "TCONS_00009112"; class_code "u"; tss_id "TSS4140";
LG1	Cufflinks	exon	9527029	9527212	.	-	.	gene_id "XLOC_002621"; transcript_id "TCONS_00008564"; exon_number "2"; oId "TCONS_00009112"; class_code "u"; tss_id "TSS4140";
LG1	Cufflinks	exon	9527649	9527813	.	-	.	gene_id "XLOC_002621"; transcript_id "TCONS_00008564"; exon_number "3"; oId "TCONS_00009112"; class_code "u"; tss_id "TSS4140";
LG1	Cufflinks	exon	9580825	9581838	.	-	.	gene_id "XLOC_002624"; transcript_id "TCONS_00008603"; exon_number "1"; gene_name "gene30509-v1.0-hybrid"; oId "TCONS_00009152"; nearest_ref "PAC:27245131"; class_code "o"; tss_id "TSS4147";
LG1	Cufflinks	exon	9583974	9584182	.	-	.	gene_id "XLOC_002624"; transcript_id "TCONS_00008603"; exon_number "2"; gene_name "gene30509-v1.0-hybrid"; oId "TCONS_00009152"; nearest_ref "PAC:27245131"; class_code "o"; tss_id "TSS4147";
LG1	Cufflinks	exon	9590354	9592187	.	-	.	gene_id "XLOC_002624"; transcript_id "TCONS_00008610"; exon_number "1"; oId "TCONS_00009160"; class_code "u"; tss_id "TSS4150";
LG1	Cufflinks	exon	9596196	9596982	.	-	.	gene_id "XLOC_002624"; transcript_id "TCONS_00008610"; exon_number "2"; oId "TCONS_00009160"; class_code "u"; tss_id "TSS4150";
LG1	Cufflinks	exon	9590354	9591729	.	-	.	gene_id "XLOC_002624"; transcript_id "TCONS_00008609"; exon_number "1"; oId "TCONS_00009159"; class_code "u"; tss_id "TSS4150";
LG1	Cufflinks	exon	9595220	9596982	.	-	.	gene_id "XLOC_002624"; transcript_id "TCONS_00008609"; exon_number "2"; oId "TCONS_00009159"; class_code "u"; tss_id "TSS4150";
LG1	Cufflinks	exon	9593662	9594942	.	-	.	gene_id "XLOC_002624"; transcript_id "TCONS_00008612"; exon_number "1"; oId "TCONS_00009162"; class_code "u"; tss_id "TSS4150";
LG1	Cufflinks	exon	9596196	9596982	.	-	.	gene_id "XLOC_002624"; transcript_id "TCONS_00008612"; exon_number "2"; oId "TCONS_00009162"; class_code "u"; tss_id "TSS4150";
LG1	Cufflinks	exon	9597477	9598720	.	-	.	gene_id "XLOC_002624"; transcript_id "TCONS_00008613"; exon_number "1"; oId "TCONS_00009163"; class_code "u"; tss_id "TSS4151";
LG1	Cufflinks	exon	9599090	9601219	.	-	.	gene_id "XLOC_002624"; transcript_id "TCONS_00008614"; exon_number "1"; gene_name "gene30510-v1.0-hybrid"; oId "TCONS_00009164"; nearest_ref "PAC:27245687"; class_code "o"; tss_id "TSS4153";
LG1	Cufflinks	exon	9604710	9605059	.	-	.	gene_id "XLOC_002625"; transcript_id "TCONS_00008616"; exon_number "1"; oId "TCONS_00009167"; class_code "u"; tss_id "TSS4154";
LG1	Cufflinks	exon	9606576	9606741	.	-	.	gene_id "XLOC_002625"; transcript_id "TCONS_00008616"; exon_number "2"; oId "TCONS_00009167"; class_code "u"; tss_id "TSS4154";
LG1	Cufflinks	exon	9605884	9605906	.	-	.	gene_id "XLOC_002625"; transcript_id "TCONS_00008617"; exon_number "1"; oId "TCONS_00009168"; class_code "u"; tss_id "TSS4155";
LG1	Cufflinks	exon	9610076	9610455	.	-	.	gene_id "XLOC_002625"; transcript_id "TCONS_00008617"; exon_number "2"; oId "TCONS_00009168"; class_code "u"; tss_id "TSS4155";
LG1	Cufflinks	exon	9605918	9610455	.	-	.	gene_id "XLOC_002625"; transcript_id "TCONS_00008620"; exon_number "1"; oId "TCONS_00009171"; class_code "u"; tss_id "TSS4155";
LG1	Cufflinks	exon	9605918	9607368	.	-	.	gene_id "XLOC_002625"; transcript_id "TCONS_00008619"; exon_number "1"; oId "TCONS_00009170"; class_code "u"; tss_id "TSS4155";
LG1	Cufflinks	exon	9609292	9610455	.	-	.	gene_id "XLOC_002625"; transcript_id "TCONS_00008619"; exon_number "2"; oId "TCONS_00009170"; class_code "u"; tss_id "TSS4155";
LG1	Cufflinks	exon	9605918	9608315	.	-	.	gene_id "XLOC_002625"; transcript_id "TCONS_00008618"; exon_number "1"; oId "TCONS_00009169"; class_code "u"; tss_id "TSS4155";
LG1	Cufflinks	exon	9609723	9610455	.	-	.	gene_id "XLOC_002625"; transcript_id "TCONS_00008618"; exon_number "2"; oId "TCONS_00009169"; class_code "u"; tss_id "TSS4155";
LG1	Cufflinks	exon	9680263	9681078	.	-	.	gene_id "XLOC_002630"; transcript_id "TCONS_00008643"; exon_number "1"; oId "TCONS_00009197"; class_code "u"; tss_id "TSS4163";
LG1	Cufflinks	exon	9681579	9681815	.	-	.	gene_id "XLOC_002630"; transcript_id "TCONS_00008643"; exon_number "2"; oId "TCONS_00009197"; class_code "u"; tss_id "TSS4163";
LG1	Cufflinks	exon	9986488	9986525	.	-	.	gene_id "XLOC_002650"; transcript_id "TCONS_00008765"; exon_number "1"; oId "TCONS_00009327"; class_code "u"; tss_id "TSS4202";
LG1	Cufflinks	exon	9986621	9986666	.	-	.	gene_id "XLOC_002650"; transcript_id "TCONS_00008765"; exon_number "2"; oId "TCONS_00009327"; class_code "u"; tss_id "TSS4202";
LG1	Cufflinks	exon	9986865	9987212	.	-	.	gene_id "XLOC_002650"; transcript_id "TCONS_00008765"; exon_number "3"; oId "TCONS_00009327"; class_code "u"; tss_id "TSS4202";
LG1	Cufflinks	exon	10073159	10073609	.	-	.	gene_id "XLOC_002662"; transcript_id "TCONS_00008793"; exon_number "1"; oId "TCONS_00009357"; class_code "u"; tss_id "TSS4220";
LG1	Cufflinks	exon	10097073	10097588	.	-	.	gene_id "XLOC_002663"; transcript_id "TCONS_00008794"; exon_number "1"; gene_name "gene31666-v1.0-hybrid"; oId "TCONS_00009358"; nearest_ref "PAC:27247188"; class_code "x"; tss_id "TSS4221";
LG1	Cufflinks	exon	10099123	10099211	.	-	.	gene_id "XLOC_002663"; transcript_id "TCONS_00008794"; exon_number "2"; gene_name "gene31666-v1.0-hybrid"; oId "TCONS_00009358"; nearest_ref "PAC:27247188"; class_code "x"; tss_id "TSS4221";
LG1	Cufflinks	exon	10099364	10099749	.	-	.	gene_id "XLOC_002663"; transcript_id "TCONS_00008794"; exon_number "3"; gene_name "gene31666-v1.0-hybrid"; oId "TCONS_00009358"; nearest_ref "PAC:27247188"; class_code "x"; tss_id "TSS4221";
LG1	Cufflinks	exon	10112688	10113039	.	-	.	gene_id "XLOC_002664"; transcript_id "TCONS_00008796"; exon_number "1"; oId "TCONS_00009360"; class_code "u"; tss_id "TSS4222";
LG1	Cufflinks	exon	10113649	10113893	.	-	.	gene_id "XLOC_002664"; transcript_id "TCONS_00008796"; exon_number "2"; oId "TCONS_00009360"; class_code "u"; tss_id "TSS4222";
LG1	Cufflinks	exon	10112688	10113039	.	-	.	gene_id "XLOC_002664"; transcript_id "TCONS_00008795"; exon_number "1"; oId "TCONS_00009359"; class_code "u"; tss_id "TSS4222";
LG1	Cufflinks	exon	10113486	10113565	.	-	.	gene_id "XLOC_002664"; transcript_id "TCONS_00008795"; exon_number "2"; oId "TCONS_00009359"; class_code "u"; tss_id "TSS4222";
LG1	Cufflinks	exon	10113649	10113893	.	-	.	gene_id "XLOC_002664"; transcript_id "TCONS_00008795"; exon_number "3"; oId "TCONS_00009359"; class_code "u"; tss_id "TSS4222";
LG1	Cufflinks	exon	10341355	10341583	.	-	.	gene_id "XLOC_002689"; transcript_id "TCONS_00008902"; exon_number "1"; oId "TCONS_00009471"; class_code "u"; tss_id "TSS4260";
LG1	Cufflinks	exon	10342185	10342313	.	-	.	gene_id "XLOC_002689"; transcript_id "TCONS_00008902"; exon_number "2"; oId "TCONS_00009471"; class_code "u"; tss_id "TSS4260";
LG1	Cufflinks	exon	10343239	10343263	.	-	.	gene_id "XLOC_002689"; transcript_id "TCONS_00008902"; exon_number "3"; oId "TCONS_00009471"; class_code "u"; tss_id "TSS4260";
LG1	Cufflinks	exon	10343409	10343434	.	-	.	gene_id "XLOC_002689"; transcript_id "TCONS_00008902"; exon_number "4"; oId "TCONS_00009471"; class_code "u"; tss_id "TSS4260";
LG1	Cufflinks	exon	10731700	10733111	.	-	.	gene_id "XLOC_002716"; transcript_id "TCONS_00009003"; exon_number "1"; gene_name "gene24184-v1.0-hybrid"; oId "TCONS_00009575"; nearest_ref "PAC:27247030"; class_code "x"; tss_id "TSS4298";
LG1	Cufflinks	exon	10736030	10736054	.	-	.	gene_id "XLOC_002716"; transcript_id "TCONS_00009003"; exon_number "2"; gene_name "gene24184-v1.0-hybrid"; oId "TCONS_00009575"; nearest_ref "PAC:27247030"; class_code "x"; tss_id "TSS4298";
LG1	Cufflinks	exon	11209901	11210010	.	-	.	gene_id "XLOC_002738"; transcript_id "TCONS_00009083"; exon_number "1"; oId "TCONS_00009657"; class_code "u"; tss_id "TSS4328";
LG1	Cufflinks	exon	11211348	11211792	.	-	.	gene_id "XLOC_002738"; transcript_id "TCONS_00009083"; exon_number "2"; oId "TCONS_00009657"; class_code "u"; tss_id "TSS4328";
LG1	Cufflinks	exon	11211944	11213091	.	-	.	gene_id "XLOC_002738"; transcript_id "TCONS_00009083"; exon_number "3"; oId "TCONS_00009657"; class_code "u"; tss_id "TSS4328";
LG1	Cufflinks	exon	11213615	11213684	.	-	.	gene_id "XLOC_002738"; transcript_id "TCONS_00009083"; exon_number "4"; oId "TCONS_00009657"; class_code "u"; tss_id "TSS4328";
LG1	Cufflinks	exon	11214219	11214265	.	-	.	gene_id "XLOC_002738"; transcript_id "TCONS_00009083"; exon_number "5"; oId "TCONS_00009657"; class_code "u"; tss_id "TSS4328";
LG1	Cufflinks	exon	11214481	11214623	.	-	.	gene_id "XLOC_002738"; transcript_id "TCONS_00009083"; exon_number "6"; oId "TCONS_00009657"; class_code "u"; tss_id "TSS4328";
LG1	Cufflinks	exon	11214715	11215008	.	-	.	gene_id "XLOC_002738"; transcript_id "TCONS_00009083"; exon_number "7"; oId "TCONS_00009657"; class_code "u"; tss_id "TSS4328";
LG1	Cufflinks	exon	11209901	11210010	.	-	.	gene_id "XLOC_002738"; transcript_id "TCONS_00009084"; exon_number "1"; oId "TCONS_00009658"; class_code "u"; tss_id "TSS4329";
LG1	Cufflinks	exon	11211348	11211792	.	-	.	gene_id "XLOC_002738"; transcript_id "TCONS_00009084"; exon_number "2"; oId "TCONS_00009658"; class_code "u"; tss_id "TSS4329";
LG1	Cufflinks	exon	11211944	11213091	.	-	.	gene_id "XLOC_002738"; transcript_id "TCONS_00009084"; exon_number "3"; oId "TCONS_00009658"; class_code "u"; tss_id "TSS4329";
LG1	Cufflinks	exon	11213615	11213684	.	-	.	gene_id "XLOC_002738"; transcript_id "TCONS_00009084"; exon_number "4"; oId "TCONS_00009658"; class_code "u"; tss_id "TSS4329";
LG1	Cufflinks	exon	11214219	11214353	.	-	.	gene_id "XLOC_002738"; transcript_id "TCONS_00009084"; exon_number "5"; oId "TCONS_00009658"; class_code "u"; tss_id "TSS4329";
LG1	Cufflinks	exon	11214481	11214623	.	-	.	gene_id "XLOC_002738"; transcript_id "TCONS_00009084"; exon_number "6"; oId "TCONS_00009658"; class_code "u"; tss_id "TSS4329";
LG1	Cufflinks	exon	11214715	11214913	.	-	.	gene_id "XLOC_002738"; transcript_id "TCONS_00009084"; exon_number "7"; oId "TCONS_00009658"; class_code "u"; tss_id "TSS4329";
LG1	Cufflinks	exon	11215031	11215294	.	-	.	gene_id "XLOC_002738"; transcript_id "TCONS_00009084"; exon_number "8"; oId "TCONS_00009658"; class_code "u"; tss_id "TSS4329";
LG1	Cufflinks	exon	11209901	11210010	.	-	.	gene_id "XLOC_002738"; transcript_id "TCONS_00009085"; exon_number "1"; oId "TCONS_00009659"; class_code "u"; tss_id "TSS4329";
LG1	Cufflinks	exon	11211348	11211792	.	-	.	gene_id "XLOC_002738"; transcript_id "TCONS_00009085"; exon_number "2"; oId "TCONS_00009659"; class_code "u"; tss_id "TSS4329";
LG1	Cufflinks	exon	11211944	11213091	.	-	.	gene_id "XLOC_002738"; transcript_id "TCONS_00009085"; exon_number "3"; oId "TCONS_00009659"; class_code "u"; tss_id "TSS4329";
LG1	Cufflinks	exon	11213615	11213684	.	-	.	gene_id "XLOC_002738"; transcript_id "TCONS_00009085"; exon_number "4"; oId "TCONS_00009659"; class_code "u"; tss_id "TSS4329";
LG1	Cufflinks	exon	11214219	11214265	.	-	.	gene_id "XLOC_002738"; transcript_id "TCONS_00009085"; exon_number "5"; oId "TCONS_00009659"; class_code "u"; tss_id "TSS4329";
LG1	Cufflinks	exon	11214438	11214623	.	-	.	gene_id "XLOC_002738"; transcript_id "TCONS_00009085"; exon_number "6"; oId "TCONS_00009659"; class_code "u"; tss_id "TSS4329";
LG1	Cufflinks	exon	11214715	11214913	.	-	.	gene_id "XLOC_002738"; transcript_id "TCONS_00009085"; exon_number "7"; oId "TCONS_00009659"; class_code "u"; tss_id "TSS4329";
LG1	Cufflinks	exon	11215031	11215310	.	-	.	gene_id "XLOC_002738"; transcript_id "TCONS_00009085"; exon_number "8"; oId "TCONS_00009659"; class_code "u"; tss_id "TSS4329";
LG1	Cufflinks	exon	11209901	11210010	.	-	.	gene_id "XLOC_002738"; transcript_id "TCONS_00009091"; exon_number "1"; oId "TCONS_00009665"; class_code "u"; tss_id "TSS4329";
LG1	Cufflinks	exon	11211348	11211819	.	-	.	gene_id "XLOC_002738"; transcript_id "TCONS_00009091"; exon_number "2"; oId "TCONS_00009665"; class_code "u"; tss_id "TSS4329";
LG1	Cufflinks	exon	11211944	11212200	.	-	.	gene_id "XLOC_002738"; transcript_id "TCONS_00009091"; exon_number "3"; oId "TCONS_00009665"; class_code "u"; tss_id "TSS4329";
LG1	Cufflinks	exon	11213005	11213091	.	-	.	gene_id "XLOC_002738"; transcript_id "TCONS_00009091"; exon_number "4"; oId "TCONS_00009665"; class_code "u"; tss_id "TSS4329";
LG1	Cufflinks	exon	11213615	11213684	.	-	.	gene_id "XLOC_002738"; transcript_id "TCONS_00009091"; exon_number "5"; oId "TCONS_00009665"; class_code "u"; tss_id "TSS4329";
LG1	Cufflinks	exon	11214219	11214353	.	-	.	gene_id "XLOC_002738"; transcript_id "TCONS_00009091"; exon_number "6"; oId "TCONS_00009665"; class_code "u"; tss_id "TSS4329";
LG1	Cufflinks	exon	11214481	11214623	.	-	.	gene_id "XLOC_002738"; transcript_id "TCONS_00009091"; exon_number "7"; oId "TCONS_00009665"; class_code "u"; tss_id "TSS4329";
LG1	Cufflinks	exon	11214715	11214913	.	-	.	gene_id "XLOC_002738"; transcript_id "TCONS_00009091"; exon_number "8"; oId "TCONS_00009665"; class_code "u"; tss_id "TSS4329";
LG1	Cufflinks	exon	11215031	11215321	.	-	.	gene_id "XLOC_002738"; transcript_id "TCONS_00009091"; exon_number "9"; oId "TCONS_00009665"; class_code "u"; tss_id "TSS4329";
LG1	Cufflinks	exon	11209901	11210010	.	-	.	gene_id "XLOC_002738"; transcript_id "TCONS_00009092"; exon_number "1"; oId "TCONS_00009666"; class_code "u"; tss_id "TSS4329";
LG1	Cufflinks	exon	11210720	11211217	.	-	.	gene_id "XLOC_002738"; transcript_id "TCONS_00009092"; exon_number "2"; oId "TCONS_00009666"; class_code "u"; tss_id "TSS4329";
LG1	Cufflinks	exon	11211348	11211792	.	-	.	gene_id "XLOC_002738"; transcript_id "TCONS_00009092"; exon_number "3"; oId "TCONS_00009666"; class_code "u"; tss_id "TSS4329";
LG1	Cufflinks	exon	11211944	11213091	.	-	.	gene_id "XLOC_002738"; transcript_id "TCONS_00009092"; exon_number "4"; oId "TCONS_00009666"; class_code "u"; tss_id "TSS4329";
LG1	Cufflinks	exon	11213615	11213684	.	-	.	gene_id "XLOC_002738"; transcript_id "TCONS_00009092"; exon_number "5"; oId "TCONS_00009666"; class_code "u"; tss_id "TSS4329";
LG1	Cufflinks	exon	11214219	11214353	.	-	.	gene_id "XLOC_002738"; transcript_id "TCONS_00009092"; exon_number "6"; oId "TCONS_00009666"; class_code "u"; tss_id "TSS4329";
LG1	Cufflinks	exon	11214438	11214623	.	-	.	gene_id "XLOC_002738"; transcript_id "TCONS_00009092"; exon_number "7"; oId "TCONS_00009666"; class_code "u"; tss_id "TSS4329";
LG1	Cufflinks	exon	11214715	11214913	.	-	.	gene_id "XLOC_002738"; transcript_id "TCONS_00009092"; exon_number "8"; oId "TCONS_00009666"; class_code "u"; tss_id "TSS4329";
LG1	Cufflinks	exon	11215031	11215321	.	-	.	gene_id "XLOC_002738"; transcript_id "TCONS_00009092"; exon_number "9"; oId "TCONS_00009666"; class_code "u"; tss_id "TSS4329";
LG1	Cufflinks	exon	11209901	11210010	.	-	.	gene_id "XLOC_002738"; transcript_id "TCONS_00009090"; exon_number "1"; oId "TCONS_00009664"; class_code "u"; tss_id "TSS4329";
LG1	Cufflinks	exon	11211348	11211792	.	-	.	gene_id "XLOC_002738"; transcript_id "TCONS_00009090"; exon_number "2"; oId "TCONS_00009664"; class_code "u"; tss_id "TSS4329";
LG1	Cufflinks	exon	11211944	11213091	.	-	.	gene_id "XLOC_002738"; transcript_id "TCONS_00009090"; exon_number "3"; oId "TCONS_00009664"; class_code "u"; tss_id "TSS4329";
LG1	Cufflinks	exon	11213615	11213684	.	-	.	gene_id "XLOC_002738"; transcript_id "TCONS_00009090"; exon_number "4"; oId "TCONS_00009664"; class_code "u"; tss_id "TSS4329";
LG1	Cufflinks	exon	11214219	11214353	.	-	.	gene_id "XLOC_002738"; transcript_id "TCONS_00009090"; exon_number "5"; oId "TCONS_00009664"; class_code "u"; tss_id "TSS4329";
LG1	Cufflinks	exon	11214438	11214623	.	-	.	gene_id "XLOC_002738"; transcript_id "TCONS_00009090"; exon_number "6"; oId "TCONS_00009664"; class_code "u"; tss_id "TSS4329";
LG1	Cufflinks	exon	11214715	11214913	.	-	.	gene_id "XLOC_002738"; transcript_id "TCONS_00009090"; exon_number "7"; oId "TCONS_00009664"; class_code "u"; tss_id "TSS4329";
LG1	Cufflinks	exon	11215031	11215321	.	-	.	gene_id "XLOC_002738"; transcript_id "TCONS_00009090"; exon_number "8"; oId "TCONS_00009664"; class_code "u"; tss_id "TSS4329";
LG1	Cufflinks	exon	11209901	11210010	.	-	.	gene_id "XLOC_002738"; transcript_id "TCONS_00009088"; exon_number "1"; oId "TCONS_00009662"; class_code "u"; tss_id "TSS4329";
LG1	Cufflinks	exon	11211348	11211792	.	-	.	gene_id "XLOC_002738"; transcript_id "TCONS_00009088"; exon_number "2"; oId "TCONS_00009662"; class_code "u"; tss_id "TSS4329";
LG1	Cufflinks	exon	11211944	11212200	.	-	.	gene_id "XLOC_002738"; transcript_id "TCONS_00009088"; exon_number "3"; oId "TCONS_00009662"; class_code "u"; tss_id "TSS4329";
LG1	Cufflinks	exon	11213005	11213077	.	-	.	gene_id "XLOC_002738"; transcript_id "TCONS_00009088"; exon_number "4"; oId "TCONS_00009662"; class_code "u"; tss_id "TSS4329";
LG1	Cufflinks	exon	11213615	11213684	.	-	.	gene_id "XLOC_002738"; transcript_id "TCONS_00009088"; exon_number "5"; oId "TCONS_00009662"; class_code "u"; tss_id "TSS4329";
LG1	Cufflinks	exon	11214219	11214353	.	-	.	gene_id "XLOC_002738"; transcript_id "TCONS_00009088"; exon_number "6"; oId "TCONS_00009662"; class_code "u"; tss_id "TSS4329";
LG1	Cufflinks	exon	11214481	11214623	.	-	.	gene_id "XLOC_002738"; transcript_id "TCONS_00009088"; exon_number "7"; oId "TCONS_00009662"; class_code "u"; tss_id "TSS4329";
LG1	Cufflinks	exon	11214715	11214913	.	-	.	gene_id "XLOC_002738"; transcript_id "TCONS_00009088"; exon_number "8"; oId "TCONS_00009662"; class_code "u"; tss_id "TSS4329";
LG1	Cufflinks	exon	11215031	11215321	.	-	.	gene_id "XLOC_002738"; transcript_id "TCONS_00009088"; exon_number "9"; oId "TCONS_00009662"; class_code "u"; tss_id "TSS4329";
LG1	Cufflinks	exon	11209901	11210010	.	-	.	gene_id "XLOC_002738"; transcript_id "TCONS_00009089"; exon_number "1"; oId "TCONS_00009663"; class_code "u"; tss_id "TSS4329";
LG1	Cufflinks	exon	11211348	11211792	.	-	.	gene_id "XLOC_002738"; transcript_id "TCONS_00009089"; exon_number "2"; oId "TCONS_00009663"; class_code "u"; tss_id "TSS4329";
LG1	Cufflinks	exon	11211944	11213077	.	-	.	gene_id "XLOC_002738"; transcript_id "TCONS_00009089"; exon_number "3"; oId "TCONS_00009663"; class_code "u"; tss_id "TSS4329";
LG1	Cufflinks	exon	11213615	11213684	.	-	.	gene_id "XLOC_002738"; transcript_id "TCONS_00009089"; exon_number "4"; oId "TCONS_00009663"; class_code "u"; tss_id "TSS4329";
LG1	Cufflinks	exon	11214219	11214353	.	-	.	gene_id "XLOC_002738"; transcript_id "TCONS_00009089"; exon_number "5"; oId "TCONS_00009663"; class_code "u"; tss_id "TSS4329";
LG1	Cufflinks	exon	11214481	11214623	.	-	.	gene_id "XLOC_002738"; transcript_id "TCONS_00009089"; exon_number "6"; oId "TCONS_00009663"; class_code "u"; tss_id "TSS4329";
LG1	Cufflinks	exon	11214715	11214913	.	-	.	gene_id "XLOC_002738"; transcript_id "TCONS_00009089"; exon_number "7"; oId "TCONS_00009663"; class_code "u"; tss_id "TSS4329";
LG1	Cufflinks	exon	11215031	11215321	.	-	.	gene_id "XLOC_002738"; transcript_id "TCONS_00009089"; exon_number "8"; oId "TCONS_00009663"; class_code "u"; tss_id "TSS4329";
LG1	Cufflinks	exon	11209901	11210010	.	-	.	gene_id "XLOC_002738"; transcript_id "TCONS_00009087"; exon_number "1"; oId "TCONS_00009661"; class_code "u"; tss_id "TSS4329";
LG1	Cufflinks	exon	11210720	11211792	.	-	.	gene_id "XLOC_002738"; transcript_id "TCONS_00009087"; exon_number "2"; oId "TCONS_00009661"; class_code "u"; tss_id "TSS4329";
LG1	Cufflinks	exon	11211944	11213091	.	-	.	gene_id "XLOC_002738"; transcript_id "TCONS_00009087"; exon_number "3"; oId "TCONS_00009661"; class_code "u"; tss_id "TSS4329";
LG1	Cufflinks	exon	11213615	11213684	.	-	.	gene_id "XLOC_002738"; transcript_id "TCONS_00009087"; exon_number "4"; oId "TCONS_00009661"; class_code "u"; tss_id "TSS4329";
LG1	Cufflinks	exon	11214219	11214353	.	-	.	gene_id "XLOC_002738"; transcript_id "TCONS_00009087"; exon_number "5"; oId "TCONS_00009661"; class_code "u"; tss_id "TSS4329";
LG1	Cufflinks	exon	11214481	11214623	.	-	.	gene_id "XLOC_002738"; transcript_id "TCONS_00009087"; exon_number "6"; oId "TCONS_00009661"; class_code "u"; tss_id "TSS4329";
LG1	Cufflinks	exon	11214715	11214913	.	-	.	gene_id "XLOC_002738"; transcript_id "TCONS_00009087"; exon_number "7"; oId "TCONS_00009661"; class_code "u"; tss_id "TSS4329";
LG1	Cufflinks	exon	11215031	11215321	.	-	.	gene_id "XLOC_002738"; transcript_id "TCONS_00009087"; exon_number "8"; oId "TCONS_00009661"; class_code "u"; tss_id "TSS4329";
LG1	Cufflinks	exon	11209901	11210010	.	-	.	gene_id "XLOC_002738"; transcript_id "TCONS_00009086"; exon_number "1"; oId "TCONS_00009660"; class_code "u"; tss_id "TSS4329";
LG1	Cufflinks	exon	11211348	11211819	.	-	.	gene_id "XLOC_002738"; transcript_id "TCONS_00009086"; exon_number "2"; oId "TCONS_00009660"; class_code "u"; tss_id "TSS4329";
LG1	Cufflinks	exon	11211944	11212200	.	-	.	gene_id "XLOC_002738"; transcript_id "TCONS_00009086"; exon_number "3"; oId "TCONS_00009660"; class_code "u"; tss_id "TSS4329";
LG1	Cufflinks	exon	11213005	11213091	.	-	.	gene_id "XLOC_002738"; transcript_id "TCONS_00009086"; exon_number "4"; oId "TCONS_00009660"; class_code "u"; tss_id "TSS4329";
LG1	Cufflinks	exon	11213615	11213684	.	-	.	gene_id "XLOC_002738"; transcript_id "TCONS_00009086"; exon_number "5"; oId "TCONS_00009660"; class_code "u"; tss_id "TSS4329";
LG1	Cufflinks	exon	11214219	11214353	.	-	.	gene_id "XLOC_002738"; transcript_id "TCONS_00009086"; exon_number "6"; oId "TCONS_00009660"; class_code "u"; tss_id "TSS4329";
LG1	Cufflinks	exon	11214438	11214623	.	-	.	gene_id "XLOC_002738"; transcript_id "TCONS_00009086"; exon_number "7"; oId "TCONS_00009660"; class_code "u"; tss_id "TSS4329";
LG1	Cufflinks	exon	11214715	11214913	.	-	.	gene_id "XLOC_002738"; transcript_id "TCONS_00009086"; exon_number "8"; oId "TCONS_00009660"; class_code "u"; tss_id "TSS4329";
LG1	Cufflinks	exon	11215031	11215321	.	-	.	gene_id "XLOC_002738"; transcript_id "TCONS_00009086"; exon_number "9"; oId "TCONS_00009660"; class_code "u"; tss_id "TSS4329";
LG1	Cufflinks	exon	11315108	11315402	.	-	.	gene_id "XLOC_002743"; transcript_id "TCONS_00009097"; exon_number "1"; gene_name "gene25353-v1.0-hybrid"; oId "TCONS_00009671"; nearest_ref "PAC:27245350"; class_code "x"; tss_id "TSS4334";
LG1	Cufflinks	exon	11319365	11319370	.	-	.	gene_id "XLOC_002743"; transcript_id "TCONS_00009097"; exon_number "2"; gene_name "gene25353-v1.0-hybrid"; oId "TCONS_00009671"; nearest_ref "PAC:27245350"; class_code "x"; tss_id "TSS4334";
LG1	Cufflinks	exon	12221686	12222563	.	-	.	gene_id "XLOC_002795"; transcript_id "TCONS_00009259"; exon_number "1"; oId "TCONS_00009841"; class_code "u"; tss_id "TSS4405";
LG1	Cufflinks	exon	12223230	12223305	.	-	.	gene_id "XLOC_002795"; transcript_id "TCONS_00009259"; exon_number "2"; oId "TCONS_00009841"; class_code "u"; tss_id "TSS4405";
LG1	Cufflinks	exon	12232709	12232769	.	-	.	gene_id "XLOC_002798"; transcript_id "TCONS_00009263"; exon_number "1"; gene_name "gene24573-v1.0-hybrid"; oId "TCONS_00009846"; nearest_ref "PAC:27244246"; class_code "o"; tss_id "TSS4408";
LG1	Cufflinks	exon	12233379	12233617	.	-	.	gene_id "XLOC_002798"; transcript_id "TCONS_00009263"; exon_number "2"; gene_name "gene24573-v1.0-hybrid"; oId "TCONS_00009846"; nearest_ref "PAC:27244246"; class_code "o"; tss_id "TSS4408";
LG1	Cufflinks	exon	12711467	12711506	.	-	.	gene_id "XLOC_002830"; transcript_id "TCONS_00009328"; exon_number "1"; oId "TCONS_00009918"; class_code "u"; tss_id "TSS4449";
LG1	Cufflinks	exon	12712051	12712116	.	-	.	gene_id "XLOC_002830"; transcript_id "TCONS_00009328"; exon_number "2"; oId "TCONS_00009918"; class_code "u"; tss_id "TSS4449";
LG1	Cufflinks	exon	12712223	12712289	.	-	.	gene_id "XLOC_002830"; transcript_id "TCONS_00009328"; exon_number "3"; oId "TCONS_00009918"; class_code "u"; tss_id "TSS4449";
LG1	Cufflinks	exon	12712467	12713002	.	-	.	gene_id "XLOC_002830"; transcript_id "TCONS_00009328"; exon_number "4"; oId "TCONS_00009918"; class_code "u"; tss_id "TSS4449";
LG1	Cufflinks	exon	12711467	12711506	.	-	.	gene_id "XLOC_002830"; transcript_id "TCONS_00009327"; exon_number "1"; oId "TCONS_00009917"; class_code "u"; tss_id "TSS4449";
LG1	Cufflinks	exon	12712051	12712116	.	-	.	gene_id "XLOC_002830"; transcript_id "TCONS_00009327"; exon_number "2"; oId "TCONS_00009917"; class_code "u"; tss_id "TSS4449";
LG1	Cufflinks	exon	12712223	12712318	.	-	.	gene_id "XLOC_002830"; transcript_id "TCONS_00009327"; exon_number "3"; oId "TCONS_00009917"; class_code "u"; tss_id "TSS4449";
LG1	Cufflinks	exon	12712435	12713002	.	-	.	gene_id "XLOC_002830"; transcript_id "TCONS_00009327"; exon_number "4"; oId "TCONS_00009917"; class_code "u"; tss_id "TSS4449";
LG1	Cufflinks	exon	12711467	12711506	.	-	.	gene_id "XLOC_002830"; transcript_id "TCONS_00009326"; exon_number "1"; oId "TCONS_00009916"; class_code "u"; tss_id "TSS4449";
LG1	Cufflinks	exon	12712051	12712116	.	-	.	gene_id "XLOC_002830"; transcript_id "TCONS_00009326"; exon_number "2"; oId "TCONS_00009916"; class_code "u"; tss_id "TSS4449";
LG1	Cufflinks	exon	12712223	12712289	.	-	.	gene_id "XLOC_002830"; transcript_id "TCONS_00009326"; exon_number "3"; oId "TCONS_00009916"; class_code "u"; tss_id "TSS4449";
LG1	Cufflinks	exon	12712435	12713002	.	-	.	gene_id "XLOC_002830"; transcript_id "TCONS_00009326"; exon_number "4"; oId "TCONS_00009916"; class_code "u"; tss_id "TSS4449";
LG1	Cufflinks	exon	12711467	12711506	.	-	.	gene_id "XLOC_002830"; transcript_id "TCONS_00009325"; exon_number "1"; oId "TCONS_00009915"; class_code "u"; tss_id "TSS4449";
LG1	Cufflinks	exon	12712051	12712116	.	-	.	gene_id "XLOC_002830"; transcript_id "TCONS_00009325"; exon_number "2"; oId "TCONS_00009915"; class_code "u"; tss_id "TSS4449";
LG1	Cufflinks	exon	12712223	12712318	.	-	.	gene_id "XLOC_002830"; transcript_id "TCONS_00009325"; exon_number "3"; oId "TCONS_00009915"; class_code "u"; tss_id "TSS4449";
LG1	Cufflinks	exon	12712467	12713002	.	-	.	gene_id "XLOC_002830"; transcript_id "TCONS_00009325"; exon_number "4"; oId "TCONS_00009915"; class_code "u"; tss_id "TSS4449";
LG1	Cufflinks	exon	12910672	12910860	.	-	.	gene_id "XLOC_002841"; transcript_id "TCONS_00009392"; exon_number "1"; gene_name "gene17876-v1.0-hybrid"; oId "TCONS_00009983"; nearest_ref "PAC:27246116"; class_code "x"; tss_id "TSS4470";
LG1	Cufflinks	exon	12911118	12911243	.	-	.	gene_id "XLOC_002841"; transcript_id "TCONS_00009392"; exon_number "2"; gene_name "gene17876-v1.0-hybrid"; oId "TCONS_00009983"; nearest_ref "PAC:27246116"; class_code "x"; tss_id "TSS4470";
LG1	Cufflinks	exon	13095631	13096092	.	-	.	gene_id "XLOC_002857"; transcript_id "TCONS_00009418"; exon_number "1"; gene_name "gene17903-v1.0-hybrid"; oId "TCONS_00010010"; nearest_ref "PAC:27246673"; class_code "o"; tss_id "TSS4491";
LG1	Cufflinks	exon	13096714	13096938	.	-	.	gene_id "XLOC_002857"; transcript_id "TCONS_00009418"; exon_number "2"; gene_name "gene17903-v1.0-hybrid"; oId "TCONS_00010010"; nearest_ref "PAC:27246673"; class_code "o"; tss_id "TSS4491";
LG1	Cufflinks	exon	13528723	13530980	.	-	.	gene_id "XLOC_002895"; transcript_id "TCONS_00009521"; exon_number "1"; gene_name "gene31560-v1.0-hybrid"; oId "TCONS_00010122"; nearest_ref "PAC:27245261"; class_code "x"; tss_id "TSS4547";
LG1	Cufflinks	exon	13531181	13531632	.	-	.	gene_id "XLOC_002895"; transcript_id "TCONS_00009521"; exon_number "2"; gene_name "gene31560-v1.0-hybrid"; oId "TCONS_00010122"; nearest_ref "PAC:27245261"; class_code "x"; tss_id "TSS4547";
LG1	Cufflinks	exon	13528723	13530440	.	-	.	gene_id "XLOC_002895"; transcript_id "TCONS_00009522"; exon_number "1"; gene_name "gene31560-v1.0-hybrid"; oId "TCONS_00010123"; nearest_ref "PAC:27245261"; class_code "x"; tss_id "TSS4547";
LG1	Cufflinks	exon	13530898	13530980	.	-	.	gene_id "XLOC_002895"; transcript_id "TCONS_00009522"; exon_number "2"; gene_name "gene31560-v1.0-hybrid"; oId "TCONS_00010123"; nearest_ref "PAC:27245261"; class_code "x"; tss_id "TSS4547";
LG1	Cufflinks	exon	13531181	13531647	.	-	.	gene_id "XLOC_002895"; transcript_id "TCONS_00009522"; exon_number "3"; gene_name "gene31560-v1.0-hybrid"; oId "TCONS_00010123"; nearest_ref "PAC:27245261"; class_code "x"; tss_id "TSS4547";
LG1	Cufflinks	exon	13528723	13530440	.	-	.	gene_id "XLOC_002895"; transcript_id "TCONS_00009523"; exon_number "1"; gene_name "gene31560-v1.0-hybrid"; oId "TCONS_00010124"; nearest_ref "PAC:27245261"; class_code "x"; tss_id "TSS4548";
LG1	Cufflinks	exon	13531181	13531458	.	-	.	gene_id "XLOC_002895"; transcript_id "TCONS_00009523"; exon_number "2"; gene_name "gene31560-v1.0-hybrid"; oId "TCONS_00010124"; nearest_ref "PAC:27245261"; class_code "x"; tss_id "TSS4548";
LG1	Cufflinks	exon	13531850	13531871	.	-	.	gene_id "XLOC_002895"; transcript_id "TCONS_00009523"; exon_number "3"; gene_name "gene31560-v1.0-hybrid"; oId "TCONS_00010124"; nearest_ref "PAC:27245261"; class_code "x"; tss_id "TSS4548";
LG1	Cufflinks	exon	13544110	13545567	.	-	.	gene_id "XLOC_002896"; transcript_id "TCONS_00009524"; exon_number "1"; gene_name "gene31563-v1.0-hybrid"; oId "TCONS_00010125"; nearest_ref "PAC:27246421"; class_code "x"; tss_id "TSS4549";
LG1	Cufflinks	exon	13546316	13546453	.	-	.	gene_id "XLOC_002896"; transcript_id "TCONS_00009524"; exon_number "2"; gene_name "gene31563-v1.0-hybrid"; oId "TCONS_00010125"; nearest_ref "PAC:27246421"; class_code "x"; tss_id "TSS4549";
LG1	Cufflinks	exon	13547099	13548289	.	-	.	gene_id "XLOC_002896"; transcript_id "TCONS_00009524"; exon_number "3"; gene_name "gene31563-v1.0-hybrid"; oId "TCONS_00010125"; nearest_ref "PAC:27246421"; class_code "x"; tss_id "TSS4549";
LG1	Cufflinks	exon	13548537	13548740	.	-	.	gene_id "XLOC_002896"; transcript_id "TCONS_00009524"; exon_number "4"; gene_name "gene31563-v1.0-hybrid"; oId "TCONS_00010125"; nearest_ref "PAC:27246421"; class_code "x"; tss_id "TSS4549";
LG1	Cufflinks	exon	13544110	13545567	.	-	.	gene_id "XLOC_002896"; transcript_id "TCONS_00009525"; exon_number "1"; gene_name "gene31563-v1.0-hybrid"; oId "TCONS_00010126"; nearest_ref "PAC:27246421"; class_code "x"; tss_id "TSS4549";
LG1	Cufflinks	exon	13546316	13546453	.	-	.	gene_id "XLOC_002896"; transcript_id "TCONS_00009525"; exon_number "2"; gene_name "gene31563-v1.0-hybrid"; oId "TCONS_00010126"; nearest_ref "PAC:27246421"; class_code "x"; tss_id "TSS4549";
LG1	Cufflinks	exon	13548141	13548289	.	-	.	gene_id "XLOC_002896"; transcript_id "TCONS_00009525"; exon_number "3"; gene_name "gene31563-v1.0-hybrid"; oId "TCONS_00010126"; nearest_ref "PAC:27246421"; class_code "x"; tss_id "TSS4549";
LG1	Cufflinks	exon	13548717	13548744	.	-	.	gene_id "XLOC_002896"; transcript_id "TCONS_00009525"; exon_number "4"; gene_name "gene31563-v1.0-hybrid"; oId "TCONS_00010126"; nearest_ref "PAC:27246421"; class_code "x"; tss_id "TSS4549";
LG1	Cufflinks	exon	13544110	13545567	.	-	.	gene_id "XLOC_002896"; transcript_id "TCONS_00009527"; exon_number "1"; gene_name "gene31563-v1.0-hybrid"; oId "TCONS_00010128"; nearest_ref "PAC:27246421"; class_code "x"; tss_id "TSS4551";
LG1	Cufflinks	exon	13546316	13547182	.	-	.	gene_id "XLOC_002896"; transcript_id "TCONS_00009527"; exon_number "2"; gene_name "gene31563-v1.0-hybrid"; oId "TCONS_00010128"; nearest_ref "PAC:27246421"; class_code "x"; tss_id "TSS4551";
LG1	Cufflinks	exon	13548141	13548289	.	-	.	gene_id "XLOC_002896"; transcript_id "TCONS_00009527"; exon_number "3"; gene_name "gene31563-v1.0-hybrid"; oId "TCONS_00010128"; nearest_ref "PAC:27246421"; class_code "x"; tss_id "TSS4551";
LG1	Cufflinks	exon	13548537	13549156	.	-	.	gene_id "XLOC_002896"; transcript_id "TCONS_00009527"; exon_number "4"; gene_name "gene31563-v1.0-hybrid"; oId "TCONS_00010128"; nearest_ref "PAC:27246421"; class_code "x"; tss_id "TSS4551";
LG1	Cufflinks	exon	13544110	13545567	.	-	.	gene_id "XLOC_002896"; transcript_id "TCONS_00009528"; exon_number "1"; gene_name "gene31563-v1.0-hybrid"; oId "TCONS_00010129"; nearest_ref "PAC:27246421"; class_code "x"; tss_id "TSS4552";
LG1	Cufflinks	exon	13546316	13548289	.	-	.	gene_id "XLOC_002896"; transcript_id "TCONS_00009528"; exon_number "2"; gene_name "gene31563-v1.0-hybrid"; oId "TCONS_00010129"; nearest_ref "PAC:27246421"; class_code "x"; tss_id "TSS4552";
LG1	Cufflinks	exon	13548537	13548651	.	-	.	gene_id "XLOC_002896"; transcript_id "TCONS_00009528"; exon_number "3"; gene_name "gene31563-v1.0-hybrid"; oId "TCONS_00010129"; nearest_ref "PAC:27246421"; class_code "x"; tss_id "TSS4552";
LG1	Cufflinks	exon	13548717	13549750	.	-	.	gene_id "XLOC_002896"; transcript_id "TCONS_00009528"; exon_number "4"; gene_name "gene31563-v1.0-hybrid"; oId "TCONS_00010129"; nearest_ref "PAC:27246421"; class_code "x"; tss_id "TSS4552";
LG1	Cufflinks	exon	13544110	13545567	.	-	.	gene_id "XLOC_002896"; transcript_id "TCONS_00009529"; exon_number "1"; gene_name "gene31563-v1.0-hybrid"; oId "TCONS_00010130"; nearest_ref "PAC:27246421"; class_code "x"; tss_id "TSS4552";
LG1	Cufflinks	exon	13546316	13548289	.	-	.	gene_id "XLOC_002896"; transcript_id "TCONS_00009529"; exon_number "2"; gene_name "gene31563-v1.0-hybrid"; oId "TCONS_00010130"; nearest_ref "PAC:27246421"; class_code "x"; tss_id "TSS4552";
LG1	Cufflinks	exon	13548717	13549752	.	-	.	gene_id "XLOC_002896"; transcript_id "TCONS_00009529"; exon_number "3"; gene_name "gene31563-v1.0-hybrid"; oId "TCONS_00010130"; nearest_ref "PAC:27246421"; class_code "x"; tss_id "TSS4552";
LG1	Cufflinks	exon	13655512	13655886	.	-	.	gene_id "XLOC_002905"; transcript_id "TCONS_00009596"; exon_number "1"; gene_name "gene31583-v1.0-hybrid"; oId "TCONS_00010199"; nearest_ref "PAC:27244530"; class_code "o"; tss_id "TSS4569";
LG1	Cufflinks	exon	13658288	13658296	.	-	.	gene_id "XLOC_002905"; transcript_id "TCONS_00009596"; exon_number "2"; gene_name "gene31583-v1.0-hybrid"; oId "TCONS_00010199"; nearest_ref "PAC:27244530"; class_code "o"; tss_id "TSS4569";
LG1	Cufflinks	exon	13738373	13738383	.	-	.	gene_id "XLOC_002914"; transcript_id "TCONS_00009649"; exon_number "1"; gene_name "gene31599-v1.0-hybrid"; oId "TCONS_00010256"; nearest_ref "PAC:27244622"; class_code "o"; tss_id "TSS4590";
LG1	Cufflinks	exon	13739086	13739800	.	-	.	gene_id "XLOC_002914"; transcript_id "TCONS_00009649"; exon_number "2"; gene_name "gene31599-v1.0-hybrid"; oId "TCONS_00010256"; nearest_ref "PAC:27244622"; class_code "o"; tss_id "TSS4590";
LG1	Cufflinks	exon	14217395	14217432	.	-	.	gene_id "XLOC_002947"; transcript_id "TCONS_00009744"; exon_number "1"; oId "TCONS_00010357"; class_code "u"; tss_id "TSS4642";
LG1	Cufflinks	exon	14218024	14218097	.	-	.	gene_id "XLOC_002947"; transcript_id "TCONS_00009744"; exon_number "2"; oId "TCONS_00010357"; class_code "u"; tss_id "TSS4642";
LG1	Cufflinks	exon	14218376	14218434	.	-	.	gene_id "XLOC_002947"; transcript_id "TCONS_00009744"; exon_number "3"; oId "TCONS_00010357"; class_code "u"; tss_id "TSS4642";
LG1	Cufflinks	exon	14218646	14218680	.	-	.	gene_id "XLOC_002947"; transcript_id "TCONS_00009744"; exon_number "4"; oId "TCONS_00010357"; class_code "u"; tss_id "TSS4642";
LG1	Cufflinks	exon	14219769	14219970	.	-	.	gene_id "XLOC_002947"; transcript_id "TCONS_00009744"; exon_number "5"; oId "TCONS_00010357"; class_code "u"; tss_id "TSS4642";
LG1	Cufflinks	exon	14217395	14217432	.	-	.	gene_id "XLOC_002947"; transcript_id "TCONS_00009743"; exon_number "1"; oId "TCONS_00010356"; class_code "u"; tss_id "TSS4642";
LG1	Cufflinks	exon	14217677	14217742	.	-	.	gene_id "XLOC_002947"; transcript_id "TCONS_00009743"; exon_number "2"; oId "TCONS_00010356"; class_code "u"; tss_id "TSS4642";
LG1	Cufflinks	exon	14218024	14218097	.	-	.	gene_id "XLOC_002947"; transcript_id "TCONS_00009743"; exon_number "3"; oId "TCONS_00010356"; class_code "u"; tss_id "TSS4642";
LG1	Cufflinks	exon	14218376	14218434	.	-	.	gene_id "XLOC_002947"; transcript_id "TCONS_00009743"; exon_number "4"; oId "TCONS_00010356"; class_code "u"; tss_id "TSS4642";
LG1	Cufflinks	exon	14218646	14218680	.	-	.	gene_id "XLOC_002947"; transcript_id "TCONS_00009743"; exon_number "5"; oId "TCONS_00010356"; class_code "u"; tss_id "TSS4642";
LG1	Cufflinks	exon	14219769	14219970	.	-	.	gene_id "XLOC_002947"; transcript_id "TCONS_00009743"; exon_number "6"; oId "TCONS_00010356"; class_code "u"; tss_id "TSS4642";
LG1	Cufflinks	exon	14217687	14218097	.	-	.	gene_id "XLOC_002947"; transcript_id "TCONS_00009746"; exon_number "1"; oId "TCONS_00010359"; class_code "u"; tss_id "TSS4642";
LG1	Cufflinks	exon	14218376	14218434	.	-	.	gene_id "XLOC_002947"; transcript_id "TCONS_00009746"; exon_number "2"; oId "TCONS_00010359"; class_code "u"; tss_id "TSS4642";
LG1	Cufflinks	exon	14218646	14218680	.	-	.	gene_id "XLOC_002947"; transcript_id "TCONS_00009746"; exon_number "3"; oId "TCONS_00010359"; class_code "u"; tss_id "TSS4642";
LG1	Cufflinks	exon	14219111	14219201	.	-	.	gene_id "XLOC_002947"; transcript_id "TCONS_00009746"; exon_number "4"; oId "TCONS_00010359"; class_code "u"; tss_id "TSS4642";
LG1	Cufflinks	exon	14219769	14219970	.	-	.	gene_id "XLOC_002947"; transcript_id "TCONS_00009746"; exon_number "5"; oId "TCONS_00010359"; class_code "u"; tss_id "TSS4642";
LG1	Cufflinks	exon	14217687	14218097	.	-	.	gene_id "XLOC_002947"; transcript_id "TCONS_00009745"; exon_number "1"; oId "TCONS_00010358"; class_code "u"; tss_id "TSS4642";
LG1	Cufflinks	exon	14218646	14218680	.	-	.	gene_id "XLOC_002947"; transcript_id "TCONS_00009745"; exon_number "2"; oId "TCONS_00010358"; class_code "u"; tss_id "TSS4642";
LG1	Cufflinks	exon	14219769	14219970	.	-	.	gene_id "XLOC_002947"; transcript_id "TCONS_00009745"; exon_number "3"; oId "TCONS_00010358"; class_code "u"; tss_id "TSS4642";
LG1	Cufflinks	exon	14389102	14389225	.	-	.	gene_id "XLOC_002959"; transcript_id "TCONS_00009802"; exon_number "1"; gene_name "gene31724-v1.0-hybrid"; oId "TCONS_00010417"; nearest_ref "PAC:27245356"; class_code "x"; tss_id "TSS4657";
LG1	Cufflinks	exon	14389555	14391137	.	-	.	gene_id "XLOC_002959"; transcript_id "TCONS_00009802"; exon_number "2"; gene_name "gene31724-v1.0-hybrid"; oId "TCONS_00010417"; nearest_ref "PAC:27245356"; class_code "x"; tss_id "TSS4657";
LG1	Cufflinks	exon	14389102	14389397	.	-	.	gene_id "XLOC_002959"; transcript_id "TCONS_00009803"; exon_number "1"; gene_name "gene31724-v1.0-hybrid"; oId "TCONS_00010418"; nearest_ref "PAC:27245356"; class_code "x"; tss_id "TSS4658";
LG1	Cufflinks	exon	14393043	14393049	.	-	.	gene_id "XLOC_002959"; transcript_id "TCONS_00009803"; exon_number "2"; gene_name "gene31724-v1.0-hybrid"; oId "TCONS_00010418"; nearest_ref "PAC:27245356"; class_code "x"; tss_id "TSS4658";
LG1	Cufflinks	exon	14806376	14806419	.	-	.	gene_id "XLOC_002987"; transcript_id "TCONS_00009877"; exon_number "1"; gene_name "gene05735-v1.0-hybrid"; oId "TCONS_00010499"; nearest_ref "PAC:27244256"; class_code "x"; tss_id "TSS4699";
LG1	Cufflinks	exon	14806778	14807366	.	-	.	gene_id "XLOC_002987"; transcript_id "TCONS_00009877"; exon_number "2"; gene_name "gene05735-v1.0-hybrid"; oId "TCONS_00010499"; nearest_ref "PAC:27244256"; class_code "x"; tss_id "TSS4699";
LG1	Cufflinks	exon	14807657	14807663	.	-	.	gene_id "XLOC_002987"; transcript_id "TCONS_00009877"; exon_number "3"; gene_name "gene05735-v1.0-hybrid"; oId "TCONS_00010499"; nearest_ref "PAC:27244256"; class_code "x"; tss_id "TSS4699";
LG1	Cufflinks	exon	14913904	14914224	.	-	.	gene_id "XLOC_002996"; transcript_id "TCONS_00009908"; exon_number "1"; gene_name "gene05750-v1.0-hybrid"; oId "TCONS_00010530"; nearest_ref "PAC:27245465"; class_code "x"; tss_id "TSS4713";
LG1	Cufflinks	exon	14915746	14916214	.	-	.	gene_id "XLOC_002996"; transcript_id "TCONS_00009908"; exon_number "2"; gene_name "gene05750-v1.0-hybrid"; oId "TCONS_00010530"; nearest_ref "PAC:27245465"; class_code "x"; tss_id "TSS4713";
LG1	Cufflinks	exon	14915327	14915371	.	-	.	gene_id "XLOC_002996"; transcript_id "TCONS_00009909"; exon_number "1"; gene_name "gene05750-v1.0-hybrid"; oId "TCONS_00010531"; nearest_ref "PAC:27245465"; class_code "x"; tss_id "TSS4713";
LG1	Cufflinks	exon	14915828	14916196	.	-	.	gene_id "XLOC_002996"; transcript_id "TCONS_00009909"; exon_number "2"; gene_name "gene05750-v1.0-hybrid"; oId "TCONS_00010531"; nearest_ref "PAC:27245465"; class_code "x"; tss_id "TSS4713";
LG1	Cufflinks	exon	15072521	15072878	.	-	.	gene_id "XLOC_003017"; transcript_id "TCONS_00009964"; exon_number "1"; gene_name "gene05782-v1.0-hybrid"; oId "TCONS_00010590"; nearest_ref "PAC:27244825"; class_code "x"; tss_id "TSS4745";
LG1	Cufflinks	exon	15075097	15075102	.	-	.	gene_id "XLOC_003017"; transcript_id "TCONS_00009964"; exon_number "2"; gene_name "gene05782-v1.0-hybrid"; oId "TCONS_00010590"; nearest_ref "PAC:27244825"; class_code "x"; tss_id "TSS4745";
LG1	Cufflinks	exon	15138031	15138360	.	-	.	gene_id "XLOC_003023"; transcript_id "TCONS_00009978"; exon_number "1"; gene_name "gene05796-v1.0-hybrid"; oId "TCONS_00010607"; nearest_ref "PAC:27245143"; class_code "o"; tss_id "TSS4751";
LG1	Cufflinks	exon	15142144	15142148	.	-	.	gene_id "XLOC_003023"; transcript_id "TCONS_00009978"; exon_number "2"; gene_name "gene05796-v1.0-hybrid"; oId "TCONS_00010607"; nearest_ref "PAC:27245143"; class_code "o"; tss_id "TSS4751";
LG1	Cufflinks	exon	15197264	15197445	.	-	.	gene_id "XLOC_003030"; transcript_id "TCONS_00009994"; exon_number "1"; gene_name "gene05626-v1.0-hybrid"; oId "TCONS_00010624"; nearest_ref "PAC:27246086"; class_code "o"; tss_id "TSS4762";
LG1	Cufflinks	exon	15198595	15198758	.	-	.	gene_id "XLOC_003030"; transcript_id "TCONS_00009994"; exon_number "2"; gene_name "gene05626-v1.0-hybrid"; oId "TCONS_00010624"; nearest_ref "PAC:27246086"; class_code "o"; tss_id "TSS4762";
LG1	Cufflinks	exon	15201123	15202330	.	-	.	gene_id "XLOC_003030"; transcript_id "TCONS_00009994"; exon_number "3"; gene_name "gene05626-v1.0-hybrid"; oId "TCONS_00010624"; nearest_ref "PAC:27246086"; class_code "o"; tss_id "TSS4762";
LG1	Cufflinks	exon	15198335	15198758	.	-	.	gene_id "XLOC_003030"; transcript_id "TCONS_00009996"; exon_number "1"; gene_name "gene05627-v1.0-hybrid"; oId "TCONS_00010626"; nearest_ref "PAC:27246791"; class_code "x"; tss_id "TSS4762";
LG1	Cufflinks	exon	15201123	15202330	.	-	.	gene_id "XLOC_003030"; transcript_id "TCONS_00009996"; exon_number "2"; gene_name "gene05627-v1.0-hybrid"; oId "TCONS_00010626"; nearest_ref "PAC:27246791"; class_code "x"; tss_id "TSS4762";
LG1	Cufflinks	exon	15200217	15200241	.	-	.	gene_id "XLOC_003030"; transcript_id "TCONS_00009997"; exon_number "1"; gene_name "gene05627-v1.0-hybrid"; oId "TCONS_00010627"; nearest_ref "PAC:27246791"; class_code "x"; tss_id "TSS4763";
LG1	Cufflinks	exon	15201123	15201680	.	-	.	gene_id "XLOC_003030"; transcript_id "TCONS_00009997"; exon_number "2"; gene_name "gene05627-v1.0-hybrid"; oId "TCONS_00010627"; nearest_ref "PAC:27246791"; class_code "x"; tss_id "TSS4763";
LG1	Cufflinks	exon	15269489	15269768	.	-	.	gene_id "XLOC_003039"; transcript_id "TCONS_00010014"; exon_number "1"; gene_name "gene05640-v1.0-hybrid"; oId "TCONS_00010646"; nearest_ref "PAC:27245570"; class_code "x"; tss_id "TSS4775";
LG1	Cufflinks	exon	15271093	15271099	.	-	.	gene_id "XLOC_003039"; transcript_id "TCONS_00010014"; exon_number "2"; gene_name "gene05640-v1.0-hybrid"; oId "TCONS_00010646"; nearest_ref "PAC:27245570"; class_code "x"; tss_id "TSS4775";
LG1	Cufflinks	exon	15472040	15472685	.	-	.	gene_id "XLOC_003055"; transcript_id "TCONS_00010038"; exon_number "1"; oId "TCONS_00010670"; class_code "u"; tss_id "TSS4793";
LG1	Cufflinks	exon	15472778	15473705	.	-	.	gene_id "XLOC_003055"; transcript_id "TCONS_00010038"; exon_number "2"; oId "TCONS_00010670"; class_code "u"; tss_id "TSS4793";
LG1	Cufflinks	exon	15480299	15480880	.	-	.	gene_id "XLOC_003057"; transcript_id "TCONS_00010042"; exon_number "1"; gene_name "gene05583-v1.0-hybrid"; oId "TCONS_00010675"; nearest_ref "PAC:27245562"; class_code "x"; tss_id "TSS4796";
LG1	Cufflinks	exon	15480962	15481005	.	-	.	gene_id "XLOC_003057"; transcript_id "TCONS_00010042"; exon_number "2"; gene_name "gene05583-v1.0-hybrid"; oId "TCONS_00010675"; nearest_ref "PAC:27245562"; class_code "x"; tss_id "TSS4796";
LG1	Cufflinks	exon	15852846	15853067	.	-	.	gene_id "XLOC_003085"; transcript_id "TCONS_00010149"; exon_number "1"; gene_name "gene05560-v1.0-hybrid"; oId "TCONS_00010791"; nearest_ref "PAC:27245490"; class_code "o"; tss_id "TSS4844";
LG1	Cufflinks	exon	15853695	15853699	.	-	.	gene_id "XLOC_003085"; transcript_id "TCONS_00010149"; exon_number "2"; gene_name "gene05560-v1.0-hybrid"; oId "TCONS_00010791"; nearest_ref "PAC:27245490"; class_code "o"; tss_id "TSS4844";
LG1	Cufflinks	exon	15998474	15998884	.	-	.	gene_id "XLOC_003094"; transcript_id "TCONS_00010178"; exon_number "1"; gene_name "gene22028-v1.0-hybrid"; oId "TCONS_00010825"; nearest_ref "PAC:27246951"; class_code "x"; tss_id "TSS4857";
LG1	Cufflinks	exon	16485531	16487528	.	-	.	gene_id "XLOC_003121"; transcript_id "TCONS_00010236"; exon_number "1"; oId "TCONS_00010886"; class_code "u"; tss_id "TSS4893";
LG1	Cufflinks	exon	16504657	16504970	.	-	.	gene_id "XLOC_003122"; transcript_id "TCONS_00010238"; exon_number "1"; gene_name "gene20236-v1.0-hybrid"; oId "TCONS_00010888"; nearest_ref "PAC:27244879"; class_code "x"; tss_id "TSS4894";
LG1	Cufflinks	exon	16505044	16505287	.	-	.	gene_id "XLOC_003122"; transcript_id "TCONS_00010238"; exon_number "2"; gene_name "gene20236-v1.0-hybrid"; oId "TCONS_00010888"; nearest_ref "PAC:27244879"; class_code "x"; tss_id "TSS4894";
LG1	Cufflinks	exon	17430792	17431429	.	-	.	gene_id "XLOC_003184"; transcript_id "TCONS_00010400"; exon_number "1"; gene_name "gene16194-v1.0-hybrid"; oId "TCONS_00011061"; nearest_ref "PAC:27246811"; class_code "o"; tss_id "TSS4983";
LG1	Cufflinks	exon	17435474	17435784	.	-	.	gene_id "XLOC_003184"; transcript_id "TCONS_00010400"; exon_number "2"; gene_name "gene16194-v1.0-hybrid"; oId "TCONS_00011061"; nearest_ref "PAC:27246811"; class_code "o"; tss_id "TSS4983";
LG1	Cufflinks	exon	17685675	17685719	.	-	.	gene_id "XLOC_003201"; transcript_id "TCONS_00010500"; exon_number "1"; oId "TCONS_00011165"; class_code "u"; tss_id "TSS5018";
LG1	Cufflinks	exon	17686182	17686226	.	-	.	gene_id "XLOC_003201"; transcript_id "TCONS_00010500"; exon_number "2"; oId "TCONS_00011165"; class_code "u"; tss_id "TSS5018";
LG1	Cufflinks	exon	17686948	17687004	.	-	.	gene_id "XLOC_003201"; transcript_id "TCONS_00010500"; exon_number "3"; oId "TCONS_00011165"; class_code "u"; tss_id "TSS5018";
LG1	Cufflinks	exon	17687108	17687231	.	-	.	gene_id "XLOC_003201"; transcript_id "TCONS_00010500"; exon_number "4"; oId "TCONS_00011165"; class_code "u"; tss_id "TSS5018";
LG1	Cufflinks	exon	17696224	17696444	.	-	.	gene_id "XLOC_003202"; transcript_id "TCONS_00010501"; exon_number "1"; gene_name "gene16166-v1.0-hybrid"; oId "TCONS_00011166"; nearest_ref "PAC:27247235"; class_code "o"; tss_id "TSS5019";
LG1	Cufflinks	exon	17700713	17700721	.	-	.	gene_id "XLOC_003202"; transcript_id "TCONS_00010501"; exon_number "2"; gene_name "gene16166-v1.0-hybrid"; oId "TCONS_00011166"; nearest_ref "PAC:27247235"; class_code "o"; tss_id "TSS5019";
LG1	Cufflinks	exon	17736508	17736798	.	-	.	gene_id "XLOC_003208"; transcript_id "TCONS_00010509"; exon_number "1"; gene_name "gene16170-v1.0-hybrid"; oId "TCONS_00011174"; nearest_ref "PAC:27246552"; class_code "x"; tss_id "TSS5025";
LG1	Cufflinks	exon	17738713	17739041	.	-	.	gene_id "XLOC_003209"; transcript_id "TCONS_00010510"; exon_number "1"; gene_name "gene16170-v1.0-hybrid"; oId "TCONS_00011175"; nearest_ref "PAC:27246552"; class_code "x"; tss_id "TSS5026";
LG1	Cufflinks	exon	17888988	17889605	.	-	.	gene_id "XLOC_003221"; transcript_id "TCONS_00010530"; exon_number "1"; oId "TCONS_00011197"; class_code "u"; tss_id "TSS5043";
LG1	Cufflinks	exon	17889691	17890078	.	-	.	gene_id "XLOC_003221"; transcript_id "TCONS_00010530"; exon_number "2"; oId "TCONS_00011197"; class_code "u"; tss_id "TSS5043";
LG1	Cufflinks	exon	18238118	18238761	.	-	.	gene_id "XLOC_003242"; transcript_id "TCONS_00010578"; exon_number "1"; gene_name "gene16256-v1.0-hybrid"; oId "TCONS_00011249"; nearest_ref "PAC:27246821"; class_code "i"; tss_id "TSS5075";
LG1	Cufflinks	exon	18238118	18238340	.	-	.	gene_id "XLOC_003242"; transcript_id "TCONS_00010579"; exon_number "1"; gene_name "gene16256-v1.0-hybrid"; oId "TCONS_00011250"; nearest_ref "PAC:27246821"; class_code "x"; tss_id "TSS5076";
LG1	Cufflinks	exon	18242009	18242014	.	-	.	gene_id "XLOC_003242"; transcript_id "TCONS_00010579"; exon_number "2"; gene_name "gene16256-v1.0-hybrid"; oId "TCONS_00011250"; nearest_ref "PAC:27246821"; class_code "x"; tss_id "TSS5076";
LG1	Cufflinks	exon	18301853	18301861	.	-	.	gene_id "XLOC_003245"; transcript_id "TCONS_00010589"; exon_number "1"; gene_name "gene16264-v1.0-hybrid"; oId "TCONS_00011261"; nearest_ref "PAC:27246978"; class_code "x"; tss_id "TSS5080";
LG1	Cufflinks	exon	18304760	18305300	.	-	.	gene_id "XLOC_003245"; transcript_id "TCONS_00010589"; exon_number "2"; gene_name "gene16264-v1.0-hybrid"; oId "TCONS_00011261"; nearest_ref "PAC:27246978"; class_code "x"; tss_id "TSS5080";
LG1	Cufflinks	exon	18441976	18442388	.	-	.	gene_id "XLOC_003259"; transcript_id "TCONS_00010609"; exon_number "1"; oId "TCONS_00011284"; class_code "u"; tss_id "TSS5095";
LG1	Cufflinks	exon	18442507	18442692	.	-	.	gene_id "XLOC_003259"; transcript_id "TCONS_00010609"; exon_number "2"; oId "TCONS_00011284"; class_code "u"; tss_id "TSS5095";
LG1	Cufflinks	exon	18644128	18644587	.	-	.	gene_id "XLOC_003277"; transcript_id "TCONS_00010685"; exon_number "1"; gene_name "gene16317-v1.0-hybrid"; oId "TCONS_00011364"; nearest_ref "PAC:27245743"; class_code "o"; tss_id "TSS5120";
LG1	Cufflinks	exon	18648776	18648788	.	-	.	gene_id "XLOC_003277"; transcript_id "TCONS_00010685"; exon_number "2"; gene_name "gene16317-v1.0-hybrid"; oId "TCONS_00011364"; nearest_ref "PAC:27245743"; class_code "o"; tss_id "TSS5120";
LG1	Cufflinks	exon	18657684	18658103	.	-	.	gene_id "XLOC_003279"; transcript_id "TCONS_00010696"; exon_number "1"; gene_name "gene16318-v1.0-hybrid"; oId "TCONS_00011375"; nearest_ref "PAC:27247090"; class_code "x"; tss_id "TSS5123";
LG1	Cufflinks	exon	18659086	18659090	.	-	.	gene_id "XLOC_003279"; transcript_id "TCONS_00010696"; exon_number "2"; gene_name "gene16318-v1.0-hybrid"; oId "TCONS_00011375"; nearest_ref "PAC:27247090"; class_code "x"; tss_id "TSS5123";
LG1	Cufflinks	exon	18700855	18701252	.	-	.	gene_id "XLOC_003283"; transcript_id "TCONS_00010702"; exon_number "1"; oId "TCONS_00011383"; class_code "u"; tss_id "TSS5129";
LG1	Cufflinks	exon	18701393	18702707	.	-	.	gene_id "XLOC_003283"; transcript_id "TCONS_00010702"; exon_number "2"; oId "TCONS_00011383"; class_code "u"; tss_id "TSS5129";
LG1	Cufflinks	exon	18703005	18703087	.	-	.	gene_id "XLOC_003283"; transcript_id "TCONS_00010702"; exon_number "3"; oId "TCONS_00011383"; class_code "u"; tss_id "TSS5129";
LG1	Cufflinks	exon	18700855	18701252	.	-	.	gene_id "XLOC_003283"; transcript_id "TCONS_00010703"; exon_number "1"; oId "TCONS_00011384"; class_code "u"; tss_id "TSS5129";
LG1	Cufflinks	exon	18701393	18703134	.	-	.	gene_id "XLOC_003283"; transcript_id "TCONS_00010703"; exon_number "2"; oId "TCONS_00011384"; class_code "u"; tss_id "TSS5129";
LG1	Cufflinks	exon	18700855	18701252	.	-	.	gene_id "XLOC_003283"; transcript_id "TCONS_00010705"; exon_number "1"; oId "TCONS_00011386"; class_code "u"; tss_id "TSS5129";
LG1	Cufflinks	exon	18701393	18701569	.	-	.	gene_id "XLOC_003283"; transcript_id "TCONS_00010705"; exon_number "2"; oId "TCONS_00011386"; class_code "u"; tss_id "TSS5129";
LG1	Cufflinks	exon	18703001	18703144	.	-	.	gene_id "XLOC_003283"; transcript_id "TCONS_00010705"; exon_number "3"; oId "TCONS_00011386"; class_code "u"; tss_id "TSS5129";
LG1	Cufflinks	exon	18700855	18701252	.	-	.	gene_id "XLOC_003283"; transcript_id "TCONS_00010704"; exon_number "1"; oId "TCONS_00011385"; class_code "u"; tss_id "TSS5129";
LG1	Cufflinks	exon	18701393	18701569	.	-	.	gene_id "XLOC_003283"; transcript_id "TCONS_00010704"; exon_number "2"; oId "TCONS_00011385"; class_code "u"; tss_id "TSS5129";
LG1	Cufflinks	exon	18702600	18703144	.	-	.	gene_id "XLOC_003283"; transcript_id "TCONS_00010704"; exon_number "3"; oId "TCONS_00011385"; class_code "u"; tss_id "TSS5129";
LG1	Cufflinks	exon	19144020	19144603	.	-	.	gene_id "XLOC_003331"; transcript_id "TCONS_00010804"; exon_number "1"; oId "TCONS_00011498"; class_code "u"; tss_id "TSS5197";
LG1	Cufflinks	exon	19144716	19146005	.	-	.	gene_id "XLOC_003331"; transcript_id "TCONS_00010804"; exon_number "2"; oId "TCONS_00011498"; class_code "u"; tss_id "TSS5197";
LG1	Cufflinks	exon	19210155	19210512	.	-	.	gene_id "XLOC_003340"; transcript_id "TCONS_00010828"; exon_number "1"; gene_name "gene16420-v1.0-hybrid"; oId "TCONS_00011524"; nearest_ref "PAC:27245470"; class_code "o"; tss_id "TSS5211";
LG1	Cufflinks	exon	19210605	19210696	.	-	.	gene_id "XLOC_003340"; transcript_id "TCONS_00010828"; exon_number "2"; gene_name "gene16420-v1.0-hybrid"; oId "TCONS_00011524"; nearest_ref "PAC:27245470"; class_code "o"; tss_id "TSS5211";
LG1	Cufflinks	exon	19214969	19215145	.	-	.	gene_id "XLOC_003340"; transcript_id "TCONS_00010828"; exon_number "3"; gene_name "gene16420-v1.0-hybrid"; oId "TCONS_00011524"; nearest_ref "PAC:27245470"; class_code "o"; tss_id "TSS5211";
LG1	Cufflinks	exon	19264246	19264449	.	-	.	gene_id "XLOC_003348"; transcript_id "TCONS_00010857"; exon_number "1"; gene_name "gene16431-v1.0-hybrid"; oId "TCONS_00011555"; nearest_ref "PAC:27245530"; class_code "o"; tss_id "TSS5227";
LG1	Cufflinks	exon	19264874	19264878	.	-	.	gene_id "XLOC_003348"; transcript_id "TCONS_00010857"; exon_number "2"; gene_name "gene16431-v1.0-hybrid"; oId "TCONS_00011555"; nearest_ref "PAC:27245530"; class_code "o"; tss_id "TSS5227";
LG1	Cufflinks	exon	19340653	19340688	.	-	.	gene_id "XLOC_003358"; transcript_id "TCONS_00010898"; exon_number "1"; gene_name "gene16445-v1.0-hybrid"; oId "TCONS_00011600"; nearest_ref "PAC:27245858"; class_code "o"; tss_id "TSS5247";
LG1	Cufflinks	exon	19341820	19341884	.	-	.	gene_id "XLOC_003358"; transcript_id "TCONS_00010898"; exon_number "2"; gene_name "gene16445-v1.0-hybrid"; oId "TCONS_00011600"; nearest_ref "PAC:27245858"; class_code "o"; tss_id "TSS5247";
LG1	Cufflinks	exon	19341958	19342374	.	-	.	gene_id "XLOC_003358"; transcript_id "TCONS_00010898"; exon_number "3"; gene_name "gene16445-v1.0-hybrid"; oId "TCONS_00011600"; nearest_ref "PAC:27245858"; class_code "o"; tss_id "TSS5247";
LG1	Cufflinks	exon	19520299	19520852	.	-	.	gene_id "XLOC_003372"; transcript_id "TCONS_00010951"; exon_number "1"; gene_name "gene16484-v1.0-hybrid"; oId "TCONS_00011655"; nearest_ref "PAC:27243966"; class_code "x"; tss_id "TSS5272";
LG1	Cufflinks	exon	19572315	19572967	.	-	.	gene_id "XLOC_003384"; transcript_id "TCONS_00010984"; exon_number "1"; gene_name "gene16502-v1.0-hybrid"; oId "TCONS_00011689"; nearest_ref "PAC:27245673"; class_code "x"; tss_id "TSS5292";
LG1	Cufflinks	exon	19573448	19573498	.	-	.	gene_id "XLOC_003384"; transcript_id "TCONS_00010984"; exon_number "2"; gene_name "gene16502-v1.0-hybrid"; oId "TCONS_00011689"; nearest_ref "PAC:27245673"; class_code "x"; tss_id "TSS5292";
LG1	Cufflinks	exon	19815953	19819031	.	-	.	gene_id "XLOC_003412"; transcript_id "TCONS_00011068"; exon_number "1"; oId "TCONS_00011778"; class_code "u"; tss_id "TSS5333";
LG1	Cufflinks	exon	19819124	19819721	.	-	.	gene_id "XLOC_003412"; transcript_id "TCONS_00011068"; exon_number "2"; oId "TCONS_00011778"; class_code "u"; tss_id "TSS5333";
LG1	Cufflinks	exon	19863404	19863718	.	-	.	gene_id "XLOC_003418"; transcript_id "TCONS_00011077"; exon_number "1"; oId "TCONS_00011789"; class_code "u"; tss_id "TSS5341";
LG1	Cufflinks	exon	19863826	19863944	.	-	.	gene_id "XLOC_003418"; transcript_id "TCONS_00011077"; exon_number "2"; oId "TCONS_00011789"; class_code "u"; tss_id "TSS5341";
LG1	Cufflinks	exon	19949320	19949387	.	-	.	gene_id "XLOC_003426"; transcript_id "TCONS_00011103"; exon_number "1"; gene_name "gene20454-v1.0-hybrid"; oId "TCONS_00011816"; nearest_ref "PAC:27246521"; class_code "x"; tss_id "TSS5354";
LG1	Cufflinks	exon	19951720	19951877	.	-	.	gene_id "XLOC_003426"; transcript_id "TCONS_00011103"; exon_number "2"; gene_name "gene20454-v1.0-hybrid"; oId "TCONS_00011816"; nearest_ref "PAC:27246521"; class_code "x"; tss_id "TSS5354";
LG1	Cufflinks	exon	19951954	19952079	.	-	.	gene_id "XLOC_003426"; transcript_id "TCONS_00011103"; exon_number "3"; gene_name "gene20454-v1.0-hybrid"; oId "TCONS_00011816"; nearest_ref "PAC:27246521"; class_code "x"; tss_id "TSS5354";
LG1	Cufflinks	exon	19952315	19952457	.	-	.	gene_id "XLOC_003426"; transcript_id "TCONS_00011103"; exon_number "4"; gene_name "gene20454-v1.0-hybrid"; oId "TCONS_00011816"; nearest_ref "PAC:27246521"; class_code "x"; tss_id "TSS5354";
LG1	Cufflinks	exon	19952547	19952596	.	-	.	gene_id "XLOC_003426"; transcript_id "TCONS_00011103"; exon_number "5"; gene_name "gene20454-v1.0-hybrid"; oId "TCONS_00011816"; nearest_ref "PAC:27246521"; class_code "x"; tss_id "TSS5354";
LG1	Cufflinks	exon	19953022	19953097	.	-	.	gene_id "XLOC_003426"; transcript_id "TCONS_00011103"; exon_number "6"; gene_name "gene20454-v1.0-hybrid"; oId "TCONS_00011816"; nearest_ref "PAC:27246521"; class_code "x"; tss_id "TSS5354";
LG1	Cufflinks	exon	19953351	19953425	.	-	.	gene_id "XLOC_003426"; transcript_id "TCONS_00011103"; exon_number "7"; gene_name "gene20454-v1.0-hybrid"; oId "TCONS_00011816"; nearest_ref "PAC:27246521"; class_code "x"; tss_id "TSS5354";
LG1	Cufflinks	exon	19953683	19953844	.	-	.	gene_id "XLOC_003426"; transcript_id "TCONS_00011103"; exon_number "8"; gene_name "gene20454-v1.0-hybrid"; oId "TCONS_00011816"; nearest_ref "PAC:27246521"; class_code "x"; tss_id "TSS5354";
LG1	Cufflinks	exon	19954309	19954422	.	-	.	gene_id "XLOC_003426"; transcript_id "TCONS_00011103"; exon_number "9"; gene_name "gene20454-v1.0-hybrid"; oId "TCONS_00011816"; nearest_ref "PAC:27246521"; class_code "x"; tss_id "TSS5354";
LG1	Cufflinks	exon	19955222	19955302	.	-	.	gene_id "XLOC_003426"; transcript_id "TCONS_00011103"; exon_number "10"; gene_name "gene20454-v1.0-hybrid"; oId "TCONS_00011816"; nearest_ref "PAC:27246521"; class_code "x"; tss_id "TSS5354";
LG1	Cufflinks	exon	19955427	19955493	.	-	.	gene_id "XLOC_003426"; transcript_id "TCONS_00011103"; exon_number "11"; gene_name "gene20454-v1.0-hybrid"; oId "TCONS_00011816"; nearest_ref "PAC:27246521"; class_code "x"; tss_id "TSS5354";
LG1	Cufflinks	exon	19955939	19956007	.	-	.	gene_id "XLOC_003426"; transcript_id "TCONS_00011103"; exon_number "12"; gene_name "gene20454-v1.0-hybrid"; oId "TCONS_00011816"; nearest_ref "PAC:27246521"; class_code "x"; tss_id "TSS5354";
LG1	Cufflinks	exon	19956291	19956586	.	-	.	gene_id "XLOC_003426"; transcript_id "TCONS_00011103"; exon_number "13"; gene_name "gene20454-v1.0-hybrid"; oId "TCONS_00011816"; nearest_ref "PAC:27246521"; class_code "x"; tss_id "TSS5354";
LG1	Cufflinks	exon	19958140	19958194	.	-	.	gene_id "XLOC_003426"; transcript_id "TCONS_00011103"; exon_number "14"; gene_name "gene20454-v1.0-hybrid"; oId "TCONS_00011816"; nearest_ref "PAC:27246521"; class_code "x"; tss_id "TSS5354";
LG1	Cufflinks	exon	19949800	19949828	.	-	.	gene_id "XLOC_003426"; transcript_id "TCONS_00011105"; exon_number "1"; gene_name "gene20454-v1.0-hybrid"; oId "TCONS_00011818"; nearest_ref "PAC:27246521"; class_code "x"; tss_id "TSS5354";
LG1	Cufflinks	exon	19951720	19951877	.	-	.	gene_id "XLOC_003426"; transcript_id "TCONS_00011105"; exon_number "2"; gene_name "gene20454-v1.0-hybrid"; oId "TCONS_00011818"; nearest_ref "PAC:27246521"; class_code "x"; tss_id "TSS5354";
LG1	Cufflinks	exon	19951954	19952065	.	-	.	gene_id "XLOC_003426"; transcript_id "TCONS_00011105"; exon_number "3"; gene_name "gene20454-v1.0-hybrid"; oId "TCONS_00011818"; nearest_ref "PAC:27246521"; class_code "x"; tss_id "TSS5354";
LG1	Cufflinks	exon	19952315	19952457	.	-	.	gene_id "XLOC_003426"; transcript_id "TCONS_00011105"; exon_number "4"; gene_name "gene20454-v1.0-hybrid"; oId "TCONS_00011818"; nearest_ref "PAC:27246521"; class_code "x"; tss_id "TSS5354";
LG1	Cufflinks	exon	19953022	19953097	.	-	.	gene_id "XLOC_003426"; transcript_id "TCONS_00011105"; exon_number "5"; gene_name "gene20454-v1.0-hybrid"; oId "TCONS_00011818"; nearest_ref "PAC:27246521"; class_code "x"; tss_id "TSS5354";
LG1	Cufflinks	exon	19953351	19953425	.	-	.	gene_id "XLOC_003426"; transcript_id "TCONS_00011105"; exon_number "6"; gene_name "gene20454-v1.0-hybrid"; oId "TCONS_00011818"; nearest_ref "PAC:27246521"; class_code "x"; tss_id "TSS5354";
LG1	Cufflinks	exon	19953683	19953844	.	-	.	gene_id "XLOC_003426"; transcript_id "TCONS_00011105"; exon_number "7"; gene_name "gene20454-v1.0-hybrid"; oId "TCONS_00011818"; nearest_ref "PAC:27246521"; class_code "x"; tss_id "TSS5354";
LG1	Cufflinks	exon	19954309	19954422	.	-	.	gene_id "XLOC_003426"; transcript_id "TCONS_00011105"; exon_number "8"; gene_name "gene20454-v1.0-hybrid"; oId "TCONS_00011818"; nearest_ref "PAC:27246521"; class_code "x"; tss_id "TSS5354";
LG1	Cufflinks	exon	19955222	19955302	.	-	.	gene_id "XLOC_003426"; transcript_id "TCONS_00011105"; exon_number "9"; gene_name "gene20454-v1.0-hybrid"; oId "TCONS_00011818"; nearest_ref "PAC:27246521"; class_code "x"; tss_id "TSS5354";
LG1	Cufflinks	exon	19955427	19955493	.	-	.	gene_id "XLOC_003426"; transcript_id "TCONS_00011105"; exon_number "10"; gene_name "gene20454-v1.0-hybrid"; oId "TCONS_00011818"; nearest_ref "PAC:27246521"; class_code "x"; tss_id "TSS5354";
LG1	Cufflinks	exon	19955939	19956007	.	-	.	gene_id "XLOC_003426"; transcript_id "TCONS_00011105"; exon_number "11"; gene_name "gene20454-v1.0-hybrid"; oId "TCONS_00011818"; nearest_ref "PAC:27246521"; class_code "x"; tss_id "TSS5354";
LG1	Cufflinks	exon	19956291	19956586	.	-	.	gene_id "XLOC_003426"; transcript_id "TCONS_00011105"; exon_number "12"; gene_name "gene20454-v1.0-hybrid"; oId "TCONS_00011818"; nearest_ref "PAC:27246521"; class_code "x"; tss_id "TSS5354";
LG1	Cufflinks	exon	19958140	19958194	.	-	.	gene_id "XLOC_003426"; transcript_id "TCONS_00011105"; exon_number "13"; gene_name "gene20454-v1.0-hybrid"; oId "TCONS_00011818"; nearest_ref "PAC:27246521"; class_code "x"; tss_id "TSS5354";
LG1	Cufflinks	exon	19950140	19950415	.	-	.	gene_id "XLOC_003426"; transcript_id "TCONS_00011107"; exon_number "1"; gene_name "gene20454-v1.0-hybrid"; oId "TCONS_00011820"; nearest_ref "PAC:27246521"; class_code "x"; tss_id "TSS5354";
LG1	Cufflinks	exon	19951720	19951877	.	-	.	gene_id "XLOC_003426"; transcript_id "TCONS_00011107"; exon_number "2"; gene_name "gene20454-v1.0-hybrid"; oId "TCONS_00011820"; nearest_ref "PAC:27246521"; class_code "x"; tss_id "TSS5354";
LG1	Cufflinks	exon	19951954	19952065	.	-	.	gene_id "XLOC_003426"; transcript_id "TCONS_00011107"; exon_number "3"; gene_name "gene20454-v1.0-hybrid"; oId "TCONS_00011820"; nearest_ref "PAC:27246521"; class_code "x"; tss_id "TSS5354";
LG1	Cufflinks	exon	19952315	19952457	.	-	.	gene_id "XLOC_003426"; transcript_id "TCONS_00011107"; exon_number "4"; gene_name "gene20454-v1.0-hybrid"; oId "TCONS_00011820"; nearest_ref "PAC:27246521"; class_code "x"; tss_id "TSS5354";
LG1	Cufflinks	exon	19952547	19952596	.	-	.	gene_id "XLOC_003426"; transcript_id "TCONS_00011107"; exon_number "5"; gene_name "gene20454-v1.0-hybrid"; oId "TCONS_00011820"; nearest_ref "PAC:27246521"; class_code "x"; tss_id "TSS5354";
LG1	Cufflinks	exon	19953022	19953097	.	-	.	gene_id "XLOC_003426"; transcript_id "TCONS_00011107"; exon_number "6"; gene_name "gene20454-v1.0-hybrid"; oId "TCONS_00011820"; nearest_ref "PAC:27246521"; class_code "x"; tss_id "TSS5354";
LG1	Cufflinks	exon	19953351	19953425	.	-	.	gene_id "XLOC_003426"; transcript_id "TCONS_00011107"; exon_number "7"; gene_name "gene20454-v1.0-hybrid"; oId "TCONS_00011820"; nearest_ref "PAC:27246521"; class_code "x"; tss_id "TSS5354";
LG1	Cufflinks	exon	19953683	19953844	.	-	.	gene_id "XLOC_003426"; transcript_id "TCONS_00011107"; exon_number "8"; gene_name "gene20454-v1.0-hybrid"; oId "TCONS_00011820"; nearest_ref "PAC:27246521"; class_code "x"; tss_id "TSS5354";
LG1	Cufflinks	exon	19954309	19954422	.	-	.	gene_id "XLOC_003426"; transcript_id "TCONS_00011107"; exon_number "9"; gene_name "gene20454-v1.0-hybrid"; oId "TCONS_00011820"; nearest_ref "PAC:27246521"; class_code "x"; tss_id "TSS5354";
LG1	Cufflinks	exon	19955222	19955302	.	-	.	gene_id "XLOC_003426"; transcript_id "TCONS_00011107"; exon_number "10"; gene_name "gene20454-v1.0-hybrid"; oId "TCONS_00011820"; nearest_ref "PAC:27246521"; class_code "x"; tss_id "TSS5354";
LG1	Cufflinks	exon	19955427	19955493	.	-	.	gene_id "XLOC_003426"; transcript_id "TCONS_00011107"; exon_number "11"; gene_name "gene20454-v1.0-hybrid"; oId "TCONS_00011820"; nearest_ref "PAC:27246521"; class_code "x"; tss_id "TSS5354";
LG1	Cufflinks	exon	19955939	19956007	.	-	.	gene_id "XLOC_003426"; transcript_id "TCONS_00011107"; exon_number "12"; gene_name "gene20454-v1.0-hybrid"; oId "TCONS_00011820"; nearest_ref "PAC:27246521"; class_code "x"; tss_id "TSS5354";
LG1	Cufflinks	exon	19956291	19956586	.	-	.	gene_id "XLOC_003426"; transcript_id "TCONS_00011107"; exon_number "13"; gene_name "gene20454-v1.0-hybrid"; oId "TCONS_00011820"; nearest_ref "PAC:27246521"; class_code "x"; tss_id "TSS5354";
LG1	Cufflinks	exon	19958140	19958194	.	-	.	gene_id "XLOC_003426"; transcript_id "TCONS_00011107"; exon_number "14"; gene_name "gene20454-v1.0-hybrid"; oId "TCONS_00011820"; nearest_ref "PAC:27246521"; class_code "x"; tss_id "TSS5354";
LG1	Cufflinks	exon	19950506	19951219	.	-	.	gene_id "XLOC_003426"; transcript_id "TCONS_00011110"; exon_number "1"; gene_name "gene20454-v1.0-hybrid"; oId "TCONS_00011823"; nearest_ref "PAC:27246521"; class_code "x"; tss_id "TSS5354";
LG1	Cufflinks	exon	19951720	19951877	.	-	.	gene_id "XLOC_003426"; transcript_id "TCONS_00011110"; exon_number "2"; gene_name "gene20454-v1.0-hybrid"; oId "TCONS_00011823"; nearest_ref "PAC:27246521"; class_code "x"; tss_id "TSS5354";
LG1	Cufflinks	exon	19951954	19952065	.	-	.	gene_id "XLOC_003426"; transcript_id "TCONS_00011110"; exon_number "3"; gene_name "gene20454-v1.0-hybrid"; oId "TCONS_00011823"; nearest_ref "PAC:27246521"; class_code "x"; tss_id "TSS5354";
LG1	Cufflinks	exon	19952315	19952457	.	-	.	gene_id "XLOC_003426"; transcript_id "TCONS_00011110"; exon_number "4"; gene_name "gene20454-v1.0-hybrid"; oId "TCONS_00011823"; nearest_ref "PAC:27246521"; class_code "x"; tss_id "TSS5354";
LG1	Cufflinks	exon	19952547	19952596	.	-	.	gene_id "XLOC_003426"; transcript_id "TCONS_00011110"; exon_number "5"; gene_name "gene20454-v1.0-hybrid"; oId "TCONS_00011823"; nearest_ref "PAC:27246521"; class_code "x"; tss_id "TSS5354";
LG1	Cufflinks	exon	19953022	19953097	.	-	.	gene_id "XLOC_003426"; transcript_id "TCONS_00011110"; exon_number "6"; gene_name "gene20454-v1.0-hybrid"; oId "TCONS_00011823"; nearest_ref "PAC:27246521"; class_code "x"; tss_id "TSS5354";
LG1	Cufflinks	exon	19953351	19953425	.	-	.	gene_id "XLOC_003426"; transcript_id "TCONS_00011110"; exon_number "7"; gene_name "gene20454-v1.0-hybrid"; oId "TCONS_00011823"; nearest_ref "PAC:27246521"; class_code "x"; tss_id "TSS5354";
LG1	Cufflinks	exon	19953683	19953844	.	-	.	gene_id "XLOC_003426"; transcript_id "TCONS_00011110"; exon_number "8"; gene_name "gene20454-v1.0-hybrid"; oId "TCONS_00011823"; nearest_ref "PAC:27246521"; class_code "x"; tss_id "TSS5354";
LG1	Cufflinks	exon	19954309	19954422	.	-	.	gene_id "XLOC_003426"; transcript_id "TCONS_00011110"; exon_number "9"; gene_name "gene20454-v1.0-hybrid"; oId "TCONS_00011823"; nearest_ref "PAC:27246521"; class_code "x"; tss_id "TSS5354";
LG1	Cufflinks	exon	19955222	19955302	.	-	.	gene_id "XLOC_003426"; transcript_id "TCONS_00011110"; exon_number "10"; gene_name "gene20454-v1.0-hybrid"; oId "TCONS_00011823"; nearest_ref "PAC:27246521"; class_code "x"; tss_id "TSS5354";
LG1	Cufflinks	exon	19955427	19955493	.	-	.	gene_id "XLOC_003426"; transcript_id "TCONS_00011110"; exon_number "11"; gene_name "gene20454-v1.0-hybrid"; oId "TCONS_00011823"; nearest_ref "PAC:27246521"; class_code "x"; tss_id "TSS5354";
LG1	Cufflinks	exon	19955939	19956007	.	-	.	gene_id "XLOC_003426"; transcript_id "TCONS_00011110"; exon_number "12"; gene_name "gene20454-v1.0-hybrid"; oId "TCONS_00011823"; nearest_ref "PAC:27246521"; class_code "x"; tss_id "TSS5354";
LG1	Cufflinks	exon	19956291	19956586	.	-	.	gene_id "XLOC_003426"; transcript_id "TCONS_00011110"; exon_number "13"; gene_name "gene20454-v1.0-hybrid"; oId "TCONS_00011823"; nearest_ref "PAC:27246521"; class_code "x"; tss_id "TSS5354";
LG1	Cufflinks	exon	19958145	19958175	.	-	.	gene_id "XLOC_003426"; transcript_id "TCONS_00011110"; exon_number "14"; gene_name "gene20454-v1.0-hybrid"; oId "TCONS_00011823"; nearest_ref "PAC:27246521"; class_code "x"; tss_id "TSS5354";
LG1	Cufflinks	exon	19950506	19951196	.	-	.	gene_id "XLOC_003426"; transcript_id "TCONS_00011111"; exon_number "1"; gene_name "gene20454-v1.0-hybrid"; oId "TCONS_00011824"; nearest_ref "PAC:27246521"; class_code "x"; tss_id "TSS5354";
LG1	Cufflinks	exon	19951720	19951877	.	-	.	gene_id "XLOC_003426"; transcript_id "TCONS_00011111"; exon_number "2"; gene_name "gene20454-v1.0-hybrid"; oId "TCONS_00011824"; nearest_ref "PAC:27246521"; class_code "x"; tss_id "TSS5354";
LG1	Cufflinks	exon	19951954	19952065	.	-	.	gene_id "XLOC_003426"; transcript_id "TCONS_00011111"; exon_number "3"; gene_name "gene20454-v1.0-hybrid"; oId "TCONS_00011824"; nearest_ref "PAC:27246521"; class_code "x"; tss_id "TSS5354";
LG1	Cufflinks	exon	19952315	19952457	.	-	.	gene_id "XLOC_003426"; transcript_id "TCONS_00011111"; exon_number "4"; gene_name "gene20454-v1.0-hybrid"; oId "TCONS_00011824"; nearest_ref "PAC:27246521"; class_code "x"; tss_id "TSS5354";
LG1	Cufflinks	exon	19952547	19952596	.	-	.	gene_id "XLOC_003426"; transcript_id "TCONS_00011111"; exon_number "5"; gene_name "gene20454-v1.0-hybrid"; oId "TCONS_00011824"; nearest_ref "PAC:27246521"; class_code "x"; tss_id "TSS5354";
LG1	Cufflinks	exon	19953022	19953097	.	-	.	gene_id "XLOC_003426"; transcript_id "TCONS_00011111"; exon_number "6"; gene_name "gene20454-v1.0-hybrid"; oId "TCONS_00011824"; nearest_ref "PAC:27246521"; class_code "x"; tss_id "TSS5354";
LG1	Cufflinks	exon	19953351	19953419	.	-	.	gene_id "XLOC_003426"; transcript_id "TCONS_00011111"; exon_number "7"; gene_name "gene20454-v1.0-hybrid"; oId "TCONS_00011824"; nearest_ref "PAC:27246521"; class_code "x"; tss_id "TSS5354";
LG1	Cufflinks	exon	19953683	19953844	.	-	.	gene_id "XLOC_003426"; transcript_id "TCONS_00011111"; exon_number "8"; gene_name "gene20454-v1.0-hybrid"; oId "TCONS_00011824"; nearest_ref "PAC:27246521"; class_code "x"; tss_id "TSS5354";
LG1	Cufflinks	exon	19954309	19954422	.	-	.	gene_id "XLOC_003426"; transcript_id "TCONS_00011111"; exon_number "9"; gene_name "gene20454-v1.0-hybrid"; oId "TCONS_00011824"; nearest_ref "PAC:27246521"; class_code "x"; tss_id "TSS5354";
LG1	Cufflinks	exon	19955222	19955302	.	-	.	gene_id "XLOC_003426"; transcript_id "TCONS_00011111"; exon_number "10"; gene_name "gene20454-v1.0-hybrid"; oId "TCONS_00011824"; nearest_ref "PAC:27246521"; class_code "x"; tss_id "TSS5354";
LG1	Cufflinks	exon	19955427	19955493	.	-	.	gene_id "XLOC_003426"; transcript_id "TCONS_00011111"; exon_number "11"; gene_name "gene20454-v1.0-hybrid"; oId "TCONS_00011824"; nearest_ref "PAC:27246521"; class_code "x"; tss_id "TSS5354";
LG1	Cufflinks	exon	19955939	19956007	.	-	.	gene_id "XLOC_003426"; transcript_id "TCONS_00011111"; exon_number "12"; gene_name "gene20454-v1.0-hybrid"; oId "TCONS_00011824"; nearest_ref "PAC:27246521"; class_code "x"; tss_id "TSS5354";
LG1	Cufflinks	exon	19956291	19956586	.	-	.	gene_id "XLOC_003426"; transcript_id "TCONS_00011111"; exon_number "13"; gene_name "gene20454-v1.0-hybrid"; oId "TCONS_00011824"; nearest_ref "PAC:27246521"; class_code "x"; tss_id "TSS5354";
LG1	Cufflinks	exon	19958140	19958194	.	-	.	gene_id "XLOC_003426"; transcript_id "TCONS_00011111"; exon_number "14"; gene_name "gene20454-v1.0-hybrid"; oId "TCONS_00011824"; nearest_ref "PAC:27246521"; class_code "x"; tss_id "TSS5354";
LG1	Cufflinks	exon	19953093	19953097	.	-	.	gene_id "XLOC_003426"; transcript_id "TCONS_00011112"; exon_number "1"; gene_name "gene20454-v1.0-hybrid"; oId "TCONS_00011825"; nearest_ref "PAC:27246521"; class_code "x"; tss_id "TSS5354";
LG1	Cufflinks	exon	19953683	19953844	.	-	.	gene_id "XLOC_003426"; transcript_id "TCONS_00011112"; exon_number "2"; gene_name "gene20454-v1.0-hybrid"; oId "TCONS_00011825"; nearest_ref "PAC:27246521"; class_code "x"; tss_id "TSS5354";
LG1	Cufflinks	exon	19954309	19954422	.	-	.	gene_id "XLOC_003426"; transcript_id "TCONS_00011112"; exon_number "3"; gene_name "gene20454-v1.0-hybrid"; oId "TCONS_00011825"; nearest_ref "PAC:27246521"; class_code "x"; tss_id "TSS5354";
LG1	Cufflinks	exon	19955222	19955302	.	-	.	gene_id "XLOC_003426"; transcript_id "TCONS_00011112"; exon_number "4"; gene_name "gene20454-v1.0-hybrid"; oId "TCONS_00011825"; nearest_ref "PAC:27246521"; class_code "x"; tss_id "TSS5354";
LG1	Cufflinks	exon	19955427	19955493	.	-	.	gene_id "XLOC_003426"; transcript_id "TCONS_00011112"; exon_number "5"; gene_name "gene20454-v1.0-hybrid"; oId "TCONS_00011825"; nearest_ref "PAC:27246521"; class_code "x"; tss_id "TSS5354";
LG1	Cufflinks	exon	19955939	19956007	.	-	.	gene_id "XLOC_003426"; transcript_id "TCONS_00011112"; exon_number "6"; gene_name "gene20454-v1.0-hybrid"; oId "TCONS_00011825"; nearest_ref "PAC:27246521"; class_code "x"; tss_id "TSS5354";
LG1	Cufflinks	exon	19956291	19956586	.	-	.	gene_id "XLOC_003426"; transcript_id "TCONS_00011112"; exon_number "7"; gene_name "gene20454-v1.0-hybrid"; oId "TCONS_00011825"; nearest_ref "PAC:27246521"; class_code "x"; tss_id "TSS5354";
LG1	Cufflinks	exon	19958140	19958194	.	-	.	gene_id "XLOC_003426"; transcript_id "TCONS_00011112"; exon_number "8"; gene_name "gene20454-v1.0-hybrid"; oId "TCONS_00011825"; nearest_ref "PAC:27246521"; class_code "x"; tss_id "TSS5354";
LG1	Cufflinks	exon	19959116	19959366	.	-	.	gene_id "XLOC_003427"; transcript_id "TCONS_00011113"; exon_number "1"; oId "TCONS_00011826"; class_code "u"; tss_id "TSS5357";
LG1	Cufflinks	exon	19960887	19960964	.	-	.	gene_id "XLOC_003427"; transcript_id "TCONS_00011113"; exon_number "2"; oId "TCONS_00011826"; class_code "u"; tss_id "TSS5357";
LG1	Cufflinks	exon	19960057	19960854	.	-	.	gene_id "XLOC_003427"; transcript_id "TCONS_00011114"; exon_number "1"; oId "TCONS_00011827"; class_code "u"; tss_id "TSS5358";
LG1	Cufflinks	exon	19960057	19960618	.	-	.	gene_id "XLOC_003427"; transcript_id "TCONS_00011115"; exon_number "1"; oId "TCONS_00011828"; class_code "u"; tss_id "TSS5357";
LG1	Cufflinks	exon	19960887	19961003	.	-	.	gene_id "XLOC_003427"; transcript_id "TCONS_00011115"; exon_number "2"; oId "TCONS_00011828"; class_code "u"; tss_id "TSS5357";
LG1	Cufflinks	exon	20015582	20016390	.	-	.	gene_id "XLOC_003432"; transcript_id "TCONS_00011165"; exon_number "1"; gene_name "gene20460-v1.0-hybrid"; oId "TCONS_00011879"; nearest_ref "PAC:27245108"; class_code "x"; tss_id "TSS5370";
LG1	Cufflinks	exon	20021155	20021161	.	-	.	gene_id "XLOC_003432"; transcript_id "TCONS_00011165"; exon_number "2"; gene_name "gene20460-v1.0-hybrid"; oId "TCONS_00011879"; nearest_ref "PAC:27245108"; class_code "x"; tss_id "TSS5370";
LG1	Cufflinks	exon	20673906	20676210	.	-	.	gene_id "XLOC_003465"; transcript_id "TCONS_00011271"; exon_number "1"; gene_name "gene10394-v1.0-hybrid"; oId "TCONS_00011986"; nearest_ref "PAC:27244347"; class_code "x"; tss_id "TSS5419";
LG1	Cufflinks	exon	20677998	20679742	.	-	.	gene_id "XLOC_003465"; transcript_id "TCONS_00011271"; exon_number "2"; gene_name "gene10394-v1.0-hybrid"; oId "TCONS_00011986"; nearest_ref "PAC:27244347"; class_code "x"; tss_id "TSS5419";
LG1	Cufflinks	exon	20763145	20763550	.	-	.	gene_id "XLOC_003471"; transcript_id "TCONS_00011283"; exon_number "1"; oId "TCONS_00012000"; class_code "u"; tss_id "TSS5427";
LG1	Cufflinks	exon	20764398	20765247	.	-	.	gene_id "XLOC_003471"; transcript_id "TCONS_00011283"; exon_number "2"; oId "TCONS_00012000"; class_code "u"; tss_id "TSS5427";
LG1	Cufflinks	exon	20763145	20763550	.	-	.	gene_id "XLOC_003471"; transcript_id "TCONS_00011284"; exon_number "1"; oId "TCONS_00012001"; class_code "u"; tss_id "TSS5428";
LG1	Cufflinks	exon	20764398	20764457	.	-	.	gene_id "XLOC_003471"; transcript_id "TCONS_00011284"; exon_number "2"; oId "TCONS_00012001"; class_code "u"; tss_id "TSS5428";
LG1	Cufflinks	exon	20767973	20767984	.	-	.	gene_id "XLOC_003471"; transcript_id "TCONS_00011284"; exon_number "3"; oId "TCONS_00012001"; class_code "u"; tss_id "TSS5428";
LG1	Cufflinks	exon	20763145	20763550	.	-	.	gene_id "XLOC_003471"; transcript_id "TCONS_00011285"; exon_number "1"; oId "TCONS_00012002"; class_code "u"; tss_id "TSS5429";
LG1	Cufflinks	exon	20767756	20768227	.	-	.	gene_id "XLOC_003471"; transcript_id "TCONS_00011285"; exon_number "2"; oId "TCONS_00012002"; class_code "u"; tss_id "TSS5429";
LG1	Cufflinks	exon	20768347	20768650	.	-	.	gene_id "XLOC_003471"; transcript_id "TCONS_00011285"; exon_number "3"; oId "TCONS_00012002"; class_code "u"; tss_id "TSS5429";
LG1	Cufflinks	exon	20763145	20763550	.	-	.	gene_id "XLOC_003471"; transcript_id "TCONS_00011287"; exon_number "1"; oId "TCONS_00012004"; class_code "u"; tss_id "TSS5429";
LG1	Cufflinks	exon	20764398	20764457	.	-	.	gene_id "XLOC_003471"; transcript_id "TCONS_00011287"; exon_number "2"; oId "TCONS_00012004"; class_code "u"; tss_id "TSS5429";
LG1	Cufflinks	exon	20767756	20767894	.	-	.	gene_id "XLOC_003471"; transcript_id "TCONS_00011287"; exon_number "3"; oId "TCONS_00012004"; class_code "u"; tss_id "TSS5429";
LG1	Cufflinks	exon	20767973	20768227	.	-	.	gene_id "XLOC_003471"; transcript_id "TCONS_00011287"; exon_number "4"; oId "TCONS_00012004"; class_code "u"; tss_id "TSS5429";
LG1	Cufflinks	exon	20768352	20768670	.	-	.	gene_id "XLOC_003471"; transcript_id "TCONS_00011287"; exon_number "5"; oId "TCONS_00012004"; class_code "u"; tss_id "TSS5429";
LG1	Cufflinks	exon	20763145	20763550	.	-	.	gene_id "XLOC_003471"; transcript_id "TCONS_00011286"; exon_number "1"; oId "TCONS_00012003"; class_code "u"; tss_id "TSS5429";
LG1	Cufflinks	exon	20764398	20764457	.	-	.	gene_id "XLOC_003471"; transcript_id "TCONS_00011286"; exon_number "2"; oId "TCONS_00012003"; class_code "u"; tss_id "TSS5429";
LG1	Cufflinks	exon	20767756	20767894	.	-	.	gene_id "XLOC_003471"; transcript_id "TCONS_00011286"; exon_number "3"; oId "TCONS_00012003"; class_code "u"; tss_id "TSS5429";
LG1	Cufflinks	exon	20767973	20768198	.	-	.	gene_id "XLOC_003471"; transcript_id "TCONS_00011286"; exon_number "4"; oId "TCONS_00012003"; class_code "u"; tss_id "TSS5429";
LG1	Cufflinks	exon	20768347	20768670	.	-	.	gene_id "XLOC_003471"; transcript_id "TCONS_00011286"; exon_number "5"; oId "TCONS_00012003"; class_code "u"; tss_id "TSS5429";
LG1	Cufflinks	exon	20763145	20763550	.	-	.	gene_id "XLOC_003471"; transcript_id "TCONS_00011288"; exon_number "1"; oId "TCONS_00012005"; class_code "u"; tss_id "TSS5429";
LG1	Cufflinks	exon	20764398	20764457	.	-	.	gene_id "XLOC_003471"; transcript_id "TCONS_00011288"; exon_number "2"; oId "TCONS_00012005"; class_code "u"; tss_id "TSS5429";
LG1	Cufflinks	exon	20767756	20767894	.	-	.	gene_id "XLOC_003471"; transcript_id "TCONS_00011288"; exon_number "3"; oId "TCONS_00012005"; class_code "u"; tss_id "TSS5429";
LG1	Cufflinks	exon	20767973	20768227	.	-	.	gene_id "XLOC_003471"; transcript_id "TCONS_00011288"; exon_number "4"; oId "TCONS_00012005"; class_code "u"; tss_id "TSS5429";
LG1	Cufflinks	exon	20768347	20768738	.	-	.	gene_id "XLOC_003471"; transcript_id "TCONS_00011288"; exon_number "5"; oId "TCONS_00012005"; class_code "u"; tss_id "TSS5429";
LG1	Cufflinks	exon	20765304	20766758	.	-	.	gene_id "XLOC_003471"; transcript_id "TCONS_00011291"; exon_number "1"; oId "TCONS_00012008"; class_code "u"; tss_id "TSS5429";
LG1	Cufflinks	exon	20767756	20768227	.	-	.	gene_id "XLOC_003471"; transcript_id "TCONS_00011291"; exon_number "2"; oId "TCONS_00012008"; class_code "u"; tss_id "TSS5429";
LG1	Cufflinks	exon	20768347	20768650	.	-	.	gene_id "XLOC_003471"; transcript_id "TCONS_00011291"; exon_number "3"; oId "TCONS_00012008"; class_code "u"; tss_id "TSS5429";
LG1	Cufflinks	exon	20765304	20768227	.	-	.	gene_id "XLOC_003471"; transcript_id "TCONS_00011290"; exon_number "1"; oId "TCONS_00012007"; class_code "u"; tss_id "TSS5429";
LG1	Cufflinks	exon	20768352	20768650	.	-	.	gene_id "XLOC_003471"; transcript_id "TCONS_00011290"; exon_number "2"; oId "TCONS_00012007"; class_code "u"; tss_id "TSS5429";
LG1	Cufflinks	exon	20765304	20767550	.	-	.	gene_id "XLOC_003471"; transcript_id "TCONS_00011289"; exon_number "1"; oId "TCONS_00012006"; class_code "u"; tss_id "TSS5429";
LG1	Cufflinks	exon	20767756	20767894	.	-	.	gene_id "XLOC_003471"; transcript_id "TCONS_00011289"; exon_number "2"; oId "TCONS_00012006"; class_code "u"; tss_id "TSS5429";
LG1	Cufflinks	exon	20767973	20768227	.	-	.	gene_id "XLOC_003471"; transcript_id "TCONS_00011289"; exon_number "3"; oId "TCONS_00012006"; class_code "u"; tss_id "TSS5429";
LG1	Cufflinks	exon	20768347	20768650	.	-	.	gene_id "XLOC_003471"; transcript_id "TCONS_00011289"; exon_number "4"; oId "TCONS_00012006"; class_code "u"; tss_id "TSS5429";
LG1	Cufflinks	exon	20765304	20766430	.	-	.	gene_id "XLOC_003471"; transcript_id "TCONS_00011292"; exon_number "1"; oId "TCONS_00012009"; class_code "u"; tss_id "TSS5429";
LG1	Cufflinks	exon	20767756	20768227	.	-	.	gene_id "XLOC_003471"; transcript_id "TCONS_00011292"; exon_number "2"; oId "TCONS_00012009"; class_code "u"; tss_id "TSS5429";
LG1	Cufflinks	exon	20768347	20768671	.	-	.	gene_id "XLOC_003471"; transcript_id "TCONS_00011292"; exon_number "3"; oId "TCONS_00012009"; class_code "u"; tss_id "TSS5429";
LG1	Cufflinks	exon	20765304	20767894	.	-	.	gene_id "XLOC_003471"; transcript_id "TCONS_00011293"; exon_number "1"; oId "TCONS_00012010"; class_code "u"; tss_id "TSS5429";
LG1	Cufflinks	exon	20767973	20768227	.	-	.	gene_id "XLOC_003471"; transcript_id "TCONS_00011293"; exon_number "2"; oId "TCONS_00012010"; class_code "u"; tss_id "TSS5429";
LG1	Cufflinks	exon	20768347	20768690	.	-	.	gene_id "XLOC_003471"; transcript_id "TCONS_00011293"; exon_number "3"; oId "TCONS_00012010"; class_code "u"; tss_id "TSS5429";
LG1	Cufflinks	exon	20808037	20809352	.	-	.	gene_id "XLOC_003475"; transcript_id "TCONS_00011308"; exon_number "1"; oId "TCONS_00012025"; class_code "u"; tss_id "TSS5433";
LG1	Cufflinks	exon	20809506	20810131	.	-	.	gene_id "XLOC_003475"; transcript_id "TCONS_00011308"; exon_number "2"; oId "TCONS_00012025"; class_code "u"; tss_id "TSS5433";
LG1	Cufflinks	exon	20810240	20810500	.	-	.	gene_id "XLOC_003475"; transcript_id "TCONS_00011308"; exon_number "3"; oId "TCONS_00012025"; class_code "u"; tss_id "TSS5433";
LG1	Cufflinks	exon	458	1272	.	.	.	gene_id "XLOC_003484"; transcript_id "TCONS_00011351"; exon_number "1"; oId "TCONS_00012069"; class_code "u"; tss_id "TSS5445";
LG1	Cufflinks	exon	224060	225178	.	.	.	gene_id "XLOC_003486"; transcript_id "TCONS_00011353"; exon_number "1"; oId "TCONS_00012071"; class_code "u"; tss_id "TSS5447";
LG1	Cufflinks	exon	408708	409335	.	.	.	gene_id "XLOC_003488"; transcript_id "TCONS_00011355"; exon_number "1"; oId "TCONS_00012073"; class_code "u"; tss_id "TSS5449";
LG1	Cufflinks	exon	857935	858281	.	.	.	gene_id "XLOC_003491"; transcript_id "TCONS_00011358"; exon_number "1"; oId "TCONS_00012076"; class_code "u"; tss_id "TSS5452";
LG1	Cufflinks	exon	893684	894585	.	.	.	gene_id "XLOC_003492"; transcript_id "TCONS_00011359"; exon_number "1"; oId "TCONS_00012077"; class_code "u"; tss_id "TSS5453";
LG1	Cufflinks	exon	1126658	1127126	.	.	.	gene_id "XLOC_003493"; transcript_id "TCONS_00011360"; exon_number "1"; oId "TCONS_00012078"; class_code "u"; tss_id "TSS5454";
LG1	Cufflinks	exon	1382945	1383376	.	.	.	gene_id "XLOC_003497"; transcript_id "TCONS_00011364"; exon_number "1"; oId "TCONS_00012082"; class_code "u"; tss_id "TSS5458";
LG1	Cufflinks	exon	1462113	1462741	.	.	.	gene_id "XLOC_003498"; transcript_id "TCONS_00011365"; exon_number "1"; oId "TCONS_00012083"; class_code "u"; tss_id "TSS5459";
LG1	Cufflinks	exon	1475471	1475783	.	.	.	gene_id "XLOC_003499"; transcript_id "TCONS_00011366"; exon_number "1"; oId "TCONS_00012084"; class_code "u"; tss_id "TSS5460";
LG1	Cufflinks	exon	1477524	1478147	.	.	.	gene_id "XLOC_003500"; transcript_id "TCONS_00011367"; exon_number "1"; oId "TCONS_00012085"; class_code "u"; tss_id "TSS5461";
LG1	Cufflinks	exon	1507224	1507747	.	.	.	gene_id "XLOC_003502"; transcript_id "TCONS_00011369"; exon_number "1"; oId "TCONS_00012087"; class_code "u"; tss_id "TSS5463";
LG1	Cufflinks	exon	1508017	1508582	.	.	.	gene_id "XLOC_003503"; transcript_id "TCONS_00011370"; exon_number "1"; oId "TCONS_00012088"; class_code "u"; tss_id "TSS5464";
LG1	Cufflinks	exon	1656527	1657701	.	.	.	gene_id "XLOC_003505"; transcript_id "TCONS_00011372"; exon_number "1"; oId "TCONS_00012090"; class_code "u"; tss_id "TSS5466";
LG1	Cufflinks	exon	1942582	1943082	.	.	.	gene_id "XLOC_003508"; transcript_id "TCONS_00011375"; exon_number "1"; oId "TCONS_00012093"; class_code "u"; tss_id "TSS5469";
LG1	Cufflinks	exon	1963321	1963627	.	.	.	gene_id "XLOC_003509"; transcript_id "TCONS_00011376"; exon_number "1"; oId "TCONS_00012094"; class_code "u"; tss_id "TSS5470";
LG1	Cufflinks	exon	2163560	2164222	.	.	.	gene_id "XLOC_003512"; transcript_id "TCONS_00011379"; exon_number "1"; oId "TCONS_00012097"; class_code "u"; tss_id "TSS5473";
LG1	Cufflinks	exon	2540163	2541259	.	.	.	gene_id "XLOC_003513"; transcript_id "TCONS_00011380"; exon_number "1"; oId "TCONS_00012098"; class_code "u"; tss_id "TSS5474";
LG1	Cufflinks	exon	2688755	2689254	.	.	.	gene_id "XLOC_003517"; transcript_id "TCONS_00011384"; exon_number "1"; oId "TCONS_00012102"; class_code "u"; tss_id "TSS5478";
LG1	Cufflinks	exon	2754454	2754718	.	.	.	gene_id "XLOC_003519"; transcript_id "TCONS_00011386"; exon_number "1"; oId "TCONS_00012104"; class_code "u"; tss_id "TSS5480";
LG1	Cufflinks	exon	2794299	2794967	.	.	.	gene_id "XLOC_003520"; transcript_id "TCONS_00011387"; exon_number "1"; oId "TCONS_00012105"; class_code "u"; tss_id "TSS5481";
LG1	Cufflinks	exon	2870477	2870853	.	.	.	gene_id "XLOC_003521"; transcript_id "TCONS_00011388"; exon_number "1"; oId "TCONS_00012106"; class_code "u"; tss_id "TSS5482";
LG1	Cufflinks	exon	2983683	2984025	.	.	.	gene_id "XLOC_003523"; transcript_id "TCONS_00011390"; exon_number "1"; oId "TCONS_00012108"; class_code "u"; tss_id "TSS5484";
LG1	Cufflinks	exon	3349907	3350811	.	.	.	gene_id "XLOC_003527"; transcript_id "TCONS_00011394"; exon_number "1"; oId "TCONS_00012112"; class_code "u"; tss_id "TSS5488";
LG1	Cufflinks	exon	3465119	3465510	.	.	.	gene_id "XLOC_003528"; transcript_id "TCONS_00011395"; exon_number "1"; oId "TCONS_00012113"; class_code "u"; tss_id "TSS5489";
LG1	Cufflinks	exon	3905809	3906012	.	.	.	gene_id "XLOC_003529"; transcript_id "TCONS_00011396"; exon_number "1"; oId "TCONS_00012114"; class_code "u"; tss_id "TSS5490";
LG1	Cufflinks	exon	4279291	4279889	.	.	.	gene_id "XLOC_003530"; transcript_id "TCONS_00011397"; exon_number "1"; oId "TCONS_00012115"; class_code "u"; tss_id "TSS5491";
LG1	Cufflinks	exon	4363540	4363851	.	.	.	gene_id "XLOC_003531"; transcript_id "TCONS_00011398"; exon_number "1"; oId "TCONS_00012116"; class_code "u"; tss_id "TSS5492";
LG1	Cufflinks	exon	4364065	4364369	.	.	.	gene_id "XLOC_003532"; transcript_id "TCONS_00011399"; exon_number "1"; oId "TCONS_00012117"; class_code "u"; tss_id "TSS5493";
LG1	Cufflinks	exon	4463204	4463593	.	.	.	gene_id "XLOC_003533"; transcript_id "TCONS_00011400"; exon_number "1"; oId "TCONS_00012118"; class_code "u"; tss_id "TSS5494";
LG1	Cufflinks	exon	4463823	4464738	.	.	.	gene_id "XLOC_003534"; transcript_id "TCONS_00011401"; exon_number "1"; oId "TCONS_00012119"; class_code "u"; tss_id "TSS5495";
LG1	Cufflinks	exon	4478875	4479613	.	.	.	gene_id "XLOC_003535"; transcript_id "TCONS_00011402"; exon_number "1"; oId "TCONS_00012120"; class_code "u"; tss_id "TSS5496";
LG1	Cufflinks	exon	4982783	4983534	.	.	.	gene_id "XLOC_003538"; transcript_id "TCONS_00011405"; exon_number "1"; oId "TCONS_00012123"; class_code "u"; tss_id "TSS5499";
LG1	Cufflinks	exon	5226390	5226930	.	.	.	gene_id "XLOC_003547"; transcript_id "TCONS_00011414"; exon_number "1"; oId "TCONS_00012132"; class_code "u"; tss_id "TSS5508";
LG1	Cufflinks	exon	5286381	5286842	.	.	.	gene_id "XLOC_003549"; transcript_id "TCONS_00011416"; exon_number "1"; oId "TCONS_00012134"; class_code "u"; tss_id "TSS5510";
LG1	Cufflinks	exon	5364635	5365028	.	.	.	gene_id "XLOC_003550"; transcript_id "TCONS_00011417"; exon_number "1"; oId "TCONS_00012135"; class_code "u"; tss_id "TSS5511";
LG1	Cufflinks	exon	5396356	5397365	.	.	.	gene_id "XLOC_003551"; transcript_id "TCONS_00011418"; exon_number "1"; oId "TCONS_00012136"; class_code "u"; tss_id "TSS5512";
LG1	Cufflinks	exon	5788165	5789387	.	.	.	gene_id "XLOC_003555"; transcript_id "TCONS_00011422"; exon_number "1"; oId "TCONS_00012140"; class_code "u"; tss_id "TSS5516";
LG1	Cufflinks	exon	5886105	5886632	.	.	.	gene_id "XLOC_003557"; transcript_id "TCONS_00011424"; exon_number "1"; oId "TCONS_00012142"; class_code "u"; tss_id "TSS5518";
LG1	Cufflinks	exon	5896343	5896896	.	.	.	gene_id "XLOC_003558"; transcript_id "TCONS_00011425"; exon_number "1"; oId "TCONS_00012143"; class_code "u"; tss_id "TSS5519";
LG1	Cufflinks	exon	6069159	6070070	.	.	.	gene_id "XLOC_003559"; transcript_id "TCONS_00011426"; exon_number "1"; oId "TCONS_00012144"; class_code "u"; tss_id "TSS5520";
LG1	Cufflinks	exon	6182111	6182632	.	.	.	gene_id "XLOC_003561"; transcript_id "TCONS_00011428"; exon_number "1"; oId "TCONS_00012146"; class_code "u"; tss_id "TSS5522";
LG1	Cufflinks	exon	6216252	6216606	.	.	.	gene_id "XLOC_003563"; transcript_id "TCONS_00011430"; exon_number "1"; oId "TCONS_00012148"; class_code "u"; tss_id "TSS5524";
LG1	Cufflinks	exon	6263212	6263838	.	.	.	gene_id "XLOC_003564"; transcript_id "TCONS_00011431"; exon_number "1"; oId "TCONS_00012149"; class_code "u"; tss_id "TSS5525";
LG1	Cufflinks	exon	6389495	6390645	.	.	.	gene_id "XLOC_003566"; transcript_id "TCONS_00011433"; exon_number "1"; oId "TCONS_00012151"; class_code "u"; tss_id "TSS5527";
LG1	Cufflinks	exon	6421866	6422115	.	.	.	gene_id "XLOC_003568"; transcript_id "TCONS_00011435"; exon_number "1"; oId "TCONS_00012153"; class_code "u"; tss_id "TSS5529";
LG1	Cufflinks	exon	6422220	6422784	.	.	.	gene_id "XLOC_003569"; transcript_id "TCONS_00011436"; exon_number "1"; oId "TCONS_00012154"; class_code "u"; tss_id "TSS5530";
LG1	Cufflinks	exon	6444490	6445367	.	.	.	gene_id "XLOC_003570"; transcript_id "TCONS_00011437"; exon_number "1"; oId "TCONS_00012155"; class_code "u"; tss_id "TSS5531";
LG1	Cufflinks	exon	6791546	6791979	.	.	.	gene_id "XLOC_003573"; transcript_id "TCONS_00011440"; exon_number "1"; oId "TCONS_00012158"; class_code "u"; tss_id "TSS5534";
LG1	Cufflinks	exon	6832553	6833959	.	.	.	gene_id "XLOC_003574"; transcript_id "TCONS_00011441"; exon_number "1"; oId "TCONS_00012159"; class_code "u"; tss_id "TSS5535";
LG1	Cufflinks	exon	6927561	6927874	.	.	.	gene_id "XLOC_003576"; transcript_id "TCONS_00011443"; exon_number "1"; oId "TCONS_00012161"; class_code "u"; tss_id "TSS5537";
LG1	Cufflinks	exon	7074956	7075417	.	.	.	gene_id "XLOC_003577"; transcript_id "TCONS_00011444"; exon_number "1"; oId "TCONS_00012162"; class_code "u"; tss_id "TSS5538";
LG1	Cufflinks	exon	7075795	7077254	.	.	.	gene_id "XLOC_003578"; transcript_id "TCONS_00011445"; exon_number "1"; oId "TCONS_00012163"; class_code "u"; tss_id "TSS5539";
LG1	Cufflinks	exon	7092970	7093244	.	.	.	gene_id "XLOC_003579"; transcript_id "TCONS_00011446"; exon_number "1"; oId "TCONS_00012164"; class_code "u"; tss_id "TSS5540";
LG1	Cufflinks	exon	7186488	7186984	.	.	.	gene_id "XLOC_003580"; transcript_id "TCONS_00011447"; exon_number "1"; oId "TCONS_00012165"; class_code "u"; tss_id "TSS5541";
LG1	Cufflinks	exon	7667756	7668063	.	.	.	gene_id "XLOC_003582"; transcript_id "TCONS_00011449"; exon_number "1"; oId "TCONS_00012167"; class_code "u"; tss_id "TSS5543";
LG1	Cufflinks	exon	7892411	7892872	.	.	.	gene_id "XLOC_003585"; transcript_id "TCONS_00011452"; exon_number "1"; oId "TCONS_00012170"; class_code "u"; tss_id "TSS5546";
LG1	Cufflinks	exon	8072990	8074466	.	.	.	gene_id "XLOC_003586"; transcript_id "TCONS_00011453"; exon_number "1"; oId "TCONS_00012171"; class_code "u"; tss_id "TSS5547";
LG1	Cufflinks	exon	8198928	8200078	.	.	.	gene_id "XLOC_003587"; transcript_id "TCONS_00011454"; exon_number "1"; oId "TCONS_00012172"; class_code "u"; tss_id "TSS5548";
LG1	Cufflinks	exon	8200454	8200864	.	.	.	gene_id "XLOC_003588"; transcript_id "TCONS_00011455"; exon_number "1"; oId "TCONS_00012173"; class_code "u"; tss_id "TSS5549";
LG1	Cufflinks	exon	8405795	8406055	.	.	.	gene_id "XLOC_003590"; transcript_id "TCONS_00011457"; exon_number "1"; oId "TCONS_00012175"; class_code "u"; tss_id "TSS5551";
LG1	Cufflinks	exon	8678119	8678459	.	.	.	gene_id "XLOC_003592"; transcript_id "TCONS_00011459"; exon_number "1"; oId "TCONS_00012177"; class_code "u"; tss_id "TSS5553";
LG1	Cufflinks	exon	8696112	8696418	.	.	.	gene_id "XLOC_003593"; transcript_id "TCONS_00011460"; exon_number "1"; oId "TCONS_00012178"; class_code "u"; tss_id "TSS5554";
LG1	Cufflinks	exon	8864075	8864408	.	.	.	gene_id "XLOC_003594"; transcript_id "TCONS_00011461"; exon_number "1"; oId "TCONS_00012179"; class_code "u"; tss_id "TSS5555";
LG1	Cufflinks	exon	9135503	9136207	.	.	.	gene_id "XLOC_003596"; transcript_id "TCONS_00011463"; exon_number "1"; oId "TCONS_00012181"; class_code "u"; tss_id "TSS5557";
LG1	Cufflinks	exon	9183935	9184611	.	.	.	gene_id "XLOC_003598"; transcript_id "TCONS_00011465"; exon_number "1"; oId "TCONS_00012183"; class_code "u"; tss_id "TSS5559";
LG1	Cufflinks	exon	9188423	9188920	.	.	.	gene_id "XLOC_003599"; transcript_id "TCONS_00011466"; exon_number "1"; oId "TCONS_00012184"; class_code "u"; tss_id "TSS5560";
LG1	Cufflinks	exon	9189257	9189728	.	.	.	gene_id "XLOC_003600"; transcript_id "TCONS_00011467"; exon_number "1"; oId "TCONS_00012185"; class_code "u"; tss_id "TSS5561";
LG1	Cufflinks	exon	9190329	9190622	.	.	.	gene_id "XLOC_003601"; transcript_id "TCONS_00011468"; exon_number "1"; oId "TCONS_00012186"; class_code "u"; tss_id "TSS5562";
LG1	Cufflinks	exon	9399451	9399908	.	.	.	gene_id "XLOC_003603"; transcript_id "TCONS_00011470"; exon_number "1"; oId "TCONS_00012188"; class_code "u"; tss_id "TSS5564";
LG1	Cufflinks	exon	9589940	9590204	.	.	.	gene_id "XLOC_003606"; transcript_id "TCONS_00011473"; exon_number "1"; oId "TCONS_00012191"; class_code "u"; tss_id "TSS5567";
LG1	Cufflinks	exon	9622728	9623592	.	.	.	gene_id "XLOC_003607"; transcript_id "TCONS_00011474"; exon_number "1"; oId "TCONS_00012192"; class_code "u"; tss_id "TSS5568";
LG1	Cufflinks	exon	9642687	9643241	.	.	.	gene_id "XLOC_003608"; transcript_id "TCONS_00011475"; exon_number "1"; oId "TCONS_00012193"; class_code "u"; tss_id "TSS5569";
LG1	Cufflinks	exon	9875628	9875909	.	.	.	gene_id "XLOC_003611"; transcript_id "TCONS_00011478"; exon_number "1"; oId "TCONS_00012196"; class_code "u"; tss_id "TSS5572";
LG1	Cufflinks	exon	9910134	9910743	.	.	.	gene_id "XLOC_003612"; transcript_id "TCONS_00011479"; exon_number "1"; oId "TCONS_00012197"; class_code "u"; tss_id "TSS5573";
LG1	Cufflinks	exon	9911388	9911928	.	.	.	gene_id "XLOC_003613"; transcript_id "TCONS_00011480"; exon_number "1"; oId "TCONS_00012198"; class_code "u"; tss_id "TSS5574";
LG1	Cufflinks	exon	9912325	9912816	.	.	.	gene_id "XLOC_003614"; transcript_id "TCONS_00011481"; exon_number "1"; oId "TCONS_00012199"; class_code "u"; tss_id "TSS5575";
LG1	Cufflinks	exon	9912905	9913283	.	.	.	gene_id "XLOC_003615"; transcript_id "TCONS_00011482"; exon_number "1"; oId "TCONS_00012200"; class_code "u"; tss_id "TSS5576";
LG1	Cufflinks	exon	9913355	9913683	.	.	.	gene_id "XLOC_003616"; transcript_id "TCONS_00011483"; exon_number "1"; oId "TCONS_00012201"; class_code "u"; tss_id "TSS5577";
LG1	Cufflinks	exon	10023877	10024250	.	.	.	gene_id "XLOC_003617"; transcript_id "TCONS_00011484"; exon_number "1"; oId "TCONS_00012202"; class_code "u"; tss_id "TSS5578";
LG1	Cufflinks	exon	10024409	10024985	.	.	.	gene_id "XLOC_003618"; transcript_id "TCONS_00011485"; exon_number "1"; oId "TCONS_00012203"; class_code "u"; tss_id "TSS5579";
LG1	Cufflinks	exon	10025111	10025801	.	.	.	gene_id "XLOC_003619"; transcript_id "TCONS_00011486"; exon_number "1"; oId "TCONS_00012204"; class_code "u"; tss_id "TSS5580";
LG1	Cufflinks	exon	10034697	10035206	.	.	.	gene_id "XLOC_003621"; transcript_id "TCONS_00011488"; exon_number "1"; oId "TCONS_00012206"; class_code "u"; tss_id "TSS5582";
LG1	Cufflinks	exon	10204186	10204582	.	.	.	gene_id "XLOC_003624"; transcript_id "TCONS_00011491"; exon_number "1"; oId "TCONS_00012209"; class_code "u"; tss_id "TSS5585";
LG1	Cufflinks	exon	10206255	10206737	.	.	.	gene_id "XLOC_003625"; transcript_id "TCONS_00011492"; exon_number "1"; oId "TCONS_00012210"; class_code "u"; tss_id "TSS5586";
LG1	Cufflinks	exon	10214026	10214401	.	.	.	gene_id "XLOC_003626"; transcript_id "TCONS_00011493"; exon_number "1"; oId "TCONS_00012211"; class_code "u"; tss_id "TSS5587";
LG1	Cufflinks	exon	10352300	10352962	.	.	.	gene_id "XLOC_003628"; transcript_id "TCONS_00011495"; exon_number "1"; oId "TCONS_00012213"; class_code "u"; tss_id "TSS5589";
LG1	Cufflinks	exon	10376384	10377838	.	.	.	gene_id "XLOC_003629"; transcript_id "TCONS_00011496"; exon_number "1"; oId "TCONS_00012214"; class_code "u"; tss_id "TSS5590";
LG1	Cufflinks	exon	10379688	10380183	.	.	.	gene_id "XLOC_003631"; transcript_id "TCONS_00011498"; exon_number "1"; oId "TCONS_00012216"; class_code "u"; tss_id "TSS5592";
LG1	Cufflinks	exon	10636998	10637300	.	.	.	gene_id "XLOC_003637"; transcript_id "TCONS_00011504"; exon_number "1"; oId "TCONS_00012222"; class_code "u"; tss_id "TSS5598";
LG1	Cufflinks	exon	10698101	10698634	.	.	.	gene_id "XLOC_003638"; transcript_id "TCONS_00011505"; exon_number "1"; oId "TCONS_00012223"; class_code "u"; tss_id "TSS5599";
LG1	Cufflinks	exon	10772062	10772308	.	.	.	gene_id "XLOC_003639"; transcript_id "TCONS_00011506"; exon_number "1"; oId "TCONS_00012224"; class_code "u"; tss_id "TSS5600";
LG1	Cufflinks	exon	10772580	10772996	.	.	.	gene_id "XLOC_003640"; transcript_id "TCONS_00011507"; exon_number "1"; oId "TCONS_00012225"; class_code "u"; tss_id "TSS5601";
LG1	Cufflinks	exon	10983145	10983704	.	.	.	gene_id "XLOC_003641"; transcript_id "TCONS_00011508"; exon_number "1"; oId "TCONS_00012226"; class_code "u"; tss_id "TSS5602";
LG1	Cufflinks	exon	10998479	10998795	.	.	.	gene_id "XLOC_003643"; transcript_id "TCONS_00011510"; exon_number "1"; oId "TCONS_00012228"; class_code "u"; tss_id "TSS5604";
LG1	Cufflinks	exon	10998858	10999265	.	.	.	gene_id "XLOC_003644"; transcript_id "TCONS_00011511"; exon_number "1"; oId "TCONS_00012229"; class_code "u"; tss_id "TSS5605";
LG1	Cufflinks	exon	11134519	11135050	.	.	.	gene_id "XLOC_003646"; transcript_id "TCONS_00011513"; exon_number "1"; oId "TCONS_00012231"; class_code "u"; tss_id "TSS5607";
LG1	Cufflinks	exon	11135255	11135534	.	.	.	gene_id "XLOC_003647"; transcript_id "TCONS_00011514"; exon_number "1"; oId "TCONS_00012232"; class_code "u"; tss_id "TSS5608";
LG1	Cufflinks	exon	11136087	11136535	.	.	.	gene_id "XLOC_003648"; transcript_id "TCONS_00011515"; exon_number "1"; oId "TCONS_00012233"; class_code "u"; tss_id "TSS5609";
LG1	Cufflinks	exon	11497449	11497830	.	.	.	gene_id "XLOC_003651"; transcript_id "TCONS_00011518"; exon_number "1"; oId "TCONS_00012236"; class_code "u"; tss_id "TSS5612";
LG1	Cufflinks	exon	11641079	11643110	.	.	.	gene_id "XLOC_003653"; transcript_id "TCONS_00011520"; exon_number "1"; oId "TCONS_00012238"; class_code "u"; tss_id "TSS5614";
LG1	Cufflinks	exon	11809776	11811037	.	.	.	gene_id "XLOC_003655"; transcript_id "TCONS_00011522"; exon_number "1"; oId "TCONS_00012240"; class_code "u"; tss_id "TSS5616";
LG1	Cufflinks	exon	12090799	12093459	.	.	.	gene_id "XLOC_003659"; transcript_id "TCONS_00011526"; exon_number "1"; gene_name "gene24551-v1.0-hybrid"; oId "TCONS_00012244"; nearest_ref "PAC:27246576"; class_code "i"; tss_id "TSS5620";
LG1	Cufflinks	exon	12216633	12217571	.	.	.	gene_id "XLOC_003662"; transcript_id "TCONS_00011529"; exon_number "1"; oId "TCONS_00012247"; class_code "u"; tss_id "TSS5623";
LG1	Cufflinks	exon	12506960	12507420	.	.	.	gene_id "XLOC_003665"; transcript_id "TCONS_00011532"; exon_number "1"; oId "TCONS_00012250"; class_code "u"; tss_id "TSS5626";
LG1	Cufflinks	exon	12611548	12612006	.	.	.	gene_id "XLOC_003667"; transcript_id "TCONS_00011534"; exon_number "1"; oId "TCONS_00012252"; class_code "u"; tss_id "TSS5628";
LG1	Cufflinks	exon	12726434	12726774	.	.	.	gene_id "XLOC_003670"; transcript_id "TCONS_00011537"; exon_number "1"; oId "TCONS_00012255"; class_code "u"; tss_id "TSS5631";
LG1	Cufflinks	exon	13477661	13477922	.	.	.	gene_id "XLOC_003677"; transcript_id "TCONS_00011544"; exon_number "1"; oId "TCONS_00012262"; class_code "u"; tss_id "TSS5638";
LG1	Cufflinks	exon	13534478	13534804	.	.	.	gene_id "XLOC_003678"; transcript_id "TCONS_00011545"; exon_number "1"; oId "TCONS_00012263"; class_code "u"; tss_id "TSS5639";
LG1	Cufflinks	exon	13632505	13633051	.	.	.	gene_id "XLOC_003680"; transcript_id "TCONS_00011547"; exon_number "1"; oId "TCONS_00012265"; class_code "u"; tss_id "TSS5641";
LG1	Cufflinks	exon	13659538	13659962	.	.	.	gene_id "XLOC_003681"; transcript_id "TCONS_00011548"; exon_number "1"; oId "TCONS_00012266"; class_code "u"; tss_id "TSS5642";
LG1	Cufflinks	exon	13660186	13660493	.	.	.	gene_id "XLOC_003682"; transcript_id "TCONS_00011549"; exon_number "1"; oId "TCONS_00012267"; class_code "u"; tss_id "TSS5643";
LG1	Cufflinks	exon	13736050	13736390	.	.	.	gene_id "XLOC_003684"; transcript_id "TCONS_00011551"; exon_number "1"; oId "TCONS_00012269"; class_code "u"; tss_id "TSS5645";
LG1	Cufflinks	exon	13779147	13779707	.	.	.	gene_id "XLOC_003685"; transcript_id "TCONS_00011552"; exon_number "1"; oId "TCONS_00012270"; class_code "u"; tss_id "TSS5646";
LG1	Cufflinks	exon	13788979	13789358	.	.	.	gene_id "XLOC_003686"; transcript_id "TCONS_00011553"; exon_number "1"; oId "TCONS_00012271"; class_code "u"; tss_id "TSS5647";
LG1	Cufflinks	exon	13789818	13790220	.	.	.	gene_id "XLOC_003687"; transcript_id "TCONS_00011554"; exon_number "1"; oId "TCONS_00012272"; class_code "u"; tss_id "TSS5648";
LG1	Cufflinks	exon	13790504	13791862	.	.	.	gene_id "XLOC_003688"; transcript_id "TCONS_00011555"; exon_number "1"; oId "TCONS_00012273"; class_code "u"; tss_id "TSS5649";
LG1	Cufflinks	exon	14025635	14026936	.	.	.	gene_id "XLOC_003689"; transcript_id "TCONS_00011556"; exon_number "1"; oId "TCONS_00012274"; class_code "u"; tss_id "TSS5650";
LG1	Cufflinks	exon	14461591	14462212	.	.	.	gene_id "XLOC_003692"; transcript_id "TCONS_00011559"; exon_number "1"; oId "TCONS_00012277"; class_code "u"; tss_id "TSS5653";
LG1	Cufflinks	exon	14605571	14605853	.	.	.	gene_id "XLOC_003693"; transcript_id "TCONS_00011560"; exon_number "1"; oId "TCONS_00012278"; class_code "u"; tss_id "TSS5654";
LG1	Cufflinks	exon	14708314	14708717	.	.	.	gene_id "XLOC_003694"; transcript_id "TCONS_00011561"; exon_number "1"; oId "TCONS_00012279"; class_code "u"; tss_id "TSS5655";
LG1	Cufflinks	exon	14773942	14775939	.	.	.	gene_id "XLOC_003695"; transcript_id "TCONS_00011562"; exon_number "1"; oId "TCONS_00012280"; class_code "u"; tss_id "TSS5656";
LG1	Cufflinks	exon	14821049	14821306	.	.	.	gene_id "XLOC_003696"; transcript_id "TCONS_00011563"; exon_number "1"; oId "TCONS_00012281"; class_code "u"; tss_id "TSS5657";
LG1	Cufflinks	exon	14838803	14839036	.	.	.	gene_id "XLOC_003697"; transcript_id "TCONS_00011564"; exon_number "1"; oId "TCONS_00012282"; class_code "u"; tss_id "TSS5658";
LG1	Cufflinks	exon	14840863	14841325	.	.	.	gene_id "XLOC_003698"; transcript_id "TCONS_00011565"; exon_number "1"; oId "TCONS_00012283"; class_code "u"; tss_id "TSS5659";
LG1	Cufflinks	exon	15292652	15293363	.	.	.	gene_id "XLOC_003703"; transcript_id "TCONS_00011570"; exon_number "1"; oId "TCONS_00012288"; class_code "u"; tss_id "TSS5664";
LG1	Cufflinks	exon	15376035	15376738	.	.	.	gene_id "XLOC_003706"; transcript_id "TCONS_00011573"; exon_number "1"; oId "TCONS_00012291"; class_code "u"; tss_id "TSS5667";
LG1	Cufflinks	exon	15376822	15377383	.	.	.	gene_id "XLOC_003707"; transcript_id "TCONS_00011574"; exon_number "1"; oId "TCONS_00012292"; class_code "u"; tss_id "TSS5668";
LG1	Cufflinks	exon	15818234	15818671	.	.	.	gene_id "XLOC_003713"; transcript_id "TCONS_00011580"; exon_number "1"; oId "TCONS_00012298"; class_code "u"; tss_id "TSS5674";
LG1	Cufflinks	exon	15924989	15925326	.	.	.	gene_id "XLOC_003714"; transcript_id "TCONS_00011581"; exon_number "1"; oId "TCONS_00012299"; class_code "u"; tss_id "TSS5675";
LG1	Cufflinks	exon	16095744	16097118	.	.	.	gene_id "XLOC_003716"; transcript_id "TCONS_00011583"; exon_number "1"; oId "TCONS_00012301"; class_code "u"; tss_id "TSS5677";
LG1	Cufflinks	exon	16119047	16119511	.	.	.	gene_id "XLOC_003717"; transcript_id "TCONS_00011584"; exon_number "1"; oId "TCONS_00012302"; class_code "u"; tss_id "TSS5678";
LG1	Cufflinks	exon	16430013	16430337	.	.	.	gene_id "XLOC_003722"; transcript_id "TCONS_00011589"; exon_number "1"; oId "TCONS_00012307"; class_code "u"; tss_id "TSS5683";
LG1	Cufflinks	exon	16761247	16761575	.	.	.	gene_id "XLOC_003724"; transcript_id "TCONS_00011591"; exon_number "1"; oId "TCONS_00012309"; class_code "u"; tss_id "TSS5685";
LG1	Cufflinks	exon	16854385	16854793	.	.	.	gene_id "XLOC_003725"; transcript_id "TCONS_00011592"; exon_number "1"; oId "TCONS_00012310"; class_code "u"; tss_id "TSS5686";
LG1	Cufflinks	exon	16904860	16905323	.	.	.	gene_id "XLOC_003726"; transcript_id "TCONS_00011593"; exon_number "1"; oId "TCONS_00012311"; class_code "u"; tss_id "TSS5687";
LG1	Cufflinks	exon	16967186	16967800	.	.	.	gene_id "XLOC_003727"; transcript_id "TCONS_00011594"; exon_number "1"; oId "TCONS_00012312"; class_code "u"; tss_id "TSS5688";
LG1	Cufflinks	exon	17753888	17754184	.	.	.	gene_id "XLOC_003730"; transcript_id "TCONS_00011597"; exon_number "1"; oId "TCONS_00012315"; class_code "u"; tss_id "TSS5691";
LG1	Cufflinks	exon	17887971	17888609	.	.	.	gene_id "XLOC_003731"; transcript_id "TCONS_00011598"; exon_number "1"; oId "TCONS_00012316"; class_code "u"; tss_id "TSS5692";
LG1	Cufflinks	exon	18379637	18380618	.	.	.	gene_id "XLOC_003738"; transcript_id "TCONS_00011605"; exon_number "1"; oId "TCONS_00012323"; class_code "u"; tss_id "TSS5699";
LG1	Cufflinks	exon	18420651	18421808	.	.	.	gene_id "XLOC_003739"; transcript_id "TCONS_00011606"; exon_number "1"; oId "TCONS_00012324"; class_code "u"; tss_id "TSS5700";
LG1	Cufflinks	exon	18454267	18454587	.	.	.	gene_id "XLOC_003740"; transcript_id "TCONS_00011607"; exon_number "1"; oId "TCONS_00012325"; class_code "u"; tss_id "TSS5701";
LG1	Cufflinks	exon	18456716	18457415	.	.	.	gene_id "XLOC_003741"; transcript_id "TCONS_00011608"; exon_number "1"; oId "TCONS_00012326"; class_code "u"; tss_id "TSS5702";
LG1	Cufflinks	exon	18847573	18847887	.	.	.	gene_id "XLOC_003745"; transcript_id "TCONS_00011612"; exon_number "1"; oId "TCONS_00012330"; class_code "u"; tss_id "TSS5706";
LG1	Cufflinks	exon	18848584	18849028	.	.	.	gene_id "XLOC_003746"; transcript_id "TCONS_00011613"; exon_number "1"; oId "TCONS_00012331"; class_code "u"; tss_id "TSS5707";
LG1	Cufflinks	exon	18853863	18854240	.	.	.	gene_id "XLOC_003748"; transcript_id "TCONS_00011615"; exon_number "1"; oId "TCONS_00012333"; class_code "u"; tss_id "TSS5709";
LG1	Cufflinks	exon	18857197	18857548	.	.	.	gene_id "XLOC_003749"; transcript_id "TCONS_00011616"; exon_number "1"; oId "TCONS_00012334"; class_code "u"; tss_id "TSS5710";
LG1	Cufflinks	exon	18988001	18988905	.	.	.	gene_id "XLOC_003751"; transcript_id "TCONS_00011618"; exon_number "1"; oId "TCONS_00012336"; class_code "u"; tss_id "TSS5712";
LG1	Cufflinks	exon	19098171	19098490	.	.	.	gene_id "XLOC_003753"; transcript_id "TCONS_00011620"; exon_number "1"; oId "TCONS_00012338"; class_code "u"; tss_id "TSS5714";
LG1	Cufflinks	exon	19250394	19250771	.	.	.	gene_id "XLOC_003756"; transcript_id "TCONS_00011623"; exon_number "1"; oId "TCONS_00012341"; class_code "u"; tss_id "TSS5717";
LG1	Cufflinks	exon	19250831	19251134	.	.	.	gene_id "XLOC_003757"; transcript_id "TCONS_00011624"; exon_number "1"; oId "TCONS_00012342"; class_code "u"; tss_id "TSS5718";
LG1	Cufflinks	exon	19457808	19458272	.	.	.	gene_id "XLOC_003758"; transcript_id "TCONS_00011625"; exon_number "1"; oId "TCONS_00012343"; class_code "u"; tss_id "TSS5719";
LG1	Cufflinks	exon	19468143	19468344	.	.	.	gene_id "XLOC_003759"; transcript_id "TCONS_00011626"; exon_number "1"; oId "TCONS_00012344"; class_code "u"; tss_id "TSS5720";
LG1	Cufflinks	exon	19492879	19493437	.	.	.	gene_id "XLOC_003760"; transcript_id "TCONS_00011627"; exon_number "1"; oId "TCONS_00012345"; class_code "u"; tss_id "TSS5721";
LG1	Cufflinks	exon	19860266	19860969	.	.	.	gene_id "XLOC_003762"; transcript_id "TCONS_00011629"; exon_number "1"; oId "TCONS_00012347"; class_code "u"; tss_id "TSS5723";
LG1	Cufflinks	exon	19861640	19862234	.	.	.	gene_id "XLOC_003763"; transcript_id "TCONS_00011630"; exon_number "1"; oId "TCONS_00012348"; class_code "u"; tss_id "TSS5724";
LG1	Cufflinks	exon	19863018	19863268	.	.	.	gene_id "XLOC_003764"; transcript_id "TCONS_00011631"; exon_number "1"; oId "TCONS_00012349"; class_code "u"; tss_id "TSS5725";
LG1	Cufflinks	exon	20447892	20448240	.	.	.	gene_id "XLOC_003774"; transcript_id "TCONS_00011641"; exon_number "1"; oId "TCONS_00012359"; class_code "u"; tss_id "TSS5735";
LG1	Cufflinks	exon	20536551	20537082	.	.	.	gene_id "XLOC_003775"; transcript_id "TCONS_00011642"; exon_number "1"; oId "TCONS_00012360"; class_code "u"; tss_id "TSS5736";
LG1	Cufflinks	exon	20570983	20571328	.	.	.	gene_id "XLOC_003777"; transcript_id "TCONS_00011644"; exon_number "1"; oId "TCONS_00012362"; class_code "u"; tss_id "TSS5738";
LG1	Cufflinks	exon	20716063	20717332	.	.	.	gene_id "XLOC_003779"; transcript_id "TCONS_00011646"; exon_number "1"; oId "TCONS_00012364"; class_code "u"; tss_id "TSS5740";
LG1	Cufflinks	exon	20739376	20739829	.	.	.	gene_id "XLOC_003781"; transcript_id "TCONS_00011648"; exon_number "1"; oId "TCONS_00012366"; class_code "u"; tss_id "TSS5742";
LG1	Cufflinks	exon	20739942	20740343	.	.	.	gene_id "XLOC_003782"; transcript_id "TCONS_00011649"; exon_number "1"; oId "TCONS_00012367"; class_code "u"; tss_id "TSS5743";
LG1	Cufflinks	exon	20741770	20742478	.	.	.	gene_id "XLOC_003784"; transcript_id "TCONS_00011651"; exon_number "1"; oId "TCONS_00012369"; class_code "u"; tss_id "TSS5745";
LG2	Cufflinks	exon	372501	372721	.	+	.	gene_id "XLOC_003811"; transcript_id "TCONS_00011849"; exon_number "1"; oId "TCONS_00012572"; class_code "u"; tss_id "TSS5787";
LG2	Cufflinks	exon	373982	374396	.	+	.	gene_id "XLOC_003811"; transcript_id "TCONS_00011849"; exon_number "2"; oId "TCONS_00012572"; class_code "u"; tss_id "TSS5787";
LG2	Cufflinks	exon	441875	442067	.	+	.	gene_id "XLOC_003818"; transcript_id "TCONS_00011902"; exon_number "1"; gene_name "gene27444-v1.0-hybrid"; oId "TCONS_00012628"; nearest_ref "PAC:27263127"; class_code "x"; tss_id "TSS5798";
LG2	Cufflinks	exon	442497	443142	.	+	.	gene_id "XLOC_003818"; transcript_id "TCONS_00011902"; exon_number "2"; gene_name "gene27444-v1.0-hybrid"; oId "TCONS_00012628"; nearest_ref "PAC:27263127"; class_code "x"; tss_id "TSS5798";
LG2	Cufflinks	exon	460107	460854	.	+	.	gene_id "XLOC_003821"; transcript_id "TCONS_00011908"; exon_number "1"; gene_name "gene27450-v1.0-hybrid"; oId "TCONS_00012635"; nearest_ref "PAC:27264220"; class_code "x"; tss_id "TSS5801";
LG2	Cufflinks	exon	461035	461131	.	+	.	gene_id "XLOC_003821"; transcript_id "TCONS_00011908"; exon_number "2"; gene_name "gene27450-v1.0-hybrid"; oId "TCONS_00012635"; nearest_ref "PAC:27264220"; class_code "x"; tss_id "TSS5801";
LG2	Cufflinks	exon	461333	462102	.	+	.	gene_id "XLOC_003821"; transcript_id "TCONS_00011908"; exon_number "3"; gene_name "gene27450-v1.0-hybrid"; oId "TCONS_00012635"; nearest_ref "PAC:27264220"; class_code "x"; tss_id "TSS5801";
LG2	Cufflinks	exon	558717	558918	.	+	.	gene_id "XLOC_003831"; transcript_id "TCONS_00011974"; exon_number "1"; oId "TCONS_00012701"; class_code "u"; tss_id "TSS5819";
LG2	Cufflinks	exon	559141	559716	.	+	.	gene_id "XLOC_003831"; transcript_id "TCONS_00011974"; exon_number "2"; oId "TCONS_00012701"; class_code "u"; tss_id "TSS5819";
LG2	Cufflinks	exon	559842	559917	.	+	.	gene_id "XLOC_003831"; transcript_id "TCONS_00011974"; exon_number "3"; oId "TCONS_00012701"; class_code "u"; tss_id "TSS5819";
LG2	Cufflinks	exon	560068	560169	.	+	.	gene_id "XLOC_003831"; transcript_id "TCONS_00011974"; exon_number "4"; oId "TCONS_00012701"; class_code "u"; tss_id "TSS5819";
LG2	Cufflinks	exon	560298	560324	.	+	.	gene_id "XLOC_003831"; transcript_id "TCONS_00011974"; exon_number "5"; oId "TCONS_00012701"; class_code "u"; tss_id "TSS5819";
LG2	Cufflinks	exon	558717	558897	.	+	.	gene_id "XLOC_003831"; transcript_id "TCONS_00011976"; exon_number "1"; oId "TCONS_00012703"; class_code "u"; tss_id "TSS5819";
LG2	Cufflinks	exon	559144	559716	.	+	.	gene_id "XLOC_003831"; transcript_id "TCONS_00011976"; exon_number "2"; oId "TCONS_00012703"; class_code "u"; tss_id "TSS5819";
LG2	Cufflinks	exon	559842	559917	.	+	.	gene_id "XLOC_003831"; transcript_id "TCONS_00011976"; exon_number "3"; oId "TCONS_00012703"; class_code "u"; tss_id "TSS5819";
LG2	Cufflinks	exon	560068	560169	.	+	.	gene_id "XLOC_003831"; transcript_id "TCONS_00011976"; exon_number "4"; oId "TCONS_00012703"; class_code "u"; tss_id "TSS5819";
LG2	Cufflinks	exon	560298	560324	.	+	.	gene_id "XLOC_003831"; transcript_id "TCONS_00011976"; exon_number "5"; oId "TCONS_00012703"; class_code "u"; tss_id "TSS5819";
LG2	Cufflinks	exon	558717	558918	.	+	.	gene_id "XLOC_003831"; transcript_id "TCONS_00011978"; exon_number "1"; oId "TCONS_00012705"; class_code "u"; tss_id "TSS5819";
LG2	Cufflinks	exon	559144	559716	.	+	.	gene_id "XLOC_003831"; transcript_id "TCONS_00011978"; exon_number "2"; oId "TCONS_00012705"; class_code "u"; tss_id "TSS5819";
LG2	Cufflinks	exon	559842	559917	.	+	.	gene_id "XLOC_003831"; transcript_id "TCONS_00011978"; exon_number "3"; oId "TCONS_00012705"; class_code "u"; tss_id "TSS5819";
LG2	Cufflinks	exon	560068	560169	.	+	.	gene_id "XLOC_003831"; transcript_id "TCONS_00011978"; exon_number "4"; oId "TCONS_00012705"; class_code "u"; tss_id "TSS5819";
LG2	Cufflinks	exon	560298	560324	.	+	.	gene_id "XLOC_003831"; transcript_id "TCONS_00011978"; exon_number "5"; oId "TCONS_00012705"; class_code "u"; tss_id "TSS5819";
LG2	Cufflinks	exon	558717	559716	.	+	.	gene_id "XLOC_003831"; transcript_id "TCONS_00011977"; exon_number "1"; oId "TCONS_00012704"; class_code "u"; tss_id "TSS5819";
LG2	Cufflinks	exon	559842	559917	.	+	.	gene_id "XLOC_003831"; transcript_id "TCONS_00011977"; exon_number "2"; oId "TCONS_00012704"; class_code "u"; tss_id "TSS5819";
LG2	Cufflinks	exon	560068	560169	.	+	.	gene_id "XLOC_003831"; transcript_id "TCONS_00011977"; exon_number "3"; oId "TCONS_00012704"; class_code "u"; tss_id "TSS5819";
LG2	Cufflinks	exon	560298	560324	.	+	.	gene_id "XLOC_003831"; transcript_id "TCONS_00011977"; exon_number "4"; oId "TCONS_00012704"; class_code "u"; tss_id "TSS5819";
LG2	Cufflinks	exon	558717	559195	.	+	.	gene_id "XLOC_003831"; transcript_id "TCONS_00011973"; exon_number "1"; oId "TCONS_00012700"; class_code "u"; tss_id "TSS5819";
LG2	Cufflinks	exon	559344	559716	.	+	.	gene_id "XLOC_003831"; transcript_id "TCONS_00011973"; exon_number "2"; oId "TCONS_00012700"; class_code "u"; tss_id "TSS5819";
LG2	Cufflinks	exon	559842	559917	.	+	.	gene_id "XLOC_003831"; transcript_id "TCONS_00011973"; exon_number "3"; oId "TCONS_00012700"; class_code "u"; tss_id "TSS5819";
LG2	Cufflinks	exon	560133	560169	.	+	.	gene_id "XLOC_003831"; transcript_id "TCONS_00011973"; exon_number "4"; oId "TCONS_00012700"; class_code "u"; tss_id "TSS5819";
LG2	Cufflinks	exon	560298	560324	.	+	.	gene_id "XLOC_003831"; transcript_id "TCONS_00011973"; exon_number "5"; oId "TCONS_00012700"; class_code "u"; tss_id "TSS5819";
LG2	Cufflinks	exon	558717	558918	.	+	.	gene_id "XLOC_003831"; transcript_id "TCONS_00011972"; exon_number "1"; oId "TCONS_00012699"; class_code "u"; tss_id "TSS5819";
LG2	Cufflinks	exon	559144	559716	.	+	.	gene_id "XLOC_003831"; transcript_id "TCONS_00011972"; exon_number "2"; oId "TCONS_00012699"; class_code "u"; tss_id "TSS5819";
LG2	Cufflinks	exon	559842	559917	.	+	.	gene_id "XLOC_003831"; transcript_id "TCONS_00011972"; exon_number "3"; oId "TCONS_00012699"; class_code "u"; tss_id "TSS5819";
LG2	Cufflinks	exon	560068	560165	.	+	.	gene_id "XLOC_003831"; transcript_id "TCONS_00011972"; exon_number "4"; oId "TCONS_00012699"; class_code "u"; tss_id "TSS5819";
LG2	Cufflinks	exon	560298	560324	.	+	.	gene_id "XLOC_003831"; transcript_id "TCONS_00011972"; exon_number "5"; oId "TCONS_00012699"; class_code "u"; tss_id "TSS5819";
LG2	Cufflinks	exon	559691	559716	.	+	.	gene_id "XLOC_003831"; transcript_id "TCONS_00011979"; exon_number "1"; oId "TCONS_00012706"; class_code "u"; tss_id "TSS5820";
LG2	Cufflinks	exon	559842	559917	.	+	.	gene_id "XLOC_003831"; transcript_id "TCONS_00011979"; exon_number "2"; oId "TCONS_00012706"; class_code "u"; tss_id "TSS5820";
LG2	Cufflinks	exon	560500	560558	.	+	.	gene_id "XLOC_003831"; transcript_id "TCONS_00011979"; exon_number "3"; oId "TCONS_00012706"; class_code "u"; tss_id "TSS5820";
LG2	Cufflinks	exon	560838	560913	.	+	.	gene_id "XLOC_003831"; transcript_id "TCONS_00011979"; exon_number "4"; oId "TCONS_00012706"; class_code "u"; tss_id "TSS5820";
LG2	Cufflinks	exon	561200	561588	.	+	.	gene_id "XLOC_003831"; transcript_id "TCONS_00011979"; exon_number "5"; oId "TCONS_00012706"; class_code "u"; tss_id "TSS5820";
LG2	Cufflinks	exon	560498	560558	.	+	.	gene_id "XLOC_003831"; transcript_id "TCONS_00011980"; exon_number "1"; oId "TCONS_00012707"; class_code "u"; tss_id "TSS5821";
LG2	Cufflinks	exon	560870	560913	.	+	.	gene_id "XLOC_003831"; transcript_id "TCONS_00011980"; exon_number "2"; oId "TCONS_00012707"; class_code "u"; tss_id "TSS5821";
LG2	Cufflinks	exon	561200	561588	.	+	.	gene_id "XLOC_003831"; transcript_id "TCONS_00011980"; exon_number "3"; oId "TCONS_00012707"; class_code "u"; tss_id "TSS5821";
LG2	Cufflinks	exon	560507	560558	.	+	.	gene_id "XLOC_003831"; transcript_id "TCONS_00011981"; exon_number "1"; oId "TCONS_00012708"; class_code "u"; tss_id "TSS5821";
LG2	Cufflinks	exon	560865	560913	.	+	.	gene_id "XLOC_003831"; transcript_id "TCONS_00011981"; exon_number "2"; oId "TCONS_00012708"; class_code "u"; tss_id "TSS5821";
LG2	Cufflinks	exon	561200	561588	.	+	.	gene_id "XLOC_003831"; transcript_id "TCONS_00011981"; exon_number "3"; oId "TCONS_00012708"; class_code "u"; tss_id "TSS5821";
LG2	Cufflinks	exon	560571	560913	.	+	.	gene_id "XLOC_003831"; transcript_id "TCONS_00011982"; exon_number "1"; oId "TCONS_00012709"; class_code "u"; tss_id "TSS5821";
LG2	Cufflinks	exon	561200	561588	.	+	.	gene_id "XLOC_003831"; transcript_id "TCONS_00011982"; exon_number "2"; oId "TCONS_00012709"; class_code "u"; tss_id "TSS5821";
LG2	Cufflinks	exon	620311	620431	.	+	.	gene_id "XLOC_003833"; transcript_id "TCONS_00012009"; exon_number "1"; gene_name "gene27466-v1.0-hybrid"; oId "TCONS_00012737"; nearest_ref "PAC:27261995"; class_code "o"; tss_id "TSS5829";
LG2	Cufflinks	exon	620541	620602	.	+	.	gene_id "XLOC_003833"; transcript_id "TCONS_00012009"; exon_number "2"; gene_name "gene27466-v1.0-hybrid"; oId "TCONS_00012737"; nearest_ref "PAC:27261995"; class_code "o"; tss_id "TSS5829";
LG2	Cufflinks	exon	620761	620841	.	+	.	gene_id "XLOC_003833"; transcript_id "TCONS_00012009"; exon_number "3"; gene_name "gene27466-v1.0-hybrid"; oId "TCONS_00012737"; nearest_ref "PAC:27261995"; class_code "o"; tss_id "TSS5829";
LG2	Cufflinks	exon	621016	621077	.	+	.	gene_id "XLOC_003833"; transcript_id "TCONS_00012009"; exon_number "4"; gene_name "gene27466-v1.0-hybrid"; oId "TCONS_00012737"; nearest_ref "PAC:27261995"; class_code "o"; tss_id "TSS5829";
LG2	Cufflinks	exon	621343	622724	.	+	.	gene_id "XLOC_003833"; transcript_id "TCONS_00012009"; exon_number "5"; gene_name "gene27466-v1.0-hybrid"; oId "TCONS_00012737"; nearest_ref "PAC:27261995"; class_code "o"; tss_id "TSS5829";
LG2	Cufflinks	exon	622819	622975	.	+	.	gene_id "XLOC_003833"; transcript_id "TCONS_00012009"; exon_number "6"; gene_name "gene27466-v1.0-hybrid"; oId "TCONS_00012737"; nearest_ref "PAC:27261995"; class_code "o"; tss_id "TSS5829";
LG2	Cufflinks	exon	625081	625206	.	+	.	gene_id "XLOC_003833"; transcript_id "TCONS_00012009"; exon_number "7"; gene_name "gene27466-v1.0-hybrid"; oId "TCONS_00012737"; nearest_ref "PAC:27261995"; class_code "o"; tss_id "TSS5829";
LG2	Cufflinks	exon	625449	625647	.	+	.	gene_id "XLOC_003833"; transcript_id "TCONS_00012009"; exon_number "8"; gene_name "gene27466-v1.0-hybrid"; oId "TCONS_00012737"; nearest_ref "PAC:27261995"; class_code "o"; tss_id "TSS5829";
LG2	Cufflinks	exon	620346	620431	.	+	.	gene_id "XLOC_003833"; transcript_id "TCONS_00012014"; exon_number "1"; gene_name "gene27466-v1.0-hybrid"; oId "TCONS_00012742"; nearest_ref "PAC:27261995"; class_code "o"; tss_id "TSS5829";
LG2	Cufflinks	exon	620761	620841	.	+	.	gene_id "XLOC_003833"; transcript_id "TCONS_00012014"; exon_number "2"; gene_name "gene27466-v1.0-hybrid"; oId "TCONS_00012742"; nearest_ref "PAC:27261995"; class_code "o"; tss_id "TSS5829";
LG2	Cufflinks	exon	621016	621077	.	+	.	gene_id "XLOC_003833"; transcript_id "TCONS_00012014"; exon_number "3"; gene_name "gene27466-v1.0-hybrid"; oId "TCONS_00012742"; nearest_ref "PAC:27261995"; class_code "o"; tss_id "TSS5829";
LG2	Cufflinks	exon	621343	621407	.	+	.	gene_id "XLOC_003833"; transcript_id "TCONS_00012014"; exon_number "4"; gene_name "gene27466-v1.0-hybrid"; oId "TCONS_00012742"; nearest_ref "PAC:27261995"; class_code "o"; tss_id "TSS5829";
LG2	Cufflinks	exon	621526	622724	.	+	.	gene_id "XLOC_003833"; transcript_id "TCONS_00012014"; exon_number "5"; gene_name "gene27466-v1.0-hybrid"; oId "TCONS_00012742"; nearest_ref "PAC:27261995"; class_code "o"; tss_id "TSS5829";
LG2	Cufflinks	exon	622819	622975	.	+	.	gene_id "XLOC_003833"; transcript_id "TCONS_00012014"; exon_number "6"; gene_name "gene27466-v1.0-hybrid"; oId "TCONS_00012742"; nearest_ref "PAC:27261995"; class_code "o"; tss_id "TSS5829";
LG2	Cufflinks	exon	624456	624905	.	+	.	gene_id "XLOC_003833"; transcript_id "TCONS_00012014"; exon_number "7"; gene_name "gene27466-v1.0-hybrid"; oId "TCONS_00012742"; nearest_ref "PAC:27261995"; class_code "o"; tss_id "TSS5829";
LG2	Cufflinks	exon	625081	625206	.	+	.	gene_id "XLOC_003833"; transcript_id "TCONS_00012014"; exon_number "8"; gene_name "gene27466-v1.0-hybrid"; oId "TCONS_00012742"; nearest_ref "PAC:27261995"; class_code "o"; tss_id "TSS5829";
LG2	Cufflinks	exon	625449	625647	.	+	.	gene_id "XLOC_003833"; transcript_id "TCONS_00012014"; exon_number "9"; gene_name "gene27466-v1.0-hybrid"; oId "TCONS_00012742"; nearest_ref "PAC:27261995"; class_code "o"; tss_id "TSS5829";
LG2	Cufflinks	exon	620346	620431	.	+	.	gene_id "XLOC_003833"; transcript_id "TCONS_00012012"; exon_number "1"; gene_name "gene27466-v1.0-hybrid"; oId "TCONS_00012740"; nearest_ref "PAC:27261995"; class_code "o"; tss_id "TSS5829";
LG2	Cufflinks	exon	620761	620841	.	+	.	gene_id "XLOC_003833"; transcript_id "TCONS_00012012"; exon_number "2"; gene_name "gene27466-v1.0-hybrid"; oId "TCONS_00012740"; nearest_ref "PAC:27261995"; class_code "o"; tss_id "TSS5829";
LG2	Cufflinks	exon	621343	621407	.	+	.	gene_id "XLOC_003833"; transcript_id "TCONS_00012012"; exon_number "3"; gene_name "gene27466-v1.0-hybrid"; oId "TCONS_00012740"; nearest_ref "PAC:27261995"; class_code "o"; tss_id "TSS5829";
LG2	Cufflinks	exon	622631	622724	.	+	.	gene_id "XLOC_003833"; transcript_id "TCONS_00012012"; exon_number "4"; gene_name "gene27466-v1.0-hybrid"; oId "TCONS_00012740"; nearest_ref "PAC:27261995"; class_code "o"; tss_id "TSS5829";
LG2	Cufflinks	exon	622819	622975	.	+	.	gene_id "XLOC_003833"; transcript_id "TCONS_00012012"; exon_number "5"; gene_name "gene27466-v1.0-hybrid"; oId "TCONS_00012740"; nearest_ref "PAC:27261995"; class_code "o"; tss_id "TSS5829";
LG2	Cufflinks	exon	624456	624905	.	+	.	gene_id "XLOC_003833"; transcript_id "TCONS_00012012"; exon_number "6"; gene_name "gene27466-v1.0-hybrid"; oId "TCONS_00012740"; nearest_ref "PAC:27261995"; class_code "o"; tss_id "TSS5829";
LG2	Cufflinks	exon	625081	625206	.	+	.	gene_id "XLOC_003833"; transcript_id "TCONS_00012012"; exon_number "7"; gene_name "gene27466-v1.0-hybrid"; oId "TCONS_00012740"; nearest_ref "PAC:27261995"; class_code "o"; tss_id "TSS5829";
LG2	Cufflinks	exon	625449	625647	.	+	.	gene_id "XLOC_003833"; transcript_id "TCONS_00012012"; exon_number "8"; gene_name "gene27466-v1.0-hybrid"; oId "TCONS_00012740"; nearest_ref "PAC:27261995"; class_code "o"; tss_id "TSS5829";
LG2	Cufflinks	exon	620346	620431	.	+	.	gene_id "XLOC_003833"; transcript_id "TCONS_00012011"; exon_number "1"; gene_name "gene27466-v1.0-hybrid"; oId "TCONS_00012739"; nearest_ref "PAC:27261995"; class_code "o"; tss_id "TSS5829";
LG2	Cufflinks	exon	620761	620841	.	+	.	gene_id "XLOC_003833"; transcript_id "TCONS_00012011"; exon_number "2"; gene_name "gene27466-v1.0-hybrid"; oId "TCONS_00012739"; nearest_ref "PAC:27261995"; class_code "o"; tss_id "TSS5829";
LG2	Cufflinks	exon	621016	621077	.	+	.	gene_id "XLOC_003833"; transcript_id "TCONS_00012011"; exon_number "3"; gene_name "gene27466-v1.0-hybrid"; oId "TCONS_00012739"; nearest_ref "PAC:27261995"; class_code "o"; tss_id "TSS5829";
LG2	Cufflinks	exon	621343	622724	.	+	.	gene_id "XLOC_003833"; transcript_id "TCONS_00012011"; exon_number "4"; gene_name "gene27466-v1.0-hybrid"; oId "TCONS_00012739"; nearest_ref "PAC:27261995"; class_code "o"; tss_id "TSS5829";
LG2	Cufflinks	exon	622819	622975	.	+	.	gene_id "XLOC_003833"; transcript_id "TCONS_00012011"; exon_number "5"; gene_name "gene27466-v1.0-hybrid"; oId "TCONS_00012739"; nearest_ref "PAC:27261995"; class_code "o"; tss_id "TSS5829";
LG2	Cufflinks	exon	624456	624905	.	+	.	gene_id "XLOC_003833"; transcript_id "TCONS_00012011"; exon_number "6"; gene_name "gene27466-v1.0-hybrid"; oId "TCONS_00012739"; nearest_ref "PAC:27261995"; class_code "o"; tss_id "TSS5829";
LG2	Cufflinks	exon	625066	625206	.	+	.	gene_id "XLOC_003833"; transcript_id "TCONS_00012011"; exon_number "7"; gene_name "gene27466-v1.0-hybrid"; oId "TCONS_00012739"; nearest_ref "PAC:27261995"; class_code "o"; tss_id "TSS5829";
LG2	Cufflinks	exon	625449	625647	.	+	.	gene_id "XLOC_003833"; transcript_id "TCONS_00012011"; exon_number "8"; gene_name "gene27466-v1.0-hybrid"; oId "TCONS_00012739"; nearest_ref "PAC:27261995"; class_code "o"; tss_id "TSS5829";
LG2	Cufflinks	exon	620456	620602	.	+	.	gene_id "XLOC_003833"; transcript_id "TCONS_00012015"; exon_number "1"; gene_name "gene27466-v1.0-hybrid"; oId "TCONS_00012743"; nearest_ref "PAC:27261995"; class_code "o"; tss_id "TSS5830";
LG2	Cufflinks	exon	620761	620841	.	+	.	gene_id "XLOC_003833"; transcript_id "TCONS_00012015"; exon_number "2"; gene_name "gene27466-v1.0-hybrid"; oId "TCONS_00012743"; nearest_ref "PAC:27261995"; class_code "o"; tss_id "TSS5830";
LG2	Cufflinks	exon	621343	622724	.	+	.	gene_id "XLOC_003833"; transcript_id "TCONS_00012015"; exon_number "3"; gene_name "gene27466-v1.0-hybrid"; oId "TCONS_00012743"; nearest_ref "PAC:27261995"; class_code "o"; tss_id "TSS5830";
LG2	Cufflinks	exon	622819	622975	.	+	.	gene_id "XLOC_003833"; transcript_id "TCONS_00012015"; exon_number "4"; gene_name "gene27466-v1.0-hybrid"; oId "TCONS_00012743"; nearest_ref "PAC:27261995"; class_code "o"; tss_id "TSS5830";
LG2	Cufflinks	exon	624456	624905	.	+	.	gene_id "XLOC_003833"; transcript_id "TCONS_00012015"; exon_number "5"; gene_name "gene27466-v1.0-hybrid"; oId "TCONS_00012743"; nearest_ref "PAC:27261995"; class_code "o"; tss_id "TSS5830";
LG2	Cufflinks	exon	625081	625206	.	+	.	gene_id "XLOC_003833"; transcript_id "TCONS_00012015"; exon_number "6"; gene_name "gene27466-v1.0-hybrid"; oId "TCONS_00012743"; nearest_ref "PAC:27261995"; class_code "o"; tss_id "TSS5830";
LG2	Cufflinks	exon	628124	628139	.	+	.	gene_id "XLOC_003833"; transcript_id "TCONS_00012015"; exon_number "7"; gene_name "gene27466-v1.0-hybrid"; oId "TCONS_00012743"; nearest_ref "PAC:27261995"; class_code "o"; tss_id "TSS5830";
LG2	Cufflinks	exon	631545	631658	.	+	.	gene_id "XLOC_003835"; transcript_id "TCONS_00012019"; exon_number "1"; oId "TCONS_00012747"; class_code "u"; tss_id "TSS5834";
LG2	Cufflinks	exon	631811	631910	.	+	.	gene_id "XLOC_003835"; transcript_id "TCONS_00012019"; exon_number "2"; oId "TCONS_00012747"; class_code "u"; tss_id "TSS5834";
LG2	Cufflinks	exon	632152	633071	.	+	.	gene_id "XLOC_003835"; transcript_id "TCONS_00012019"; exon_number "3"; oId "TCONS_00012747"; class_code "u"; tss_id "TSS5834";
LG2	Cufflinks	exon	633690	633715	.	+	.	gene_id "XLOC_003836"; transcript_id "TCONS_00012022"; exon_number "1"; oId "TCONS_00012750"; class_code "u"; tss_id "TSS5836";
LG2	Cufflinks	exon	633928	634007	.	+	.	gene_id "XLOC_003836"; transcript_id "TCONS_00012022"; exon_number "2"; oId "TCONS_00012750"; class_code "u"; tss_id "TSS5836";
LG2	Cufflinks	exon	634813	635531	.	+	.	gene_id "XLOC_003836"; transcript_id "TCONS_00012022"; exon_number "3"; oId "TCONS_00012750"; class_code "u"; tss_id "TSS5836";
LG2	Cufflinks	exon	645693	646633	.	+	.	gene_id "XLOC_003838"; transcript_id "TCONS_00012025"; exon_number "1"; oId "TCONS_00012754"; class_code "u"; tss_id "TSS5838";
LG2	Cufflinks	exon	645703	645850	.	+	.	gene_id "XLOC_003838"; transcript_id "TCONS_00012026"; exon_number "1"; oId "TCONS_00012755"; class_code "u"; tss_id "TSS5838";
LG2	Cufflinks	exon	646634	647848	.	+	.	gene_id "XLOC_003838"; transcript_id "TCONS_00012026"; exon_number "2"; oId "TCONS_00012755"; class_code "u"; tss_id "TSS5838";
LG2	Cufflinks	exon	673768	673782	.	+	.	gene_id "XLOC_003839"; transcript_id "TCONS_00012027"; exon_number "1"; gene_name "gene27470-v1.0-hybrid"; oId "TCONS_00012756"; nearest_ref "PAC:27263306"; class_code "x"; tss_id "TSS5839";
LG2	Cufflinks	exon	678353	679186	.	+	.	gene_id "XLOC_003839"; transcript_id "TCONS_00012027"; exon_number "2"; gene_name "gene27470-v1.0-hybrid"; oId "TCONS_00012756"; nearest_ref "PAC:27263306"; class_code "x"; tss_id "TSS5839";
LG2	Cufflinks	exon	710644	710854	.	+	.	gene_id "XLOC_003842"; transcript_id "TCONS_00012032"; exon_number "1"; gene_name "gene27474-v1.0-hybrid"; oId "TCONS_00012761"; nearest_ref "PAC:27265365"; class_code "o"; tss_id "TSS5844";
LG2	Cufflinks	exon	711173	711256	.	+	.	gene_id "XLOC_003842"; transcript_id "TCONS_00012032"; exon_number "2"; gene_name "gene27474-v1.0-hybrid"; oId "TCONS_00012761"; nearest_ref "PAC:27265365"; class_code "o"; tss_id "TSS5844";
LG2	Cufflinks	exon	711402	711470	.	+	.	gene_id "XLOC_003842"; transcript_id "TCONS_00012032"; exon_number "3"; gene_name "gene27474-v1.0-hybrid"; oId "TCONS_00012761"; nearest_ref "PAC:27265365"; class_code "o"; tss_id "TSS5844";
LG2	Cufflinks	exon	711564	712774	.	+	.	gene_id "XLOC_003842"; transcript_id "TCONS_00012032"; exon_number "4"; gene_name "gene27474-v1.0-hybrid"; oId "TCONS_00012761"; nearest_ref "PAC:27265365"; class_code "o"; tss_id "TSS5844";
LG2	Cufflinks	exon	713602	713658	.	+	.	gene_id "XLOC_003842"; transcript_id "TCONS_00012032"; exon_number "5"; gene_name "gene27474-v1.0-hybrid"; oId "TCONS_00012761"; nearest_ref "PAC:27265365"; class_code "o"; tss_id "TSS5844";
LG2	Cufflinks	exon	714453	714920	.	+	.	gene_id "XLOC_003842"; transcript_id "TCONS_00012032"; exon_number "6"; gene_name "gene27474-v1.0-hybrid"; oId "TCONS_00012761"; nearest_ref "PAC:27265365"; class_code "o"; tss_id "TSS5844";
LG2	Cufflinks	exon	715907	716368	.	+	.	gene_id "XLOC_003842"; transcript_id "TCONS_00012032"; exon_number "7"; gene_name "gene27474-v1.0-hybrid"; oId "TCONS_00012761"; nearest_ref "PAC:27265365"; class_code "o"; tss_id "TSS5844";
LG2	Cufflinks	exon	710679	710745	.	+	.	gene_id "XLOC_003842"; transcript_id "TCONS_00012033"; exon_number "1"; gene_name "gene27474-v1.0-hybrid"; oId "TCONS_00012762"; nearest_ref "PAC:27265365"; class_code "o"; tss_id "TSS5844";
LG2	Cufflinks	exon	711173	711256	.	+	.	gene_id "XLOC_003842"; transcript_id "TCONS_00012033"; exon_number "2"; gene_name "gene27474-v1.0-hybrid"; oId "TCONS_00012762"; nearest_ref "PAC:27265365"; class_code "o"; tss_id "TSS5844";
LG2	Cufflinks	exon	711402	711470	.	+	.	gene_id "XLOC_003842"; transcript_id "TCONS_00012033"; exon_number "3"; gene_name "gene27474-v1.0-hybrid"; oId "TCONS_00012762"; nearest_ref "PAC:27265365"; class_code "o"; tss_id "TSS5844";
LG2	Cufflinks	exon	711564	713524	.	+	.	gene_id "XLOC_003842"; transcript_id "TCONS_00012033"; exon_number "4"; gene_name "gene27474-v1.0-hybrid"; oId "TCONS_00012762"; nearest_ref "PAC:27265365"; class_code "o"; tss_id "TSS5844";
LG2	Cufflinks	exon	713602	714920	.	+	.	gene_id "XLOC_003842"; transcript_id "TCONS_00012033"; exon_number "5"; gene_name "gene27474-v1.0-hybrid"; oId "TCONS_00012762"; nearest_ref "PAC:27265365"; class_code "o"; tss_id "TSS5844";
LG2	Cufflinks	exon	715907	716368	.	+	.	gene_id "XLOC_003842"; transcript_id "TCONS_00012033"; exon_number "6"; gene_name "gene27474-v1.0-hybrid"; oId "TCONS_00012762"; nearest_ref "PAC:27265365"; class_code "o"; tss_id "TSS5844";
LG2	Cufflinks	exon	724705	724712	.	+	.	gene_id "XLOC_003843"; transcript_id "TCONS_00012034"; exon_number "1"; gene_name "gene27476-v1.0-hybrid"; oId "TCONS_00012763"; nearest_ref "PAC:27262460"; class_code "o"; tss_id "TSS5845";
LG2	Cufflinks	exon	729658	731010	.	+	.	gene_id "XLOC_003843"; transcript_id "TCONS_00012034"; exon_number "2"; gene_name "gene27476-v1.0-hybrid"; oId "TCONS_00012763"; nearest_ref "PAC:27262460"; class_code "o"; tss_id "TSS5845";
LG2	Cufflinks	exon	1172528	1172533	.	+	.	gene_id "XLOC_003872"; transcript_id "TCONS_00012180"; exon_number "1"; gene_name "gene27535-v1.0-hybrid"; oId "TCONS_00012917"; nearest_ref "PAC:27265256"; class_code "o"; tss_id "TSS5889";
LG2	Cufflinks	exon	1176086	1176529	.	+	.	gene_id "XLOC_003872"; transcript_id "TCONS_00012180"; exon_number "2"; gene_name "gene27535-v1.0-hybrid"; oId "TCONS_00012917"; nearest_ref "PAC:27265256"; class_code "o"; tss_id "TSS5889";
LG2	Cufflinks	exon	1429650	1429813	.	+	.	gene_id "XLOC_003890"; transcript_id "TCONS_00012248"; exon_number "1"; oId "TCONS_00012991"; class_code "u"; tss_id "TSS5919";
LG2	Cufflinks	exon	1430806	1430950	.	+	.	gene_id "XLOC_003890"; transcript_id "TCONS_00012248"; exon_number "2"; oId "TCONS_00012991"; class_code "u"; tss_id "TSS5919";
LG2	Cufflinks	exon	1431195	1431474	.	+	.	gene_id "XLOC_003890"; transcript_id "TCONS_00012248"; exon_number "3"; oId "TCONS_00012991"; class_code "u"; tss_id "TSS5919";
LG2	Cufflinks	exon	1429668	1429813	.	+	.	gene_id "XLOC_003890"; transcript_id "TCONS_00012250"; exon_number "1"; oId "TCONS_00012993"; class_code "u"; tss_id "TSS5919";
LG2	Cufflinks	exon	1430793	1430950	.	+	.	gene_id "XLOC_003890"; transcript_id "TCONS_00012250"; exon_number "2"; oId "TCONS_00012993"; class_code "u"; tss_id "TSS5919";
LG2	Cufflinks	exon	1431195	1431474	.	+	.	gene_id "XLOC_003890"; transcript_id "TCONS_00012250"; exon_number "3"; oId "TCONS_00012993"; class_code "u"; tss_id "TSS5919";
LG2	Cufflinks	exon	1429710	1429813	.	+	.	gene_id "XLOC_003890"; transcript_id "TCONS_00012251"; exon_number "1"; oId "TCONS_00012994"; class_code "u"; tss_id "TSS5919";
LG2	Cufflinks	exon	1430793	1431474	.	+	.	gene_id "XLOC_003890"; transcript_id "TCONS_00012251"; exon_number "2"; oId "TCONS_00012994"; class_code "u"; tss_id "TSS5919";
LG2	Cufflinks	exon	1642644	1642650	.	+	.	gene_id "XLOC_003906"; transcript_id "TCONS_00012315"; exon_number "1"; gene_name "gene27610-v1.0-hybrid"; oId "TCONS_00013060"; nearest_ref "PAC:27261496"; class_code "o"; tss_id "TSS5946";
LG2	Cufflinks	exon	1645969	1646360	.	+	.	gene_id "XLOC_003906"; transcript_id "TCONS_00012315"; exon_number "2"; gene_name "gene27610-v1.0-hybrid"; oId "TCONS_00013060"; nearest_ref "PAC:27261496"; class_code "o"; tss_id "TSS5946";
LG2	Cufflinks	exon	1677837	1678381	.	+	.	gene_id "XLOC_003911"; transcript_id "TCONS_00012326"; exon_number "1"; oId "TCONS_00013073"; class_code "u"; tss_id "TSS5952";
LG2	Cufflinks	exon	1765936	1767166	.	+	.	gene_id "XLOC_003919"; transcript_id "TCONS_00012358"; exon_number "1"; oId "TCONS_00013107"; class_code "u"; tss_id "TSS5960";
LG2	Cufflinks	exon	1768526	1768676	.	+	.	gene_id "XLOC_003919"; transcript_id "TCONS_00012358"; exon_number "2"; oId "TCONS_00013107"; class_code "u"; tss_id "TSS5960";
LG2	Cufflinks	exon	1768818	1768968	.	+	.	gene_id "XLOC_003919"; transcript_id "TCONS_00012358"; exon_number "3"; oId "TCONS_00013107"; class_code "u"; tss_id "TSS5960";
LG2	Cufflinks	exon	1765938	1766178	.	+	.	gene_id "XLOC_003919"; transcript_id "TCONS_00012360"; exon_number "1"; oId "TCONS_00013109"; class_code "u"; tss_id "TSS5960";
LG2	Cufflinks	exon	1766303	1768676	.	+	.	gene_id "XLOC_003919"; transcript_id "TCONS_00012360"; exon_number "2"; oId "TCONS_00013109"; class_code "u"; tss_id "TSS5960";
LG2	Cufflinks	exon	1768818	1768968	.	+	.	gene_id "XLOC_003919"; transcript_id "TCONS_00012360"; exon_number "3"; oId "TCONS_00013109"; class_code "u"; tss_id "TSS5960";
LG2	Cufflinks	exon	1765938	1766178	.	+	.	gene_id "XLOC_003919"; transcript_id "TCONS_00012359"; exon_number "1"; oId "TCONS_00013108"; class_code "u"; tss_id "TSS5960";
LG2	Cufflinks	exon	1766303	1766401	.	+	.	gene_id "XLOC_003919"; transcript_id "TCONS_00012359"; exon_number "2"; oId "TCONS_00013108"; class_code "u"; tss_id "TSS5960";
LG2	Cufflinks	exon	1767068	1767501	.	+	.	gene_id "XLOC_003919"; transcript_id "TCONS_00012359"; exon_number "3"; oId "TCONS_00013108"; class_code "u"; tss_id "TSS5960";
LG2	Cufflinks	exon	1767637	1768676	.	+	.	gene_id "XLOC_003919"; transcript_id "TCONS_00012359"; exon_number "4"; oId "TCONS_00013108"; class_code "u"; tss_id "TSS5960";
LG2	Cufflinks	exon	1768818	1768968	.	+	.	gene_id "XLOC_003919"; transcript_id "TCONS_00012359"; exon_number "5"; oId "TCONS_00013108"; class_code "u"; tss_id "TSS5960";
LG2	Cufflinks	exon	1765940	1766178	.	+	.	gene_id "XLOC_003919"; transcript_id "TCONS_00012361"; exon_number "1"; oId "TCONS_00013110"; class_code "u"; tss_id "TSS5960";
LG2	Cufflinks	exon	1766303	1766401	.	+	.	gene_id "XLOC_003919"; transcript_id "TCONS_00012361"; exon_number "2"; oId "TCONS_00013110"; class_code "u"; tss_id "TSS5960";
LG2	Cufflinks	exon	1767068	1767166	.	+	.	gene_id "XLOC_003919"; transcript_id "TCONS_00012361"; exon_number "3"; oId "TCONS_00013110"; class_code "u"; tss_id "TSS5960";
LG2	Cufflinks	exon	1768526	1768968	.	+	.	gene_id "XLOC_003919"; transcript_id "TCONS_00012361"; exon_number "4"; oId "TCONS_00013110"; class_code "u"; tss_id "TSS5960";
LG2	Cufflinks	exon	1837036	1837540	.	+	.	gene_id "XLOC_003928"; transcript_id "TCONS_00012376"; exon_number "1"; oId "TCONS_00013126"; class_code "u"; tss_id "TSS5969";
LG2	Cufflinks	exon	1840236	1840483	.	+	.	gene_id "XLOC_003928"; transcript_id "TCONS_00012376"; exon_number "2"; oId "TCONS_00013126"; class_code "u"; tss_id "TSS5969";
LG2	Cufflinks	exon	1838082	1838497	.	+	.	gene_id "XLOC_003928"; transcript_id "TCONS_00012380"; exon_number "1"; oId "TCONS_00013130"; class_code "u"; tss_id "TSS5970";
LG2	Cufflinks	exon	1838952	1839505	.	+	.	gene_id "XLOC_003928"; transcript_id "TCONS_00012380"; exon_number "2"; oId "TCONS_00013130"; class_code "u"; tss_id "TSS5970";
LG2	Cufflinks	exon	1840236	1840483	.	+	.	gene_id "XLOC_003928"; transcript_id "TCONS_00012380"; exon_number "3"; oId "TCONS_00013130"; class_code "u"; tss_id "TSS5970";
LG2	Cufflinks	exon	1870335	1870667	.	+	.	gene_id "XLOC_003931"; transcript_id "TCONS_00012384"; exon_number "1"; oId "TCONS_00013134"; class_code "u"; tss_id "TSS5973";
LG2	Cufflinks	exon	1870802	1871826	.	+	.	gene_id "XLOC_003931"; transcript_id "TCONS_00012384"; exon_number "2"; oId "TCONS_00013134"; class_code "u"; tss_id "TSS5973";
LG2	Cufflinks	exon	1870335	1870667	.	+	.	gene_id "XLOC_003931"; transcript_id "TCONS_00012383"; exon_number "1"; oId "TCONS_00013133"; class_code "u"; tss_id "TSS5973";
LG2	Cufflinks	exon	1870802	1870880	.	+	.	gene_id "XLOC_003931"; transcript_id "TCONS_00012383"; exon_number "2"; oId "TCONS_00013133"; class_code "u"; tss_id "TSS5973";
LG2	Cufflinks	exon	1871425	1871826	.	+	.	gene_id "XLOC_003931"; transcript_id "TCONS_00012383"; exon_number "3"; oId "TCONS_00013133"; class_code "u"; tss_id "TSS5973";
LG2	Cufflinks	exon	1870453	1870667	.	+	.	gene_id "XLOC_003931"; transcript_id "TCONS_00012385"; exon_number "1"; oId "TCONS_00013135"; class_code "u"; tss_id "TSS5974";
LG2	Cufflinks	exon	1870802	1870875	.	+	.	gene_id "XLOC_003931"; transcript_id "TCONS_00012385"; exon_number "2"; oId "TCONS_00013135"; class_code "u"; tss_id "TSS5974";
LG2	Cufflinks	exon	1871425	1871826	.	+	.	gene_id "XLOC_003931"; transcript_id "TCONS_00012385"; exon_number "3"; oId "TCONS_00013135"; class_code "u"; tss_id "TSS5974";
LG2	Cufflinks	exon	2027254	2028132	.	+	.	gene_id "XLOC_003944"; transcript_id "TCONS_00012402"; exon_number "1"; oId "TCONS_00013153"; class_code "u"; tss_id "TSS5989";
LG2	Cufflinks	exon	2028221	2028296	.	+	.	gene_id "XLOC_003944"; transcript_id "TCONS_00012402"; exon_number "2"; oId "TCONS_00013153"; class_code "u"; tss_id "TSS5989";
LG2	Cufflinks	exon	2028901	2029068	.	+	.	gene_id "XLOC_003944"; transcript_id "TCONS_00012402"; exon_number "3"; oId "TCONS_00013153"; class_code "u"; tss_id "TSS5989";
LG2	Cufflinks	exon	2095202	2095210	.	+	.	gene_id "XLOC_003950"; transcript_id "TCONS_00012414"; exon_number "1"; gene_name "gene08174-v1.0-hybrid"; oId "TCONS_00013165"; nearest_ref "PAC:27263202"; class_code "o"; tss_id "TSS5997";
LG2	Cufflinks	exon	2099415	2100066	.	+	.	gene_id "XLOC_003950"; transcript_id "TCONS_00012414"; exon_number "2"; gene_name "gene08174-v1.0-hybrid"; oId "TCONS_00013165"; nearest_ref "PAC:27263202"; class_code "o"; tss_id "TSS5997";
LG2	Cufflinks	exon	2346190	2346715	.	+	.	gene_id "XLOC_003963"; transcript_id "TCONS_00012454"; exon_number "1"; gene_name "gene01042-v1.0-hybrid"; oId "TCONS_00013209"; nearest_ref "PAC:27264802"; class_code "o"; tss_id "TSS6022";
LG2	Cufflinks	exon	2502666	2502670	.	+	.	gene_id "XLOC_003975"; transcript_id "TCONS_00012515"; exon_number "1"; gene_name "gene00448-v1.0-hybrid"; oId "TCONS_00013274"; nearest_ref "PAC:27263633"; class_code "x"; tss_id "TSS6048";
LG2	Cufflinks	exon	2505570	2505860	.	+	.	gene_id "XLOC_003975"; transcript_id "TCONS_00012515"; exon_number "2"; gene_name "gene00448-v1.0-hybrid"; oId "TCONS_00013274"; nearest_ref "PAC:27263633"; class_code "x"; tss_id "TSS6048";
LG2	Cufflinks	exon	2869203	2869588	.	+	.	gene_id "XLOC_003996"; transcript_id "TCONS_00012560"; exon_number "1"; oId "TCONS_00013322"; class_code "u"; tss_id "TSS6073";
LG2	Cufflinks	exon	2869781	2870490	.	+	.	gene_id "XLOC_003996"; transcript_id "TCONS_00012560"; exon_number "2"; oId "TCONS_00013322"; class_code "u"; tss_id "TSS6073";
LG2	Cufflinks	exon	3168711	3168716	.	+	.	gene_id "XLOC_004018"; transcript_id "TCONS_00012604"; exon_number "1"; gene_name "gene23719-v1.0-hybrid"; oId "TCONS_00013372"; nearest_ref "PAC:27262291"; class_code "o"; tss_id "TSS6106";
LG2	Cufflinks	exon	3170883	3171174	.	+	.	gene_id "XLOC_004018"; transcript_id "TCONS_00012604"; exon_number "2"; gene_name "gene23719-v1.0-hybrid"; oId "TCONS_00013372"; nearest_ref "PAC:27262291"; class_code "o"; tss_id "TSS6106";
LG2	Cufflinks	exon	3473144	3473522	.	+	.	gene_id "XLOC_004044"; transcript_id "TCONS_00012683"; exon_number "1"; gene_name "gene24978-v1.0-hybrid"; oId "TCONS_00013458"; nearest_ref "PAC:27263179"; class_code "x"; tss_id "TSS6146";
LG2	Cufflinks	exon	3477212	3477523	.	+	.	gene_id "XLOC_004044"; transcript_id "TCONS_00012683"; exon_number "2"; gene_name "gene24978-v1.0-hybrid"; oId "TCONS_00013458"; nearest_ref "PAC:27263179"; class_code "x"; tss_id "TSS6146";
LG2	Cufflinks	exon	3473180	3473339	.	+	.	gene_id "XLOC_004044"; transcript_id "TCONS_00012684"; exon_number "1"; gene_name "gene24978-v1.0-hybrid"; oId "TCONS_00013459"; nearest_ref "PAC:27263179"; class_code "x"; tss_id "TSS6146";
LG2	Cufflinks	exon	3477336	3477523	.	+	.	gene_id "XLOC_004044"; transcript_id "TCONS_00012684"; exon_number "2"; gene_name "gene24978-v1.0-hybrid"; oId "TCONS_00013459"; nearest_ref "PAC:27263179"; class_code "x"; tss_id "TSS6146";
LG2	Cufflinks	exon	3473182	3473562	.	+	.	gene_id "XLOC_004044"; transcript_id "TCONS_00012685"; exon_number "1"; gene_name "gene24978-v1.0-hybrid"; oId "TCONS_00013460"; nearest_ref "PAC:27263179"; class_code "x"; tss_id "TSS6146";
LG2	Cufflinks	exon	3477469	3477523	.	+	.	gene_id "XLOC_004044"; transcript_id "TCONS_00012685"; exon_number "2"; gene_name "gene24978-v1.0-hybrid"; oId "TCONS_00013460"; nearest_ref "PAC:27263179"; class_code "x"; tss_id "TSS6146";
LG2	Cufflinks	exon	3474554	3474558	.	+	.	gene_id "XLOC_004044"; transcript_id "TCONS_00012686"; exon_number "1"; gene_name "gene24978-v1.0-hybrid"; oId "TCONS_00013461"; nearest_ref "PAC:27263179"; class_code "x"; tss_id "TSS6147";
LG2	Cufflinks	exon	3477209	3477523	.	+	.	gene_id "XLOC_004044"; transcript_id "TCONS_00012686"; exon_number "2"; gene_name "gene24978-v1.0-hybrid"; oId "TCONS_00013461"; nearest_ref "PAC:27263179"; class_code "x"; tss_id "TSS6147";
LG2	Cufflinks	exon	3718319	3718424	.	+	.	gene_id "XLOC_004056"; transcript_id "TCONS_00012712"; exon_number "1"; oId "TCONS_00013489"; class_code "u"; tss_id "TSS6164";
LG2	Cufflinks	exon	3718512	3718580	.	+	.	gene_id "XLOC_004056"; transcript_id "TCONS_00012712"; exon_number "2"; oId "TCONS_00013489"; class_code "u"; tss_id "TSS6164";
LG2	Cufflinks	exon	3720910	3720972	.	+	.	gene_id "XLOC_004056"; transcript_id "TCONS_00012712"; exon_number "3"; oId "TCONS_00013489"; class_code "u"; tss_id "TSS6164";
LG2	Cufflinks	exon	3721053	3721182	.	+	.	gene_id "XLOC_004056"; transcript_id "TCONS_00012712"; exon_number "4"; oId "TCONS_00013489"; class_code "u"; tss_id "TSS6164";
LG2	Cufflinks	exon	3725713	3725784	.	+	.	gene_id "XLOC_004056"; transcript_id "TCONS_00012712"; exon_number "5"; oId "TCONS_00013489"; class_code "u"; tss_id "TSS6164";
LG2	Cufflinks	exon	3725917	3725969	.	+	.	gene_id "XLOC_004056"; transcript_id "TCONS_00012712"; exon_number "6"; oId "TCONS_00013489"; class_code "u"; tss_id "TSS6164";
LG2	Cufflinks	exon	3727284	3727515	.	+	.	gene_id "XLOC_004056"; transcript_id "TCONS_00012714"; exon_number "1"; gene_name "gene25258-v1.0-hybrid"; oId "TCONS_00013491"; nearest_ref "PAC:27262258"; class_code "x"; tss_id "TSS6166";
LG2	Cufflinks	exon	3727757	3728635	.	+	.	gene_id "XLOC_004056"; transcript_id "TCONS_00012714"; exon_number "2"; gene_name "gene25258-v1.0-hybrid"; oId "TCONS_00013491"; nearest_ref "PAC:27262258"; class_code "x"; tss_id "TSS6166";
LG2	Cufflinks	exon	3996537	3998039	.	+	.	gene_id "XLOC_004066"; transcript_id "TCONS_00012738"; exon_number "1"; oId "TCONS_00013517"; class_code "u"; tss_id "TSS6182";
LG2	Cufflinks	exon	3998928	3999279	.	+	.	gene_id "XLOC_004066"; transcript_id "TCONS_00012738"; exon_number "2"; oId "TCONS_00013517"; class_code "u"; tss_id "TSS6182";
LG2	Cufflinks	exon	3996537	3999279	.	+	.	gene_id "XLOC_004066"; transcript_id "TCONS_00012737"; exon_number "1"; oId "TCONS_00013516"; class_code "u"; tss_id "TSS6182";
LG2	Cufflinks	exon	3996537	3998118	.	+	.	gene_id "XLOC_004066"; transcript_id "TCONS_00012740"; exon_number "1"; gene_name "gene25232-v1.0-hybrid"; oId "TCONS_00013519"; nearest_ref "PAC:27264731"; class_code "o"; tss_id "TSS6182";
LG2	Cufflinks	exon	4001734	4001741	.	+	.	gene_id "XLOC_004066"; transcript_id "TCONS_00012740"; exon_number "2"; gene_name "gene25232-v1.0-hybrid"; oId "TCONS_00013519"; nearest_ref "PAC:27264731"; class_code "o"; tss_id "TSS6182";
LG2	Cufflinks	exon	3996537	3998253	.	+	.	gene_id "XLOC_004066"; transcript_id "TCONS_00012739"; exon_number "1"; gene_name "gene25232-v1.0-hybrid"; oId "TCONS_00013518"; nearest_ref "PAC:27264731"; class_code "o"; tss_id "TSS6182";
LG2	Cufflinks	exon	4001734	4001741	.	+	.	gene_id "XLOC_004066"; transcript_id "TCONS_00012739"; exon_number "2"; gene_name "gene25232-v1.0-hybrid"; oId "TCONS_00013518"; nearest_ref "PAC:27264731"; class_code "o"; tss_id "TSS6182";
LG2	Cufflinks	exon	4128490	4128530	.	+	.	gene_id "XLOC_004078"; transcript_id "TCONS_00012769"; exon_number "1"; gene_name "gene19657-v1.0-hybrid"; oId "TCONS_00013554"; nearest_ref "PAC:27262411"; class_code "o"; tss_id "TSS6198";
LG2	Cufflinks	exon	4128734	4128807	.	+	.	gene_id "XLOC_004078"; transcript_id "TCONS_00012769"; exon_number "2"; gene_name "gene19657-v1.0-hybrid"; oId "TCONS_00013554"; nearest_ref "PAC:27262411"; class_code "o"; tss_id "TSS6198";
LG2	Cufflinks	exon	4130662	4130883	.	+	.	gene_id "XLOC_004078"; transcript_id "TCONS_00012769"; exon_number "3"; gene_name "gene19657-v1.0-hybrid"; oId "TCONS_00013554"; nearest_ref "PAC:27262411"; class_code "o"; tss_id "TSS6198";
LG2	Cufflinks	exon	4187879	4188199	.	+	.	gene_id "XLOC_004082"; transcript_id "TCONS_00012780"; exon_number "1"; gene_name "gene19680-v1.0-hybrid"; oId "TCONS_00013566"; nearest_ref "PAC:27263159"; class_code "x"; tss_id "TSS6204";
LG2	Cufflinks	exon	4188278	4188310	.	+	.	gene_id "XLOC_004082"; transcript_id "TCONS_00012780"; exon_number "2"; gene_name "gene19680-v1.0-hybrid"; oId "TCONS_00013566"; nearest_ref "PAC:27263159"; class_code "x"; tss_id "TSS6204";
LG2	Cufflinks	exon	4380625	4380951	.	+	.	gene_id "XLOC_004102"; transcript_id "TCONS_00012863"; exon_number "1"; gene_name "gene31882-v1.0-hybrid"; oId "TCONS_00013652"; nearest_ref "PAC:27263909"; class_code "x"; tss_id "TSS6234";
LG2	Cufflinks	exon	4381106	4381135	.	+	.	gene_id "XLOC_004102"; transcript_id "TCONS_00012863"; exon_number "2"; gene_name "gene31882-v1.0-hybrid"; oId "TCONS_00013652"; nearest_ref "PAC:27263909"; class_code "x"; tss_id "TSS6234";
LG2	Cufflinks	exon	4468914	4468972	.	+	.	gene_id "XLOC_004109"; transcript_id "TCONS_00012881"; exon_number "1"; oId "TCONS_00013671"; class_code "u"; tss_id "TSS6242";
LG2	Cufflinks	exon	4469737	4470293	.	+	.	gene_id "XLOC_004109"; transcript_id "TCONS_00012881"; exon_number "2"; oId "TCONS_00013671"; class_code "u"; tss_id "TSS6242";
LG2	Cufflinks	exon	4497861	4499722	.	+	.	gene_id "XLOC_004110"; transcript_id "TCONS_00012882"; exon_number "1"; gene_name "gene31900-v1.0-hybrid"; oId "TCONS_00013672"; nearest_ref "PAC:27261793"; class_code "x"; tss_id "TSS6243";
LG2	Cufflinks	exon	4504303	4504308	.	+	.	gene_id "XLOC_004110"; transcript_id "TCONS_00012882"; exon_number "2"; gene_name "gene31900-v1.0-hybrid"; oId "TCONS_00013672"; nearest_ref "PAC:27261793"; class_code "x"; tss_id "TSS6243";
LG2	Cufflinks	exon	4510029	4510263	.	+	.	gene_id "XLOC_004111"; transcript_id "TCONS_00012884"; exon_number "1"; oId "TCONS_00013674"; class_code "u"; tss_id "TSS6245";
LG2	Cufflinks	exon	4511306	4511378	.	+	.	gene_id "XLOC_004111"; transcript_id "TCONS_00012884"; exon_number "2"; oId "TCONS_00013674"; class_code "u"; tss_id "TSS6245";
LG2	Cufflinks	exon	4511555	4511870	.	+	.	gene_id "XLOC_004111"; transcript_id "TCONS_00012884"; exon_number "3"; oId "TCONS_00013674"; class_code "u"; tss_id "TSS6245";
LG2	Cufflinks	exon	4635813	4636030	.	+	.	gene_id "XLOC_004118"; transcript_id "TCONS_00012913"; exon_number "1"; oId "TCONS_00013704"; class_code "u"; tss_id "TSS6256";
LG2	Cufflinks	exon	4636276	4636607	.	+	.	gene_id "XLOC_004118"; transcript_id "TCONS_00012913"; exon_number "2"; oId "TCONS_00013704"; class_code "u"; tss_id "TSS6256";
LG2	Cufflinks	exon	4636885	4636971	.	+	.	gene_id "XLOC_004118"; transcript_id "TCONS_00012915"; exon_number "1"; oId "TCONS_00013706"; class_code "u"; tss_id "TSS6257";
LG2	Cufflinks	exon	4637418	4637777	.	+	.	gene_id "XLOC_004118"; transcript_id "TCONS_00012915"; exon_number "2"; oId "TCONS_00013706"; class_code "u"; tss_id "TSS6257";
LG2	Cufflinks	exon	4835250	4835844	.	+	.	gene_id "XLOC_004132"; transcript_id "TCONS_00012986"; exon_number "1"; oId "TCONS_00013783"; class_code "u"; tss_id "TSS6282";
LG2	Cufflinks	exon	5037358	5037624	.	+	.	gene_id "XLOC_004143"; transcript_id "TCONS_00013025"; exon_number "1"; oId "TCONS_00013824"; class_code "u"; tss_id "TSS6301";
LG2	Cufflinks	exon	5038410	5038506	.	+	.	gene_id "XLOC_004143"; transcript_id "TCONS_00013025"; exon_number "2"; oId "TCONS_00013824"; class_code "u"; tss_id "TSS6301";
LG2	Cufflinks	exon	5038753	5038958	.	+	.	gene_id "XLOC_004143"; transcript_id "TCONS_00013025"; exon_number "3"; oId "TCONS_00013824"; class_code "u"; tss_id "TSS6301";
LG2	Cufflinks	exon	5037358	5037624	.	+	.	gene_id "XLOC_004143"; transcript_id "TCONS_00013024"; exon_number "1"; oId "TCONS_00013823"; class_code "u"; tss_id "TSS6301";
LG2	Cufflinks	exon	5038753	5038958	.	+	.	gene_id "XLOC_004143"; transcript_id "TCONS_00013024"; exon_number "2"; oId "TCONS_00013823"; class_code "u"; tss_id "TSS6301";
LG2	Cufflinks	exon	5037381	5037624	.	+	.	gene_id "XLOC_004143"; transcript_id "TCONS_00013026"; exon_number "1"; oId "TCONS_00013825"; class_code "u"; tss_id "TSS6301";
LG2	Cufflinks	exon	5038410	5038506	.	+	.	gene_id "XLOC_004143"; transcript_id "TCONS_00013026"; exon_number "2"; oId "TCONS_00013825"; class_code "u"; tss_id "TSS6301";
LG2	Cufflinks	exon	5038800	5038958	.	+	.	gene_id "XLOC_004143"; transcript_id "TCONS_00013026"; exon_number "3"; oId "TCONS_00013825"; class_code "u"; tss_id "TSS6301";
LG2	Cufflinks	exon	5039702	5040297	.	+	.	gene_id "XLOC_004144"; transcript_id "TCONS_00013030"; exon_number "1"; oId "TCONS_00013829"; class_code "u"; tss_id "TSS6303";
LG2	Cufflinks	exon	5051757	5051881	.	+	.	gene_id "XLOC_004146"; transcript_id "TCONS_00013035"; exon_number "1"; oId "TCONS_00013834"; class_code "u"; tss_id "TSS6306";
LG2	Cufflinks	exon	5052031	5052107	.	+	.	gene_id "XLOC_004146"; transcript_id "TCONS_00013035"; exon_number "2"; oId "TCONS_00013834"; class_code "u"; tss_id "TSS6306";
LG2	Cufflinks	exon	5055692	5055717	.	+	.	gene_id "XLOC_004147"; transcript_id "TCONS_00013036"; exon_number "1"; oId "TCONS_00013835"; class_code "u"; tss_id "TSS6307";
LG2	Cufflinks	exon	5057147	5057633	.	+	.	gene_id "XLOC_004147"; transcript_id "TCONS_00013036"; exon_number "2"; oId "TCONS_00013835"; class_code "u"; tss_id "TSS6307";
LG2	Cufflinks	exon	5121878	5122357	.	+	.	gene_id "XLOC_004156"; transcript_id "TCONS_00013059"; exon_number "1"; gene_name "gene32639-v1.0-hybrid"; oId "TCONS_00013860"; nearest_ref "PAC:27264505"; class_code "o"; tss_id "TSS6320";
LG2	Cufflinks	exon	5124846	5125101	.	+	.	gene_id "XLOC_004156"; transcript_id "TCONS_00013059"; exon_number "2"; gene_name "gene32639-v1.0-hybrid"; oId "TCONS_00013860"; nearest_ref "PAC:27264505"; class_code "o"; tss_id "TSS6320";
LG2	Cufflinks	exon	5234714	5234718	.	+	.	gene_id "XLOC_004168"; transcript_id "TCONS_00013090"; exon_number "1"; gene_name "gene32653-v1.0-hybrid"; oId "TCONS_00013894"; nearest_ref "PAC:27264010"; class_code "x"; tss_id "TSS6336";
LG2	Cufflinks	exon	5236861	5237181	.	+	.	gene_id "XLOC_004168"; transcript_id "TCONS_00013090"; exon_number "2"; gene_name "gene32653-v1.0-hybrid"; oId "TCONS_00013894"; nearest_ref "PAC:27264010"; class_code "x"; tss_id "TSS6336";
LG2	Cufflinks	exon	5291115	5291338	.	+	.	gene_id "XLOC_004171"; transcript_id "TCONS_00013093"; exon_number "1"; oId "TCONS_00013897"; class_code "u"; tss_id "TSS6339";
LG2	Cufflinks	exon	5291609	5291746	.	+	.	gene_id "XLOC_004171"; transcript_id "TCONS_00013093"; exon_number "2"; oId "TCONS_00013897"; class_code "u"; tss_id "TSS6339";
LG2	Cufflinks	exon	5292158	5292270	.	+	.	gene_id "XLOC_004171"; transcript_id "TCONS_00013093"; exon_number "3"; oId "TCONS_00013897"; class_code "u"; tss_id "TSS6339";
LG2	Cufflinks	exon	5293320	5293363	.	+	.	gene_id "XLOC_004171"; transcript_id "TCONS_00013093"; exon_number "4"; oId "TCONS_00013897"; class_code "u"; tss_id "TSS6339";
LG2	Cufflinks	exon	5293944	5294028	.	+	.	gene_id "XLOC_004171"; transcript_id "TCONS_00013093"; exon_number "5"; oId "TCONS_00013897"; class_code "u"; tss_id "TSS6339";
LG2	Cufflinks	exon	5294758	5294814	.	+	.	gene_id "XLOC_004171"; transcript_id "TCONS_00013093"; exon_number "6"; oId "TCONS_00013897"; class_code "u"; tss_id "TSS6339";
LG2	Cufflinks	exon	5294930	5295360	.	+	.	gene_id "XLOC_004171"; transcript_id "TCONS_00013093"; exon_number "7"; oId "TCONS_00013897"; class_code "u"; tss_id "TSS6339";
LG2	Cufflinks	exon	5291120	5291300	.	+	.	gene_id "XLOC_004171"; transcript_id "TCONS_00013096"; exon_number "1"; oId "TCONS_00013900"; class_code "u"; tss_id "TSS6339";
LG2	Cufflinks	exon	5291609	5291746	.	+	.	gene_id "XLOC_004171"; transcript_id "TCONS_00013096"; exon_number "2"; oId "TCONS_00013900"; class_code "u"; tss_id "TSS6339";
LG2	Cufflinks	exon	5292158	5292270	.	+	.	gene_id "XLOC_004171"; transcript_id "TCONS_00013096"; exon_number "3"; oId "TCONS_00013900"; class_code "u"; tss_id "TSS6339";
LG2	Cufflinks	exon	5293320	5293363	.	+	.	gene_id "XLOC_004171"; transcript_id "TCONS_00013096"; exon_number "4"; oId "TCONS_00013900"; class_code "u"; tss_id "TSS6339";
LG2	Cufflinks	exon	5293944	5294031	.	+	.	gene_id "XLOC_004171"; transcript_id "TCONS_00013096"; exon_number "5"; oId "TCONS_00013900"; class_code "u"; tss_id "TSS6339";
LG2	Cufflinks	exon	5291120	5291338	.	+	.	gene_id "XLOC_004171"; transcript_id "TCONS_00013095"; exon_number "1"; oId "TCONS_00013899"; class_code "u"; tss_id "TSS6339";
LG2	Cufflinks	exon	5293320	5293363	.	+	.	gene_id "XLOC_004171"; transcript_id "TCONS_00013095"; exon_number "2"; oId "TCONS_00013899"; class_code "u"; tss_id "TSS6339";
LG2	Cufflinks	exon	5293944	5294031	.	+	.	gene_id "XLOC_004171"; transcript_id "TCONS_00013095"; exon_number "3"; oId "TCONS_00013899"; class_code "u"; tss_id "TSS6339";
LG2	Cufflinks	exon	5461387	5462910	.	+	.	gene_id "XLOC_004183"; transcript_id "TCONS_00013123"; exon_number "1"; oId "TCONS_00013930"; class_code "u"; tss_id "TSS6355";
LG2	Cufflinks	exon	5461387	5462296	.	+	.	gene_id "XLOC_004183"; transcript_id "TCONS_00013122"; exon_number "1"; oId "TCONS_00013929"; class_code "u"; tss_id "TSS6355";
LG2	Cufflinks	exon	5462647	5462910	.	+	.	gene_id "XLOC_004183"; transcript_id "TCONS_00013122"; exon_number "2"; oId "TCONS_00013929"; class_code "u"; tss_id "TSS6355";
LG2	Cufflinks	exon	5462979	5463352	.	+	.	gene_id "XLOC_004184"; transcript_id "TCONS_00013124"; exon_number "1"; oId "TCONS_00013931"; class_code "u"; tss_id "TSS6356";
LG2	Cufflinks	exon	5463937	5464061	.	+	.	gene_id "XLOC_004184"; transcript_id "TCONS_00013124"; exon_number "2"; oId "TCONS_00013931"; class_code "u"; tss_id "TSS6356";
LG2	Cufflinks	exon	5464158	5464281	.	+	.	gene_id "XLOC_004184"; transcript_id "TCONS_00013124"; exon_number "3"; oId "TCONS_00013931"; class_code "u"; tss_id "TSS6356";
LG2	Cufflinks	exon	5464470	5464641	.	+	.	gene_id "XLOC_004184"; transcript_id "TCONS_00013124"; exon_number "4"; oId "TCONS_00013931"; class_code "u"; tss_id "TSS6356";
LG2	Cufflinks	exon	5464798	5464863	.	+	.	gene_id "XLOC_004184"; transcript_id "TCONS_00013124"; exon_number "5"; oId "TCONS_00013931"; class_code "u"; tss_id "TSS6356";
LG2	Cufflinks	exon	5465166	5465284	.	+	.	gene_id "XLOC_004184"; transcript_id "TCONS_00013124"; exon_number "6"; oId "TCONS_00013931"; class_code "u"; tss_id "TSS6356";
LG2	Cufflinks	exon	5465363	5465754	.	+	.	gene_id "XLOC_004184"; transcript_id "TCONS_00013124"; exon_number "7"; oId "TCONS_00013931"; class_code "u"; tss_id "TSS6356";
LG2	Cufflinks	exon	5462981	5463352	.	+	.	gene_id "XLOC_004184"; transcript_id "TCONS_00013126"; exon_number "1"; oId "TCONS_00013933"; class_code "u"; tss_id "TSS6356";
LG2	Cufflinks	exon	5463988	5464061	.	+	.	gene_id "XLOC_004184"; transcript_id "TCONS_00013126"; exon_number "2"; oId "TCONS_00013933"; class_code "u"; tss_id "TSS6356";
LG2	Cufflinks	exon	5464197	5464281	.	+	.	gene_id "XLOC_004184"; transcript_id "TCONS_00013126"; exon_number "3"; oId "TCONS_00013933"; class_code "u"; tss_id "TSS6356";
LG2	Cufflinks	exon	5464470	5464641	.	+	.	gene_id "XLOC_004184"; transcript_id "TCONS_00013126"; exon_number "4"; oId "TCONS_00013933"; class_code "u"; tss_id "TSS6356";
LG2	Cufflinks	exon	5464798	5464863	.	+	.	gene_id "XLOC_004184"; transcript_id "TCONS_00013126"; exon_number "5"; oId "TCONS_00013933"; class_code "u"; tss_id "TSS6356";
LG2	Cufflinks	exon	5465166	5465284	.	+	.	gene_id "XLOC_004184"; transcript_id "TCONS_00013126"; exon_number "6"; oId "TCONS_00013933"; class_code "u"; tss_id "TSS6356";
LG2	Cufflinks	exon	5465363	5465754	.	+	.	gene_id "XLOC_004184"; transcript_id "TCONS_00013126"; exon_number "7"; oId "TCONS_00013933"; class_code "u"; tss_id "TSS6356";
LG2	Cufflinks	exon	5462981	5463352	.	+	.	gene_id "XLOC_004184"; transcript_id "TCONS_00013125"; exon_number "1"; oId "TCONS_00013932"; class_code "u"; tss_id "TSS6356";
LG2	Cufflinks	exon	5463937	5464061	.	+	.	gene_id "XLOC_004184"; transcript_id "TCONS_00013125"; exon_number "2"; oId "TCONS_00013932"; class_code "u"; tss_id "TSS6356";
LG2	Cufflinks	exon	5464197	5464281	.	+	.	gene_id "XLOC_004184"; transcript_id "TCONS_00013125"; exon_number "3"; oId "TCONS_00013932"; class_code "u"; tss_id "TSS6356";
LG2	Cufflinks	exon	5464470	5464641	.	+	.	gene_id "XLOC_004184"; transcript_id "TCONS_00013125"; exon_number "4"; oId "TCONS_00013932"; class_code "u"; tss_id "TSS6356";
LG2	Cufflinks	exon	5464798	5464863	.	+	.	gene_id "XLOC_004184"; transcript_id "TCONS_00013125"; exon_number "5"; oId "TCONS_00013932"; class_code "u"; tss_id "TSS6356";
LG2	Cufflinks	exon	5465166	5465284	.	+	.	gene_id "XLOC_004184"; transcript_id "TCONS_00013125"; exon_number "6"; oId "TCONS_00013932"; class_code "u"; tss_id "TSS6356";
LG2	Cufflinks	exon	5465363	5465754	.	+	.	gene_id "XLOC_004184"; transcript_id "TCONS_00013125"; exon_number "7"; oId "TCONS_00013932"; class_code "u"; tss_id "TSS6356";
LG2	Cufflinks	exon	5462983	5463352	.	+	.	gene_id "XLOC_004184"; transcript_id "TCONS_00013127"; exon_number "1"; oId "TCONS_00013934"; class_code "u"; tss_id "TSS6356";
LG2	Cufflinks	exon	5463988	5464061	.	+	.	gene_id "XLOC_004184"; transcript_id "TCONS_00013127"; exon_number "2"; oId "TCONS_00013934"; class_code "u"; tss_id "TSS6356";
LG2	Cufflinks	exon	5464158	5464281	.	+	.	gene_id "XLOC_004184"; transcript_id "TCONS_00013127"; exon_number "3"; oId "TCONS_00013934"; class_code "u"; tss_id "TSS6356";
LG2	Cufflinks	exon	5464470	5464641	.	+	.	gene_id "XLOC_004184"; transcript_id "TCONS_00013127"; exon_number "4"; oId "TCONS_00013934"; class_code "u"; tss_id "TSS6356";
LG2	Cufflinks	exon	5464798	5464863	.	+	.	gene_id "XLOC_004184"; transcript_id "TCONS_00013127"; exon_number "5"; oId "TCONS_00013934"; class_code "u"; tss_id "TSS6356";
LG2	Cufflinks	exon	5465166	5465284	.	+	.	gene_id "XLOC_004184"; transcript_id "TCONS_00013127"; exon_number "6"; oId "TCONS_00013934"; class_code "u"; tss_id "TSS6356";
LG2	Cufflinks	exon	5465363	5465754	.	+	.	gene_id "XLOC_004184"; transcript_id "TCONS_00013127"; exon_number "7"; oId "TCONS_00013934"; class_code "u"; tss_id "TSS6356";
LG2	Cufflinks	exon	5463687	5464061	.	+	.	gene_id "XLOC_004184"; transcript_id "TCONS_00013128"; exon_number "1"; oId "TCONS_00013935"; class_code "u"; tss_id "TSS6357";
LG2	Cufflinks	exon	5464197	5464281	.	+	.	gene_id "XLOC_004184"; transcript_id "TCONS_00013128"; exon_number "2"; oId "TCONS_00013935"; class_code "u"; tss_id "TSS6357";
LG2	Cufflinks	exon	5464470	5464641	.	+	.	gene_id "XLOC_004184"; transcript_id "TCONS_00013128"; exon_number "3"; oId "TCONS_00013935"; class_code "u"; tss_id "TSS6357";
LG2	Cufflinks	exon	5464798	5464863	.	+	.	gene_id "XLOC_004184"; transcript_id "TCONS_00013128"; exon_number "4"; oId "TCONS_00013935"; class_code "u"; tss_id "TSS6357";
LG2	Cufflinks	exon	5465166	5465284	.	+	.	gene_id "XLOC_004184"; transcript_id "TCONS_00013128"; exon_number "5"; oId "TCONS_00013935"; class_code "u"; tss_id "TSS6357";
LG2	Cufflinks	exon	5465363	5465754	.	+	.	gene_id "XLOC_004184"; transcript_id "TCONS_00013128"; exon_number "6"; oId "TCONS_00013935"; class_code "u"; tss_id "TSS6357";
LG2	Cufflinks	exon	5463703	5464061	.	+	.	gene_id "XLOC_004184"; transcript_id "TCONS_00013129"; exon_number "1"; oId "TCONS_00013936"; class_code "u"; tss_id "TSS6357";
LG2	Cufflinks	exon	5464158	5464281	.	+	.	gene_id "XLOC_004184"; transcript_id "TCONS_00013129"; exon_number "2"; oId "TCONS_00013936"; class_code "u"; tss_id "TSS6357";
LG2	Cufflinks	exon	5464470	5464641	.	+	.	gene_id "XLOC_004184"; transcript_id "TCONS_00013129"; exon_number "3"; oId "TCONS_00013936"; class_code "u"; tss_id "TSS6357";
LG2	Cufflinks	exon	5464798	5464863	.	+	.	gene_id "XLOC_004184"; transcript_id "TCONS_00013129"; exon_number "4"; oId "TCONS_00013936"; class_code "u"; tss_id "TSS6357";
LG2	Cufflinks	exon	5465166	5465284	.	+	.	gene_id "XLOC_004184"; transcript_id "TCONS_00013129"; exon_number "5"; oId "TCONS_00013936"; class_code "u"; tss_id "TSS6357";
LG2	Cufflinks	exon	5465363	5465754	.	+	.	gene_id "XLOC_004184"; transcript_id "TCONS_00013129"; exon_number "6"; oId "TCONS_00013936"; class_code "u"; tss_id "TSS6357";
LG2	Cufflinks	exon	5716471	5716607	.	+	.	gene_id "XLOC_004201"; transcript_id "TCONS_00013171"; exon_number "1"; gene_name "gene20506-v1.0-hybrid"; oId "TCONS_00013979"; nearest_ref "PAC:27263031"; class_code "x"; tss_id "TSS6383";
LG2	Cufflinks	exon	5716703	5717121	.	+	.	gene_id "XLOC_004201"; transcript_id "TCONS_00013171"; exon_number "2"; gene_name "gene20506-v1.0-hybrid"; oId "TCONS_00013979"; nearest_ref "PAC:27263031"; class_code "x"; tss_id "TSS6383";
LG2	Cufflinks	exon	5717617	5717967	.	+	.	gene_id "XLOC_004201"; transcript_id "TCONS_00013171"; exon_number "3"; gene_name "gene20506-v1.0-hybrid"; oId "TCONS_00013979"; nearest_ref "PAC:27263031"; class_code "x"; tss_id "TSS6383";
LG2	Cufflinks	exon	5716471	5716607	.	+	.	gene_id "XLOC_004201"; transcript_id "TCONS_00013170"; exon_number "1"; gene_name "gene20506-v1.0-hybrid"; oId "TCONS_00013978"; nearest_ref "PAC:27263031"; class_code "x"; tss_id "TSS6383";
LG2	Cufflinks	exon	5716703	5716892	.	+	.	gene_id "XLOC_004201"; transcript_id "TCONS_00013170"; exon_number "2"; gene_name "gene20506-v1.0-hybrid"; oId "TCONS_00013978"; nearest_ref "PAC:27263031"; class_code "x"; tss_id "TSS6383";
LG2	Cufflinks	exon	5716999	5717967	.	+	.	gene_id "XLOC_004201"; transcript_id "TCONS_00013170"; exon_number "3"; gene_name "gene20506-v1.0-hybrid"; oId "TCONS_00013978"; nearest_ref "PAC:27263031"; class_code "x"; tss_id "TSS6383";
LG2	Cufflinks	exon	5716471	5716607	.	+	.	gene_id "XLOC_004201"; transcript_id "TCONS_00013169"; exon_number "1"; gene_name "gene20506-v1.0-hybrid"; oId "TCONS_00013977"; nearest_ref "PAC:27263031"; class_code "x"; tss_id "TSS6383";
LG2	Cufflinks	exon	5716703	5716892	.	+	.	gene_id "XLOC_004201"; transcript_id "TCONS_00013169"; exon_number "2"; gene_name "gene20506-v1.0-hybrid"; oId "TCONS_00013977"; nearest_ref "PAC:27263031"; class_code "x"; tss_id "TSS6383";
LG2	Cufflinks	exon	5716982	5717967	.	+	.	gene_id "XLOC_004201"; transcript_id "TCONS_00013169"; exon_number "3"; gene_name "gene20506-v1.0-hybrid"; oId "TCONS_00013977"; nearest_ref "PAC:27263031"; class_code "x"; tss_id "TSS6383";
LG2	Cufflinks	exon	5716471	5716607	.	+	.	gene_id "XLOC_004201"; transcript_id "TCONS_00013175"; exon_number "1"; gene_name "gene20506-v1.0-hybrid"; oId "TCONS_00013983"; nearest_ref "PAC:27263031"; class_code "x"; tss_id "TSS6383";
LG2	Cufflinks	exon	5716703	5716892	.	+	.	gene_id "XLOC_004201"; transcript_id "TCONS_00013175"; exon_number "2"; gene_name "gene20506-v1.0-hybrid"; oId "TCONS_00013983"; nearest_ref "PAC:27263031"; class_code "x"; tss_id "TSS6383";
LG2	Cufflinks	exon	5718324	5718822	.	+	.	gene_id "XLOC_004201"; transcript_id "TCONS_00013175"; exon_number "3"; gene_name "gene20506-v1.0-hybrid"; oId "TCONS_00013983"; nearest_ref "PAC:27263031"; class_code "x"; tss_id "TSS6383";
LG2	Cufflinks	exon	5716471	5716607	.	+	.	gene_id "XLOC_004201"; transcript_id "TCONS_00013174"; exon_number "1"; gene_name "gene20506-v1.0-hybrid"; oId "TCONS_00013982"; nearest_ref "PAC:27263031"; class_code "x"; tss_id "TSS6383";
LG2	Cufflinks	exon	5716703	5716892	.	+	.	gene_id "XLOC_004201"; transcript_id "TCONS_00013174"; exon_number "2"; gene_name "gene20506-v1.0-hybrid"; oId "TCONS_00013982"; nearest_ref "PAC:27263031"; class_code "x"; tss_id "TSS6383";
LG2	Cufflinks	exon	5716999	5717121	.	+	.	gene_id "XLOC_004201"; transcript_id "TCONS_00013174"; exon_number "3"; gene_name "gene20506-v1.0-hybrid"; oId "TCONS_00013982"; nearest_ref "PAC:27263031"; class_code "x"; tss_id "TSS6383";
LG2	Cufflinks	exon	5717617	5717704	.	+	.	gene_id "XLOC_004201"; transcript_id "TCONS_00013174"; exon_number "4"; gene_name "gene20506-v1.0-hybrid"; oId "TCONS_00013982"; nearest_ref "PAC:27263031"; class_code "x"; tss_id "TSS6383";
LG2	Cufflinks	exon	5718324	5718822	.	+	.	gene_id "XLOC_004201"; transcript_id "TCONS_00013174"; exon_number "5"; gene_name "gene20506-v1.0-hybrid"; oId "TCONS_00013982"; nearest_ref "PAC:27263031"; class_code "x"; tss_id "TSS6383";
LG2	Cufflinks	exon	5716471	5716607	.	+	.	gene_id "XLOC_004201"; transcript_id "TCONS_00013173"; exon_number "1"; gene_name "gene20506-v1.0-hybrid"; oId "TCONS_00013981"; nearest_ref "PAC:27263031"; class_code "x"; tss_id "TSS6383";
LG2	Cufflinks	exon	5716703	5716892	.	+	.	gene_id "XLOC_004201"; transcript_id "TCONS_00013173"; exon_number "2"; gene_name "gene20506-v1.0-hybrid"; oId "TCONS_00013981"; nearest_ref "PAC:27263031"; class_code "x"; tss_id "TSS6383";
LG2	Cufflinks	exon	5716982	5717121	.	+	.	gene_id "XLOC_004201"; transcript_id "TCONS_00013173"; exon_number "3"; gene_name "gene20506-v1.0-hybrid"; oId "TCONS_00013981"; nearest_ref "PAC:27263031"; class_code "x"; tss_id "TSS6383";
LG2	Cufflinks	exon	5718324	5718822	.	+	.	gene_id "XLOC_004201"; transcript_id "TCONS_00013173"; exon_number "4"; gene_name "gene20506-v1.0-hybrid"; oId "TCONS_00013981"; nearest_ref "PAC:27263031"; class_code "x"; tss_id "TSS6383";
LG2	Cufflinks	exon	5716471	5716607	.	+	.	gene_id "XLOC_004201"; transcript_id "TCONS_00013172"; exon_number "1"; gene_name "gene20506-v1.0-hybrid"; oId "TCONS_00013980"; nearest_ref "PAC:27263031"; class_code "x"; tss_id "TSS6383";
LG2	Cufflinks	exon	5716703	5716892	.	+	.	gene_id "XLOC_004201"; transcript_id "TCONS_00013172"; exon_number "2"; gene_name "gene20506-v1.0-hybrid"; oId "TCONS_00013980"; nearest_ref "PAC:27263031"; class_code "x"; tss_id "TSS6383";
LG2	Cufflinks	exon	5716999	5717121	.	+	.	gene_id "XLOC_004201"; transcript_id "TCONS_00013172"; exon_number "3"; gene_name "gene20506-v1.0-hybrid"; oId "TCONS_00013980"; nearest_ref "PAC:27263031"; class_code "x"; tss_id "TSS6383";
LG2	Cufflinks	exon	5718324	5718822	.	+	.	gene_id "XLOC_004201"; transcript_id "TCONS_00013172"; exon_number "4"; gene_name "gene20506-v1.0-hybrid"; oId "TCONS_00013980"; nearest_ref "PAC:27263031"; class_code "x"; tss_id "TSS6383";
LG2	Cufflinks	exon	5716471	5716607	.	+	.	gene_id "XLOC_004201"; transcript_id "TCONS_00013178"; exon_number "1"; gene_name "gene20507-v1.0-hybrid"; oId "TCONS_00013986"; nearest_ref "PAC:27262336"; class_code "x"; tss_id "TSS6383";
LG2	Cufflinks	exon	5716703	5717121	.	+	.	gene_id "XLOC_004201"; transcript_id "TCONS_00013178"; exon_number "2"; gene_name "gene20507-v1.0-hybrid"; oId "TCONS_00013986"; nearest_ref "PAC:27262336"; class_code "x"; tss_id "TSS6383";
LG2	Cufflinks	exon	5719975	5720332	.	+	.	gene_id "XLOC_004201"; transcript_id "TCONS_00013178"; exon_number "3"; gene_name "gene20507-v1.0-hybrid"; oId "TCONS_00013986"; nearest_ref "PAC:27262336"; class_code "x"; tss_id "TSS6383";
LG2	Cufflinks	exon	5716471	5716607	.	+	.	gene_id "XLOC_004201"; transcript_id "TCONS_00013177"; exon_number "1"; gene_name "gene20507-v1.0-hybrid"; oId "TCONS_00013985"; nearest_ref "PAC:27262336"; class_code "x"; tss_id "TSS6383";
LG2	Cufflinks	exon	5716703	5717121	.	+	.	gene_id "XLOC_004201"; transcript_id "TCONS_00013177"; exon_number "2"; gene_name "gene20507-v1.0-hybrid"; oId "TCONS_00013985"; nearest_ref "PAC:27262336"; class_code "x"; tss_id "TSS6383";
LG2	Cufflinks	exon	5719407	5719524	.	+	.	gene_id "XLOC_004201"; transcript_id "TCONS_00013177"; exon_number "3"; gene_name "gene20507-v1.0-hybrid"; oId "TCONS_00013985"; nearest_ref "PAC:27262336"; class_code "x"; tss_id "TSS6383";
LG2	Cufflinks	exon	5719975	5720332	.	+	.	gene_id "XLOC_004201"; transcript_id "TCONS_00013177"; exon_number "4"; gene_name "gene20507-v1.0-hybrid"; oId "TCONS_00013985"; nearest_ref "PAC:27262336"; class_code "x"; tss_id "TSS6383";
LG2	Cufflinks	exon	5716471	5716607	.	+	.	gene_id "XLOC_004201"; transcript_id "TCONS_00013176"; exon_number "1"; gene_name "gene20507-v1.0-hybrid"; oId "TCONS_00013984"; nearest_ref "PAC:27262336"; class_code "x"; tss_id "TSS6383";
LG2	Cufflinks	exon	5716703	5716892	.	+	.	gene_id "XLOC_004201"; transcript_id "TCONS_00013176"; exon_number "2"; gene_name "gene20507-v1.0-hybrid"; oId "TCONS_00013984"; nearest_ref "PAC:27262336"; class_code "x"; tss_id "TSS6383";
LG2	Cufflinks	exon	5716999	5717297	.	+	.	gene_id "XLOC_004201"; transcript_id "TCONS_00013176"; exon_number "3"; gene_name "gene20507-v1.0-hybrid"; oId "TCONS_00013984"; nearest_ref "PAC:27262336"; class_code "x"; tss_id "TSS6383";
LG2	Cufflinks	exon	5719330	5719524	.	+	.	gene_id "XLOC_004201"; transcript_id "TCONS_00013176"; exon_number "4"; gene_name "gene20507-v1.0-hybrid"; oId "TCONS_00013984"; nearest_ref "PAC:27262336"; class_code "x"; tss_id "TSS6383";
LG2	Cufflinks	exon	5719975	5720332	.	+	.	gene_id "XLOC_004201"; transcript_id "TCONS_00013176"; exon_number "5"; gene_name "gene20507-v1.0-hybrid"; oId "TCONS_00013984"; nearest_ref "PAC:27262336"; class_code "x"; tss_id "TSS6383";
LG2	Cufflinks	exon	5719187	5720470	.	+	.	gene_id "XLOC_004201"; transcript_id "TCONS_00013179"; exon_number "1"; gene_name "gene20507-v1.0-hybrid"; oId "TCONS_00013987"; nearest_ref "PAC:27262336"; class_code "i"; tss_id "TSS6384";
LG2	Cufflinks	exon	6090418	6090948	.	+	.	gene_id "XLOC_004221"; transcript_id "TCONS_00013215"; exon_number "1"; gene_name "gene01001-v1.0-hybrid"; oId "TCONS_00014027"; nearest_ref "PAC:27265362"; class_code "x"; tss_id "TSS6409";
LG2	Cufflinks	exon	6093064	6093504	.	+	.	gene_id "XLOC_004221"; transcript_id "TCONS_00013215"; exon_number "2"; gene_name "gene01001-v1.0-hybrid"; oId "TCONS_00014027"; nearest_ref "PAC:27265362"; class_code "x"; tss_id "TSS6409";
LG2	Cufflinks	exon	6094284	6094974	.	+	.	gene_id "XLOC_004221"; transcript_id "TCONS_00013215"; exon_number "3"; gene_name "gene01001-v1.0-hybrid"; oId "TCONS_00014027"; nearest_ref "PAC:27265362"; class_code "x"; tss_id "TSS6409";
LG2	Cufflinks	exon	6122842	6123106	.	+	.	gene_id "XLOC_004224"; transcript_id "TCONS_00013222"; exon_number "1"; gene_name "gene01007-v1.0-hybrid"; oId "TCONS_00014034"; nearest_ref "PAC:27264933"; class_code "o"; tss_id "TSS6412";
LG2	Cufflinks	exon	6123199	6123322	.	+	.	gene_id "XLOC_004224"; transcript_id "TCONS_00013222"; exon_number "2"; gene_name "gene01007-v1.0-hybrid"; oId "TCONS_00014034"; nearest_ref "PAC:27264933"; class_code "o"; tss_id "TSS6412";
LG2	Cufflinks	exon	6128283	6128628	.	+	.	gene_id "XLOC_004224"; transcript_id "TCONS_00013222"; exon_number "3"; gene_name "gene01007-v1.0-hybrid"; oId "TCONS_00014034"; nearest_ref "PAC:27264933"; class_code "o"; tss_id "TSS6412";
LG2	Cufflinks	exon	6122870	6123106	.	+	.	gene_id "XLOC_004224"; transcript_id "TCONS_00013223"; exon_number "1"; gene_name "gene01007-v1.0-hybrid"; oId "TCONS_00014035"; nearest_ref "PAC:27264933"; class_code "o"; tss_id "TSS6412";
LG2	Cufflinks	exon	6123199	6123322	.	+	.	gene_id "XLOC_004224"; transcript_id "TCONS_00013223"; exon_number "2"; gene_name "gene01007-v1.0-hybrid"; oId "TCONS_00014035"; nearest_ref "PAC:27264933"; class_code "o"; tss_id "TSS6412";
LG2	Cufflinks	exon	6128314	6128399	.	+	.	gene_id "XLOC_004224"; transcript_id "TCONS_00013223"; exon_number "3"; gene_name "gene01007-v1.0-hybrid"; oId "TCONS_00014035"; nearest_ref "PAC:27264933"; class_code "o"; tss_id "TSS6412";
LG2	Cufflinks	exon	6128512	6128628	.	+	.	gene_id "XLOC_004224"; transcript_id "TCONS_00013223"; exon_number "4"; gene_name "gene01007-v1.0-hybrid"; oId "TCONS_00014035"; nearest_ref "PAC:27264933"; class_code "o"; tss_id "TSS6412";
LG2	Cufflinks	exon	6233409	6233631	.	+	.	gene_id "XLOC_004230"; transcript_id "TCONS_00013242"; exon_number "1"; oId "TCONS_00014056"; class_code "u"; tss_id "TSS6422";
LG2	Cufflinks	exon	6233762	6233809	.	+	.	gene_id "XLOC_004230"; transcript_id "TCONS_00013242"; exon_number "2"; oId "TCONS_00014056"; class_code "u"; tss_id "TSS6422";
LG2	Cufflinks	exon	6348162	6348525	.	+	.	gene_id "XLOC_004241"; transcript_id "TCONS_00013261"; exon_number "1"; gene_name "gene00938-v1.0-hybrid"; oId "TCONS_00014077"; nearest_ref "PAC:27262949"; class_code "x"; tss_id "TSS6434";
LG2	Cufflinks	exon	6348766	6348885	.	+	.	gene_id "XLOC_004241"; transcript_id "TCONS_00013261"; exon_number "2"; gene_name "gene00938-v1.0-hybrid"; oId "TCONS_00014077"; nearest_ref "PAC:27262949"; class_code "x"; tss_id "TSS6434";
LG2	Cufflinks	exon	6349033	6349070	.	+	.	gene_id "XLOC_004241"; transcript_id "TCONS_00013261"; exon_number "3"; gene_name "gene00938-v1.0-hybrid"; oId "TCONS_00014077"; nearest_ref "PAC:27262949"; class_code "x"; tss_id "TSS6434";
LG2	Cufflinks	exon	6366798	6366847	.	+	.	gene_id "XLOC_004242"; transcript_id "TCONS_00013262"; exon_number "1"; gene_name "gene00940-v1.0-hybrid"; oId "TCONS_00014078"; nearest_ref "PAC:27265290"; class_code "x"; tss_id "TSS6435";
LG2	Cufflinks	exon	6367018	6367232	.	+	.	gene_id "XLOC_004242"; transcript_id "TCONS_00013262"; exon_number "2"; gene_name "gene00940-v1.0-hybrid"; oId "TCONS_00014078"; nearest_ref "PAC:27265290"; class_code "x"; tss_id "TSS6435";
LG2	Cufflinks	exon	6367762	6367831	.	+	.	gene_id "XLOC_004242"; transcript_id "TCONS_00013262"; exon_number "3"; gene_name "gene00940-v1.0-hybrid"; oId "TCONS_00014078"; nearest_ref "PAC:27265290"; class_code "x"; tss_id "TSS6435";
LG2	Cufflinks	exon	6370181	6370508	.	+	.	gene_id "XLOC_004242"; transcript_id "TCONS_00013262"; exon_number "4"; gene_name "gene00940-v1.0-hybrid"; oId "TCONS_00014078"; nearest_ref "PAC:27265290"; class_code "x"; tss_id "TSS6435";
LG2	Cufflinks	exon	6482103	6482216	.	+	.	gene_id "XLOC_004251"; transcript_id "TCONS_00013297"; exon_number "1"; oId "TCONS_00014117"; class_code "u"; tss_id "TSS6448";
LG2	Cufflinks	exon	6482328	6482488	.	+	.	gene_id "XLOC_004251"; transcript_id "TCONS_00013297"; exon_number "2"; oId "TCONS_00014117"; class_code "u"; tss_id "TSS6448";
LG2	Cufflinks	exon	6483348	6483416	.	+	.	gene_id "XLOC_004251"; transcript_id "TCONS_00013297"; exon_number "3"; oId "TCONS_00014117"; class_code "u"; tss_id "TSS6448";
LG2	Cufflinks	exon	6484505	6484778	.	+	.	gene_id "XLOC_004251"; transcript_id "TCONS_00013297"; exon_number "4"; oId "TCONS_00014117"; class_code "u"; tss_id "TSS6448";
LG2	Cufflinks	exon	6564468	6564634	.	+	.	gene_id "XLOC_004258"; transcript_id "TCONS_00013329"; exon_number "1"; oId "TCONS_00014151"; class_code "u"; tss_id "TSS6457";
LG2	Cufflinks	exon	6565346	6566107	.	+	.	gene_id "XLOC_004258"; transcript_id "TCONS_00013329"; exon_number "2"; oId "TCONS_00014151"; class_code "u"; tss_id "TSS6457";
LG2	Cufflinks	exon	6719963	6720087	.	+	.	gene_id "XLOC_004268"; transcript_id "TCONS_00013400"; exon_number "1"; gene_name "gene01646-v1.0-hybrid"; oId "TCONS_00014224"; nearest_ref "PAC:27263283"; class_code "o"; tss_id "TSS6479";
LG2	Cufflinks	exon	6720273	6720741	.	+	.	gene_id "XLOC_004268"; transcript_id "TCONS_00013400"; exon_number "2"; gene_name "gene01646-v1.0-hybrid"; oId "TCONS_00014224"; nearest_ref "PAC:27263283"; class_code "o"; tss_id "TSS6479";
LG2	Cufflinks	exon	6721217	6721287	.	+	.	gene_id "XLOC_004268"; transcript_id "TCONS_00013400"; exon_number "3"; gene_name "gene01646-v1.0-hybrid"; oId "TCONS_00014224"; nearest_ref "PAC:27263283"; class_code "o"; tss_id "TSS6479";
LG2	Cufflinks	exon	6721788	6722090	.	+	.	gene_id "XLOC_004268"; transcript_id "TCONS_00013400"; exon_number "4"; gene_name "gene01646-v1.0-hybrid"; oId "TCONS_00014224"; nearest_ref "PAC:27263283"; class_code "o"; tss_id "TSS6479";
LG2	Cufflinks	exon	6938090	6938095	.	+	.	gene_id "XLOC_004285"; transcript_id "TCONS_00013454"; exon_number "1"; gene_name "gene01666-v1.0-hybrid"; oId "TCONS_00014279"; nearest_ref "PAC:27262868"; class_code "o"; tss_id "TSS6512";
LG2	Cufflinks	exon	6939987	6940279	.	+	.	gene_id "XLOC_004285"; transcript_id "TCONS_00013454"; exon_number "2"; gene_name "gene01666-v1.0-hybrid"; oId "TCONS_00014279"; nearest_ref "PAC:27262868"; class_code "o"; tss_id "TSS6512";
LG2	Cufflinks	exon	7302420	7302720	.	+	.	gene_id "XLOC_004315"; transcript_id "TCONS_00013524"; exon_number "1"; gene_name "gene01724-v1.0-hybrid"; oId "TCONS_00014356"; nearest_ref "PAC:27263613"; class_code "x"; tss_id "TSS6554";
LG2	Cufflinks	exon	7302815	7302948	.	+	.	gene_id "XLOC_004315"; transcript_id "TCONS_00013524"; exon_number "2"; gene_name "gene01724-v1.0-hybrid"; oId "TCONS_00014356"; nearest_ref "PAC:27263613"; class_code "x"; tss_id "TSS6554";
LG2	Cufflinks	exon	7433396	7434667	.	+	.	gene_id "XLOC_004329"; transcript_id "TCONS_00013550"; exon_number "1"; oId "TCONS_00014382"; class_code "u"; tss_id "TSS6577";
LG2	Cufflinks	exon	7434752	7435045	.	+	.	gene_id "XLOC_004329"; transcript_id "TCONS_00013550"; exon_number "2"; oId "TCONS_00014382"; class_code "u"; tss_id "TSS6577";
LG2	Cufflinks	exon	7497798	7498085	.	+	.	gene_id "XLOC_004333"; transcript_id "TCONS_00013586"; exon_number "1"; gene_name "gene01799-v1.0-hybrid"; oId "TCONS_00014418"; nearest_ref "PAC:27261893"; class_code "x"; tss_id "TSS6587";
LG2	Cufflinks	exon	7498219	7499159	.	+	.	gene_id "XLOC_004333"; transcript_id "TCONS_00013586"; exon_number "2"; gene_name "gene01799-v1.0-hybrid"; oId "TCONS_00014418"; nearest_ref "PAC:27261893"; class_code "x"; tss_id "TSS6587";
LG2	Cufflinks	exon	7874921	7874932	.	+	.	gene_id "XLOC_004361"; transcript_id "TCONS_00013668"; exon_number "1"; oId "TCONS_00014503"; class_code "u"; tss_id "TSS6632";
LG2	Cufflinks	exon	7875672	7875943	.	+	.	gene_id "XLOC_004361"; transcript_id "TCONS_00013668"; exon_number "2"; oId "TCONS_00014503"; class_code "u"; tss_id "TSS6632";
LG2	Cufflinks	exon	8226040	8226082	.	+	.	gene_id "XLOC_004384"; transcript_id "TCONS_00013729"; exon_number "1"; gene_name "gene24680-v1.0-hybrid"; oId "TCONS_00014575"; nearest_ref "PAC:27264107"; class_code "x"; tss_id "TSS6662";
LG2	Cufflinks	exon	8226507	8226903	.	+	.	gene_id "XLOC_004384"; transcript_id "TCONS_00013729"; exon_number "2"; gene_name "gene24680-v1.0-hybrid"; oId "TCONS_00014575"; nearest_ref "PAC:27264107"; class_code "x"; tss_id "TSS6662";
LG2	Cufflinks	exon	8226995	8227021	.	+	.	gene_id "XLOC_004384"; transcript_id "TCONS_00013729"; exon_number "3"; gene_name "gene24680-v1.0-hybrid"; oId "TCONS_00014575"; nearest_ref "PAC:27264107"; class_code "x"; tss_id "TSS6662";
LG2	Cufflinks	exon	8250746	8250750	.	+	.	gene_id "XLOC_004389"; transcript_id "TCONS_00013735"; exon_number "1"; gene_name "gene24686-v1.0-hybrid"; oId "TCONS_00014581"; nearest_ref "PAC:27262801"; class_code "x"; tss_id "TSS6667";
LG2	Cufflinks	exon	8254061	8254108	.	+	.	gene_id "XLOC_004389"; transcript_id "TCONS_00013735"; exon_number "2"; gene_name "gene24686-v1.0-hybrid"; oId "TCONS_00014581"; nearest_ref "PAC:27262801"; class_code "x"; tss_id "TSS6667";
LG2	Cufflinks	exon	8254329	8254464	.	+	.	gene_id "XLOC_004389"; transcript_id "TCONS_00013735"; exon_number "3"; gene_name "gene24686-v1.0-hybrid"; oId "TCONS_00014581"; nearest_ref "PAC:27262801"; class_code "x"; tss_id "TSS6667";
LG2	Cufflinks	exon	8254793	8255351	.	+	.	gene_id "XLOC_004389"; transcript_id "TCONS_00013735"; exon_number "4"; gene_name "gene24686-v1.0-hybrid"; oId "TCONS_00014581"; nearest_ref "PAC:27262801"; class_code "x"; tss_id "TSS6667";
LG2	Cufflinks	exon	8250935	8251229	.	+	.	gene_id "XLOC_004389"; transcript_id "TCONS_00013736"; exon_number "1"; gene_name "gene24686-v1.0-hybrid"; oId "TCONS_00014582"; nearest_ref "PAC:27262801"; class_code "x"; tss_id "TSS6668";
LG2	Cufflinks	exon	8253635	8253756	.	+	.	gene_id "XLOC_004389"; transcript_id "TCONS_00013736"; exon_number "2"; gene_name "gene24686-v1.0-hybrid"; oId "TCONS_00014582"; nearest_ref "PAC:27262801"; class_code "x"; tss_id "TSS6668";
LG2	Cufflinks	exon	8253873	8254108	.	+	.	gene_id "XLOC_004389"; transcript_id "TCONS_00013736"; exon_number "3"; gene_name "gene24686-v1.0-hybrid"; oId "TCONS_00014582"; nearest_ref "PAC:27262801"; class_code "x"; tss_id "TSS6668";
LG2	Cufflinks	exon	8254329	8255351	.	+	.	gene_id "XLOC_004389"; transcript_id "TCONS_00013736"; exon_number "4"; gene_name "gene24686-v1.0-hybrid"; oId "TCONS_00014582"; nearest_ref "PAC:27262801"; class_code "x"; tss_id "TSS6668";
LG2	Cufflinks	exon	8252758	8253756	.	+	.	gene_id "XLOC_004389"; transcript_id "TCONS_00013747"; exon_number "1"; gene_name "gene24686-v1.0-hybrid"; oId "TCONS_00014593"; nearest_ref "PAC:27262801"; class_code "x"; tss_id "TSS6669";
LG2	Cufflinks	exon	8253935	8254072	.	+	.	gene_id "XLOC_004389"; transcript_id "TCONS_00013747"; exon_number "2"; gene_name "gene24686-v1.0-hybrid"; oId "TCONS_00014593"; nearest_ref "PAC:27262801"; class_code "x"; tss_id "TSS6669";
LG2	Cufflinks	exon	8254329	8254459	.	+	.	gene_id "XLOC_004389"; transcript_id "TCONS_00013747"; exon_number "3"; gene_name "gene24686-v1.0-hybrid"; oId "TCONS_00014593"; nearest_ref "PAC:27262801"; class_code "x"; tss_id "TSS6669";
LG2	Cufflinks	exon	8254793	8255351	.	+	.	gene_id "XLOC_004389"; transcript_id "TCONS_00013747"; exon_number "4"; gene_name "gene24686-v1.0-hybrid"; oId "TCONS_00014593"; nearest_ref "PAC:27262801"; class_code "x"; tss_id "TSS6669";
LG2	Cufflinks	exon	8252758	8253435	.	+	.	gene_id "XLOC_004389"; transcript_id "TCONS_00013749"; exon_number "1"; gene_name "gene24686-v1.0-hybrid"; oId "TCONS_00014595"; nearest_ref "PAC:27262801"; class_code "x"; tss_id "TSS6669";
LG2	Cufflinks	exon	8253635	8253756	.	+	.	gene_id "XLOC_004389"; transcript_id "TCONS_00013749"; exon_number "2"; gene_name "gene24686-v1.0-hybrid"; oId "TCONS_00014595"; nearest_ref "PAC:27262801"; class_code "x"; tss_id "TSS6669";
LG2	Cufflinks	exon	8253873	8254108	.	+	.	gene_id "XLOC_004389"; transcript_id "TCONS_00013749"; exon_number "3"; gene_name "gene24686-v1.0-hybrid"; oId "TCONS_00014595"; nearest_ref "PAC:27262801"; class_code "x"; tss_id "TSS6669";
LG2	Cufflinks	exon	8254329	8254464	.	+	.	gene_id "XLOC_004389"; transcript_id "TCONS_00013749"; exon_number "4"; gene_name "gene24686-v1.0-hybrid"; oId "TCONS_00014595"; nearest_ref "PAC:27262801"; class_code "x"; tss_id "TSS6669";
LG2	Cufflinks	exon	8254793	8255351	.	+	.	gene_id "XLOC_004389"; transcript_id "TCONS_00013749"; exon_number "5"; gene_name "gene24686-v1.0-hybrid"; oId "TCONS_00014595"; nearest_ref "PAC:27262801"; class_code "x"; tss_id "TSS6669";
LG2	Cufflinks	exon	8252758	8253756	.	+	.	gene_id "XLOC_004389"; transcript_id "TCONS_00013751"; exon_number "1"; gene_name "gene24686-v1.0-hybrid"; oId "TCONS_00014597"; nearest_ref "PAC:27262801"; class_code "x"; tss_id "TSS6669";
LG2	Cufflinks	exon	8253873	8254496	.	+	.	gene_id "XLOC_004389"; transcript_id "TCONS_00013751"; exon_number "2"; gene_name "gene24686-v1.0-hybrid"; oId "TCONS_00014597"; nearest_ref "PAC:27262801"; class_code "x"; tss_id "TSS6669";
LG2	Cufflinks	exon	8254793	8255351	.	+	.	gene_id "XLOC_004389"; transcript_id "TCONS_00013751"; exon_number "3"; gene_name "gene24686-v1.0-hybrid"; oId "TCONS_00014597"; nearest_ref "PAC:27262801"; class_code "x"; tss_id "TSS6669";
LG2	Cufflinks	exon	8252758	8253756	.	+	.	gene_id "XLOC_004389"; transcript_id "TCONS_00013752"; exon_number "1"; gene_name "gene24686-v1.0-hybrid"; oId "TCONS_00014598"; nearest_ref "PAC:27262801"; class_code "x"; tss_id "TSS6669";
LG2	Cufflinks	exon	8253873	8254061	.	+	.	gene_id "XLOC_004389"; transcript_id "TCONS_00013752"; exon_number "2"; gene_name "gene24686-v1.0-hybrid"; oId "TCONS_00014598"; nearest_ref "PAC:27262801"; class_code "x"; tss_id "TSS6669";
LG2	Cufflinks	exon	8254329	8254464	.	+	.	gene_id "XLOC_004389"; transcript_id "TCONS_00013752"; exon_number "3"; gene_name "gene24686-v1.0-hybrid"; oId "TCONS_00014598"; nearest_ref "PAC:27262801"; class_code "x"; tss_id "TSS6669";
LG2	Cufflinks	exon	8254793	8255351	.	+	.	gene_id "XLOC_004389"; transcript_id "TCONS_00013752"; exon_number "4"; gene_name "gene24686-v1.0-hybrid"; oId "TCONS_00014598"; nearest_ref "PAC:27262801"; class_code "x"; tss_id "TSS6669";
LG2	Cufflinks	exon	8252758	8253448	.	+	.	gene_id "XLOC_004389"; transcript_id "TCONS_00013750"; exon_number "1"; gene_name "gene24686-v1.0-hybrid"; oId "TCONS_00014596"; nearest_ref "PAC:27262801"; class_code "x"; tss_id "TSS6669";
LG2	Cufflinks	exon	8253635	8253756	.	+	.	gene_id "XLOC_004389"; transcript_id "TCONS_00013750"; exon_number "2"; gene_name "gene24686-v1.0-hybrid"; oId "TCONS_00014596"; nearest_ref "PAC:27262801"; class_code "x"; tss_id "TSS6669";
LG2	Cufflinks	exon	8253873	8254459	.	+	.	gene_id "XLOC_004389"; transcript_id "TCONS_00013750"; exon_number "3"; gene_name "gene24686-v1.0-hybrid"; oId "TCONS_00014596"; nearest_ref "PAC:27262801"; class_code "x"; tss_id "TSS6669";
LG2	Cufflinks	exon	8254793	8255351	.	+	.	gene_id "XLOC_004389"; transcript_id "TCONS_00013750"; exon_number "4"; gene_name "gene24686-v1.0-hybrid"; oId "TCONS_00014596"; nearest_ref "PAC:27262801"; class_code "x"; tss_id "TSS6669";
LG2	Cufflinks	exon	8252758	8253756	.	+	.	gene_id "XLOC_004389"; transcript_id "TCONS_00013748"; exon_number "1"; gene_name "gene24686-v1.0-hybrid"; oId "TCONS_00014594"; nearest_ref "PAC:27262801"; class_code "x"; tss_id "TSS6669";
LG2	Cufflinks	exon	8253935	8254108	.	+	.	gene_id "XLOC_004389"; transcript_id "TCONS_00013748"; exon_number "2"; gene_name "gene24686-v1.0-hybrid"; oId "TCONS_00014594"; nearest_ref "PAC:27262801"; class_code "x"; tss_id "TSS6669";
LG2	Cufflinks	exon	8254329	8255351	.	+	.	gene_id "XLOC_004389"; transcript_id "TCONS_00013748"; exon_number "3"; gene_name "gene24686-v1.0-hybrid"; oId "TCONS_00014594"; nearest_ref "PAC:27262801"; class_code "x"; tss_id "TSS6669";
LG2	Cufflinks	exon	8252758	8253448	.	+	.	gene_id "XLOC_004389"; transcript_id "TCONS_00013746"; exon_number "1"; gene_name "gene24686-v1.0-hybrid"; oId "TCONS_00014592"; nearest_ref "PAC:27262801"; class_code "x"; tss_id "TSS6669";
LG2	Cufflinks	exon	8253635	8253756	.	+	.	gene_id "XLOC_004389"; transcript_id "TCONS_00013746"; exon_number "2"; gene_name "gene24686-v1.0-hybrid"; oId "TCONS_00014592"; nearest_ref "PAC:27262801"; class_code "x"; tss_id "TSS6669";
LG2	Cufflinks	exon	8253873	8254464	.	+	.	gene_id "XLOC_004389"; transcript_id "TCONS_00013746"; exon_number "3"; gene_name "gene24686-v1.0-hybrid"; oId "TCONS_00014592"; nearest_ref "PAC:27262801"; class_code "x"; tss_id "TSS6669";
LG2	Cufflinks	exon	8254793	8255351	.	+	.	gene_id "XLOC_004389"; transcript_id "TCONS_00013746"; exon_number "4"; gene_name "gene24686-v1.0-hybrid"; oId "TCONS_00014592"; nearest_ref "PAC:27262801"; class_code "x"; tss_id "TSS6669";
LG2	Cufflinks	exon	8252758	8253756	.	+	.	gene_id "XLOC_004389"; transcript_id "TCONS_00013743"; exon_number "1"; gene_name "gene24686-v1.0-hybrid"; oId "TCONS_00014589"; nearest_ref "PAC:27262801"; class_code "x"; tss_id "TSS6669";
LG2	Cufflinks	exon	8253935	8254464	.	+	.	gene_id "XLOC_004389"; transcript_id "TCONS_00013743"; exon_number "2"; gene_name "gene24686-v1.0-hybrid"; oId "TCONS_00014589"; nearest_ref "PAC:27262801"; class_code "x"; tss_id "TSS6669";
LG2	Cufflinks	exon	8254793	8255351	.	+	.	gene_id "XLOC_004389"; transcript_id "TCONS_00013743"; exon_number "3"; gene_name "gene24686-v1.0-hybrid"; oId "TCONS_00014589"; nearest_ref "PAC:27262801"; class_code "x"; tss_id "TSS6669";
LG2	Cufflinks	exon	8252758	8253435	.	+	.	gene_id "XLOC_004389"; transcript_id "TCONS_00013744"; exon_number "1"; gene_name "gene24686-v1.0-hybrid"; oId "TCONS_00014590"; nearest_ref "PAC:27262801"; class_code "x"; tss_id "TSS6669";
LG2	Cufflinks	exon	8253635	8253756	.	+	.	gene_id "XLOC_004389"; transcript_id "TCONS_00013744"; exon_number "2"; gene_name "gene24686-v1.0-hybrid"; oId "TCONS_00014590"; nearest_ref "PAC:27262801"; class_code "x"; tss_id "TSS6669";
LG2	Cufflinks	exon	8253873	8254464	.	+	.	gene_id "XLOC_004389"; transcript_id "TCONS_00013744"; exon_number "3"; gene_name "gene24686-v1.0-hybrid"; oId "TCONS_00014590"; nearest_ref "PAC:27262801"; class_code "x"; tss_id "TSS6669";
LG2	Cufflinks	exon	8254793	8255351	.	+	.	gene_id "XLOC_004389"; transcript_id "TCONS_00013744"; exon_number "4"; gene_name "gene24686-v1.0-hybrid"; oId "TCONS_00014590"; nearest_ref "PAC:27262801"; class_code "x"; tss_id "TSS6669";
LG2	Cufflinks	exon	8252758	8253756	.	+	.	gene_id "XLOC_004389"; transcript_id "TCONS_00013745"; exon_number "1"; gene_name "gene24686-v1.0-hybrid"; oId "TCONS_00014591"; nearest_ref "PAC:27262801"; class_code "x"; tss_id "TSS6669";
LG2	Cufflinks	exon	8253935	8254108	.	+	.	gene_id "XLOC_004389"; transcript_id "TCONS_00013745"; exon_number "2"; gene_name "gene24686-v1.0-hybrid"; oId "TCONS_00014591"; nearest_ref "PAC:27262801"; class_code "x"; tss_id "TSS6669";
LG2	Cufflinks	exon	8254329	8254464	.	+	.	gene_id "XLOC_004389"; transcript_id "TCONS_00013745"; exon_number "3"; gene_name "gene24686-v1.0-hybrid"; oId "TCONS_00014591"; nearest_ref "PAC:27262801"; class_code "x"; tss_id "TSS6669";
LG2	Cufflinks	exon	8254793	8255351	.	+	.	gene_id "XLOC_004389"; transcript_id "TCONS_00013745"; exon_number "4"; gene_name "gene24686-v1.0-hybrid"; oId "TCONS_00014591"; nearest_ref "PAC:27262801"; class_code "x"; tss_id "TSS6669";
LG2	Cufflinks	exon	8252758	8253756	.	+	.	gene_id "XLOC_004389"; transcript_id "TCONS_00013742"; exon_number "1"; gene_name "gene24686-v1.0-hybrid"; oId "TCONS_00014588"; nearest_ref "PAC:27262801"; class_code "x"; tss_id "TSS6669";
LG2	Cufflinks	exon	8253935	8255351	.	+	.	gene_id "XLOC_004389"; transcript_id "TCONS_00013742"; exon_number "2"; gene_name "gene24686-v1.0-hybrid"; oId "TCONS_00014588"; nearest_ref "PAC:27262801"; class_code "x"; tss_id "TSS6669";
LG2	Cufflinks	exon	8252758	8253756	.	+	.	gene_id "XLOC_004389"; transcript_id "TCONS_00013741"; exon_number "1"; gene_name "gene24686-v1.0-hybrid"; oId "TCONS_00014587"; nearest_ref "PAC:27262801"; class_code "x"; tss_id "TSS6669";
LG2	Cufflinks	exon	8253873	8255351	.	+	.	gene_id "XLOC_004389"; transcript_id "TCONS_00013741"; exon_number "2"; gene_name "gene24686-v1.0-hybrid"; oId "TCONS_00014587"; nearest_ref "PAC:27262801"; class_code "x"; tss_id "TSS6669";
LG2	Cufflinks	exon	8252758	8253756	.	+	.	gene_id "XLOC_004389"; transcript_id "TCONS_00013740"; exon_number "1"; gene_name "gene24686-v1.0-hybrid"; oId "TCONS_00014586"; nearest_ref "PAC:27262801"; class_code "x"; tss_id "TSS6669";
LG2	Cufflinks	exon	8253935	8254459	.	+	.	gene_id "XLOC_004389"; transcript_id "TCONS_00013740"; exon_number "2"; gene_name "gene24686-v1.0-hybrid"; oId "TCONS_00014586"; nearest_ref "PAC:27262801"; class_code "x"; tss_id "TSS6669";
LG2	Cufflinks	exon	8254793	8255351	.	+	.	gene_id "XLOC_004389"; transcript_id "TCONS_00013740"; exon_number "3"; gene_name "gene24686-v1.0-hybrid"; oId "TCONS_00014586"; nearest_ref "PAC:27262801"; class_code "x"; tss_id "TSS6669";
LG2	Cufflinks	exon	8294885	8297018	.	+	.	gene_id "XLOC_004392"; transcript_id "TCONS_00013768"; exon_number "1"; oId "TCONS_00014614"; class_code "u"; tss_id "TSS6676";
LG2	Cufflinks	exon	8296061	8296642	.	+	.	gene_id "XLOC_004392"; transcript_id "TCONS_00013769"; exon_number "1"; oId "TCONS_00014615"; class_code "u"; tss_id "TSS6677";
LG2	Cufflinks	exon	8297610	8298362	.	+	.	gene_id "XLOC_004392"; transcript_id "TCONS_00013769"; exon_number "2"; oId "TCONS_00014615"; class_code "u"; tss_id "TSS6677";
LG2	Cufflinks	exon	8315436	8315669	.	+	.	gene_id "XLOC_004395"; transcript_id "TCONS_00013774"; exon_number "1"; oId "TCONS_00014620"; class_code "u"; tss_id "TSS6682";
LG2	Cufflinks	exon	8316579	8317388	.	+	.	gene_id "XLOC_004395"; transcript_id "TCONS_00013774"; exon_number "2"; oId "TCONS_00014620"; class_code "u"; tss_id "TSS6682";
LG2	Cufflinks	exon	8315472	8315669	.	+	.	gene_id "XLOC_004395"; transcript_id "TCONS_00013776"; exon_number "1"; oId "TCONS_00014622"; class_code "u"; tss_id "TSS6682";
LG2	Cufflinks	exon	8315753	8315828	.	+	.	gene_id "XLOC_004395"; transcript_id "TCONS_00013776"; exon_number "2"; oId "TCONS_00014622"; class_code "u"; tss_id "TSS6682";
LG2	Cufflinks	exon	8316579	8317388	.	+	.	gene_id "XLOC_004395"; transcript_id "TCONS_00013776"; exon_number "3"; oId "TCONS_00014622"; class_code "u"; tss_id "TSS6682";
LG2	Cufflinks	exon	8315472	8315669	.	+	.	gene_id "XLOC_004395"; transcript_id "TCONS_00013775"; exon_number "1"; oId "TCONS_00014621"; class_code "u"; tss_id "TSS6682";
LG2	Cufflinks	exon	8315753	8315828	.	+	.	gene_id "XLOC_004395"; transcript_id "TCONS_00013775"; exon_number "2"; oId "TCONS_00014621"; class_code "u"; tss_id "TSS6682";
LG2	Cufflinks	exon	8316866	8317388	.	+	.	gene_id "XLOC_004395"; transcript_id "TCONS_00013775"; exon_number "3"; oId "TCONS_00014621"; class_code "u"; tss_id "TSS6682";
LG2	Cufflinks	exon	8315497	8315669	.	+	.	gene_id "XLOC_004395"; transcript_id "TCONS_00013777"; exon_number "1"; oId "TCONS_00014623"; class_code "u"; tss_id "TSS6682";
LG2	Cufflinks	exon	8315753	8316194	.	+	.	gene_id "XLOC_004395"; transcript_id "TCONS_00013777"; exon_number "2"; oId "TCONS_00014623"; class_code "u"; tss_id "TSS6682";
LG2	Cufflinks	exon	8315529	8315669	.	+	.	gene_id "XLOC_004395"; transcript_id "TCONS_00013778"; exon_number "1"; oId "TCONS_00014624"; class_code "u"; tss_id "TSS6682";
LG2	Cufflinks	exon	8315761	8315828	.	+	.	gene_id "XLOC_004395"; transcript_id "TCONS_00013778"; exon_number "2"; oId "TCONS_00014624"; class_code "u"; tss_id "TSS6682";
LG2	Cufflinks	exon	8316579	8317388	.	+	.	gene_id "XLOC_004395"; transcript_id "TCONS_00013778"; exon_number "3"; oId "TCONS_00014624"; class_code "u"; tss_id "TSS6682";
LG2	Cufflinks	exon	8352239	8352502	.	+	.	gene_id "XLOC_004400"; transcript_id "TCONS_00013783"; exon_number "1"; gene_name "gene24699-v1.0-hybrid"; oId "TCONS_00014629"; nearest_ref "PAC:27265190"; class_code "x"; tss_id "TSS6687";
LG2	Cufflinks	exon	8353984	8354078	.	+	.	gene_id "XLOC_004400"; transcript_id "TCONS_00013783"; exon_number "2"; gene_name "gene24699-v1.0-hybrid"; oId "TCONS_00014629"; nearest_ref "PAC:27265190"; class_code "x"; tss_id "TSS6687";
LG2	Cufflinks	exon	8401616	8401684	.	+	.	gene_id "XLOC_004407"; transcript_id "TCONS_00013821"; exon_number "1"; gene_name "gene24708-v1.0-hybrid"; oId "TCONS_00014667"; nearest_ref "PAC:27264452"; class_code "o"; tss_id "TSS6699";
LG2	Cufflinks	exon	8402041	8402099	.	+	.	gene_id "XLOC_004407"; transcript_id "TCONS_00013821"; exon_number "2"; gene_name "gene24708-v1.0-hybrid"; oId "TCONS_00014667"; nearest_ref "PAC:27264452"; class_code "o"; tss_id "TSS6699";
LG2	Cufflinks	exon	8404390	8405139	.	+	.	gene_id "XLOC_004407"; transcript_id "TCONS_00013821"; exon_number "3"; gene_name "gene24708-v1.0-hybrid"; oId "TCONS_00014667"; nearest_ref "PAC:27264452"; class_code "o"; tss_id "TSS6699";
LG2	Cufflinks	exon	8503976	8504312	.	+	.	gene_id "XLOC_004414"; transcript_id "TCONS_00013844"; exon_number "1"; oId "TCONS_00014692"; class_code "u"; tss_id "TSS6709";
LG2	Cufflinks	exon	8504594	8504653	.	+	.	gene_id "XLOC_004414"; transcript_id "TCONS_00013844"; exon_number "2"; oId "TCONS_00014692"; class_code "u"; tss_id "TSS6709";
LG2	Cufflinks	exon	8505098	8505285	.	+	.	gene_id "XLOC_004414"; transcript_id "TCONS_00013844"; exon_number "3"; oId "TCONS_00014692"; class_code "u"; tss_id "TSS6709";
LG2	Cufflinks	exon	8504009	8504312	.	+	.	gene_id "XLOC_004414"; transcript_id "TCONS_00013845"; exon_number "1"; oId "TCONS_00014693"; class_code "u"; tss_id "TSS6709";
LG2	Cufflinks	exon	8504594	8505068	.	+	.	gene_id "XLOC_004414"; transcript_id "TCONS_00013845"; exon_number "2"; oId "TCONS_00014693"; class_code "u"; tss_id "TSS6709";
LG2	Cufflinks	exon	8504009	8504312	.	+	.	gene_id "XLOC_004414"; transcript_id "TCONS_00013847"; exon_number "1"; oId "TCONS_00014695"; class_code "u"; tss_id "TSS6709";
LG2	Cufflinks	exon	8504384	8504653	.	+	.	gene_id "XLOC_004414"; transcript_id "TCONS_00013847"; exon_number "2"; oId "TCONS_00014695"; class_code "u"; tss_id "TSS6709";
LG2	Cufflinks	exon	8505098	8505285	.	+	.	gene_id "XLOC_004414"; transcript_id "TCONS_00013847"; exon_number "3"; oId "TCONS_00014695"; class_code "u"; tss_id "TSS6709";
LG2	Cufflinks	exon	8504009	8504312	.	+	.	gene_id "XLOC_004414"; transcript_id "TCONS_00013846"; exon_number "1"; oId "TCONS_00014694"; class_code "u"; tss_id "TSS6709";
LG2	Cufflinks	exon	8505098	8505285	.	+	.	gene_id "XLOC_004414"; transcript_id "TCONS_00013846"; exon_number "2"; oId "TCONS_00014694"; class_code "u"; tss_id "TSS6709";
LG2	Cufflinks	exon	8642249	8642366	.	+	.	gene_id "XLOC_004427"; transcript_id "TCONS_00013893"; exon_number "1"; oId "TCONS_00014744"; class_code "u"; tss_id "TSS6727";
LG2	Cufflinks	exon	8643404	8643668	.	+	.	gene_id "XLOC_004427"; transcript_id "TCONS_00013893"; exon_number "2"; oId "TCONS_00014744"; class_code "u"; tss_id "TSS6727";
LG2	Cufflinks	exon	8643849	8644238	.	+	.	gene_id "XLOC_004427"; transcript_id "TCONS_00013893"; exon_number "3"; oId "TCONS_00014744"; class_code "u"; tss_id "TSS6727";
LG2	Cufflinks	exon	8721933	8722876	.	+	.	gene_id "XLOC_004433"; transcript_id "TCONS_00013901"; exon_number "1"; oId "TCONS_00014753"; class_code "u"; tss_id "TSS6735";
LG2	Cufflinks	exon	8757201	8757362	.	+	.	gene_id "XLOC_004436"; transcript_id "TCONS_00013904"; exon_number "1"; oId "TCONS_00014756"; class_code "u"; tss_id "TSS6738";
LG2	Cufflinks	exon	8757474	8757707	.	+	.	gene_id "XLOC_004436"; transcript_id "TCONS_00013904"; exon_number "2"; oId "TCONS_00014756"; class_code "u"; tss_id "TSS6738";
LG2	Cufflinks	exon	8757831	8757940	.	+	.	gene_id "XLOC_004436"; transcript_id "TCONS_00013904"; exon_number "3"; oId "TCONS_00014756"; class_code "u"; tss_id "TSS6738";
LG2	Cufflinks	exon	8758428	8758474	.	+	.	gene_id "XLOC_004436"; transcript_id "TCONS_00013904"; exon_number "4"; oId "TCONS_00014756"; class_code "u"; tss_id "TSS6738";
LG2	Cufflinks	exon	8878791	8879268	.	+	.	gene_id "XLOC_004441"; transcript_id "TCONS_00013909"; exon_number "1"; oId "TCONS_00014761"; class_code "u"; tss_id "TSS6743";
LG2	Cufflinks	exon	8879380	8879390	.	+	.	gene_id "XLOC_004441"; transcript_id "TCONS_00013909"; exon_number "2"; oId "TCONS_00014761"; class_code "u"; tss_id "TSS6743";
LG2	Cufflinks	exon	9069903	9070319	.	+	.	gene_id "XLOC_004459"; transcript_id "TCONS_00013946"; exon_number "1"; oId "TCONS_00014803"; class_code "u"; tss_id "TSS6769";
LG2	Cufflinks	exon	9071901	9074795	.	+	.	gene_id "XLOC_004459"; transcript_id "TCONS_00013946"; exon_number "2"; oId "TCONS_00014803"; class_code "u"; tss_id "TSS6769";
LG2	Cufflinks	exon	9069918	9070319	.	+	.	gene_id "XLOC_004459"; transcript_id "TCONS_00013949"; exon_number "1"; oId "TCONS_00014806"; class_code "u"; tss_id "TSS6769";
LG2	Cufflinks	exon	9071901	9072090	.	+	.	gene_id "XLOC_004459"; transcript_id "TCONS_00013949"; exon_number "2"; oId "TCONS_00014806"; class_code "u"; tss_id "TSS6769";
LG2	Cufflinks	exon	9072937	9074795	.	+	.	gene_id "XLOC_004459"; transcript_id "TCONS_00013949"; exon_number "3"; oId "TCONS_00014806"; class_code "u"; tss_id "TSS6769";
LG2	Cufflinks	exon	9069918	9070319	.	+	.	gene_id "XLOC_004459"; transcript_id "TCONS_00013948"; exon_number "1"; oId "TCONS_00014805"; class_code "u"; tss_id "TSS6769";
LG2	Cufflinks	exon	9070406	9070438	.	+	.	gene_id "XLOC_004459"; transcript_id "TCONS_00013948"; exon_number "2"; oId "TCONS_00014805"; class_code "u"; tss_id "TSS6769";
LG2	Cufflinks	exon	9071901	9074795	.	+	.	gene_id "XLOC_004459"; transcript_id "TCONS_00013948"; exon_number "3"; oId "TCONS_00014805"; class_code "u"; tss_id "TSS6769";
LG2	Cufflinks	exon	9083336	9083349	.	+	.	gene_id "XLOC_004461"; transcript_id "TCONS_00013953"; exon_number "1"; gene_name "gene21841-v1.0-hybrid"; oId "TCONS_00014810"; nearest_ref "PAC:27265340"; class_code "x"; tss_id "TSS6772";
LG2	Cufflinks	exon	9088307	9088885	.	+	.	gene_id "XLOC_004461"; transcript_id "TCONS_00013953"; exon_number "2"; gene_name "gene21841-v1.0-hybrid"; oId "TCONS_00014810"; nearest_ref "PAC:27265340"; class_code "x"; tss_id "TSS6772";
LG2	Cufflinks	exon	9128297	9128912	.	+	.	gene_id "XLOC_004465"; transcript_id "TCONS_00013966"; exon_number "1"; gene_name "gene21849-v1.0-hybrid"; oId "TCONS_00014824"; nearest_ref "PAC:27263715"; class_code "x"; tss_id "TSS6781";
LG2	Cufflinks	exon	9129013	9129628	.	+	.	gene_id "XLOC_004465"; transcript_id "TCONS_00013966"; exon_number "2"; gene_name "gene21849-v1.0-hybrid"; oId "TCONS_00014824"; nearest_ref "PAC:27263715"; class_code "x"; tss_id "TSS6781";
LG2	Cufflinks	exon	9680552	9680579	.	+	.	gene_id "XLOC_004508"; transcript_id "TCONS_00014087"; exon_number "1"; gene_name "gene17206-v1.0-hybrid"; oId "TCONS_00014954"; nearest_ref "PAC:27262986"; class_code "x"; tss_id "TSS6840";
LG2	Cufflinks	exon	9680700	9682370	.	+	.	gene_id "XLOC_004508"; transcript_id "TCONS_00014087"; exon_number "2"; gene_name "gene17206-v1.0-hybrid"; oId "TCONS_00014954"; nearest_ref "PAC:27262986"; class_code "x"; tss_id "TSS6840";
LG2	Cufflinks	exon	9680556	9680782	.	+	.	gene_id "XLOC_004508"; transcript_id "TCONS_00014088"; exon_number "1"; gene_name "gene17206-v1.0-hybrid"; oId "TCONS_00014955"; nearest_ref "PAC:27262986"; class_code "x"; tss_id "TSS6840";
LG2	Cufflinks	exon	9681052	9682370	.	+	.	gene_id "XLOC_004508"; transcript_id "TCONS_00014088"; exon_number "2"; gene_name "gene17206-v1.0-hybrid"; oId "TCONS_00014955"; nearest_ref "PAC:27262986"; class_code "x"; tss_id "TSS6840";
LG2	Cufflinks	exon	9685449	9685491	.	+	.	gene_id "XLOC_004509"; transcript_id "TCONS_00014089"; exon_number "1"; gene_name "gene17209-v1.0-hybrid"; oId "TCONS_00014956"; nearest_ref "PAC:27263795"; class_code "x"; tss_id "TSS6841";
LG2	Cufflinks	exon	9685919	9686113	.	+	.	gene_id "XLOC_004509"; transcript_id "TCONS_00014089"; exon_number "2"; gene_name "gene17209-v1.0-hybrid"; oId "TCONS_00014956"; nearest_ref "PAC:27263795"; class_code "x"; tss_id "TSS6841";
LG2	Cufflinks	exon	9687105	9687147	.	+	.	gene_id "XLOC_004509"; transcript_id "TCONS_00014089"; exon_number "3"; gene_name "gene17209-v1.0-hybrid"; oId "TCONS_00014956"; nearest_ref "PAC:27263795"; class_code "x"; tss_id "TSS6841";
LG2	Cufflinks	exon	9685458	9685491	.	+	.	gene_id "XLOC_004509"; transcript_id "TCONS_00014090"; exon_number "1"; gene_name "gene17209-v1.0-hybrid"; oId "TCONS_00014957"; nearest_ref "PAC:27263795"; class_code "x"; tss_id "TSS6841";
LG2	Cufflinks	exon	9685919	9686090	.	+	.	gene_id "XLOC_004509"; transcript_id "TCONS_00014090"; exon_number "2"; gene_name "gene17209-v1.0-hybrid"; oId "TCONS_00014957"; nearest_ref "PAC:27263795"; class_code "x"; tss_id "TSS6841";
LG2	Cufflinks	exon	9687105	9687147	.	+	.	gene_id "XLOC_004509"; transcript_id "TCONS_00014090"; exon_number "3"; gene_name "gene17209-v1.0-hybrid"; oId "TCONS_00014957"; nearest_ref "PAC:27263795"; class_code "x"; tss_id "TSS6841";
LG2	Cufflinks	exon	9687568	9687755	.	+	.	gene_id "XLOC_004510"; transcript_id "TCONS_00014091"; exon_number "1"; gene_name "gene17209-v1.0-hybrid"; oId "TCONS_00014958"; nearest_ref "PAC:27263795"; class_code "x"; tss_id "TSS6842";
LG2	Cufflinks	exon	9688236	9688544	.	+	.	gene_id "XLOC_004510"; transcript_id "TCONS_00014091"; exon_number "2"; gene_name "gene17209-v1.0-hybrid"; oId "TCONS_00014958"; nearest_ref "PAC:27263795"; class_code "x"; tss_id "TSS6842";
LG2	Cufflinks	exon	9688654	9689026	.	+	.	gene_id "XLOC_004510"; transcript_id "TCONS_00014091"; exon_number "3"; gene_name "gene17209-v1.0-hybrid"; oId "TCONS_00014958"; nearest_ref "PAC:27263795"; class_code "x"; tss_id "TSS6842";
LG2	Cufflinks	exon	9687568	9687755	.	+	.	gene_id "XLOC_004510"; transcript_id "TCONS_00014092"; exon_number "1"; gene_name "gene17209-v1.0-hybrid"; oId "TCONS_00014959"; nearest_ref "PAC:27263795"; class_code "x"; tss_id "TSS6842";
LG2	Cufflinks	exon	9688236	9688544	.	+	.	gene_id "XLOC_004510"; transcript_id "TCONS_00014092"; exon_number "2"; gene_name "gene17209-v1.0-hybrid"; oId "TCONS_00014959"; nearest_ref "PAC:27263795"; class_code "x"; tss_id "TSS6842";
LG2	Cufflinks	exon	9688654	9688742	.	+	.	gene_id "XLOC_004510"; transcript_id "TCONS_00014092"; exon_number "3"; gene_name "gene17209-v1.0-hybrid"; oId "TCONS_00014959"; nearest_ref "PAC:27263795"; class_code "x"; tss_id "TSS6842";
LG2	Cufflinks	exon	9689067	9689127	.	+	.	gene_id "XLOC_004510"; transcript_id "TCONS_00014092"; exon_number "4"; gene_name "gene17209-v1.0-hybrid"; oId "TCONS_00014959"; nearest_ref "PAC:27263795"; class_code "x"; tss_id "TSS6842";
LG2	Cufflinks	exon	10348005	10350898	.	+	.	gene_id "XLOC_004563"; transcript_id "TCONS_00014254"; exon_number "1"; oId "TCONS_00015127"; class_code "u"; tss_id "TSS6923";
LG2	Cufflinks	exon	11024340	11024458	.	+	.	gene_id "XLOC_004616"; transcript_id "TCONS_00014397"; exon_number "1"; gene_name "gene17433-v1.0-hybrid"; oId "TCONS_00015282"; nearest_ref "PAC:27261961"; class_code "x"; tss_id "TSS7003";
LG2	Cufflinks	exon	11024919	11026717	.	+	.	gene_id "XLOC_004616"; transcript_id "TCONS_00014397"; exon_number "2"; gene_name "gene17433-v1.0-hybrid"; oId "TCONS_00015282"; nearest_ref "PAC:27261961"; class_code "x"; tss_id "TSS7003";
LG2	Cufflinks	exon	11181688	11181733	.	+	.	gene_id "XLOC_004630"; transcript_id "TCONS_00014418"; exon_number "1"; gene_name "gene17404-v1.0-hybrid"; oId "TCONS_00015303"; nearest_ref "PAC:27264637"; class_code "x"; tss_id "TSS7020";
LG2	Cufflinks	exon	11181816	11182453	.	+	.	gene_id "XLOC_004630"; transcript_id "TCONS_00014418"; exon_number "2"; gene_name "gene17404-v1.0-hybrid"; oId "TCONS_00015303"; nearest_ref "PAC:27264637"; class_code "x"; tss_id "TSS7020";
LG2	Cufflinks	exon	11244289	11244294	.	+	.	gene_id "XLOC_004638"; transcript_id "TCONS_00014454"; exon_number "1"; gene_name "gene17415-v1.0-hybrid"; oId "TCONS_00015343"; nearest_ref "PAC:27262822"; class_code "o"; tss_id "TSS7034";
LG2	Cufflinks	exon	11246710	11248450	.	+	.	gene_id "XLOC_004638"; transcript_id "TCONS_00014454"; exon_number "2"; gene_name "gene17415-v1.0-hybrid"; oId "TCONS_00015343"; nearest_ref "PAC:27262822"; class_code "o"; tss_id "TSS7034";
LG2	Cufflinks	exon	11483059	11483551	.	+	.	gene_id "XLOC_004666"; transcript_id "TCONS_00014528"; exon_number "1"; gene_name "gene17600-v1.0-hybrid"; oId "TCONS_00015427"; nearest_ref "PAC:27264683"; class_code "o"; tss_id "TSS7080";
LG2	Cufflinks	exon	11484765	11485166	.	+	.	gene_id "XLOC_004666"; transcript_id "TCONS_00014528"; exon_number "2"; gene_name "gene17600-v1.0-hybrid"; oId "TCONS_00015427"; nearest_ref "PAC:27264683"; class_code "o"; tss_id "TSS7080";
LG2	Cufflinks	exon	11614498	11614727	.	+	.	gene_id "XLOC_004678"; transcript_id "TCONS_00014577"; exon_number "1"; gene_name "gene17621-v1.0-hybrid"; oId "TCONS_00015480"; nearest_ref "PAC:27263733"; class_code "x"; tss_id "TSS7101";
LG2	Cufflinks	exon	11614818	11617295	.	+	.	gene_id "XLOC_004678"; transcript_id "TCONS_00014577"; exon_number "2"; gene_name "gene17621-v1.0-hybrid"; oId "TCONS_00015480"; nearest_ref "PAC:27263733"; class_code "x"; tss_id "TSS7101";
LG2	Cufflinks	exon	11614617	11614727	.	+	.	gene_id "XLOC_004678"; transcript_id "TCONS_00014579"; exon_number "1"; gene_name "gene17621-v1.0-hybrid"; oId "TCONS_00015482"; nearest_ref "PAC:27263733"; class_code "x"; tss_id "TSS7102";
LG2	Cufflinks	exon	11614818	11614910	.	+	.	gene_id "XLOC_004678"; transcript_id "TCONS_00014579"; exon_number "2"; gene_name "gene17621-v1.0-hybrid"; oId "TCONS_00015482"; nearest_ref "PAC:27263733"; class_code "x"; tss_id "TSS7102";
LG2	Cufflinks	exon	11617027	11617295	.	+	.	gene_id "XLOC_004678"; transcript_id "TCONS_00014579"; exon_number "3"; gene_name "gene17621-v1.0-hybrid"; oId "TCONS_00015482"; nearest_ref "PAC:27263733"; class_code "x"; tss_id "TSS7102";
LG2	Cufflinks	exon	11614617	11614727	.	+	.	gene_id "XLOC_004678"; transcript_id "TCONS_00014578"; exon_number "1"; gene_name "gene17621-v1.0-hybrid"; oId "TCONS_00015481"; nearest_ref "PAC:27263733"; class_code "x"; tss_id "TSS7102";
LG2	Cufflinks	exon	11614818	11614910	.	+	.	gene_id "XLOC_004678"; transcript_id "TCONS_00014578"; exon_number "2"; gene_name "gene17621-v1.0-hybrid"; oId "TCONS_00015481"; nearest_ref "PAC:27263733"; class_code "x"; tss_id "TSS7102";
LG2	Cufflinks	exon	11617045	11617295	.	+	.	gene_id "XLOC_004678"; transcript_id "TCONS_00014578"; exon_number "3"; gene_name "gene17621-v1.0-hybrid"; oId "TCONS_00015481"; nearest_ref "PAC:27263733"; class_code "x"; tss_id "TSS7102";
LG2	Cufflinks	exon	11614617	11614727	.	+	.	gene_id "XLOC_004678"; transcript_id "TCONS_00014580"; exon_number "1"; gene_name "gene17621-v1.0-hybrid"; oId "TCONS_00015483"; nearest_ref "PAC:27263733"; class_code "x"; tss_id "TSS7102";
LG2	Cufflinks	exon	11614818	11614910	.	+	.	gene_id "XLOC_004678"; transcript_id "TCONS_00014580"; exon_number "2"; gene_name "gene17621-v1.0-hybrid"; oId "TCONS_00015483"; nearest_ref "PAC:27263733"; class_code "x"; tss_id "TSS7102";
LG2	Cufflinks	exon	11618616	11618640	.	+	.	gene_id "XLOC_004678"; transcript_id "TCONS_00014580"; exon_number "3"; gene_name "gene17621-v1.0-hybrid"; oId "TCONS_00015483"; nearest_ref "PAC:27263733"; class_code "x"; tss_id "TSS7102";
LG2	Cufflinks	exon	11653554	11653775	.	+	.	gene_id "XLOC_004680"; transcript_id "TCONS_00014588"; exon_number "1"; gene_name "gene17627-v1.0-hybrid"; oId "TCONS_00015491"; nearest_ref "PAC:27264558"; class_code "x"; tss_id "TSS7105";
LG2	Cufflinks	exon	11653898	11654089	.	+	.	gene_id "XLOC_004680"; transcript_id "TCONS_00014588"; exon_number "2"; gene_name "gene17627-v1.0-hybrid"; oId "TCONS_00015491"; nearest_ref "PAC:27264558"; class_code "x"; tss_id "TSS7105";
LG2	Cufflinks	exon	12069507	12070159	.	+	.	gene_id "XLOC_004712"; transcript_id "TCONS_00014678"; exon_number "1"; gene_name "gene17562-v1.0-hybrid"; oId "TCONS_00015585"; nearest_ref "PAC:27263411"; class_code "x"; tss_id "TSS7160";
LG2	Cufflinks	exon	12070272	12070300	.	+	.	gene_id "XLOC_004712"; transcript_id "TCONS_00014678"; exon_number "2"; gene_name "gene17562-v1.0-hybrid"; oId "TCONS_00015585"; nearest_ref "PAC:27263411"; class_code "x"; tss_id "TSS7160";
LG2	Cufflinks	exon	12122765	12123085	.	+	.	gene_id "XLOC_004722"; transcript_id "TCONS_00014697"; exon_number "1"; oId "TCONS_00015604"; class_code "u"; tss_id "TSS7175";
LG2	Cufflinks	exon	12123313	12123318	.	+	.	gene_id "XLOC_004722"; transcript_id "TCONS_00014697"; exon_number "2"; oId "TCONS_00015604"; class_code "u"; tss_id "TSS7175";
LG2	Cufflinks	exon	12676615	12676915	.	+	.	gene_id "XLOC_004777"; transcript_id "TCONS_00014823"; exon_number "1"; gene_name "gene08046-v1.0-hybrid"; oId "TCONS_00015739"; nearest_ref "PAC:27265407"; class_code "x"; tss_id "TSS7250";
LG2	Cufflinks	exon	12676990	12678854	.	+	.	gene_id "XLOC_004777"; transcript_id "TCONS_00014823"; exon_number "2"; gene_name "gene08046-v1.0-hybrid"; oId "TCONS_00015739"; nearest_ref "PAC:27265407"; class_code "x"; tss_id "TSS7250";
LG2	Cufflinks	exon	12697675	12697873	.	+	.	gene_id "XLOC_004780"; transcript_id "TCONS_00014826"; exon_number "1"; gene_name "gene08050-v1.0-hybrid"; oId "TCONS_00015742"; nearest_ref "PAC:27261701"; class_code "x"; tss_id "TSS7253";
LG2	Cufflinks	exon	12698504	12698574	.	+	.	gene_id "XLOC_004780"; transcript_id "TCONS_00014826"; exon_number "2"; gene_name "gene08050-v1.0-hybrid"; oId "TCONS_00015742"; nearest_ref "PAC:27261701"; class_code "x"; tss_id "TSS7253";
LG2	Cufflinks	exon	12699664	12700088	.	+	.	gene_id "XLOC_004780"; transcript_id "TCONS_00014826"; exon_number "3"; gene_name "gene08050-v1.0-hybrid"; oId "TCONS_00015742"; nearest_ref "PAC:27261701"; class_code "x"; tss_id "TSS7253";
LG2	Cufflinks	exon	12697681	12697873	.	+	.	gene_id "XLOC_004780"; transcript_id "TCONS_00014827"; exon_number "1"; gene_name "gene08050-v1.0-hybrid"; oId "TCONS_00015743"; nearest_ref "PAC:27261701"; class_code "x"; tss_id "TSS7253";
LG2	Cufflinks	exon	12698504	12698574	.	+	.	gene_id "XLOC_004780"; transcript_id "TCONS_00014827"; exon_number "2"; gene_name "gene08050-v1.0-hybrid"; oId "TCONS_00015743"; nearest_ref "PAC:27261701"; class_code "x"; tss_id "TSS7253";
LG2	Cufflinks	exon	12700676	12700784	.	+	.	gene_id "XLOC_004780"; transcript_id "TCONS_00014827"; exon_number "3"; gene_name "gene08050-v1.0-hybrid"; oId "TCONS_00015743"; nearest_ref "PAC:27261701"; class_code "x"; tss_id "TSS7253";
LG2	Cufflinks	exon	12700917	12702120	.	+	.	gene_id "XLOC_004780"; transcript_id "TCONS_00014827"; exon_number "4"; gene_name "gene08050-v1.0-hybrid"; oId "TCONS_00015743"; nearest_ref "PAC:27261701"; class_code "x"; tss_id "TSS7253";
LG2	Cufflinks	exon	12697687	12697873	.	+	.	gene_id "XLOC_004780"; transcript_id "TCONS_00014828"; exon_number "1"; gene_name "gene08050-v1.0-hybrid"; oId "TCONS_00015744"; nearest_ref "PAC:27261701"; class_code "x"; tss_id "TSS7253";
LG2	Cufflinks	exon	12698504	12698574	.	+	.	gene_id "XLOC_004780"; transcript_id "TCONS_00014828"; exon_number "2"; gene_name "gene08050-v1.0-hybrid"; oId "TCONS_00015744"; nearest_ref "PAC:27261701"; class_code "x"; tss_id "TSS7253";
LG2	Cufflinks	exon	12700145	12700589	.	+	.	gene_id "XLOC_004780"; transcript_id "TCONS_00014828"; exon_number "3"; gene_name "gene08050-v1.0-hybrid"; oId "TCONS_00015744"; nearest_ref "PAC:27261701"; class_code "x"; tss_id "TSS7253";
LG2	Cufflinks	exon	12700676	12700816	.	+	.	gene_id "XLOC_004780"; transcript_id "TCONS_00014828"; exon_number "4"; gene_name "gene08050-v1.0-hybrid"; oId "TCONS_00015744"; nearest_ref "PAC:27261701"; class_code "x"; tss_id "TSS7253";
LG2	Cufflinks	exon	12700917	12702120	.	+	.	gene_id "XLOC_004780"; transcript_id "TCONS_00014828"; exon_number "5"; gene_name "gene08050-v1.0-hybrid"; oId "TCONS_00015744"; nearest_ref "PAC:27261701"; class_code "x"; tss_id "TSS7253";
LG2	Cufflinks	exon	12697709	12697873	.	+	.	gene_id "XLOC_004780"; transcript_id "TCONS_00014829"; exon_number "1"; gene_name "gene08050-v1.0-hybrid"; oId "TCONS_00015745"; nearest_ref "PAC:27261701"; class_code "x"; tss_id "TSS7253";
LG2	Cufflinks	exon	12698504	12698574	.	+	.	gene_id "XLOC_004780"; transcript_id "TCONS_00014829"; exon_number "2"; gene_name "gene08050-v1.0-hybrid"; oId "TCONS_00015745"; nearest_ref "PAC:27261701"; class_code "x"; tss_id "TSS7253";
LG2	Cufflinks	exon	12700192	12700589	.	+	.	gene_id "XLOC_004780"; transcript_id "TCONS_00014829"; exon_number "3"; gene_name "gene08050-v1.0-hybrid"; oId "TCONS_00015745"; nearest_ref "PAC:27261701"; class_code "x"; tss_id "TSS7253";
LG2	Cufflinks	exon	12700676	12700816	.	+	.	gene_id "XLOC_004780"; transcript_id "TCONS_00014829"; exon_number "4"; gene_name "gene08050-v1.0-hybrid"; oId "TCONS_00015745"; nearest_ref "PAC:27261701"; class_code "x"; tss_id "TSS7253";
LG2	Cufflinks	exon	12700917	12702120	.	+	.	gene_id "XLOC_004780"; transcript_id "TCONS_00014829"; exon_number "5"; gene_name "gene08050-v1.0-hybrid"; oId "TCONS_00015745"; nearest_ref "PAC:27261701"; class_code "x"; tss_id "TSS7253";
LG2	Cufflinks	exon	12697724	12697873	.	+	.	gene_id "XLOC_004780"; transcript_id "TCONS_00014830"; exon_number "1"; gene_name "gene08051-v1.0-hybrid"; oId "TCONS_00015746"; nearest_ref "PAC:27262120"; class_code "x"; tss_id "TSS7253";
LG2	Cufflinks	exon	12698504	12698574	.	+	.	gene_id "XLOC_004780"; transcript_id "TCONS_00014830"; exon_number "2"; gene_name "gene08051-v1.0-hybrid"; oId "TCONS_00015746"; nearest_ref "PAC:27262120"; class_code "x"; tss_id "TSS7253";
LG2	Cufflinks	exon	12700145	12700589	.	+	.	gene_id "XLOC_004780"; transcript_id "TCONS_00014830"; exon_number "3"; gene_name "gene08051-v1.0-hybrid"; oId "TCONS_00015746"; nearest_ref "PAC:27262120"; class_code "x"; tss_id "TSS7253";
LG2	Cufflinks	exon	12700676	12700816	.	+	.	gene_id "XLOC_004780"; transcript_id "TCONS_00014830"; exon_number "4"; gene_name "gene08051-v1.0-hybrid"; oId "TCONS_00015746"; nearest_ref "PAC:27262120"; class_code "x"; tss_id "TSS7253";
LG2	Cufflinks	exon	12700913	12700985	.	+	.	gene_id "XLOC_004780"; transcript_id "TCONS_00014830"; exon_number "5"; gene_name "gene08051-v1.0-hybrid"; oId "TCONS_00015746"; nearest_ref "PAC:27262120"; class_code "x"; tss_id "TSS7253";
LG2	Cufflinks	exon	12703192	12703324	.	+	.	gene_id "XLOC_004780"; transcript_id "TCONS_00014830"; exon_number "6"; gene_name "gene08051-v1.0-hybrid"; oId "TCONS_00015746"; nearest_ref "PAC:27262120"; class_code "x"; tss_id "TSS7253";
LG2	Cufflinks	exon	12697724	12697873	.	+	.	gene_id "XLOC_004780"; transcript_id "TCONS_00014831"; exon_number "1"; gene_name "gene08051-v1.0-hybrid"; oId "TCONS_00015747"; nearest_ref "PAC:27262120"; class_code "x"; tss_id "TSS7253";
LG2	Cufflinks	exon	12698504	12698574	.	+	.	gene_id "XLOC_004780"; transcript_id "TCONS_00014831"; exon_number "2"; gene_name "gene08051-v1.0-hybrid"; oId "TCONS_00015747"; nearest_ref "PAC:27262120"; class_code "x"; tss_id "TSS7253";
LG2	Cufflinks	exon	12700145	12700589	.	+	.	gene_id "XLOC_004780"; transcript_id "TCONS_00014831"; exon_number "3"; gene_name "gene08051-v1.0-hybrid"; oId "TCONS_00015747"; nearest_ref "PAC:27262120"; class_code "x"; tss_id "TSS7253";
[truncated: 13,722 more rows]
