# Supplementary material for: Global identification and analysis of long non-coding RNAs in diploid strawberry Fragaria vesca during flower and fruit development
Source: BMC Genomics. 2015 Oct 19;16:815. doi: 10.1186/s12864-015-2014-2 (PMC4617481; doi:10.1186/s12864-015-2014-2)
Supplement: Additional file 5: — Annotations of the 5,884 lncRNAs. (XLSX 336 kb) [file 12864_2015_2014_MOESM5_ESM.xlsx]

## Sheet: Annotation
Note:
Class-code “u”: unknown or intergenic region
Class-code “o”: overlapped with existed gene with a dramatic difference in gene structures
Class-code “x”: overlapped with existed gene but in an opposite direction
Class-code “i”: located in introns
Isoform_id	Gene_id	Gene_short_name	Class_code	Locus	Length	Exon-number
TCONS_00000032	XLOC_000013	gene10044-v1.0-hybrid	x	LG1:109877-123189	408	2
TCONS_00000033	XLOC_000013	gene10044-v1.0-hybrid	x	LG1:109877-123189	525	2
TCONS_00000034	XLOC_000013	gene10044-v1.0-hybrid	x	LG1:109877-123189	482	2
TCONS_00000047	XLOC_000017	gene10056-v1.0-hybrid	o	LG1:162028-167354	669	2
TCONS_00000275	XLOC_000069	NA	u	LG1:798096-800350	831	2
TCONS_00000277	XLOC_000071	gene10221-v1.0-hybrid	x	LG1:828990-831217	1581	2
TCONS_00000324	XLOC_000084	NA	u	LG1:1127214-1127779	403	2
TCONS_00000328	XLOC_000087	NA	u	LG1:1156801-1159491	754	5
TCONS_00000329	XLOC_000087	NA	u	LG1:1156801-1159491	973	5
TCONS_00000330	XLOC_000087	NA	u	LG1:1156801-1159491	501	1
TCONS_00000354	XLOC_000103	gene34407-v1.0-hybrid	o	LG1:1490430-1497879	947	3
TCONS_00000365	XLOC_000108	gene30884-v1.0-hybrid	o	LG1:1535311-1540487	996	2
TCONS_00000370	XLOC_000109	gene30885-v1.0-hybrid	x	LG1:1535311-1540487	282	2
TCONS_00000389	XLOC_000117	gene30904-v1.0-hybrid	x	LG1:1629630-1636227	1010	6
TCONS_00000391	XLOC_000117	gene30904-v1.0-hybrid	x	LG1:1629630-1636227	889	5
TCONS_00000392	XLOC_000117	NA	u	LG1:1629630-1636227	1173	5
TCONS_00000393	XLOC_000117	NA	u	LG1:1629630-1636227	986	5
TCONS_00000395	XLOC_000117	NA	u	LG1:1629630-1636227	1005	3
TCONS_00000401	XLOC_000121	gene30910-v1.0-hybrid	x	LG1:1649014-1660154	317	2
TCONS_00000404	XLOC_000123	gene30913-v1.0-hybrid	o	LG1:1665376-1669896	425	2
TCONS_00000596	XLOC_000182	gene31034-v1.0-hybrid	o	LG1:2223243-2229547	301	2
TCONS_00000718	XLOC_000220	NA	u	LG1:2482378-2483351	490	2
TCONS_00000728	XLOC_000226	NA	u	LG1:2524706-2527127	417	2
TCONS_00000768	XLOC_000239	gene31132-v1.0-hybrid	x	LG1:2708165-2722344	440	2
TCONS_00000771	XLOC_000242	gene30628-v1.0-hybrid	x	LG1:2756601-2761650	233	2
TCONS_00000772	XLOC_000243	NA	u	LG1:2756601-2761650	1247	3
TCONS_00000773	XLOC_000243	NA	u	LG1:2756601-2761650	1204	2
TCONS_00000774	XLOC_000243	NA	u	LG1:2756601-2761650	940	3
TCONS_00000775	XLOC_000243	NA	u	LG1:2756601-2761650	989	3
TCONS_00000776	XLOC_000243	NA	u	LG1:2756601-2761650	874	3
TCONS_00000841	XLOC_000270	gene30810-v1.0-hybrid	x	LG1:3025540-3027976	405	2
TCONS_00000871	XLOC_000278	gene30826-v1.0-hybrid	o	LG1:3088646-3111878	288	2
TCONS_00000941	XLOC_000302	gene30868-v1.0-hybrid	x	LG1:3289335-3307140	3732	2
TCONS_00000943	XLOC_000302	gene30868-v1.0-hybrid	x	LG1:3289335-3307140	652	2
TCONS_00000944	XLOC_000302	gene30868-v1.0-hybrid	x	LG1:3289335-3307140	682	2
TCONS_00000950	XLOC_000305	NA	u	LG1:3322407-3323708	1245	2
TCONS_00000974	XLOC_000312	gene26520-v1.0-hybrid	o	LG1:3445938-3451352	427	1
TCONS_00001032	XLOC_000324	NA	u	LG1:3655270-3666222	221	1
TCONS_00001071	XLOC_000339	gene26574-v1.0-hybrid	o	LG1:3873333-3882111	394	2
TCONS_00001078	XLOC_000342	gene26580-v1.0-hybrid	x	LG1:3916947-3925270	2269	2
TCONS_00001289	XLOC_000417	NA	u	LG1:4661310-4663190	674	3
TCONS_00001290	XLOC_000417	NA	u	LG1:4661310-4663190	525	2
TCONS_00001291	XLOC_000417	NA	u	LG1:4661310-4663190	1135	3
TCONS_00001296	XLOC_000420	NA	u	LG1:4693148-4698731	965	2
TCONS_00001298	XLOC_000421	gene11404-v1.0-hybrid	o	LG1:4699412-4705708	1493	2
TCONS_00001353	XLOC_000437	gene02022-v1.0-hybrid	x	LG1:4927410-4931528	496	2
TCONS_00001361	XLOC_000441	gene02033-v1.0-hybrid	x	LG1:4992826-4996980	227	2
TCONS_00001363	XLOC_000443	NA	u	LG1:5021768-5024553	2503	2
TCONS_00001364	XLOC_000443	NA	u	LG1:5021768-5024553	1545	2
TCONS_00001365	XLOC_000443	NA	u	LG1:5021768-5024553	1989	2
TCONS_00001366	XLOC_000443	NA	u	LG1:5021768-5024553	544	2
TCONS_00001367	XLOC_000443	NA	u	LG1:5021768-5024553	1496	2
TCONS_00001368	XLOC_000443	NA	u	LG1:5021768-5024553	1432	2
TCONS_00001415	XLOC_000462	gene02067-v1.0-hybrid	o	LG1:5180543-5187486	744	2
TCONS_00001503	XLOC_000484	gene02112-v1.0-hybrid	x	LG1:5390247-5395551	821	2
TCONS_00001504	XLOC_000485	gene01918-v1.0-hybrid	x	LG1:5416417-5418722	260	2
TCONS_00001505	XLOC_000486	NA	u	LG1:5457881-5460219	499	2
TCONS_00001506	XLOC_000486	NA	u	LG1:5457881-5460219	1916	2
TCONS_00001507	XLOC_000486	NA	u	LG1:5457881-5460219	2036	1
TCONS_00001529	XLOC_000491	gene12642-v1.0-hybrid	x	LG1:5545582-5551343	630	2
TCONS_00001546	XLOC_000500	gene35181-v1.0-hybrid	x	LG1:5603283-5615617	680	2
TCONS_00001553	XLOC_000503	NA	u	LG1:5661375-5668695	787	2
TCONS_00001655	XLOC_000537	gene12730-v1.0-hybrid	o	LG1:5912612-5922233	1010	2
TCONS_00001804	XLOC_000582	NA	u	LG1:6405400-6407739	437	2
TCONS_00001810	XLOC_000584	gene12921-v1.0-hybrid	o	LG1:6423396-6440851	1088	5
TCONS_00001817	XLOC_000586	gene12927-v1.0-hybrid	o	LG1:6460125-6463675	521	3
TCONS_00001856	XLOC_000602	gene12954-v1.0-hybrid	o	LG1:6589578-6597470	904	2
TCONS_00001942	XLOC_000615	NA	u	LG1:6792041-6795650	354	2
TCONS_00001943	XLOC_000616	gene12982-v1.0-hybrid	i	LG1:6798841-6809573	782	1
TCONS_00001946	XLOC_000616	gene12982-v1.0-hybrid	i	LG1:6798841-6809573	692	1
TCONS_00001963	XLOC_000622	gene12996-v1.0-hybrid	x	LG1:6866157-6870455	303	2
TCONS_00002023	XLOC_000639	gene13028-v1.0-hybrid	i	LG1:7054600-7074463	1244	1
TCONS_00002024	XLOC_000639	gene13028-v1.0-hybrid	x	LG1:7054600-7074463	1737	3
TCONS_00002086	XLOC_000648	NA	u	LG1:7184705-7189512	897	2
TCONS_00002087	XLOC_000648	NA	u	LG1:7184705-7189512	1458	1
TCONS_00002088	XLOC_000648	NA	u	LG1:7184705-7189512	875	2
TCONS_00002151	XLOC_000676	NA	u	LG1:7444256-7445063	723	2
TCONS_00002155	XLOC_000680	gene14529-v1.0-hybrid	x	LG1:7488595-7498406	889	2
TCONS_00002157	XLOC_000681	gene14535-v1.0-hybrid	x	LG1:7512068-7520777	851	2
TCONS_00002158	XLOC_000681	gene14535-v1.0-hybrid	x	LG1:7512068-7520777	1006	2
TCONS_00002168	XLOC_000685	gene14540-v1.0-hybrid	o	LG1:7527412-7536887	576	2
TCONS_00002266	XLOC_000708	NA	u	LG1:7884235-7886478	2061	2
TCONS_00002267	XLOC_000708	NA	u	LG1:7884235-7886478	1122	2
TCONS_00002295	XLOC_000724	NA	u	LG1:8021293-8025582	2218	1
TCONS_00002346	XLOC_000736	gene14891-v1.0-hybrid	x	LG1:8157449-8160999	326	1
TCONS_00002403	XLOC_000757	gene14939-v1.0-hybrid	o	LG1:8369064-8378018	379	3
TCONS_00002404	XLOC_000757	gene14939-v1.0-hybrid	o	LG1:8369064-8378018	424	3
TCONS_00002405	XLOC_000757	gene14939-v1.0-hybrid	o	LG1:8369064-8378018	429	3
TCONS_00002406	XLOC_000757	gene14939-v1.0-hybrid	o	LG1:8369064-8378018	437	3
TCONS_00002415	XLOC_000761	NA	u	LG1:8412048-8416433	512	3
TCONS_00002416	XLOC_000761	NA	u	LG1:8412048-8416433	402	3
TCONS_00002420	XLOC_000765	NA	u	LG1:8449812-8450479	539	2
TCONS_00002495	XLOC_000796	gene14769-v1.0-hybrid	o	LG1:8741249-8747703	282	2
TCONS_00002504	XLOC_000799	gene14775-v1.0-hybrid	x	LG1:8763731-8770778	821	2
TCONS_00002506	XLOC_000801	NA	u	LG1:8783007-8788195	1884	2
TCONS_00002507	XLOC_000801	NA	u	LG1:8783007-8788195	1795	2
TCONS_00002508	XLOC_000801	NA	u	LG1:8783007-8788195	2017	2
TCONS_00002509	XLOC_000801	NA	u	LG1:8783007-8788195	1871	2
TCONS_00002510	XLOC_000801	NA	u	LG1:8783007-8788195	1905	2
TCONS_00002511	XLOC_000801	NA	u	LG1:8783007-8788195	1883	2
TCONS_00002512	XLOC_000801	NA	u	LG1:8783007-8788195	2311	2
TCONS_00002513	XLOC_000801	NA	u	LG1:8783007-8788195	2033	2
TCONS_00002514	XLOC_000801	NA	u	LG1:8783007-8788195	1826	2
TCONS_00002515	XLOC_000801	NA	u	LG1:8783007-8788195	1887	2
TCONS_00002516	XLOC_000801	NA	u	LG1:8783007-8788195	1761	2
TCONS_00002519	XLOC_000804	NA	u	LG1:8861825-8863782	385	2
TCONS_00002548	XLOC_000829	NA	u	LG1:9187211-9192001	416	3
TCONS_00002549	XLOC_000829	NA	u	LG1:9187211-9192001	790	4
TCONS_00002550	XLOC_000829	NA	u	LG1:9187211-9192001	889	5
TCONS_00002551	XLOC_000829	NA	u	LG1:9187211-9192001	697	4
TCONS_00002615	XLOC_000844	gene30500-v1.0-hybrid	o	LG1:9509432-9523040	1164	3
TCONS_00002661	XLOC_000847	NA	u	LG1:9580824-9603624	7582	3
TCONS_00002662	XLOC_000847	NA	u	LG1:9580824-9603624	2506	1
TCONS_00002663	XLOC_000847	NA	u	LG1:9580824-9603624	1211	2
TCONS_00002664	XLOC_000847	NA	u	LG1:9580824-9603624	3134	2
TCONS_00002665	XLOC_000847	NA	u	LG1:9580824-9603624	2282	2
TCONS_00002666	XLOC_000847	NA	u	LG1:9580824-9603624	2209	1
TCONS_00002734	XLOC_000864	NA	u	LG1:9903545-9909448	1468	1
TCONS_00002735	XLOC_000864	gene21076-v1.0-hybrid	x	LG1:9903545-9909448	437	2
TCONS_00002750	XLOC_000869	gene31646-v1.0-hybrid	o	LG1:9945880-9959990	723	2
TCONS_00002753	XLOC_000871	NA	u	LG1:9997461-9998443	896	2
TCONS_00002760	XLOC_000876	NA	u	LG1:10073007-10073609	292	2
TCONS_00002761	XLOC_000877	NA	u	LG1:10074865-10077432	333	3
TCONS_00002763	XLOC_000879	NA	u	LG1:10079896-10087965	443	4
TCONS_00002770	XLOC_000879	NA	u	LG1:10079896-10087965	443	3
TCONS_00002823	XLOC_000886	gene31688-v1.0-hybrid	x	LG1:10234233-10247485	784	5
TCONS_00002827	XLOC_000886	gene31688-v1.0-hybrid	x	LG1:10234233-10247485	735	5
TCONS_00002927	XLOC_000894	NA	u	LG1:10341354-10343438	630	4
TCONS_00002930	XLOC_000894	NA	u	LG1:10341354-10343438	1389	5
TCONS_00002936	XLOC_000894	NA	u	LG1:10341354-10343438	601	4
TCONS_00002938	XLOC_000894	NA	u	LG1:10341354-10343438	591	3
TCONS_00003022	XLOC_000920	NA	u	LG1:10659890-10662120	945	3
TCONS_00003146	XLOC_000942	NA	u	LG1:11104081-11108523	1156	2
TCONS_00003164	XLOC_000945	gene24584-v1.0-hybrid	x	LG1:11172632-11176657	2410	2
TCONS_00003176	XLOC_000955	gene25354-v1.0-hybrid	x	LG1:11334424-11337658	1176	2
TCONS_00003177	XLOC_000955	gene25354-v1.0-hybrid	x	LG1:11334424-11337658	781	2
TCONS_00003245	XLOC_000974	NA	u	LG1:11620265-11622890	699	2
TCONS_00003246	XLOC_000974	NA	u	LG1:11620265-11622890	905	2
TCONS_00003291	XLOC_000993	gene24521-v1.0-hybrid	o	LG1:11882112-11888377	1410	2
TCONS_00003292	XLOC_000993	gene24521-v1.0-hybrid	o	LG1:11882112-11888377	1939	2
TCONS_00003293	XLOC_000993	gene24521-v1.0-hybrid	o	LG1:11882112-11888377	1887	3
TCONS_00003401	XLOC_001015	NA	u	LG1:12132555-12133663	690	2
TCONS_00003470	XLOC_001048	gene17841-v1.0-hybrid	x	LG1:12646780-12649094	1804	2
TCONS_00003471	XLOC_001048	gene17841-v1.0-hybrid	x	LG1:12646780-12649094	1810	2
TCONS_00003474	XLOC_001050	NA	u	LG1:12655456-12657660	622	2
TCONS_00003481	XLOC_001055	NA	u	LG1:12700717-12703252	331	2
TCONS_00003482	XLOC_001055	NA	u	LG1:12700717-12703252	290	3
TCONS_00003485	XLOC_001055	NA	u	LG1:12700717-12703252	705	2
TCONS_00003486	XLOC_001055	NA	u	LG1:12700717-12703252	728	2
TCONS_00003487	XLOC_001056	NA	u	LG1:12708911-12713002	2393	2
TCONS_00003545	XLOC_001075	gene17875-v1.0-hybrid	x	LG1:12902069-12911481	2096	1
TCONS_00003554	XLOC_001078	NA	u	LG1:12936731-12946665	568	1
TCONS_00003692	XLOC_001121	gene31551-v1.0-hybrid	x	LG1:13488683-13496595	436	1
TCONS_00003753	XLOC_001142	NA	u	LG1:13708974-13711920	747	5
TCONS_00003772	XLOC_001152	gene31437-v1.0-hybrid	o	LG1:13827112-13837651	404	2
TCONS_00003886	XLOC_001173	gene31620-v1.0-hybrid	o	LG1:14148892-14165959	4241	1
TCONS_00003923	XLOC_001192	gene34341-v1.0-hybrid	o	LG1:14355542-14362987	465	4
TCONS_00003924	XLOC_001192	gene34341-v1.0-hybrid	o	LG1:14355542-14362987	431	3
TCONS_00003925	XLOC_001192	gene34341-v1.0-hybrid	o	LG1:14355542-14362987	668	2
TCONS_00004050	XLOC_001226	NA	u	LG1:14827445-14829100	1655	1
TCONS_00004051	XLOC_001226	NA	u	LG1:14827445-14829100	1254	2
TCONS_00004052	XLOC_001226	NA	u	LG1:14827445-14829100	1131	2
TCONS_00004084	XLOC_001234	gene05754-v1.0-hybrid	o	LG1:14933521-14941138	459	2
TCONS_00004222	XLOC_001290	gene05591-v1.0-hybrid	x	LG1:15533636-15541196	488	2
TCONS_00004240	XLOC_001297	gene05608-v1.0-hybrid	x	LG1:15644184-15648231	870	2
TCONS_00004242	XLOC_001299	gene05613-v1.0-hybrid	x	LG1:15688990-15692871	304	2
TCONS_00004509	XLOC_001398	gene21143-v1.0-hybrid	o	LG1:17111774-17121790	386	2
TCONS_00004577	XLOC_001425	gene16196-v1.0-hybrid	x	LG1:17444610-17446581	601	2
TCONS_00004610	XLOC_001437	NA	u	LG1:17580268-17581888	582	2
TCONS_00004611	XLOC_001437	NA	u	LG1:17580268-17581888	1419	2
TCONS_00004690	XLOC_001463	NA	u	LG1:17926161-17927447	652	2
TCONS_00004811	XLOC_001509	gene16290-v1.0-hybrid	x	LG1:18473384-18476313	273	1
TCONS_00004854	XLOC_001525	gene16322-v1.0-hybrid	o	LG1:18677908-18680470	652	2
TCONS_00004913	XLOC_001545	NA	u	LG1:18924988-18925576	353	2
TCONS_00004933	XLOC_001555	gene16385-v1.0-hybrid	o	LG1:19036238-19044420	1296	2
TCONS_00004934	XLOC_001555	NA	u	LG1:19036238-19044420	639	1
TCONS_00004947	XLOC_001562	NA	u	LG1:19143988-19146005	731	6
TCONS_00004948	XLOC_001562	NA	u	LG1:19143988-19146005	692	6
TCONS_00004950	XLOC_001562	NA	u	LG1:19143988-19146005	637	5
TCONS_00004952	XLOC_001562	NA	u	LG1:19143988-19146005	670	6
TCONS_00004953	XLOC_001562	NA	u	LG1:19143988-19146005	692	6
TCONS_00004954	XLOC_001562	NA	u	LG1:19143988-19146005	795	4
TCONS_00004958	XLOC_001566	NA	u	LG1:19163258-19165703	873	3
TCONS_00004959	XLOC_001566	NA	u	LG1:19163258-19165703	759	2
TCONS_00004960	XLOC_001566	NA	u	LG1:19163258-19165703	863	3
TCONS_00004961	XLOC_001566	NA	u	LG1:19163258-19165703	638	1
TCONS_00004964	XLOC_001568	gene16416-v1.0-hybrid	x	LG1:19193440-19197744	759	4
TCONS_00004965	XLOC_001568	NA	u	LG1:19193440-19197744	674	3
TCONS_00004973	XLOC_001573	gene16431-v1.0-hybrid	x	LG1:19264243-19265349	1040	2
TCONS_00005105	XLOC_001607	NA	u	LG1:19548328-19554633	1304	2
TCONS_00005108	XLOC_001609	gene16502-v1.0-hybrid	o	LG1:19568004-19573498	448	2
TCONS_00005187	XLOC_001638	NA	u	LG1:19815952-19819733	2500	5
TCONS_00005188	XLOC_001638	NA	u	LG1:19815952-19819733	2561	4
TCONS_00005191	XLOC_001638	NA	u	LG1:19815952-19819733	2546	5
TCONS_00005410	XLOC_001698	NA	u	LG1:20812032-20816341	1757	8
TCONS_00005411	XLOC_001698	NA	u	LG1:20812032-20816341	1869	9
TCONS_00005412	XLOC_001698	NA	u	LG1:20812032-20816341	1754	8
TCONS_00005413	XLOC_001698	NA	u	LG1:20812032-20816341	1740	10
TCONS_00005414	XLOC_001698	NA	u	LG1:20812032-20816341	1360	10
TCONS_00005415	XLOC_001698	NA	u	LG1:20812032-20816341	2214	6
TCONS_00005416	XLOC_001698	NA	u	LG1:20812032-20816341	1915	8
TCONS_00005417	XLOC_001698	NA	u	LG1:20812032-20816341	1476	6
TCONS_00005418	XLOC_001698	NA	u	LG1:20812032-20816341	2033	9
TCONS_00005419	XLOC_001698	NA	u	LG1:20812032-20816341	1960	8
TCONS_00005420	XLOC_001698	NA	u	LG1:20812032-20816341	2171	8
TCONS_00005421	XLOC_001698	NA	u	LG1:20812032-20816341	2210	8
TCONS_00005422	XLOC_001698	NA	u	LG1:20812032-20816341	1818	9
TCONS_00005423	XLOC_001698	NA	u	LG1:20812032-20816341	1817	9
TCONS_00005424	XLOC_001698	NA	u	LG1:20812032-20816341	1832	9
TCONS_00005425	XLOC_001698	NA	u	LG1:20812032-20816341	1829	9
TCONS_00005426	XLOC_001698	NA	u	LG1:20812032-20816341	2095	7
TCONS_00005427	XLOC_001698	NA	u	LG1:20812032-20816341	2080	7
TCONS_00005428	XLOC_001698	NA	u	LG1:20812032-20816341	2151	8
TCONS_00005429	XLOC_001698	NA	u	LG1:20812032-20816341	1844	9
TCONS_00005430	XLOC_001698	NA	u	LG1:20812032-20816341	2003	6
TCONS_00005449	XLOC_001706	NA	u	LG1:20926008-20929968	3786	2
TCONS_00005450	XLOC_001706	NA	u	LG1:20926008-20929968	3804	2
TCONS_00005456	XLOC_001711	gene10031-v1.0-hybrid	x	LG1:47894-52061	859	1
TCONS_00005590	XLOC_001739	gene10086-v1.0-hybrid	x	LG1:309025-313355	517	2
TCONS_00005645	XLOC_001753	gene10112-v1.0-hybrid	x	LG1:418141-424880	448	2
TCONS_00005736	XLOC_001774	gene10149-v1.0-hybrid	o	LG1:615216-621049	337	2
TCONS_00005786	XLOC_001789	NA	u	LG1:851073-855473	850	2
TCONS_00005788	XLOC_001789	NA	u	LG1:851073-855473	377	3
TCONS_00005808	XLOC_001797	gene10236-v1.0-hybrid	o	LG1:986372-994784	806	3
TCONS_00005809	XLOC_001797	gene10236-v1.0-hybrid	o	LG1:986372-994784	730	3
TCONS_00005810	XLOC_001797	NA	u	LG1:986372-994784	402	2
TCONS_00005811	XLOC_001797	gene10236-v1.0-hybrid	o	LG1:986372-994784	795	2
TCONS_00005813	XLOC_001798	NA	u	LG1:1001715-1007201	1011	4
TCONS_00005814	XLOC_001798	NA	u	LG1:1001715-1007201	1076	4
TCONS_00005815	XLOC_001798	NA	u	LG1:1001715-1007201	1053	4
TCONS_00005816	XLOC_001798	NA	u	LG1:1001715-1007201	1118	4
TCONS_00005817	XLOC_001798	NA	u	LG1:1001715-1007201	662	3
TCONS_00005826	XLOC_001807	NA	u	LG1:1156801-1159491	1487	2
TCONS_00006100	XLOC_001884	gene30997-v1.0-hybrid	x	LG1:2058205-2066484	542	3
TCONS_00006101	XLOC_001884	gene30997-v1.0-hybrid	x	LG1:2058205-2066484	1253	4
TCONS_00006102	XLOC_001884	gene30997-v1.0-hybrid	x	LG1:2058205-2066484	1137	5
TCONS_00006103	XLOC_001884	gene30997-v1.0-hybrid	x	LG1:2058205-2066484	1072	4
TCONS_00006104	XLOC_001884	gene30997-v1.0-hybrid	x	LG1:2058205-2066484	987	4
TCONS_00006105	XLOC_001884	gene30997-v1.0-hybrid	x	LG1:2058205-2066484	982	3
TCONS_00006137	XLOC_001894	gene31022-v1.0-hybrid	o	LG1:2161947-2175455	517	2
TCONS_00006154	XLOC_001903	gene31039-v1.0-hybrid	o	LG1:2240922-2244063	469	2
TCONS_00006450	XLOC_001992	gene30832-v1.0-hybrid	x	LG1:3114176-3115269	627	1
TCONS_00006529	XLOC_002011	gene34422-v1.0-hybrid	o	LG1:3289335-3307140	2044	7
TCONS_00006532	XLOC_002011	gene34422-v1.0-hybrid	o	LG1:3289335-3307140	2585	8
TCONS_00006533	XLOC_002011	gene34422-v1.0-hybrid	o	LG1:3289335-3307140	2621	8
TCONS_00006534	XLOC_002011	gene34422-v1.0-hybrid	o	LG1:3289335-3307140	2573	8
TCONS_00006535	XLOC_002011	gene34422-v1.0-hybrid	o	LG1:3289335-3307140	1880	9
TCONS_00006540	XLOC_002011	gene34422-v1.0-hybrid	o	LG1:3289335-3307140	968	3
TCONS_00006573	XLOC_002028	NA	u	LG1:3385651-3386311	558	2
TCONS_00006652	XLOC_002049	gene26551-v1.0-hybrid	x	LG1:3723944-3755117	2500	7
TCONS_00006747	XLOC_002074	gene26431-v1.0-hybrid	o	LG1:4038288-4062152	1959	2
TCONS_00006748	XLOC_002074	gene26431-v1.0-hybrid	o	LG1:4038288-4062152	1718	3
TCONS_00006750	XLOC_002074	NA	u	LG1:4038288-4062152	1300	2
TCONS_00006751	XLOC_002074	gene26432-v1.0-hybrid	x	LG1:4038288-4062152	3693	3
TCONS_00006752	XLOC_002074	gene26432-v1.0-hybrid	x	LG1:4038288-4062152	1250	5
TCONS_00006843	XLOC_002107	gene11339-v1.0-hybrid	x	LG1:4391823-4394496	318	1
TCONS_00006859	XLOC_002112	gene11349-v1.0-hybrid	x	LG1:4433761-4438993	361	2
TCONS_00006925	XLOC_002131	NA	u	LG1:4606939-4608582	358	2
TCONS_00006956	XLOC_002143	gene11403-v1.0-hybrid	o	LG1:4693148-4698731	266	2
TCONS_00006957	XLOC_002144	NA	u	LG1:4693148-4698731	1153	2
TCONS_00006958	XLOC_002144	NA	u	LG1:4693148-4698731	1089	2
TCONS_00006961	XLOC_002147	NA	u	LG1:4699412-4705708	1095	2
TCONS_00006962	XLOC_002147	NA	u	LG1:4699412-4705708	1171	2
TCONS_00007075	XLOC_002171	gene02030-v1.0-hybrid	o	LG1:4976133-4980918	351	2
TCONS_00007140	XLOC_002181	gene02052-v1.0-hybrid	x	LG1:5111228-5113023	1043	3
TCONS_00007190	XLOC_002193	gene02076-v1.0-hybrid	x	LG1:5217497-5222313	323	3
TCONS_00007291	XLOC_002215	gene01918-v1.0-hybrid	o	LG1:5416417-5418722	618	2
TCONS_00007329	XLOC_002230	gene12641-v1.0-hybrid	o	LG1:5529283-5545145	585	2
TCONS_00007399	XLOC_002248	NA	u	LG1:5656429-5656898	388	2
TCONS_00007528	XLOC_002282	gene12489-v1.0-hybrid	o	LG1:6051019-6061629	434	2
TCONS_00007532	XLOC_002286	NA	u	LG1:6063080-6067767	1172	5
TCONS_00007598	XLOC_002303	gene12520-v1.0-hybrid	o	LG1:6233132-6235991	247	2
TCONS_00007649	XLOC_002319	NA	u	LG1:6414490-6420029	757	1
TCONS_00007680	XLOC_002333	gene12945-v1.0-hybrid	o	LG1:6551631-6567803	408	2
TCONS_00007722	XLOC_002345	NA	u	LG1:6688397-6703412	395	2
TCONS_00007831	XLOC_002375	gene13021-v1.0-hybrid	x	LG1:7008226-7010689	436	1
TCONS_00007887	XLOC_002388	gene13045-v1.0-hybrid	o	LG1:7144760-7156239	1831	2
TCONS_00007888	XLOC_002388	gene13045-v1.0-hybrid	o	LG1:7144760-7156239	1866	2
TCONS_00008003	XLOC_002422	NA	u	LG1:7486161-7488530	288	2
TCONS_00008156	XLOC_002470	NA	u	LG1:7894808-7898031	878	2
TCONS_00008157	XLOC_002470	NA	u	LG1:7894808-7898031	1554	2
TCONS_00008158	XLOC_002470	NA	u	LG1:7894808-7898031	1353	1
TCONS_00008159	XLOC_002471	gene14606-v1.0-hybrid	x	LG1:7902649-7904213	633	2
TCONS_00008195	XLOC_002481	gene14860-v1.0-hybrid	x	LG1:8010762-8014673	1082	2
TCONS_00008198	XLOC_002482	NA	u	LG1:8021293-8025582	287	2
TCONS_00008199	XLOC_002482	NA	u	LG1:8021293-8025582	773	2
TCONS_00008204	XLOC_002486	gene14871-v1.0-hybrid	o	LG1:8052636-8067900	794	2
TCONS_00008205	XLOC_002486	gene14871-v1.0-hybrid	o	LG1:8052636-8067900	798	2
TCONS_00008206	XLOC_002486	gene14871-v1.0-hybrid	o	LG1:8052636-8067900	793	2
TCONS_00008207	XLOC_002486	gene14871-v1.0-hybrid	o	LG1:8052636-8067900	794	2
TCONS_00008319	XLOC_002527	gene14951-v1.0-hybrid	o	LG1:8428841-8432801	405	2
TCONS_00008408	XLOC_002569	gene14763-v1.0-hybrid	x	LG1:8720559-8725070	626	1
TCONS_00008437	XLOC_002579	NA	u	LG1:8783007-8788195	1789	4
TCONS_00008442	XLOC_002579	NA	u	LG1:8783007-8788195	2264	3
TCONS_00008471	XLOC_002589	gene20678-v1.0-hybrid	x	LG1:8915445-8917831	1511	3
TCONS_00008482	XLOC_002598	gene30338-v1.0-hybrid	o	LG1:9180578-9185276	3385	3
TCONS_00008528	XLOC_002611	NA	u	LG1:9386620-9387356	636	2
TCONS_00008529	XLOC_002612	gene30484-v1.0-hybrid	o	LG1:9387543-9392598	362	2
TCONS_00008544	XLOC_002615	gene30490-v1.0-hybrid	x	LG1:9424772-9465445	544	2
TCONS_00008564	XLOC_002621	NA	u	LG1:9525504-9536271	413	3
TCONS_00008603	XLOC_002624	gene30509-v1.0-hybrid	o	LG1:9580824-9603624	1223	2
TCONS_00008609	XLOC_002624	NA	u	LG1:9580824-9603624	3139	2
TCONS_00008610	XLOC_002624	NA	u	LG1:9580824-9603624	2621	2
TCONS_00008612	XLOC_002624	NA	u	LG1:9580824-9603624	2068	2
TCONS_00008613	XLOC_002624	NA	u	LG1:9580824-9603624	1244	1
TCONS_00008614	XLOC_002624	gene30510-v1.0-hybrid	o	LG1:9580824-9603624	2130	1
TCONS_00008616	XLOC_002625	NA	u	LG1:9604709-9610455	516	2
TCONS_00008617	XLOC_002625	NA	u	LG1:9604709-9610455	403	2
TCONS_00008618	XLOC_002625	NA	u	LG1:9604709-9610455	3131	2
TCONS_00008619	XLOC_002625	NA	u	LG1:9604709-9610455	2615	2
TCONS_00008620	XLOC_002625	NA	u	LG1:9604709-9610455	4538	1
TCONS_00008643	XLOC_002630	NA	u	LG1:9680262-9681815	1053	2
TCONS_00008765	XLOC_002650	NA	u	LG1:9981870-9987222	432	3
TCONS_00008793	XLOC_002662	NA	u	LG1:10073007-10073609	451	1
TCONS_00008794	XLOC_002663	gene31666-v1.0-hybrid	x	LG1:10093666-10111506	991	3
TCONS_00008795	XLOC_002664	NA	u	LG1:10112687-10113893	677	3
TCONS_00008796	XLOC_002664	NA	u	LG1:10112687-10113893	597	2
TCONS_00008902	XLOC_002689	NA	u	LG1:10341354-10343438	409	4
TCONS_00009003	XLOC_002716	gene24184-v1.0-hybrid	x	LG1:10726726-10736054	1437	2
TCONS_00009083	XLOC_002738	NA	u	LG1:11209900-11215321	2257	7
TCONS_00009084	XLOC_002738	NA	u	LG1:11209900-11215321	2514	8
TCONS_00009085	XLOC_002738	NA	u	LG1:11209900-11215321	2485	8
TCONS_00009086	XLOC_002738	NA	u	LG1:11209900-11215321	1807	9
TCONS_00009087	XLOC_002738	NA	u	LG1:11209900-11215321	3169	8
TCONS_00009088	XLOC_002738	NA	u	LG1:11209900-11215321	1723	9
TCONS_00009089	XLOC_002738	NA	u	LG1:11209900-11215321	2527	8
TCONS_00009090	XLOC_002738	NA	u	LG1:11209900-11215321	2584	8
TCONS_00009091	XLOC_002738	NA	u	LG1:11209900-11215321	1764	9
TCONS_00009092	XLOC_002738	NA	u	LG1:11209900-11215321	3082	9
TCONS_00009097	XLOC_002743	gene25353-v1.0-hybrid	x	LG1:11314706-11324402	301	2
TCONS_00009259	XLOC_002795	NA	u	LG1:12220117-12223434	954	2
TCONS_00009263	XLOC_002798	gene24573-v1.0-hybrid	o	LG1:12230865-12233617	300	2
TCONS_00009325	XLOC_002830	NA	u	LG1:12708911-12713002	738	4
TCONS_00009326	XLOC_002830	NA	u	LG1:12708911-12713002	741	4
TCONS_00009327	XLOC_002830	NA	u	LG1:12708911-12713002	770	4
TCONS_00009328	XLOC_002830	NA	u	LG1:12708911-12713002	709	4
TCONS_00009392	XLOC_002841	gene17876-v1.0-hybrid	x	LG1:12902069-12911481	315	2
TCONS_00009418	XLOC_002857	gene17903-v1.0-hybrid	o	LG1:13095630-13113420	687	2
TCONS_00009521	XLOC_002895	gene31560-v1.0-hybrid	x	LG1:13523231-13531871	2710	2
TCONS_00009522	XLOC_002895	gene31560-v1.0-hybrid	x	LG1:13523231-13531871	2268	3
TCONS_00009523	XLOC_002895	gene31560-v1.0-hybrid	x	LG1:13523231-13531871	2018	3
TCONS_00009524	XLOC_002896	gene31563-v1.0-hybrid	x	LG1:13540626-13552774	2991	4
TCONS_00009525	XLOC_002896	gene31563-v1.0-hybrid	x	LG1:13540626-13552774	1773	4
TCONS_00009527	XLOC_002896	gene31563-v1.0-hybrid	x	LG1:13540626-13552774	3094	4
TCONS_00009528	XLOC_002896	gene31563-v1.0-hybrid	x	LG1:13540626-13552774	4581	4
TCONS_00009529	XLOC_002896	gene31563-v1.0-hybrid	x	LG1:13540626-13552774	4468	3
TCONS_00009596	XLOC_002905	gene31583-v1.0-hybrid	o	LG1:13654560-13658905	384	2
TCONS_00009649	XLOC_002914	gene31599-v1.0-hybrid	o	LG1:13738372-13746351	726	2
TCONS_00009743	XLOC_002947	NA	u	LG1:14217394-14219970	474	6
TCONS_00009744	XLOC_002947	NA	u	LG1:14217394-14219970	408	5
TCONS_00009745	XLOC_002947	NA	u	LG1:14217394-14219970	648	3
TCONS_00009746	XLOC_002947	NA	u	LG1:14217394-14219970	798	5
TCONS_00009802	XLOC_002959	gene31724-v1.0-hybrid	x	LG1:14375640-14393049	1707	2
TCONS_00009803	XLOC_002959	gene31724-v1.0-hybrid	x	LG1:14375640-14393049	303	2
TCONS_00009877	XLOC_002987	gene05735-v1.0-hybrid	x	LG1:14802651-14807663	640	3
TCONS_00009908	XLOC_002996	gene05750-v1.0-hybrid	x	LG1:14913558-14918659	790	2
TCONS_00009909	XLOC_002996	gene05750-v1.0-hybrid	x	LG1:14913558-14918659	414	2
TCONS_00009964	XLOC_003017	gene05782-v1.0-hybrid	x	LG1:15069250-15075524	364	2
TCONS_00009978	XLOC_003023	gene05796-v1.0-hybrid	o	LG1:15137545-15142713	335	2
TCONS_00009994	XLOC_003030	gene05626-v1.0-hybrid	o	LG1:15197263-15205743	1554	3
TCONS_00009996	XLOC_003030	gene05627-v1.0-hybrid	x	LG1:15197263-15205743	1632	2
TCONS_00009997	XLOC_003030	gene05627-v1.0-hybrid	x	LG1:15197263-15205743	583	2
TCONS_00010014	XLOC_003039	gene05640-v1.0-hybrid	x	LG1:15262505-15271346	287	2
TCONS_00010038	XLOC_003055	NA	u	LG1:15472039-15473705	1574	2
TCONS_00010042	XLOC_003057	gene05583-v1.0-hybrid	x	LG1:15479827-15490539	626	2
TCONS_00010149	XLOC_003085	gene05560-v1.0-hybrid	o	LG1:15849761-15855961	227	2
TCONS_00010178	XLOC_003094	gene22028-v1.0-hybrid	x	LG1:15991557-15998884	411	1
TCONS_00010236	XLOC_003121	NA	u	LG1:16485530-16487528	1998	1
TCONS_00010238	XLOC_003122	gene20236-v1.0-hybrid	x	LG1:16499301-16506021	558	2
TCONS_00010400	XLOC_003184	gene16194-v1.0-hybrid	o	LG1:17422393-17435880	949	2
TCONS_00010500	XLOC_003201	NA	u	LG1:17684753-17687231	271	4
TCONS_00010501	XLOC_003202	gene16166-v1.0-hybrid	o	LG1:17693020-17700721	230	2
TCONS_00010509	XLOC_003208	gene16170-v1.0-hybrid	x	LG1:17726822-17739041	291	1
TCONS_00010510	XLOC_003209	gene16170-v1.0-hybrid	x	LG1:17726822-17739041	329	1
TCONS_00010530	XLOC_003221	NA	u	LG1:17888987-17890078	1006	2
TCONS_00010578	XLOC_003242	gene16256-v1.0-hybrid	i	LG1:18232710-18242014	644	1
TCONS_00010579	XLOC_003242	gene16256-v1.0-hybrid	x	LG1:18232710-18242014	229	2
TCONS_00010589	XLOC_003245	gene16264-v1.0-hybrid	x	LG1:18295592-18305319	550	2
TCONS_00010609	XLOC_003259	NA	u	LG1:18441975-18442692	599	2
TCONS_00010685	XLOC_003277	gene16317-v1.0-hybrid	o	LG1:18637580-18654024	473	2
TCONS_00010696	XLOC_003279	gene16318-v1.0-hybrid	x	LG1:18655144-18673380	425	2
TCONS_00010702	XLOC_003283	NA	u	LG1:18700854-18703144	1796	3
TCONS_00010703	XLOC_003283	NA	u	LG1:18700854-18703144	2140	2
TCONS_00010704	XLOC_003283	NA	u	LG1:18700854-18703144	1120	3
TCONS_00010705	XLOC_003283	NA	u	LG1:18700854-18703144	719	3
TCONS_00010804	XLOC_003331	NA	u	LG1:19143988-19146005	1874	2
TCONS_00010828	XLOC_003340	gene16420-v1.0-hybrid	o	LG1:19210154-19215204	627	3
TCONS_00010857	XLOC_003348	gene16431-v1.0-hybrid	o	LG1:19264243-19265349	209	2
TCONS_00010898	XLOC_003358	gene16445-v1.0-hybrid	o	LG1:19334257-19353069	518	3
TCONS_00010951	XLOC_003372	gene16484-v1.0-hybrid	x	LG1:19512165-19524304	554	1
TCONS_00010984	XLOC_003384	gene16502-v1.0-hybrid	x	LG1:19568004-19573498	704	2
TCONS_00011068	XLOC_003412	NA	u	LG1:19815952-19819733	3677	2
TCONS_00011077	XLOC_003418	NA	u	LG1:19863403-19863944	434	2
TCONS_00011103	XLOC_003426	gene20454-v1.0-hybrid	x	LG1:19949319-19958226	1540	14
TCONS_00011105	XLOC_003426	gene20454-v1.0-hybrid	x	LG1:19949319-19958226	1437	13
TCONS_00011107	XLOC_003426	gene20454-v1.0-hybrid	x	LG1:19949319-19958226	1734	14
TCONS_00011110	XLOC_003426	gene20454-v1.0-hybrid	x	LG1:19949319-19958226	2148	14
TCONS_00011111	XLOC_003426	gene20454-v1.0-hybrid	x	LG1:19949319-19958226	2143	14
TCONS_00011112	XLOC_003426	gene20454-v1.0-hybrid	x	LG1:19949319-19958226	849	8
TCONS_00011113	XLOC_003427	NA	u	LG1:19959115-19961003	329	2
TCONS_00011114	XLOC_003427	NA	u	LG1:19959115-19961003	798	1
TCONS_00011115	XLOC_003427	NA	u	LG1:19959115-19961003	679	2
TCONS_00011165	XLOC_003432	gene20460-v1.0-hybrid	x	LG1:20005178-20021161	816	2
TCONS_00011271	XLOC_003465	gene10394-v1.0-hybrid	x	LG1:20672253-20680303	4050	2
TCONS_00011283	XLOC_003471	NA	u	LG1:20763144-20768738	1256	2
TCONS_00011284	XLOC_003471	NA	u	LG1:20763144-20768738	478	3
TCONS_00011285	XLOC_003471	NA	u	LG1:20763144-20768738	1182	3
TCONS_00011286	XLOC_003471	NA	u	LG1:20763144-20768738	1155	5
TCONS_00011287	XLOC_003471	NA	u	LG1:20763144-20768738	1179	5
TCONS_00011288	XLOC_003471	NA	u	LG1:20763144-20768738	1252	5
TCONS_00011289	XLOC_003471	NA	u	LG1:20763144-20768738	2945	4
TCONS_00011290	XLOC_003471	NA	u	LG1:20763144-20768738	3223	2
TCONS_00011291	XLOC_003471	NA	u	LG1:20763144-20768738	2231	3
TCONS_00011292	XLOC_003471	NA	u	LG1:20763144-20768738	1924	3
TCONS_00011293	XLOC_003471	NA	u	LG1:20763144-20768738	3190	3
TCONS_00011308	XLOC_003475	NA	u	LG1:20797563-20810501	2203	3
TCONS_00011351	XLOC_003484	NA	u	LG1:457-1272	815	1
TCONS_00011353	XLOC_003486	NA	u	LG1:218573-225525	1119	1
TCONS_00011355	XLOC_003488	NA	u	LG1:408707-409335	628	1
TCONS_00011358	XLOC_003491	NA	u	LG1:857934-858281	347	1
TCONS_00011359	XLOC_003492	NA	u	LG1:893683-894585	902	1
TCONS_00011360	XLOC_003493	NA	u	LG1:1126657-1127126	469	1
TCONS_00011364	XLOC_003497	NA	u	LG1:1382944-1383376	432	1
TCONS_00011365	XLOC_003498	NA	u	LG1:1462112-1462741	629	1
TCONS_00011366	XLOC_003499	NA	u	LG1:1475470-1475783	313	1
TCONS_00011367	XLOC_003500	NA	u	LG1:1477523-1478147	624	1
TCONS_00011369	XLOC_003502	NA	u	LG1:1507223-1507747	524	1
TCONS_00011370	XLOC_003503	NA	u	LG1:1508016-1508582	566	1
TCONS_00011372	XLOC_003505	NA	u	LG1:1649014-1660154	1175	1
TCONS_00011375	XLOC_003508	NA	u	LG1:1942581-1943082	501	1
TCONS_00011376	XLOC_003509	NA	u	LG1:1963320-1963627	307	1
TCONS_00011379	XLOC_003512	NA	u	LG1:2161947-2175455	663	1
TCONS_00011380	XLOC_003513	NA	u	LG1:2535215-2545574	1097	1
TCONS_00011384	XLOC_003517	NA	u	LG1:2688754-2689254	500	1
TCONS_00011386	XLOC_003519	NA	u	LG1:2754453-2754718	265	1
TCONS_00011387	XLOC_003520	NA	u	LG1:2794298-2794967	669	1
TCONS_00011388	XLOC_003521	NA	u	LG1:2870476-2870853	377	1
TCONS_00011390	XLOC_003523	NA	u	LG1:2983682-2984025	343	1
TCONS_00011394	XLOC_003527	NA	u	LG1:3349906-3350811	905	1
TCONS_00011395	XLOC_003528	NA	u	LG1:3465118-3465510	392	1
TCONS_00011396	XLOC_003529	NA	u	LG1:3905808-3906012	204	1
TCONS_00011397	XLOC_003530	NA	u	LG1:4279290-4279889	599	1
TCONS_00011398	XLOC_003531	NA	u	LG1:4363539-4363851	312	1
TCONS_00011399	XLOC_003532	NA	u	LG1:4364064-4364369	305	1
TCONS_00011400	XLOC_003533	NA	u	LG1:4463203-4463593	390	1
TCONS_00011401	XLOC_003534	NA	u	LG1:4463822-4464738	916	1
TCONS_00011402	XLOC_003535	NA	u	LG1:4478874-4479613	739	1
TCONS_00011405	XLOC_003538	NA	u	LG1:4982782-4983534	752	1
TCONS_00011414	XLOC_003547	NA	u	LG1:5224591-5229083	541	1
TCONS_00011416	XLOC_003549	NA	u	LG1:5286380-5286842	462	1
TCONS_00011417	XLOC_003550	NA	u	LG1:5364634-5365028	394	1
TCONS_00011418	XLOC_003551	NA	u	LG1:5396355-5397365	1010	1
TCONS_00011422	XLOC_003555	NA	u	LG1:5788164-5789387	1223	1
TCONS_00011424	XLOC_003557	NA	u	LG1:5886104-5886632	528	1
TCONS_00011425	XLOC_003558	NA	u	LG1:5896342-5896896	554	1
TCONS_00011426	XLOC_003559	NA	u	LG1:6069158-6070070	912	1
TCONS_00011428	XLOC_003561	NA	u	LG1:6182110-6182632	522	1
TCONS_00011430	XLOC_003563	NA	u	LG1:6216251-6216606	355	1
TCONS_00011431	XLOC_003564	NA	u	LG1:6263211-6263838	627	1
TCONS_00011433	XLOC_003566	NA	u	LG1:6389494-6390645	1151	1
TCONS_00011435	XLOC_003568	NA	u	LG1:6421865-6422115	250	1
TCONS_00011436	XLOC_003569	NA	u	LG1:6422219-6422784	565	1
TCONS_00011437	XLOC_003570	NA	u	LG1:6444489-6445367	878	1
TCONS_00011440	XLOC_003573	NA	u	LG1:6791545-6791979	434	1
TCONS_00011441	XLOC_003574	NA	u	LG1:6832552-6833959	1407	1
TCONS_00011443	XLOC_003576	NA	u	LG1:6927560-6927874	314	1
TCONS_00011444	XLOC_003577	NA	u	LG1:7074955-7075417	462	1
TCONS_00011445	XLOC_003578	NA	u	LG1:7075794-7077254	1460	1
TCONS_00011446	XLOC_003579	NA	u	LG1:7081240-7102274	275	1
TCONS_00011447	XLOC_003580	NA	u	LG1:7184705-7189512	497	1
TCONS_00011449	XLOC_003582	NA	u	LG1:7667755-7668063	308	1
TCONS_00011452	XLOC_003585	NA	u	LG1:7892410-7892872	462	1
TCONS_00011453	XLOC_003586	NA	u	LG1:8072989-8074466	1477	1
TCONS_00011454	XLOC_003587	NA	u	LG1:8198927-8200078	1151	1
TCONS_00011455	XLOC_003588	NA	u	LG1:8200453-8200864	411	1
TCONS_00011457	XLOC_003590	NA	u	LG1:8405794-8406055	261	1
TCONS_00011459	XLOC_003592	NA	u	LG1:8678118-8678459	341	1
TCONS_00011460	XLOC_003593	NA	u	LG1:8696111-8696418	307	1
TCONS_00011461	XLOC_003594	NA	u	LG1:8864074-8864408	334	1
TCONS_00011463	XLOC_003596	NA	u	LG1:9135502-9136207	705	1
TCONS_00011465	XLOC_003598	NA	u	LG1:9180578-9185276	677	1
TCONS_00011466	XLOC_003599	NA	u	LG1:9187211-9192001	498	1
TCONS_00011467	XLOC_003600	NA	u	LG1:9187211-9192001	472	1
TCONS_00011468	XLOC_003601	NA	u	LG1:9187211-9192001	294	1
TCONS_00011470	XLOC_003603	NA	u	LG1:9392952-9404061	458	1
TCONS_00011473	XLOC_003606	NA	u	LG1:9580824-9603624	265	1
TCONS_00011474	XLOC_003607	NA	u	LG1:9622727-9623592	865	1
TCONS_00011475	XLOC_003608	NA	u	LG1:9642686-9643241	555	1
TCONS_00011478	XLOC_003611	NA	u	LG1:9875627-9875909	282	1
TCONS_00011479	XLOC_003612	NA	u	LG1:9910133-9910743	610	1
TCONS_00011480	XLOC_003613	NA	u	LG1:9911387-9911928	541	1
TCONS_00011481	XLOC_003614	NA	u	LG1:9912324-9912816	492	1
TCONS_00011482	XLOC_003615	NA	u	LG1:9912904-9913283	379	1
TCONS_00011483	XLOC_003616	NA	u	LG1:9913354-9913683	329	1
TCONS_00011484	XLOC_003617	NA	u	LG1:10023876-10024250	374	1
TCONS_00011485	XLOC_003618	NA	u	LG1:10024408-10024985	577	1
TCONS_00011486	XLOC_003619	NA	u	LG1:10025110-10025801	691	1
TCONS_00011488	XLOC_003621	NA	u	LG1:10034696-10035206	510	1
TCONS_00011491	XLOC_003624	NA	u	LG1:10204185-10204582	397	1
TCONS_00011492	XLOC_003625	NA	u	LG1:10206254-10206737	483	1
TCONS_00011493	XLOC_003626	NA	u	LG1:10211242-10222503	376	1
TCONS_00011495	XLOC_003628	NA	u	LG1:10352299-10352962	663	1
TCONS_00011496	XLOC_003629	NA	u	LG1:10376383-10377838	1455	1
TCONS_00011498	XLOC_003631	NA	u	LG1:10379687-10380183	496	1
TCONS_00011504	XLOC_003637	NA	u	LG1:10636997-10637300	303	1
TCONS_00011505	XLOC_003638	NA	u	LG1:10698100-10698634	534	1
TCONS_00011506	XLOC_003639	NA	u	LG1:10772061-10772308	247	1
TCONS_00011507	XLOC_003640	NA	u	LG1:10772579-10772996	417	1
TCONS_00011508	XLOC_003641	NA	u	LG1:10983144-10983704	560	1
TCONS_00011510	XLOC_003643	NA	u	LG1:10998478-10998795	317	1
TCONS_00011511	XLOC_003644	NA	u	LG1:10998857-10999265	408	1
TCONS_00011513	XLOC_003646	NA	u	LG1:11134518-11135050	532	1
TCONS_00011514	XLOC_003647	NA	u	LG1:11135254-11135534	280	1
TCONS_00011515	XLOC_003648	NA	u	LG1:11136086-11136535	449	1
TCONS_00011518	XLOC_003651	NA	u	LG1:11497448-11497830	382	1
TCONS_00011520	XLOC_003653	NA	u	LG1:11641078-11643110	2032	1
TCONS_00011522	XLOC_003655	NA	u	LG1:11809775-11811037	1262	1
TCONS_00011526	XLOC_003659	gene24551-v1.0-hybrid	i	LG1:12077902-12098157	2661	1
TCONS_00011529	XLOC_003662	NA	u	LG1:12215163-12218356	939	1
TCONS_00011532	XLOC_003665	NA	u	LG1:12506959-12507420	461	1
TCONS_00011534	XLOC_003667	NA	u	LG1:12611547-12612006	459	1
TCONS_00011537	XLOC_003670	NA	u	LG1:12726433-12726774	341	1
TCONS_00011544	XLOC_003677	NA	u	LG1:13477660-13477922	262	1
TCONS_00011545	XLOC_003678	NA	u	LG1:13534477-13534804	327	1
TCONS_00011547	XLOC_003680	NA	u	LG1:13632504-13633051	547	1
TCONS_00011548	XLOC_003681	NA	u	LG1:13659537-13659962	425	1
TCONS_00011549	XLOC_003682	NA	u	LG1:13660185-13660493	308	1
TCONS_00011551	XLOC_003684	NA	u	LG1:13736049-13736390	341	1
TCONS_00011552	XLOC_003685	NA	u	LG1:13779146-13779707	561	1
TCONS_00011553	XLOC_003686	NA	u	LG1:13780869-13790294	380	1
TCONS_00011554	XLOC_003687	NA	u	LG1:13780869-13790294	403	1
TCONS_00011555	XLOC_003688	NA	u	LG1:13790503-13791862	1359	1
TCONS_00011556	XLOC_003689	NA	u	LG1:14025634-14026936	1302	1
TCONS_00011559	XLOC_003692	NA	u	LG1:14461590-14462212	622	1
TCONS_00011560	XLOC_003693	NA	u	LG1:14605570-14605853	283	1
TCONS_00011561	XLOC_003694	NA	u	LG1:14708313-14708717	404	1
TCONS_00011562	XLOC_003695	NA	u	LG1:14773941-14775939	1998	1
TCONS_00011563	XLOC_003696	NA	u	LG1:14821048-14821306	258	1
TCONS_00011564	XLOC_003697	NA	u	LG1:14838802-14839036	234	1
TCONS_00011565	XLOC_003698	NA	u	LG1:14840862-14841325	463	1
TCONS_00011570	XLOC_003703	NA	u	LG1:15292651-15293363	712	1
TCONS_00011573	XLOC_003706	NA	u	LG1:15376034-15376738	704	1
TCONS_00011574	XLOC_003707	NA	u	LG1:15376821-15377383	562	1
TCONS_00011580	XLOC_003713	NA	u	LG1:15818233-15818671	438	1
TCONS_00011581	XLOC_003714	NA	u	LG1:15924988-15925326	338	1
TCONS_00011583	XLOC_003716	NA	u	LG1:16095743-16097118	1375	1
TCONS_00011584	XLOC_003717	NA	u	LG1:16119046-16119511	465	1
TCONS_00011589	XLOC_003722	NA	u	LG1:16430012-16430337	325	1
TCONS_00011591	XLOC_003724	NA	u	LG1:16753799-16764793	329	1
TCONS_00011592	XLOC_003725	NA	u	LG1:16854384-16854793	409	1
TCONS_00011593	XLOC_003726	NA	u	LG1:16904859-16905323	464	1
TCONS_00011594	XLOC_003727	NA	u	LG1:16967185-16967800	615	1
TCONS_00011597	XLOC_003730	NA	u	LG1:17753887-17754184	297	1
TCONS_00011598	XLOC_003731	NA	u	LG1:17887970-17888609	639	1
TCONS_00011605	XLOC_003738	NA	u	LG1:18379636-18380618	982	1
TCONS_00011606	XLOC_003739	NA	u	LG1:18420650-18421808	1158	1
TCONS_00011607	XLOC_003740	NA	u	LG1:18454266-18454587	321	1
TCONS_00011608	XLOC_003741	NA	u	LG1:18456715-18457415	700	1
TCONS_00011612	XLOC_003745	NA	u	LG1:18847572-18847887	315	1
TCONS_00011613	XLOC_003746	NA	u	LG1:18848583-18849028	445	1
TCONS_00011615	XLOC_003748	NA	u	LG1:18853862-18854240	378	1
TCONS_00011616	XLOC_003749	NA	u	LG1:18857196-18857548	352	1
TCONS_00011618	XLOC_003751	NA	u	LG1:18988000-18988905	905	1
TCONS_00011620	XLOC_003753	NA	u	LG1:19098170-19098490	320	1
TCONS_00011623	XLOC_003756	NA	u	LG1:19250393-19250771	378	1
TCONS_00011624	XLOC_003757	NA	u	LG1:19250830-19251134	304	1
TCONS_00011625	XLOC_003758	NA	u	LG1:19447025-19458516	465	1
TCONS_00011626	XLOC_003759	NA	u	LG1:19467964-19471595	202	1
TCONS_00011627	XLOC_003760	NA	u	LG1:19492878-19493437	559	1
TCONS_00011629	XLOC_003762	NA	u	LG1:19860265-19860969	704	1
TCONS_00011630	XLOC_003763	NA	u	LG1:19861639-19862234	595	1
TCONS_00011631	XLOC_003764	NA	u	LG1:19863017-19863268	251	1
TCONS_00011641	XLOC_003774	NA	u	LG1:20447891-20448240	349	1
TCONS_00011642	XLOC_003775	NA	u	LG1:20536550-20537082	532	1
TCONS_00011644	XLOC_003777	NA	u	LG1:20570982-20571328	346	1
TCONS_00011646	XLOC_003779	NA	u	LG1:20716062-20717332	1270	1
TCONS_00011648	XLOC_003781	NA	u	LG1:20739375-20739829	454	1
TCONS_00011649	XLOC_003782	NA	u	LG1:20739941-20740343	402	1
TCONS_00011651	XLOC_003784	NA	u	LG1:20741769-20742478	709	1
TCONS_00011849	XLOC_003811	NA	u	LG2:363727-396121	636	2
TCONS_00011902	XLOC_003818	gene27444-v1.0-hybrid	x	LG2:441874-443142	839	2
TCONS_00011908	XLOC_003821	gene27450-v1.0-hybrid	x	LG2:459775-462102	1615	3
TCONS_00011972	XLOC_003831	NA	u	LG2:558716-561588	976	5
TCONS_00011973	XLOC_003831	NA	u	LG2:558716-561588	992	5
TCONS_00011974	XLOC_003831	NA	u	LG2:558716-561588	983	5
TCONS_00011976	XLOC_003831	NA	u	LG2:558716-561588	959	5
TCONS_00011977	XLOC_003831	NA	u	LG2:558716-561588	1205	4
TCONS_00011978	XLOC_003831	NA	u	LG2:558716-561588	980	5
TCONS_00011979	XLOC_003831	NA	u	LG2:558716-561588	626	5
TCONS_00011980	XLOC_003831	NA	u	LG2:558716-561588	494	3
TCONS_00011981	XLOC_003831	NA	u	LG2:558716-561588	490	3
TCONS_00011982	XLOC_003831	NA	u	LG2:558716-561588	732	2
TCONS_00012009	XLOC_003833	gene27466-v1.0-hybrid	o	LG2:615543-628139	2190	8
TCONS_00012011	XLOC_003833	gene27466-v1.0-hybrid	o	LG2:615543-628139	2558	8
TCONS_00012012	XLOC_003833	gene27466-v1.0-hybrid	o	LG2:615543-628139	1258	8
TCONS_00012014	XLOC_003833	gene27466-v1.0-hybrid	o	LG2:615543-628139	2425	9
TCONS_00012015	XLOC_003833	gene27466-v1.0-hybrid	o	LG2:615543-628139	2359	7
TCONS_00012019	XLOC_003835	NA	u	LG2:630040-633171	1134	3
TCONS_00012022	XLOC_003836	NA	u	LG2:633338-635531	825	3
TCONS_00012025	XLOC_003838	NA	u	LG2:645692-647848	941	1
TCONS_00012026	XLOC_003838	NA	u	LG2:645692-647848	1363	2
TCONS_00012027	XLOC_003839	gene27470-v1.0-hybrid	x	LG2:648444-689638	849	2
TCONS_00012032	XLOC_003842	gene27474-v1.0-hybrid	o	LG2:702047-716368	2562	7
TCONS_00012033	XLOC_003842	gene27474-v1.0-hybrid	o	LG2:702047-716368	3962	6
TCONS_00012034	XLOC_003843	gene27476-v1.0-hybrid	o	LG2:724704-738151	1361	2
TCONS_00012180	XLOC_003872	gene27535-v1.0-hybrid	o	LG2:1162800-1184954	450	2
TCONS_00012248	XLOC_003890	NA	u	LG2:1429649-1431474	589	3
TCONS_00012250	XLOC_003890	NA	u	LG2:1429649-1431474	584	3
TCONS_00012251	XLOC_003890	NA	u	LG2:1429649-1431474	786	2
TCONS_00012315	XLOC_003906	gene27610-v1.0-hybrid	o	LG2:1642643-1649620	399	2
TCONS_00012326	XLOC_003911	NA	u	LG2:1677836-1680041	545	1
TCONS_00012358	XLOC_003919	NA	u	LG2:1765935-1768968	1533	3
TCONS_00012359	XLOC_003919	NA	u	LG2:1765935-1768968	1965	5
TCONS_00012360	XLOC_003919	NA	u	LG2:1765935-1768968	2766	3
TCONS_00012361	XLOC_003919	NA	u	LG2:1765935-1768968	880	4
TCONS_00012376	XLOC_003928	NA	u	LG2:1837035-1841574	753	2
TCONS_00012380	XLOC_003928	NA	u	LG2:1837035-1841574	1218	3
TCONS_00012383	XLOC_003931	NA	u	LG2:1870334-1871826	814	3
TCONS_00012384	XLOC_003931	NA	u	LG2:1870334-1871826	1358	2
TCONS_00012385	XLOC_003931	NA	u	LG2:1870334-1871826	691	3
TCONS_00012402	XLOC_003944	NA	u	LG2:2027253-2029068	1123	3
TCONS_00012414	XLOC_003950	gene08174-v1.0-hybrid	o	LG2:2092650-2103190	661	2
TCONS_00012454	XLOC_003963	gene01042-v1.0-hybrid	o	LG2:2346189-2348706	526	1
TCONS_00012515	XLOC_003975	gene00448-v1.0-hybrid	x	LG2:2492399-2509419	296	2
TCONS_00012560	XLOC_003996	NA	u	LG2:2868418-2883708	1096	2
TCONS_00012604	XLOC_004018	gene23719-v1.0-hybrid	o	LG2:3152581-3175568	298	2
TCONS_00012683	XLOC_004044	gene24978-v1.0-hybrid	x	LG2:3473143-3480997	691	2
TCONS_00012684	XLOC_004044	gene24978-v1.0-hybrid	x	LG2:3473143-3480997	348	2
TCONS_00012685	XLOC_004044	gene24978-v1.0-hybrid	x	LG2:3473143-3480997	436	2
TCONS_00012686	XLOC_004044	gene24978-v1.0-hybrid	x	LG2:3473143-3480997	320	2
TCONS_00012712	XLOC_004056	NA	u	LG2:3718245-3731711	493	6
TCONS_00012714	XLOC_004056	gene25258-v1.0-hybrid	x	LG2:3718245-3731711	1111	2
TCONS_00012737	XLOC_004066	NA	u	LG2:3996536-4003639	2743	1
TCONS_00012738	XLOC_004066	NA	u	LG2:3996536-4003639	1855	2
TCONS_00012739	XLOC_004066	gene25232-v1.0-hybrid	o	LG2:3996536-4003639	1725	2
TCONS_00012740	XLOC_004066	gene25232-v1.0-hybrid	o	LG2:3996536-4003639	1590	2
TCONS_00012769	XLOC_004078	gene19657-v1.0-hybrid	o	LG2:4128375-4130883	337	3
TCONS_00012780	XLOC_004082	gene19680-v1.0-hybrid	x	LG2:4187849-4189756	354	2
TCONS_00012863	XLOC_004102	gene31882-v1.0-hybrid	x	LG2:4380365-4387216	357	2
TCONS_00012881	XLOC_004109	NA	u	LG2:4468913-4473928	616	2
TCONS_00012882	XLOC_004110	gene31900-v1.0-hybrid	x	LG2:4497860-4509445	1868	2
TCONS_00012884	XLOC_004111	NA	u	LG2:4510028-4511870	624	3
TCONS_00012913	XLOC_004118	NA	u	LG2:4635810-4637777	550	2
TCONS_00012915	XLOC_004118	NA	u	LG2:4635810-4637777	447	2
TCONS_00012986	XLOC_004132	NA	u	LG2:4830766-4838253	595	1
TCONS_00013024	XLOC_004143	NA	u	LG2:5027867-5042130	473	2
TCONS_00013025	XLOC_004143	NA	u	LG2:5027867-5042130	570	3
TCONS_00013026	XLOC_004143	NA	u	LG2:5027867-5042130	500	3
TCONS_00013030	XLOC_004144	NA	u	LG2:5027867-5042130	596	1
TCONS_00013035	XLOC_004146	NA	u	LG2:5051756-5052107	202	2
TCONS_00013036	XLOC_004147	NA	u	LG2:5055691-5057633	513	2
TCONS_00013059	XLOC_004156	gene32639-v1.0-hybrid	o	LG2:5121877-5125101	736	2
TCONS_00013090	XLOC_004168	gene32653-v1.0-hybrid	x	LG2:5234713-5241174	326	2
TCONS_00013093	XLOC_004171	NA	u	LG2:5291114-5295360	1092	7
TCONS_00013095	XLOC_004171	NA	u	LG2:5291114-5295360	351	3
TCONS_00013096	XLOC_004171	NA	u	LG2:5291114-5295360	564	5
TCONS_00013122	XLOC_004183	NA	u	LG2:5461386-5462910	1174	2
TCONS_00013123	XLOC_004183	NA	u	LG2:5461386-5462910	1524	1
TCONS_00013124	XLOC_004184	NA	u	LG2:5462978-5465754	1372	7
TCONS_00013125	XLOC_004184	NA	u	LG2:5462978-5465754	1331	7
TCONS_00013126	XLOC_004184	NA	u	LG2:5462978-5465754	1280	7
TCONS_00013127	XLOC_004184	NA	u	LG2:5462978-5465754	1317	7
TCONS_00013128	XLOC_004184	NA	u	LG2:5462978-5465754	1209	6
TCONS_00013129	XLOC_004184	NA	u	LG2:5462978-5465754	1232	6
TCONS_00013169	XLOC_004201	gene20506-v1.0-hybrid	x	LG2:5709050-5721240	1313	3
TCONS_00013170	XLOC_004201	gene20506-v1.0-hybrid	x	LG2:5709050-5721240	1296	3
TCONS_00013171	XLOC_004201	gene20506-v1.0-hybrid	x	LG2:5709050-5721240	907	3
TCONS_00013172	XLOC_004201	gene20506-v1.0-hybrid	x	LG2:5709050-5721240	949	4
TCONS_00013173	XLOC_004201	gene20506-v1.0-hybrid	x	LG2:5709050-5721240	966	4
TCONS_00013174	XLOC_004201	gene20506-v1.0-hybrid	x	LG2:5709050-5721240	1037	5
TCONS_00013175	XLOC_004201	gene20506-v1.0-hybrid	x	LG2:5709050-5721240	826	3
TCONS_00013176	XLOC_004201	gene20507-v1.0-hybrid	x	LG2:5709050-5721240	1179	5
TCONS_00013177	XLOC_004201	gene20507-v1.0-hybrid	x	LG2:5709050-5721240	1032	4
TCONS_00013178	XLOC_004201	gene20507-v1.0-hybrid	x	LG2:5709050-5721240	914	3
TCONS_00013179	XLOC_004201	gene20507-v1.0-hybrid	i	LG2:5709050-5721240	1284	1
TCONS_00013215	XLOC_004221	gene01001-v1.0-hybrid	x	LG2:6087973-6096044	1663	3
TCONS_00013222	XLOC_004224	gene01007-v1.0-hybrid	o	LG2:6122782-6128628	735	3
TCONS_00013223	XLOC_004224	gene01007-v1.0-hybrid	o	LG2:6122782-6128628	564	4
TCONS_00013242	XLOC_004230	NA	u	LG2:6233402-6234829	271	2
TCONS_00013261	XLOC_004241	gene00938-v1.0-hybrid	x	LG2:6344111-6353946	522	3
TCONS_00013262	XLOC_004242	gene00940-v1.0-hybrid	x	LG2:6366592-6370508	663	4
TCONS_00013297	XLOC_004251	NA	u	LG2:6482076-6485833	618	4
TCONS_00013329	XLOC_004258	NA	u	LG2:6564467-6571604	929	2
TCONS_00013400	XLOC_004268	gene01646-v1.0-hybrid	o	LG2:6707556-6722090	968	4
TCONS_00013454	XLOC_004285	gene01666-v1.0-hybrid	o	LG2:6938089-6950965	299	2
TCONS_00013524	XLOC_004315	gene01724-v1.0-hybrid	x	LG2:7288561-7302948	435	2
TCONS_00013550	XLOC_004329	NA	u	LG2:7433395-7435045	1566	2
TCONS_00013586	XLOC_004333	gene01799-v1.0-hybrid	x	LG2:7494416-7500313	1229	2
TCONS_00013668	XLOC_004361	NA	u	LG2:7871225-7875958	284	2
TCONS_00013729	XLOC_004384	gene24680-v1.0-hybrid	x	LG2:8225355-8228154	467	3
TCONS_00013735	XLOC_004389	gene24686-v1.0-hybrid	x	LG2:8250745-8260494	748	4
TCONS_00013736	XLOC_004389	gene24686-v1.0-hybrid	x	LG2:8250745-8260494	1676	4
TCONS_00013740	XLOC_004389	gene24686-v1.0-hybrid	x	LG2:8250745-8260494	2083	3
TCONS_00013741	XLOC_004389	gene24686-v1.0-hybrid	x	LG2:8250745-8260494	2478	2
TCONS_00013742	XLOC_004389	gene24686-v1.0-hybrid	x	LG2:8250745-8260494	2416	2
TCONS_00013743	XLOC_004389	gene24686-v1.0-hybrid	x	LG2:8250745-8260494	2088	3
TCONS_00013744	XLOC_004389	gene24686-v1.0-hybrid	x	LG2:8250745-8260494	1951	4
TCONS_00013745	XLOC_004389	gene24686-v1.0-hybrid	x	LG2:8250745-8260494	1868	4
TCONS_00013746	XLOC_004389	gene24686-v1.0-hybrid	x	LG2:8250745-8260494	1964	4
TCONS_00013747	XLOC_004389	gene24686-v1.0-hybrid	x	LG2:8250745-8260494	1827	4
TCONS_00013748	XLOC_004389	gene24686-v1.0-hybrid	x	LG2:8250745-8260494	2196	3
TCONS_00013749	XLOC_004389	gene24686-v1.0-hybrid	x	LG2:8250745-8260494	1731	5
TCONS_00013750	XLOC_004389	gene24686-v1.0-hybrid	x	LG2:8250745-8260494	1959	4
TCONS_00013751	XLOC_004389	gene24686-v1.0-hybrid	x	LG2:8250745-8260494	2182	3
TCONS_00013752	XLOC_004389	gene24686-v1.0-hybrid	x	LG2:8250745-8260494	1883	4
TCONS_00013768	XLOC_004392	NA	u	LG2:8293352-8298362	2134	1
TCONS_00013769	XLOC_004392	NA	u	LG2:8293352-8298362	1335	2
TCONS_00013774	XLOC_004395	NA	u	LG2:8315435-8317388	1044	2
TCONS_00013775	XLOC_004395	NA	u	LG2:8315435-8317388	797	3
TCONS_00013776	XLOC_004395	NA	u	LG2:8315435-8317388	1084	3
TCONS_00013777	XLOC_004395	NA	u	LG2:8315435-8317388	615	2
TCONS_00013778	XLOC_004395	NA	u	LG2:8315435-8317388	1019	3
TCONS_00013783	XLOC_004400	gene24699-v1.0-hybrid	x	LG2:8352029-8359713	359	2
TCONS_00013821	XLOC_004407	gene24708-v1.0-hybrid	o	LG2:8401612-8405139	878	3
TCONS_00013844	XLOC_004414	NA	u	LG2:8503975-8505285	585	3
TCONS_00013845	XLOC_004414	NA	u	LG2:8503975-8505285	779	2
TCONS_00013846	XLOC_004414	NA	u	LG2:8503975-8505285	492	2
TCONS_00013847	XLOC_004414	NA	u	LG2:8503975-8505285	762	3
TCONS_00013893	XLOC_004427	NA	u	LG2:8642248-8644238	773	3
TCONS_00013901	XLOC_004433	NA	u	LG2:8720413-8722876	944	1
TCONS_00013904	XLOC_004436	NA	u	LG2:8757200-8758474	553	4
TCONS_00013909	XLOC_004441	NA	u	LG2:8876778-8879390	489	2
TCONS_00013946	XLOC_004459	NA	u	LG2:9069902-9074795	3312	2
TCONS_00013948	XLOC_004459	NA	u	LG2:9069902-9074795	3330	3
TCONS_00013949	XLOC_004459	NA	u	LG2:9069902-9074795	2451	3
TCONS_00013953	XLOC_004461	gene21841-v1.0-hybrid	x	LG2:9082664-9088885	593	2
TCONS_00013966	XLOC_004465	gene21849-v1.0-hybrid	x	LG2:9128296-9133681	1232	2
TCONS_00014087	XLOC_004508	gene17206-v1.0-hybrid	x	LG2:9679763-9682370	1699	2
TCONS_00014088	XLOC_004508	gene17206-v1.0-hybrid	x	LG2:9679763-9682370	1546	2
TCONS_00014089	XLOC_004509	gene17209-v1.0-hybrid	x	LG2:9684663-9689216	281	3
TCONS_00014090	XLOC_004509	gene17209-v1.0-hybrid	x	LG2:9684663-9689216	249	3
TCONS_00014091	XLOC_004510	gene17209-v1.0-hybrid	x	LG2:9684663-9689216	870	3
TCONS_00014092	XLOC_004510	gene17209-v1.0-hybrid	x	LG2:9684663-9689216	647	4
TCONS_00014254	XLOC_004563	NA	u	LG2:10343649-10357378	2894	1
TCONS_00014397	XLOC_004616	gene17433-v1.0-hybrid	x	LG2:11024073-11033992	1918	2
TCONS_00014418	XLOC_004630	gene17404-v1.0-hybrid	x	LG2:11181502-11182453	684	2
TCONS_00014454	XLOC_004638	gene17415-v1.0-hybrid	o	LG2:11241195-11248890	1747	2
TCONS_00014528	XLOC_004666	gene17600-v1.0-hybrid	o	LG2:11483020-11487994	895	2
TCONS_00014577	XLOC_004678	gene17621-v1.0-hybrid	x	LG2:11613596-11625426	2708	2
TCONS_00014578	XLOC_004678	gene17621-v1.0-hybrid	x	LG2:11613596-11625426	455	3
TCONS_00014579	XLOC_004678	gene17621-v1.0-hybrid	x	LG2:11613596-11625426	473	3
TCONS_00014580	XLOC_004678	gene17621-v1.0-hybrid	x	LG2:11613596-11625426	229	3
TCONS_00014588	XLOC_004680	gene17627-v1.0-hybrid	x	LG2:11651787-11654089	414	2
TCONS_00014678	XLOC_004712	gene17562-v1.0-hybrid	x	LG2:12069178-12073516	682	2
TCONS_00014697	XLOC_004722	NA	u	LG2:12122764-12123318	327	2
TCONS_00014823	XLOC_004777	gene08046-v1.0-hybrid	x	LG2:12672886-12678854	2166	2
TCONS_00014826	XLOC_004780	gene08050-v1.0-hybrid	x	LG2:12697674-12705454	695	3
TCONS_00014827	XLOC_004780	gene08050-v1.0-hybrid	x	LG2:12697674-12705454	1577	4
TCONS_00014828	XLOC_004780	gene08050-v1.0-hybrid	x	LG2:12697674-12705454	2048	5
TCONS_00014829	XLOC_004780	gene08050-v1.0-hybrid	x	LG2:12697674-12705454	1979	5
TCONS_00014830	XLOC_004780	gene08051-v1.0-hybrid	x	LG2:12697674-12705454	1013	6
TCONS_00014831	XLOC_004780	gene08051-v1.0-hybrid	x	LG2:12697674-12705454	877	6
TCONS_00014837	XLOC_004782	gene08057-v1.0-hybrid	o	LG2:12723797-12731968	495	3
TCONS_00014838	XLOC_004782	gene08059-v1.0-hybrid	x	LG2:12723797-12731968	636	3
TCONS_00014839	XLOC_004782	gene08059-v1.0-hybrid	x	LG2:12723797-12731968	474	2
TCONS_00014875	XLOC_004799	gene08095-v1.0-hybrid	x	LG2:12926171-12929869	304	2
TCONS_00014876	XLOC_004799	gene08095-v1.0-hybrid	x	LG2:12926171-12929869	390	2
TCONS_00014959	XLOC_004827	NA	u	LG2:13213681-13214223	378	2
TCONS_00015051	XLOC_004856	gene08351-v1.0-hybrid	x	LG2:13592053-13602821	1073	2
TCONS_00015061	XLOC_004861	gene08358-v1.0-hybrid	o	LG2:13651414-13671076	270	2
TCONS_00015075	XLOC_004865	gene08364-v1.0-hybrid	x	LG2:13686226-13689542	752	2
TCONS_00015076	XLOC_004865	gene08364-v1.0-hybrid	x	LG2:13686226-13689542	773	2
TCONS_00015106	XLOC_004876	NA	u	LG2:13802696-13811589	1663	2
TCONS_00015107	XLOC_004876	NA	u	LG2:13802696-13811589	1444	1
TCONS_00015120	XLOC_004879	gene08383-v1.0-hybrid	x	LG2:13822044-13832994	943	2
TCONS_00015232	XLOC_004903	NA	u	LG2:14150892-14161661	5799	2
TCONS_00015253	XLOC_004910	gene20300-v1.0-hybrid	x	LG2:14220500-14230593	530	2
TCONS_00015287	XLOC_004922	gene20327-v1.0-hybrid	x	LG2:14368677-14374459	246	2
TCONS_00015376	XLOC_004943	gene20277-v1.0-hybrid	x	LG2:14613655-14620206	262	2
TCONS_00015382	XLOC_004947	gene20284-v1.0-hybrid	x	LG2:14655953-14664442	2595	3
TCONS_00015383	XLOC_004947	gene20284-v1.0-hybrid	x	LG2:14655953-14664442	961	4
TCONS_00015384	XLOC_004947	gene20284-v1.0-hybrid	x	LG2:14655953-14664442	2233	4
TCONS_00015386	XLOC_004947	gene20284-v1.0-hybrid	x	LG2:14655953-14664442	711	4
TCONS_00015387	XLOC_004947	gene20284-v1.0-hybrid	x	LG2:14655953-14664442	2308	3
TCONS_00015388	XLOC_004947	gene20284-v1.0-hybrid	x	LG2:14655953-14664442	884	4
TCONS_00015389	XLOC_004947	gene20284-v1.0-hybrid	x	LG2:14655953-14664442	2509	3
TCONS_00015391	XLOC_004948	gene20286-v1.0-hybrid	x	LG2:14655953-14664442	1332	2
TCONS_00015406	XLOC_004952	NA	u	LG2:14695559-14697461	467	3
TCONS_00015407	XLOC_004952	NA	u	LG2:14695559-14697461	401	3
TCONS_00015408	XLOC_004952	NA	u	LG2:14695559-14697461	503	3
TCONS_00015409	XLOC_004952	NA	u	LG2:14695559-14697461	934	2
TCONS_00015410	XLOC_004952	NA	u	LG2:14695559-14697461	936	2
TCONS_00015414	XLOC_004955	NA	u	LG2:14754614-14757075	1710	2
TCONS_00015415	XLOC_004955	NA	u	LG2:14754614-14757075	1594	2
TCONS_00015416	XLOC_004955	NA	u	LG2:14754614-14757075	1029	2
TCONS_00015484	XLOC_004973	gene27833-v1.0-hybrid	x	LG2:14964771-14968796	327	2
TCONS_00015500	XLOC_004975	gene27835-v1.0-hybrid	x	LG2:14977372-14979422	286	2
TCONS_00015508	XLOC_004979	gene27843-v1.0-hybrid	x	LG2:15019994-15021015	401	2
TCONS_00015539	XLOC_004993	gene27870-v1.0-hybrid	x	LG2:15177123-15189410	655	2
TCONS_00015592	XLOC_005008	gene34516-v1.0-hybrid	o	LG2:15403949-15405739	310	2
TCONS_00015603	XLOC_005012	NA	u	LG2:15448374-15449185	518	2
TCONS_00015827	XLOC_005067	gene10628-v1.0-hybrid	o	LG2:16074669-16079311	278	2
TCONS_00015848	XLOC_005072	gene11079-v1.0-hybrid	o	LG2:16122871-16140080	414	2
TCONS_00015940	XLOC_005106	gene11148-v1.0-hybrid	x	LG2:16515704-16521822	391	2
TCONS_00016022	XLOC_005123	NA	u	LG2:16647826-16648856	280	3
TCONS_00016031	XLOC_005127	NA	u	LG2:16682663-16684379	1595	2
TCONS_00016076	XLOC_005146	gene11226-v1.0-hybrid	x	LG2:16930545-16937724	381	2
TCONS_00016255	XLOC_005190	gene10982-v1.0-hybrid	o	LG2:17349802-17356165	943	2
TCONS_00016256	XLOC_005191	gene10983-v1.0-hybrid	x	LG2:17357349-17360539	402	4
TCONS_00016257	XLOC_005191	gene10983-v1.0-hybrid	x	LG2:17357349-17360539	476	3
TCONS_00016327	XLOC_005205	gene02513-v1.0-hybrid	x	LG2:17486045-17487606	1028	2
TCONS_00016328	XLOC_005205	gene02513-v1.0-hybrid	x	LG2:17486045-17487606	929	2
TCONS_00016338	XLOC_005211	gene02531-v1.0-hybrid	x	LG2:17563401-17568899	603	2
TCONS_00016432	XLOC_005232	gene02566-v1.0-hybrid	o	LG2:17732587-17744894	781	3
TCONS_00016550	XLOC_005258	gene02621-v1.0-hybrid	o	LG2:17973391-17977996	324	2
TCONS_00016559	XLOC_005262	NA	u	LG2:18026740-18027363	467	2
TCONS_00016582	XLOC_005273	gene02650-v1.0-hybrid	o	LG2:18122441-18128824	1426	2
TCONS_00016612	XLOC_005282	gene02665-v1.0-hybrid	x	LG2:18168646-18189751	431	2
TCONS_00016701	XLOC_005303	gene02713-v1.0-hybrid	x	LG2:18473314-18474534	414	2
TCONS_00016714	XLOC_005309	gene00187-v1.0-hybrid	o	LG2:18567081-18575777	674	2
TCONS_00016719	XLOC_005312	NA	u	LG2:18624063-18632781	5364	1
TCONS_00016720	XLOC_005312	NA	u	LG2:18624063-18632781	1240	2
TCONS_00016721	XLOC_005312	NA	u	LG2:18624063-18632781	4695	2
TCONS_00016722	XLOC_005312	NA	u	LG2:18624063-18632781	548	2
TCONS_00016725	XLOC_005315	NA	u	LG2:18642442-18644314	959	5
TCONS_00016727	XLOC_005315	NA	u	LG2:18642442-18644314	1255	4
TCONS_00016728	XLOC_005315	NA	u	LG2:18642442-18644314	809	4
TCONS_00016729	XLOC_005315	NA	u	LG2:18642442-18644314	845	4
TCONS_00016730	XLOC_005315	NA	u	LG2:18642442-18644314	1244	4
TCONS_00016732	XLOC_005315	NA	u	LG2:18642442-18644314	1002	3
TCONS_00016733	XLOC_005316	gene08473-v1.0-hybrid	x	LG2:18676457-18682808	283	2
TCONS_00016879	XLOC_005347	gene08541-v1.0-hybrid	o	LG2:19012264-19013503	1024	3
TCONS_00016921	XLOC_005362	gene08568-v1.0-hybrid	x	LG2:19147538-19155472	663	2
TCONS_00016922	XLOC_005362	gene08568-v1.0-hybrid	x	LG2:19147538-19155472	654	2
TCONS_00016923	XLOC_005362	gene08568-v1.0-hybrid	x	LG2:19147538-19155472	648	2
TCONS_00016928	XLOC_005365	NA	u	LG2:19167803-19172147	1145	2
TCONS_00016939	XLOC_005368	gene34601-v1.0-hybrid	o	LG2:19191391-19195227	535	2
TCONS_00016990	XLOC_005381	gene08608-v1.0-hybrid	x	LG2:19306602-19311890	945	2
TCONS_00017138	XLOC_005427	gene08685-v1.0-hybrid	x	LG2:19697115-19703191	418	2
TCONS_00017183	XLOC_005438	gene08714-v1.0-hybrid	x	LG2:19851319-19861382	546	2
TCONS_00017295	XLOC_005467	NA	u	LG2:20185075-20186880	506	3
TCONS_00017409	XLOC_005504	gene08994-v1.0-hybrid	o	LG2:20607996-20615786	504	2
TCONS_00017463	XLOC_005518	gene09017-v1.0-hybrid	o	LG2:20717265-20727497	462	2
TCONS_00017683	XLOC_005565	gene09118-v1.0-hybrid	x	LG2:21234035-21247977	1508	2
TCONS_00017863	XLOC_005610	gene15023-v1.0-hybrid	x	LG2:21726147-21736892	381	4
TCONS_00017895	XLOC_005616	gene15036-v1.0-hybrid	x	LG2:21795786-21797601	335	2
TCONS_00017896	XLOC_005616	gene15036-v1.0-hybrid	x	LG2:21795786-21797601	332	2
TCONS_00018075	XLOC_005662	gene15137-v1.0-hybrid	x	LG2:22282793-22297800	2693	3
TCONS_00018076	XLOC_005662	gene15137-v1.0-hybrid	x	LG2:22282793-22297800	2373	3
TCONS_00018107	XLOC_005670	NA	u	LG2:22352602-22361721	913	2
TCONS_00018181	XLOC_005702	NA	u	LG2:22598961-22610045	1361	2
TCONS_00018182	XLOC_005702	NA	u	LG2:22598961-22610045	2012	1
TCONS_00018218	XLOC_005716	NA	u	LG2:22759131-22765505	320	2
TCONS_00018398	XLOC_005780	gene14712-v1.0-hybrid	x	LG2:23555943-23563792	482	2
TCONS_00018464	XLOC_005796	NA	u	LG2:23820986-23822867	847	3
TCONS_00018465	XLOC_005796	NA	u	LG2:23820986-23822867	840	3
TCONS_00018466	XLOC_005796	NA	u	LG2:23820986-23822867	655	3
TCONS_00018467	XLOC_005796	NA	u	LG2:23820986-23822867	646	3
TCONS_00018518	XLOC_005807	gene14840-v1.0-hybrid	x	LG2:23949974-23956158	1032	5
TCONS_00018520	XLOC_005807	gene14840-v1.0-hybrid	x	LG2:23949974-23956158	1030	5
TCONS_00018522	XLOC_005807	gene14840-v1.0-hybrid	x	LG2:23949974-23956158	1283	5
TCONS_00018523	XLOC_005807	gene14840-v1.0-hybrid	x	LG2:23949974-23956158	1290	5
TCONS_00018524	XLOC_005807	gene14840-v1.0-hybrid	x	LG2:23949974-23956158	1245	5
TCONS_00018525	XLOC_005807	gene14840-v1.0-hybrid	x	LG2:23949974-23956158	999	5
TCONS_00018526	XLOC_005807	gene14840-v1.0-hybrid	x	LG2:23949974-23956158	1250	5
TCONS_00018527	XLOC_005807	gene14840-v1.0-hybrid	x	LG2:23949974-23956158	1213	7
TCONS_00018528	XLOC_005807	gene14840-v1.0-hybrid	x	LG2:23949974-23956158	1310	5
TCONS_00018529	XLOC_005807	gene14840-v1.0-hybrid	x	LG2:23949974-23956158	959	5
TCONS_00018530	XLOC_005807	gene14840-v1.0-hybrid	x	LG2:23949974-23956158	1276	5
TCONS_00018531	XLOC_005807	gene14840-v1.0-hybrid	x	LG2:23949974-23956158	1380	6
TCONS_00018532	XLOC_005807	gene14840-v1.0-hybrid	x	LG2:23949974-23956158	1295	5
TCONS_00018533	XLOC_005807	gene14840-v1.0-hybrid	x	LG2:23949974-23956158	1017	5
TCONS_00018534	XLOC_005807	gene14840-v1.0-hybrid	x	LG2:23949974-23956158	1130	4
TCONS_00018536	XLOC_005807	gene14840-v1.0-hybrid	x	LG2:23949974-23956158	1160	6
TCONS_00018538	XLOC_005807	gene14840-v1.0-hybrid	x	LG2:23949974-23956158	1717	3
TCONS_00018539	XLOC_005807	gene14840-v1.0-hybrid	x	LG2:23949974-23956158	1376	4
TCONS_00018787	XLOC_005852	NA	u	LG2:66031-69843	209	2
TCONS_00018821	XLOC_005864	gene27411-v1.0-hybrid	o	LG2:201232-207641	1750	2
TCONS_00018897	XLOC_005875	NA	u	LG2:363727-396121	4263	12
TCONS_00018899	XLOC_005875	NA	u	LG2:363727-396121	1728	15
TCONS_00018900	XLOC_005875	NA	u	LG2:363727-396121	1730	14
TCONS_00018901	XLOC_005875	NA	u	LG2:363727-396121	2051	15
TCONS_00018902	XLOC_005875	NA	u	LG2:363727-396121	2022	14
TCONS_00018903	XLOC_005875	NA	u	LG2:363727-396121	2191	15
TCONS_00018904	XLOC_005875	NA	u	LG2:363727-396121	2466	15
TCONS_00018905	XLOC_005875	NA	u	LG2:363727-396121	1459	15
TCONS_00018906	XLOC_005875	NA	u	LG2:363727-396121	1282	16
TCONS_00018907	XLOC_005876	NA	u	LG2:396176-398058	503	6
TCONS_00018908	XLOC_005876	NA	u	LG2:396176-398058	404	4
TCONS_00018914	XLOC_005879	gene27441-v1.0-hybrid	x	LG2:432515-437760	1081	2
TCONS_00018925	XLOC_005886	NA	u	LG2:552804-558331	1423	3
TCONS_00018930	XLOC_005888	NA	u	LG2:587941-589001	650	2
TCONS_00018937	XLOC_005891	NA	u	LG2:609362-613334	900	2
TCONS_00018938	XLOC_005891	NA	u	LG2:609362-613334	895	4
TCONS_00018939	XLOC_005891	NA	u	LG2:609362-613334	1029	5
TCONS_00018977	XLOC_005892	NA	u	LG2:648444-689638	2406	1
TCONS_00018978	XLOC_005892	NA	u	LG2:648444-689638	3344	8
TCONS_00018979	XLOC_005892	NA	u	LG2:648444-689638	1415	10
TCONS_00019025	XLOC_005899	NA	u	LG2:753790-757236	778	9
TCONS_00019027	XLOC_005899	NA	u	LG2:753790-757236	728	8
TCONS_00019029	XLOC_005899	NA	u	LG2:753790-757236	894	8
TCONS_00019030	XLOC_005899	NA	u	LG2:753790-757236	1276	8
TCONS_00019031	XLOC_005899	NA	u	LG2:753790-757236	886	9
TCONS_00019032	XLOC_005899	NA	u	LG2:753790-757236	864	8
TCONS_00019034	XLOC_005899	NA	u	LG2:753790-757236	1022	8
TCONS_00019035	XLOC_005899	NA	u	LG2:753790-757236	813	7
TCONS_00019043	XLOC_005901	NA	u	LG2:774511-780763	1444	3
TCONS_00019053	XLOC_005902	NA	u	LG2:781452-789487	498	3
TCONS_00019152	XLOC_005921	NA	u	LG2:993220-995550	515	2
TCONS_00019153	XLOC_005921	NA	u	LG2:993220-995550	560	2
TCONS_00019158	XLOC_005925	gene27522-v1.0-hybrid	x	LG2:1084613-1090542	1481	2
TCONS_00019181	XLOC_005936	gene27541-v1.0-hybrid	x	LG2:1212564-1223492	313	2
TCONS_00019229	XLOC_005945	NA	u	LG2:1308408-1316987	1286	2
TCONS_00019254	XLOC_005954	gene27577-v1.0-hybrid	x	LG2:1421156-1428513	919	2
TCONS_00019255	XLOC_005954	gene27577-v1.0-hybrid	i	LG2:1421156-1428513	878	1
TCONS_00019279	XLOC_005958	gene27584-v1.0-hybrid	x	LG2:1476406-1485241	456	2
TCONS_00019280	XLOC_005958	gene27584-v1.0-hybrid	x	LG2:1476406-1485241	512	2
TCONS_00019283	XLOC_005961	gene27588-v1.0-hybrid	x	LG2:1500529-1510915	659	2
TCONS_00019285	XLOC_005963	NA	u	LG2:1514888-1517228	1198	2
TCONS_00019365	XLOC_005990	NA	u	LG2:1844435-1846968	1209	2
TCONS_00019382	XLOC_005993	NA	u	LG2:1873312-1874092	586	2
TCONS_00019383	XLOC_005993	NA	u	LG2:1873312-1874092	666	2
TCONS_00019400	XLOC_006002	NA	u	LG2:1965205-1972119	703	2
TCONS_00019470	XLOC_006020	gene08041-v1.0-hybrid	o	LG2:2228488-2262401	316	2
TCONS_00019644	XLOC_006070	NA	u	LG2:2911764-2931075	484	3
TCONS_00019668	XLOC_006087	NA	u	LG2:3121363-3123960	634	4
TCONS_00019669	XLOC_006087	NA	u	LG2:3121363-3123960	751	5
TCONS_00019672	XLOC_006087	NA	u	LG2:3121363-3123960	806	5
TCONS_00019674	XLOC_006087	NA	u	LG2:3121363-3123960	755	5
TCONS_00019675	XLOC_006087	NA	u	LG2:3121363-3123960	1040	5
TCONS_00019676	XLOC_006087	NA	u	LG2:3121363-3123960	1091	5
TCONS_00019677	XLOC_006087	NA	u	LG2:3121363-3123960	796	5
TCONS_00019678	XLOC_006087	NA	u	LG2:3121363-3123960	1021	1
TCONS_00019679	XLOC_006087	NA	u	LG2:3121363-3123960	804	4
TCONS_00019680	XLOC_006087	NA	u	LG2:3121363-3123960	718	4
TCONS_00019681	XLOC_006087	NA	u	LG2:3121363-3123960	1207	3
TCONS_00019682	XLOC_006087	NA	u	LG2:3121363-3123960	1156	3
TCONS_00019683	XLOC_006087	NA	u	LG2:3121363-3123960	773	4
TCONS_00019753	XLOC_006102	NA	u	LG2:3298314-3299108	335	2
TCONS_00019754	XLOC_006102	NA	u	LG2:3298314-3299108	407	3
TCONS_00019775	XLOC_006111	NA	u	LG2:3378898-3380087	663	3
TCONS_00019776	XLOC_006111	NA	u	LG2:3378898-3380087	516	3
TCONS_00019786	XLOC_006120	gene23767-v1.0-hybrid	x	LG2:3427724-3435897	654	5
TCONS_00019787	XLOC_006120	gene23767-v1.0-hybrid	x	LG2:3427724-3435897	819	5
TCONS_00019788	XLOC_006120	gene23767-v1.0-hybrid	x	LG2:3427724-3435897	940	6
TCONS_00019789	XLOC_006120	gene23767-v1.0-hybrid	x	LG2:3427724-3435897	1604	4
TCONS_00019790	XLOC_006120	gene23767-v1.0-hybrid	x	LG2:3427724-3435897	1204	5
TCONS_00019791	XLOC_006120	gene23767-v1.0-hybrid	x	LG2:3427724-3435897	827	6
TCONS_00019792	XLOC_006120	gene23767-v1.0-hybrid	x	LG2:3427724-3435897	842	6
TCONS_00019793	XLOC_006120	gene23767-v1.0-hybrid	x	LG2:3427724-3435897	1382	5
TCONS_00019794	XLOC_006120	gene23767-v1.0-hybrid	x	LG2:3427724-3435897	823	6
TCONS_00019795	XLOC_006120	gene23767-v1.0-hybrid	x	LG2:3427724-3435897	1057	5
TCONS_00019797	XLOC_006120	gene23767-v1.0-hybrid	x	LG2:3427724-3435897	879	5
TCONS_00019798	XLOC_006120	gene23767-v1.0-hybrid	x	LG2:3427724-3435897	864	5
TCONS_00019800	XLOC_006120	gene23767-v1.0-hybrid	x	LG2:3427724-3435897	883	2
TCONS_00019801	XLOC_006120	NA	u	LG2:3427724-3435897	965	3
TCONS_00019802	XLOC_006120	NA	u	LG2:3427724-3435897	845	5
TCONS_00019803	XLOC_006120	NA	u	LG2:3427724-3435897	1157	4
TCONS_00019804	XLOC_006120	NA	u	LG2:3427724-3435897	1176	3
TCONS_00019805	XLOC_006120	NA	u	LG2:3427724-3435897	1918	2
TCONS_00019806	XLOC_006120	NA	u	LG2:3427724-3435897	1359	4
TCONS_00019878	XLOC_006150	gene25278-v1.0-hybrid	o	LG2:3872805-3890946	369	1
TCONS_00019912	XLOC_006162	gene25240-v1.0-hybrid	x	LG2:4046301-4051111	702	2
TCONS_00019913	XLOC_006162	NA	u	LG2:4046301-4051111	1042	1
TCONS_00020175	XLOC_006244	gene32649-v1.0-hybrid	x	LG2:5199333-5204420	311	2
TCONS_00020271	XLOC_006283	NA	u	LG2:5775532-5778586	1148	1
TCONS_00020272	XLOC_006283	NA	u	LG2:5775532-5778586	2245	2
TCONS_00020273	XLOC_006284	NA	u	LG2:5780717-5782426	1253	2
TCONS_00020274	XLOC_006284	NA	u	LG2:5780717-5782426	1245	2
TCONS_00020275	XLOC_006284	NA	u	LG2:5780717-5782426	423	1
TCONS_00020410	XLOC_006312	gene01027-v1.0-hybrid	o	LG2:6252099-6258134	769	4
TCONS_00020425	XLOC_006321	NA	u	LG2:6336119-6339633	452	6
TCONS_00020426	XLOC_006321	NA	u	LG2:6336119-6339633	1046	3
TCONS_00020427	XLOC_006321	NA	u	LG2:6336119-6339633	559	5
TCONS_00020456	XLOC_006328	gene01610-v1.0-hybrid	o	LG2:6421638-6434533	222	2
TCONS_00020562	XLOC_006343	gene01639-v1.0-hybrid	x	LG2:6668295-6672216	297	2
TCONS_00020610	XLOC_006356	NA	u	LG2:6844517-6849478	318	2
TCONS_00020611	XLOC_006356	gene01650-v1.0-hybrid	x	LG2:6844517-6849478	675	3
TCONS_00020612	XLOC_006356	gene01650-v1.0-hybrid	x	LG2:6844517-6849478	679	3
TCONS_00020631	XLOC_006360	gene01663-v1.0-hybrid	o	LG2:6891044-6912659	379	2
TCONS_00020641	XLOC_006365	NA	u	LG2:6953033-6954241	1121	2
TCONS_00020642	XLOC_006366	NA	u	LG2:6954359-6956547	1127	3
TCONS_00020772	XLOC_006386	NA	u	LG2:7219430-7221081	1400	2
TCONS_00020773	XLOC_006386	NA	u	LG2:7219430-7221081	1556	2
TCONS_00020787	XLOC_006391	NA	u	LG2:7259237-7269674	238	2
TCONS_00020788	XLOC_006391	NA	u	LG2:7259237-7269674	637	2
TCONS_00020789	XLOC_006392	NA	u	LG2:7270205-7271172	652	3
TCONS_00020790	XLOC_006392	NA	u	LG2:7270205-7271172	699	3
TCONS_00021081	XLOC_006448	NA	u	LG2:8143273-8144184	493	2
TCONS_00021082	XLOC_006449	NA	u	LG2:8151279-8154852	597	6
TCONS_00021083	XLOC_006449	NA	u	LG2:8151279-8154852	1047	5
TCONS_00021084	XLOC_006449	NA	u	LG2:8151279-8154852	960	5
TCONS_00021085	XLOC_006449	NA	u	LG2:8151279-8154852	1049	5
TCONS_00021086	XLOC_006449	NA	u	LG2:8151279-8154852	1141	5
TCONS_00021087	XLOC_006449	NA	u	LG2:8151279-8154852	1082	5
TCONS_00021088	XLOC_006449	NA	u	LG2:8151279-8154852	1121	5
TCONS_00021091	XLOC_006449	NA	u	LG2:8151279-8154852	1105	5
TCONS_00021092	XLOC_006449	NA	u	LG2:8151279-8154852	1532	4
TCONS_00021093	XLOC_006449	NA	u	LG2:8151279-8154852	1152	5
TCONS_00021135	XLOC_006460	NA	u	LG2:8293352-8298362	1678	2
TCONS_00021140	XLOC_006465	gene24699-v1.0-hybrid	o	LG2:8352029-8359713	550	2
TCONS_00021157	XLOC_006473	NA	u	LG2:8503975-8505285	1276	1
TCONS_00021226	XLOC_006497	NA	u	LG2:8876778-8879390	499	4
TCONS_00021227	XLOC_006497	NA	u	LG2:8876778-8879390	952	6
TCONS_00021228	XLOC_006497	NA	u	LG2:8876778-8879390	2018	5
TCONS_00021238	XLOC_006502	gene21824-v1.0-hybrid	o	LG2:8956429-8962450	467	5
TCONS_00021335	XLOC_006524	gene21876-v1.0-hybrid	x	LG2:9302518-9303449	273	2
TCONS_00021377	XLOC_006546	NA	u	LG2:9578867-9582688	758	4
TCONS_00021378	XLOC_006546	NA	u	LG2:9578867-9582688	916	5
TCONS_00021383	XLOC_006549	NA	u	LG2:9599287-9601766	1249	4
TCONS_00021384	XLOC_006549	NA	u	LG2:9599287-9601766	1785	4
TCONS_00021385	XLOC_006549	NA	u	LG2:9599287-9601766	1462	6
TCONS_00021386	XLOC_006549	NA	u	LG2:9599287-9601766	2017	5
TCONS_00021417	XLOC_006564	gene17218-v1.0-hybrid	x	LG2:9726179-9727660	580	2
TCONS_00021419	XLOC_006565	gene17219-v1.0-hybrid	x	LG2:9727990-9733495	933	2
TCONS_00021420	XLOC_006566	gene17219-v1.0-hybrid	x	LG2:9727990-9733495	265	2
TCONS_00021495	XLOC_006586	gene17311-v1.0-hybrid	x	LG2:10001146-10012720	937	3
TCONS_00021658	XLOC_006627	NA	u	LG2:10512803-10524024	1063	2
TCONS_00021659	XLOC_006627	NA	u	LG2:10512803-10524024	1568	1
TCONS_00021701	XLOC_006636	gene17499-v1.0-hybrid	x	LG2:10630963-10636369	740	2
TCONS_00021714	XLOC_006642	NA	u	LG2:10675566-10676980	811	3
TCONS_00021715	XLOC_006642	NA	u	LG2:10675566-10676980	737	2
TCONS_00021716	XLOC_006643	NA	u	LG2:10685885-10687232	273	2
TCONS_00021731	XLOC_006647	gene17395-v1.0-hybrid	x	LG2:10732023-10736873	1463	2
TCONS_00021840	XLOC_006686	gene17380-v1.0-hybrid	x	LG2:11307241-11311580	311	2
TCONS_00021908	XLOC_006710	gene17610-v1.0-hybrid	x	LG2:11561165-11567709	1721	4
TCONS_00021909	XLOC_006710	gene17610-v1.0-hybrid	x	LG2:11561165-11567709	1875	4
TCONS_00021910	XLOC_006710	gene17610-v1.0-hybrid	x	LG2:11561165-11567709	2892	4
TCONS_00021911	XLOC_006710	gene17610-v1.0-hybrid	x	LG2:11561165-11567709	1899	4
TCONS_00021912	XLOC_006710	gene17610-v1.0-hybrid	x	LG2:11561165-11567709	1896	4
TCONS_00021913	XLOC_006710	gene17610-v1.0-hybrid	x	LG2:11561165-11567709	827	3
TCONS_00021914	XLOC_006710	gene17610-v1.0-hybrid	x	LG2:11561165-11567709	1002	3
TCONS_00021915	XLOC_006710	gene17610-v1.0-hybrid	x	LG2:11561165-11567709	868	3
TCONS_00021916	XLOC_006710	gene17610-v1.0-hybrid	x	LG2:11561165-11567709	1016	3
TCONS_00021917	XLOC_006710	NA	u	LG2:11561165-11567709	870	2
TCONS_00021918	XLOC_006710	NA	u	LG2:11561165-11567709	979	2
TCONS_00021919	XLOC_006710	NA	u	LG2:11561165-11567709	1001	2
TCONS_00021963	XLOC_006720	gene17629-v1.0-hybrid	x	LG2:11682055-11684810	1685	2
TCONS_00021964	XLOC_006720	gene17629-v1.0-hybrid	x	LG2:11682055-11684810	1722	2
TCONS_00022084	XLOC_006744	gene17541-v1.0-hybrid	x	LG2:11955322-11964297	1578	2
TCONS_00022135	XLOC_006757	NA	u	LG2:12062599-12062996	272	2
TCONS_00022141	XLOC_006760	gene17640-v1.0-hybrid	x	LG2:12093272-12094579	881	3
TCONS_00022188	XLOC_006782	gene08212-v1.0-hybrid	x	LG2:12398342-12402475	287	2
TCONS_00022366	XLOC_006845	NA	u	LG2:13092405-13093334	794	2
TCONS_00022373	XLOC_006848	gene08276-v1.0-hybrid	x	LG2:13133196-13139848	648	3
TCONS_00022485	XLOC_006879	NA	u	LG2:13469093-13471498	1019	4
TCONS_00022486	XLOC_006879	NA	u	LG2:13469093-13471498	678	4
TCONS_00022487	XLOC_006879	NA	u	LG2:13469093-13471498	691	4
TCONS_00022488	XLOC_006879	NA	u	LG2:13469093-13471498	2235	2
TCONS_00022489	XLOC_006879	NA	u	LG2:13469093-13471498	1825	4
TCONS_00022502	XLOC_006889	gene08349-v1.0-hybrid	o	LG2:13592053-13602821	420	2
TCONS_00022535	XLOC_006897	gene08362-v1.0-hybrid	x	LG2:13678186-13681888	282	2
TCONS_00022548	XLOC_006903	gene08378-v1.0-hybrid	x	LG2:13793586-13799920	2371	2
TCONS_00022602	XLOC_006926	gene20221-v1.0-hybrid	x	LG2:14084328-14086160	631	3
TCONS_00022641	XLOC_006943	gene20323-v1.0-hybrid	x	LG2:14334071-14345015	482	2
TCONS_00022642	XLOC_006944	gene20323-v1.0-hybrid	x	LG2:14334071-14345015	283	2
TCONS_00022701	XLOC_006957	NA	u	LG2:14483457-14485496	1385	4
TCONS_00022818	XLOC_006997	NA	u	LG2:15043472-15044583	756	2
TCONS_00022819	XLOC_006997	NA	u	LG2:15043472-15044583	780	2
TCONS_00022977	XLOC_007051	NA	u	LG2:15648589-15649802	1007	3
TCONS_00022978	XLOC_007051	NA	u	LG2:15648589-15649802	632	4
TCONS_00022981	XLOC_007053	NA	u	LG2:15682088-15698741	241	2
TCONS_00023150	XLOC_007100	gene11090-v1.0-hybrid	o	LG2:16158772-16166316	265	2
TCONS_00023214	XLOC_007126	gene11140-v1.0-hybrid	x	LG2:16463902-16466170	416	2
TCONS_00023249	XLOC_007135	NA	u	LG2:16592359-16594969	752	2
TCONS_00023250	XLOC_007135	NA	u	LG2:16592359-16594969	2390	3
TCONS_00023289	XLOC_007151	gene11188-v1.0-hybrid	x	LG2:16730271-16746400	362	2
TCONS_00023337	XLOC_007164	gene11217-v1.0-hybrid	o	LG2:16877155-16886872	251	2
TCONS_00023391	XLOC_007182	gene11247-v1.0-hybrid	x	LG2:17048347-17052270	549	2
TCONS_00023442	XLOC_007195	gene10960-v1.0-hybrid	x	LG2:17240800-17247893	398	2
TCONS_00023450	XLOC_007201	gene10982-v1.0-hybrid	x	LG2:17349802-17356165	2785	2
TCONS_00023457	XLOC_007204	gene10986-v1.0-hybrid	x	LG2:17373897-17376669	1941	2
TCONS_00023458	XLOC_007205	gene10989-v1.0-hybrid	o	LG2:17379423-17392354	427	2
TCONS_00023514	XLOC_007236	gene02559-v1.0-hybrid	x	LG2:17685786-17690580	301	2
TCONS_00023596	XLOC_007264	gene02625-v1.0-hybrid	o	LG2:17995060-17996581	391	2
TCONS_00023617	XLOC_007271	NA	u	LG2:18031964-18032831	720	2
TCONS_00023701	XLOC_007295	NA	u	LG2:18226466-18251344	623	2
TCONS_00023771	XLOC_007307	gene02687-v1.0-hybrid	o	LG2:18344133-18345998	980	2
TCONS_00023772	XLOC_007307	gene02687-v1.0-hybrid	o	LG2:18344133-18345998	1027	2
TCONS_00023781	XLOC_007308	NA	u	LG2:18347586-18360477	691	1
TCONS_00023782	XLOC_007309	NA	u	LG2:18347586-18360477	293	3
TCONS_00023783	XLOC_007309	NA	u	LG2:18347586-18360477	296	3
TCONS_00023784	XLOC_007309	NA	u	LG2:18347586-18360477	635	2
TCONS_00023786	XLOC_007311	gene02692-v1.0-hybrid	x	LG2:18366044-18370742	280	2
TCONS_00023787	XLOC_007311	gene02692-v1.0-hybrid	x	LG2:18366044-18370742	348	2
TCONS_00023788	XLOC_007311	NA	u	LG2:18366044-18370742	912	2
TCONS_00023789	XLOC_007311	NA	u	LG2:18366044-18370742	1007	2
TCONS_00023790	XLOC_007311	NA	u	LG2:18366044-18370742	1220	1
TCONS_00023791	XLOC_007312	NA	u	LG2:18372249-18375692	1441	3
TCONS_00023809	XLOC_007317	gene02705-v1.0-hybrid	x	LG2:18424573-18427518	444	2
TCONS_00023830	XLOC_007328	NA	u	LG2:18500626-18503151	1000	2
TCONS_00023831	XLOC_007328	NA	u	LG2:18500626-18503151	1051	2
TCONS_00023833	XLOC_007328	NA	u	LG2:18500626-18503151	1277	1
TCONS_00023863	XLOC_007339	NA	u	LG2:18624063-18632781	5541	2
TCONS_00023864	XLOC_007339	gene00199-v1.0-hybrid	x	LG2:18624063-18632781	4786	2
TCONS_00023865	XLOC_007339	NA	u	LG2:18624063-18632781	620	1
TCONS_00023902	XLOC_007354	NA	u	LG2:18812889-18813475	466	2
TCONS_00023959	XLOC_007368	NA	u	LG2:18919510-18928703	510	2
TCONS_00023960	XLOC_007368	NA	u	LG2:18919510-18928703	488	2
TCONS_00023961	XLOC_007368	NA	u	LG2:18919510-18928703	2713	2
TCONS_00023966	XLOC_007372	gene08529-v1.0-hybrid	o	LG2:18937803-18946648	321	2
TCONS_00023986	XLOC_007380	gene08538-v1.0-hybrid	x	LG2:18996874-18999499	1239	2
TCONS_00023996	XLOC_007386	NA	u	LG2:19050717-19051893	902	3
TCONS_00023997	XLOC_007386	NA	u	LG2:19050717-19051893	968	3
TCONS_00023998	XLOC_007387	NA	u	LG2:19052711-19053320	515	2
TCONS_00024044	XLOC_007397	NA	u	LG2:19143128-19143511	306	2
TCONS_00024076	XLOC_007408	gene08585-v1.0-hybrid	x	LG2:19211420-19213375	441	1
TCONS_00024196	XLOC_007446	NA	u	LG2:19528761-19531414	1030	4
TCONS_00024212	XLOC_007448	gene08658-v1.0-hybrid	o	LG2:19569440-19574029	1999	2
TCONS_00024213	XLOC_007449	gene08659-v1.0-hybrid	x	LG2:19569440-19574029	731	1
TCONS_00024230	XLOC_007457	NA	u	LG2:19697115-19703191	902	4
TCONS_00024270	XLOC_007461	NA	u	LG2:19715429-19717761	1002	2
TCONS_00024271	XLOC_007461	NA	u	LG2:19715429-19717761	750	3
TCONS_00024302	XLOC_007472	NA	u	LG2:19820392-19824940	560	3
TCONS_00024390	XLOC_007496	gene08756-v1.0-hybrid	x	LG2:20052891-20057893	588	2
TCONS_00024417	XLOC_007503	gene08765-v1.0-hybrid	o	LG2:20101342-20109571	636	2
TCONS_00024562	XLOC_007562	NA	u	LG2:20593512-20600744	813	2
TCONS_00024645	XLOC_007580	NA	u	LG2:20815749-20816141	392	1
TCONS_00024653	XLOC_007582	gene09036-v1.0-hybrid	o	LG2:20819785-20823356	3434	2
TCONS_00024700	XLOC_007595	NA	u	LG2:20933593-20936106	1536	3
TCONS_00024701	XLOC_007595	NA	u	LG2:20933593-20936106	1524	3
TCONS_00024702	XLOC_007595	NA	u	LG2:20933593-20936106	858	2
TCONS_00024703	XLOC_007595	NA	u	LG2:20933593-20936106	1584	3
TCONS_00024704	XLOC_007595	NA	u	LG2:20933593-20936106	1796	2
TCONS_00024705	XLOC_007595	NA	u	LG2:20933593-20936106	1623	1
TCONS_00024706	XLOC_007595	NA	u	LG2:20933593-20936106	1355	2
TCONS_00024707	XLOC_007595	NA	u	LG2:20933593-20936106	1409	2
TCONS_00024763	XLOC_007617	gene09106-v1.0-hybrid	o	LG2:21164307-21172754	1390	2
TCONS_00024780	XLOC_007624	NA	u	LG2:21249480-21250144	396	2
TCONS_00024783	XLOC_007626	NA	u	LG2:21274987-21277997	368	2
TCONS_00024795	XLOC_007632	gene09134-v1.0-hybrid	o	LG2:21324313-21330789	589	2
TCONS_00025044	XLOC_007700	gene15083-v1.0-hybrid	o	LG2:22048187-22059900	2548	3
TCONS_00025079	XLOC_007712	gene15109-v1.0-hybrid	x	LG2:22126469-22138429	516	2
TCONS_00025188	XLOC_007735	gene15155-v1.0-hybrid	x	LG2:22352602-22361721	703	2
TCONS_00025306	XLOC_007764	gene15218-v1.0-hybrid	o	LG2:22598961-22610045	257	2
TCONS_00025310	XLOC_007767	NA	u	LG2:22598961-22610045	1368	2
TCONS_00025381	XLOC_007786	gene15253-v1.0-hybrid	x	LG2:22787521-22790308	715	2
TCONS_00025394	XLOC_007792	gene35209-v1.0-hybrid	x	LG2:22871072-22874678	705	2
TCONS_00025396	XLOC_007794	NA	u	LG2:22896390-22897727	751	3
TCONS_00025397	XLOC_007794	NA	u	LG2:22896390-22897727	799	3
TCONS_00025398	XLOC_007794	NA	u	LG2:22896390-22897727	869	1
TCONS_00025486	XLOC_007813	gene14669-v1.0-hybrid	x	LG2:23256450-23265909	510	2
TCONS_00025491	XLOC_007815	NA	u	LG2:23337681-23341862	407	2
TCONS_00025509	XLOC_007821	gene14695-v1.0-hybrid	x	LG2:23467297-23469426	665	2
TCONS_00025510	XLOC_007821	gene14695-v1.0-hybrid	x	LG2:23467297-23469426	839	2
TCONS_00025584	XLOC_007841	NA	u	LG2:23777124-23779216	438	2
TCONS_00025585	XLOC_007841	NA	u	LG2:23777124-23779216	1149	2
TCONS_00025684	XLOC_007867	gene14635-v1.0-hybrid	o	LG2:24127062-24136861	626	3
TCONS_00025698	XLOC_007872	gene15347-v1.0-hybrid	x	LG2:24207807-24218896	610	3
TCONS_00025717	XLOC_007877	gene15357-v1.0-hybrid	x	LG2:24301355-24319062	700	2
TCONS_00025759	XLOC_007887	gene15371-v1.0-hybrid	x	LG2:24425770-24448499	7105	2
TCONS_00025839	XLOC_007898	NA	u	LG2:363727-396121	698	1
TCONS_00025840	XLOC_007899	NA	u	LG2:456198-456809	611	1
TCONS_00025844	XLOC_007903	NA	u	LG2:585156-585647	491	1
TCONS_00025845	XLOC_007904	NA	u	LG2:586996-587515	519	1
TCONS_00025846	XLOC_007905	NA	u	LG2:609362-613334	354	1
TCONS_00025848	XLOC_007907	NA	u	LG2:643313-643702	389	1
TCONS_00025849	XLOC_007908	NA	u	LG2:690432-691164	732	1
TCONS_00025851	XLOC_007910	NA	u	LG2:769188-769587	399	1
TCONS_00025852	XLOC_007911	NA	u	LG2:773372-773706	334	1
TCONS_00025853	XLOC_007912	NA	u	LG2:894373-894701	328	1
TCONS_00025854	XLOC_007913	NA	u	LG2:908508-908780	272	1
TCONS_00025855	XLOC_007914	NA	u	LG2:928549-928897	348	1
TCONS_00025856	XLOC_007915	NA	u	LG2:953097-953680	583	1
TCONS_00025858	XLOC_007917	NA	u	LG2:1076524-1076934	410	1
TCONS_00025859	XLOC_007918	NA	u	LG2:1211625-1212429	804	1
TCONS_00025861	XLOC_007920	NA	u	LG2:1514342-1514742	400	1
TCONS_00025865	XLOC_007924	NA	u	LG2:1774986-1776048	1062	1
TCONS_00025866	XLOC_007925	NA	u	LG2:1776110-1776602	492	1
TCONS_00025867	XLOC_007926	NA	u	LG2:1791088-1791775	687	1
TCONS_00025869	XLOC_007928	NA	u	LG2:1841960-1842539	579	1
TCONS_00025871	XLOC_007930	NA	u	LG2:2277295-2277646	351	1
TCONS_00025872	XLOC_007931	NA	u	LG2:2277972-2278343	371	1
TCONS_00025875	XLOC_007934	NA	u	LG2:2283978-2292882	331	1
TCONS_00025876	XLOC_007935	NA	u	LG2:2414159-2414486	327	1
TCONS_00025880	XLOC_007939	NA	u	LG2:2602602-2603613	1011	1
TCONS_00025881	XLOC_007940	gene02117-v1.0-hybrid	i	LG2:2634992-2639747	1076	1
TCONS_00025884	XLOC_007943	NA	u	LG2:2704562-2704879	317	1
TCONS_00025886	XLOC_007945	NA	u	LG2:2763160-2763658	498	1
TCONS_00025888	XLOC_007947	NA	u	LG2:2884146-2884863	717	1
TCONS_00025889	XLOC_007948	NA	u	LG2:2885350-2886042	692	1
TCONS_00025891	XLOC_007950	NA	u	LG2:2888062-2888771	709	1
TCONS_00025892	XLOC_007951	NA	u	LG2:3021521-3022040	519	1
TCONS_00025895	XLOC_007954	NA	u	LG2:3028568-3029228	660	1
TCONS_00025897	XLOC_007956	NA	u	LG2:3078612-3079255	643	1
TCONS_00025899	XLOC_007958	NA	u	LG2:3220572-3221066	494	1
TCONS_00025903	XLOC_007962	NA	u	LG2:3501305-3501821	516	1
TCONS_00025904	XLOC_007963	NA	u	LG2:3502405-3503404	999	1
TCONS_00025905	XLOC_007964	NA	u	LG2:3503885-3504642	757	1
TCONS_00025906	XLOC_007965	NA	u	LG2:3506450-3506712	262	1
TCONS_00025909	XLOC_007968	NA	u	LG2:3903686-3904722	1036	1
TCONS_00025910	XLOC_007969	NA	u	LG2:3907293-3907665	372	1
TCONS_00025911	XLOC_007970	NA	u	LG2:3907781-3908135	354	1
TCONS_00025912	XLOC_007971	NA	u	LG2:3908442-3908715	273	1
TCONS_00025915	XLOC_007974	NA	u	LG2:4019551-4020024	473	1
TCONS_00025916	XLOC_007975	NA	u	LG2:4092459-4092677	218	1
TCONS_00025920	XLOC_007979	NA	u	LG2:4457495-4458150	655	1
TCONS_00025922	XLOC_007981	NA	u	LG2:4495456-4496391	935	1
TCONS_00025923	XLOC_007982	NA	u	LG2:4496626-4496991	365	1
TCONS_00025924	XLOC_007983	NA	u	LG2:4923199-4924006	807	1
TCONS_00025928	XLOC_007987	NA	u	LG2:5169489-5169980	491	1
TCONS_00025931	XLOC_007990	NA	u	LG2:5755141-5755487	346	1
TCONS_00025932	XLOC_007991	NA	u	LG2:5778727-5780435	1708	1
TCONS_00025937	XLOC_007996	NA	u	LG2:6056400-6056997	597	1
TCONS_00025938	XLOC_007997	NA	u	LG2:6231757-6232325	568	1
TCONS_00025939	XLOC_007998	NA	u	LG2:6396465-6396836	371	1
TCONS_00025940	XLOC_007999	NA	u	LG2:6409057-6409500	443	1
TCONS_00025941	XLOC_008000	NA	u	LG2:6782570-6783130	560	1
TCONS_00025944	XLOC_008003	NA	u	LG2:6954359-6956547	475	1
TCONS_00025945	XLOC_008004	NA	u	LG2:6972749-6973253	504	1
TCONS_00025949	XLOC_008008	NA	u	LG2:7435433-7435984	551	1
TCONS_00025952	XLOC_008011	NA	u	LG2:7684029-7684406	377	1
TCONS_00025954	XLOC_008013	NA	u	LG2:7851963-7853151	1188	1
TCONS_00025955	XLOC_008014	NA	u	LG2:7854124-7854374	250	1
TCONS_00025957	XLOC_008016	NA	u	LG2:7855121-7855662	541	1
TCONS_00025960	XLOC_008019	NA	u	LG2:7944691-7945210	519	1
TCONS_00025961	XLOC_008020	NA	u	LG2:8064123-8064587	464	1
TCONS_00025962	XLOC_008021	NA	u	LG2:8064885-8065094	209	1
TCONS_00025964	XLOC_008023	NA	u	LG2:8149296-8149871	575	1
TCONS_00025965	XLOC_008024	NA	u	LG2:8151279-8154852	526	1
TCONS_00025966	XLOC_008025	NA	u	LG2:8642248-8644238	835	1
TCONS_00025967	XLOC_008026	NA	u	LG2:8693402-8693819	417	1
TCONS_00025973	XLOC_008032	NA	u	LG2:9416959-9417350	391	1
TCONS_00025974	XLOC_008033	NA	u	LG2:9654419-9654909	490	1
TCONS_00025975	XLOC_008034	NA	u	LG2:9694237-9694657	420	1
TCONS_00025976	XLOC_008035	NA	u	LG2:9694871-9695189	318	1
TCONS_00025977	XLOC_008036	NA	u	LG2:9695257-9695602	345	1
TCONS_00025978	XLOC_008037	NA	u	LG2:9761122-9761691	569	1
TCONS_00025981	XLOC_008040	NA	u	LG2:10232555-10233283	728	1
TCONS_00025983	XLOC_008042	NA	u	LG2:10302797-10303886	1089	1
TCONS_00025984	XLOC_008043	NA	u	LG2:10343649-10357378	419	1
TCONS_00025986	XLOC_008045	NA	u	LG2:10918037-10918657	620	1
TCONS_00025987	XLOC_008046	NA	u	LG2:10944374-10951156	362	1
TCONS_00025988	XLOC_008047	NA	u	LG2:11153424-11153709	285	1
TCONS_00025989	XLOC_008048	NA	u	LG2:11182770-11183209	439	1
TCONS_00025990	XLOC_008049	NA	u	LG2:11183309-11183594	285	1
TCONS_00025992	XLOC_008051	NA	u	LG2:11574768-11575172	404	1
TCONS_00026001	XLOC_008060	NA	u	LG2:12273077-12273873	796	1
TCONS_00026002	XLOC_008061	NA	u	LG2:12303222-12303667	445	1
TCONS_00026003	XLOC_008062	NA	u	LG2:12321392-12321598	206	1
TCONS_00026008	XLOC_008067	NA	u	LG2:12757165-12757443	278	1
TCONS_00026009	XLOC_008068	NA	u	LG2:12827308-12827928	620	1
TCONS_00026010	XLOC_008069	NA	u	LG2:13093995-13094337	342	1
TCONS_00026014	XLOC_008073	NA	u	LG2:13196825-13197843	1018	1
TCONS_00026015	XLOC_008074	NA	u	LG2:13216686-13217309	623	1
TCONS_00026019	XLOC_008078	NA	u	LG2:13873266-13873643	377	1
TCONS_00026021	XLOC_008080	NA	u	LG2:13927901-13928275	374	1
TCONS_00026024	XLOC_008083	NA	u	LG2:14566056-14566990	934	1
TCONS_00026025	XLOC_008084	NA	u	LG2:14601230-14601979	749	1
TCONS_00026028	XLOC_008087	NA	u	LG2:15201972-15202584	612	1
TCONS_00026029	XLOC_008088	NA	u	LG2:15295021-15295807	786	1
TCONS_00026030	XLOC_008089	NA	u	LG2:15377240-15378393	1153	1
TCONS_00026031	XLOC_008090	NA	u	LG2:15397187-15397538	351	1
TCONS_00026032	XLOC_008091	NA	u	LG2:15397723-15398239	516	1
TCONS_00026034	XLOC_008093	NA	u	LG2:15433699-15434484	785	1
TCONS_00026036	XLOC_008095	NA	u	LG2:15503611-15504008	397	1
TCONS_00026037	XLOC_008096	NA	u	LG2:15631842-15632313	471	1
TCONS_00026039	XLOC_008098	NA	u	LG2:15700701-15707771	346	1
TCONS_00026041	XLOC_008100	NA	u	LG2:15874287-15875401	1114	1
TCONS_00026043	XLOC_008102	NA	u	LG2:15971923-15972512	589	1
TCONS_00026045	XLOC_008104	NA	u	LG2:15972865-15973178	313	1
TCONS_00026046	XLOC_008105	NA	u	LG2:16193813-16194153	340	1
TCONS_00026048	XLOC_008107	NA	u	LG2:16283046-16283862	816	1
TCONS_00026051	XLOC_008110	NA	u	LG2:16416752-16417121	369	1
TCONS_00026053	XLOC_008112	NA	u	LG2:16502240-16502668	428	1
TCONS_00026058	XLOC_008117	NA	u	LG2:16927264-16927539	275	1
TCONS_00026059	XLOC_008118	NA	u	LG2:16946270-16946778	508	1
TCONS_00026060	XLOC_008119	NA	u	LG2:17030107-17030580	473	1
TCONS_00026061	XLOC_008120	NA	u	LG2:17030842-17031590	748	1
TCONS_00026063	XLOC_008122	NA	u	LG2:17427691-17447304	593	1
TCONS_00026066	XLOC_008125	NA	u	LG2:17601694-17602029	335	1
TCONS_00026068	XLOC_008127	NA	u	LG2:17615671-17616312	641	1
TCONS_00026069	XLOC_008128	NA	u	LG2:17664531-17672650	217	1
TCONS_00026071	XLOC_008130	NA	u	LG2:17746718-17747102	384	1
TCONS_00026073	XLOC_008132	NA	u	LG2:18021150-18021790	640	1
TCONS_00026075	XLOC_008134	NA	u	LG2:18442140-18453076	401	1
TCONS_00026077	XLOC_008136	NA	u	LG2:18487996-18488411	415	1
TCONS_00026079	XLOC_008138	NA	u	LG2:18507817-18508660	843	1
TCONS_00026081	XLOC_008140	NA	u	LG2:18594374-18594929	555	1
TCONS_00026082	XLOC_008141	NA	u	LG2:18775290-18776186	896	1
TCONS_00026083	XLOC_008142	NA	u	LG2:18776435-18778386	1951	1
TCONS_00026084	XLOC_008143	NA	u	LG2:18832393-18833250	857	1
TCONS_00026086	XLOC_008145	NA	u	LG2:18989733-18996736	533	1
TCONS_00026091	XLOC_008150	NA	u	LG2:19631265-19632247	982	1
TCONS_00026092	XLOC_008151	NA	u	LG2:19792886-19793389	503	1
TCONS_00026094	XLOC_008153	NA	u	LG2:20020167-20020890	723	1
TCONS_00026095	XLOC_008154	NA	u	LG2:20051638-20052017	379	1
TCONS_00026099	XLOC_008158	NA	u	LG2:20603932-20604259	327	1
TCONS_00026100	XLOC_008159	NA	u	LG2:20732571-20732999	428	1
TCONS_00026102	XLOC_008161	NA	u	LG2:20967297-20967663	366	1
TCONS_00026105	XLOC_008164	NA	u	LG2:21140006-21140612	606	1
TCONS_00026106	XLOC_008165	NA	u	LG2:21273827-21274781	954	1
TCONS_00026108	XLOC_008167	NA	u	LG2:21337663-21338091	428	1
TCONS_00026111	XLOC_008170	NA	u	LG2:21483055-21483301	246	1
TCONS_00026113	XLOC_008172	NA	u	LG2:21803668-21804282	614	1
TCONS_00026116	XLOC_008175	NA	u	LG2:22078614-22079155	541	1
TCONS_00026117	XLOC_008176	NA	u	LG2:22255625-22256234	609	1
TCONS_00026118	XLOC_008177	NA	u	LG2:22336292-22337290	998	1
TCONS_00026120	XLOC_008179	NA	u	LG2:22758449-22758794	345	1
TCONS_00026121	XLOC_008180	NA	u	LG2:22929756-22930272	516	1
TCONS_00026123	XLOC_008182	NA	u	LG2:22943809-22944595	786	1
TCONS_00026124	XLOC_008183	NA	u	LG2:23123321-23123924	603	1
TCONS_00026125	XLOC_008184	NA	u	LG2:23160787-23161177	390	1
TCONS_00026126	XLOC_008185	NA	u	LG2:23250431-23250656	225	1
TCONS_00026130	XLOC_008189	NA	u	LG2:23759097-23759394	297	1
TCONS_00026135	XLOC_008194	NA	u	LG2:24513429-24524138	339	1
TCONS_00026139	XLOC_008197	NA	u	LG3:81711-87871	1812	2
TCONS_00026140	XLOC_008197	NA	u	LG3:81711-87871	334	1
TCONS_00026142	XLOC_008199	gene19539-v1.0-hybrid	x	LG3:115739-123293	1056	7
TCONS_00026143	XLOC_008199	NA	u	LG3:115739-123293	1197	6
TCONS_00026144	XLOC_008199	gene19539-v1.0-hybrid	x	LG3:115739-123293	1039	7
TCONS_00026145	XLOC_008199	gene19539-v1.0-hybrid	x	LG3:115739-123293	892	9
TCONS_00026146	XLOC_008199	NA	u	LG3:115739-123293	1051	5
TCONS_00026147	XLOC_008199	gene19539-v1.0-hybrid	x	LG3:115739-123293	877	6
TCONS_00026148	XLOC_008199	NA	u	LG3:115739-123293	1215	6
TCONS_00026149	XLOC_008200	gene19540-v1.0-hybrid	x	LG3:125043-131162	353	4
TCONS_00026313	XLOC_008232	NA	u	LG3:363103-363570	353	2
TCONS_00026439	XLOC_008271	NA	u	LG3:678559-681188	462	3
TCONS_00026471	XLOC_008279	gene19511-v1.0-hybrid	x	LG3:818789-828230	649	2
TCONS_00026500	XLOC_008294	gene19758-v1.0-hybrid	o	LG3:983479-989853	697	2
TCONS_00026576	XLOC_008325	gene19826-v1.0-hybrid	x	LG3:1265088-1268087	917	2
TCONS_00026795	XLOC_008375	gene30592-v1.0-hybrid	x	LG3:1728805-1734058	1137	2
TCONS_00026817	XLOC_008388	gene30608-v1.0-hybrid	o	LG3:1819318-1828795	431	2
TCONS_00026828	XLOC_008390	gene30612-v1.0-hybrid	x	LG3:1848546-1852921	879	2
TCONS_00026903	XLOC_008412	gene30387-v1.0-hybrid	o	LG3:2075991-2113835	365	2
TCONS_00026905	XLOC_008414	NA	u	LG3:2075991-2113835	420	3
TCONS_00026973	XLOC_008430	NA	u	LG3:2292845-2293541	696	1
TCONS_00027049	XLOC_008455	gene30466-v1.0-hybrid	o	LG3:2525425-2530870	327	2
TCONS_00027170	XLOC_008506	NA	u	LG3:2965442-2967708	674	3
TCONS_00027171	XLOC_008506	NA	u	LG3:2965442-2967708	562	2
TCONS_00027172	XLOC_008506	NA	u	LG3:2965442-2967708	643	3
TCONS_00027173	XLOC_008506	NA	u	LG3:2965442-2967708	1497	2
TCONS_00027178	XLOC_008508	NA	u	LG3:2987169-2991274	570	2
TCONS_00027179	XLOC_008508	NA	u	LG3:2987169-2991274	757	1
TCONS_00027180	XLOC_008508	NA	u	LG3:2987169-2991274	486	2
TCONS_00027200	XLOC_008519	NA	u	LG3:3090028-3097735	2472	3
TCONS_00027268	XLOC_008533	gene30644-v1.0-hybrid	x	LG3:3202320-3206226	570	3
TCONS_00027269	XLOC_008533	gene30644-v1.0-hybrid	x	LG3:3202320-3206226	576	3
TCONS_00027270	XLOC_008533	gene30644-v1.0-hybrid	x	LG3:3202320-3206226	996	2
TCONS_00027271	XLOC_008533	gene30644-v1.0-hybrid	x	LG3:3202320-3206226	544	3
TCONS_00027272	XLOC_008533	gene30644-v1.0-hybrid	x	LG3:3202320-3206226	538	3
TCONS_00027273	XLOC_008533	gene30644-v1.0-hybrid	x	LG3:3202320-3206226	885	2
TCONS_00027274	XLOC_008533	gene30644-v1.0-hybrid	x	LG3:3202320-3206226	990	2
TCONS_00027275	XLOC_008533	gene30644-v1.0-hybrid	x	LG3:3202320-3206226	805	2
TCONS_00027276	XLOC_008533	gene30644-v1.0-hybrid	x	LG3:3202320-3206226	420	3
TCONS_00027350	XLOC_008564	NA	u	LG3:3483786-3484764	211	3
TCONS_00027382	XLOC_008582	gene34224-v1.0-hybrid	x	LG3:3654818-3672568	2097	8
TCONS_00027383	XLOC_008582	gene34224-v1.0-hybrid	x	LG3:3654818-3672568	2479	7
TCONS_00027388	XLOC_008582	gene34224-v1.0-hybrid	x	LG3:3654818-3672568	2123	7
TCONS_00027427	XLOC_008595	NA	u	LG3:3817498-3822730	2249	3
TCONS_00027428	XLOC_008595	NA	u	LG3:3817498-3822730	1275	4
TCONS_00027429	XLOC_008595	NA	u	LG3:3817498-3822730	1786	5
TCONS_00027430	XLOC_008595	NA	u	LG3:3817498-3822730	1337	4
TCONS_00027431	XLOC_008595	NA	u	LG3:3817498-3822730	1637	6
TCONS_00027432	XLOC_008595	NA	u	LG3:3817498-3822730	1032	4
TCONS_00027436	XLOC_008595	NA	u	LG3:3817498-3822730	1230	6
TCONS_00027437	XLOC_008595	NA	u	LG3:3817498-3822730	2355	5
TCONS_00027438	XLOC_008595	NA	u	LG3:3817498-3822730	1532	6
TCONS_00027511	XLOC_008611	gene34065-v1.0-hybrid	o	LG3:3952899-3962159	1920	4
TCONS_00027543	XLOC_008620	gene24880-v1.0-hybrid	x	LG3:4092909-4098635	1011	2
TCONS_00027571	XLOC_008626	gene24892-v1.0-hybrid	o	LG3:4157661-4164828	625	2
TCONS_00027572	XLOC_008626	gene24892-v1.0-hybrid	o	LG3:4157661-4164828	610	2
TCONS_00027646	XLOC_008647	gene29726-v1.0-hybrid	o	LG3:4427369-4439387	403	2
TCONS_00027677	XLOC_008662	gene29759-v1.0-hybrid	x	LG3:4602720-4606971	1135	2
TCONS_00027834	XLOC_008707	NA	u	LG3:5028549-5032582	495	2
TCONS_00027835	XLOC_008708	NA	u	LG3:5033792-5037617	524	2
TCONS_00027879	XLOC_008725	NA	u	LG3:5158907-5160841	1766	3
TCONS_00027946	XLOC_008761	NA	u	LG3:5519086-5521044	741	3
TCONS_00027947	XLOC_008761	NA	u	LG3:5519086-5521044	834	5
TCONS_00027948	XLOC_008761	NA	u	LG3:5519086-5521044	840	5
TCONS_00027949	XLOC_008761	NA	u	LG3:5519086-5521044	844	5
TCONS_00027960	XLOC_008764	NA	u	LG3:5556624-5578105	1639	2
TCONS_00027961	XLOC_008764	NA	u	LG3:5556624-5578105	1400	3
TCONS_00027962	XLOC_008764	NA	u	LG3:5556624-5578105	1422	2
TCONS_00027973	XLOC_008769	gene02411-v1.0-hybrid	x	LG3:5596910-5604624	911	2
TCONS_00027998	XLOC_008776	gene02424-v1.0-hybrid	o	LG3:5656515-5659367	446	2
TCONS_00028050	XLOC_008794	NA	u	LG3:5865324-5870528	717	5
TCONS_00028051	XLOC_008794	NA	u	LG3:5865324-5870528	667	5
TCONS_00028052	XLOC_008794	NA	u	LG3:5865324-5870528	933	4
TCONS_00028053	XLOC_008794	NA	u	LG3:5865324-5870528	677	5
TCONS_00028054	XLOC_008794	NA	u	LG3:5865324-5870528	897	3
TCONS_00028084	XLOC_008811	NA	u	LG3:6062823-6067244	1399	2
TCONS_00028135	XLOC_008830	gene28971-v1.0-hybrid	x	LG3:6330305-6334802	1699	2
TCONS_00028190	XLOC_008850	NA	u	LG3:6580877-6581780	813	2
TCONS_00028222	XLOC_008857	gene19727-v1.0-hybrid	x	LG3:6667782-6677777	433	2
TCONS_00028223	XLOC_008857	gene19727-v1.0-hybrid	x	LG3:6667782-6677777	322	2
TCONS_00028224	XLOC_008858	gene19728-v1.0-hybrid	o	LG3:6667782-6677777	2483	2
TCONS_00028225	XLOC_008858	gene19728-v1.0-hybrid	o	LG3:6667782-6677777	2441	2
TCONS_00028238	XLOC_008860	gene19732-v1.0-hybrid	o	LG3:6730894-6736311	332	2
TCONS_00028303	XLOC_008877	gene19901-v1.0-hybrid	x	LG3:6894299-6899785	439	2
TCONS_00028326	XLOC_008884	gene19915-v1.0-hybrid	o	LG3:6993923-6999969	831	3
TCONS_00028397	XLOC_008909	gene19971-v1.0-hybrid	x	LG3:7268577-7274541	941	2
TCONS_00028400	XLOC_008909	gene19971-v1.0-hybrid	x	LG3:7268577-7274541	1138	4
TCONS_00028402	XLOC_008909	gene19971-v1.0-hybrid	x	LG3:7268577-7274541	1006	4
TCONS_00028502	XLOC_008941	gene20023-v1.0-hybrid	o	LG3:7617904-7632124	393	2
TCONS_00028569	XLOC_008962	gene20066-v1.0-hybrid	x	LG3:7886096-7896203	986	2
TCONS_00028574	XLOC_008964	gene20070-v1.0-hybrid	o	LG3:7916699-7921357	684	2
TCONS_00028622	XLOC_008984	gene20113-v1.0-hybrid	x	LG3:8180836-8189653	1620	2
TCONS_00028636	XLOC_008995	gene20132-v1.0-hybrid	x	LG3:8314287-8322548	1048	2
TCONS_00028651	XLOC_009005	gene20153-v1.0-hybrid	x	LG3:8413877-8421585	543	2
TCONS_00028652	XLOC_009006	NA	u	LG3:8431874-8434296	767	4
TCONS_00028653	XLOC_009006	NA	u	LG3:8431874-8434296	619	3
TCONS_00028654	XLOC_009006	NA	u	LG3:8431874-8434296	812	2
TCONS_00028655	XLOC_009006	NA	u	LG3:8431874-8434296	660	4
TCONS_00028656	XLOC_009006	NA	u	LG3:8431874-8434296	653	4
TCONS_00028657	XLOC_009006	NA	u	LG3:8431874-8434296	643	4
TCONS_00028686	XLOC_009027	NA	u	LG3:8594517-8602123	778	2
TCONS_00028687	XLOC_009027	NA	u	LG3:8594517-8602123	725	2
TCONS_00028688	XLOC_009027	NA	u	LG3:8594517-8602123	658	2
TCONS_00028712	XLOC_009047	gene02342-v1.0-hybrid	x	LG3:8733332-8734980	689	2
TCONS_00028792	XLOC_009071	NA	u	LG3:9224891-9225791	801	2
TCONS_00028793	XLOC_009071	NA	u	LG3:9224891-9225791	811	2
TCONS_00028819	XLOC_009084	gene31241-v1.0-hybrid	o	LG3:9393226-9408551	235	2
TCONS_00028820	XLOC_009084	gene31241-v1.0-hybrid	o	LG3:9393226-9408551	223	2
TCONS_00028871	XLOC_009088	gene31254-v1.0-hybrid	x	LG3:9474695-9477058	398	2
TCONS_00028945	XLOC_009111	NA	u	LG3:9821157-9825228	534	2
TCONS_00028980	XLOC_009116	gene05318-v1.0-hybrid	x	LG3:9876273-9880460	884	2
TCONS_00028989	XLOC_009120	NA	u	LG3:9967393-9972084	1133	2
TCONS_00028991	XLOC_009120	NA	u	LG3:9967393-9972084	1135	3
TCONS_00029006	XLOC_009126	gene03037-v1.0-hybrid	o	LG3:10018892-10029358	237	2
TCONS_00029027	XLOC_009138	gene03061-v1.0-hybrid	x	LG3:10184219-10188675	419	2
TCONS_00029028	XLOC_009138	gene03061-v1.0-hybrid	x	LG3:10184219-10188675	438	2
TCONS_00029084	XLOC_009159	gene03106-v1.0-hybrid	x	LG3:10425490-10431233	1915	5
TCONS_00029085	XLOC_009159	NA	u	LG3:10425490-10431233	1182	5
TCONS_00029282	XLOC_009195	NA	u	LG3:10989334-10991355	943	2
TCONS_00029303	XLOC_009206	gene25028-v1.0-hybrid	x	LG3:11180377-11184483	537	2
TCONS_00029304	XLOC_009206	gene25028-v1.0-hybrid	x	LG3:11180377-11184483	514	2
TCONS_00029305	XLOC_009206	gene25028-v1.0-hybrid	x	LG3:11180377-11184483	491	2
TCONS_00029317	XLOC_009213	NA	u	LG3:11240640-11243210	1524	2
TCONS_00029366	XLOC_009226	gene25057-v1.0-hybrid	x	LG3:11330595-11343871	784	2
TCONS_00029393	XLOC_009237	gene24998-v1.0-hybrid	x	LG3:11480184-11481358	682	2
TCONS_00029417	XLOC_009245	gene25013-v1.0-hybrid	x	LG3:11567343-11571418	334	2
TCONS_00029567	XLOC_009299	gene03294-v1.0-hybrid	o	LG3:12187780-12198791	408	2
TCONS_00029657	XLOC_009322	gene03183-v1.0-hybrid	x	LG3:12430145-12435315	312	2
TCONS_00029722	XLOC_009337	NA	u	LG3:12640846-12644662	1135	2
TCONS_00029723	XLOC_009337	NA	u	LG3:12640846-12644662	1489	2
TCONS_00029741	XLOC_009348	gene03154-v1.0-hybrid	x	LG3:12785607-12789215	453	2
TCONS_00029865	XLOC_009394	gene03326-v1.0-hybrid	x	LG3:13555504-13566226	559	2
TCONS_00029901	XLOC_009405	gene03409-v1.0-hybrid	x	LG3:13631246-13639437	347	2
TCONS_00030055	XLOC_009468	NA	u	LG3:14395465-14406370	1348	2
TCONS_00030056	XLOC_009469	gene03533-v1.0-hybrid	x	LG3:14395465-14406370	311	2
TCONS_00030080	XLOC_009481	gene03560-v1.0-hybrid	o	LG3:14543721-14554603	394	2
TCONS_00030112	XLOC_009503	gene27040-v1.0-hybrid	x	LG3:14931631-14935002	565	3
TCONS_00030113	XLOC_009503	NA	u	LG3:14931631-14935002	738	2
TCONS_00030114	XLOC_009503	NA	u	LG3:14931631-14935002	952	1
TCONS_00030138	XLOC_009513	NA	u	LG3:15131465-15134139	1319	3
TCONS_00030139	XLOC_009513	NA	u	LG3:15131465-15134139	1470	4
TCONS_00030140	XLOC_009513	NA	u	LG3:15131465-15134139	1499	4
TCONS_00030141	XLOC_009513	NA	u	LG3:15131465-15134139	1368	3
TCONS_00030142	XLOC_009513	NA	u	LG3:15131465-15134139	1411	5
TCONS_00030144	XLOC_009513	NA	u	LG3:15131465-15134139	597	2
TCONS_00030145	XLOC_009513	NA	u	LG3:15131465-15134139	1219	4
TCONS_00030146	XLOC_009513	NA	u	LG3:15131465-15134139	1459	4
TCONS_00030147	XLOC_009514	gene27055-v1.0-hybrid	x	LG3:15134420-15140118	2255	2
TCONS_00030148	XLOC_009514	NA	u	LG3:15134420-15140118	456	2
TCONS_00030168	XLOC_009526	NA	u	LG3:15286491-15290882	761	3
TCONS_00030169	XLOC_009526	NA	u	LG3:15286491-15290882	963	3
TCONS_00030170	XLOC_009526	NA	u	LG3:15286491-15290882	966	3
TCONS_00030196	XLOC_009543	NA	u	LG3:15501291-15504233	1136	2
TCONS_00030199	XLOC_009545	NA	u	LG3:15519867-15521019	779	2
TCONS_00030204	XLOC_009547	gene20391-v1.0-hybrid	x	LG3:15543894-15552976	297	2
TCONS_00030208	XLOC_009550	gene22598-v1.0-hybrid	x	LG3:15634890-15636664	761	3
TCONS_00030237	XLOC_009570	NA	u	LG3:16061796-16063786	411	2
TCONS_00030239	XLOC_009572	NA	u	LG3:16095635-16098485	286	2
TCONS_00030254	XLOC_009580	NA	u	LG3:16210111-16212438	1007	4
TCONS_00030255	XLOC_009580	NA	u	LG3:16210111-16212438	1576	2
TCONS_00030256	XLOC_009580	NA	u	LG3:16210111-16212438	1397	2
TCONS_00030257	XLOC_009580	NA	u	LG3:16210111-16212438	642	3
TCONS_00030258	XLOC_009580	NA	u	LG3:16210111-16212438	646	3
TCONS_00030317	XLOC_009591	gene28894-v1.0-hybrid	x	LG3:16490032-16501718	544	2
TCONS_00030331	XLOC_009598	gene28898-v1.0-hybrid	x	LG3:16680273-16692443	1611	2
TCONS_00030332	XLOC_009598	gene28898-v1.0-hybrid	x	LG3:16680273-16692443	707	2
TCONS_00030390	XLOC_009632	NA	u	LG3:17319424-17321337	919	1
TCONS_00030458	XLOC_009658	gene01100-v1.0-hybrid	x	LG3:17648130-17652463	251	2
TCONS_00030486	XLOC_009674	gene21086-v1.0-hybrid	x	LG3:17908869-17917627	1257	2
TCONS_00030491	XLOC_009679	NA	u	LG3:17989270-17993813	1991	2
TCONS_00030634	XLOC_009719	gene23523-v1.0-hybrid	x	LG3:18540448-18545389	387	3
TCONS_00030641	XLOC_009723	gene23529-v1.0-hybrid	x	LG3:18574407-18583028	855	2
TCONS_00030750	XLOC_009761	gene25337-v1.0-hybrid	x	LG3:19148013-19151240	244	1
TCONS_00030774	XLOC_009764	gene25342-v1.0-hybrid	o	LG3:19159374-19178987	565	2
TCONS_00030843	XLOC_009785	NA	u	LG3:19468145-19468617	227	2
TCONS_00030874	XLOC_009801	gene28049-v1.0-hybrid	x	LG3:19797547-19809884	4313	4
TCONS_00030876	XLOC_009801	gene28049-v1.0-hybrid	x	LG3:19797547-19809884	4433	3
TCONS_00030878	XLOC_009801	gene28049-v1.0-hybrid	x	LG3:19797547-19809884	4834	3
TCONS_00030895	XLOC_009807	gene28056-v1.0-hybrid	x	LG3:19865835-19870432	1986	6
TCONS_00030896	XLOC_009807	gene28056-v1.0-hybrid	x	LG3:19865835-19870432	2138	6
TCONS_00030898	XLOC_009807	gene28056-v1.0-hybrid	x	LG3:19865835-19870432	2343	5
TCONS_00030900	XLOC_009807	gene28056-v1.0-hybrid	x	LG3:19865835-19870432	1320	5
TCONS_00030901	XLOC_009807	gene28056-v1.0-hybrid	x	LG3:19865835-19870432	1493	6
TCONS_00030902	XLOC_009807	gene28056-v1.0-hybrid	x	LG3:19865835-19870432	1609	6
TCONS_00030903	XLOC_009807	gene28056-v1.0-hybrid	x	LG3:19865835-19870432	2458	5
TCONS_00030904	XLOC_009807	gene28056-v1.0-hybrid	x	LG3:19865835-19870432	1870	6
TCONS_00030905	XLOC_009807	gene28056-v1.0-hybrid	x	LG3:19865835-19870432	2543	4
TCONS_00030906	XLOC_009807	gene28056-v1.0-hybrid	x	LG3:19865835-19870432	1802	5
TCONS_00030907	XLOC_009807	gene28056-v1.0-hybrid	x	LG3:19865835-19870432	2288	5
TCONS_00030908	XLOC_009807	gene28056-v1.0-hybrid	x	LG3:19865835-19870432	2117	5
TCONS_00030909	XLOC_009807	gene28056-v1.0-hybrid	x	LG3:19865835-19870432	2277	5
TCONS_00030910	XLOC_009807	gene28056-v1.0-hybrid	x	LG3:19865835-19870432	2093	5
TCONS_00030911	XLOC_009807	gene28056-v1.0-hybrid	x	LG3:19865835-19870432	1638	4
TCONS_00030937	XLOC_009821	gene28079-v1.0-hybrid	x	LG3:20021084-20022862	349	2
TCONS_00030980	XLOC_009840	gene28108-v1.0-hybrid	x	LG3:20160369-20161845	251	2
TCONS_00031065	XLOC_009867	gene28155-v1.0-hybrid	o	LG3:20419862-20425169	936	2
TCONS_00031379	XLOC_009952	gene28596-v1.0-hybrid	x	LG3:21299250-21307641	417	2
TCONS_00031432	XLOC_009979	gene07764-v1.0-hybrid	x	LG3:21699728-21700735	700	1
TCONS_00031515	XLOC_010003	NA	u	LG3:21923900-21929426	733	2
TCONS_00031517	XLOC_010003	NA	u	LG3:21923900-21929426	1402	1
TCONS_00031521	XLOC_010003	NA	u	LG3:21923900-21929426	1181	2
TCONS_00031582	XLOC_010012	gene07958-v1.0-hybrid	x	LG3:22026047-22030512	628	3
TCONS_00031675	XLOC_010051	gene34670-v1.0-hybrid	x	LG3:22461906-22463040	254	2
TCONS_00031676	XLOC_010051	NA	u	LG3:22461906-22463040	511	1
TCONS_00031712	XLOC_010056	gene34671-v1.0-hybrid	x	LG3:22525998-22534991	459	2
TCONS_00031713	XLOC_010056	gene07899-v1.0-hybrid	x	LG3:22525998-22534991	1180	2
TCONS_00031773	XLOC_010077	gene07934-v1.0-hybrid	x	LG3:22789509-22795743	551	2
TCONS_00031796	XLOC_010082	NA	u	LG3:22843800-22848559	328	2
TCONS_00031797	XLOC_010082	NA	u	LG3:22843800-22848559	1515	1
TCONS_00031902	XLOC_010117	gene30197-v1.0-hybrid	x	LG3:23277997-23279983	294	2
TCONS_00031953	XLOC_010130	gene30222-v1.0-hybrid	o	LG3:23394629-23402212	988	3
TCONS_00031954	XLOC_010130	gene30222-v1.0-hybrid	o	LG3:23394629-23402212	903	4
TCONS_00031955	XLOC_010130	gene30222-v1.0-hybrid	o	LG3:23394629-23402212	838	3
TCONS_00031956	XLOC_010130	gene30222-v1.0-hybrid	o	LG3:23394629-23402212	851	4
TCONS_00031957	XLOC_010130	gene30222-v1.0-hybrid	o	LG3:23394629-23402212	1212	3
TCONS_00031958	XLOC_010130	gene30222-v1.0-hybrid	o	LG3:23394629-23402212	786	3
TCONS_00031959	XLOC_010130	NA	u	LG3:23394629-23402212	1214	2
TCONS_00031970	XLOC_010134	NA	u	LG3:23462160-23469987	2283	3
TCONS_00031971	XLOC_010134	NA	u	LG3:23462160-23469987	2230	3
TCONS_00031972	XLOC_010134	NA	u	LG3:23462160-23469987	679	3
TCONS_00031973	XLOC_010134	NA	u	LG3:23462160-23469987	668	3
TCONS_00031974	XLOC_010134	NA	u	LG3:23462160-23469987	747	3
TCONS_00031979	XLOC_010138	gene27194-v1.0-hybrid	x	LG3:23488090-23497136	374	2
TCONS_00032208	XLOC_010211	gene27323-v1.0-hybrid	x	LG3:24358297-24365366	425	2
TCONS_00032209	XLOC_010212	gene27324-v1.0-hybrid	o	LG3:24358297-24365366	502	2
TCONS_00032373	XLOC_010242	NA	u	LG3:24695183-24696961	833	3
TCONS_00032374	XLOC_010242	NA	u	LG3:24695183-24696961	772	3
TCONS_00032375	XLOC_010242	NA	u	LG3:24695183-24696961	791	3
TCONS_00032439	XLOC_010256	gene29963-v1.0-hybrid	x	LG3:24954778-24961625	363	2
TCONS_00032454	XLOC_010261	NA	u	LG3:25027757-25028544	684	2
TCONS_00032578	XLOC_010280	NA	u	LG3:25237831-25240004	333	1
TCONS_00032614	XLOC_010289	NA	u	LG3:25353693-25356688	922	1
TCONS_00032617	XLOC_010292	gene10435-v1.0-hybrid	o	LG3:25393817-25404268	1426	2
TCONS_00032678	XLOC_010320	gene10370-v1.0-hybrid	x	LG3:25634860-25636886	620	2
TCONS_00032680	XLOC_010322	NA	u	LG3:25648978-25649857	735	2
TCONS_00032681	XLOC_010323	gene10373-v1.0-hybrid	o	LG3:25653063-25654927	600	2
TCONS_00032683	XLOC_010324	NA	u	LG3:25666834-25675195	2136	1
TCONS_00032685	XLOC_010326	NA	u	LG3:25666834-25675195	833	1
TCONS_00032696	XLOC_010336	NA	u	LG3:25787695-25794925	949	1
TCONS_00032735	XLOC_010352	NA	u	LG3:26111656-26112907	1033	3
TCONS_00032779	XLOC_010363	gene16832-v1.0-hybrid	o	LG3:26329110-26335544	334	1
TCONS_00032783	XLOC_010365	gene16835-v1.0-hybrid	x	LG3:26380779-26381989	780	3
TCONS_00032811	XLOC_010379	NA	u	LG3:26536926-26538414	1314	2
TCONS_00032878	XLOC_010412	gene14137-v1.0-hybrid	o	LG3:26961402-26971687	748	3
TCONS_00032967	XLOC_010435	NA	u	LG3:27175206-27179456	1714	6
TCONS_00032968	XLOC_010435	NA	u	LG3:27175206-27179456	1336	7
TCONS_00032969	XLOC_010435	NA	u	LG3:27175206-27179456	1335	7
TCONS_00032970	XLOC_010435	NA	u	LG3:27175206-27179456	1311	7
TCONS_00032971	XLOC_010435	NA	u	LG3:27175206-27179456	1383	6
TCONS_00032972	XLOC_010435	NA	u	LG3:27175206-27179456	1653	5
TCONS_00032973	XLOC_010435	NA	u	LG3:27175206-27179456	1378	6
TCONS_00032974	XLOC_010435	NA	u	LG3:27175206-27179456	1756	5
TCONS_00032975	XLOC_010435	NA	u	LG3:27175206-27179456	1181	6
TCONS_00032976	XLOC_010435	NA	u	LG3:27175206-27179456	1381	7
TCONS_00032977	XLOC_010435	NA	u	LG3:27175206-27179456	1270	6
TCONS_00032978	XLOC_010435	NA	u	LG3:27175206-27179456	1174	6
TCONS_00032979	XLOC_010435	NA	u	LG3:27175206-27179456	1492	7
TCONS_00032980	XLOC_010435	NA	u	LG3:27175206-27179456	868	3
TCONS_00032981	XLOC_010435	NA	u	LG3:27175206-27179456	1487	7
TCONS_00032982	XLOC_010435	NA	u	LG3:27175206-27179456	1616	7
TCONS_00032983	XLOC_010435	NA	u	LG3:27175206-27179456	1870	6
TCONS_00032984	XLOC_010435	NA	u	LG3:27175206-27179456	1263	6
TCONS_00032985	XLOC_010435	NA	u	LG3:27175206-27179456	1762	6
TCONS_00032986	XLOC_010435	NA	u	LG3:27175206-27179456	1557	5
TCONS_00032994	XLOC_010442	gene13950-v1.0-hybrid	x	LG3:27247714-27262598	341	2
TCONS_00033016	XLOC_010449	gene13961-v1.0-hybrid	i	LG3:27327175-27335538	520	1
TCONS_00033024	XLOC_010453	gene13969-v1.0-hybrid	x	LG3:27387402-27391656	574	2
TCONS_00033057	XLOC_010467	gene13988-v1.0-hybrid	x	LG3:27490039-27496007	2914	2
TCONS_00033058	XLOC_010467	gene13988-v1.0-hybrid	x	LG3:27490039-27496007	2270	3
TCONS_00033059	XLOC_010467	gene13988-v1.0-hybrid	x	LG3:27490039-27496007	2773	3
TCONS_00033060	XLOC_010467	gene13988-v1.0-hybrid	x	LG3:27490039-27496007	2321	3
TCONS_00033061	XLOC_010467	gene13988-v1.0-hybrid	x	LG3:27490039-27496007	2155	3
TCONS_00033062	XLOC_010467	gene13988-v1.0-hybrid	x	LG3:27490039-27496007	2222	3
TCONS_00033063	XLOC_010467	gene13988-v1.0-hybrid	x	LG3:27490039-27496007	2205	3
TCONS_00033088	XLOC_010480	NA	u	LG3:27616778-27618146	347	2
TCONS_00033132	XLOC_010500	gene34032-v1.0-hybrid	x	LG3:27883743-27885448	415	1
TCONS_00033162	XLOC_010507	gene24733-v1.0-hybrid	o	LG3:27942735-27963056	670	2
TCONS_00033170	XLOC_010509	NA	u	LG3:27979219-27979949	462	2
TCONS_00033171	XLOC_010509	NA	u	LG3:27979219-27979949	205	2
TCONS_00033184	XLOC_010519	gene24742-v1.0-hybrid	o	LG3:28021248-28052796	238	2
TCONS_00033208	XLOC_010536	gene34052-v1.0-hybrid	x	LG3:28212355-28215452	470	2
TCONS_00033212	XLOC_010540	NA	u	LG3:28269453-28269973	349	2
TCONS_00033239	XLOC_010553	gene24788-v1.0-hybrid	o	LG3:28357307-28365313	345	2
TCONS_00033355	XLOC_010580	NA	u	LG3:28590583-28593576	1136	3
TCONS_00033356	XLOC_010580	NA	u	LG3:28590583-28593576	807	1
TCONS_00033357	XLOC_010581	gene01162-v1.0-hybrid	x	LG3:28611824-28633180	585	2
TCONS_00033358	XLOC_010581	gene01162-v1.0-hybrid	x	LG3:28611824-28633180	544	2
TCONS_00033361	XLOC_010582	gene01164-v1.0-hybrid	x	LG3:28635739-28640642	1506	4
TCONS_00033362	XLOC_010582	NA	u	LG3:28635739-28640642	1213	3
TCONS_00033411	XLOC_010599	gene01418-v1.0-hybrid	o	LG3:28870647-28880512	571	2
TCONS_00033434	XLOC_010611	gene01440-v1.0-hybrid	x	LG3:28985126-29000407	463	2
TCONS_00033452	XLOC_010614	gene01447-v1.0-hybrid	o	LG3:29039388-29054677	680	2
TCONS_00033503	XLOC_010630	gene01474-v1.0-hybrid	x	LG3:29178615-29182157	1113	3
TCONS_00033519	XLOC_010634	gene01486-v1.0-hybrid	i	LG3:29243602-29261284	1017	1
TCONS_00033600	XLOC_010650	gene01524-v1.0-hybrid	x	LG3:29452750-29458897	2581	5
TCONS_00033601	XLOC_010650	gene01524-v1.0-hybrid	x	LG3:29452750-29458897	2917	4
TCONS_00033602	XLOC_010650	gene01524-v1.0-hybrid	x	LG3:29452750-29458897	1784	4
TCONS_00033603	XLOC_010650	gene01524-v1.0-hybrid	x	LG3:29452750-29458897	2059	4
TCONS_00033604	XLOC_010650	gene01524-v1.0-hybrid	x	LG3:29452750-29458897	1980	5
TCONS_00033605	XLOC_010650	gene01524-v1.0-hybrid	x	LG3:29452750-29458897	1981	5
TCONS_00033606	XLOC_010650	gene01524-v1.0-hybrid	x	LG3:29452750-29458897	1874	4
TCONS_00033624	XLOC_010656	NA	u	LG3:29529858-29543309	6869	8
TCONS_00033625	XLOC_010656	NA	u	LG3:29529858-29543309	578	5
TCONS_00033626	XLOC_010656	NA	u	LG3:29529858-29543309	6430	8
TCONS_00033627	XLOC_010656	NA	u	LG3:29529858-29543309	5529	8
TCONS_00033628	XLOC_010656	NA	u	LG3:29529858-29543309	6855	8
TCONS_00033629	XLOC_010656	NA	u	LG3:29529858-29543309	5939	7
TCONS_00033630	XLOC_010656	NA	u	LG3:29529858-29543309	7242	7
TCONS_00033631	XLOC_010656	NA	u	LG3:29529858-29543309	6113	8
TCONS_00033632	XLOC_010656	NA	u	LG3:29529858-29543309	6733	8
TCONS_00033633	XLOC_010656	NA	u	LG3:29529858-29543309	6548	7
TCONS_00033634	XLOC_010656	NA	u	LG3:29529858-29543309	6756	8
TCONS_00033635	XLOC_010656	NA	u	LG3:29529858-29543309	7128	7
TCONS_00033636	XLOC_010656	NA	u	LG3:29529858-29543309	6331	9
TCONS_00033637	XLOC_010656	NA	u	LG3:29529858-29543309	7265	7
TCONS_00033638	XLOC_010656	NA	u	LG3:29529858-29543309	6463	8
TCONS_00033639	XLOC_010656	NA	u	LG3:29529858-29543309	7652	6
TCONS_00033640	XLOC_010656	NA	u	LG3:29529858-29543309	7677	6
TCONS_00033641	XLOC_010656	NA	u	LG3:29529858-29543309	5317	8
TCONS_00033656	XLOC_010661	NA	u	LG3:29615621-29625134	1310	6
TCONS_00033657	XLOC_010661	NA	u	LG3:29615621-29625134	1003	3
TCONS_00033660	XLOC_010661	NA	u	LG3:29615621-29625134	1288	7
TCONS_00033661	XLOC_010661	NA	u	LG3:29615621-29625134	1181	6
TCONS_00033662	XLOC_010661	NA	u	LG3:29615621-29625134	1290	6
TCONS_00033663	XLOC_010661	NA	u	LG3:29615621-29625134	1012	4
TCONS_00033664	XLOC_010661	NA	u	LG3:29615621-29625134	895	4
TCONS_00033666	XLOC_010661	NA	u	LG3:29615621-29625134	893	6
TCONS_00033668	XLOC_010661	NA	u	LG3:29615621-29625134	696	4
TCONS_00033671	XLOC_010661	NA	u	LG3:29615621-29625134	702	4
TCONS_00033794	XLOC_010686	NA	u	LG3:29942878-29944352	603	2
TCONS_00033795	XLOC_010686	NA	u	LG3:29942878-29944352	1368	2
TCONS_00033796	XLOC_010686	NA	u	LG3:29942878-29944352	585	2
TCONS_00033946	XLOC_010727	gene20660-v1.0-hybrid	x	LG3:30319719-30321150	464	1
TCONS_00034025	XLOC_010761	NA	u	LG3:30848627-30857868	1445	5
TCONS_00034026	XLOC_010761	NA	u	LG3:30848627-30857868	1100	3
TCONS_00034027	XLOC_010761	NA	u	LG3:30848627-30857868	1427	5
TCONS_00034028	XLOC_010761	NA	u	LG3:30848627-30857868	1648	5
TCONS_00034030	XLOC_010761	NA	u	LG3:30848627-30857868	1659	5
TCONS_00034031	XLOC_010761	gene33936-v1.0-hybrid	x	LG3:30848627-30857868	1408	5
TCONS_00034032	XLOC_010761	gene33936-v1.0-hybrid	x	LG3:30848627-30857868	1410	5
TCONS_00034040	XLOC_010764	gene14187-v1.0-hybrid	o	LG3:30897237-30914589	674	2
TCONS_00034048	XLOC_010765	NA	u	LG3:30916725-30921827	1044	3
TCONS_00034049	XLOC_010766	NA	u	LG3:30937519-30939600	940	4
TCONS_00034050	XLOC_010766	NA	u	LG3:30937519-30939600	775	3
TCONS_00034051	XLOC_010767	NA	u	LG3:30939665-30941393	639	2
TCONS_00034066	XLOC_010769	gene14177-v1.0-hybrid	o	LG3:30956656-30960432	1155	4
TCONS_00034069	XLOC_010769	gene14177-v1.0-hybrid	o	LG3:30956656-30960432	1218	4
TCONS_00034070	XLOC_010769	gene14177-v1.0-hybrid	o	LG3:30956656-30960432	1202	5
TCONS_00034071	XLOC_010769	gene14177-v1.0-hybrid	o	LG3:30956656-30960432	1407	4
TCONS_00034156	XLOC_010788	NA	u	LG3:31196267-31197667	654	2
TCONS_00034157	XLOC_010788	NA	u	LG3:31196267-31197667	1400	1
TCONS_00034230	XLOC_010801	NA	u	LG3:31321307-31349940	1272	1
TCONS_00034244	XLOC_010803	NA	u	LG3:31354849-31368126	1316	3
TCONS_00034302	XLOC_010811	NA	u	LG3:31495464-31497615	891	4
TCONS_00034303	XLOC_010811	NA	u	LG3:31495464-31497615	1865	2
TCONS_00034305	XLOC_010811	NA	u	LG3:31495464-31497615	1566	4
TCONS_00034306	XLOC_010811	NA	u	LG3:31495464-31497615	967	5
TCONS_00034307	XLOC_010811	NA	u	LG3:31495464-31497615	1197	4
TCONS_00034308	XLOC_010811	NA	u	LG3:31495464-31497615	1182	4
TCONS_00034309	XLOC_010811	NA	u	LG3:31495464-31497615	972	5
TCONS_00034310	XLOC_010811	NA	u	LG3:31495464-31497615	1285	3
TCONS_00034311	XLOC_010811	NA	u	LG3:31495464-31497615	1551	4
TCONS_00034312	XLOC_010811	NA	u	LG3:31495464-31497615	864	4
TCONS_00034384	XLOC_010829	NA	u	LG3:31837833-31839729	1093	3
TCONS_00034392	XLOC_010833	NA	u	LG3:31902318-31904847	263	5
TCONS_00034447	XLOC_010854	NA	u	LG3:111320-112709	1292	2
TCONS_00034448	XLOC_010854	NA	u	LG3:111320-112709	1218	2
TCONS_00034464	XLOC_010866	gene19558-v1.0-hybrid	o	LG3:193011-204544	365	2
TCONS_00034465	XLOC_010866	gene19558-v1.0-hybrid	o	LG3:193011-204544	408	2
TCONS_00034494	XLOC_010881	gene19590-v1.0-hybrid	o	LG3:321186-336569	297	2
TCONS_00034517	XLOC_010892	gene19615-v1.0-hybrid	x	LG3:436374-444434	283	2
TCONS_00034529	XLOC_010897	NA	u	LG3:475214-485029	690	1
TCONS_00034530	XLOC_010898	gene19623-v1.0-hybrid	x	LG3:475214-485029	379	1
TCONS_00034532	XLOC_010900	gene19628-v1.0-hybrid	x	LG3:508229-515372	1765	3
TCONS_00034652	XLOC_010933	gene19511-v1.0-hybrid	o	LG3:818789-828230	323	2
TCONS_00034676	XLOC_010944	gene19734-v1.0-hybrid	x	LG3:888703-898482	415	1
TCONS_00034754	XLOC_010969	NA	u	LG3:1072029-1073139	484	2
TCONS_00034755	XLOC_010969	NA	u	LG3:1072029-1073139	656	3
TCONS_00034757	XLOC_010969	NA	u	LG3:1072029-1073139	993	2
TCONS_00034770	XLOC_010974	gene19790-v1.0-hybrid	x	LG3:1115573-1121584	222	2
TCONS_00034771	XLOC_010975	NA	u	LG3:1125975-1126897	755	3
TCONS_00034914	XLOC_011014	gene19869-v1.0-hybrid	x	LG3:1454121-1464052	682	2
TCONS_00034992	XLOC_011046	gene30604-v1.0-hybrid	x	LG3:1788709-1793579	596	2
TCONS_00034993	XLOC_011046	gene30604-v1.0-hybrid	i	LG3:1788709-1793579	1107	1
TCONS_00035010	XLOC_011052	NA	u	LG3:1877828-1879689	1483	2
TCONS_00035011	XLOC_011052	NA	u	LG3:1877828-1879689	1166	2
TCONS_00035012	XLOC_011052	NA	u	LG3:1877828-1879689	1729	1
TCONS_00035044	XLOC_011065	NA	u	LG3:2037791-2045022	986	2
TCONS_00035049	XLOC_011066	gene30376-v1.0-hybrid	o	LG3:2046068-2051131	277	2
TCONS_00035067	XLOC_011072	NA	u	LG3:2116524-2126461	1133	3
TCONS_00035124	XLOC_011083	gene30415-v1.0-hybrid	o	LG3:2266434-2275163	361	2
TCONS_00035136	XLOC_011087	NA	u	LG3:2295169-2308099	830	2
TCONS_00035339	XLOC_011159	NA	u	LG3:3222811-3223553	580	2
TCONS_00035358	XLOC_011168	gene30671-v1.0-hybrid	o	LG3:3348020-3360787	980	1
TCONS_00035401	XLOC_011183	gene21646-v1.0-hybrid	o	LG3:3550955-3557137	955	3
TCONS_00035406	XLOC_011186	gene21652-v1.0-hybrid	o	LG3:3565136-3569129	283	2
TCONS_00035457	XLOC_011208	NA	u	LG3:3824785-3829721	1876	5
TCONS_00035458	XLOC_011208	NA	u	LG3:3824785-3829721	2466	3
TCONS_00035459	XLOC_011208	NA	u	LG3:3824785-3829721	2328	3
TCONS_00035460	XLOC_011208	NA	u	LG3:3824785-3829721	2463	3
TCONS_00035491	XLOC_011222	gene24861-v1.0-hybrid	x	LG3:4008417-4020528	710	2
TCONS_00035517	XLOC_011233	gene24876-v1.0-hybrid	x	LG3:4075441-4081521	455	1
TCONS_00035627	XLOC_011262	gene29726-v1.0-hybrid	x	LG3:4427369-4439387	640	2
TCONS_00035659	XLOC_011271	NA	u	LG3:4501906-4510725	1043	2
TCONS_00035689	XLOC_011278	gene29750-v1.0-hybrid	x	LG3:4545372-4557518	522	4
TCONS_00035690	XLOC_011278	gene29750-v1.0-hybrid	x	LG3:4545372-4557518	732	4
TCONS_00035691	XLOC_011278	gene29750-v1.0-hybrid	x	LG3:4545372-4557518	485	4
TCONS_00035710	XLOC_011286	gene29764-v1.0-hybrid	x	LG3:4622099-4629039	397	2
TCONS_00035734	XLOC_011293	NA	u	LG3:4680576-4680915	268	2
TCONS_00035741	XLOC_011300	gene29779-v1.0-hybrid	o	LG3:4697044-4708469	402	2
TCONS_00035744	XLOC_011301	gene29786-v1.0-hybrid	o	LG3:4727467-4740830	808	2
TCONS_00035754	XLOC_011305	gene29794-v1.0-hybrid	x	LG3:4766942-4773820	535	2
TCONS_00035775	XLOC_011320	gene29822-v1.0-hybrid	x	LG3:4899937-4902147	508	2
TCONS_00035800	XLOC_011329	gene29653-v1.0-hybrid	x	LG3:4971307-4984841	4670	2
TCONS_00035802	XLOC_011331	gene29656-v1.0-hybrid	x	LG3:4989570-5000760	313	2
TCONS_00035803	XLOC_011331	NA	u	LG3:4989570-5000760	287	1
TCONS_00035823	XLOC_011339	gene29675-v1.0-hybrid	x	LG3:5066908-5076682	239	2
TCONS_00035855	XLOC_011353	NA	u	LG3:5223377-5224879	754	4
TCONS_00035856	XLOC_011353	NA	u	LG3:5223377-5224879	1053	2
TCONS_00035858	XLOC_011353	NA	u	LG3:5223377-5224879	1077	2
TCONS_00035912	XLOC_011372	gene02380-v1.0-hybrid	x	LG3:5417949-5419686	1578	2
TCONS_00035971	XLOC_011392	gene02418-v1.0-hybrid	x	LG3:5631488-5633526	716	2
TCONS_00035978	XLOC_011394	gene02423-v1.0-hybrid	o	LG3:5645537-5654866	575	5
TCONS_00035981	XLOC_011395	gene02425-v1.0-hybrid	x	LG3:5662409-5674627	1599	2
TCONS_00035983	XLOC_011397	gene02428-v1.0-hybrid	o	LG3:5677203-5682208	213	2
TCONS_00035994	XLOC_011404	NA	u	LG3:5743484-5744622	721	3
TCONS_00036008	XLOC_011415	gene28865-v1.0-hybrid	x	LG3:5934091-5948677	486	3
TCONS_00036009	XLOC_011415	gene28865-v1.0-hybrid	x	LG3:5934091-5948677	560	3
TCONS_00036010	XLOC_011415	gene28865-v1.0-hybrid	x	LG3:5934091-5948677	607	3
TCONS_00036064	XLOC_011425	NA	u	LG3:6062823-6067244	1263	2
TCONS_00036065	XLOC_011425	NA	u	LG3:6062823-6067244	1189	6
TCONS_00036067	XLOC_011425	NA	u	LG3:6062823-6067244	1319	5
TCONS_00036068	XLOC_011425	NA	u	LG3:6062823-6067244	1330	5
TCONS_00036069	XLOC_011425	NA	u	LG3:6062823-6067244	1404	6
TCONS_00036070	XLOC_011425	NA	u	LG3:6062823-6067244	1415	6
TCONS_00036071	XLOC_011425	NA	u	LG3:6062823-6067244	1309	6
TCONS_00036181	XLOC_011453	NA	u	LG3:6487243-6490951	928	2
TCONS_00036238	XLOC_011466	NA	u	LG3:6648360-6649715	743	1
TCONS_00036239	XLOC_011466	NA	u	LG3:6648360-6649715	731	2
TCONS_00036240	XLOC_011467	gene19725-v1.0-hybrid	x	LG3:6651812-6655546	645	2
TCONS_00036241	XLOC_011467	gene19725-v1.0-hybrid	x	LG3:6651812-6655546	643	2
TCONS_00036257	XLOC_011473	NA	u	LG3:6724240-6725925	1562	2
TCONS_00036266	XLOC_011479	gene19880-v1.0-hybrid	x	LG3:6768115-6769944	912	2
TCONS_00036267	XLOC_011480	gene19881-v1.0-hybrid	x	LG3:6770107-6772050	583	3
TCONS_00036268	XLOC_011480	gene19881-v1.0-hybrid	x	LG3:6770107-6772050	798	2
TCONS_00036276	XLOC_011483	gene19887-v1.0-hybrid	x	LG3:6794474-6816751	2512	2
TCONS_00036278	XLOC_011485	NA	u	LG3:6849956-6850761	722	2
TCONS_00036297	XLOC_011490	NA	u	LG3:6916800-6920674	531	2
TCONS_00036355	XLOC_011511	gene19945-v1.0-hybrid	x	LG3:7144720-7147111	1329	2
TCONS_00036421	XLOC_011529	NA	u	LG3:7289981-7292273	1280	3
TCONS_00036422	XLOC_011529	NA	u	LG3:7289981-7292273	1756	2
TCONS_00036423	XLOC_011529	NA	u	LG3:7289981-7292273	1512	2
TCONS_00036424	XLOC_011529	NA	u	LG3:7289981-7292273	2283	1
TCONS_00036434	XLOC_011531	gene19978-v1.0-hybrid	x	LG3:7320848-7327360	717	2
TCONS_00036439	XLOC_011533	gene19979-v1.0-hybrid	o	LG3:7327523-7337397	284	2
TCONS_00036738	XLOC_011616	gene20128-v1.0-hybrid	o	LG3:8271763-8283499	219	2
TCONS_00036820	XLOC_011638	gene20173-v1.0-hybrid	x	LG3:8508681-8517953	1317	2
TCONS_00036821	XLOC_011638	gene20173-v1.0-hybrid	x	LG3:8508681-8517953	1301	2
TCONS_00036859	XLOC_011645	NA	u	LG3:8568608-8574922	1089	2
TCONS_00036860	XLOC_011645	NA	u	LG3:8568608-8574922	509	3
TCONS_00036955	XLOC_011683	NA	u	LG3:9105598-9112156	310	3
TCONS_00036956	XLOC_011683	NA	u	LG3:9105598-9112156	558	3
TCONS_00036957	XLOC_011683	NA	u	LG3:9105598-9112156	303	2
TCONS_00036958	XLOC_011685	NA	u	LG3:9116719-9118715	977	5
TCONS_00036959	XLOC_011685	NA	u	LG3:9116719-9118715	960	5
TCONS_00036960	XLOC_011685	NA	u	LG3:9116719-9118715	979	4
TCONS_00036961	XLOC_011685	NA	u	LG3:9116719-9118715	923	4
TCONS_00036962	XLOC_011685	NA	u	LG3:9116719-9118715	1162	6
TCONS_00036963	XLOC_011685	NA	u	LG3:9116719-9118715	1056	5
TCONS_00036964	XLOC_011685	NA	u	LG3:9116719-9118715	704	1
TCONS_00036966	XLOC_011687	gene28633-v1.0-hybrid	x	LG3:9130702-9133213	589	2
TCONS_00036968	XLOC_011689	NA	u	LG3:9162937-9166585	1155	3
TCONS_00036969	XLOC_011689	NA	u	LG3:9162937-9166585	1784	2
TCONS_00036970	XLOC_011689	NA	u	LG3:9162937-9166585	1700	2
TCONS_00036971	XLOC_011689	NA	u	LG3:9162937-9166585	1756	2
TCONS_00036974	XLOC_011689	gene28825-v1.0-hybrid	o	LG3:9162937-9166585	1110	3
TCONS_00036975	XLOC_011689	gene28825-v1.0-hybrid	o	LG3:9162937-9166585	994	2
TCONS_00037080	XLOC_011725	gene31146-v1.0-hybrid	o	LG3:9722016-9728245	640	2
TCONS_00037081	XLOC_011725	gene31146-v1.0-hybrid	o	LG3:9722016-9728245	639	2
TCONS_00037085	XLOC_011728	gene31150-v1.0-hybrid	x	LG3:9758201-9762930	439	2
TCONS_00037098	XLOC_011733	gene05313-v1.0-hybrid	o	LG3:9846441-9860457	302	2
TCONS_00037123	XLOC_011745	NA	u	LG3:9929875-9931852	778	5
TCONS_00037144	XLOC_011753	gene03031-v1.0-hybrid	x	LG3:9998907-10005610	664	3
TCONS_00037231	XLOC_011784	gene03091-v1.0-hybrid	x	LG3:10349632-10353271	423	2
TCONS_00037240	XLOC_011789	NA	u	LG3:10402283-10405435	1387	3
TCONS_00037241	XLOC_011789	NA	u	LG3:10402283-10405435	1401	3
TCONS_00037242	XLOC_011789	NA	u	LG3:10402283-10405435	1325	3
TCONS_00037243	XLOC_011789	NA	u	LG3:10402283-10405435	396	2
TCONS_00037264	XLOC_011797	gene03016-v1.0-hybrid	o	LG3:10493809-10501373	684	3
TCONS_00037419	XLOC_011840	NA	u	LG3:11134027-11136305	463	2
TCONS_00037464	XLOC_011849	gene25038-v1.0-hybrid	x	LG3:11239431-11240570	786	2
TCONS_00037482	XLOC_011857	NA	u	LG3:11366785-11367995	583	1
TCONS_00037483	XLOC_011857	NA	u	LG3:11366785-11367995	249	2
TCONS_00037555	XLOC_011874	gene25059-v1.0-hybrid	o	LG3:11679838-11686905	314	2
TCONS_00037595	XLOC_011882	NA	u	LG3:11765567-11765943	249	2
TCONS_00037612	XLOC_011885	gene25082-v1.0-hybrid	x	LG3:11854313-11860422	945	2
TCONS_00037698	XLOC_011925	gene03186-v1.0-hybrid	x	LG3:12449272-12463108	397	2
TCONS_00037746	XLOC_011939	gene03132-v1.0-hybrid	o	LG3:12634250-12637818	371	2
TCONS_00037780	XLOC_011953	NA	u	LG3:12782473-12783382	249	2
TCONS_00037804	XLOC_011968	NA	u	LG3:12958676-12960424	640	2
TCONS_00037824	XLOC_011972	gene03371-v1.0-hybrid	o	LG3:13070798-13074311	571	3
TCONS_00037888	XLOC_011999	gene03344-v1.0-hybrid	x	LG3:13461034-13471568	219	2
TCONS_00037919	XLOC_012010	gene03330-v1.0-hybrid	x	LG3:13579967-13580884	464	2
TCONS_00038002	XLOC_012029	gene03438-v1.0-hybrid	o	LG3:13824086-13828097	292	2
TCONS_00038034	XLOC_012042	NA	u	LG3:14035688-14040157	3679	3
TCONS_00038091	XLOC_012061	NA	u	LG3:14251410-14257850	1712	2
TCONS_00038095	XLOC_012061	NA	u	LG3:14251410-14257850	1913	4
TCONS_00038096	XLOC_012061	NA	u	LG3:14251410-14257850	1814	3
TCONS_00038097	XLOC_012061	NA	u	LG3:14251410-14257850	1982	4
TCONS_00038098	XLOC_012061	NA	u	LG3:14251410-14257850	1338	1
TCONS_00038099	XLOC_012061	NA	u	LG3:14251410-14257850	2623	2
TCONS_00038100	XLOC_012061	NA	u	LG3:14251410-14257850	1651	3
TCONS_00038101	XLOC_012061	NA	u	LG3:14251410-14257850	1885	2
TCONS_00038102	XLOC_012061	NA	u	LG3:14251410-14257850	1901	2
TCONS_00038104	XLOC_012061	NA	u	LG3:14251410-14257850	2111	2
TCONS_00038112	XLOC_012067	NA	u	LG3:14335612-14337409	930	2
TCONS_00038135	XLOC_012072	NA	u	LG3:14395465-14406370	1071	2
TCONS_00038136	XLOC_012072	NA	u	LG3:14395465-14406370	1424	4
TCONS_00038153	XLOC_012080	gene03545-v1.0-hybrid	o	LG3:14458712-14464938	923	3
TCONS_00038202	XLOC_012095	gene03570-v1.0-hybrid	o	LG3:14657014-14666943	339	2
TCONS_00038233	XLOC_012114	NA	u	LG3:14984963-14986050	739	2
TCONS_00038234	XLOC_012114	NA	u	LG3:14984963-14986050	530	3
TCONS_00038255	XLOC_012125	gene27056-v1.0-hybrid	x	LG3:15140321-15146827	571	3
TCONS_00038298	XLOC_012152	NA	u	LG3:15501291-15504233	2042	3
TCONS_00038299	XLOC_012152	NA	u	LG3:15501291-15504233	2085	3
TCONS_00038300	XLOC_012152	NA	u	LG3:15501291-15504233	1305	4
TCONS_00038301	XLOC_012152	NA	u	LG3:15501291-15504233	1981	3
TCONS_00038302	XLOC_012152	NA	u	LG3:15501291-15504233	1862	4
TCONS_00038303	XLOC_012152	NA	u	LG3:15501291-15504233	1810	3
TCONS_00038304	XLOC_012152	NA	u	LG3:15501291-15504233	1537	4
TCONS_00038305	XLOC_012152	NA	u	LG3:15501291-15504233	1260	3
TCONS_00038331	XLOC_012165	NA	u	LG3:15772385-15775537	773	6
TCONS_00038332	XLOC_012165	NA	u	LG3:15772385-15775537	733	6
TCONS_00038416	XLOC_012185	gene23162-v1.0-hybrid	o	LG3:16234596-16252366	790	2
TCONS_00038417	XLOC_012185	gene23162-v1.0-hybrid	o	LG3:16234596-16252366	710	2
TCONS_00038431	XLOC_012195	NA	u	LG3:16482744-16487817	952	2
TCONS_00038437	XLOC_012197	NA	u	LG3:16525700-16528946	1521	3
TCONS_00038458	XLOC_012199	gene28881-v1.0-hybrid	x	LG3:16556679-16570519	296	2
TCONS_00038500	XLOC_012206	NA	u	LG3:16696298-16698877	1089	5
TCONS_00038503	XLOC_012206	NA	u	LG3:16696298-16698877	1263	3
TCONS_00038504	XLOC_012206	NA	u	LG3:16696298-16698877	1684	3
TCONS_00038506	XLOC_012206	NA	u	LG3:16696298-16698877	1419	3
TCONS_00038507	XLOC_012206	NA	u	LG3:16696298-16698877	2372	3
TCONS_00038510	XLOC_012206	NA	u	LG3:16696298-16698877	2017	3
TCONS_00038584	XLOC_012232	NA	u	LG3:17308902-17309485	495	2
TCONS_00038590	XLOC_012236	NA	u	LG3:17373868-17377066	646	2
TCONS_00038716	XLOC_012271	gene21080-v1.0-hybrid	x	LG3:17864435-17867570	632	3
TCONS_00038717	XLOC_012271	gene21080-v1.0-hybrid	x	LG3:17864435-17867570	1595	2
TCONS_00038737	XLOC_012276	NA	u	LG3:17908869-17917627	551	5
TCONS_00038738	XLOC_012276	NA	u	LG3:17908869-17917627	1238	4
TCONS_00038739	XLOC_012276	NA	u	LG3:17908869-17917627	2448	5
TCONS_00038740	XLOC_012276	NA	u	LG3:17908869-17917627	2422	5
TCONS_00038742	XLOC_012278	NA	u	LG3:17947981-17948379	307	2
TCONS_00038743	XLOC_012279	gene21553-v1.0-hybrid	x	LG3:17950464-17953443	1039	5
TCONS_00038744	XLOC_012279	gene21553-v1.0-hybrid	x	LG3:17950464-17953443	958	6
TCONS_00038745	XLOC_012279	gene21553-v1.0-hybrid	x	LG3:17950464-17953443	961	6
TCONS_00038746	XLOC_012279	gene21553-v1.0-hybrid	x	LG3:17950464-17953443	920	6
TCONS_00038747	XLOC_012279	gene21553-v1.0-hybrid	x	LG3:17950464-17953443	898	5
TCONS_00038748	XLOC_012279	gene21553-v1.0-hybrid	x	LG3:17950464-17953443	884	5
TCONS_00038753	XLOC_012283	NA	u	LG3:17989270-17993813	978	7
TCONS_00038754	XLOC_012283	NA	u	LG3:17989270-17993813	903	7
TCONS_00038755	XLOC_012283	NA	u	LG3:17989270-17993813	802	5
TCONS_00038756	XLOC_012283	NA	u	LG3:17989270-17993813	884	5
TCONS_00038758	XLOC_012283	NA	u	LG3:17989270-17993813	1072	7
TCONS_00038759	XLOC_012283	NA	u	LG3:17989270-17993813	1150	7
TCONS_00038788	XLOC_012291	gene21570-v1.0-hybrid	x	LG3:18087956-18091560	242	2
TCONS_00038795	XLOC_012296	gene23174-v1.0-hybrid	x	LG3:18198608-18209336	1510	2
TCONS_00038905	XLOC_012321	NA	u	LG3:18636492-18644741	4054	2
TCONS_00038921	XLOC_012326	gene25291-v1.0-hybrid	x	LG3:18756612-18760716	685	4
TCONS_00038954	XLOC_012340	gene25288-v1.0-hybrid	o	LG3:18967577-18977773	1769	4
TCONS_00038972	XLOC_012347	gene25329-v1.0-hybrid	x	LG3:19101025-19103665	239	2
TCONS_00038979	XLOC_012350	NA	u	LG3:19131798-19140518	203	2
TCONS_00039179	XLOC_012403	gene28066-v1.0-hybrid	x	LG3:19939823-19948100	311	2
TCONS_00039195	XLOC_012407	NA	u	LG3:20018365-20019109	574	2
TCONS_00039198	XLOC_012410	gene28081-v1.0-hybrid	x	LG3:20029643-20035105	504	2
TCONS_00039213	XLOC_012419	gene28101-v1.0-hybrid	x	LG3:20128005-20134390	1226	2
TCONS_00039315	XLOC_012444	gene28156-v1.0-hybrid	x	LG3:20425850-20428361	352	2
TCONS_00039318	XLOC_012447	NA	u	LG3:20438447-20439279	476	2
TCONS_00039321	XLOC_012449	gene28161-v1.0-hybrid	o	LG3:20442653-20448034	1944	2
TCONS_00039330	XLOC_012455	gene28168-v1.0-hybrid	x	LG3:20493737-20498585	516	2
TCONS_00039423	XLOC_012480	gene28217-v1.0-hybrid	x	LG3:20778857-20794068	597	1
TCONS_00039436	XLOC_012486	gene28230-v1.0-hybrid	x	LG3:20846161-20850872	1051	1
TCONS_00039440	XLOC_012489	gene28234-v1.0-hybrid	x	LG3:20853626-20867665	1227	5
TCONS_00039441	XLOC_012489	gene28234-v1.0-hybrid	x	LG3:20853626-20867665	533	3
TCONS_00039442	XLOC_012489	gene28234-v1.0-hybrid	x	LG3:20853626-20867665	1943	2
TCONS_00039443	XLOC_012490	gene28235-v1.0-hybrid	o	LG3:20868166-20882623	364	2
TCONS_00039464	XLOC_012502	gene28263-v1.0-hybrid	o	LG3:21023297-21026544	304	2
TCONS_00039465	XLOC_012502	gene28263-v1.0-hybrid	o	LG3:21023297-21026544	300	2
TCONS_00039467	XLOC_012504	gene28567-v1.0-hybrid	x	LG3:21048080-21053615	1586	2
TCONS_00039471	XLOC_012507	gene28569-v1.0-hybrid	x	LG3:21078576-21082884	1908	2
TCONS_00039472	XLOC_012508	NA	u	LG3:21114674-21117509	778	3
TCONS_00039551	XLOC_012531	NA	u	LG3:21392822-21403348	946	2
TCONS_00039614	XLOC_012545	gene28516-v1.0-hybrid	x	LG3:21580943-21589743	502	2
TCONS_00039615	XLOC_012545	gene28516-v1.0-hybrid	x	LG3:21580943-21589743	504	2
TCONS_00039622	XLOC_012552	NA	u	LG3:21656916-21665057	4795	2
TCONS_00039733	XLOC_012586	gene07967-v1.0-hybrid	o	LG3:22116505-22119505	399	2
TCONS_00039802	XLOC_012613	NA	u	LG3:22463802-22464457	323	2
TCONS_00039820	XLOC_012621	NA	u	LG3:22502974-22504187	279	2
TCONS_00039822	XLOC_012623	gene07896-v1.0-hybrid	x	LG3:22506540-22519353	393	2
TCONS_00039823	XLOC_012623	gene07896-v1.0-hybrid	x	LG3:22506540-22519353	389	2
TCONS_00039837	XLOC_012627	gene07904-v1.0-hybrid	x	LG3:22564149-22572063	505	2
TCONS_00039847	XLOC_012632	NA	u	LG3:22629812-22632475	585	2
TCONS_00039849	XLOC_012632	gene07910-v1.0-hybrid	x	LG3:22629812-22632475	651	4
TCONS_00039853	XLOC_012634	gene07913-v1.0-hybrid	x	LG3:22637738-22646980	1504	2
TCONS_00039861	XLOC_012641	gene07924-v1.0-hybrid	x	LG3:22738095-22754809	1067	2
TCONS_00039896	XLOC_012648	NA	u	LG3:22843800-22848559	1469	2
TCONS_00039925	XLOC_012660	NA	u	LG3:23044149-23045644	558	5
TCONS_00039926	XLOC_012661	gene30064-v1.0-hybrid	x	LG3:23046360-23050772	1008	5
TCONS_00039927	XLOC_012661	gene30064-v1.0-hybrid	x	LG3:23046360-23050772	1497	4
TCONS_00039928	XLOC_012661	gene30064-v1.0-hybrid	x	LG3:23046360-23050772	1088	5
TCONS_00039929	XLOC_012661	gene30064-v1.0-hybrid	x	LG3:23046360-23050772	902	5
TCONS_00039930	XLOC_012661	gene30064-v1.0-hybrid	x	LG3:23046360-23050772	1031	6
TCONS_00039931	XLOC_012661	gene30064-v1.0-hybrid	x	LG3:23046360-23050772	824	5
TCONS_00039932	XLOC_012661	gene30064-v1.0-hybrid	x	LG3:23046360-23050772	1436	5
TCONS_00039933	XLOC_012661	gene30064-v1.0-hybrid	x	LG3:23046360-23050772	1154	6
TCONS_00039934	XLOC_012661	gene30064-v1.0-hybrid	x	LG3:23046360-23050772	1792	4
TCONS_00039935	XLOC_012661	gene30064-v1.0-hybrid	x	LG3:23046360-23050772	1356	6
TCONS_00039936	XLOC_012661	gene30064-v1.0-hybrid	x	LG3:23046360-23050772	1051	6
TCONS_00039937	XLOC_012661	gene30064-v1.0-hybrid	x	LG3:23046360-23050772	968	6
TCONS_00039938	XLOC_012661	gene30064-v1.0-hybrid	x	LG3:23046360-23050772	1690	5
TCONS_00039939	XLOC_012661	gene30064-v1.0-hybrid	x	LG3:23046360-23050772	1876	5
TCONS_00039940	XLOC_012661	gene30064-v1.0-hybrid	x	LG3:23046360-23050772	2100	4
TCONS_00039941	XLOC_012661	gene30064-v1.0-hybrid	x	LG3:23046360-23050772	1305	5
TCONS_00039942	XLOC_012661	gene30064-v1.0-hybrid	x	LG3:23046360-23050772	2102	5
TCONS_00039943	XLOC_012661	gene30064-v1.0-hybrid	x	LG3:23046360-23050772	1884	5
TCONS_00039944	XLOC_012661	gene30064-v1.0-hybrid	x	LG3:23046360-23050772	1233	5
TCONS_00039945	XLOC_012661	gene30064-v1.0-hybrid	x	LG3:23046360-23050772	2189	5
TCONS_00039946	XLOC_012661	gene30064-v1.0-hybrid	x	LG3:23046360-23050772	1533	5
TCONS_00039947	XLOC_012661	gene30064-v1.0-hybrid	x	LG3:23046360-23050772	1404	5
TCONS_00039948	XLOC_012661	gene30064-v1.0-hybrid	x	LG3:23046360-23050772	1812	5
TCONS_00039949	XLOC_012661	gene30064-v1.0-hybrid	x	LG3:23046360-23050772	1298	6
TCONS_00039950	XLOC_012661	gene30064-v1.0-hybrid	x	LG3:23046360-23050772	1296	5
TCONS_00039951	XLOC_012661	gene30064-v1.0-hybrid	x	LG3:23046360-23050772	1726	3
TCONS_00039952	XLOC_012661	gene30064-v1.0-hybrid	x	LG3:23046360-23050772	1283	5
TCONS_00039953	XLOC_012661	gene30064-v1.0-hybrid	x	LG3:23046360-23050772	1588	6
TCONS_00039964	XLOC_012669	gene30181-v1.0-hybrid	x	LG3:23199773-23207956	1290	4
TCONS_00039965	XLOC_012669	gene30182-v1.0-hybrid	x	LG3:23199773-23207956	530	4
TCONS_00040011	XLOC_012684	gene30218-v1.0-hybrid	x	LG3:23373398-23375406	365	2
TCONS_00040012	XLOC_012685	NA	u	LG3:23381734-23382705	517	2
TCONS_00040025	XLOC_012693	gene27199-v1.0-hybrid	x	LG3:23519057-23521056	347	1
TCONS_00040039	XLOC_012699	gene27207-v1.0-hybrid	o	LG3:23558003-23566508	435	2
TCONS_00040213	XLOC_012773	gene27321-v1.0-hybrid	x	LG3:24345277-24354500	287	2
TCONS_00040215	XLOC_012774	gene27323-v1.0-hybrid	o	LG3:24358297-24365366	1058	1
TCONS_00040371	XLOC_012831	gene30053-v1.0-hybrid	x	LG3:25228173-25236247	328	2
TCONS_00040373	XLOC_012833	NA	u	LG3:25237831-25240004	584	3
TCONS_00040443	XLOC_012857	gene10464-v1.0-hybrid	o	LG3:25515053-25526001	248	2
TCONS_00040472	XLOC_012865	NA	u	LG3:25665919-25666770	732	2
TCONS_00040473	XLOC_012866	NA	u	LG3:25666834-25675195	772	2
TCONS_00040474	XLOC_012866	gene10375-v1.0-hybrid	x	LG3:25666834-25675195	935	6
TCONS_00040480	XLOC_012866	gene10375-v1.0-hybrid	x	LG3:25666834-25675195	953	6
TCONS_00040482	XLOC_012866	gene10375-v1.0-hybrid	x	LG3:25666834-25675195	894	5
TCONS_00040486	XLOC_012866	NA	u	LG3:25666834-25675195	499	2
TCONS_00040490	XLOC_012870	gene10383-v1.0-hybrid	o	LG3:25708941-25713818	329	2
TCONS_00040507	XLOC_012880	gene10364-v1.0-hybrid	x	LG3:25818076-25818739	472	1
TCONS_00040550	XLOC_012900	gene16832-v1.0-hybrid	x	LG3:26329110-26335544	381	2
TCONS_00040551	XLOC_012900	gene16832-v1.0-hybrid	x	LG3:26329110-26335544	384	2
TCONS_00040552	XLOC_012901	NA	u	LG3:26342243-26344283	542	3
TCONS_00040553	XLOC_012901	NA	u	LG3:26342243-26344283	825	4
TCONS_00040554	XLOC_012901	NA	u	LG3:26342243-26344283	944	4
TCONS_00040630	XLOC_012917	NA	u	LG3:26554546-26562600	1443	4
TCONS_00040631	XLOC_012917	NA	u	LG3:26554546-26562600	1450	4
TCONS_00040632	XLOC_012917	NA	u	LG3:26554546-26562600	1380	3
TCONS_00040633	XLOC_012917	NA	u	LG3:26554546-26562600	1743	2
TCONS_00040634	XLOC_012917	NA	u	LG3:26554546-26562600	978	5
TCONS_00040651	XLOC_012923	gene14090-v1.0-hybrid	x	LG3:26653995-26658408	1603	2
TCONS_00040726	XLOC_012948	NA	u	LG3:26848353-26849478	833	3
TCONS_00040727	XLOC_012948	NA	u	LG3:26848353-26849478	883	3
TCONS_00040760	XLOC_012951	NA	u	LG3:26945261-26951858	1072	3
TCONS_00040765	XLOC_012953	gene14137-v1.0-hybrid	x	LG3:26961402-26971687	763	2
TCONS_00040766	XLOC_012953	gene14137-v1.0-hybrid	x	LG3:26961402-26971687	1072	2
TCONS_00040777	XLOC_012959	gene14152-v1.0-hybrid	x	LG3:27055293-27055816	284	2
TCONS_00040801	XLOC_012970	gene14169-v1.0-hybrid	x	LG3:27142557-27147614	1059	2
TCONS_00040802	XLOC_012970	NA	u	LG3:27142557-27147614	408	1
TCONS_00040861	XLOC_012981	gene13954-v1.0-hybrid	o	LG3:27277579-27283367	653	2
TCONS_00040862	XLOC_012982	gene13956-v1.0-hybrid	o	LG3:27289189-27297225	293	2
TCONS_00040889	XLOC_012997	gene13983-v1.0-hybrid	o	LG3:27450837-27465972	697	2
TCONS_00040895	XLOC_012998	gene13988-v1.0-hybrid	o	LG3:27490039-27496007	1817	2
TCONS_00040985	XLOC_013031	NA	u	LG3:27942735-27963056	630	2
TCONS_00040986	XLOC_013031	NA	u	LG3:27942735-27963056	400	1
TCONS_00040997	XLOC_013032	NA	u	LG3:27963207-27970354	627	1
TCONS_00041043	XLOC_013054	NA	u	LG3:28205438-28206232	251	2
TCONS_00041047	XLOC_013058	NA	u	LG3:28222661-28223714	1053	1
TCONS_00041052	XLOC_013062	NA	u	LG3:28274768-28275325	557	1
TCONS_00041071	XLOC_013074	NA	u	LG3:28396704-28398859	1061	2
TCONS_00041072	XLOC_013074	NA	u	LG3:28396704-28398859	1302	1
TCONS_00041142	XLOC_013085	gene24823-v1.0-hybrid	x	LG3:28505337-28518273	1343	2
TCONS_00041143	XLOC_013085	gene24825-v1.0-hybrid	o	LG3:28505337-28518273	1340	2
TCONS_00041154	XLOC_013088	gene24834-v1.0-hybrid	x	LG3:28548773-28575171	886	2
TCONS_00041155	XLOC_013088	gene24835-v1.0-hybrid	x	LG3:28548773-28575171	403	2
TCONS_00041210	XLOC_013103	gene01188-v1.0-hybrid	o	LG3:28797515-28803679	211	2
TCONS_00041466	XLOC_013174	NA	u	LG3:29529858-29543309	3790	1
TCONS_00041483	XLOC_013176	gene20517-v1.0-hybrid	o	LG3:29562330-29572436	3429	3
TCONS_00041511	XLOC_013179	NA	u	LG3:29615621-29625134	854	2
TCONS_00041512	XLOC_013179	NA	u	LG3:29615621-29625134	892	1
TCONS_00041513	XLOC_013180	NA	u	LG3:29627487-29631162	1372	3
TCONS_00041514	XLOC_013180	NA	u	LG3:29627487-29631162	751	3
TCONS_00041515	XLOC_013180	NA	u	LG3:29627487-29631162	761	4
TCONS_00041516	XLOC_013180	NA	u	LG3:29627487-29631162	684	2
[truncated: 3,890 more rows]
