# Supplementary material for: Global identification and analysis of long non-coding RNAs in diploid strawberry Fragaria vesca during flower and fruit development
Source: BMC Genomics. 2015 Oct 19;16:815. doi: 10.1186/s12864-015-2014-2 (PMC4617481; doi:10.1186/s12864-015-2014-2)
Supplement: Additional file 6: — The sequences of 335 unigenes in the .fasta format. (FASTA 223 kb) [file 12864_2015_2014_MOESM6_ESM.fasta]

>Fragaria_Contig1
TTATAGAGTCTAAATCTCTATAAATCCTTATCTAACTTGGAGGATACTCCCTAACTAAGTTAGACAACTAATCCCAAACTAAGTTGGAAAACTATTCTCCTAACAAGCTAGAAAAGTTATATCCTTAACTAACTTGGAGAAGGAATCGGCTAATCCCTAAAAGGCTAGGATACACCCGTATCATGGCTCCCCCTTTTAGGAACTTAAAACTCTCGTTTAAGTTAAAACTGGAGATTAGGAAACTCAATAGTTCCCTTCTCTTTGCTGAACCA
>Fragaria_Contig2
GTAAACAGAACAACATTAGTCTGGGAGAAATTAGCAGTAAAACTGATTAAATTTGCAACAATGCATTACCAAAACAACACACATCCTGCGACTAAAGAGCTAAAAGAGAAGGCTCAACTGGATACACTAAAAAGTACTGTTATTTCATAAGAAAATCACAAGAGTACACAAGGTTACATATTGACAGACACATTGCCAATGACGAGGCAGAAGCTGGAAAGAATCTAAACTATGATACAACTCTTCGTATGAAGATTGCACATCAAGCTAATGGACTTGTAATGCATCTAACACCTGTTAC
>Fragaria_Contig18
AATTCGGCACGAGGCTCGTCTAGGAATTGAATTCGTGTGATCCAATTTCTGTTTGTGCTTNAATTCGGCACGAGGCTCGTCTAGGAATTGAATTCGTGTGATCCAATTTCTGTTTGTGCTTNTAAATTCTGTTTGACTCTGAAAGTTTCAATTATTTTAAATTTGCATTTGTACTTTAATGANCNTGAAAGATTATGTCTTTCATTTGGTACGCAAGTTTTGGGAAATATATCTCAGTTAGTANTTTTGCTTGAACGATATGTTTGCTGTTGAAGGCCTAATTTAAGTTATCAGAAAGCTTTTCNTTTN
>Fragaria_Contig34
AATTCGGCACGAGGTAGGAATTGAATTCGTGTGATCCAATTTCTGTTTGTGCTTTAAATTNAATTCGGCACGAGGTAGGAATTGAATTCGTGTGATCCAATTTCTGTTTGTGCTTTAAATTNCTGTTTGACTCTGAAAGTTTCAATTATTTTAAATTTGCATTTGTACTTTAATGACTGAAAAGATTATGTCTTTCATTTGGTACGCAAGTTTTGGGAAATATATCTCAGTTAGTATTTTGCCTTGAACGATATGTTTGCTGTTGAAGGCCTAATTTAAGTTATCAGAAAGCTTTTCTTTANNCGAAGTGTCTTCAACATATAACTCTAGCCAAATCATATCACATTTTCACN
>Fragaria_Contig43
GTTACATTTGCTAAAACAATAATGAACAGTAAGCTGTCTGCTGAAATCATATAGATGGTGNGTTACATTTGCTAAAACAATAATGAACAGTAAGCTGTCTGCTGAAATCATATAGATGGTGNCGGACTGAAGAGGATTGATTAATGCCGGAGTGCTTGTATGGTTGTATTTTAGTTATTCTTGTTTCATCTGCTAAGAAAATAATGAACTGTAAACTGATTTTGTCTGCTGAAATAAGGTATGTGAAATTGAATTTTA
>Fragaria_Contig48
AATTCGGCACGAGGGTGATCTTTATGTGGATAATATGTAATATTGCTTCATCTTGTTTCANAATTCGGCACGAGGGTGATCTTTATGTGGATAATATGTAATATTGCTTCATCTTGTTTCANCTGGAGATTTAGCAGGGTTCCAACTTCAAGGTGAACAGCTAGCTATACGATGTTGTGATTNATTGTAATGTTTGATGCATAGAATAAGAGTTCATTCAGAATTGTACTTGTGGCCATTGTANATGCAAACAGCAATACTTCGTTATATTCTCTCATATGGCCTTCGCCAAAACATTATCAATANGTACATTTTTAATN
>Fragaria_Contig56
AATTCGGCACGAGGGNCAATTNGAGAGATGTGATTCATCGGGTTTTCATATACCTAAAACNAATTCGGCACGAGGGNCAATTNGAGAGATGTGATTCATCGGGTTTTCATATACCTAAAACNTTTCAGATGGGGACTGAATTCTGTGTGTTTCTAGTGATCTTTCTCCTTAATAATGTAATACCACTTTATTAAGTGCCTAAATTGCCTATCAATATATTGCTCCTTTCACAAATTTAGN
>Fragaria_Contig60
AATTCGGCACGAGGGGATAATAAGGAGAAGGATAAGGAGGAGAGTCAAGCTTCTTAGGAGNAATTCGGCACGAGGGGATAATAAGGAGAAGGATAAGGAGGAGAGTCAAGCTTCTTAGGAGNAATCAACTGCCTTGGATTATGTTATTTATTCAATGTGAAAGTTTTTTGATTATGCCTTTANCATTGTTAAGTCTGACCATGTTTGATTCGACCCCCCTTGTGATACACTGGATAGTTATCTNTTTATCCGTGGTTTTAAATCTAGTTTTACTATTTTCTGN
>Fragaria_Contig70
GCAGACAATGCCTGAAACCATGTCATATATTATACCNAAAAGAGGAACCGATACAGGGATAACTAAGTGACTTAGTAGAACACAATATGCTCAATCANAAATATTTAGTCGTACAGCAATTTTGCAGATTGAGTTCTCAAGGTTTTGCTTTCATTCTTNCAATACTTTCTCAACAGACTTCTCTCTTTTCGATATAGCTCTTACTACAGCTTTCTTCTTNCCGAGCATTTTTGGTTCTCTTCATTTGTCTTCCCTTAATCTTTAAATTGGAAGCAGCACCNACTTGGGTTTTGCGCTCCAGACTCCCATGCCTCGTGCN
>Fragaria_Contig74
AATTCGGCACGAGGGAAAGAACATGTGTGGTATTGCAACTTGTGCTTCTTACCCGGTTGTNAATTCGGCACGAGGGAAAGAACATGTGTGGTATTGCAACTTGTGCTTCTTACCCGGTTGTNCGCTTAAGTCGATCTCTTCTCAGAAGCAATGGTGATCTTTATGTGGATAATATGTAATATNTGCNTTCATCTTGTTTCACTGGAGATTTAGCAGGGTTCCAACTTCAAGGTGAACAGCTAGNCTATACGATGTTGTGATTATTGTAATGTTTGATGCATAGAATAAGAGTTCATTCAGAATTTGTACTTGTGGCCATTGTAATGCAAACAGCAAGACTTCGTTATATTCTCTCATATGGCTTCCGCCAAAACATTATCAATAGTACATTTTTAATAATACTTGATATTACTTGGTTCN
>Fragaria_Contig89
NNACTGGAGAAGCTAAAAACTAATGCATTTCTATCTCAAGNGAACTGTTCCTGAATTTTTGTATATATGTACAGGAAACATACATGTATCTACCTTCTAATNCAAATTAAGGAACTAACTAATTCCGCAAGTCCAGCCAGATACAATTGGAGAGTACAACTTNCCTGTTCCAGACTTCACTATAATTGACAAAATTTCTAACTTCCCAGTCGGGCAGCAACTCACCTAGATCGACAAAACAGACAAGAAACAAAGAACAAAGAACAAAGAAAGCACACTTCTCTTTCAATTACACTACTGCTCAACAAACTGGGAAGTTGCATTACAAGAACACAGCTGCCAGATGCTTTGAACAGAGAAGCATTTACAAGATGATGTTTGATGCATACTTTCCTTGGAAACCCAATGATGGCTGATGCAAGAAACCACGAAATTCTTACACACTCCTTGAATGCATTCAGTTAGTCTCCTCAATCCCTCGGTCTATTCTCTCGCAGTTCTTGAGTTGACAACTAAGGATACAAACCACTAAGGAGCTCACAATCTACAAACCATTTCTTCAACAGGAACATCATTCTTTCTCTTGCCTGCTGGGTATGAAATTCCATCACCACGCAGCGGCTCATTCTACCAAACACGGTTACGCATATAAACCTTGGATAAGAGTGCCAGTACGCGGGGGGGGTCTGCCAAATCTAAACATGCTCTTCATCTCTGCGCACCTGCTTCTCTGACTCTGCTCGCTCTTCTCGCCTCTCTCGATTTCCATCCCTCTTCCGGCAATCTATTGCGCACCCAATGTCTTTTGATCTGAACGAGACACATTCATCAGTTATTAGAGAGTTCTCTTTCATGAACCGAGGGAGGCTCTGGTTCTCGTGGAGGGTGTTTTTCCGGCACTGGACTTGACACTCTTTGAGTCCTTTTTCTCTAGGGTTGTTGTTTATAAACTCGATTTTACTGCTTTTTTCTCTTCTGTACTCCATACTTCATATAATTTTTAGTGTGTGAAAAGCAGTATTCATTGGGAGAGGGTTGAATTGCTATTATTTGCCTCACGTCTTGTGAGGAATTTGGACATTGGGGAGGATCATTCTTATATATTGGGGACTTTTCATCTGGATTCTGTGATGGGGAAATCATCTTTGCCTCCTGGGTTTCGGTTTAATCCTACTGAGGTTGAAGTTGGTACCAATACTATTTGAAGAGGAAAAAATGGGGAAAAAACTCCTGGTAAGGT
>Fragaria_Contig95
TTGGTAGTCGCAGCTGTGATGGAGGCAGCATATTTATTCAGCAGATCTAAACACAAGCAANTTGGTAGTCGCAGCTGTGATGGAGGCAGCATATTTATTCAGCAGATCTAAACACAAGCAANACTTAGTATAATGAACGTGTTCAGTTTTTGATTTTCTTTTTCATTTCATTTGTGTTTGTANTTTGGCTAGTGACCAGAAATAATGAATTCATAATGTTCTTACAAATNAATTCGGCACGAGGTTTGGCTAGTGACCAGAAATAATGAATTCATAATGTTCTTACAAATNTTGCTGCAATGCCATTCGGTGATATTTAGTCTN
>Fragaria_Contig100
AATTCGGCACGAGGCAACACGGCAAGAAGTCTAAACTAAAACCATTCGATTCAAGATCAANAATTCGGCACGAGGCAACACGGCAAGAAGTCTAAACTAAAACCATTCGATTCAAGATCAANATGCTCGTCACCCTTGGATCAAATCAATGTCGGAAATCGAATCAGAGGAAATTCATGTAANAAGAATACCCACAGAGATTGTAACTCATAAATTCATCAATACAAATATATTATTTTGTN
>Fragaria_Contig110
AATTCGGCACGAGGCTCAAGGACACTTCCGGCCCTTCACTCAACATTCTGATCAAACTCANAATTCGGCACGAGGCTCAAGGACACTTCCGGCCCTTCACTCAACATTCTGATCAAACTCANTGGCAGTTGAGTCCTTGGTGTTTGCACCATTCTTTGCGGCTCATGGAGGCCTACTCTTCANAATGGCTATGAGATCGAGTTGTAACAGAAATCAGGTTAACTTCAGTAAATATGTATATATNTTACTGGGTGAGCAGTGTATCAAGTATGGCTACTAATTTCCAATTTTACTACAACTAAAANTGATGCATTGGCATCCCTTCTGAATCTGCATTCTAGAATTTCTGTTTCTCAGTCACTATTNTCATTTATGTATATGGAGACCTCTTCTATGTCGAATCCATGGCTTTAATN
>Fragaria_Contig117
AATTCGGCACGAGGATTGCACTCAGCTTGCTTCTTAACGCCTGTGGAAACCAGGTCCCAAGAAATCGGCACGAGGATTGCACTCAGCTTGCTTCTTAACGCCTGTGGAAACCAGGTCCCAAGGAGGGTTCCAATGTTCCTAGACTAAAATTAAGGAAAAAAATAAGTATTATTTTCTTTAATTTTCCACTATTCTATATATAGCTCTAATTTCTTGTTAAGCAGAGTGTGCAATTATTATGTAAAGGTGTGAGTAGTACGTATTGGTGGGTTTGCNTTGAATTATGCAGTGGAGTGATTGGTGAANTAAGTGTCACTCAGTATTGTTTACTATACTATGTAATCATATCTGGGATGAAATGTAAAAGTTCTATTATNTCAGTATTGTTTACTATACTATGTAATCATATCTGGGATGAAATGTAAAAGTTCTATTATNTTN
>Fragaria_Contig123
TGCCGAATTCGGCACGAGGGTCAATTTGAGAGATGTGATTCATCGGGTTTTCATATACCTAAGACGAATTCGGCACGAGGGTCAATTTGAGAGATGTGATTCATCGGGTTTTCATATACCTAAAAACTTTAAGATGGGGACNTGAATTCTGTGTTTTGAGTGATCTTTCTCCTTAATAATGTAAAAACACTTATTAAGTGCCTAAATTGCCTATCAATATATTGCTCCTTTCACAAATTTAGN
>Fragaria_Contig124
AATTCGGCACGAGGCCATGGTGAAATAGTTATTGGAATATTGGTGTAGGCACCAAAATTGNAATTCGGCACGAGGCCATGGTGAAATAGTTATTGGAATATTGGTGTAGGCACCAAAATTGNTTTCCTGATTTGAGTTGTTGGAAGAATGTATTTATATGGGACCAGACCCTTTATTTCAGTGGTACTCTTCAATTCCTTGTAATTTGACTTCAACTGAATCCGTCCAGTCTTTAATAGCACATTTTCATTTAAGATCGACAAAAACACTATTTGATTGTCN
>Fragaria_Contig132
AATTCGGCACGAGGAAATCGTCAACACGATAAGAAGTTCAAACTACAACAGTTCAATTCANAATTCGGCACGAGGAAATCGTCAACACGATAAGAAGTTCAAACTACAACAGTTCAATTCANAGATTAAGTGCTCGTCACCCTTAGATCAAATCAACGTCGGAGATCAAANTCAGAGGACATTNCTTGTTAAAAGAATACCCACAGAGATTGTAACCCGCAAATTCAATCAATAAAAATATATTNATTTTGTN
>Fragaria_Contig136
AATTGGCACGAGGCTCTCTCTCTCTCTCTACCGTCGAAGACTCCTCGATGACCTCCGCTTNAATTGGCACGAGGCTCTCTCTCTCTCTCTACCGTCGAAGACTCCTCGATGACCTCCGCTTCGGTCTCGACTGCATCCCATCAACGCAAAGGTCAAACCGATTCCGACGACGTGGTCTACCTCCTCCTCTCTCTCTCTCTTCTCTTTCTCTCTCTTGCTCCTCCGATTACATCATTTCTCCGATAAAGATCTGAAGCCATGTTTGTGGCTCAGAAACTGAAGGAGGCGGAGATTACCGAGCAGGACTCGCTTCTTCTGTGACTATTATTGATTGAGTGGACTGCTGTGAATTGAGAATGAGNTACCGGAGGAGTTCCAAGTTTCAAATTCGATAGAAATCGAGTGGACGAGACATCACGAAANTTGTGTTCTGATAGTGTAGGAAATGAATGGGATCAAGATTTATAATTATGTCTCAGTTTCNATTGTATGATAGTATATTTTCAACAGTGATAGTATATTTTCGTCATTATGATGGTATATTNTCTCACACTATAATAGTATATTTTTGACACAN
>Fragaria_Contig140
AATTCGGCACGAGGTATATTTGTATACATAATTTTGCAGTTTTTTTTTAATATTCAATCANAATTCGGCACGAGGTATATTTGTATACATAATTTTGCAGTTTTTTTTTAATATTCAATCANTGTAGAAATCATGAGAAAAAAAAAGATTGTAGAGAAAATAAAACATATTTATATTATATTNTGCTGTATATTTGTAGCGCTAGCTCTACTCTCTTTGTATATTGCAGTTATATATTCAAATNCATCATAGAAAAATTACTTN
>Fragaria_Contig143
AATTCGGCACGAGGAAGGACTCCAAAGCTGCACTGGGCATGTCTCACTTATAAATGGAGGNAATTCGGCACGAGGAAGGACTCCAAAGCTGCACTGGGCATGTCTCACTTATAAATGGAGGNATCATGGTCTGGTTGTCGAAATCCAAAATTATGATTGACTATCTGAATAGAGAAGCTGCNNTGTCAAGATTTGAGGGCATAATTCATGACATCTTTCTACTTGCAAGCATCAGACGTGTTCNTGTTAGTCTCATATTCCAAGGGACTGTTATAAGGTAACTCTAATGATTACGGCAATGATTNTTCAATCATGATTAACGTTTGACATGTTGTGAATGTTACTGCTAAAACTGGAACCAGAATNTTGTAAATGGCTGGGATTTAAAACAATGGCCTAATTTCATTTAAAATGGGTAAAAAAGCTNTAGAGTTTTTGAAGTN
>Fragaria_Contig144
AATTCGGCACGAGGATTTCTTTTGATGGTACAACTCGCAGCATTGATCCGAGTTGTGCTCNAATTCGGCACGAGGATTTCTTTTGATGGTACAACTCGCAGCATTGATCCGAGTTGTGCTCNTCTATCTTCTGTCATCTCCAAATCCAACACATAGTTTGGTGAACACCAGTCTAAGCCACANTGGTTCAGCCCAATGTAGTCACCAGTACAGATTCAGGTCATCAGCAACTCCAAATGAAGANGTTTCTTTGAACTCCCATCATATTCCTCGAATAATCATGTGGAGGACAAGTACNTGTCTANTCCTGATGGCTTGCTGGCAACTGGGGCTCAATATTTCAATATGAATCATCCTTTTATATATTGAATAAGTATCTGCTGGGAGATAGTAAACTACATATTATTCAGAACTCCCCAAGCTTTCAGTAGTTTTGCCAAGTTTGTCATTCTTTCCTCCCAGCCTGATACAAGGTTGTTATTCTGAACTCTCTAAACACTTCATGTTTGTATTTGTGTTTTGACGAATAAAGTACCTAACTGATCAACCTTTTTTTGT
>Fragaria_Contig145
TGTTACTGAACAATACAATGTGCNTGAAATCTGCAATACATGGAAAACAAGGACTAAAGGCTTCTACCCCGAATGTTTCTTTGTNCACAAACATGGATTTAGTTTATCTTTCAGCACTATTCATTATTACTCAGCTTTTATAATCNAGACTAGATTCTTACCTTGCAACTCCTGACCAAAGTCCCAGTGGTCCTTCAACAGCACAANGTATGCACTGCGCCAAGAAGATCTAATTTTGTAAGTTCACCATCTATTAGATGGATTCTTNTTTGTGGATATATTTAGGCAAGAGCTGAATTCTTAAGAAATTGGAGCTGTCTCAAAATGGNTTCAGTTTTCAGGTGTATACTGTACAGATGGAGTCAGTTGTTGACAAACATTGTAAATTGNAACTTTAGTTACTTTGTAGTAGAGAATTAGTTTAAAGCCAATTTCGCAGC
>Fragaria_Contig149
GGTGCATTGACAGTGTTGGCTGATTTCATGGGTGCAATNTGGTTCTGGAACAGGGATCCTGCTTGCAGTGACCATCATCTATCAGTACTTCGAGACATTNTGAGAAAGAGAGAGCCAGTGAGCTCGGTTTCTTTGGTTTCTAAGTGTTTGTTGCTGCTAANATGGTTAGTTGTGCCAATGACAATTTTGGTGTGTTGAGAGATGTAAGTAGGTTTAACAGCNGAAGTTCAAGATATTAGGCTAGTCTCTTATCACTCCTGTCCTTAGAATACCAAGCAATGANAATCCTCTAAAAAAATAGTGTTATATGGTTGTTTTCCGCTTTCTTTTCCCCCCACTCCTGNGTTCATTGTCAAGTACCATTTGGATCTATGTAACACTATCAGGTCCTATGGATCTTTATANAGTTTTATCTTTTTTAAGGACCCCTTTN
>Fragaria_Contig155
AATTCGGCACGAGGGTCTGACTTGCTGTGCATCATTTATCAATTAACTAAATTTGGTCTGNAATTCGGCACGAGGGTCTGACTTGCTGTGCATCATTTATCAATTAACTAAATTTGGTCTGNTACTTGTATTGCTCTGGAATCAGTATCTGTATTGTTCTGGTATCATACGGTAGATTCAACNCAACAGAGTAAAGGAATAGTTCATTTAGGTTTATGAATTTGGAGTTTGACACCAAACTATNCTGCAAGTTATTGTGTTGTCTTGCTAGATGCCTGTATCTATATGGGGAAGTTGTTCAATTNAAGTATATCTATGATAGGATACTACATAGCAAGTTATATCAAGTTTTTAGCTCAATTGCTNGAGTAATCCGACTTTGAGTTGTCCAAAAGCAAGGAGGATCTTAAAACGAAGATATTTTGCNAAATGCAGTATAGTAGCATACAACTTCAGAGCAGCAAATTGTTAAAGTATTGCTCACAAGNCTAATGTCATCTTCTGGATTTGAATAAAAGCTTTGCTGAGGTTATTGTTTCTTN
>Fragaria_Contig160
AATTCGGCACGAGGCTGGTGTCAGGCTAGACATCTTGAATTGCTTGCTAGACATCTTGTGNAATTCGGCACGAGGCTGGTGTCAGGCTAGACATCTTGAATTGCTTGCTAGACATCTTGTGNAGCGCACATAAGATAGAGGGTGTGTTGCATTTTGGTGAGTGCAACAGTTCAAGGATTTCANTGTCTTCATAAGACAATAACTACTGTGGCAAGTTGCATCTATCGACCAGACTTTTACAACNTGCNTGTAACATCATTTGGCCTTTCTCTTATGTAGGATATTTGTTTGGTGTAAAACACAAAACTATTGTGTATTAGAAATTTAGAATACAGAGAAAATTCTCCGTTTCATATTGAATAAAAAACTGATCAGATATTAATTCCCTN
>Fragaria_Contig161
AATTCGGCACGAGGCAATTATGGTGCTTCATGAAAGGAGTTAGCGGATGGTTTTCAAATTNAATTCGGCACGAGGCAATTATGGTGCTTCATGAAAGGAGTTAGCGGATGGTTTTCAAATTNGAGCATCACTCCTTCAGTATTTTAAATTTGGTGATGGGAAGGAATAAGCAGTTTAGGCCANGCATCTTCATCTGTAGTGGTAGACNTGGTAGTTGTGGCCGTGTGTAATAATGGGAATACTTTAAATTCTTAATCAGCTTTCTATTTATATATATAAATAGTTATTATTTATTATTAGGGN
>Fragaria_Contig167
GGAGCTGCAGGGGAGGATGGTGNAAGCAAAAGGGTCTTCCGTTAAAGCTATTGATGATTTTGTTTCTCAACTTCTATCACAAANGAGAAGGATTAAAAATGCAGTAACTCTTTTAAATAGGATTAATCTACTCTAATAGATTCANTTACTATTTTGAATAAACTGATGATCATCTTAATTTCCGTTGATGAAGAGGAGATTCAAGNAATATCAGCGCTATATTTCCTTAGTTTTTTAGTAAACTTCGATCTTATTCCTTGAGAAAAATTTGTCCATTATGAGAGGAAATATTGATATGAAGATCTTGTCCACACTTCTGTACTGTTTATCGTGATCAAATGATACTGGGGGAATATAACTCTACTGGTGTAGCATCTAGGGATAAATGCTACACCTGTTTGAGTTTTGTTAATTAAAAGTTTCTTTCTTTTCAGGAGAAAAAAGAAAAATCGTATAGTTATAGTTCGCATGTGAAGTTTATATTTTTGATATGCTCAATTCATCTATTTTGACAAAGAAAGAATAAAAAAGAAGAGTTGTAAAAAAAAA
>Fragaria_Contig172
GGGAGTCCAGCATCATTGCCACNGAGGTGGTGCTTATGAAACATCTTCAATGGTTAGAATGGTACAGAAATCAAAGGATCTTGNGCACTAGTTATACTAAATGAAGCTTGATATAGATTGCTTCGATCGTGTGCATGCAGTGGTNGTGAATATGAATAAAACATCGTTTTATGAAAAAACATATGTTTCCTCTTTTGTATTCTGTNACGTAATAATAGTGTACTGATGTTATCTCCGTAATCCGTATTCGATTTTGTATATCATCTNCTTACGCTTTCACCTTTTTCTGGTGCAGCTTCAATTGGCTTN
>Fragaria_Contig185
AATTCGGCACGAGGGGCGAGAGAGAAAGAGGAAGAAGAAGATGATACACAGGAAATGGAGNAATTCGGCACGAGGGGCGAGAGAGAAAGAGGAAGAAGAAGATGATACACAGGAAATGGAGNTCTGCTGACTGGGCCCGTCGCCGTATTGGGAGGCATAGTCGCCACGGTCGTCGTCACCCACTTCGTCTTCGTCGGTAACGATCGATTTCTCAAGACAGATCCAAGGAAGGCAGAAGCCGCNCACTTCAAGCAAATAGAATGAGGGGGATGAAGAGTTGCATCGTAATGGGACTCTGTTTGTNCTGCTGAACATGTTGAGTGTTGCTAGTCTCAGGCATGACTTGTTAGTTAATAAGCTAGAANTTGCAATTTGGGTTATGATTTAAGGTTGTGGAGTCAGTTCTTGAATAAGGATTCTGTGTTNAAATTGACTTGGCTTGATTTCAAGTTAATAAAACCAAATTGCATTGCTTTTATCAAAAAAAAA
>Fragaria_Contig186
NGAAATTCAACTTATAATTTATTTACTTGAATATTGTACACCTACAAGAAANATATGTTGAGCACAAAAGGGTCCATGGCAGATGAACTGAAAACTGAAATACATATTCAGCNTTTCCTTACAAAGTGCATAGGGCACTGGTTTAATGTATACATAACGTCAGGAAAATAAAANTTTGATACAAACTCCGAACTGCCTTAAACAGAACCAAATTCAATTTTGGAAGAAAAAAAANATGAAAGAACTACCTCAACTACGTAAATATTAACAAAACACATCCCCCTCGTGCCGAATTNATGAAAGAACTACCTCAACTACGTAAATATTAACAAAACACATCCCCCTCGTGCCGAATT
>Fragaria_Contig192
AATTCGGCACGAGGAACAAGCTGATTGCCAGCTATAGGTGGCCCTTACCAATACATTGCTNAATTCGGCACGAGGAACAAGCTGATTGCCAGCTATAGGTGGCCCTTACCAATACATTGCTNTCAGCTAGCGCGCCCAGGCCATGACGAGGAAGATCAATACTGTTATGAACTCCATCCGAGNCCGATCAAGCACGCATAGTTATGTATGTGATTTGTAGTACGTTCTCATCTAATAATATCANAACATATCTACTTGCTATGGTAGGAACTTCAATGTTAAACAGTTAAGAAGCTAGTGATGGATGAGCTAGCACANATATTGTTCCTAGTAGTTTTCTTCGTTTTCN
>Fragaria_Contig194
AATTCGGCACGAGGGTGGAGAGGAGGGCACAGCTGCACTGACCTGCGCCGCCTGTGGATGNAATTCGGCACGAGGGTGGAGAGGAGGGCACAGCTGCACTGACCTGCGCCGCCTGTGGATGGCCACCGGAACTTCCACCGGAGAGAAGTCGAGACTGTGTGCGAGTGCTCTTCACCCACTTCCGACTAATGAGGCTGCTTGATCTTCAAGAATAAGTAATACCACTTGATCTATTTGTTTAATTTTAAGTGGTGGAGTTAATTCATGCATGATGTAGTGTATTATTGGTATTCATGACTGCTTGGCTCTGTTTTTCTTCTACTTTTCTGAGGGTTTGAGAGTGTTTAGTTTTCTGGTTTGATATGGAAAATGAGTAGACCGTCTATTATATATATGTACGTTTGGACGGAGATTTAGAGAN
>Fragaria_Contig202
TCGGCACGAGGGAACCTTCTAAATCCATATACAGGGCAAGCTAGTTGGCTTGATTCTAAGNTCGGCACGAGGGAACCTTCTAAATCCATATACAGGGCAAGCTAGTTGGCTTGATTCTAAGNCTATGATTGTACTCATTTCATCGGTTATAATACGAGCTTATATGCCTTCTCTCTGTTGAANGAAAGATCAAATATAAAAATCAAGTTCTAAGTTTTTATTTTTAATACAAGTTCTAAGTTANTTCTTTGTCGGTAAAATGTTCAGAGTTTGAATTTTTGGAACCATATGCTAGTAGTTTTTTNCTTCCCATTTTTTTTTCATAACGTTCCATTTGGGTCATCTGGGATATGGTATGTCACGATNGGTTTGTTTTATAGTTCCATTATTTTTCAGTTATGCTAGTTTTGTTTAATCATGTGTTGTNTCAAACAAATTATAACCACAGCTCAATCCAACCCGTTGATAACCGTCCCGATTGGATAATNGCAAACATTAGGGACTAGCATATTCTCTGCCCTCTACCCCATAGCATAAGCTGGCTTCCANCTACAAACAAAGGAAGCCTAGGCTGGCCGCTATAACCACCACTGCCACAAATATACAAAGNACAGAGCCACAGAGGTGAAGAGAAGGAAAGGACCAGACATCTCACATGGTGGAATGTNAANAGAAAAGAAAAANTCCACGAAGACACGAAGTAGCTCTGCCCAATAAACAATGGACTTTTTNCTTTTGACTATTTGGTCCCATGTACAGNTTTCAACNCGGNCGACCCANATAACTCTAACCNCTGACCTGN
>Fragaria_Contig204
AATTCGGCACGAGGAGGAGATTTCTTCAGCATCGCGGATCTTAACCACTTTCCCTACCTTNAATTCGGCACGAGGAGGAGATTTCTTCAGCATCGCGGATCTTAACCACTTTCCCTACCTTNTTCTACTTCATGAGGAGCCCTTGGACTTCGGTGGTGAATGATCGTCCTCATGTGAAAGCCNTGGTGGGAGGACATTTCTTCAAGGCCAAGCTTCAAGAAAGTAGCTGAGGGAATGGCCTTANGGTCAGAAGTAGGAGTTCTACCTTAGCTATAGCTAGCCAGCTACAAGAATAAGATTTACCNTAAAAATATTCTGATGGTTTTTTTCCTGGGGTTTCGGTTTGATTTGGTTGTTTTGTTGGTNGTCGTTTGGATTGTTTCTCATCCTTATTTGTTTCTCATCTTTATAGTTTCATGAATAACANATGTTCTAGCCTN
>Fragaria_Contig206
AATTCGGCACGAGGCTTTTGGGAACAGAAGGGTCAGAGACATCCGAACTTGACCAAGATCNAATTCGGCACGAGGCTTTTGGGAACAGAAGGGTCAGAGACATCCGAACTTGACCAAGATCNACATCAATCTACATGGCCATATTGTCATGGAATCAGATGATGACGATGATGATGACTCCGNACTCTTCCCTCTCAACGATAGAGTCGACGGAGTCTTTTGCTTCTGCAAGTATGGGTGAACNTTGATAGTCCAAGGAATTCCGATGATTAGAGCGGCAAACCTCTCCTGACCATCAGAGGAANAAAGTAGGGGTTCCATTTTGTAGGAAACATGTTCACTGATATCACTGAAATCAATTTCATNGAAGTTTCTGTATGATGAGTGAAAATTGTAGCATTGTTTTGTAAAATCAAATGAGAGGAANATGGCCAAAGTACTTCTTAGAGGGGTGTATTGTATTTGGATTTATACAGACTTATTTTAANTCAACTGN
>Fragaria_Contig209
AATTCGGCACGAGGGTTCATTCATTCTATGCTCGCTATAGCTGCTGTTTGTGTATGTGTCNAATTCGGCACGAGGGTTCATTCATTCTATGCTCGCTATAGCTGCTGTTTGTGTATGTGTCNTGCTTGTTCTTGAGAGGTTCCCCGGACATTGGCTCAGTTGCTCCTTTCAAGTGGGAGAATNTTGGATTTTGGCACCATTTAGTCTTAATAGTAAGAACAATGGAGTAACGAGCATGCGAGTNTTGGGATGACATGCACTTTCCAGAGTAGCTTGCTTCCGGTGATGTAGTTCTGGAAAAGGANAAATAATTTCAGCTAACAACCCATTAAGGAGAGAGAAACATGACCTGAGAGCAGGAAATTNCTGGGACAGCAGACGAATTTGGTGTTCAGATGCTGCATGTTTCTTCTAACAAATATGAGGNTCTGGGTAATATTTGGGGTATGCTTTTCATTTAGCTCTCATCTGCGTCCGGAAATAGGTANAAATTTTCTGTCTTTTCCTCTTGGAATGCGGGAATGCTTCTGCTTTCAAGACCCTCAATANACAGTTGCTGGATGAGATGAAATGATCGAGATTGAATGATTGAAATTGGGCAGATGGTGANATGCTCATGGTATGCACGCAAAATTGAAAGGAGAGATGCTGGAGACTGACACAGAAGGGAGAGAGAGAAGGTGAAAATAAAAAAGGAAAGAAAAAAGCAGTTATACCGTAATTAGAAGTTCCNACATGGTTGATGGTTAATATACGGTGGGTTTCCCTTACTAGATTTCTTTATAACTTATGGTGATAAAGTTTTAAGTTATTTGTGTACTGATTTTGTCAGTGTAGAGGATGATGGATCATAGAAATGACAATTTCATGGTATTAATTAAGCATAAGATATTTGATTAAAGTGTTGCCAAGATAAGAGGCAGGTACAAGGTGGTGTAAGTTTTTGCATTGTAGATTTTTTATATTTTTTTGGTGTAAATTATCAAGAGATTGAGATTCTATATCAAAAAAAAA
>Fragaria_Contig220
AATTCGGCACGAGGGTGGGAAGCAGGAACAACAAGGACGATGAGTCTGCTTTGACTCGGANAATTCGGCACGAGGGTGGGAAGCAGGAACAACAAGGACGATGAATCTGCTTTGACTCGGANCTGTCAACTCGGTCTTCGGCTTCTTCAGATTCGCCGAGTTCGAGATTCTATTCGTCCTCTNTCTTCGTCATCGCCTTCATCATTTTCAAAGATCTCACATCGCGGCCGGAATATAATCAGANTTCTCGTAAAGAAGCCTGGTGGTGGTGGTTTTTGGCCCTCTTAAATAGAGTTCTCAAGATNTGGATAAACAGCGTTCAGTTTGATTATGTATCTACTTTTGTTTAGTGGAACAGAATTCCTTCGCTATCCATGTACTTTCCTATTGAATGTAATTAATGTGATTTGATGCATCTCTCCAACANACTAATCTCTGAATTTAATCATAATATAGTCAACTTTTGCTCTTTCATGTCN
>Fragaria_Contig221
TTTTGAATAAAACCTCAACATGTCATATCATCAATTTCATCTCTAGCTTACAATATTAGTNTTTTGAATAAAACCTCAACATGTCATATCATCAATTTCATCTCTAGCTTACAATATTAGTNTAAGGAAACGAATTTGCAGCTTGCAATGCAAGTTATTAGAATCTGGGAACAAACCTCCACNAGTCATATATCAACTTCGACACTAGCTCAAACTAATATTTAAGAAAAACACAAAATCTCTNGGGCCTAATGGCCATGTGATCTGCAAACAATCAATTTAATGAGGAAACCGCTTCTATGGCNACNTGCCTAGTGGCCATGCTGCTTCAACCAAGGCATTATTATATTTAACTTTCTTCACCANACGTAATCTCTTGCCATGGATCTATACCGAATCCATCTACGAGCAATGTATACTGGTAAANCAAGATCCATGCACAAGTAAGGCAGGTTGTCCTTGTCAACATGTGGATATGTGGATTTGGNCATCCTCCAGTTTAGTTTGACAAGCACGCTTACCTGCCTCCTCAAAGTCTCCAGGGTGAANCCTTGGCAACAGGTTCTTTTGCGTTAACAAAACCAGCCTCAGCAGCTCTGTCAAAGAAAANACGAGGCAACAAAAAGGTTCCTTTGTCCATCCCCTCCTCCACCATTCCACACCCCGCCAANATGTGCATTTCATGTGTGTACATGTATCCTCATTCACTTTGAGTGCCTTCGTCGCTACCCNTCCTGCAACC
>Fragaria_Contig226
AATTCGGCACGAGGCTTCAAGCCTCACTGCAGAAGTGTAAAGCTATATGGTATGACTGCCNAATTCGGCACGAGGCTTCAAGCCTCACTGCAGAAGTGTAAAGCTATATGGTATGACTGCCNTAAACAGCTAACATCACATCACATCAGATTCTTTTTTCCTTTATTCATTTTTACCTTCGAANTCCGCAAAAGAAGTCGAAGGGATAACAAGAGAGATCGAATTGGTTGGTCTTGGTGGTGGCNTTATGAAAACAGCAGAGTGCTTAACTGAGGCCTTTGTTTTGAGGTACGCGGAACAACTGANTATTACATGCGTCATAGGTAGCAGTAAATTATGTAGTCAAACATTAAATTAATTTGTATANCCTCTACTTCTTCCATAAGTATGTGGAATATATATGTAAATATATCAGTAGCGATGCTTTN
>Fragaria_Contig230
TAAAGATACGACTCTTCTCTTTNCCAATAGAGAAATTTTCAACGGAGGACAAAGAAACAATGGACATTGAACTTTATAATAAANTTTGCAGTATAAACCATTTTCGTTACACTAGAATTGCTATGTTACACTGCATATCAATTANCAGCACTCCTAACAGGTACTAATACAGACTTCCCGTAATCATATCCATATACTGGTTATGNTCTATN
>Fragaria_Contig234
ATCTATCCACCATTCTCTAAAATCAGAAAGATTTCTGCCGCAATAGCTGCTAATGTAGCTNATCTATCCACCATTCTCTAAAATCAGAAAGATTTCTGCCGCAATAGCTGCTAATGTAGCTNGCCAAGGCATATGAACTTGGTGTTGCTACACGACTCCCTCGTCCAGAAAATCTTGTCAAGCATTGCTGAGAGTTGCATGTATAGTCCTCTCTACAGAAGCTACCGGTAAACAGTCTGCCATCCCCAAAAGCCTATTATCGAGCTTTGCTTAAAATGTCTCTCCTAGTGATGCTGTGCTATATCCACTTGGTGAAGATGGTGTTTGTAAAATTAGTGAAAGACTGCTTGTAATCAATTTCTTCCTTATATGAAATAAAGCTAGGGTTGATGGATCTGATGGACCGGTTTTATTTGATGAATTTTGNTAATTTGGGTTTGTTTGTCAN
>Fragaria_Contig250
AATTCGGCACGAGGCTCAAGTCTATCAGTCTTATAGTTTCTGGTGGAGCTCTCCTTCAGGNAATTCGGCACGAGGCTCAAGTCTATCAGTCTTATAGTTTCTGGTGGAGCTCTCCTTCAGGNCTATTGTATTCATCTGGCTTCTTGTAAATTACAGCCAAGCAAGTGAACTACTTAGCATTGNTTATAATGGCAGCTCTGTTGGGAATCGGTGATGGAGTCTTTAACACACAGATCAGTGCTTNTGCTAGGGATATTCTTCAAGTGTGATACNTGAAGGAGCCTTTGCACAGCTCAAGGTGTGGNCAGAGCGGTGCTGTTGCAGTGGTCTTCTTTATTAGTCCTTGCATATCGCTAGAAGCAATGNGTGGTGGTTATGCTTACTGCAGTTTGTATCGCATATGGCGTCTTCGTGTATCTATTTCTTNCACGGAGAGGAAGCAATGTCATCTTTGAGGTTGTGATTTGCGCGCAAGAAAGAAGAATCANAGAGCCAAGAGGATGTATACTATGTTACTCTATGTAGAATTCTAATCCATCCACTGTCTTNAAGCTAAATACTACCTTTTGAATGTAAGAGATAAATTTTGACCAAATTTTGAATGGAAAGNGAGTCAAAGGACCAACGTTTAGAAGGN
>Fragaria_Contig252
AATTCGCACGAGGCCATAACCTTCTTNCTCTTCTTTACTGTTTTCAGCATTTATATTCAANAATTCGCACGAGGCCATAACCTTCTTNCTCTTCTTTACTGTTTTCAGCATTTATATTCAANTAAATCTATGATTTCTAGCATGGTAACAGAGTCTCGGCTCTTGATCATGTGGACTACATGNCTTTCAACTATCTTCAACCTTCCCGCTGTTATCAGTTTCTTTCGCTTTCAATTTTTGATTTCNCCCAATTTTCTAAATCCCTACCCTCAAATCTCTAAGTTTCATGCCCAAACTATCATTTCGNAAGCGGATAAATACTCAAATTGGAGTTCATCATAGTTACCCAGCCGTTTTCTCCTCTTCTNTGTCGCACTCTGACAGTGAATTTGGAATTCTGAATTCGGGACTGAGGGTTTGCATCTGAGNTTTGCTTCCGAGCCTCGACTTTGCTCTTTGTTCAGTCATCTTCGTCGTCTCCTTTGGACTCCTATGGTCGTTGGCGTATCTCTTCTCGTTTTCTCATCGATTGGACTAGAAGCAGTAGATGGGTAATTTGACATCGAATGTGCGATGGGTATTTTGGGTAAATTTTTCTGAGCTTCTGTTTCTTGATGGAATTTTGAGGCTTTCAATACATGATATCTAGATAGTAATTTCATGGTTATGCTTTTGTGCTATGGGTTATCAATTTCTCATAATCCTTACTTAGCTAGCATCAAATTCCTTAGCAACTTTGGTATTTGTCTGTCTGATTGAGCATCCCTACGT
>Fragaria_Contig253
AATTCGGCACGAGGCGGTCAACGATTTGCTGGATATGGTTTCTGGCGAACCGTACAATAANAATTCGGCACGAGGCGGTCAACGATTTGCTGGATATGGTTTCTGGCGAACCGTACAATAANGAAAACTACTGTAAATTTGTAAATAACCAAACCCCCCTATATGTATCTCCTGTATCTAAGNAATCAAGATCAAAATTTGATTTGTTGTATGGACCCAAGATATGGGTTTCCACACTCAATTTCTAGTGCGCATTGGCATTGGTGTTGATGTCTCACCTTGTATTTACTCCCTCGTGTGTCCCTCCTGTGCATACTGCATAGCAGAAAGTCATTGTTGAAAATNTGAATTTGTCTATTCAAATTGGCGTTTCTTCACTTN
>Fragaria_Contig257
AATTCGGCACGAGGGCTCGGTCNCGNTATCAAGTGAGAAGTTTGGTGATCCATGCCCAAGNAATTCGGCACGAGGGCTCGGTCTCGGTATCAAGTGAGAAGTTTGGTGATCCATGCCCAAGNAATCAGCAAAACGTTGTTGGTTGATGCGCAATGTGCATGATGATACTAGTGGAGTAGTTTNTGGATCACCTATGTCCTAGAGGAACAGAAGAAGCGATTACATAGTTCAGTGATATAGTGTNATTAAGTATAGACCAGCTTTGAGCTATCATTTATCTTCAAATAATAGTTTACAATAAACTNTTTGATGGTTCATAAGCTTGTCAATAAACTTTAAAAACTGAAAGAACTATTTAAGCGCTATGCCATACAT
>Fragaria_Contig267
AATTCGGCACGAGGCAAGATCAGGCCCTTCTGGGAGACCCGAAACTATTGGGGGATCCAANAATTCGGCACGAGGCAAGATCAGGCCCTTCTGGGAGACCCGAAACTATTGGGGGATCCAANCGGACGAGGACCAAGATCAAGTGCAACGGGTGCGGGCGGCNTGGTCGGACACGTGTACGANTGATGGGCCGCCGATGATGGAGGGGAACGGGCAGTTTGGGTTTGGGCCCAGCCAGGTTATNTCCCAGGGCGGCTAGGTACCGGTTCAAGATCAAGGCCTTAAGGGTTGCTTCTCAAACTTGNAGTTTGGGAACATTTGTGTAATGAGATCACTTTTACTGTAAAGAACGTGACATTTTTGGTNTAGATGAATAAGGGATTTCAATTTATGCTTCAATTTTTTTGTAATTTTTCTTAATCTATTNACCTCTGAAAAGTTGATGGACCTAAATCGATAGTTGTTCCAGATATCAAAATTGTGTCGCNGTCTTTTTGATATTTTATAAATTTGAAATACCN
>Fragaria_Contig268
AATTCGGNACGAGGGTAAAGCTTCTTCTGGCTCATACTTCTCTTCTTCTCTTCTCAATTCNAATTCGGNACGAGGGTAAAGCTTCTTCTGGCTCATACTTCTCTTCTTCTCTTCTCAATTCATTAGAGATAAACATGGCATCCCCACGAGCATGGTAACAATAAAATGAGTGTGTCAATCAATTTCTCCGAAAAGTGGCAACACTGCAGAAGCACCATCACCTAAAGGATCATCAGGAGGGCAGTTGCTTGTGCTCACCAACAACACATCAAGGCTCATTCCGGTGCCGGTTTCATCGTTCCCGCCTCATCCTCAGCTTGGATGAAGCGCTCAAAGTCCATGCCTGCAGCCAATAACTCGCAGACTTTCTCCCACATCAGTACTTGATCACTCTACTTAAACAATTAAGATCAACAGGTTGAAGTACCTTTGATTGCAAGAAAGTTGCTGGTTGATTACTTGCTATTCCTCTCCATCATTAGCACCCTTTCTATATAAATTGTATAAGCCAAATAGATACAGATATAGAGTTTCTGTGTTTGTTCATCAAGTTAAGCCGTTTCATGTGTGTCTGATATATTTACACGCTATAGCTCATGAACAATGTATTTCAGTTTCATGAATAATGTAAACAGTGTTATCACTATTGTTCTATTACTGTTAGCTCTTCGATCTTTATTAATAAACCTCAAATTTTAGTATTAATTAGAGACAA
>Fragaria_Contig280
AATTCGGCACGAGGGATGATTCAAATTTGATAAACTTAATCTGACTCTAATCTTTTTCAANAATTCGGCACGAGGGATGATTCAAATTTGATAAACTTAATCTGACTCTAATCTTTTTCAANATCGATTGATGTTGCAGGATAGCCGAAAGGGTTTTCTTTAGCAATTGCAGCAAATAAAATNGAGTTTGGGATGAGGAGAAAATTGGGTGTAAAATTCGAGTATAATGTACGCTACACAAATNATATATGATTTAGCTGTCGGATACTAGTTTTATGATGCAGAGCTATGTTATGTGTAAGATNTAACAAATAACTTGCTTCCTCGATAGGACTCCTTATAGGGTGAAGTGGGGAAAAAATAATAATAATAATAACGAGACAAGAGGGTGCTGTGCTGTACCCGCATTCATATTTTATCATAAACAATTGAATGAGCGGACC
>Fragaria_Contig286
AATTCGGCACGAGGAAAATGCTTCTAGCTCTTTTAAACAAACTGTCGATCAGATGAGACCNAATTCGGCACGAGGAAAATGCTTCTAGCTCTTTTAAACAAACTGTCGATCAGATGAGACCNTGCTGATGAGACTTCAGTAACAGATCTGTTCAGCACAGCTACCGACTCACAGGACTTGGANTTTTGGTAGCTTTTTACAGCCAGATCTCTCTGCCGGGGCAACTAGCAGTTCACATGGTTCNTACAGTAGTGAATATAACCAGGCCAGAGGCTTCTGCTTTTGACAGGATGGCTGATGTGGGNCACAAAAGATGAAGATGCTGCCAAGGATGAAGTAGATGTTTTCAGTGCAAAAGCAGGATCNAAAGTCTGATGATGTGGAGAAAATAATGTCACAGATGCATGATCTCTCTTTTATGCTTGANGAGCAACCTTTCAATACCTCCCAAGCGAGATGTACATTCACTTTCCCAAGATCACACATGATTTGTTTGAGTTTTTATGATATCCCACACCCACATGTGAAGTTTTCTTGTGTTGTCTTATCTTTGAGTTAGACTTTTAACATGTTTTGCTCTTTTTTTCTTTTTTTGACTGTGGTATATTTCACTG
>Fragaria_Contig292
AATTCGGCACGAGGAAGAGGTGCACAATAGCTACTTCTTGGTCAGCTTGGTAGATAATGANAATTCGGCACGAGGAAGAGGTGCACAATAGCTACTTCTTGGTCAGCTTGGTAGATAATGANCTACATCAACGGTGACCTTTTCACTGTTTTTGCTGATTCCTAGAGGGGCTTGCTTGTTGTCAACATTGCATCCCCCAGCCATTAGGCAGTTGCTTTCCTTGCAAGTCTGGTTTCATTTATTNGTCAATGGGATGTGTAACTAATAACTCATTGGGATTTTTATACCTCCCCTGCGGCCCTGCNTTTACGATGCAAATTGCATCCACGTTCTCTTGCTTATAACAAAGTTCATCAACGTCCCGTCTTCTAAATTGGTTTATTATGGATTTGCAGCATTTGCTTATACCAAGTTGTGGAATTTACGTTTTATTGAAATGTATTAGATCGATGGTCATTCTGTATTTAATATAATTTGTTGGGTATGGTTTTCAAGATGCCNAAAAAAAAA
>Fragaria_Contig306
NGTGAACTNCAAACTCAANATGCNCTATCTCNCAGTAAAATCTTGTCCACATCAAATCCACGATTGTAATAATTTAGTTNGCCACATCGATCAATATACAACTTACTTAAGAATGTAAATCTGATAGCCGGATTATTACCNGTACTTCTGGAGTAATCACCGATTTCAATCACCAAATGAGGTGACAAATAAGGCAGTGGANACTACCAGCACTGGATCTGGAAACGCAGCATTAATATTCATGATTGATAGTGTCCTCCGGNTATACTACTCTGAACAAACCGACGCCAATACCAGTGCTTCTCCCACACTGTATGCACCGANGTCCAGTGGTATTCCTTTAGTTTCCGGCAAGAACAGTGCGACAAAAATGGTCATGGCGAANTATCCAAGCTCCATAGAATAGGAATGTGCCATATTTGAAATGACACAACATTGACAAGAANGGTTTGCGACAACACAAATGTGGTTGCAAAGTTCATAGCAANGCCCCATGCTCTGGCCTGNTGGATCGGATCTTCATGGGGAATATCTCACTTGGTATGAGCCAGCTCAAAGGTCCCCATGNACCAACCAAAACCGGCAGCATATAAACACATCAACACTAGGACTAGTATGGCATATCCCTNTTGAAATATGCTTGGTGCCGTCAGTACCTGTTGTAATTGCTAGAACCCTCGTGCCGAATTNTTGAAATATGCTTGGTGCCGTCAGTACCTGTTGTAATTGCTAGAACCCTCGTGCCGAATT
>Fragaria_Contig313
AATTCGGCACGAGGGAGACGCACAAAGCAAAGGGAAGGGCTCTTGCCCTTTCCCGTCACCNAATTCGGCACGAGGGAGACGCACAAAGCAAAGGGAAGGGCTCTTGCCCTTTCCCGTCACCAACTCCATTCATCACCGTTTCATCCCTTCATCTCTTCTCATTTCACAATTTAGTTAATTTCTTTTGGGAATTTGAAGGACTCACTCAAGACTTCTTCATCATCAAGAGCACCACCTCTTCAATTGGGTAGTTAGGTGAAAAGCTTTCTTGGGTTCATACTAGCTCATAGCTTGAAGTGACAAAGCTAGCTCTCCCCCTCTCTTCCTTATTGTCTATTTCTTTATCTTATATGCTATTGATGATGTATTTGACTATGGGTTGTGAGTGATTCAATTTTGGGAGTTAGGGTATTGAAGCCGTAAACTCATTTTGTATAATGTTGGCTAGTCCACGCGTAAGCAAGAG
>Fragaria_Contig314
AATTCGGCACGAGGTGGATGCCGCCCAACTTCACAGAAAATGGAGCAAGATTTGAAGATCNAATTCGGCACGAGGTGGATGCCGCCCAACTTCACAGAAAATGGAGCAAGATTTGAAGATCNTTTGGGACCATCATTATGAGGATCGATCACAGTCATATCTGGGGGCTTCTACATCAGCCCNCATTCCCCCGAGATAATGTACTTCAGCACCATGACACTGGTAATCCGGCACACCAAGGGCNGGAGTCACTGGTGGGCTAGAACTGGCCCTCACAGTACACAGCCCCAGTCAAGTTTCCTTGNATCCTCCACAGTCAAGTTTTCTTGAGCCTCCCAATTTCATGCGCCGACCTTCAGATAAGTATTTATGAAAATTTCTCAGACAGAAGCGTAGAGGAACAGGAAGAAGAACATGAAAGGGAACNAGAATGAAAGACAAGATGCCGAACAAGATGTAGAGCAGGAACAGGAGTTGGATTGGAGGANGGAACTACCACAATCTATCTCGAACTACTTATATGGATGACTTAGACTTAGAGGCAGGAGNAATTCAATCTTCATTTTGATGATGTATATAGTAGACATCCTGAAACCCCTAAGATATAAANACCACCAAGCTTTCAGTGATAACTATATGTTTCCTCTTAGTTTTTTCAAGAGGTTCTCTANTTGCTCAAGTATCTGGTTGGTTTTCCACTACTGGGAATGTTCTCTCTTGCTCAGTAAGGANATTAGGATTCGTGTATTCTTTGTTGTATATAAATTGAAATTCTTGATACTCTTCTCCCAGTTGCGAGGGTGACTGAGGTCACATAAAAACCCAGCACCCCTCCAAGGCTCCAAAAATGTACAGCTAAACCATTTGATCATTTCAAAATTCCTTTTCATTCCGCC
>Fragaria_Contig319
NCAATCCAAAGCTGATCCTTCAGCATTCTAATAGTTTATTCCAAGATCTTAAAAAGCTTNAGAACTAAGGTACTTTACTTATATACTTGAGAGAGATTGAATACGAAAAGTTTGTGTTTTNCTCCAAGAACAAGATTCTCAAAGATTAACAGAATATCACTACCACAAACTCTGCTAATTTNTCTATACCTTATGAACAACAAAATTATTTGTGAACACAACGACATCATGTAATTTGGTAANAANGCATGGGTACTCTGAAACCCATAGGGATTTTAAATGTTTACAACAGTAAAATCTTTTGGCACCTTAGCTACAATTTTTTATGGAGGACTAAATGGTATCCACCACAAGTATATTACAAAGTAGATGGTGGATGAAAAATTGAGGTAACAATCTAGTATAATGAACCAAGAAATAACCTGATCCCTCACTGAGCGCTCTCAGGGCCAGGATGACCAATATCTCTTTCAGCAGGACATACTAAACCAAGGATTGCGATAGGCAAAGCATCTGTCTTCTCATCTTCCACGAGGATTAACTAGCTGAGAGAACACAGCACTTGTGG
>Fragaria_Contig327
AGCTGAAAGAACTATGCTACATTTCAATGATTTCATNCAAAATTGAGTCGTTGATATCTTGATCTGGTTTTACAGAAAATGGATAACATGAGTTAAANAATCCTATGTTCAGGCAGGTTGTAGAGTTGTATCGCACACTATTACATCCTTGATGATTTNAACTGTCGACTGGGTGAACACATCACATCTTGTACACTGCTTCGATTCCGAGAAGATGAANAGCATTTCCTCATGACAACGCCTGTTGCTTCACAAAGTAACAGTCTACTCGTTTCCTCTGNGCGTCCCGATAACCTGGCAATTGGAATAGAACTTCCCGCTAAAGATTTCTGATAGATTATNAGAGGTATTCGCATAGAACACTTGGCAACAGATTAGTGCAAGCCTCCTCCACGGTCTCAGNAAAACTTTAACAAGTGAAGAGCCAATTCACCCTCACCTGCATGACCCAGCACAATTTCTCNCCGTTTTTTTCAATTCGTCAATGTCTTTACCAGATTTCCTTATTATTGAACAGATCCGAGCATGCATGTATAGCAAGTAAACAGCAGTGTTTCCCTTATCATTTAGCATTTGATCGAAATCAAAAGTGTAATTGGTCAATCTGTTGTTCTTCAGATCAGCATACTTCACAGCGCCATAACCAACAGCCACTGCAATTTTCTCAAGCTCCTCTTCAGTAAAGTCTTCACTCTTACCACGCTCGACAAGACTTGTTTTGCTTCGGCTCTTGGCTTCATCAAGTAAATCAACCAATCGAACCACATCAGAAGAGCGAGTCCGGAATCGTTTGCCATCTTCTCCAAGAACAAGACCAAATCCAACATGGCTAACTTTAGGGTACGAGCCATCAGCTGGAAGCCAACCTGCAAGTGTAGCCGCCTTGAAAAACATACTAAAGTGTTGCTTAGAAGGTGGAGGAACATAAACTAAATTGCAGTTCAACTTTTCAAGTATATTGAACCACAGCGAAGAATAAGGGTCTGTTAGACCACGTTATGGCTTGTGTTGTATACCTTGAAAAACATACTAAAGTGTTGCTGCTGGCCAACATCAGTAACATATATGATCCATTCAGCTTTCTCCTCATTAAGTCGATACCAAAGAGCTGCCAAATCGGTGGAAGCGTAATTATAACTGCCATTGCTCTTCACAACAATAAGGGGGATGTTAAAACCCTCAAGATGGATTACACGAGCACCCTCGCTTTCCACAATCAGTCCTTG
>Fragaria_Contig329
AATTCGGCACGGGAGGACCTGCTGAGAAACCATAATCATATAAACTATACCTAGCCATACNAATTCGGCACGGGAGGACCTGCTGAGAAACCATAATCATATAAACTATACCTAGCCATACNAATTTTTACCCCAAATTTTCTTCTTTTTCACAAAAGTCTTAGAACTGGGAAAGAATCAGCNNTTGTTCCTCCTTGTTTTGTGACTCATGACTTGTGTGACTTATCTGTACCAGAACTAAAANTTATAAACTCAAATGAAGCATCTTTTACTTTATTTTTTCTTAATCN
>Fragaria_Contig339
TTTTTTTTTGCACAACAAAATGGCAATGGAATAGCATCAAAATGTGGATTTAAAAAACACATTATAATCTCAAAGGAGTCTAATCTGTTCTAGTTACCTAAGGCCGCTCCTTGGAGAATAAAAATGGTGAATTGGGGGAAAACTGGAGTTTCCTTTAGCCTAGAATAAATCTTCTAATTGCTCTTAAATAGATAAATATCAAGAAAAAATGAAGAGCGAGCCAAAGTAATTAGCACGTCCGAGAAACAAATGGAAGCAGCAGCTTATTCAGCTAGTTTTAGAGGAAGAGACTGCCGTTGCACACACCTTCCAAATTCATATCTTAGCACCCGGGTACGTACATGATCCATAACTTGGATCCTTGATGGTTTGAACAGCTAGACCACCGAAGCTGCAGCTTCCACCAGCCTTCCTAAACTGGGCCCAATACGCACTAAACGCATAGCTCGCATGTTGGGCCAACGTATTGGGCTTAGAGCACTTCCCTCCGGGTTGATCGGCCTCG
>Fragaria_Contig380
GGCGAAAGAGGAAAGCGTTTCAATCACTCTTTCGGAAACGCAAGGCCAATGAACAAGAATAAAGGGAGAGGGCCACCTAGGGTTCCGGTACCGGCGGCTCCGCCTAAGAAAGATAAGTTTGAGGACGATTCGGTTGTCAAGGTTGAAATTGATGAGTCCTTGTCTTAGCTAATGGCTGATGCCAAATCTGTTTCACTTATAATTTGTAATTGTATGCGCCTTGAATTTGCTTTTGTTTGATGAATACTTTTCTTGGTCTTCTTTACTATTAATGAATTGAGCTTTGAAATTCGGTTCCATTTGGTTAGTTTTCTTTGCTTTGAAGTTTAAGGAGAAATATGCTAAGGTATGCTTTATCATTTAGCAATTTATTTATTTGTCTGG
>Fragaria_Contig392
TATTGATTTGCATTTTTTCAAGGATAAAGGGTGCCTTCAACTGGAAACCTTTTACCATTTTTCTTGAGTGAGGACTGCCCTTTAAGTGCATATTCAACCGGACCAATTTCTGATTACTTGTTGGTGTTACCCGCAATCGGCCCATAATTAACCCTGTTCTCCAGTCATTAACAACAGTCAAATCCAATTTTTTTATCCACTCTTCAGTGCCGGTGTTCGGAATTGTCAGGTCATGATCACCATTGAATATCAGAACTTGCAATCCCTTTGTACTGAGATTCTGATGATATTCAAGGACACTGGACACATCATATGTGTAATCCAAACTCTTATTGCATCTCTTCCAATCAAATACTGTTCCATTTCTGATATTCAGTGCAGCTCGAACATCATCATCGTTTGCCCATACGTAGGATAGCGCATAGTTAAAGTTATGACAGAATTCAGGATTTTGTAGAGGTGACCGGAGGAAGTCTTCGGGGTATTCGTATTCCTGCATAGTTCTACGAGCTGAATCTCCATCAGGTACTGGTGAAGCCCATGTGCATTTTGGCTCCAGAATATGGTTTTTATTTATGTCTTTGATTTGCCTTGCAATCAATTGAATATCCTCATAACATTCTGGTTCATCCACAGATGCTCCATGAAAATCTGAATTGCAGCTGTTTTTAGCCGAATAATAGAGTTCATCTGATATAAGTCCCATCCGGTGAGAATAGCTGTACTTGGAATTCTCATTGATATCTGCATCTGTTTTTGGACACCCTAGAATATAGCCCTTGAGATTCAAGCGAGGCTTAAATCCGGCATCATTACCAGCCATTATATGTTGACAACAATGGTTG
>Fragaria_Contig396
ACGAGGCTCAAGCCTGCCTTTGAGGGATACTGGTACAGTTTGTTGCAGCTTTACTTCCCTTGGGATGGATTCATCATTTACCCATGTCAGAAACTATTGTTGGGAAAGAGCGGAAGAAAAGTTTAAGCAGGAGGAGTCAGAAAAATAGAACGATTGGCAGAGTGGTATATGATTCAGGATATATCTACAGACGAGAGAGAGAATCTGAGGCAGAGAGTTCGAAGAATCAGATTTCTTGCGGATTAACATATCTTTTTGGGGTGCAAAGGGATTTGAAAAAGAGAAGCATATGCGGAATTGCTATATAGAGAACTTGAAAGTTCGAGATGAACATGCCAC
>Fragaria_Contig402
GCAAATGCAGATGGACATTAAATGTAATAGATTGACAGAAGGTCATGGGTAACAACTCTAGATTTGGTATCAGAACCATGTTATACCCCTCGGTTACCCAGGCAGCAATTGAGTTTTTACAACAGAACAAGACAATTTCCTATCCTAAGAAAACTTGAAAGACAAGGTACAACAAATAACAGGTAAAAGATAACGTGAACAGAATCATAGTCGTTAGTCTGCACCTATCCCTTATTCTTTTCTCTATTCACAAGCCAATTTGGTGTCAAAGCTGCTCAGGCAGATAGCAAAGGCCTGAAATGCAGATGAAGGATAACGATGATCCATGGTGAACATATCTTTACCGACTTTGCCAAACTGCAATATTATCTTATCCAGATCAGGTGGAGCTGGCTGAGATGGAGTAGGTGTACCAACACTTGGGGCAGGCTGAATGGCAGGAATCAACTGAAAATTCTTAACTGAAGCAACAGTTACCCGGCCTCGGAAGTTAAGGCACCAACACTGTAATTGTTCGTGCCATCGTGAGGGCTTGTTTTTCAGAACTAATGGTCTGGACTTGCTATCCTCCCCTTCATCCTGAGGCCCACCAATTTCAGAAAACCGTGCACTACTGAACTCAACTGAGTGGTCAAGAGACTTAGAGAAAGAGATGCTTCGGAATGAATCTTCTAGGCAGCGGGGAAGGAGTTCCGGTTGGCCGGGGACACTACCTCCCACATCAAGAGACGAGACTGGGATAGAATGCATCATGCAATGCATCCTTCACGGGCCACGAGTA
>Fragaria_Contig433
CGAGGCAACACTTCCAAATTACAAAGAGAAATTAAATACATGATTGCCAGGAGTAAAACAGTGTCTAGTGAAATTACACAACAAAGTTTCAAATCTTATACAAAAGACTCATAGCAACTAATACTTATTCACTGAAGTCTTAGCAACAGGCGTCCTTCAGTTACCAAATTCCTGCAACCTCCGGTTCTCCCCGGTAGCAGCAAACTGATGTTCATCACCATTCTTATTAGTACCACCAAGCATTGAACCAACACTGTCCTCAATCTTGTTCACCACATAATTATCATTCCCTTCAGTACTCCCCAAACGCTGCCTCACCTCCTCCGACTCGGTCACCTTACCCATCGGCTTAACACTAGCAAAGTCCCCTCCCTGTTCCTTAACACCCGGCTTATGAATCTGTAATTTCTCACTTATAACCTTCGAAAGTGCTCTGTCTTCCTCTCCAGGGCTCAGCTTCTCAGCTGGTCTGAATTGGTTAGTAGCTGGATCAAGTACTTGGTTCTGATGCTGACGAGGCGATGAACCTGACTTCCCAGCACCAGTGACATCGCCTTTCGAGTGGTCATCATGCTCTGCTGACTCAGTCCCGCCATATCCCAATTTGGAAGCAACTACATTCTTTGACGAAATGGCTGTGTAGGCAATGACTGAAGTGGCAGATGATATGTAGCTGATGACCTGGTCCGATGGCTTATCAAGGAGATAATCGGTCATGGCTTCCAAATGTCC
>Fragaria_Contig461
GCACGAGGTTTTTCTCAACCAATCTGCTCTTTATTAGTGAACCGATGGCTACCAAACAAAAATAAGTAGGACGCAGTGTTTAAGATCACACGAATCACAATATAATGGGAAGTCAGAAAGCTCCATTATCCCCCAGAACAGCATCTGTACAAGGCACAGAAGCATAATGCATCACAACTCTACAAGCGAAAACGATAACAATATGGCCCCAATAGAGGTATAAACTCTGGCCAAGGAGCACCACAAATTTAAAAGTCGAAAGGGGAATGTGATCTTTTCGAATAATGAAAAAGCGAAAGATTCTGAAATTAACAGCCAACATCATCTACAGACCAGCATAATGTACTTCATAGTTTTTTTTATTTATCTAAGGTCTATAGAGTTCTAAATCAGTGATTCCAGTTGAGCAGCTGGTCAGGATCGTGCTCTTTACTTCCACTTCTTGAACTTGCCTCCACCGTGCTTCCCGTGCTTCCCAAACTTGCCGTGCTTGCCTCCATGCTTCCCGAATTTACCATGCTTAACCTTGCCGTGCCCCCCGAACCCTGGCATGCCGTGAGATGGATAGTAGCCGCCATGGGAAACTTGGTGAGAGCCTTGACCGTGATGGCCTGTCAATTGGTGAGCACCGTATGCGGCTGCAGCAGCTGCTGAACCCCAGGTAGAATTCCCCCCATTCCATGGCTGGCTCCTCCGGAATGACGCCGTGAACAGCGGGCGGGTACCCTTAAGAGGGGATTCCACCCTTTTGTGGGGAAACCCGCTGGGGGTACCCT
>Fragaria_Contig473
AAGCCCATCAATGGAAAGGTTGAACTAGTCGAATCGTAAAGGGNGTGGTTTTAGCTAATATATTTTACAGAATTAGTATGGATTATGGAATAACTGAAATACCATTCAGTTGTGGTATGCGTTATTTACATCTTTTTTTCTTTTTGATCTTTTCATTTTTATATATTTGTGGTCTATAAGGCGTCTAGGGATCAGACGCTTCTTCTTTATAGTCTCATTTTGTATCTTTGGAATGTAACTCATCATCTATTCTAATTACTCTTCTTATCTACCTAN
>Fragaria_Contig474
AAAGGTAAATAGCCGTTTTTCAATTTGATCACCATGTCTCTAGGCATGCTACTGTAGAATGGAATTAGTCCCAAGTGAAGTACACGAGGAGGAAAATGATTTCAAGAAAACGCAACATACAAAAGTAGGTCCAGGTGCTCAAGCAAATGAGACTAATGTTTTCATCTAACTGCCTTGCAGATTTTGACCCCCCCACTTTTTCGCTATGGAAATGTTACACTAGGCAGAATATAGCAACAAATATCACTCACGATGCAACCAAATCTGGTGTTTCGGCTTCAATGGATAATAAAGCAGTATGGACCTTATCCAACCAACCGTCCAGCCGATCACGCACAGACTTGATTTGTGGAACTCCCAAAACCCTTGGTTGCACCCACGAAACATGCACCGTCCCCTCAACTTGATCAATTATTCCCTCAATCAGATGAACAGAAAGGCTCTTCACAAGAAGATGCTCTACATCCTCGATCGAAAGCTTTGTACGCTCTGCAATGATACTCCAAAGGTAT
>Fragaria_Contig476
ACAATCTTCGATTTGTTGAACATTCATTCACTTATTGAACAGTATTTTATTCGTGACATTGAACGAGTAGTGGGAAAATAATCAGATGTTCCAATAAATTGCAAAAAGCACAATCCTTCTGTTGCACATTTCGACTAAATCCTTCAAGACATTTCTATTGGGGCCAAATGCCCAGCGATAACACAACAGTATATCTGCTAAAGATGAAATGACAAGACTAGATGCATTTCCTACAGCTAATATGACATACTACCATGTTACCATGATCGATCACACTACATTAGTACACTCAGAAAATACGTTTCTACTACACCAGACGTAGAACTACTTGCGCACATCCCACACCAATTTGGACTTGATTTATATTCCCTGAATTTATGTTGTTCTTTCAAAGCTACCACCAACCTGCACATGCAGCCATTCAGCTTGCGAGCCCTGTGCATACTCCCTTGGTGTGTGTGATCCAAATAACAACGCGGCTGCATCAAATTGCTGCGCATTAAGATCTTTTGAAGGAAAGACTTCAATGGTGGGATTCATGTTCACCCTTGAATTGACCGCCTCAAGCTTCAATGAAAGGAACTCGACTTGACGCTGCAGTGACTGGATGTAATTAATAATCTCATCGAGGACAAGTGCTTTCC
>Fragaria_Contig534
GGGTCTCCGTTGACCCGAATAGCAACGACGGGCGACCCGGCTGCCGCTCCGTTCTCCGGCGACGGCGAGGAGAAAGAAAGGTGGCAACAGCTTTGTCTCGACGTCCTGGTCTTCTCCATGGCATTTATTTTCAGAGATGAAGTCTGGTGAAGAAGAATCGAAGAAGAAGAAGAAAGGCTGGGTTCACCGGCCAACTTTGGATTCCGGCCACGGCGGCGGACATGGATGGTGTGGGTAGCTTTGTCTCGGTCTCGTCGACGTTCCTGTGCCTTCAGCTTGCAGAGATGAGGTCTGGTGAGTGAGAATCGAGGCAGAGCAGTGGTTTGAGTTTTCCGGCGAGGGTTCGGTGTTTTCCGGCAAAGTTGTGTTCGACTCAGGTATCAATCTTCATCTACTCGTTGAGCTCTTCCTTGCTGTGTACTTGAATGCGATTTTGGATTGTGTTTTGGAGATTTTGGGTTTAGGCAGTCGGTGACCACCATGTGTGGCCACCGTGTACGGCGGCGGCGGCAGTTTTGGGAGTGGGTTTCCGGCTTTCTTAATATATTGAATTGGTAGGTGTGATTACAGGTGCTTGAATTCAAGTTTGGTTGAGTTTTGGAGAAAGTTGGGTTTTTGGCAGAATGATTGATGTGTGGTGGTTGCTATGTTCGACGACGGAAGGGGTGGCAGTAATTGTAGTTATGATTCTGGGTTTGGGTTTCTGTATTGAGCTTGTATATGTGATTTGAAGTTCTGGATATCTGCAATTTGTAGGTGTTTGGTGATGGGGGATCAAAATGTTCTTGTTTGGTTCTGTGTTACTGTATTAGTGGTGGTGGTTACCATGTCTTTGGATTAAGTTCCACAACAAGGAAGCTACAAACTAGGAAATTGATGTTATATATGATTAAAGCACATAAAGGGAGAAGTTAGGTGATATTTGGATTTATGTCGAGTATTGTGTGAAAGTGGGAAGAGCAAATTTGGTTGTTGTGAAAATGAGATTGAGAAGGATGCATATGTTTATGGATTTTGAAAGACGAGAGGAGGATAGTCCAAGTTGAAGTGTGTTGCTGGGGAGTGGGAAACAATAAGGGATTTCACTATAAACTGTTAATTTTGGTTATGGATAGGTTCGTTGATAAATTGTTGCTATGCCTACATAAAGTAATGATAT
>Fragaria_Contig591
ATTTGTTCTTCCTTGATTTCGAGAGTGAGTGTGATGGTCAGGATACCATTGCATTGAAAATTTAAAGATCTATGTTCATAAGTTATGTGCAGCACATCCAATGGTGCGATATGTGGGTAAGTAGTCTCCTCTAAAGTTGTTGTCTTGAATTAGAAGGAATATTCATACATTATTTAAGAATTTTATATATTTTAAGAAATCACAATTGAGGTGCTATAACTCCAAGTGCTATTTGGGTTACTGTAAAGGATGTTCTTCTGGCAATATCAGATGCCTATACTGATAGTCTGTTACTTTAGATGAGTTGTCAAATTTGTTTAGTCTTCTTAAGCTTTGTGATTTGGTTAAAGATAGCTAAACCCTTATTTATCATAAGATTTTGTAAACTGTGGGTTGTTAATGTATTTTTATGTAGCATAGGGCAACTGGCTTGTGTTTGAATTTTCAGTAGGATTTGATGACTCCTATTGATATGAAATCTTATGGACTCGTAATTCCATATGTCTACTGTTAATCCGGAGAATTATGTGTTTTTTTACCGGGTCACTAATTATTGAAGTTTTGCAGAAGTACAACTCTTCATGGAGATTAACCAGGAATCCAGGATTCATACGTGATTTTGAAATTGTCTGTTTTTCTTCTCTTCATAGTTACTTCATTATTTGTGTAAATATGTTTGCTGGGGATCTGTATACGTAATGTATATATAACTATATATTGTTGGATATCTGTATATGTAATATGTATGTAATCGCATATGCATACCGAGCAAAACCAAGAAAAGGATCGAAGCCAAGAAGAGGATCCATGAATTTCTGCTCCCAGTTTTGTTTATTGGGTTGGACCGAGGAACATAATAACCTCTGAACTACAAGTAAGCTCAGGACCTCTGGTTACTAGACACACAAAGGGCAGAGTTTCGTCTATAGAGGCAAGGAAGCTAGAGGCGATTAATACTGGAATATGTGTAATTACATATCGGCAACAAAGCCGAGGGAAGATCTATCGGCCTCTACTGCCAGGCTTGACCAGAAGCCATTGGTTTTTGCAGGTTCAGCTTCATTAAATTACAGAAAGTTGAAGGGAAAGAGCTTCTCTTTGAAGTGTTGCTGCAAGCAACCAAGAGAGGGAGTGACAGGTGCTTTTTAGGTGAATTCTCTTACCGCTTAATGCGGGGATTACTACGCTTGACGTGGGGTGTAGGGATAAGCAAGGTAGGGATTGTGTCTCCCTTGGGTGAAAGGCCCTAAATCTGATTGGGGCTCGTGGTGTATGAGCGGATAATTAAGTAGGGATTGTGCCTTCCTAGGGTGAAAAGCCCAGAACCCAATCAGGATGCCGCGGTGTGCGGCGGATTACCGCTGTGAGCGGGGTTTACGGCCTAGTGCCGGGTTTTACCGCGGATTGCGGGGTTTACCACCAAGTGTGGGGTTTACGGCCAAGTGCCGGGTTTTACTGTTAGAGTGCAGGGTTACCACCGAGTGTGGAGTTTACTGTTGCGTACGGAGATTTACGGCTGAGTACCGATGATATGGCTGTATGTGGGAGATCTGTTGCGTACGGAGATTTACGGCTGAGTACCGATGATATCGCTGTATGTGGGAGATCTGTTGCGGAGATTTACGGCTGAGAGCCGGGGATTACCAATGTGTGCGGTGAATTATTGATGTGTGCAGTGGATTTCCACATGTGCAGGTATTGTCATTACGGTTTTATGCAAGTGTTATTTTTTTTTGTAACGTGTTCTTGATGAAATCTAGAAATTAAACCCAAAAAGGACACCTAACGAAGAAAAAGAAGAATGGAAAGAAATGAAACTAAAATTTGTGACAATGGTTTATTTGATTGGTAAGACCATGAATATGGTCAGTTTTCAGTGGAACTATGGATGCTAAGACTAGGTACGGTATTCGTCCAAAAAAAAGACTAGGTACGGTCTAGCTGTTTTACATATGCATGGTTTTCAATTCAGTTTGCTCAAGTCCCTGAGCAGGTGCTGGAAAGTTGCTCAGGTTTGATAGACATATACGGTGATGAATCAATAAGTGAAAACAAAGATTTTGATGATTTTGATGTTTAACGAGTTTTTAAGGAATAGAGTGAACTAATGGTGGATGAATGTTGCAAAAGGATAATTTATGCCTTCAGTGTTAATTTGATG
>Fragaria_Contig719
ACTGAGAAAAATACTAAAAAGAGTGGCTCGAGAGAAAGCACCAAACGACCTCCTTCCCTGTTCGGCGACGAGCTCCTTCGCCGTCGTTGGACATGCCAGTGTCTAGAGAGAGCAGGATCCCTCGATCGACATCAAGATCGAGGAGAATTCGACTGTGGTTGGCGAGGCGAGGAACAAGGGATAACAGCGGTCGCGCTTTGGGTCTTGCATCGCTGGCCTCGTCGGGGACCTAAATTGGTGGCGCGAGCAGAAATCTAGAGGTCAATAAATGGTGGCGTGGTTGTGGTTGTGTGATCTGGGTCAGATTGGACGAATCCGATCAAAGTTAGGTCATTTGGATCTAATTTGAGGAAGAATCCTCTAAGCAGGGATGGGGCAAATCCATGGTGTTTTAGAGATGACAGATTTCCACTGGAGGTGGTCCGGTGTTTCTCGCGCGGTGGCTCTTGTGATGATTCGACAGTGGTGGCCGGTGGTGGCTTGGATCCAACAAGGTAGCCGTGTTTACCCTTGGGCTCTTTGGCTGAGTTTGGGCCCTCTTTTTAGGCTCGGCCTAAGCTCTGGAAATTAGCCAAACTAAGGCCACAATG
>Fragaria_Contig744
TTTTTTTTTACGATTTATAATTCAGTAATTGAAACTACGAACCCAGTAGTAATGCTAATGTTTATGTCATACAGTCGTTTATTTCATACACACATTCTAGATGCAGTCGTTTATTTCATATACACATTCTAGTGCGACTGCATCTGCAAGTAGTACATTTTTCTATATCGTTGAACAATCCGCTTATTTATTCACATACAGAATCCATCAGTGGGAGCACACCTCTTTCAGTTATCCGATGACAAATTCACTAATGGACCAACATTTTCATGTTTCATGGATCCAACTTCTTTGTGCTCCTGCCCAACCACAACTTTTGCTGTTGAGTTCTCCACTCGGTAATAAACCACGGATGTTCGCGGTGGTGAGAGTACTCTGAAGGAGTTGGGACGGCCGTTGAAATTTGTTCCAGGAACCCCTGGTATTCCTTCTGGAAATGTGAAGTGGTCTACATCATGCCCTACTCTTCCATGTCCACCAAATTCGAAAGCATCACTGTCTAGTGCAACTCTGTACTTCCCAGGTAAGTCACACCCCACTTTGTACCTATCGTATGTGTTTACTGGATGAAAATTGAATACAAAAACCAGATCTCCACGCTCAAAGACAATAACCTTGTCGTCCTCATTTGTGCTGCTCACTATCTGCTTTGTTGATGAAAGGAACGAAAATTTCTCATCAAGCAAGTTCATAGCTCTGTCAAATGCGTTCATAAACTTATATCTTAAATGATCTGTATCCACCAGGTTCCATTGGCGTCTGCACTTTTCG
>Fragaria_Contig756
TTTTTTTTTGGATACTGTCGTACTAATTCAAGTAAAAGAAAGATGGTACAAGGCTGAAAGAGAACTGCTACGAAATATGTTCTTACTAGCTGCTAGCTCATTGAAACAATATACACATAACAGAAACAGGTTGTTTTTTGTATGTGCACTTCTATTCATTTTGCATCTGACCCTCTCACTGATTCACTGTAGCCCCTTCATATCCTATTAATAATATAGTGTTCTATTTTCCAACTATGGATATGAATCCTCGTTGAATTTAAAACTAAAAGGAAACAAAAACAGCCGTTTGACAATAATGAGCGCTATGCTCTTTGTCAATGGAGATTGATGCATCGTATTTGTGTGATCATCCATGGGTTTACCATATCAGTCTGTTTTCTTGGTCTCTTCATCAATTGCAGCTAATCTTTCGACAAGCGGTGGGTGAGAATAGTGATACGCCGAGTACCAAGGATCAGTGTTCATAGCAGACAAATTCTCTTCCTGTAACCTAACAAGACCAGCTCGAAGTGAAGCAGCATAGCCAAGCGCCTTAGCAAAAGCATCAGCCTGAAATTCAAAAGCTCGGCTCACAAGGTTAAGAGCAAAGCTAACTAGGTGCTGAACAGGGATAATGGTGTGCTGAAATATGATGAGTCCAATGATGACCGGCTGGGTATCAAACCCAAAACTTTGGAACAGACTGCTCGAATTTCTTACTAGAGTATATCCCCCAAATTGCAAAAGTGTAAGGATCTGCACCGCAATAAATGAATACATTGTGTGATTAAGCTTCCAATGGCCTAGCTCATGAGCAATAACAGCTACAATTTCTTCATCATTTTTGCACTGCTGAATCAATGTATCATAGAGGACAATTCTCTTGTTCTTAAAAAATCCGTACCTGCCCCGGGCGGCCGCTCGAAATCACTAGTGAATTC
>Fragaria_Contig771
ATGGCTGGCCGCAGTCTTTCCCTCTTTCAGTTTCCCTAAACGTCTAAAATGGAAATCGCTCTCAACCCAGCCAAACCTCAAAACCTCAATCGATGATGCCTACTTGAAATCCCAATCCAGCCAAACCTAAATCCCAATCCCACTCTTATCAAACGGCAACTCGACTCGGCCAGTCCTCCTTGAACTCCTCCACCGCCTCTTCTAAACTCACCGTCCGCTTCCTCCTCACCTCGGTGCCCGCCTCCTCTTCTCCTCGGCGCCCGCCTCCTCCTCGCTTTGGCGCTTGTGATAGCTTGACCTTATGAGAAGAAATTTTAAAACTCTTACTTGACATGAGAACATCAAGAGAAGGGGAAGGTGGGGTGGCTAGAATGAAGCAAAAAGTCCTCAATGACTCTGGTGAAAAGCCAAATGGGAAAAGCATGCAGGAAATTTCTCGAAAACGATAGCGAGAGGAAAGAAAGTAATTGTGCGACCAAACCGGTATTGTCATTGATGTTTAGAGTTGAAATTGTTTGTATTTGGAGCAGCCAGCTTGGAGCAACTTGTATTGTTGTGCTATCAGATTCACTACTATGTTTTCATGTTTTCTTTTGAACTTTATGATGTGTGAACTTGAGTAATTGTGGATTATTGATGTTTCTCTAGTTTAATTCTAGTTATGAATTATGGATTGAGATGATGCNATAATGAACTTAGTCTGGGTTCTGAATAATTTTCTCAAAAAAGTAGTGAAATACAATATTGTTTAGAATGGAAGTTGATAAATCTTCTCATAAATAAAAAAGGACCCCGGGAACAAAAAGTTTTTGTGGCCCGCCCCGCCCCTAAAAAATTTTTAAACACCTTTTGTTGGGCGGCGGGCCCCACAAAGAAAAAAAAACATCCTCAGAGTTGTCCCCGAAGAGACCGGGCCATAAGGAGTGGTTGGCTCCCCACAAAAAAAAA
>Fragaria_Contig772
ATGAATTCGAGGAATGATGCGCTGAATTGGGGGTGTTTTCTTTGATACTTTAATTTCTTGTCTGAACTCTTCGGTATGTGGGTTAAGTTTAATAGGGTGTCTTNTATACTCTAATTTCAGCTGTCTTGTAACTCTCCAGACCATGTCAATCCCATTTTATGTTTNTGGATGGCACAAAGTTTCCTGTTTCAAATATTGTTTACAGTATAATTTATAGATATTTTCTTTTTCCAAAAGG
>Fragaria_Contig792
TTTTTTTTTGGCAAGAAATTTTTATTTTTTTCTATTCGGGATTGAAAAAACCCTATAGGAGGACAATTACAAATTCTTTTGGGTTTTCAATTCTACAATTGCTGTTCATAGTGTTCATTCATAACATGCAACTAATAACTGTAAGACCATTGCAGACGCATTCATTCATCAATCTTTGAGAAAGATTTTTAAAACCTTCATCATGTCTTCACTATAAGGTTACATCATAGTGGCTTGNTGAAGAATGTTCGTTGGACTCATCCTTACTAGCGAGAGAAACCGAAGAATCGATCCATGGACCTTCCATTGACGTTCCTCTAACGTGACTATCTTGTGAGAAGGTTGAGACATGTGTTTGGCTGTCCTGTGATAGTCTCTCAAAAGCTTTGAACCTTGCATCCTCCTCCTTTGATCCGCGCTTGCTTAATGGTGCTTGAATCGGAGTTTTACCTTCGAGCATGCTTACAACAGATGACATGGGTGGTCTGAGAGTGGGAGATGGATTGGTGCATAAGAGTGCCAAGTTTAGCATTGACAATGCCTCTTCTTTGTTGTAGTTTGAACCAAGATCCAGATCTACAAGTTCTAGCATATTTCCTTGCTCTTGTAAGACATAAGCCCCATCAAGGAGATACACGTACTCCTCCTTTGGTCTGTAATTTGTGTTGCTCTTTCCACTGACAATTTCCAAGGCAACAATACCAAAACTGTACACATCTGCTTTGTCAGTCAAGTATCCCCTCATTGCATATTCAGGTGCCATATAGCCTATTGTTCCAGCTATTCGAGTGCTGATATGTGTGTTCTCTTCATCCAGCTTCGCTAAACCAAAGTCAGATATTTTGGCATTCAGATCCTTATCAAGCAGGACATTGGTTGCTTTTATGTCCCTGTGAACAATTTTCAACCTTGATTCTTCATGGAGATAAGCCAGTCCTCTCGCTATCCCTATGCATATCTTCTTTCTTGTTTTCCAGTCCAAATGTAGCCTTTGTTCCTCACGACCAAAAAGTGCACGGGCAAGACTGTTGTTTTCCAT
>Fragaria_Contig795
AGTGATACAAGATGTAGTCTTTATCTCTCCTCTGCGTTCTACTTCTCTGTCTTTGTTCATTTCAATTCAATAAACTATGATTTCTAGCATGGTATCAGAGCCTCGGCTCTTGATCCTGTGGACTTCATGCTTTCGTCTATCTTTAGCTTCCGCTGTTATCAGTTTCTTTCGCTTTCAATTTTCGTTTTCCCCAATTTTCTAAATCCCTAGCCTCATATCTCTAAGTTTCATGCCTAGTCTATCAATTCAAAGCCGATAAATCCTCAAATCAGATTTCATCATCGTTACCCAACCGTTTTCTCCTCTTCTTGTCGCCCTTTGATAGTGAATTTGGAAATTTGAATTCGGGACTTAGGGTCTGCATCTGAGTTTGCTTCCGGGCCTCGACTTTGCTCTTTGTTCAGTCATCTTTGTCGTCTCCTTTGGACGCTATGGTCGCTGGCGTATCTCTTCTCCTTTTCTCATCGATTGGACTAGCGGCAGTAGATGGTGATTTGACGTCGAATGTGCGATGGGTATTCTGGTTAAATTTTTCTGAGCTTCTGTTTCTGATGGAATTTTGAGGCTTTCAATATCTGATATCTAGATAGTAATTTCATGGTTATGCTTTCGATTTGTGCTATGGGTTATCAATTTCTCATAATCCTCACTCAACTAGCATCAAATTCCTTAGCAACTTTGGTATTTGTCTGTGTGATTGAGCATCCCTACTCTTAATTTGTGGATTCTCTCTAGTTATCTGTTATGACGATATCATCAGTTTTTCTTTTTTATTTTTATCAAAAATTTGTGTCTGCCGTCAACCAAAAGAGAAAGTGACGAAGCAGTTTTATAATCTTGTTATTGGACTGGTGAATTGTCTTGATGGATGGATGGGAGTTTGAATGCATGGATTGTGTGTGAGATGTGTTCATTTTGGGAGACGCTGCCTTCATTGCTGTGAGTTTGCAATGTTTACTGATTTATAGTCATATTGCTGCTAAAAGAGCTCAAATGATGAGGGGATGTTATGTTACTATTCTAATTCAAACTGGAGAGGAGATAATTTGGTATTGAGGCAGATTTCTTTGTGGATTGCACAAGTGGTTTTCTTGGCGCTAGTAGTGTGCAAATGAGTATCAAAAAATTTGTGGCAGTCATATGCATTTTTCAGTATTTCTATATATCAGATTTTAGTCCAAGATGAAGAGTTTTTCAGTTATCCATCATATGTTGCTATGCTGCCGAGGATGCATTACATATTGCTGCACTACTGCCCATGTGAACTATGCAGTTTTCAAGCAAGGTCTCTCCTCTTTCAGCCGAAGCCACAATGGAAGTTAGAAGTTGATATCAGAATATTGGGTTTTGATTTTAGGTTGTTATCTTGGTCAGTGTTCTACATTTGTGTATTGATATTGTGATGAAAGTGTAATTTGGTGCAACCCATTATGCTTGTTACCAAGCATATATGCTATCATATGTACACTGTTCAATTTAACAA
>Fragaria_Contig802
GTGGTTGGATTCTTCACCAATGTGAACGTGTTGAGCAAAAATGTTCATCCTTTCTGAGTTTCTGGCAACCACCGCGTAGTAGCGATTAACCAACCGAATTATTTTATTTATTTATTTATTTTTGTTTTGTTAATTGATGTAAATTATTGAGTTTTAGGACCATGTAGTTCATCATTTCATTTTTGGAGTTGCCGAAATATATATATTAGATGTGGTGATTCATTTCTACTTGAACC
>Fragaria_Contig856
GAGGTCAATAGGTCTCCGAGATCTTCTTTGAAACTCCAGCATCAGAAGAAGGTGGCGGAAATACAGTCTGAGGCTGAAATTTTACCTCTCTTCGTTGTCGGGCGACCTCGGCTGATTTGGAAGGTGCACACGAAGCGAAGAGTGCAAAGGAAGAAGGGAAATAAGTTGAAATCGGAGGATCCGGTCGAGTAACCTCCAGGGTAAGAAAGCGACCGTGCATGCTTCCGTTGCTGAGTTAACCTATAAATGAGTGCGTGAACAACATCAAAGTAGTACTTGATGGTAATCTGATCACAAATAGGGGACTTCCTATAGTCTTCAAAGTTGCATTGGCTATTGTGAGCAAAACTACCATGAGAGAGAAAGAAGGGTTGCAAAAAGCATTGTTTATGAGTACCCTATTCTAACATCACAATTTGGGGATCAAATACAAAGTTTATGAGTACCCATATCTAACTCCCCCAAATCTAATACATTCTTGATTAGATTTTGTATCTATTGTGGTGTTCAATCAGTATTCATATTTGTTGAGTTAGTCAGAGAGGTTATGATATTTCAGATGAAGAACGATACAACGCACTTCCGCACGCACGCGAGCGCGTGTGGGAAGGCTAGTGCTTGTTATTCAAATTCCCCTGTTATTACTCTTTTAATAGCTATTTAACCAGTCTCTCTAAGTGTACTTCTGGCCTATTCTGCTTTCCAAAACTGGGTAGCTTGGTGAAATTGGGAATATTGGTTACGTGTTGGGTACTTGGGTTACATTGCTTGTAATCAGATGTGGTATTTTTCATTAATCTTCCCAGTACATGAAAACAATTGGAAAAACATTTATATTTTTTCGATGTGGATTTTAAAACACTTTATTAAAAAATCCTTTTGTCAATAAACCCTTGTTGGTATTTTCTATTCCAAAAAAAAA
>Fragaria_Contig879
TTTTTTTTTGCATCACTCAAAGGTGTCTGTTAATTCTCTTAAATCGAGTAAATTGTCAATTCCCAGAACTCCATAATATATTAGTACACAAACCAGTAACTGCAATAGATGGCAAGGACTAGCGCTTAATCAAACTTAATTAGCATTCTCCCCACAAGAAAAGAAATCAACAAGGTTTTTTTTTGTTGCAAATCAACCTGTTCCTCAGTGTGCTTTTCTCCTCTGCGGCTGTCTCTCTTTCTCAGTAACTAATCTGTATATCCAATATACCAACGCGAGGACATGAGCTGCTATTAGGAGAACGACGATGAACGGCACTGCGTCGAGAATCCATGGCCGTAGAGATGGCGGTTGCTGATTCGCCATTCCAGAGAGTAGAGAGAGTCAATCACAACCGGAGCAGAATGCGACTACTGTACCAGTTGCCCTCA
>Fragaria_Contig895
TTTTTTTTTAACAACAAGATTATATCCAAATCAATAGCTTTTCTCCTTGGAGAATGCAATTACAAACCAGTGATCAAACCGATAAATTGGAACACTCAAATTTCTTTCCGGTAATTGTAGGCCTAATACTAATTCTCCATCTCTTACAGCCTTGAGAAGTGTACCTAGAATTTGAGATAATCAACAAAAAAACATCGACAATGCTCATGATAAATATATTCTTTTCACATGAGAGAAACCTTCAAATTAAAAAGATAAAATCCTTACATTAAAATTACAAGAAACTCTCAATGTTCAATTCCACATACGAGCACGGATCAGGAATATCGAAGTTCTTCAAGACCTCAGGGTGCACAATACCAAAATTTCCAATTTGCTTCCCTTTATAATAGATGCTTGCTTGTAAGCCAGACAGAAACTCAGGCTCCTTTGCATACTGTAAATTATAGCCTGCATTGTCGCCACCAGGAACAAAAGCAGCCCCGAGTACTTCCATGATTCTATCCACCAGCCCATGAATCAACTCAAACCCAGAGCTAGCCCCACAGTATAACGCTGCTAACTGGCGCCGGTTTGATGCACCAACATCTTTTTTCTCATCCAATATAGTCACATCACCCACTTCAAAAACCTTTATGGGCTTTGGGTGATCTTTGTTGTGACCCACGGATTTCAATATGCCAGGCATCAGAGTGGTCCGTACAAGCTCAAAATCAGATGAGCGAGGATTTCCAACAACCACAGCTTTTGATTTGTCATCTATACGACGTAACAAGTCAAAATTTTCTTTCCACGAGCACAGAATGAAATTCTGTACCTCCGTATACCCATTCATGGCAATCTCAGAT
>Fragaria_Contig897
ATTCTGAAACAGACACTTGCCAACGTCGTGGTTGAACATTCTTTCTCTCTTTCGGACATTGACAACCCGAAGAAGAAGAAGAGTTCTAGGTAGGATACGCCCCAGCTTGGTACTAATACATTTTCTCTGTAACCTATTATCAAATGATNCAGTGGATTTTATGGGATGCCTCTTGAAGAGCTTGAGGTTAGAATTCACGATTCCTCGAGNGATGTCAATGACTCCAGTTAGGGTAGGGTCGAAAAAAGAAAAATGGTGTACCATTGTAATNTGTAATACATTCTTACAGATAGTCATTTATTCAATGACCACAATAATCTGATGTATGCCTNCTGTTGGATGTGATTTACAATGACAGAATAACAAGTACTTCAAAAAAAAA
>Fragaria_Contig901
ATTGAGAATACAAGATGTAGTCCAAAACCACTCCAGCGTTCTTTATATTTTCTGCTCTGCACTTTCAATTCAATAATTCCATGAATCCTATCATGGTATCAGAGCCCATGGTTTCTGATCCGGAACCTTGTGGCTTCTGTTCATCTAGTCTTGCTTCCGCGTTTTTCAATTCAGTAGATTTCAATTTCAGTTTCCCCCAATTTCACAAACCCTAGCCTCGAATCGGAGTCTCCTGGTGCGCCTGCTTCTTATCCTTCTCGAATCGAAGCCGAGCAGTCCTCTTCTTGGTCATCGTCATCGCTGCCCGGTCTTACTTCGCCGTTCGCGCCGACTTCAATTTCCGAATATGGAATCTCTTTCTCCGGCATCTCTGGTATCATCATCTCTAGCTTCTCTTTTTTCTCGCTGTTTGAACTGTTCAGAGAGCTTTAGGGATATGAATCTGGATGGGTGATATGAGTATTTTGAGGGTGAATATCGTGGGCTTTTGATTTGATGGTGAGATGTGGCTATCTTTCAGATGCAGAAGTAGGGGTTGGTAATTCTTTTCCGATTCAGTCTCCTCTCTCACTTGAATTTTTGGAATCTCTTTATGGTCTTAGATGTTGTGCTCCGATTATCAGTTTTCCAGTTTATTATTTTTATCAAAGTTGAAGTTGAAGTTTAAGATTGAAGAATTTTCCTTTGTTTTTGGACTGGTGATGTCGCATGATAATTTTGGATTATGGATTGGATCTATGGCTCTAGTGTGCAGTACATGTCTGAATTTGGTGAAGTAGTTTCTGGCCCCTCTGTTATTTGGAAGTTGTTGCATTCAATTATGATTTGCCTCATTCAATTCTGCAGTAGTCCATTCTGGTTAGATGTGCATCTCTGCCTATTGTGACTCCCTTCATATTGGAAAACATCCAACAAAATTTGGAAAAACTTGTTGAGAGGGAGCGCACCCACCCCCTTTCTTCCAGGGACTCTGGCTCGGGTCGAACCTGTAATGCTTGAAATCGTCCATTTTTCCTTTTTCTTTTTTTTTGAAGTTGGGGTTGGCCCGAACCCAAAAAAAAA
>Fragaria_Contig903
TTTTTTTTTAGATGGGGAGTTGATATATTCACAGAAAAATAGAAATGAGAAGCTGACCCATCAGTGATATCAGCAGAACTACAGAGTTTTCATGTCGTAAGATTTAGTTACCCTAATAACTCCATGTTTTCATTCCTCTCCAGTGAAAGATATAAGCTTTAGCACGAGTAACGGAGTAAGTACTCATTCCTCCTAAAGAATATTATTCAAGACTAACTATACATAGGCCGCCTATACATATTACCACAATTGGTAATATGTCGGACGACAGAGACATGAGGTACAAAGTGAGGCAGAAACACTCCATTCAAATTCATAATTTTGAAACAGGCGTGTGATAGAAGGTAGCACGAGCGGTGTAGATCAATTCCCCAGTTTCCTTCAGCTTGAACTCCTGTGCTATTACAGTCAGATTTCTTCCACTCCGCACTACAGATCCATCAGCTATCACCTCTGCATTCTTTGGAGCAGAAGAGAGGTAAGAGATGCTTAGTTCCCCTAGAAAAAGCTCCTTATCCTCAGCCACAACAGTTCTTGCAGTAGCGAACGCCACAGCCTCAGCAACAGCAGCAATAGCTCCTCCATGGAATCCACCAAAAAAGTTAGAAAAAGCAGGCTTTACGGAGACAAGACAGGTGACACGGCCTCGATGAATGTCGAGCGGCTTGAGGATGCCGAGAACGAGGTAGGAGTAGAAGTCTATAGTATTGCAGTGATCTGGAAGAGGGCCAGAAACACCCGATAATTTGAGAAACTGAAGGAGATGCTTGACATGGTTTTCAGGGAGGTCCTTTGAGATTGAAGCTGTGGAAGCAAAGCTCTCTGTCTCAATAGTCGACGGGTTTGCCATCTTCCTCATTTGCGTTGC
>Fragaria_Contig910
GTAGAACTGTATAGCTTTAATCCACAACATATTGAAAGATGGAAGCATACAAAACTACATCTCCGGCAGAAATTATACTGCCGCTTGAATACAAAAAATGGTTCAAGTATATGAGTAACAAATGCAAAAGTGCCCAGAGCAAATGGAAGCCTGACAACCCCCAAGATTTGCATTATTATAGACAACATACATCATAATTTTAGCATGCATCAAGATCCCGGCATGGAGGAGGTTTAGGCTCACCGAGCAATGTAGTATTTCCACCTTCTGGTCCAGACATAATGCGCTTAGGATTTTGAGTGCCAGCCGGAGGCTTCTCGCCCTTTCTTAACTTCTCAACTAGTTCCACAACTTTCTCTGGAGTAACATCTTCATAATAGTTATATGTATATCCCTCCGATCCATTTGAGTAATCTGCCACTGTAATCATAGGAGCATTCACACAGGAACCCATGCATTCCATTTCCCCGACAGAGAATAATCCATCCTTGGTTACTTCATTGCGTTTAACTCCTAGGTGTTTCAGTAAAGCTGATTCAATATCTCGTGAGCCACGAATCATACATGGTGTTGTCCCGCATACCAAAAGATGATACTTTCCCACCTTTGCCCCGGTTGAACATTGAATAAAATGTTGCGACTTCATATACACGTATAGGAGCAAACTTCTATAACCTTCGCTACTGCATTCATTGCTGAAACAGGGAGCCATCCTCCATGCTGCTGTTGTGCAAGATCCAGCAGAGGAATCACTTGCAGATTGCTTGTAGTTGGGACGGGATAA
>Fragaria_Contig920
TGGCAGTAAGCGAGTTGAAGGGATTGTTTCTCTAAGTGACGTTTTCAAGTTCTTGCTTGGATAGCAGAAGCAATGGATGATAAAGTTGGAATGTGTTTGTTCAGTGCGGTTCTCAATTGCAGACGGGCTTTATAAGCACACGGTCCACAACCAACTATTGATTAGAGAATCAAGTATTGGATTGGCCTCCTCAGTTCGCCTGATGTTTTAGGATTTTAGGCAATAGGAGAGGCCTATAAATTGAAGGATTTTATTTCCTCCAAATTGTTGATCTTCCCTCCATCATTGATTATGTATTATGCTGCTGATGTAGATGCGATGGTACTGAATAGCAGGGTTTCTGTATTAGTTTCTGTTAAAGTAGGAACGATGATCGAGTGTAGGAGGATTGCTGAACAACTGAAGTTATTATGTGCTATGCTTGTTGACATGTAATTGGCGTTTTGGTTCATCTTTATTCTTGTTGTTTGATCTTTAAACATTGTAAATAGCAGACACACTGAGAATTCAATAAAGAACCATATTATGTTGTNAAAAAAAAA
>Fragaria_Contig922
GAGTGGGGTAAAAGTAGCGGGTAGAACGTAGAAGTGCATTCGGTAGGGGATAAGAAAGGAGTGCATTTGGGTAAATACCTGGGATTCTTTGGGTTTAACAATCTGGGTTTAGATTTACAGAAGAGGAAACTTTACCCTCTTCTTCTTTTGCTGGGTTTAGGCCAGAACTTTGGAGCACCATCAAGGAAGGATCATTGTAATGCCAGTTAAAATAGAATGTAATTTCCATCAGTCAAACTCTGCTGGTTACTTTGTCATCGGTTTAGATAAACCTTGATGTAAGACGCAAGTAGATGCTAAGATCCTGTGATCTTGTAATAGAGGCTACATAACCGAGTTCATGAATCTTCCTGGGACAGTTTTAGTCCTAATGTTATATACCACCGGTTGAGAGCTTACCACTCCCTCTTGTTCN
>Fragaria_Contig943
TGACCCGACGGGGATTTCGGGTCCTGATGTGGAATGGGTTTCGGAGCTGGTGAGTGAGGGCGAGACCTAAGTTGGAGTTGGTGTGTTTTGCAGTGGGATTCATTTTTTGGCTGATGCGGCGGTCTTTGATTCTTCTGACTTCATTTTGCTGTGGATATATTTGCCAGGTTTCATTTCCTTTGTAATTCTGGTTCATTTTCTGTAAATAGTTGATGTGAACCAAACTGTGAACAAGGAAGAAGAAGAAACCAAGAAACCCACC
>Fragaria_Contig971
TTTTTTTTTCTTTTTCCCTTAAAAAAGCCCCCCTTTAGATTTTCAAAATTATAAAAAACAAAAGGGGGCCAAAACCTTAGGATTTCCTTGGGTGTTAACCTCTGGGGTGGAACACCATCCAAAAATTCACCCCCCCTCACGGGAGTTTAGGAGGAACTTGGGGCAGGGGCCGGCTGCAAACAGCCCCGGACGAGCCTCGGCAGGGTCCCGTACGGGGTAAATTCCCGAACCTTTTTGCAAATGGTCATTAGCCCCCTGATCCATTTCAAAAAACTGCTTCACGTAAACCCTCACAAGAGTCCAAAAGGATCTCTGCTTGATCACCATGTTTTACCAACAAACCATGCTTGGCTGCCACTTCAGTTGGTATATAAGAGAAGTGCCTGTTGCGGTTAGCATGGTATGGCAGTGATTTAATTAGCAGAAGAAGCCCACTCGCTTTACCAATATGTGATGCTGCATGATCGGCTGCGGTCGACCTGATACCACCAGCTTGTAGTGTCATGTAAAGATTAGTGGACATGGTGTCTTCAGCATATTTTTCCAAGTCTTCAATTTTTTCTGGGGCATCACCAATCTCCTTCCTTGCATCATTGATGCGAGCTTCGACAGACCGTTTCAACCATCCCTTGCTGATTTTGTTCTCATGTACGACTGACAATAGAGCTTGTGCTGTTGGGTGCTCAATTGACTTGTTGGCATAGATTTTGTCTATGGCTTCTTGCCACCAGACAAGACGCATAAGACCAATCCTGGGATCAGAAGCAACATCCATTGCACGAGCTGTTTCGACATTCAACGCCCGGACTGCAAACGCAGCCTTCCGCATGTTATGGGGGAGTTCAAGGAGGCAAAGGTAATGATGGTAATCATAATTTCGGACTTGCTGTACACAGTGTGAGAAAGCTGCCCTTAAACTACTGGATGCTGAAGCATTATTCATCGAGTACAAACTGTGGTTTAACTACAATAATCTCTCAAATTGCACAACACTTTGTGAGTTACGATTTAAACCTGAGGATTTGTCACCAAAACCCACAAGCCCAGGCAGATGACGACGGATGTTAAGCTTCAGTGGAGCCACCGTCGAATTACTCGGCGGAGAGTCTTCAAGTCGGCAAGGCCGCCAAGGCGGA
>Fragaria_Contig981
AACAGTCACAATGTAGTCCTCAATCCTCTTCTATGTTTTCCTTTACGTTTCTCTGCTTTTCAATTCAATAAACTCTGATTCCTATCATGGTATCAGAGCCCATGGTATCCGATCCGGTACCTTGTGGCTTCTGTGATTAGGTTTTTGCTTCCGCAATTTTTCATTCTCTTAGATTTGGTTTCCCCCAATTTCAAAACCCTAGGCCGTTTCCCCTAATTTTTCATTCTCTTGGATCTGAATCACTAGATGCTGCCTCTGTATCTCCTCGAGCTTTGTGTACGTCGAAGCCCGCTTCATCCATTGGTTTGTTCCCGGATCTGAGAGGTCATCGGTGTTTCGGTTCTTCGATTTTTCGACGTCACTCTGGTGTATACGTCTGAGGGGGTGATGTCAGTGGTCTCTGGTCTGTTCCTCTCATCCTCCAAAACGCAGTCGTTTTGTCCAAATTCAGATCATCCAGCACTTTGCTTCAATTTCATAGCATCTGGTAATTTCTTCCTGATTTAGGGATATCTGTCACTTGGAACATGAAATCTCTTTCTGAAATACGATTGTTCTGTCTGCTTCATCAGTTTTCCAGTTTATTTTTTTATCAAAGTTTGTTTGCCGTCAACCAAAAGAAGAAAGGTGACGAAGCAGTTTATTTTTCTTTTGTTTTGGACTGGTGAATTGGGTTGAGAAGTTGGATTGTAGAATTGATTTGAATGGCTCTGTGTGCTGGTTATGTTTATTTTTGGGAGATAGTTTCCTATGATCTAGTATTGAAGCTAGCAGTTGGTAGTATGGTTGGAATGCTTTTCTGGTAGTATTGCTGCATTTGATGATGAGGACAGTAGAAGCTATATATATATATTAATTGATATGGTTCTGGAATCGCATACTCTTGGGCTACTTATGGTTTCAGCATTCTTCATTTGGGGCTTTTAATTTGGAAAGAAAAAAAGCTCAAGGAAAAGGTTGTTATTCTTGTTGAAGGGAAAAAACCAAATTTGTTGCTCTATTCCTTGGAGTGGCCCCGAATTTCCAATTTTGGTGGTTGGAGGC
>Fragaria_Contig1005
GTCAAAGAAGATATTCTCTAAGCTCTGGTCAAACAAAGAGAGGAATGGTGAAAGCAGCTCCGATACATCGGAGAGTCCTAGTTCCATCAATGCTGAAGAAACAAAATCTCATTCCAGGAGTAGGAGGCGCTCATTATCTTAGTTACTCATGACATGAATGTTTATTAGTAGATCCGAAGTACAAGTTGTTGACTTGTAAAATCATCTTGCTCATCTATGGTGAGGAGATTAGGATGACTGACATCTTTTAGCTGATGTTCCACTGGGGTTTTGAGCAAAAGAGGTCATATTGTTGAGCAAAGGAGACAAGAAACTTCATTCCTGCAGGTAGGGTTCATTATCACGTTTTGTTCTCAGCAAATATATGGGTGGTTTTTTTGTATCAATCTGGGTTTAGATGCTGATCTATAAAAATATTATTAGAAGGTCTTGGAAAAAAAAAA
>Fragaria_Contig1062
AAGCAATCAAAAGCATGCTCCTGTATTCCCTTTTATTGTGTTATGGAAAGAAGAGCAAAAAAAGAAGCAAATTCCTTTTCACAATTGTCGTTTAATTTCGGACACCTTATTTAGTAACTTTTACCTGATACAATTCTACTGTCCTAACCATCTTCTTATGAGAAACTTCAAGCAGCAATGGATGAGTTCATCTCAGTCAGAATGCCGTAGTAAGTAATATGATCCGATGTGTCTCTGAAGCCAGGAATGAAGTCTGTGAAAAACCTAAGGACTGCAGCTAAATTTTGTGAATCGTTGGAGGTAAATGCTGCCTCAAGAAACAGTGAAGCTCTGACGGTATTGACCTTGTACTTCCGTGCATAGCGTAACGCTTCAAGGTAATATCCTTCTTGCACTAGCATCAGTACGTAGTCCTCATGTAAAGAGAGCTGCCTCAGCATATCCAAACCCAACTTCCTTGTCCGGGAATTCTGACGGCCAGACTCTAGTAGTTGCATTGCTACTTCTTTAGAAGGTTCAAGAATCTTGTTTAAGACAAACAGCCCAAGTTCTGCATATCGCTCACTGCGCGCTAGCAATTGGATGGTGAGGACATAGATATTAGAACGTACTTCA
>Fragaria_Contig1067
TGGCTGACGACGTCAACACACAATGAGGCAGTCAAATTAGAAATTTTTTCCTCTGATATGAAGCACTCGCACTTGGCGCGTCTCGCGTGTGTGTAATCGTCATCTCACATTCTCACCTAATCCACCTGACCATGGAGGACATCAGGCAAACAGAGAGAGTTCGGGTTTGGGTTTAGGGTTGAGATAATATCCTCTCTCTCAGTTCGGGTTCGATCCGGTCTGTGCGGCAGCGACGTTTTCATATCGGCTCTACATTCGTTTCAGGCGCCTTTCGCATCGAGTTCAATTTACGGGATCGAAGGCCGAGTTGAGTCGGTGGTGTTGGAAGGAGCGAAGAAAGAATGCGACTATATTGAATCGAAGTTTCTGATTCGATTTCAGGTTGCTGCTGATTACAAGGAGGTTCCTTATACCCCAGATGTTATGAAACGGAGAAGAATGCAGGCAGATGCACTTCCAGCTGTATTTGAAACATATTTTCACATATTGAAGCACACAATGCAGTCATCAACTATCAGATCTGAAGCAAATCTTGGTGTATCAACCGGTGCTATGGACTGTGGACTAACAGCAGGATTCTATCAAAGATGGAGATAAAGAAGCTCTTCAACCACTTCAATAACTCAGAGTATGCAGGTTGTGAAAGTTTAAATTGGATGCCTTGAATCCAAAATCTAGTGAAGATTGAAGAGAATCATTCCCTTAACTCAAAATTTAGTGAACATATTTTCCCTTCACTGAAGTGCCTCATCACTCAAGCATTCCCTCCCGGCAGCTCCAGCATGGGTTGACAAGAAATCAGTATTGCGCAAACAGCAGCCGACACTGGATAAGGCAAAGCTCTCTCGTTCTTCATAGCAGTATTAGTCTGTGATTGGTCCTTTTTTTGGTTAGTAGTACAGGTAAGCTATACCATATTTCAAAATTGCTTCCAAGCCCTTTGATTTTGATGATATAAATTAAAAAGCCTTTGATTTTTAAAAAAAAA
>Fragaria_Contig1080
CGCAACTGCAAAGTACGAAAACCTTCCAAACTGAACAAACTTGACCTCTGACTGAAACAGCTGCCGGAAACCTGAAAAGCTTAAGGAAATCTAGTCAGTCTGACGTTTTTAATGCGCGGATCTGCTTATCATGATGATACTGACCTAGCTACCTAGGTTATGACTCTCGAGTCAGCTGACTGCATGATGCTAGAAGAAGAAGAGAAAGCAAAGCTGGATCTCCTCCACAAGGACTAACCGGCGCTCATGCAGAGGCGCTTGTTTTGCATTGTTGCTTCCTTGGTGGGTAGACGGTTTGGAACCACCTCAACCACGAATGCAATGCTCTCCATCTCTCGAAGTTGTGGTGATGTTAAGAGACTCTGGCACGGTGATGTTCTAGTTCGAGGAGTTGGAAGCTTCCGTTAGTGTGAGCTAGCTAGTCACCCTTCACCGCTGTTAAACACCACTGTTTCATTTTGATGATTCTTGAGGCACTTCTGAAGCAACTGATCAAGGAGTTGGAAACCCATGTTGGGGTTACTAGGACTGTTGAACAGAGAAGCACCACCACTTGATCATGATGTTGATGATCGATCGACAATCCTGTGTCAAAGCTCTTGAATATGCCATGCCTACGCCTGCCGCACCTATGTTCCTAGCCAAAAGAACCTTGTTTCAGAAATTTGCAACTGCTATGGTTGTCTGTTCGGATGAGTCCTCATAGTTCCCCGAACTTTTGTTACCGAAGCTGATGTAGGAGCTGGTTACAGAAT
>Fragaria_Contig1083
GAGAGAGAGAAGGTCTTGTTAATTCGTTCTTTACAATTGTATTATTACAGTTCTTTATTTTGAATTTCTTTGTAACACCCGCAGATCTCAGGCTTGGGATATCAAACCTTGCAATTTCCGGCAACGCAATCAATCAACAGAAAGGCATGGCTTCAGCAACCCCAGCAGCTATGAGTCGGAAACAGAAAGTCTTAGCTAGACTCCGACAGGAAAATGAAGGTCGCAGGGTTGGGAAGTCGAATCCTACAATTACTGTAAACCCAACCGATCAACAGGAAGGTGAGTTCATTTGTGACATTGTAACAGTTGGCCGAAAATAAATATATCAAATATGGGAAAAAAAATATTGATCTGCATATTGTGGAAATGTAGAATTAGTGAATTGCTGATGAATGGTATAAATAATCTTTCATATTTTCATTTATTTACAGTTTGTTTAATTGTTTGTTACAAATTTTTGGATTAGAATAATTGTATTTTTACAATTTTTAATTTGAATGTCTTTGTCAACATCGCCAGATCTCAGGATTGGGATGTCGAACCTTGAAATTTCCGGGAACCCAATCGATCAACAGGAAGATGAGTTCATGGCTTGTTAATTTGCTACATATAATTTGTTAATCTGCCATCGGATTCCAATTCCCTTTCTTTGGCTAACACCTCAAATCCTAATCTTTTGAATATGAATTATTGATCATATGTTTATCTTTTCGGTGAAGTTACTGGGTTGTATTTTGGTTAAATCATGAATTCCATCTCATATTAGATGGTTTGAATTTGATGCAATTTGAAGTAACCACACTAATGTATAATGCAGGTGTTGAAACCTCTGAGAGGGAATGGATGGATGAAGGGGGACGCAGCGACCACTGCCTCTTTTCATGCAACGACACAGGAAGCCATCCGTAAGCGCACTGAGAGGCAATTGGAGATTCTCAATCCAAGACGCCCGCCTGAGGACTGCCACCGGAGAGACTTTGGGCCTTTACTTTTTAGAAGAGAGACTATGACTT
>Fragaria_Contig1091
TCCCTTCTCACTCTCACGAGCTCTCTCCCTCCATTACAACCCCTTCATAATCTTCGAACCCAGACACAAAAAACCCAGATTTATATATCAAATTAGTGAATGAACGATTTTGACGGCTGAGCCCGATTAGTGGATACCCCGATTGGAAGACGGACGCAAAGAAATCCCAAACGATGGTCTGTTTTGAATTTGAAATTTGAGATGTCTTGTTTTCTTGGGATGTTTTCTGTTTCGGGTTTTGCACAAAGATTATGGGTTTGTTGATTTGGGGCTTTATTTATTTCTGGGTTTTTGAGAATCTCGTATTGTTTTTGGTTTCTCTATTGTAGTGGCTTTGTTTATTCCTGGGATTTGGGGCTTGTTTATTTCTAGGTTGTCATGTTATGGTTATGGGTTGGAAACTTCTGATCTGGGGTTACGAGACTTAGGGTTTCCATTTGTTTTTTATGGTTGTGTGATCTGTTTCATATATATTCCTGAATTGAATATGTTGTGAGCTATGGGTTCATGAATGTCCTGGGTTTGTGAGATATGGGTCCATGAATGTTCAGTGTGTTGGGTAGGTGAAAAGATTTCGACTTGAGCATTGGAACGTAGTGGTACTACCTTATTCAATTCGTGTATAATTGAAGCTAGCTAGTAGTGGTATAATTGAAGCTAGCTAGTAGTGGAACAAGGTAGGTGAAAATTCGTGTATAATTGAAGCTAGCTAGCTAGTAGTGGTACTACCTTATTCAATACATGAAATTTATGACGATAGTAACTAGTTACTTATCTAGTTCTGAAGAATGAGCTTCGATTCATTCTCTATATCTACATATTACCTATCTAGTTATGAAAA
>Fragaria_Contig1137
ACTTTTCACATTCTTGCTCAATAATAGAAGAAAGTAGAAGATATTGTACACTTCTCCCTACAACTCATCCGTAGAACTATTGGTTCTATCCATGTTTCCAGTATATCCATTATTGAAATATATATCCTACCAAGTAGACCACATTATAAACAAGGAGTCGTATATTGATTTGTCATAGGGTTGCTAAACACAGTCCATTACAGATCACAATATGAAAGTGAGGCAGAAAAATTGCGCAGACATGCTTAAGCTAAACGGAGTTGCAACAGCATCTCCCTCCAAGTCTCCAACCAATCACAACCCAGCTCTCGGAGACTCGAAAATATTTCCACTACGACAATGCTGAGTATGAATTTCATAACTTTTAACTGCAGCCATTGAAAGTTCAGAAAATGAGCTAGAACTTCCTTAGTTGGCATATCAGGCTCCTTTCTTCTTATCTTTGATAGGCTTGACATCCTTTGTGAGCATTCTTGGTGCTATAGCCATGGCCATAAGCT
>Fragaria_Contig1170
TACTCTGCTTGTTGCAAGCGCCAGGCGGGTTCTATCTAGAATTGATTTTGCAAATAATGCCCAGTGATCGGCATTATTCTTTAACATGTTTAAAGCGTGATTCCATCCCTTCAAACAGTAGAGAAGGTCCTCATTATCGTCTGATGATAATGCCAGGTTCTCTAGAACCATTGAAATGAAGTACATAATTTTCTCCGGCCCAGCATTATTCAGTTCTTCATATCCTCTCTCAATGGCAGTTCTCACAGTAGAATCAAGGGCAATGTCCAAAAATAAGAGATCCTTCAGGCGATCATTAGGCTTAGAGAGCAATGGCCAGATCTCCTGACGAGCCTCAAGCAAACCCTCAACAAGGACTTCCACATTCCTGTCCTCAACATGTTCCATTACAAATTGCAGCAGCCCTGGAACTTCAGAGGGCAAGCCAGATACAGGATTTATTTGTACTCCAACCATAAAGCCTTGACCCTTAGCACTGTAACCCAAGCAATTTGTGATGGCAGACTCAAGATCTGCACCTGAGTGAACTGCCTTTAAAGTTCTCAAGTAGTTCCCCAGATCATGCAGAAGACGGTCTTTCTGATCTGCCCTGAATCTTGGTTCATTATGGATTGCCCGGTCATAGCTTAGAAGGCGCTCTTTTGTGATTCCATTATCGTTCAAAGTTTTCCAATAAACACCAATATCAAAGTCACTTTTGATGTAATCAATTAGTGCCTGACATATAACAACATCATCTGGGCTAGTGTTATTATGTAACTTTTGATGCCATTCCTCCATCATTCCACCTTTACAATCGCAGTTTCTCTGGATGACAAGGATCTCATCTCGAATTCGTTGTCCCACATCCCCTTCTCCTCCACGTCCAACAGTAGACAATATCATCCGTAGAAGCTCTCGATGCTGTGGATAACTTATGTAAATACTCT
>Fragaria_Contig1226
CCACACACAAAAAATAGCTAGAGAAGCTATGGATCAGAGCTCTAGTACTACTTCCCCTATGAATCTCTGCCATGTTAACAAGCTCACAATCTTCATCAATCGAACGTACACAGCCATACACTCCCTCGCTTTATCATTCTTACTTTACTATAGAGCCTCTTTCTTCTTCTTCCATGACACCAAAACACCCACCTTACCATGGC
>Fragaria_Contig1259
GGATGTGGGAAGGCCACCAGTCAAGATACGGAGGAGACAGAAGAGGCCGGGGTTTTCCAAATAGAGATGTAGGTTTTGGTAGGGGTAGGTTTGCAGGGGACAGGCAGGCATCATATGGTAACAGGAATGGAGGTTCATTGAGGCAGCCTCCTCGAGGCCAGCGGGTTTGTAAATATTACAAAAGCGGGTATTGCAAGAAGGGAGCATCCTGTAGTTACTTGCACCCATGATTTTTGAGTCTCCCACTTCAATTAGAAACATTAATTCTGTAGTCATTGCTCATTAGGAGGATTTGTTGATGCCAATTCCTGTAATTGAACTTGTATAAGTAGCCGTCAAGTGGCTCGGTGCATAATAATTTTTTTCAGATAGCTTTAGCATTAGACACTCAGTACCCTTGTTGGGGTACTCATTCGATGTTCATGTTCTATCTTCGCCGGTTAATGATGTCCAGAATGGACGTTTTCTAAAAAAAAA
>Fragaria_Contig1294
CTCATCGGCTCTCTGCAATGAAGTTAACTTGGACGTGGAAGAGGGAACGACCGTAGCCCTCATGTATTCCCTTTGGCGCGTGCGTTCATCTCGCAAGTCTAAGGAATCTCATTAGAGAGGAGAATCTTAGCAGAGAGTGAGTTGAATACTTAGCCTGACTACCCCATTTCTAACCACAAAACATTTGCGCTGCCTGCGGTCTCGAACTTCAACCACATTCGATCTAAATATCCCACAACCGAAAGCCATGTCTGTCTCCTACGACACCCTCCAATGTTCGCATAGGACATCATCATGACAAGAATGTCGTTCGTCGTCGACAACATATTGTCAATATCAATTACGGTTGGAAAAACCTGAATTTAATGACCTGGGTCTTTCACCTCCTCTGACATGAGCGCCTCACCTTGGATAACATGTCAGTATAGAAGTCCCTACTTTACTTTAGCTCTATACACTGGAGACGTCTGGAATGCTCCGGAGTGGCCGTGCTCCGCATATGTTTTCTAACAGAAGTAAAAAGGTAATTAGCTCGTTTTAACTGTTGATTGCAAACACGCCCTAGCGAGGCGCGTCGTGCGTGAGTGAGACTATCTGTTGCAGGCCGAGGACTACTTCTCCTTCCCCTTCTTCAAACTCCGATTCGTCTTTGCTTCCGCCCACTCCCCGCTTTAGTTCTCTCTAGATTTCAATTTCCCCCAATTTCAAATCCCAACTGGCCTTTGCTCTCATCTCTCTCAATTTCGAAGCTTTCAGATCTCGAATTTGAAACCCTAATTTCTCCCAAACCTAATTTTTCACACGGCTTCCGGCAACCCCGACCTCACCCTAAACGCCGCTCCAGCACATCGCGAAAGGTCCGACTCGTCGCGAAGATCGGCGGCGCCGCAGATCCGGATGCCGAGGTTTTCGGTGAAGTCTCGTGGATCTAGGTGAACAAGCCCAGCAGAGAAGCTTCGGAGAGCGTCACTCTCTCCTTCAGGGACCAAACAGCAAGGTGAGGTGTATGGTGTTGTGGAGCAACCCGGAAGCTGTGATGGAAGCTTTATTGCTCATGTACAAGTTGATGAGAGTTCTCGAGGTGAGGCAGTTAGTGACAGGTAATTACATTACTGCTATGATTCTCCATCGAAAGCAACAGGGAGTTGTTCTTATCAAAGATTGTCTACTCATGCACAAGTTCATGACAGGTCACAAGGCACTTCTTCTCAAAGACTGTCTGGTCCTGCCAACTTGATGGGTTTCAAGGTGAGGCATTTACTGTTCTAGAGAAACCCGGAAACAACAACAATACACAATCACCTTATTCTCCAGTGAAAGTGGCACACACTTATTCTTGTCAAAGCAAGTTTGATGGTGAGACTTCCAATCCATTTCCGGCGACATTGTGCAATGGACAATCACTTTGTTCCTCCCCTTCTCCCTATGAAATCCTGTCTGC
>Fragaria_Contig1303
CGCATCTCATCCTCCCAAGTCCCAACACTTATAAGCTATTATATTTTCCAAGGTACTTGCACTTTGAAGAATCAACACTTGGCGGATCGTCATCAGGTCGAAGAAGAAGTAGAGGAAAAAAATAGAAGGAAGATTGTTTGGCCGCACCCTCTCCTTACCTTTTGAGATTGGCTCTGTAGACTAGAGTTCGGGTTGCGCAAGTTTCTGCTCTGAAGTGGGTAGCAGAGCTGTGGTCGGATCGACAAGATCTGGTGGGTCTGGGTAATCCCAATTGGGTGGCTTTAAGCGGTGGTTTGTCGACGACTGGGATCCGGCGACAAGTTTTGGGTAAAGTAAGAAATTTAATTTTGGGTAATTTGTTGACAATTCTGATATGTGGGGCGGCAACATAGTGCTTCTTACCTCTACTGGAAGCGGTGATAACTGAAGATGATCATCTGTTCTAGGCCTTCAATCTTCAATCTTCTCCTGGAAGCGGTGATAACATAGTCCTTCAATCTTCTCTTCGAGGCCTAAAGATGATCATCTGTTCTTTGGGTCATCGTTATGTGGGAATTTGAGTCCTCTGACAGAGAGGTAGTGGATTGCTTACCATGTGAGGCTCTTTCACTGAACCCAGATCACATTTTGTGATCCTTGATGCTGGGATTCATGTTGGGAAGTTGGTTCTCTAGTTGTAATTGCAGAATGACGTTACATTGAGGATTTTGCCCCTATGCTATTTAACCTCTACTCCCACAACAGCAGTTAACGGAAGTTTTAACCGTGAGGATC
>Fragaria_Contig1322
GAGATGCCCTTAAGCGCCAACATGATGGAGTACTGTTGTGCGAGTTCCCCTTTACCAACCCCGTCCACACCGACTAAGCTATTTTGGCCACGCACCGCTTCGACCGAAAGAATAATTTGGGGAGAGATTGAAAGAGGCAACCGGAGAAGAAAGGAGTGAATCGGCTTTAATTAGATGTTGAATTTCTTAAGTTTTTACTCTCATGGCAATTCGCAGATGGATTGATTATCCTGTTCCATTGAATTGAATTGGAAGATCATTCTTTTTACACAGATCTATGCTTGCTGCCGATTATTGGGATTTCTCAAGAATTTGGCTGGGTTGGATAATCAATTTCAAACCTTAACTGAGGTTTTCAAATCAGTTGTGAGTTGATTTGAAGCTGAGAAAGAAGGAGATGGCTATGGGTAATGGGTTTTCAGTTCCATTCACTGTTTTGTTTTGCAATGTAATTGGTGATTACCTTTTCAGGTTTTAGCTCCTTATTAGTATTGCTTTTGTTTTGTTTTGGAAGAGTTCATTTTCTGAAGGCAATTCTGGGTTATTGGTCAGCCTGGAGCTCTCCTGCTTTTCTGAACCTAATTCCATAACATACAATAGTCTCACTGTCTTGGCCTGAACACTGAGTGGAGCTGCTTGATGTTCAAGGGGGTTTAATTTATCACATTGTGCTGTTCATCAGACTTACATGGCTTCATGATTTCTCTGAGGATCTAAGTGAGAAGCTAAGTAAGTACTGACAGTGCGAGAGCTTGAATATCTATGATAATTTCGCTCGTCACATAATTGGTAACGTGTACATTCAGTTCAGGGAGGGAAGAACATGCTGCCACTGCTCCAGAATCTCACCAGCATGCCTTATTGCAGGTTAATTTCTAATGCACTATAGACATACGAGTATTACAAGTACAAATGCATGTTGAATCCCTAATTTAGGAACATGATAGATTGATGCCTTTACTGGCTGTTACCTCATTTACTGGGTTTAATTTTGAACCATTAGCTGCCCTTTTTTGTTTGTGTATGAACCAGGCTATATAAAAAGGGACCTTTTGTCTTTGTACATGGTCCTTCCCGTTGAGTATTTGAGAATATTATAACATGAGTACTACACCTCAGATGAGAAGAACTGAAGCAGCTTCTTTGTATTATGTTCTCTTAAACCATTTATTTTTTTGGTAAATTGAATTTTTGTATCCCTCCTTTCTTTTAGGAATATTATGCTCTTTTCAAGGTTATCAAGAAAATTGGATGTGGGGAGATAATGATCTCATCTATTCAGTTCTAATTCCCGGTTTAATTTTTCAGTTCTCTTAAAATGTTAGCTTTTGTCAGTAAAAATGAGGATGTATGATTCTAAAAGATCATATTATTTCACGTATATGAATGAATAATTGAAAAGCCCTTTCGCACGCGCAAAGCCCATGAAAGGCTAGCGTACATGGAACAAAGCATTGCTGAATCTGGAGTTGTTT
>Fragaria_Contig1323
TCAAAATGTAGTCCATTCGGTTCTCTGCGTTTTCTTTCTTCTCAGTCTTCTTCTTTCTTCCTTTCCTTTCAATAAATCCATGAATGTTATCATGGTATCAGAGCCCATGGTCGCGATTTTGTGGCCTTGTGGCTTCTGTGATTAGCTTAGCTTCCGCGTTTTGATTCCAGTTTTTCAGTTTTCAGTTTCCCCAACTTCAATTACCCTAGCTTTGCGTTTTTCCCAAACCCGTTCATCAACGATCCCAAACTCAAAATCTTCGTCTTTGGCGCTATAATCTTCTCTTCCGGCGTGAGATTGTCGATACCCAGCCTTCTCTAAGACCTCTGGGCTTCGATGTTCGTTCTCCGCGTCGTCACCTGCGCGGCTCGCCTCGTATGGCTCTGTTCTTTGTTTGCGGGTTTTCTCCTTCAGATCCTCGAGTATGACGTCAGGGGAGGACTGTATCAGTGTGATGCAGCGAATCTGTTCTCTGAGACTTGGTAATCTTCGAGCCCTTTATTTTGTCACTATGTCTTTGCGCTGCAATTCTTGTTGCTGAGAGTATCTAGTAGACTAGTTGTTCAATCTATTTGCTCTGAAGGTGAATGGGAGACGAAGATGTGTATATTTTGATAAATCTGGTTGGAAGATGAGTATTTTTAAGGTTGAATATTCCTGGGCTTATTGTTCTGATGGTGATTAGAGATGGTTAGGTCTTATGACTGGATTTTGTGTGCTTCTTTCTCTGCTGTGCGCTTCTATGTGCTAAGTGGTTGGTGACATTAAGTTGATAGCTGCTGTTGTTTAGTGTTCTACCACAATATGTTTGAGATACTGACCCTGCAACAAAACGTATGTTTGGAAGTAGTAGTAATGTATGTGGAATTGTAGTATGGAGGTAGTAGCCTCTGTATGATCGTAGAGTTGTGGTAATCACAACTAGCGGTAGTAGCCTCTGTATGATCGTAGAGTTGTGGTAATCACAACTAGAGGTAGTAGCCTCTGTAGAACAAAGTGGTGCAGAAAAATATTGTAGTGAGTCAAGGTTTCAATTGAGATGTGGAGGGAAACATTATTTTGCAGCAGCTTATATGTTGGGGTATGAACGCATGGGATTGATTACAGCAAGTTAATATTGGTAGAGATATGCAGTATGTAGCAGTGTTCAGTCCTTGCAGTAGTTTTTCAGATTCTTCATTGGATTGTTTGTTGCCTTGCTTCCATGGATTTTGTCTTCTCAGCTCTGTGTTGCCTCAATGCTCTGCTGCAACCTACAATCTTGTCAACTGACTGTGGATGATGTTCTCATACTGCTAAGTGGCTGTTGGGTTTTGATTTTTGGGATGATAATCTTGTAAATTGTTCTACATCATGTATTGTGCTTCTTGGTCCAACCAAGCATATGGTTGCGGGGGGATAGTTGAGTCATTTACTATTATCCCTACCTATATAAAGCTATGAGTTGTGTACACTGTTCATCAATTGAGAAATACAAGATGTAGACGTTTACT
>Fragaria_Contig1349
ACAAGCCACCCGGTTTGAAGATCCTGTGGGTCTGGACCCTCGGCACCGCCGCTGTTTTGGTTGCGAATGTGGTCAGGACCAGGATCACAGACATGGACAAAGTTATCAACAACACCCACGAGCATCAACAACACCAACTCAGCGCCGCCGACACCGAAACACTCCCGGAGCCTCACTCCGGTGAACTGAAACCCCAGTAGCTACTTGGGCATCATTCCCAATTTTGTATCAACGCTCGACTCTTTTGTAATGTGAATTTCATATTTCAGGATTTCATTTTGATTATGTTGACAACTGCTGCTTTACTAGAATCTGCTTCTTTCCTTATACTAATCAGGTGTCATTACTCTTATCCCTAATTCCTTCTTGCTATGTCAGCTGCTTCCTGTCAAGACTAGTCAATTAGGTCAATAGTTAGAGCTGCCCACTTTATTGGAATATGAACCAGTGATAGCTTTAGACCGGTTGTAGCAAATGATCTCTCTTATCATTCTTCTTTGTGTTTATGAAGACAATAGGTTATCCAATGAAACATGATTTGGATGTGGATGTGCTGCTTTGAATTTCTTGTTTGATTAGCAAGACTTTAGTACTCAGAACTTATTAAGCTAAATTCATGTTGGCCTGCTCTAATGAAGAAAAAGAGAGAAGAATCTTCATAGTGCTGGGTTATTATTGCC
>Fragaria_Contig1398
CTTCAATAGTACTAAAACGTGGTCCACCATCTCCAACACCCTCTCGATGTTTTCCCTGATGAAGGCTCTCATGTCCTTGTCTATGTAAGAGCTTGGACCAGCTTTGCCTTCTGTCTCGTTTGATTTTGTCACTCCCACCAGCCAGTTCAATACCATCTTCCAGCTCCCTCTCAATCAGATCATCCTCATCCAGCACATCTGTTTTCCTAGTCACATCGGCAGTGGCTTTCCTTCGTTTCTCCAATGCTGCCCTTACTTTATCCTTGTCGATTTTCTTAATAGCTTCCTGAGGTGATCGACCAAGTGCACTTTGTGTATTATCAAGATTTCGACCCAAATGTTTGTCTCCTCCTTCCCTTATTTCACCCTTCCTGTCATTACTGTCTCTTTCTTGGCCTTCTTCACTACGTCCCTCAGACACAGACCTCGACAAAGTTTGAGCTTCAGTGACTTTGGAGTGTCGATTGTCTTCAACTTCCATGTTTTGATCCAAAGCACCTGTCATTCCAGCACTTCTGTATTCATTATTTTGACTCTGGGTAGTTCTAGCAGGGCCATCATTCTCCACATATGACTGCTCAGATGCATGCCTAGATGCCGACCTTGAGGTTCCAGATCTTGTACCTCCAGCCTGCAACTGACTGTTACTTGTTGCTTCATATGAGACCGGAATGTTAACTGATGATCCATAATCCAGGTCTTGTTGCTCCATCCTGGATTTAGTCTTCGCGGCAGTTGCCACAGTTCCGTCAACATCGTCGGAAGACGGAAATCTATTTTGTTCATAGAGTTCCAACATTTGATTGCTAACTTCCTCCAATTGGCGTG
>Fragaria_Contig1407
GATGAACCATTGCAGGTCCAATAGGATGCTGATCTATAAGTGATTTTGAGTACAGAGCAGGCTGACTAACCAGAGCAGCTGCCTGGATGAATTCACCTTCTGCAGGAACATCACTACCAGGAAGTGACACAAGAGACCCACGACGTGAGCCGGGGACTCCCTCCTGGTGCAAATATACCCTCTGGAATCCTCCTTCCTTCTTTCCATCTTCGCCCTGTCTCTCAGACCATTTCCATGCCAACTGCCATCCACCACCAATGCCTGTGCTACCAACTGTCTCCCCAGTTCCTTGCATGAGACTGCTGTTGCGCCTCATGCCTAGAACACTACCATGAGAAGGAGGAGGTGGCACCATATCCTTTTCCATACTTGTTGTCTGGCGTGAAATCAAAGGACTGTGCAGATTGTCATCCGAGTCTCCCCCAGATGCATAGTCCTCACCTTCCCTATGCAAGCTCTCTTCATCCCATTGTTCGGTTTTACCCCGTGGATGATCTGCTGTGCTGAACATGCTGCCAAAGTTAGAAAAGAGCATGCTTCCCCGCGTACTCCCTGCCTCGGGGAAATTTTCATGGACACTACCGAAGAGAGTGACAAGAGGATCCATTAGAGGCACATTCTGTGTTGCCATGCTTCCTTGGCGAGACACAAGACTGACAATAGAACCCTGCCCAGTTACAGGTCTGGCAACCCAGGAAAGGCCTTCTTCGGGTCCATATAACTTGATTTTGTCCTTGTCAGCTGCTTCCTGACCATCAAGATCATCAGCTGCGCCTATGATGTACTCTTCTAAAGATGTTTCACCTCCAACTCCAAGACCTTCGACAA
>Fragaria_Contig1440
ACCTTTGCTGGAAATTGAAGGGCACTGGCAAAGATCAAGCTTCTCTAGCAAAGGGCAGCCTTTAGCTATCTCAATCAAACCTTCATCACCAATAGAAGAGACATTCCACAAAGAAAGAGCCTTAAGAGAGGGGCATCCCCGAGCAACTGCTGACAGGCCAAGGTTGGTAACCCCATGAAATGAATTGCTACCTCGAATTGACAACTTCCCAAGTCCTCCACGGCTACTGGTTCCAACAGCAATAGCAGCAAGTCTCACATCTGTTGCTTTCTTCCCTTCCAAAGATCTTGTAAGGAAACCATCAGTTTCTTTTTGATCCTCATCGCCTGTGGTCATTTCAGTGTCATCTGATTTAGGAATCTCCTTCTCAGATGGGCGGATGCTGCTTAGGAGCATAAGCCACTTCTTGGAGACAGAGGCACATGTGATCCTCTCTTTGCCGCCGTGCAGGCGCCTGAAGATCTCAAAGAGGCATTCCTCAGGGAGAACTTCAATCGAAGCTTTCTTCTCTTGCTCAAAACTGCTCCCTCTAATATCAAATTGGGAACTGATGCGAGCCCGCTTGCTAGGAGGGTATGCATTGGAGCCAACTGACAACAGGCAACCCAAATCCATGGGGCTTGATGAGTAGCATGAACCCCCGGAGTAGAACTCATCGTCACCACTGTAATTAACAAGGGTAGGCATGACTGCAGCTTTGTAACAACCGAGGAGAGTCCAAACTGTAGAAGAGAGCTGAAGATGAAAAGCGTTGAGATTGTGAAGAGGGTACAGAGCATTAGAGAAACAACCCTAAACGAGTAGGGAAAAAAAAAGATGGAGGAGAAGGAAATGAAGGCATGAGAGAAGAGGT
>Fragaria_Contig1442
GGGAGGTGGCCGAGATTTTAGTGATGGTGATGATGATTTTAGGAGTAGCCGAGGAAGTTTTAATAGAAGTAGCAGCAGCAGCAGCCGACCACGGATGACAAGAAGTATGGATGATGATTGGCTTATAGGAGGTACACGAACAGGCAGAATACCATCCCGAGACAGAAGCTTTGGAGGTTCCTGTTTCAACTGTGGGCAGTCTGGGCACAGAGCATCAGAGTGCCCTTCTAAGAAACAAGGATATTAGATGAGCATCCTTAAACACCAGTTTTCCAGCACCATTGGTCGGTTAAAGGTGGCTGCTACTGCTGCTCTGTGCATTGCTTTGTACTATTATGTGTTTTGTGGACTGTTGAAGATCAGTGAGATTGGGAGATGTTCGTTCCTCCAGGGAGTCACAAAAATCAGATTTAACCATACTTCATAGGAATTAGTTTTGAACTGCGCTCTTCACTGGTCTCCCACATATGTATTTGTTTGACAATATAGTTTTACTTTTACCTATGCATAAAAAGTAGGTGTGAATTTTAAATTTAAGTAGGAGCATTTGATGTTTTTGAAAGTCTGGAATTGTTGTTATGGGTAAATCATTCTTTTGACAGTTTGAAGTACACAATTCAAACAATATACTCCATTCG
>Fragaria_Contig1452
ATCATTAGTATCATTACATATTAGTCTGATCGGGAGAAACCAGATCTAAGTTCCAGCCTTCTCCTCCCCCACTCTCTCATCCAGATCTTGATCTATCCGGATCTAGATCGACAAGAGAAGAGTTGGGGGAGGCTTTTCTAGCTCTGGGGGTTCCACCAATCTCACTGATCTTCAGCTTGTTTTTCTGGTTTATCCAGCATTTTCTCACCCTTGTGGTGATCTATTGATCCTTCTGTGATCTTTTGTTCCCTTTGTGGTGATTTTCTGGCTTTTGTCCAGACCAGGAGGACCTTGTTTCCTCGATTTTCCTTTTATTTCTGTATATTTTGTCAATTAATCTCTTTGTTTGCAGATCTATGAATACCCAATCCCATATCATCTCTTCTGCCTCTACACATAAGCGTCGTGAGGATACGTATGGCTGCGAGTTTAAAGTGCATGTCACTTACCTTGGCGAGTATGGGTAATCACGCATGGGTGTTTCACCCCCATTCTCCATCGGTTTTGTCGTTGTTCTTGGTCTCCGCTCTGGTTCTTGGTACCATCTCGGCAGCCATGGTTTCATCCAGTTTTGTGTGTCTATGGTGAAGAGAATTTGGATATTGGGTCTCCTAAGGTTTATGATTTGAGATTCGTTTGGAACGGAAACATCATTACAAAATCCATGTTGTGTTGCTTCCGGCGTGAGTTCGACGACCCTCCTTCGTTGGCGGCGGCTGCTCTGGTTGCTCTACAGTTGTTGCTAGGGTTTTGTAATGTTTTGGGCCATTTACTGGGCCTATGTTCTTAGTTTTAAGTTTTTAGGGGTAGTCAGCTATTGCTAGCTCTTGTAGAGATTAGTTGCTTGATTACTTTCCTGATATTGTTATGTACTCTATCTTGGGTTTTTCCCCTTAAATGAATCA
>Fragaria_Contig1460
CACTGAATTCTTTAGTCTAATGGGAATATCAATGAATGAGATCGATCTATATCCCTCTCCTTGATCTGATCGGCTTGCTTAAGAGAGGCCGTTTTGATCTCGTCGGCTTTCTTGGAGGGCTCGGCGGCGAACTTTGGGATTTTAGCGGAGGTGGTGAACTGGTGATGGTCTGATTTATTGGCTGCTTCTTCGGCGAAGCTATTGGATCGTTTCCACGAAGCTTGAGGCTCAGCTCCTGGAGATTGCAAAGCAACAGGAGGCGGATGAGTTTACAATCGAGTGATGGGAAGGGGACACCTCAGTCTAACAAAGGGAGGCTTGCTTCTGAGATTGTTCTCTCACTCGGATCCCCTCTCAGAAGTGTCACTGATCCCACGATTCGCGCTACGGAATCGGAATCGGAAGCGAAGCGGCCCGGAAGCGCACGGAAGAATAGCAGTGGGTCGAATCGATCTCGGTGAAATCAAATATAGGGTTTCTAAGTGTGGATCTGCTAAACTATGAGGGGGTCATCTGGGTCTGAGAATAGAAGTTGGTCATGGAACGGCAACGACGGTGGGGTAACGCGGTCGTAATAAGACGGCGATCGGCGAGGTTTCGGAGCCCGGTGGTCGGCTCGTGTCGCTTCTTCAAGATTTCCGGGAAAACCTCTGGTTTCGATTCTAGGAATTCCCATGACCAGGTGCTTACAGTCTTTCTTCTTCAAGTTTGATTGCTCAAATTATTTACTTGTTAGAACATTTATGGTAAAATTGATTATATGGTGATTGTAGATAATCTTTCTTCTTC
>Fragaria_Contig1464
AGGTGAGGACTCCATTTCATCAAGACCAACATCCCCCGGTATTTCCTCTTCAAACCGGGATAACTCTTCAAGCCAGGTAGAAGTTCATCATTTGTGCATGACCAGGATTCTGAGTCGCCACAGTTACAGAAGTTAGAATTAACATTAGATCCCGAAAACCTGTACATATGCTCAACGAAGTCATCTATTAAGACAGGCCAAGCTCCTTCAGGATCATACCCTTCCAAATTTTCATGCACACACCGGCTGAAAGCTAAAACTTGCCTCCAAGTATCTTCAGAGATGTTATGCCGCTGATTTTTCTCAACAAATTCACACCATTGATTCAGCAAGCGAAACCTTCCAGCTAAGACTATTCTCCATGCAGAAATGGCCATAGGAACAGTGATACTCTTCTGACCACTTTCACGACATAAGAAAAAAACGAACTCATAGAAGCACGAGAATTCTGAGAAGTCTACCACCAAGTCAAGCTGTGACATTAGCTTGCCAATTTCATCAAAGATTGATACCCTAGCAGAAAGTTTTGATTCCACCAGATTTAAGAGCTGAGTTAATGCCTCCTTTGTATATCTGACAACCTGTGATTCATCGATTTGTCCATAACCTTCCCCATACCCATTTCCGTTTCTAATATCACAATATCGGCAATAAAATCTCGTATATGTCGAAAGAAGCGGAGCCGGACGGATCCATGCAGGTCCGGCGAGGTTGGGTTTCTCACGGCGGAGGAGATGCGTGGTGGTCTGTAGTGTCTACAATACCCACCAAATTTTCAGGTACCGACGCTTTTCTATCT
>Fragaria_Contig1473
CATTTGGATCGTTTAGTGATGAACTGATGATATTCCAATGGTATCATTAGGCTGGTATGATAACGATTGATTGAGAGCAACCACCAAATTCTATAACTCCAAAACAACCAAACATAAATACTTGTGCGGTCTAGAGTAGACTTGGATGTAGAAAATAATCTTTTTCTTCTGAAATAAGAATTCTCATTGAGAAAGAAGGGTCATTGAATCTTGATGGGTCATCATTGTTGTAGAACAGAAGCCCCTTCTTCATACCCAGTTCTGGTCTTCTTGGCAGTAACTGTTGTACTTCTTCTCTTGTCAACTTTGATCGCTTCTTTTGAGGTCGAAGCCCCCAAATTCCAGATCAATTTGGGTCTCATAGCCGCACCATTGCTGTTGCTAGCCGTCGTGCATTGGTTGTCATCGATGGAAACTAACAGGCCCTGTGTGAGGCCAGTCAGGCCACCATACTGCAAGTGCAGTCATGCTTGCAAGTGTCGCTACTTCTGAAGCGATCATGTCCTGCTGTATTCACCAAAACTCATAAGAGCTGGTTTGTCTAATACACAGTTAAGCTAAAGAAGGTTGATGTGCTTATTGGTTTGTTTATGCTATATGTATGTACCGGGTTGAATTGTGTTTGTGCAAGAGACGGCATATCTGGGTAATCTGATTGTTGTAACATGACAAAATGATTGTAAAAGTTGTGTGTTTCATTATGTTGTATTAGAAAGGATCTAACACTAGCTCTATCTCAAATAAGAACTCCTCCTGTGCTCTTCCTCACTACAAGGGTTCCACTTGAGGATCTTATATTTCTTTCTTTTCTGGCTTTAGTTGGTAAAATAGTTGTATAGCAGAAGCCAAACAAATAC
>Fragaria_Contig1478
CGAGCTTACTTATCTCTTTATCTCCATATAAAGCCAACGCAGCTCCATATCCTACTCTCCTTTCTCTTACTACTTCTTCGAGCAGTAATTCTCAAGCTAGCTGCTTGATGATCAAGAAATAAAACCCAGAAGCCGAAACCCTCTGAGCTTTTTGTTCCGATCTGTTTTGGTTTACGGCTGAGGTCAAACGAGAGGAGGAGATTCGAACTCTGACCTTGAGTAGTATCCGATCAGTGTATGTCCTGATCAGATATCGGCTCTCCCTTTTCCCACCAATCCCCTCACTTCCTCAATCCATGGATATAATTGACTTGCTCAGATTCACAAGTTACGAATCGTTTCAGTACTCCAACTACATGTACATACAGAAATACCTATATTTATATGCATGGTAGAAAAAGAAGAGAGAAAGAGAGAAAGAGCGAGTGGCGTGTTCGTTTGGTTGTGTGTTGTGTTGTTTGTGAATTTCCATGGGGTTAGTTGGGTGTGTGTATGATGATGTGATCAAGCCCTTATTATACTAACGTAGTCTCTTTTCAGTGAAGTAAACCTCAACAACAACACCAATATCAACAACAGAAACATATCAATCTCCACTGATCAGCAACACAAGATCAACTTTCGATGGCGACGTACTATCATGGCAACTCGGAAATCCAATCCCCCGACGGCGGCTTGCAGACTCTCGTCCTCATGAACCACGGCGGTTACGTCCCCTACTCCGATGCTACTCAACAGCAACACTCACCGTCGGCAGCAGCGACTAACCAGCAGCTTGTCTTCCTCAACTCAGCTGGGGCCAATAATCAACTTGC
>Fragaria_Contig1479
GCCTATGTCTTAAGAATGGCAGAGACTACTTGGGAGTAGCTGCAAGGAAGAGAAAGATTGCCAAGCACAAGTTCCCATGGACTAAAGTAGAGCAAACCGAGAAGACATACCATCCTCTACAGTGGAAGTTGAACCGATTTGCTGCAATGCGCTGAGAATAGGCACCTATTTGTTTTCCGNGTGAGGTTTGAAGGTTGTTGCTACTCTTCCCTATTTAAATTAATGTCAAGCAGTCATTTGTTGACACTGCTTTAGACAATGTTCTCGTGGACATTGATTCATTGAACATATGCTGTAAGCAAAAACCAGAAACGGAAACATTTATCAGAGGAAAGTGATTTTCTCTTCGTGGTGCAGTCAACAAAATAATTTGATTCATTACAGCAAAGTTTGGTGGANTTCTTTCTTTTTCCAATTTTGTACCACAAAGTTGAAGATGGATTCAACTTATTATTGTCCNTCACTTTGTAATATACTGGGTTTTAAGTAAAATCTTTGTAGTATTCN

>Fragaria_Contig1557
CAACAGTGCTCGATAATTATTGTCATAAAATAAAAAAACCCTAAGAGCGGCGGAAGGAGAAGCCCGACTGCATCACAACCTTCGTCTAGCGGCGATCTCGGCATGGGCCTCGCTTACGCTGCTCGGTCTGCTGCCGGACGGGGATTCTAAGTGGAACGATTGGAAGGGATGAGGCTTAAAGGTTTTGGTGGCTGTTTGTTTTCGTTTTCAGGTTGAATGTCTGAGATGTGGCGGCATTTAGTGCACAATCGGAGGCCTTGTTGCTTTGCTTCTTGTTTTCTGAATTGACGACGGCATGGATTGGTATGGAATTGGAGGTGGCAACGTCACATGGGAAGGAGATCGGGGTCTGTTTCTCGTGAGGCAGTTCAGTGCTTGGGATGGTTTTTGCGCAGCTTTTCGTGGCGGAGGATCCCATGGCAGAGGATGCGAGTGTGGCAGTGTTCATGGGGACGATTTCGGGGCGGGTGAGCAGGGCAGTGCGGTTGCGGCAGCGGAGGTCAAAGAAAGTGCAGTAATGGTCGCACATTGATGGAGGGTGGAAACTGGATCTGGGCTCAAGCAGGCATTTGGGCTTTGTGGGCTTTCTCTTGCAGTTGCTAAAATTGTAGGCTAGGGTTTGCTTTTAGCCCATTACTAAGTGTTTAGATTTATCTATTTATGCTAAATCCTATTTTAGGAACCTAAGCATTTGTGTCCCTAATTGCTATGCTTTTTTATAGCTCGATTAGGTTCACTTTTTCTTTTTTAGAAATAAGTGATCACTGAATGTATAATGATTGGTGCTAGCATGTCAAGTCCTTAACCTGTTCAAGATATGACGAGGGAATGTATGTATTCGTGTCATTTTGGCTTGTGT
>Fragaria_Contig1606
CATATCCAACTTAAGACCTTATAACGGTTATACTTGATCAGCCGGAGTAAGCTATCACCAAGGAACTCAAGGACCATGCATAAATGCTGCCCATTTGGGCCTGCGTGCTTAAAATGGTCGATCAGTCGTACAACACACTTTAAATCCGAGGAGTCCCCTTCCGCAATAGCTGTAAGAATTTGAATCTCATGGAGAGCAGCTTGAGCAAATTGAGCTGCACTTTTTTGTATCTTAAGAGCAACATACGTAGAGTTGGTGGTATCGTAAGCGAGCCAGACGGTGGAGAATTGACCCCAACCCAGTTTTCTCTGAGCTACATATCGGCCGCCGGCGAACTGATCGCCGATCCTGACGGCGTGATACCCTCCTTTTCTGTAAGAGTCGAAACCCTCATCGTCGTCCTCCGACCCCGATGAAGACGAGCACGACATGTCGTTGATCCGAGATGGTTTTTGAGGATTGTGATCAGATGTGAATTGGGTGCTTTTGAATTTGAAACCCAGATGAAAAAGGATCGACCTTTAGTCGATTAGAGAAGAAACAAGAGCTGGGTATGAGCTAGAATTGGATTTGGAGCTGAAAGTTTGGAGCTTTATGACGATCGGTGAGAATTGGGGGTTTGAGAAATTGAGGAGACTCTTTTTTACTCTGTATTTTGTTAAATTGGGGATTTTGTGTGTGGCCTTCAAAGACAAAAGCCTACGAGTCTCAAGTCCTCCCCACTTTTTTCTCTTTTT
>Fragaria_Contig1646
CAAATAGTAGCTTCCATAAACATTTATCTAAACAGAAAAGTTCAGTACTATTATCAAGCCTAAAAATGTAACCTTTCAGCCAAACAGTATTCATGGGGAAAGATATAAGGGGACAAAATCTAAACAATGACAAGGTTTGATACAAAAATCTGCGCCATTTCCAAATGAGCAGCAAAAGACTACATAGCAGGAACCAGGAGCAAATACTCCTGGAGCAAATTTACTCAACTTTCGCTATAAAAAATAATCACCAAAAAAACAGGACTTCTTCTGTTTGAGATGCCGCAAATACTCGTCAGAATATATGCACAATGTCATAAAAAAACGTCCAGAACAGCACAAATGACAAAAGCCCACCCAGGAAGCCGTCAAGTATAATCTGGTTCCAGCTGTCAAAATACGAATGAACTTGAAATCCTGCCTTGGCAATCAGCCCAACCGAAGTAATGGCCATAATAAGGAAATACAAAATAAATCCAGAAAGGCCAGTGAACCCTAAAATTCCAGCAATGACCCCGCTGATGATAGACATAAATGTTCGGCTGTAGTAGACAATCTTCATGTTACTTTGCAAACTCTCAGCATTTCTGGTTGGTACATCATTTGAGGCCTCGCCCAAATTCTTCCCAGATGCACTTGACTCATTGTGTCCAGCCATAGCTTCTGCTATCTTTACTCTGAGAAGTGATCAGAGTCCTGCTCTGT
>Fragaria_Contig1722
CTTCCTATGTCGGTTCAAAACCGACCTCCTCTCCTCTCTTTTTTAATTATACATTTACTATTCTATTTATTTATTCAATTTTCATGAATGATTTACAGAATCCCGATGTACATATAGTAACGAACATCTAATTGATATTACGGAGACTTTAAATCTCAACTCCCGCCTCAATATAAATCGTATATATATTAATATAAATATTTATTTATTTACTTCGTTTAACTTTTAAAATGTTCGAGTATTACATAGTCAGCTATAATCTAATGCTTATTAATGCACAAAATCAATCATAAAAACGTCAAACTAATGTAGCTCATGTCAACAACAAACCTTTAACATTGATGTGTTAATGTTAGAAGCTTTAGCCTTGCGTGTGGGTCTTGGTGCAATCGTTATTATTATTTGAAAGTAGAAGGTATATACGTGAACCAATGCGTGATGGTTTTCATGGAGGACCATACATGTTTATTGGTGTAACAAATGCATCATCCATGCCAAAGTGAATTCACCTGTATTCTC
>Fragaria_Contig1725
TAGTAGTTATACCAGCGCGCTTGTCATCATCCTTTTCAACCAGGTTAGGCAATAAGAAGCGGATGCATTCTCCTTCACATGACCTAGTCTACCACACCTACAACAAAAATCACCCAGACCTTCATACCCGTACTCAACTCGGGTGGAGGTGTACTCACCGAGCGGTAGCTAAAAACCAATGGGCAGAGGGTTTCGAGAATCAAGAAGGACCTTAACCCGGAGAAACCCTCTACGGTAGACGTCTATCTCAGATTTTTCTAAATCTAGAACCGTGCCAATTTCACATCCAATCCTCTCTGCTTCCGTACGGTTCATCCTCTCGTATGTCAAACCAGAGATCTGCACCCAGTACCAGACCTTGTGAAGGTGCTCATCCCCGACGGCCAGGTTCGGTAGCCACTCCACAACACTAAACCGCATGTTTTCAACATGCCAAGGACCTTCCTCCAATAATGTCTTGGCTTCATCAGCCGAGACCTTGATGGAGAACACATTTTGATGGATATGAGCTATGTCAAGAACACCAATGTCCTTCCAAGATCTAGCTAGAGAATCTATGATTTCACCGACATCCAAAACCACATCAGCTATAATAGCACCAAGTAAAGAGACCTCATGATCAATATCCTCCGGGTCGGATGAGTACGGCCCTGTGGAGATAATACAGTCTTGCAAAGCCATTAAAGAACCGAGGAAAGCAACCCTGTTTGACGATACCTTGAAACAAATGGTTAAGAAGGACAAATTGACAATCCTCGTGACTAAGGGATCCAAGTTTAAGGAGAACGAACTGTTTTTGTTATGGGTGGGACGGTG
>Fragaria_Contig1735
AAGGGTAACATTGAGTTCAATTTCTTCCAAGGCAAGTATAACAATGGTGACTATGTTTGAGCACCGTAATATGATCGTAGAACAGCAGTTATCTGACCTTTTAAGGTGGATGATCAAAAGGCATCCACTTCATGTAAATAAAAATTCAGTTTCTGGGACACAGCCCATCTCTATAAAACAGAAAAACAGGAAGCAAAAAAGCATAGAAACACATAAGAGACGCATGTTTAACCAGTGTTCTGCAAGCCAGCTGCAATACCCTTCATCGTCAAGATAAGGGTGTCCTCCAAACCAGGGGCATACTCACTTGTTGGGTTCAGCTTCACAAGTTCATCAGCTGGTTTGTTTGACTCCATAATATCCTTGGACAGATGTGGTCGAACAGTCACATGGTAGGTAGGATCTCGGATCCGTTTCAGTGTATATGCTTGGCAGACATTGAGAGTGGTGATGTACGAATCACGCAGGCGAAGTCTTTGCTTCAGATGGGGGTCTCCTTCAAGAAGATCCTTGTGTCCAGCAATCTGCAAAAGATATTTCTGGGTTTCTGCATAGTCAGCTCTCAAACGCTCTCCGAATGACCATAGGTCTTCTGAAACAAGGAGTTTATCATACAAAGCAGCAATTCCGGGGTTTCCTTTGGCAAACACCATTTCAACTAAATCAATGGTGACCCTGAAAAATGGGCCCTGAATGGGCATTTTTTGGGAAACTGTTTACAGGTTCCTAAATGTCCTTCTCAATGACATGTTTGAAA
>Fragaria_Contig1790
ATTCTTGAAGCAATTCAGCAGAAGTCCTGTCGAGGAGACGTATAGTTGAATCTAAGCAGCTTGCTAATATGCAGTTACCATCATTTGACATAGATATACAGTTCACAGGTTGTCCCAAGTCATCGGATAGTTCTCTTCCCATACGAATGTCAAATGTGCGAACAGTTCCATCAACACTTCCACCAATAATCTCAGTCTTTGTTAAACAAACAGACATTACACTATCCGTAAATGAGTCAATTATCTGAATAGGCTCAGTACTGTGAGATCTGCAATCCCAAGCACGCAATGACTGATCATATCCAGCTGAGACTACAACAGATGCATACTCATTAAACTTCACAGCATTCACACCTCCATCATGGCCCCGAAATTTTCAAATGACTCGACCGGATGCCACATCCCAATAGAAGATTTGTCTGTCACCACCACCTGAACATAATTTGGAATTGTCCGAGGTGACATGGACATCACGGACTTCACGGCCATGGGACTTGTAGGTTTTAATGTGGACGCCACGGTGAGGGTTCCAAAGTCGAATGGTTCGGTCTTTCCCACAGCTGAGGCAATAATTCCCATCTTTATTGAACCTCGCTGCTAATACTGCTCCCTCATGCCCTTTAAGTACATTTCCCTCCTTCTTTGGCAGATCTGAGACACTCATATCCTTCCTACTTGCTCTCCGCTCACTGCTTGTTGAGCAGGCCACCTGGCAATCTT
>Fragaria_Contig1899
CGTCGAGCCCATGAACCAGTCCGCTTTCGATCAGGCATGTGAGAAAAATTAGAGGTTCGTGCTCTACATACAGTGCCTTTGATTCCTTTACAGTTTAATTTGCTTTGGATATTTGAGGAAGAATTGTTATTAGTTAATTATCTGAGTTGATTGCTGAAAGTTTTGATTTTCTTATTTCTGTGCTGTGTGCTTATAAGTTTTGAGCTTTTTTTGATTGCTTGGGTCTGTGTGTAATTTGAATAATTGGTAGAGAGACGATTGTAAGAGGGATTATATTCTCCTGTTTGTATTTCTACAATAAGCTGTGGTAAGAATCATGATTTGGATGTCTAAGCGCAGGCTAAATACCTCAGATCATAGTTGGTATGTTTTCAAAATCATGTCTTTTTGGGATGCAAGAATATGTCGATAGAAGGGTTGATTTTCTTCAGTGGGTTTGTTAAGAGCAGCTGTTGATACTCGTTTGACTTTTTAGTGAAATTGAAATTTCCAGGTTAATGGAATTGGGAAAATCATACCTTAACAGTATGGAAGGTAGAGATGGATTTTCATCTTCATATTGGAGTTTTAGGACATACTCTATGGTCGTTTAGTCTGAGAAGTGTCTGATGGTTTCTTTTCAAATTTTAGTTTCTTAATGAGTTTTAAGTTTTTGCTCTTGTGTAGCTTGAAATATCTCTCTGGAATTTTCTGCCTACTTGTTTTGGAAAAAGGTTATAATATGTTTTTGAGTCCATAAAATTTAGTCCTAGACATCATCAAACATGGGATATCACTGTTAAGACTATTCTGCTCTTTAGTGCTGAGCTGCACCAAACATGGGTCAGCATTAGCATAGCATAAG
>Fragaria_Contig1913
ATCTCTCTCAATTTCATTCCTTCTAATCTCTCTAGCTTTGAGATACTTGCTAAAATGCCTTGCGGAAACCCAAACTGTTCCTGCGGTTCCAGCTGCTCCTGCGGCGACGACTGCAAGTGCGGAAGGACTGGCTTGAGTTTCTCGGAGAACACCGTTGCTGGGGTTGCGCCGCTAAAGATGTACGCTATCTCCACCTTAACTCTTTCTGGGCGCATTACCTGATTTTGTTTGAACACATATATAACAGAAAAAAGAAGAAGAACATCAATGTATGTAGAAGATCTAGCAGTGGCTATGGGTTAGTTAATGAGATTAAAGTATACTTTTAATGAATTAGGGCTAATAACAAGCAGTGAGCGGGTTAATAACTAATTAATTATATACAGCTAGCTAGTATATATAGATGTTGCGTCAATTGAATTGTGGTGTGAGTAATTAGTTTTTCAGTCCGACCGTCTTGTGAAAATTGGTTTTACATTTTCTTGTTTATGTACAGGTACTATGAGGATTCCGAAATGAATTTTGGAGAGGTAAACTGTGATTCATTCGGCTTTCACAAATGATCTGTAGCTTCTAGCTAGGCAAGGCTCCTAAGCAGAGAAGCCCAAATATATATCATCCTCTAAATAAGATAACTGTAAAAGGGAGCTTGTTGGGTTTGGACTTTCGAGCCTTATTGTGAAATAAACCTGCCTGCAAATTCATCGATCTCCTGCATATATATTTAGGATTGTGATTTGTGTTTTGACGAAAGGGATTGTGATTTGTACGTGTTATGGCTAGCTTGTATGTTAATAATCACAAAGGCCACCAATTTCTACGATGCTCAAACCCTTTCTCTCCCCACCCC
>Fragaria_Contig1928
GCCAGGGTTTACGGACATAATCAAAACCAAATCAACCGCATCAAGGACATACTCTATTGCACTTAGTGGGGTACCAGGGTTTAGGACAACTCCAGCTTTAGCTCCCAGACTCTTTATTTGATTAACAGCTCGGTGCAAATGGATGGTGGAAGATTGTTCACAATGAACACTGACTATGTCTGCTCCAGCTTTGATAAAATCTGGCACTCTCTGATCGGGTTCCACAATCATCAGATGCACGTCCAAAGGAAGATCTGTTACAGGGCGCAAGGCATCAACCACTAGTGGTCCAATGGTAATGTTTGGAACAAAACGACCATCCATCACGTCAACATGAATCCAGTCACAGCCTGCCAACTCTACAGCTTTTACCTGTTCTCCCAACTTGGCAAAGTTAGCAGAAAGAATCGATGGAGAAACAATGATATCGCTTTTCGAGAACCTATCAACCCGAGATGTAGCCTTCACCACAGTCTTACCTTTCCTCCTTGTGAAGGTAAGGGAATTGGGTTGTGAAAGACATGGCTTTTGAAGCTTAAGACCAAGTCCAGTGATCTGGGACTTGAGAGTTGATGAACACAATGAAGCAGCAGACATCTTCTTCTGAATCTGAATCTGAAGCTGTCTCTGGGCTACTTCAACGGTTTGGTTAGGTACAAGTGACTGAGAGAGAGAAAGGCTTCTTCTTCTTCTTCTTCTAACTTTCGTTCCCACCAATCTTTCAGAGGATTGAAATTGAAAAAAAATATCGGAGAAATTTAGGATAGCCTAGCGGACGACACGTGGCG
>Fragaria_Contig1953
TTTATTGTCATTGTCAGCGAACTATGATCTTCATTTAGTGTGGTCATGGAGCTCGAACAACACATTACTGTGGGGGGAGTAACCTATAGAATAAAGCTGCACTGTAAAATCAATTGGATACANTCCATCTTTGAAAAATATGTCAAGTTTCAGTATGATTAGTTATCTATGCAAGAGTCGTTTNTGGTCTGTATCTTTAATGATGATATTGAAGTCAACTGTGTACTAATTATGTGTAAAGACCCAAGCGTCGGAGCCACAGATATCTAGCTAGTGTGGGCAGATTGACGCCTAACAAGTACCCAACTCTGCTATTGTGGCCAGTGTTTGTATATTCGCGAGTTCTACTTGATGCACAGGGAGAAGTGGTATCAATCAAGAGGCATGTAGAAACGTGACGCGGAGTCCTAAGCAAGTGTACAGTTTTTCTTTCAACAAGACTCACTTCCATC
>Fragaria_Contig2034
AAGATGAGCAAATGGCCACAGCTTGTTACCTATGGTCTGATCCCCGTCGAACACAGTCCACCCATAAGAGCCTTTGTAGAGTTAATTTGGGTGACTATTCTATCAACTTATTCAAATGAAAAGTCGGAAGCAAGGATTTCTGACGCACCAGCTGAAGCAAGTTCCAACTCTCCAAACATAAGTCCTCTTGAGGAGTAAAATTTAAAAAAAGACCAGAGTACAAGGGAGGATTACTGACAAGTTGAGGAGTGAAATCCTCTTCATGGTGTTCTGTGGCTTGAGAGGTGTAAGTACCTAGATTTGTGGAAAGTAGCCTGGCCGGGCTGATTTATATGGTATATAGATACTGCACATATCTCAGAACTCCCACATGTATGCTAAGTGACATAGTTTCCCCTACTATATTGATGACGATTCGTCGTACATAATCTTAGAAAATTCAACTAATTTATGTAAATCCATCCGAAAAATACAGTAGATGAATGTGATTTACATAGTTTAGTTGAATAGGAATCATTTTGGATCGGAATACTTTCTCATATTATACTGCAGGATTGAAACAATTATTGGAAGAGGAACAGTAGGATTGGCTGTTTCCAGATAGATGAAGGGGTTCCAGACTTCCAGTAGAGAAGTTTACAGTACATAATACGTGATTGTGTTTAGTAAAATATATATCGTCCTTATT
>Fragaria_Contig2041
CGATTTGCAGAAGCACCATCGAAACCAGGATTAAGCTTTATTAAGTATTTGCTCGCCCGAATTCTTCTAGAAAAAACGTTGTTTATCCCAAGTTTTTTTACCTCTGCTTGTTCAACTCTAACCCAATTGTTTCTCGTTCCCTGTACATATCTCAAGTCTTCCTGGATTTTTCATCATATCTATTAGCCTAAGCAACTCCAAAATGAACATCTACTAGTAGAGGGAGGTCTTGGTTGACAAGTGGGGTTAGAATTGCTGCTATGTCCAGATTCTGTATTTGTTTGATTTCTTTCTTTTTAACATTATTTGTGCATTTCTTCTTGGTCCAGTTAAATTCAATATATATAAAAAGTAATGTCATGGGTCCAGATATGTACACAATAAATNACATTATATAATCAGCCAATAAAGTTTCCTTCTGCGTTACCTATGGCATTTTATTGTTTTGAGCTCAATAGATAAATTTCACATATTGTTGATTTTACAAATAGTGGTTATTAGGTTTAAATTATCATTTTTCTTTTTCTGCCATTCCTGGAAATTTTGTTGAATCATCAAAAGATTCATTCTGCTCAATTGATGGAGACTTTTGGGATCAGTTCATCAGCTAAAGACTCACTCTAGACAAGTGTGGAGAACTTCTAGGATAATTGACTGAACTTCTGCAGTCCAGTATCCATTTTCCCTCCTTGATTCGATCAGTATGGAAATAACCTGCATCTTTC
>Fragaria_Contig2093
CTTTATATGTACATGGTACTTGAGACAGATGACTGGCACGCTAGGGAAATAAATCAGCAGACTCTTGTGGTCAACCAAAGCCAAATCCTTCACTCCCTTCATGAATAGCAAGCATCAATCGTTCATGAAGCTGATCCTTAGAGGTATACTCAGGAAGGTCTAGTTGATTAAAGCATGTATGAGCAGAGGGCAGCCTGTCTGGAGCTCCATATGCCTTGTGAATCTGAAACCTCTGAGGACCAGAAATGCCTTGCAAAGCTTTGAAACCTTCCAGTGGAACCTTTGATGTGCCAGTCACAAATTGAAGCAGTCTTGCCATGTCCTCCTTGTTGAAACTTTTAACTACCTCCCAAAACCATTGCACAACACTAGATGCTACTGTATACCCAGTGTACTCGGTGTTCGCCTTCAAGTCATCCAAATCAATCTCCGGAAGACCACTGATAAGTAGCTCAAGCTCTTTATCATTAAAAATCCAGATAAGCTCACGTGGCACCAATTCATTGAACCCCTCCAGGAAAGAATTGATTTGAGGACGAATAGCATTTGTCAAAATATGATCAGCTACAAGGTCTACATACTCGTGCTTAGTTTCTTCTGTAACCCTGATATTTCTTCCTCCAGGTTTAAGCTCATAATCAGTCACCTGGTTTTTCTCATAAAGAATACGCTTTTCTTCGTCCGCATCCATGCTAAACGTCAGGTCAGGAATATCACTCACATCATTCTCTAACATCCATTTTAAATTCTTGTAGTAATCAGGATCCACGGCTTCTATATCATGGTATGTCACCTTTACGCCAAGTATGTGCTTGTAGAAAGATCGAGTGAAATAAACATCCAAAAGTTGCCCATCAAATACTGCCTGCAACCACACGGCCAACAAACTTGAAGTAAGAAAGATG
>Fragaria_Contig2156
CTTCAAGGTGTACAGTTAGTGGAACTATCAGATTCGTTCCATTGCAACAAGATTGTAGGTAGTGTACAGAGGCCTTTACTATAGTGACAGTCCTTGTAGATATGAGTTCTTGTTTCGAGTGAATTGTAGATATTTGATNTGAGTGGCATAGTTAGTTAGATTCCCATTGTTATTCTTTCAAAGTTGTAAATATTCATTCNAAAAATTATTTATCACTGAGCTGTGCTGGTAGTTGACTATATGCTCTTTGTTGGTCTTCAAAAGTCAGAAGTGCATGGGTGCATGCAAGTATAACAACCTTGATCTTTCTTAGGATTGTGTAATGCTATTTCAAATCTATAGACTTATCATTG
>Fragaria_Contig2190
TATAAGAAAGAATTTCACTCAGTTACAGATCCTTTAAATAGGGTTTAGCAGATCAAGTCAACTTACATCCCCATTAGACTTAGAGATCCGAATCATTTATTCATTTTTACTAGATAGACCGAAGCCCCAAACACACAATAAAGTACTCTCGGTAAATCTACCAAGATGATTAACTGACTCAGCTGTGACAATAATAAGGGAAATTTTTTATTCTAAATTTTATATAGAAGTACATAACGTACAAAGCAGCATCAGCTTCAGTCCTCCCCACTTCTGTCAATGTTAATCTCATGAAGAACAACCACGACGGCAGTTATAAAGGCGTAATCGACATGAGGACACACAGTCACTGCAAACGAATCTCTCCCGAACAAAGCACTTTTAACATCATGTTTCTTGTGCATTTGTGCAATGATAGTGTTGTCTGCATTATATATGGTGCAAGCTCTGTCCCCCCAGCTTCCTTTGACCTTGAAATCATAAACTTCTTCTTTAGTGTTACCAGCCAAGAACACATCTAGTTCACTCTTGAGCTGGAAAAAGGTAGACTTCCTGGCAGTGAAGAGTAGATCTTTTTCGTCTGAACTCTCTCCTCTAAATACGTGCCATCTCTTAT
>Fragaria_Contig2205
GCACTCGGGAGGGTCAGAAAAAGGTTGCTGAAGAAGCAACACAGGTCCTAAAGGTTCTAGTCACTAAATTCAATTCTCTAAGTTCGTTTTCTTTCTAGATTGAATGATAAATTGATGATGCAAACTCCTGTCTTGTTCTTGTGCATGGTTTCAGGCAGGGGAAGGTGAATCGGATCCTCTAATGAGCGTGGAAAATGGAAGCGGGCTGAAGCTTGCCGTTACTCAGATGTCCCCTCCTTCATGGAAGTCGAACAAAGATCTACATGCGTGATGGCGTTCTAGTTGATTGACACACCTAATAGCAACAACGTATTGAGCTATTAGAGCAATGACAGTATATTTGGTGTATGAATTTCTTCACCCATCTGTCTTCAATTGAACAGGTGCGGGTCGTTCTCTTAAGAATTATAGTAATTTGATATGTCAACAATTAGTTCAAGTGAGGAATATCTATATGGAGATTGTTACTGTTCTTAGAGTTCAGAAGAATATCGTTCAGTTTTGTACGCCTTTGTAATGAAATTTAAACAGTATTACATANAAGAGAAGTTACATCCTTTACAGCTA
>Fragaria_Contig2211
ACAGACACAATGTAGCCTCCATAGCCTTCTTCCTCTCTTTTACTGTTTTCAGCAAACATTCAATAAATCCATGATTTCTAGCATGGTATCAGAACCCATGGTATCTGATCCGATACCTTGTGGCTTCTGTGTTTATCCATACGTAGTTGCTTCCGCATTTTCATTTTCAGTTCCCTTCAATTTCAGATCCCCAATTTCAAAACCCTAAACCCAATCTTGAATCGATTCCCTCCTGGAGACGCTCTCGTTCTCTCCGGCGACTGGAAACTTTCCATTCGATGTCGTGGTCTTGTCGTCGGATCTATGAAGCCCTCTACGTTTTCTTCTTCTCCTTTTCGAATTGAAGCTGCGAGAACCTTAAATCGAAGCCGGGTCGTGGATTCATATGCGTGAGTTGCGATTTTGGTTTTGGGCCTCCTCCATCGACGGTAGATTCGTATGGATTTGAGATTCTGCAATTGTGTTTCAACTGCCTCTCTCCTCTCTAGCATCAGTTTCTTCCGAAATTTGGTAATATCTCTCCGATTCAACATCTCTATCATTTGAATCGTGGAATTGATCTTTAGTCTCGGTTGTTCTGCTAGTAGTCGTCAGTTTGCCATTTTTATTTTTATTAAAGTTTGAAGTTTAAGATTGAAGAAATTTCTATTCCTTTTTTGGTCTGGTGATTCTAGCTTAACAAGTTGGGTTATGGATTGATTTTGTGGGTTCTTTTGCCGGTTTGTGCAACTTTGGGAAAGTCTTTTTAGAATTGGATATGGACTATGCAAAGAAGAATTGAGAGTTGATGATAGTATACAGTATATACAGCAAAGTTGGTATTGTTTGTTAGATTGGCATCTCTTTCACTTGAGTCATGGATTTTCTCTCTAGTCTGGGTTGTTATGATTAATTCATCAGGTTTCCAGTTTAATTTTTCTTATCATAGTTTGTTTGCCATCAACCAAAAGAAAAGGTGACAAAGCAGTTTATAATTTGTTTTTGGACTGGTGAATTGGCTTGATGGGTTAGATTATGGTCTGAATATATGACTTGTGTGCGAGTTGTGTTCGTTTTGAGAGATGGTTCCATGATTGCTGCATATCAATGTGTAATAGTCATATTGCTGCTACAAGAGCTTGAATGGTGAAGGGATGTTATTATTGATCTTCTTATGCAAAATAGAGAGGAATTGAGATGATCTGCATGTTGCTATTATGTTGATGGGTTCCAAGTAATGGGCTGCTGTTTTATGTGAATGAAAGAAAAAATTACGAAGGGTTTAAAAGAAAGGATTGAATGATATTGAATTGCCTGGAATGGAATTGTAGTTTCATTTTTTAAATTAAGGGAAATTTTTTGGGGGGGGTTTTGGGGGATGGAGAAAAAAAAA
>Fragaria_Contig2277
GGGGTTTGTGGCCGGGCAGAAGCACAGGAGTGGTGTTTGTGATGTTTCAGAATGTGGTGTTTCTCTAGCTAAGGTGTGTTATACGGCATATGTGTGCAATTGGTTGTCTTGCATTGCGATTCCAGTGGGATCTCGGTGCAGGGACGTCGCGGTTCTTACTAGTCCATCCCATCAGGTATCGTTTGCCNTTTGCATCGATTCAAATGGTGGTTTGGATTGTGTTTTGTGTATTCGTTTTAGTTTTTGATNTTGGTGAGAACTGTGTGCACTCATGGATTTTAGAATGGTGTTCAGGCGGTAATTTCATAANAGATTAAGGTCATGATTCATGTGAGAGATGTCTCCCTGAATGCCTAATGATGATATTGGANGTGGTTTTCAGGTTATTTAACATGACAATAATGTCATGATACAAGAGATGGATGTCAGCCNTAATGATTGTGCCCATTAAAGGCTGTTAATACTAAATATTAGATTAAACAATCCTTTCAGTTTCCTTTGAATTGGTTAGGGCTAACAGATCTCATCGATTAAGTGTGTTGTTTTTGTTGTGGCAATCATGTAAGCTTTAACTTTTTTAACGACTAATGTCAACCATATTATTAGGCATGCTGCACATTCTATTGTGGCAACTGTGTTGTAAGCACATTCTATGCTGCACCTTATATGATGTTGCACACATAAACATACTCTGGCCTTTGTGTGTCTCCTTATGGAATGTTACTGGTATTGTGAGTATTGTCAAGTAGTCTCTTTAGTAAATCAGATTGTTTTTC
>Fragaria_Contig2321
CTCTTGGAGGTCCTGCTTCCCCTACTCAAACACCTTGGCCAGCAAAAAGATGTGAGGCCTGTGCTTTATGAGAGATTCCATATGCCTGAATGGTTTCAAATGCATGGAATTACTGTTTCCGGATAGATTCACTAATGGGCTGTGGTAGCTGCAATATTTTCTCGAACAACCTGACTAGGAACTCATGTTGGGTGAAGTATCTCGGCAGATCTTTCTTGTATATTATAATGTTCCTTCACCGCCGGCGGCCATGCAAATGCATAAATTTATTGGATTACCTGCAAGGGAAACAGCTTTGATTTGATATGCGTTAAGAATGCAAGTATATGGTAGAGTTAACTTTGATTCTTTTGTAATAAAACAACAGTGAATTAGGCTGTAGTATTTGATACATTTGTTCCGAGAATCTTATCATTCAGATTTAGTGAAGTACTTTTCTGATTTTGTT
>Fragaria_Contig2400
TGTACAGCATCTCTAGGCATTGTGACCTCGGGACCATTGAAGACAGAGGGCTCATTCATATCATTCCATATGTACAAGGAAGGAGTCGAACCAACATAATTTTGAGTAGAGAACTTTGTAGCCCACCAGGACCTAACCTCTGGCCTCAACATATCCAAATATGATGATGAACCAGGCCAGCACCACCCATCATAATCATTCCCATTGGCATCCTTAACATAATAGCCGTTTTCTGTGGCTTCCTTGTGCACAAAGTACGAGTCATCTCTCTTAATATGAGGATCCACAATAGTAACCATATGCCTACCCTTAGCAGCCAACTTCCTCTGCATCTCCTCCGGGTGCGGGAAAAGCATCCTATCCCATGTCAAATACCTCTTCCCATCCGTGTGCTCAATATCAAGCCACAAAACATCATACGGAATATCATACTCATCAAACTTAGCATCAACTTGCTCCACATCCTCCTCATCCCTATAGTTCCACCTACATTGGTGATACGCCACCGCAAACAACTGCGGCATTGACGGCGTGCCAGTCACACTCGTGTACTGCCGCGCCACATCCTTCGGCCCCGGCCCCACGAAAAAGAAAGCATCCACAACACCAGCCTCACTCATCCAAAACGTGTCAATCCTCCCCTGCGAGGAAGGGAGAGCAATGCCTTCCTCGGCATCCCACCCTTTCGCAAGCACATCAATCTGCATTTCGGCAGCATTCAGCCAGAAGAACCCGGAAGTCCCCCGGGCCTTGCCGTGGGAAATCATGAACGGAATGGAGC
>Fragaria_Contig2411
GAGGTGGATGGAGTAAAAGACCGACGTCGATCCGTAGGCTCAAAATCACGGAGCCAGAGAGTTGACGCTCTTCTTCACCATATGTTAAGTTCAGAGCTAAATCAACCGCAGTCCTCCAGTGCATAGCTTTTGTGACTCTCCTTTATGGTTATACATGTGACTTGGTGGACCAAGAATGAAAGAAATGGAGGGATTATTTGTCGGATTGTTGTCTGCTAATTAAAAGTACTGGATACTATGTTTTTTGGGGGTCAAGGAAATTAGAGGATTTGGTGGTAAGGAGTATAGGTTCCATGGAGTGTGATTCGGCACTAGGGTTCAGTTAAAACCTTTG
>Fragaria_Contig2446
AGAAATCAGAGACAGATTTCAGCTAGAGCTTTGATGCCTCCCCCTGGACCATCAAGTAATTATCGCTCAAGTTCAACACGTGCTCAATCGAGATTCGGTCCTTCATCAAGCAAAAGTTCATCAAAACGTGCTGAAGTGTCTACATCCTGCAATTCATCAAGTGGCAGAAGTGGAACTTCTTTTAAAGCTAGGGGTTCCTCAAGTTCAGGGGCAACTCCAAGTAGTAATCTGAGCTCCAACTCTGATGCTCATAAACCACGTAGAAAGAGAAGGCCAAAAAAGAAAAAGCAGCAGGCATGAGTAGAAGGAGATTTTGCTGCTGTTACTGGTTTGTCAGTTGGCAACCCAAAGCCCAAGAAAAATAGAATCAGTGGAGGGGACTGTTATTGATGATATTACTTTGCGGTAATGATTTCATCAGTTTGAGATGTTGTGCCAGATTCTTACAGCTCAGTCTAGACATTTGTTTCTTCCCTTGGTAGATAGTTGCAAGAATCTATACTGCTTTGTGTTACAATCAGTTCAACTCATTGCATAGGCTTGATTTATCATGGCAATTTGTTTCTGTTGTAACCTTGTAATTGTACAAACTTCTTTCAGCTCATCAGTACTGACAGTACATGGTTTCTTACTTGGGCGTGCTTTAATGAGAAGTCTNAATTNCAACT
>Fragaria_Contig2502
CTCTTCGTTTTCCATCCCCGTTGAGCTTCGATTTTCAGAAATAGAGCCCTCCGAATTTCCTTTTTGGGTTCGAGGTTTGGTTTCCGGCAAGGGGTTGCGTTCTTGGGGTTTCGGTGAATCTATCGAACTCAGGCGAGCCTAGCAACGTTTGATGGGTGCCCATATGCGCCTTGAAGGAGGCTTGGAGGCAGCTGTTACTGTTTCGGAGGGAGGCAGTGGCTTTGGGTGATTGGCCGAGTGTCTTTAATCTTGACTTTGTTCTCAGCGACTCTCCGATTTGGTTTTAGCTCTACATTCACGTTTTGAATAGATTGGAGGTAAGGGTTATGAATTGAACTGCACCTTTTGTTAGGTTGATCCCCTCTTTTTTTTGCTGCATTTTTTTTCCTGAGTAGCCATACAGAGTTTTTCCTCTTCTCTTATGTTGTTCTTTGTTTTTTTTAATTGTCTGGATGTGATTACAATTTTGGCGTTATAGCGTGAGAATCTTAATTGATGATGTATGTGAAATTTGATCTTATTGTGGAATAAATTTAATAGCAGACAATTTTCTGGGACATAATTAAGGAGAATATCTCAATTTGGAAAACCAATATTGTTGCAGACAAATTATGGTGTACACTTATCCCATATATATATGTTGTAAGAATTGGTATATATGTTCCTGATATCATATCCATATAAAATCACAGATTCTATATTGAATTTCAATTTCCTCATTCCTTTCCAATCATAAAAATTCTTATGCTCTCTTTACTTTTTCTCATATTGATTTGATTTTTTGTGGTGATTTCAGGTCGCAATAGACCT
>Fragaria_Contig2509
CATCATGCTCATTATTAAGAAATCCAAGAGTTACATTCACAGCTCCCCACTACCCAACATTAGAACAGAACCCCAACCATCAACAACACTAATTCCCCACTCTTCCAATTCTTAAATTGATAGGATAGTTCACAACCTTCTGTCCATCTCCACCATCAACATTCCAGGCTTGCTTAAATTGTTCCATCACATCCTCATTCAGAAGCTCAACACCCTTGTCCTTAGCAGTCTGATAAGCTGACCACGACCTTATATACGTGAAAAAATCATCCAAACCCATCAATATCTCCGTCGCAAACTCGAACGGTCCTGTACTTCCTTCTCCGCTAACCAGCTCAAACGGAAAATCGATGGTGCTGTACTTGTTGTCCACTAATTTACGCGGCGGTTCCCAGTAGGGTTCGACATCAATGGAATAGAACCGATCGAAGACAGTGTCTACAGTGTTGTTAACTCTAGGCACAGTGTAGCACCATGCAGCAATGACCCCGTTTGGTTTCTTGAGCACCCATTTCACTTGTTCATAGAAACTAGGGAGGTCAAACCAATGCAGGGCTTGTGCAATGGTCACTAAATCAACACTAGATTTTGGAGCCAGTTTTTGTTCAATTTCGGGTATGGTCAGCACTGCAGGAGTGTGCACGTAGCGAACATTGGGGAGTTTTGGAGCGCATTCGAGTTGCTTTTGGCTTGTGTCTGTGGCCACCACATTCTTGAAGATCTCAGCCAGGGGTCGGGCAGCCTGGCCACTACCGGTGCCGACGTCCCAAGCAAGGTCGTGGGCGGCAGCCTTGGAAGCAATGAACTGAAACAGCTTTTCTGGGTAACCTGGCCGAGCCACGACGTACTGCTTTGATTGTTTGAGGAACAGATTCGCCATATCTCGCTCTCTTTTCCTCTCAAAGTTTGGTACCACTTGATTTAAAGA
>Fragaria_Contig2524
CCAGAGTAAAACACAGAGAGAGAGAGAGAGAGAGAGAGAGAGAGAATCAGAGTTAGTATTAGTAGAAGAAGAAGATGATCATAGTGATTTAGGGCGGGTGAGACCCATTTTAGTCTTTTCCTCTCTCTGAAAGCTTTAAGGTCGCCACCGTCGCTCTGTCGGCATAAAGTTCCGGTCTTTATTCCGGGTTAAAATGACGGATTTCACTTTTTAAGTCGAGGAAAAATCCCGACTTGGTCATAGTTTCCGTGACCCAATGCTTCCTTGATTGTTTTTCTTGGTGGGTTTTTGTTCTTGAAGTCGATTTTTGTTGAAAGACTGAAAATTTCTGATCTTTTTTGGTTCTGGGTTTGTGGTGATAGGAACTTTCCGATCATGGTTGAGCTTTCTGGGTGAGTTTGGGAACTGAAAAAGCAGATGAATTTCAACAAGTTTTGATTTTTGTTGAATTGGGGATTGGGGATTGGTTTTTTGGAAGTTGATTAGTTTTTTATGAGTGGTTAACTTCAAGTTGGTTTTGTTTGTGCTTGAGTGATCAACTTCAAGGTGGTGTTTTTATTTGTGTTTAATTTGAGTTTGATTGTTTTTGGAAGATTGAGATGGTTCATCAAAGAGCCTAGATTTTTAGTGGATAGAGTGTTGCCTTTTTTGGATTTGACCCTTTGATCTATGAGGAAAACAAAAATGACTTTATTGCTTTGTTTAGATTTGTTCTAAAGATTTTTGCTTTTTGTTTTTTGTTATCTTAGATCATCATTGAGTTACTGGGGTTATGAGATTGAATTTATTGATGAATTTTTGTGGGGCATGGATTGTTTTTGTTAGTGATTGA
>Fragaria_Contig2555
ATCTTCCCTCTCTTTCCAGCCTAGATTGAACAGTGTGTTGCCTTCTTGGTACCCAAGAACCCCTCTGCGTGATATAACTGCGATTAGTAGGGTGAGGATCACTTTCTCTGAGTTTTGTGTTTGATTAGTTTTAGGGCTTCAAATAATTTCAGAGAGAGGGAGAGACTACAGTTGGCTGATCGATCGATTGCTGTTCTCACGAGGGGGAGCTTTCTCTACACCAAAATAGGTTCCAATCAAAGCCCCTGGGAGTCGGTTACTGTTTTGAAGCTCTGTGTTCTTTTCCTTCTACATGATTCAAGGGAAATAAACAGGTGGACTTATGAAAAAAACAGGGTTGCACGATTGCATTAGGGCTTCAAGGAAGGCTGAAGATTCAGCATGAAACGCAGCAGCCAGCAAATTCTGATATACGAAGGCCAGTCCCTCCAGGCCAGTCCATCTCACGGTTACTTGCTGTGGAAATCTTTCCATAACAGAATGATTAAAAGGAGAGGAGCAGGTGGTTTACACATCCCGCCTCATGTCCTATGACTTTCATCGCTGTCTCGATACCACCGTCGCTGCCGCCTCAGCTTCTCTGGCAACTATCCCCGTCATGCGATGCGCGTGAGCTTCCAGTATAGAGTGCATAGTGCGCGTGTTCCAGTAGGCTGATTATCGTTAATTGGGTGCAAAACGGTGCGTTTAAGTGAAACCGTCATTTCTATGGAAATGCGGCCGTAAAGCCTTTCCGCCTAGCCACGTGGCCCAACCGCCTAGCTCATTGCCTCTAGATTTGAATATTCAAATTCAACTCTACCGCCAAAATATGCAGCATACAGCCATACATTGAAGCAACTTTTGGTGAGCAATGATGTAGAAGCTGGTAGGAGATATTGGAGGGTCTAGTTGAAAACATCTAGCGCCAAAATGATCATTCTCCCTCCACTGTTGGTGCTATATGCGAGTCTCCACTCGTAACATTTGAAATATATATGCATATATTTGATGACATGAAAATATTAAAATTGAACTTGTGATAATGTGTGCCTTCAACATTAAATTACTCATCAAAGATCATCAATTTCTTTCT
>Fragaria_Contig2584
CCCTCTCTGCCTCTCTCTCTCTCACCCGAAACCCAATTCTATCTCTCTCTCGCAAAACCGAAAACAAAACCCTATTAATTTCCAGACTCCATCAGACTCCTCGTCCCTCATTCCAATCCTTGTTGCCTTTCTCTCTCTCTCTCTGCCGCCTCGTCGCTTCGGTGACTCTGAAACTCTCTCTCTCTCGCTCTCCGCCTCCGAAAACGCCATTGGTTTTCAATACACACACTGAGGTCAGAGGCGGTTATCAAAACGGTTACCGTTTTGGCTTAATCGCAATCACTGCGCCCTAGGGTTAGTCCTCTCCTCTTTTTCCATCTCCGTTGTTTTAATTTCGGGGTCTGCAAATCCCCCTAGGTCTATTTTGTGAGAGTTACACACAGAAATAGAGAAGAAGAAGAAGAAGAGGAGGATTCTAGGGTTTCTATTTTCGCCGCATTCAGTCTCTGATTTCGCCGTCGCCTAGGGTTTTATTTTTGTTTTTATTTATATTTGCGTTGTTGATTGGTTGGTTGATTGGGGTGGTTTTGGATGTTGTTGCCATAGTTACAGAGCTATTGCTTCTTCGTGTTGTTTCGGGGTTGGAGATGAGGGTCCTCTGAGTGAGTGTGGTGCGGTTTTTTCTCCTGCAAATCCATCTTTTATTCGAAGATGGAGGAGTAGACAGGTTATTCTGTGTGTCACTTTTTTTTTAATAAGAGAAGTGATCGCATTGCCCGCCCCGGGTTTGTAAGTGGGTGGAAACTTGGTTTCTAATTGGT
>Fragaria_Contig2592
CTAGTTTAGCCTCGTGACCTCTTCCCCTCTGCAAGACCTCTCTGCCACCCTCCTCTTTTTTGCTCCGATTACTCACTCCTGGTTTCCTTTATTAGGCAACTTTCCTTTCTAAGATATTTCCCATTCGATTTGCCCAATCCCCAGTTCCCATCCAACTTTGAATTCTCCGAGTTCGTTCTTTCCTTCTTCTTGGTTTTGGGAATACTCTGTTCTCTGAGAAACTGATTTGATTGAGCGAGGAAGCGTGTCAATTGCGAGCCTTTCCTTCTTCTTCCGAGGTTTGTTTCTTGGGTAGTTGAAAGTTGAAACCCAGTCATGGGGGGATTTTGATTCCCTTGTTCTTAATTGCGAGGTTTCAAACTTCAATTTCTCTAGTGCGTTCCTGTTTCTATTTTATTCCAAAAGCTTCTGGGCTTTGGCCTTTTCCTAAGTTTCCTTTCGTTTTTTTTTCACCTAAATTAAGACCCTTTTGTTTGTTGTACTTTTCAGTTCAGGGTTTAGGGTTTTGTACCTATTTTCTTTTTCGTCCTTCGAAACTTTTGGCTTTGTGGACCTTAAAGTTTTCATTTAGCGAACCTTTCTGGCTTTTAGTCCTCATTTCAGTTCCATGAGTTCAAATCCTGTGTTTTCTCAGGGCTTAAACCCAACCTGAATTTAGGCAAAGTTCCAAAATTCAACCTTGAACTTCGGTTAGTGTTCCTAGAAATCATCCCCAAATGTCTTCGTGTTTTAGCGGTGGCGGAAGAACCTATGCATTTGAGCTTGACATAGTCAAATCCCCTTCCACTTCAACCCGGACTTCCCAAATTTCCTCCCCTTCCTCCACCCTCTCGGAATCAAGCAATTCCGCCCTCGCAATCTCAACCCGAAACCCCGAACTCTCGGAAACGTCCCAACCAGA
>Fragaria_Contig2612
ATTTGGGGATTTTGTGGTTACTGCTTATATAGCAGTCGGGGAAATTCGCCGTTGTCGGAAAATGTCTCGGTGCTTGCCGTACACGCCTTCCGTGAAGGCGGCGAATAGAGAGGCCTTGCTCGAACCGATTAAGGTTTGTGTGAGCAATTTTGATTGCTTTTACTTGGCCTCTCACGGCTATCTCTTTCTGCAACAGCATGTGAATATGTGTCTGCGTTGTATTCGATTGAATATGGATTGAGTGGGTTTTGTGACTTACTTGGTAGAATTGGGTTTTCGTGTTTGAGATTGGCTCTAGATCTATTCATAGATTTTTGAAAAACCTAATCTTACAACTGTTTAAAGATGAGTGATTTATAGTTTGATGGTTTGTGGGGTTATTGCTTCGATAACCCAATTGCTCAAGTAGGTGTTCGTTGAATAGAAACTGTTTTTCTGATAGGATTCGAGTTTTCAGGGTCCGCTATTGTATAGGATGGAGGGTAATTCTATCATGTTTTGATATTAAGATTGGACTCGAGGGTTATGATTGTGTGGGATTTGGTGGTTTTGTGAATATGTCGAACTCATTCTTCATATGGTCCTAGCTGTGCTAACATAAGCCAGGGATCTCCCTAGTATGATGGGGTTTGAACCGTCATGCCAAGCTGCTTTGTGTTCCCCAAGTATGGTATCCTGGATTGATCAAATAGTTAGGTTTGATTGTTCTATAGGATTTAAGCTAATCGAGAGAGGTTAAAACTCGAATTTGAACACTGAAGTTGACGCTTCATCTAGACTTAGAAAAAGCTAGTGTCAATGATTTCATCAGATGACTAAAGTAGATCAATATTTGAAAATGTGCTGTAACATGAACTTGGTATCAGTGAAACTGTGGGGTATGTCCTTGGTCCTTGTTTTTGTGTTTTTGATGTTTTGGTCCGATAATCAAATGTTTAACTATGCTTTAGTCATGCTAGCTCTAAGTTTTTTTTTACGGTTTAGTTTTGTGAATCTCTGAGAAGTGATATTTGATCTTAGTATGACAATTAGACAATTGAACATGAAGTGGCTCACTTGTGTTCTCATTATAACACAAAGCATGATGATTGAAAATTAATCATATCTGTCGTTGTTCACCCATCCCAATCCGCGTAGCATCTCTGCTTCTTTGCTT
>Fragaria_Contig2641
AAAACACCCAAAACTAGCAAAAACTCACTGTCTTTCAGATCTTCGCTCATCTGCTCAATTTCTGTGAATTTCACCTCGAAAATCCGATAACCCAAGTCCGATCCTCTCAGATAACATAGGTGGGGAGTTTGAAGGCTAGTAACTTTTGATTTGGAATAAAAGAAGTAGAATCAAGATGCCGTGGAACAGGAACTGTGTTCGTCTGGTGGTGTTCTTCCGTGTCATTCTGTAATTGTATACGCTCGGTGAGCCATACCCTCTCTGTGTTATAGTATATTTAATGTGTTGGTTATGCTTACGTCAATCCAGATTATAAGTTGTAGAAACTGATGTGAAAATTCAAAATTGAAACTGGACAACCCATTTAGCTCCCGCATATTGTGTTCTCTCTATGTGCTTACCAATATTTTTAACGGTGTTTTTGAAAAGATTGTTTCATTGCAAATTGAATAACTTTCCCATGTGAAGTGGTTCTTTCGATAAGCAATCTGTCAAGTTTTTTTTCCCAAAATATCTTTGTTTGACAGTATGGGGTGTTTTGTGAACTTTATTTTGTTTCTTGTTGCTCTTTCATTTTTCATACTGACAGATGTTGTTTTGAGGGTTTACTTATGCAGGTGAAACTCTTTGGTTGTTGAAGAAATCCTTTCTTTGGGTGATTTTTACGGGTGGCTAGAGTTGTGAGAATGTACATTGGGATAACCATAAGGAGATACAGAGCTATTCAGGACGTTGGGAAATTTATGATGTGTGTTGGGATCATTGCTTACTATCAACTGATGCAAGTTTGCCAGGCTGAATATTTTCGTCAGTTGCTTAAACCTGTTACGTAGTCTAGTATCGCAAGCCTTGTGACTCTGGGATTTAGATAGACTGCTCTCCAGCTGTATTTATACATAAGAAGACAGTGGTATTGGGAATTAGACGGCTTTCCAGTAGCAGAATGGAAATAAGTTGATTTACAAAACACTCCTTAGTATTACTTTACGAATCATTATCTAGTCAAAGTCGTAGTATCTTCTAATCAAGTTGAAGCTCCACCTCTTCAGCTTTTATCACTTAGGATTTCTGATGCAGAGTGACCAAGCATTTGACCCAAACAAGGCAGCACCGCCCTTTGCAAATCAACTGGGTAATAACTACATGCATATGCCAGTGGCATCTCCTTTTGGTA
>Fragaria_Contig2652
ATCAAAGTCTGCAATCTAGCAACATCATCATCAAATATTAGTACATTGCTGGACTTGATGTCGCGATGAATGATATGGGGATCCGCCTTCTCATGTAAATACTCGAGTCCTCTGGCAGCACCCACTGCAATTTTAACACGTTGTGCCCAGGTTAGAACAGGACCAGGTTGAGCTCCTTTGACACCTTTCCTTCCATGTAGAATATCATGGAGAGATCCATTAGATGCAAACTCGTAGGCAAGAACACGAGAATTTCCATCCACACAGTAACCAAGCAGTTGAACAAAATTATCATGTTTCAGCCGTGATACCATAGAAACCTGTGCAAGATATTCCTCATCAGGTTGTTTGCTGGCATCTAGCTTCTTGATTGCTGCATGCTCCCCACTTTTTAGTACCCCATAATATACTCTTCCATACGAACCTTCCCCAATCAAGGCATTTGTCCCGAAGTTATCCGTAATCTCCTTTAGCTCCTCTACCGGTATAAGCGGAACCTCAATAGGCTGGACCTTTACGGCTTGACCACCCCTGGGCGCATTACCAGAGGCATGAAGACTTCCCTCATTCCCTGCAGGGTTTTTCATCATGTAAGGACCTCCATTGTCAGTAGCTTTATGCATATCATCTTCATCACAACAGCTGAAGCAGCTCATGATTCCTGAATCTGAAGTGGGGGAAGTGAGTCAGTGAAGGACTGAGTTGGTGGAGTCTTGGGAGATCTGAGATATGAGCTCTAAAGCCGGCGAAGGATGCGCGGCGCAGGAT
>Fragaria_Contig2775
GCCGTTTCCCATAGCCCGCGCCGTCGCCCGTAGCCCACATCCCTACTTCCCCAGCTGTGGTACAACAACTGAAGGAGGGAGGGATCACTAAGCTGTGCTTTGGGTTGGAACTGAAGGTGTGGTACTATAACTTTGTTCAGGTGTGGTACAGCTACTTTTTTCAGATTATAAGCAAAGTCAGAATATTTGGATTGCCACTCTCAACTACAATAGCCTCCATCGTCTCTCTCTCTCTCTCTCTCTCTGCCTGACTCTGTAGAGGTTCACTTTCAACAATGGCGTCCATGGAAAATTCTCGCGATTTCATGTTCTGCAACATCTGTGGGACTATGCTATCTTTTACTAGAACTCTTTATGCTGAACCCGGCCAATGCCCCAAGTGCAAATTTTCNCCGACCTATAAAAGAGCTCTCCAAATATAAAATATCATACACNGGTCAGTAAAGAGGATANTTCAAAGGGAGCTAGGCATATCAAAGATTAAAGAGGAAAAGACTGAATTGGCAAAGACGGNACATGAAAAAATGTGAAAAGTGTGGCCACAATGAGCATACATATTTTTCTAGACAGATGANGATCAGCTGATGAGGGGGCAACTACTTTCTACACTTGCACCAAATGCAATAATAGTTTTANGTGAAAATTAATGTGTAGATTATGCAACTTCTTTTTGCTCAACTGAAAGTTGTTCCAATTNGTTTTTCCCCAGATGATTTTCCATTCACTCCATCTGTGTACTTTCCATAGAAAGCTTAATNCTGGACTCTCAAGCCTCCTATTGTTCAAATGTGCTATCTGATTATTAGGAAATCCTTGATNGCTGTAATGACCCAAGTTGACCTTATATGTGATTAAAGTGGTGCTGCN
>Fragaria_Contig2835
TTCCATTATGCAAGTCAATGTCTTAAACATAACAGTAATACGATTGAATTTGGGACCTGCAAGGTTCACAATTGAACTATTGAATTGATTTGATTTTGAGATCGAGGCCTAGAAGGTTCAGATAATAACCATGAGGCTTAGCTTAATGAGCTAGATGGAGTTGTACAAAGAAGATTCCAACCTCTAACAAAAATGTGTAACCTCTTCTTCCATAATGCCTCCAATGATGTTCTTCCTCTGATTAGTAAAAATCAAAAACTAACCAATCCTAGATGGGTTTTAATCAAGGTAACTAAAAGAACAAGTAAAAAATAAAGGAGACAGAAATCAATGTTGGAAGCATGAATTGAAGGGATGCTGCTTTTGAACCATCGGGGACAGCCGGAGTTGTTACTGGAGTGAGTCCACCCACCACGCCATTGCCAAAGGTCGGATTCGTCGTTGTCCGTCCTTGGTGGACTTGGAATGGTTGTAATTGTGGTCCGAGTTGTGTTTGGTGTAATACTTGTCCCTCCGGCCGTGCTTACAGAAGAAGGGTATACACAAGATCCATAACTGGGATCGGTCTGGGCAACGGTGGCGGTGCCGGAGAAGTCACAGGAGCCAGGAGCCATAGCCTTGCGCTGGTAGTAACTGTTGAAAGCGTACGAGGTGTGAGCTTGGATAGTGTTAGGGAGGTAACACAGCCCATCGGACTGGATTGGAACGCAGTCGGCGCCGGAGGCACATGCATAGTCCAAGGCAGTCTGGAGAGCCTGGTTGCTAGCATCACTCCTCGCCACGCACCAAGTTGTTGTGGCTCCTTCGACTCCG
>Fragaria_Contig2965
CTCATCTGTCTTGCCTGTACCTCTGCCCCTCTAGTGTACGCGTCACCATCATCCGCCTCCGACCACAATCATCAAGCCGCCCACCGCCTCGGAGTTGCGAGGAAGGAGAGGGAGAGTTGGCTGGATCTGAAGAAGGAACAGTTGACTAGATCTTTCAATCAGTTGAAGAAGGAGAGTTGACCGGATTTTTCAATCAGTTAGATCCTTGAAGATCGACTAGTTCACTAAGATGGTGAGCCTTTCAGTTTCTTTTTGGAGAGTGAGATCGACACTTGATGCACGTCCAGTCGCGCTTCATCGGAGCCAGATGTGACGAACGGGAAAAAAGCCCGAAAAACTAGCATGACATGCCCAGTTTCTGCTGGTTCGGGCTTTTAAAGGTCTTAGAAATTCTTACGGCTGAGACCGACCCGTCTGCACACTTGCCGGTCCGGGCTTGGGCCTTGATATTTGGGTGCCGGTTTGGGTAGGGAATGTACCACAACATTGATCTAACAACTTACGAAATTCTTGGGAAGATCTTCACTGAGGTCTTCAACATGGCCACGAGAGCGAAACCGAAGTGCGCCCCTTGTGTAGTAACAAATTTTTTGTCTTTCTATTGGAGGTTTGTAATATTACTAATAATGTGTAGTACTTACGCAGTGAAAGATATGCATTTGGATCAATTC
>Fragaria_Contig2996
AGCGACGGCGCCCCGGTCCCCGTCCAGGCGCGCCTCCGCCGCCGTGAGGCCGTCGCTGGACGATTGGCGACCACCGTTCAGCTCGTCTCTCTCTCCTCTACCTCCTCCTAACTGTCGATTGACATGCATCCACCACCTTCTTAAGATCGAAAATCCAAACCCTAACCTCCAAATTCAAATTCCGGCCAAATCCCTTCTCCCCCGGCTAGTTCAAGCTTCTAGAAGGTAATTTCACTTTTCCCTCTTCGTTTTCCATCCCCGTTGAGCTTCGATTTTCAGAAATAGAGCCCTAATCCGAATTTCCTTTTTGGGTTCGAGGTTTGGTTTCCGGCAAGGGGTTGCGTTCTTGGGGTTTCGGTGAATCTATCGAACTCAGGCGAGCCTAGCAACGTTTGATGGGTGCCCATATGCGCCTTGAAGGAGGCTTGGAGGCAGCTGTTACTGTTTCGGAGGGAGGCAGTGGCTTTGGGTGATTGGCCGAGTGTCTTTAATCTTGACTTTGTTCTCAGCGACTCTCCGATTTGGTTTTAGCTCTACATTCACGTTTTGAATAGATTGGAGGCCACTTTTGCTAGCAATAGGCTGCCTTGCATTGCATATAAGGGCAGCCTTCTCACTAATATTATGAGAGCAAGATGCAATTATGTTTCTACGAAGCTTGCTGAAAAACAGTCCAGAACCGATGGCTATATTCAAGATCAACTTTGAGGAGAAAAAGGCTAATGATGAAGAAAGAGTTGGCTGCAAGAATCGGTTATGATGGTGCATGTATTGTGTCACTATTGTACCTCTAGAGAAAGATAAAACAGATTCAGACATCTTCCACCAATGGCATTTGTGAAGGACCCGTTTCAGAACTTAAATTTTTTATCTATTGTAG
>Fragaria_Contig3019
AGCTCAGACCGACTCGGTCGGGGGAGCCGGGGAGCAGCAGCGGAGACCTCCGGTCGCTTCTCCGCCGTAGTGCCGTCTCTCGGCACAAAACTGGTGTCCAAAGCTTCGTCTCGTTGTCCCCGTCTTCATGGTGGTCGTCATTTTCGATGGGACGCCGAGTTGAGAAAGAATCGGAGGAGAGAAGAGGACTGCCTCTCCGATTGGGTTTCCGATCCCAGCCACGACGACGACAACGAAGGGTACTGGTAGCTTCGCCTCGGCATGGAGGACACTTCTATGCTCTTGAATTTCACAGAAGAGGTCTGAGGAGAGAGAATCCAAGAGAAGAGAGATTTCTGAGTTTTGGTCGTGTTCTTCGTGTTTTCCGGCGAGATGGGTTCGACTCAGGTATTAATCTTCATCTACTCGTCAAACTCTACCTTTCTGTGTAACTGAAATCGAGTAAAGTTGAGTTTTGAAGAAATTGGAGTTTGGGCAGTTGGTGACCGCCACTGTTCACAGTGGTGATGGTGATATTTAGGGTTCATGATTATCTGTTTGTTATTGAGAAAGCTTTGGAAGATAATTTGATTGATATTGCTGTGCTTGAATTCGATTTTGGATGAGGTTGGGTTTTCAGCTGAGTTGGCCACCGTTTGTGGCCATTGTGCTCGGTGGCAGACGCGGCGGCGTTAGCTGGTGGTTAAGGTTTCTGGGTTTGGTTTCGATTAAGTTTGTGATAATTAATTTGAGGATTATTGGGTTTATTTCCTCATTTAAACTCAGGGTCAGGGTTGACAGAAACATACTTCTCTCTTCATTCTCTATAATATGGGTTTACTTGGCTACTGTTTCGATGTTGTTTGGACTATGTTTGTAATTTAAAATTATTGGGTTGTTGTTTGACGAGGTGTTGGAGTGGGAGAACAAGAGAAGTTCTGTACAGGCTTATGTGTTCCCCGTGTGGGTGCATTTCATGTGAATTTGGTTTTATTGTGATAAATGAAATGGTCTAGAATTGGTTAT
>Fragaria_Contig3025
TTTTAACGAGCATACGGAGTCTCCGCGTCCCCTCCGCACCTTCTTACGGAGCGGCCCCAAATATGGGCGGACTCCATAAGCTCGCGCTTCATAACGTTCTCGTCTCTCTCAACTTCGCTGCAGAAAGATTCTCATCTCTCTCAACTCAACTGCTCGATTGAAGACTCGCCAACTGCTCCAGAGTTGCCCAGTTTGAAATAGGATCAGACAAATAAGGTTGTTATGTTTCCTACTTGTTATAAGCTCTGCAACTTACACGCAAACAGAGGACTCAACTGCTCAAGTGCAAAGGACGAAGTTCCTCGCCTCTCTCACTCTTTGCTTGTGAAATTCCTCCTCTCGTTGCCGATTTCAGACGGAGGACTCAACTGCTCATGTCTGATACTTTGTTAGCATGTGGGATGCTAATTAGGAGTTCACTTTGAAGTTGTTGTATTATTTGGTGGACTTGACGATGTGTAAACTATTTACTCTTAATTTTGATTGTGGTGGCTTACTAATCTATGAAGTTGAAATTTGGATG
>Fragaria_Contig3032
GAAAGTTCACACTACTAGACTATGACGCTTCTTCTATTATGATATATAAGTAGATCAATCAATTTACACACCAGAGCAAAAATCAGTCGCATAATTACACAACTTGTCAACAGATAGAGAAACAAAACCGACTTCCTTACACACCAGCCTAGCCTCTATGCCAAAATATGAATTAAAGTAATCTTTCAGCCGGCTGCAAACAAAACTCACAACTTGCTACGTATAGTGGAAACCTATGCTCCACAGGGTTCCCTCCCTGTCCACCCCGTGCATCATTATCAGGTCATTCAGTTTTTACAGTTCCATCATCTTGAACATATGCACAACATCGGAAGGTCAAATGTACAGCTAAGATTTACGGAGACTACTCACAACTCAAGGCTGTAGATCTTCAACAGCATCTGGCAAAGAGGGCGTGGATCGATCAGTCATCCTGCTAGGCACTGGAGTGTTCCGTCGGGATTGGCGTTTTGTGGCCACAGTCACACAACTCTCATTTTCGTACTTTTCAAACGAGTAATGATCGTCGTCGTCGTCGTCGCACTCTTTGAAAACTGGATGGACATATGCACTTTGGAGGTAGTCTTTCAAGTTCAAGTATGGTTCTCTTGCGTGTTCCAGAGTATCTTTCATCTTCGCTTCCTGTAATGGATATCTAACAAATGCAGGTTCAAAACGAACTTGGGCATACTTATAGAATGCCAAGGTCAACACTGGAAGTGCAAGAAGAACTGGGGTAGACTGAGCAACTTTT
>Fragaria_Contig3072
GGGGTTTAGTGTGGGTGTGACCACGTCTTGCTTGGGGGGGGCGTAAGGTTACCACACTGGTTACGGCCGAGTGCCGGGTTTTACCACTCGAGTGACGGGTTTACCGCCAATGCAGGGTGCGACTACCGAGTGCCGGATTTTACTGCCCAGTGTGGGGTTTACCACCGAGTGCGGGGTTTTATGGCCGAGTGCCCGATTTTACCGCTGAATGCGGGGTTTACCTCCGAGTGTGGGGATTACGGCCGAGTGCCGGATTTTACCGCCGAGTGCGGGGATCTTCATGACACAATCATGAAAATGTGGAAGAGATTCTCATTTGCGTGAACATGTGCAAATTTATTACTTGTTCATATACCGTGCATCATATATGTTTTTATTGATCGACCTATTATAAATTTCAAGGAAAGTAGCTAATCTGCTACAATTCAAAGAAAGACCTGGTTGATGAAAAGGTT
>Fragaria_Contig3114
GTGAAACGAAAACAGATCTGAGAGTTTTGTCTCCTCCCCTTTCTCTCTTGCCCAGATCTAGATCTATCTGGGTCTCGATCGAAGGCTGAGAGTTGGGGGTGGATCTTACATCTCCTTCTTCTAGCTTCCTTAGTAATCTTCTCACCCTTTTGTAGTATTATTTTACCCGTTTTGTGGTGATTTTCTGGTTGATGTCTAGATCGGGAGGATTTTGTTCCTCAAATTGTCTTTTCAGTTTTTCTCATTGTCATCCAATCTCATATGCTTCAAGATCTAAGATTACTCAACCCCTCAATAGATCAACTCTCTCTACTCATTACCTCTAAGAAGATGTCTATGGTTGCAAGTATAAAGTGCAAGTCACTTACCCACGCGATTATGGGTGCTCACGCATGGGTTTTACACCCCCCCATTCTCCATCGGATTTGGCTGGCAACGGAACATCAACTTGCTCATCCATGCATGTCGTTCTGCCTCCGGTGGTTGATCAATGGCTTTATAGATCGGTAGCGACTGCGACGGCGACGGCGACGGCGACGGAAGAGGCAGCAGCTAGGGTTTGCTTGGGTGGCCGCTGGTTTAGCTTTGATGTGTTTTGTGTAATTTTATTTTTATCTTTAGGGTTACCATTTTTACCTTTTCATGTGGATTGGGTTGAGTGGTAACTTCCCTAATGTTTATCTGTACTTGGGCCTTATTTGGGCTCTTCCATTGGACTTTCCCCTTTGGTAATCATTAATAAAACTTTTCATTAATTCC
>Fragaria_Contig3118
GCGAGAGCTCATCTTCAGCGGAGAGTACTCTAGCATTATTAGGAGGAGCGCCAAATCCATCCAACGATGTGCAGCAGATGGTAAAAGGCGCAACAACGACGAGAAAAGTGGTCCGTCCGATTCCGGTTCCTCCTTCTGCCAAAATGGCCGGGCTCAACTTGAATAACAAGTATTCACCTAGCAGAGTAACACAGGAGCCATTGCCTTTGTCACTAAAGCTCTCCAACACGGCGTCATCTGAGGAACAGTCGCCGACGGCTTCGGGCCACTCGTCTGCTTTTCAGGCCATGTCTAGTGGCACTGATAGCATCATCAGTGTGGCTTGATGTATGCGATGACGTCATGACGTGTTTACAGAGCGTGTATGATACGGCCGGCTAGAAGAAGAAACAAGCAAGTAAGCAAGATTATTATGGAAAGTTGAAGTTGATTAAATGGGTCCGAATTAGAGCAATATCAATATGATAATAATGTTCCAATTAACTAGAGATCAGAGATTAATGGTGGGGTTAGGTTTTAAGTAGGTGATTAGGTGATTAATTCCTTTCTTCCTATTTTCTTGTACAGCTCTGGTATTAGTTAATTAGGACAAGACGAGATGTCCTTCTCTTGTGTGTGTGAGGTGGGGAATTTCTTGCTTGTTTAATTTGAATTTGTCTGGTTCCTTTCGGGGGTGGAATGAAAAAGAAGCACCAGGTGCGTATTGTTATTTGGTCTGGCTGGACCCTTTGAAACTTCTAGTGGGAGAAGAAATATCT
>Fragaria_Contig3156
TCTCTCTCTCTCTCTCAACCTCACAGCTCTCTGTATTCTCTCTCTCCTTTATTTAATCATATCTCCAACAACCTCTCTCTCTCTCTCTCTCTCTCCTCCGTATCAAAACAACAAAGCAAAAGCTCACATCCTTCATCCACCGACGCTCTGCTTCGCCAAACCCCTATCATCATCAGAGTCTACCATCCCTCCCCGATCTCAGATCTGTTTGCCGTCGTGCAGCGCCTACCCGCCACCTCCGCCTTGGCACTAAGCTAGCCATCGTCATCACTATCCCCACAATCATCCTCCATGGTCATTGTCCTCCGATCGGCGTCGTCGAGGACGCCGAGCTCTAGCTCGGATATGGACTGATTTGGCGGGTTGAGGACAATCGCATCCTCTAGGAGGCGGCGCGACTAGTATGACCGGTCAGAGAGGACAGTGCTGCTCTAGGTTAGTTGCTGGTTGTTGTGCAAGCTTGTCCGCTGAGGTCGACGCCGGTGACGGTCAGAGAGTGGTCTATGTGTGAGTTTTGTGTGGCAAGGGCAATTCTTTTGGTAGGTTTGGTTGCCTTTATAGGCTGATAATAATGTTTGAACATTTTACTACGGGTAGTAAATTTTTTAAGCATTATTGCCTCCAGT
>Fragaria_Contig3157
TTTCGAGTCAGCTTTATCAAAGGATGAGGATAGGGGATCTAGAACGCGCCTCACACGCGCGCCTCTCTAAAACTTTCTGAAAACACCTTCTCCTCTTTATCTCGTCCGGTTGCGCCGCGGCACCGGTAGCGGTCGATGGCCGAGCCGATGCACGTGGAGGGCGGCCGGACGGGAAGACGATTCATGGGTTATGTTTGTGGCTCGATTATGGGTTTTGAGCAGATCGGGTTCTCAACCGAAGCGATTTTTCGGCTGCTGCATCGGAGGCGAAGGCGCGGCGGGAGGATAGATGGGGGTGGAGCAAAGGAGGTCTTGCGCGGCAGAGGGTCGATGGTCGAACTGGAGTTGGCGGATCGAAGGTTTTGGCCAACGCCGTGAATGCAAGATCGCGGCTTCTCGAGCTCCAGATCCGGATCTGGTTCCTGTCACGAAACTTGATGGTTGCTGGTTTGTCGTTTCTTCAGTATGTATATAATTTCATTACTTACATAATGATACAGTAAACAAAACTAGCTATTTGAATTGAT
>Fragaria_Contig3188
ACGAATTCTAGTGAGAGAGCGGCTGAGAGAAAACTTGAGCGAGCCTTCCATGTTCGACGACGAGCAACTCGTTGTCGTCGGACGGGACCTTGACATGGATCTCCCATTCGTGAAGGTTGTGGTGGCGGTTGGTAGATAGGGAGAGGTGAAGAGAGGTGGCGCTCGGTTTTTTTCCTTGTCAGCGACGAGATTCGATCGTGAGAGCGCCTGTTTGGAGATGGTTAGGTGCTGCCGTCGTCGTGATTGCGGGTGGTGGGTCACATTTGCCGGATCTACCCAGACTTGGATCGGCTGAATCTAATCTGGGGAAGGATCTCCTGAGTAATGGTGGCGTCAATCTGTGGTGTATTGGCGACGAGGTGCTGAAGGTGGTCCGACTTCGCTTGTGCGGTGGATCTGGTGGTGGTTGCTGGGTGGTGGCCGGCGACGTCTTGGGTCTGGCTAGGCCGGCGTCGCCTTCTCTCTTGCTGTGAGTTTTGGGCTTGGGCCCACTGTTTAGGCTCGGCTTGGGCTCATGAAGTTAGCCCATTTAGGGCATTTATGTTTTTTGCTTCAAGTTATTTTCTGTTTTTAGTTGTTGAAATAAGTCATCATTTTCTAACGACTGACAGAGGGCTACGCCCAAGTAGGTACTTTATTTGGTTTTTGTTTTATTGTTTTTTAGTGGTATTAGATACTGGTGGGCTATGTTCTGGTAAGTGCACGCAACGTGCCATGTTTGCTTTAATGAGGCGGCGAGTTCATTCTTTCGTTAAATGGTCGTAACCTCCTAGTGGTAAGATGAAACTTAGGGTCATTGGTAATTTCCAGTGGCATCATAGCCTGAAAGCTGACTTATGGCTCTATATGAACAATATTTTTCTAGTATGTTGCCAAAATTG
>Fragaria_Contig3199
CACTCTCTCTCTCTCTCTGAAAGAAAAAGAAAGCCATTGAAGCTTCTCTCTCTATCAGCTTTTTTGTCTCTCTGTAGAAAAAAAGCTGCATTGTCGTTTAAATATGGCAGCCAGTGTATAGCCCAAAGCTTTCAACTTTAATACACTCAGGTTCATACTTCCCCACCCAAAGCTTCATACTTCATAGCCCCCAATCCTAAAGCTCTCCTAAACCCTCAGATCTTATCAGTGAACCATCCTATTCCAATTCAATCTGACCATTTTCCAAGAGTAAAAATCTGCACAGTTGATCCAAACACTAGCCGGATAATCAATTCTGGAAAATACTCACTCTTGTGTGGAAGATCCATGTCGTCGGACATTCGCTAGGGTTTAAATCCACACAGTTTCTGCTCAGGTTCAGTCTCGAAGCCGTCAAGGAGTCCAATCTTTTCTGTCTGATTTTCTTTCTATTTGATTCTGTAGCTTTTTTTAAAGAACGTTTCGTGCAAGTTGATGGCTGAATGCGACTGTGTCGGAGCCTCTGATTCTGCATTTCAGGGATTCGAGATTGCGAGTTTGTGAGGGTTGTTGAGTAGAGAGATTGAGATTGGGAGTGGTGCGGCGGTGGTGGTGTATAACAGGAGGGGGATGGGCACGGATCGTCTGCCATTAGCGGCGGTGGGGCCGCCGATAAAGCGGCGAGCGGGGCTACGGAGGAAG
>Fragaria_Contig3229
TGGTGTATAACCAGGCACTGCTGATGTCTGCGGCTGGGCTATGCTATAAGTAAAAGATGGAGCCTGCAAATACTGGGATACTGGGTACTGTGATACTGGTGGTAACGGTGGCAATGGTGGAGGAGATGATGGGGGAGGTGGCGGCTCGGTAGGAGTATATTGTTGGCTGGTGGCAGACACATTGAGCTGGAGTGATTCAGAATGTGAGAAGGGAGAAGATGCAGATGGGTTAGGACTCCGGGGAACATAAGATGACAATTGGTCGTCACTATTGAGTTTAAGTCTCTTTTCAGATGGATAATCACCAGAAGACCCTTTAACTGGATTGCTGATAACACCCTCTGACGCCAGAGAGGAGAGGACATAAGAGAGCATCTGGGCTGAGTCTGTCGATGCGGTTAGCTTTGCTGCCACTGCAGCAGCTGCAGACTTGAGAGGATCTTCCTCCACCTGACCAGATTTTTCAGCAAAAGGGACCTGCTGTGTGTACATTACTGGAGCTGATTGCTCTCTACCCACCGCCATAAAGCTGTGAGGTGCTGCAGAGGTATGAGCTTCTTTTGAGCTCTGATCTATTGGCTGCAAATTATTGCTGCTACTCATTAACTGACGGCAGAAAGTACTGGCCTGTTCTGACTGTGACTGTGCCGCCTGAAGTTGATTTCGGAGTTGATCCAACTTGAATTCCTGCTCTTGCAGAGCCTCTTTCAGATGAGACACAAGAGTAGCTCTCGATGATTCCACTGCAGTTAGTTGATCAATACAGTCCCTCAGA
>Fragaria_Contig3237
ATATGAAACCAATTTCAGATGATCATTTTTCTTATTTTGACAACTAGGAAATAACATAGAGTAACATCAATAAAATATGAAAATGTTGCAAATTATTTGTCATTGAAGAATGCAATCGTCAAACGTACTCAAAGTCAATAACTAATTACATCTTCAACCCAAAACTTAAACTAAAGGCGTATACCGTAGAAGTTTCAACCCCTCAAGACTAAATAAACTCAGCATTACAACTTTCCTAAGGTCGTCCATCAATCCATGCACTCGACCTGTGGATGAATCAATTTCCTAGTTCTGAACCTCCATGACGCTCTTGAGCTTGGGCGCGTAGAGAGAGTAAACCACCGCCTGGCGCGTGGCGACCTCGAGCTGAGCCTTGCCGTCGGCGAAGGCGGAGGAAATCGCCGACGGGTCGGAGAGCTTCCGATTCTCGTGAAAGGCGTCGACGGCTCGGCGCTTGGTGTACTCCCTGACGTTGTAGTCTGTGAACTTCCGAGCGACGCGGAGAAAGGAGCGGTAGAGATGGAGGACCTCCGCTCGCGACGGAGCTGACGCCGCTGCTACTGTCATCG
>Fragaria_Contig3264
GAATAATGTGTTGAATTGAAGAGGAATTGAAATGGAGGCTAGGGCTTAATTGTGTTGCTTTTGGTGTTGGAGACTTGGTTGTTGCATTTCAATTGGATGATGGTTAAGTAGTTTGAGTTGATAGGATTGCTTGGTCTTCGTATCTGTTAATAACTCCTAGTTATGAGGAGCTTGTTATTTACTAGTTAGAGTTTGAGCTATTCTTTAGTTGAGTCGACCACAGTCTTAGAGTTGTAAAGATGTGGTTTGTTTTGAATTTCTTATCCTTCTGTAATGGCTATATAAGCCGTAGTTGTTTCTTGAATTGAATAAGAATCATCCATC
>Fragaria_Contig3293
CTCGCTGCCAGATGGGATTTTGCAAAGAGCCCGTCAATTTTGACAGAGGAGGACTAGCAAAGGTTTTGGTTGAAGGAATCTGGATCAGTAGGTTTTGTGCAAGCATGGTGGGCATTGATGTTTTGCTTCCAGAGACTGCAGGTACCCACAATGAGGCTAAGGCGGTGTGGGCAGATTGATGGTGGCGACGAGGCACCGGTGATTTTGGTGTTTGCTGGCTCAACGTCGCTATGGTTGTCTTGCCGGATTGTAGTGGTGACGTCGTTTGGAAGATCGGTGGGATTTCTGGAGGTAGCGTCGGTGTACGACGGTCTTTGTTGACGGCAAGGGTGACGGTAGTGGTGGTTGCTGGCGCGGTCAGCCTTCAGCTAGGCCTGGGCTGGGCCTTTCTCTTGCGGCGACAGGCTTCTCTAATTTGGGGTAGGGTTTTTTGGCTTTAGCCCAAAATTAAGTATTTAGCTAGTCTATTTACATTAAATCTTTAACTAGGATGTGTGATTTTTCTAAGTATTAGTATTTCAATATTTCTTTGTTTAGAAATAAGTGGACGAAATTTTTGTAATGAGTGGTGCTAACATGCCAAGTCCTTAACTTGCCCAAACGTTTGGCAAGCATGTATCTGTGTCATTTAGTGGGCGAAATTTTGTAATGAGTGGTGCTAGCATGTCAAGTCCTTAACTTGCCCAAACGTTTGGCAAGAGAGGGCATGTATCTGTGTTATTTTAGCTTGAGTATCAATGAATTTGCTGTATGGTCTTT
>Fragaria_Contig3392
ATAGAAACTAGGTATCCAGGTGTAAAACCTTTACACCCATCAAGTTCAGTGAAAAGAAATTCATAGTGATCGCTAGCATCACCTTCAACCATACTGCTGCTAGTACTAGATATGCTAGCACTAGTCCTGTTATCCATCATGAACAGATCCAGTCCAATAAGGAAGTCGCCATCATCACTCAACCAATACAGCATTCCATTGTAAGCAAAACTAATCCTGTGCTTGACTTCATACGGGTAAAATCTTGATGGAGATAAGACAATTGACTCTCTCCATACACCTGTCTCAGAAGAGAAGATCTGCACTTTGAATTCACACTGAGGCTCCAATACACCACGAGGAAAAATAATTCTTACGACCCTGCACTTATAATCGGCATTAAGCTGGATGTCATGTCGTCCCAGATCATTTTTCTTACACTCATAGTAGGGAAGGTCACAAAAGATTCCTGCTCCTGTGAACTTAGTGACTTGAGGAGGGGGAGGAAGAGTAACCCATTTGAATGTGTATGGATTGCAGATGTAGTAATCACGCTGATAGTACTGACTCGCACAACACAAAACCAAGTCGTTATAAGAACCTACGACAACTGGCTCTTCTTTCAAATGGTGGAAATTCATGAGTCTTTTGAACAAAGGAGTTAATGCCTTAAACGACGATGATATCCTAGCAAGAAATTCCTCCCCTTGGCAGTTTATCAAAGTACGGGTCATGAATGGTTGCTTACCATAACTTTGGAAATACAGAAACCGGCGAATAAAAGAAGGATGAGACATGAAAGTGCACCAATGCTTGGACACACACTTGCATCGACCAATGTATTTATAGCAAGGAAGTCGACCAAGGATTTCAACCAATACAGCCTCAGGCAGATCACCAATGGTGGTGTTCA
>Fragaria_Contig3394
AAAAAAGATTGATTTGTGTTCATTGATTAGATTATAGAGTTCTTTACAAATGAGAAATGATTCTTGATATTAGGTGGGTTTATAGGTCTAATAGTGTTATATTTACCAATTTATGGTATCTATAATGTGCATTTTGATGATTGGGGTTCCAATTTCCAATACCAAACTAAAGTTTTCAGTTGGTGAGTGGTGACAACTGACAACCAAGAGGATAGAGAAAAGGGAAAGTAAATAAATAAAAGAGGATGAGAACTACTTTAGCCTATAGGAAGAAGTAAGAAGCTGACTGAAGTCCAAAGCCACTGAGAAGGGGGATGAGTTTGAACGAAAATTATACAGCGCACCTGAAAATTATACAGCGCACCTGGGTGCGCCGCATACCCGTCCATCTCCGTCGTCCATTTTAAAAAAGTCAAAATCCGCGTCTAATGGACGATGGAGATGGACGGGTGCGCGGCGTACCCGGGTGCGCTGAATACGCTCTCGAGTTTGAAGGCCAAGAGAGTTTGCTTCAAGGCCATTGATGACACTTTTTCTATAAGTGATCTTTAGTAGTATTTTGCTTTCAAATAAATGCTGCTATATTGCTTGCCCACTTCCTTTTTCAATTTGGTGTATTTTTCTCCTTGTTGTTATTATTTAATTATGTCTATGTTTCATGAAAGAAAACATTTATTGATGTACTTATTCATCACTTGCAACCCTACTTTTTATGGGGGGCTTGGGGATGCTTCCTATCTGTCTTTCAAAAGGCTGAAAGCCATGAGGGAATGAAGAATTGTTTTTGTTTGATTTGATATATCTGTGTTGC
>Fragaria_Contig3403
GTTTTCTCCGCCTTCTCTTTCTCTTCTTCTTCTTCTTCTTCTTCTTCTCTTTTTCACAGTCTATTTTCCGGCCATGGATGACTTGGAGGAGTCAATAGGCCACGGAAGAACCAGCTCGCGCTGCTGCTTCTGCATCCCTTCCTCGTCGCAGTGGTGGGACCGCGTCCGGAACGACGACGGATGGTGGTCCAGAGGCATGAGGGCGATTTACAAGGTCCGCGAGTGGTCGGAGATCGTCGCCGGCCCCAAGTGGAAGACTTTCATCCGGCGGTGAAGAGCTCGGAGCCGGTTCAGTCTGCCGGGAAAGACGCGGCGGTTTATGCGTGAAAATCTCGCCGGAAATTTGGTGTGGATTGTGATGGCTTGCTGGATTGGACACTCAATGAGCTGGAAATGGGTGGCGGATGGTGGAAGGTTTGACCGGGATGCTGACGTGGCGCCGCCACTTAAATTTTATTTATTTGTTTTTAGATTCTCTCTTTTTTGGTGGTGATTGGTGTACAAAGCCAAATGTGAAATAGTGTGGAGGATATTTATAGGGCTAATCAATTACTTAATAAAGTTTTAATCTTTGCT
>Fragaria_Contig3426
GCCATTCCTATCCATCTCTCTCAATTTCATTCCTTCTAATCTCTCTAGCTTTGAGATACTTGCTAAAATGCCTTGCGGAAACCCAAACTGTTCCTGCGGTTCCAGCTGCTCCTGCGGCGACGACTGCAAGTGCGGAAGGACTGGCTTGAGTTTCTCGGAGAACACCGTTGCTGGGGTTGCGCCGCTAAAGATGTACTATGAGGATTCCGAAATGAATTTTGGAGAGGTAAACTGTGATTCATTCGGCTTTCACAAATGATCTGTAGCTTCTAGCTAGGCAAGGCTCCTAAGCAGAGAAGCCCAAATATATATCATCCTCTAAATAAGATAACTGTAAAAGGGAGCTTGTTGGGTTTGGACTTTCGAGCCTTATTGTGAAATAAACCTGCCTGCAAATTCATCGATCTCCTGCATATATATTTAGGATTGTGATTTGTGTTTTGACGAAAGGGATTGTGATTTGTACGTGTTATGGCTAGCTTGTATGTTAATAATCACAAAGGCCACCAATTTCTACGATGCTCAAACCCTTTCTCTCCCCACCCCCACTCGCCTACTAACAGAGGCCAAACGGCGAACAAACGCCTTAATCTTCAAACTTATCCACGTGTCAAAATCGAAGGTGGAGATTACCACTGCAACTGCACGACTGGTGCATACAATAATTTTCGCTGAAGAACCTAAACAGTAACAATCTTAGGTATAAACAACAAAGCTTCAAACTTTAGTTGCAGAATGTATTGTGGGAATTGGATACTAGTCAAAATGTAATTGTATAACCTAAAAAGTTTCAATCT
>Fragaria_Contig3460
TTCTGGTTGATGTCTAGATCGGGTAAAATAATACTACAAAAGGGTGAGAAGATTACTAAGGAAGCTAGAACTTTGGAATGAAATTTACCCCACCCCAAGGAGAGTGAAACGAAAACAGATCTGAGAGTTTTGTCTCCTCCCCTTTCTCTCTTGCCCAGATCTAGATCTATCTGGGTCTCGATCGAAGGCTGAGAGTTGGGGGTGGATCTTACATCTCCTTCTTCTAGCTTCCTTAGTAATCTTCTCACCCTTTTGTAGTATTATTTTACCCGTTTTGTGGTGATTTTCTGGTTGATGTCTAGATCGGGAGGATTTTGTTCCTCAAATTGTCTTTTCAGTTTTTCTCATTGTCATCCAATCTCATATGCTTCAAGATCTAAGATTACTCAACCCCTCAATAGATCAACTCTCTCTACTCATTACCTCTAAGAAGATGTCTATGGTTGCAAGTATAAAGTGCAAGTCACTTACCCACGCGATTATGGGTGCTCACGCATGGGTTTTACACCCCCCCATTCTCCATCGGTCTCGTTCTTGTTCTCGTTCTATGTTATGGTTCTTGGTTACAACTTGGTAGCCATGTTTCTTTCTTGAGAAGTGTTGTTATGGTGGAAGGATTGGTGTTGTTTTGTGGGATCTCCTCTCTTTGGAGGCTGAGTGTTTTATGGTCTGTGGTTTAGGATTTGGCTGGCAACGGAACATCAACTTGCTCATCCATGCATGTCGTTCTGCCTCCGGTGGTTGATCAATGGCTTTATAGATCGGTAGCGACTGCGACGGCGACGGCGACGGCGACGGAAGAGGCAGCAGCTAGGGTTTGCTTGGGTGGCCGCTGGTTTAGCTTTGATGTGTTTTGTGTAATTTTATTTTTATCTTTAGGGTTACCATTTTTACCTTTTCATGTGGATTGGGTTGAGTGGTAACTTCCCTAATGTTTATCTGTACTTGGGCCTTATTTGGGCTCTTCCATTGGACTTTCCCCTTTGGTAATCATTAATAAAACTTTTCATTAATTCC
>Fragaria_Contig3489
CTGCTGTGTTCCTCCCTTTCATGCTTTCGCTGGCCGGCCACCCCCACCATTAGTAGCTCCAGTGGCTCAATACTGGCGGGGGTGGCGGTTCTCTCTTTTTGGTTCGAGGACAATGTATATCATGGTGGTGCTCTTTTCCTTTCTGCTTAGTGAGTGTGTGTGTGAATCCTGCTTCATGTAACTCTGGAAGAAATGAAGAATAAAGATGGTTGATTAGTAGCTGAATGGTCTTCTTGAGGGCGGATTCTCTGACAGGGCAACTTCAATCCTTTGGCATTTTCACTTTCTGCAAGGAGCTAGTCTCTCTTTCGCTTCACTGTGAAATTGGTCTCTCCACCACGAAAGTATATTGTGACGGCGGGTTTAGTCAGACTATAGCTAGCACTGGAATGGCGTCGATCTCTTCCAGTTTTGTTGTTTAATTAGGTATGCAAACTATGTGTTTAGTCTCTGCTTCATATGTGTAGGCCTTTGGCCAGATCAATAATTAAGCTCAAGGTTTGATATATTCAAGCCTATGGCTAAGTGTGTGTTTTAGATTTGAATCAGTTGAATGCATTGCTGTACTACAC
>Fragaria_Contig3490
GAAGATTAAGGACAGTCAAATCATGTCCATATCATTTCAATGCAGAGATATATAAGGTGGGCAGGGCTTGAATAACTAGAAAACAGGTATACCAATAACAGTTTTAGGCACTGCTTTAGTGGCGCAAACAGGATGATATTGAGATGAAGTCCTATAGTGGGAAGTCTGGGAGAACAAACCAACCACATGTGTATTCCATCCCAATAAACAAGGTCAGAATGACCACCGTGATTATAGTACCCAACAAAAAACTAAGCGTCGTTATTCCAGTGCTTCACTAAGATTCTCAGACTCCACCAAACATTATTGATTGGAATAGCTCCCCGTCGCTAACCATTCTCTTCTATCGAGCATCCTTGGATAAGAAGTTGAGCGAATCGACCTTGCGAGCATTGCAGAGTTCATCGGTCCGGTCTCCTCTTTCAAAAACGGCAGCTGCACCCATCCCTGTGCCTATGCACATTGAGATCACTCCATAGCGGCAGTCTTTACCACGACGCTTCATCTCATGCAAAAGAGTGGCAACACAACGGGCACCAGTTGCACCAAGTGGATGGCCAATGGCCATTGCACCTCCG
>Fragaria_Contig3575
TTCAGACCCAGACCGGGTCATCCCCGACCCGAACAGAGTCAGCGGGTCAACCCGACTGGTTCTCCGTTTTTCGGCGACGACGAGCAGAAAGAATGGTAGCGACAACTTCCTCTCGTTCTCGTGGTCATGTCCATGCCCTTGATTTTCAAATAAGAAGTCTGGAGTGAGAGATTCGAAGTGGAGAAGGAGAGGCTGTGTTTGCCGGCGAGTCTTCGATTCCGGCAGCGTCGACGCCTCTCACTGGTATGGATAGCTTCATCTCGATCTCAGGAACCTTTCCATGTTCCTGGTTTTCGAAGAGAAGCTCGGAGGAGGGAGAATCGAAGAGGAGCAGTTTTGGGATTTTTCCGGTGAGATTTCGACGGATTCCGGCGAGCTTTAGGTTTGGCTCAGGTATCAATCTTCATCTACTCGTCGAGCTCTACCTGTTTATATGCTTGGAATTGTATTTGGTTGAGTTTTGGAGAAAGTGAGGTTTTGGCAGTGGAGGACTGCCGTGCGCGCTGCTGTGCATGGCAGCGGCGATGATGCTTTTGGGTTTCAAATTATGTATGTTGATATTGATAGAAGCTTTGGAATATAATTTCCTGGTTGGTTGTAATTGAATTTGAGGCTGAGATTATTGAGATTGGTGTGTGGGTTGATATTTTGGTGAAGTGATGAAGGAATGGCAGTAAGGAAGATGGATCAGACTAGCTACCTTGTTGTTCTGCTATGGATACAAAGAGTAAATAAAGGAGCCAACTATGAATGATTGAATAGAAAGGTGAGTTGAACTTTGTATAAGTTGCTGGGATTTGGACTTGTACGTTAAAGTTTCTGGTTTGGGTGCCTTGTTAATTAACTGGTGTTATCAAGTTTGATGTAGTCAATTGAATTATGAATTTTGTGAGTTGTATGATCGTG
>Fragaria_Contig3580
GAGATAAAGCCCCCCACCACACTAGGTGACTAGGGTTTTAGAGGAAACGGGAGAGGAAGTCCTTGATCTGATCAATGTAGGGAGCACGAGCGGGGATGATGTGGCCGGAGTCGTGTTCGATGACGGTGGAGCAGCCCTCGTCGAATAAGGAGGCGAGCTCACGGCTTTCTTGCTTGGCAATCTGTCTGTCTTTGCCATGATCCTTGCCGAATATGTGGAGGGAAGGGCAGTGGCATTTCTTGATCATTGTTTCCTTGTTAAACTCTTGATCTAGTAACTTGATGCCGAAGCCAGAGCACAGAATGACAAATCTGAACTGCATTTCCGGGGCTTTTGATGATGTCCGTTGTGTTTGTTGGGCGAAAGCTACAGCAGCTGCCATTGCTGCGCCCTGTGAAAATCCGAGGACTCCGTCGAATGGGCCTTCATGAGCAAACACGGTTTTGAGTGCTCTGAGGGTGGTGGAAGAGGAGTGCCTTGTTGTGGTGAAGTTGGTGGAGAGGTACAATTGTGAGGCTCCGAGGGTGGTTGGTATATGAATGCCAATTCGTGAGGTGCATCCACAAACACGAACTCAGCAAATGCTTTTGAAGTTCTTGGCTAGTGAGGCAGTTCTTCCTTTGAAAACTCGAGGCGTTCTGACGAAACCCATGTAAGCACAAGATTCTCAATTTTTTTGGAGTCCCATTAGCTGTGTCATACCAATTAATACAACATCCAGGGACAATGCAAAAAAGGAGGAAAAGACATTGCATATAAACACATGTACTTTAAACGAAATCAAGTTCTTAAAATTAGGAGCAAAAAAAAA
>Fragaria_Contig3687
GAAACTAGACTTCTTCAATCTCTCACCGCTACCCTTGAACCATCAGATAGAAGCCCAGCATATGTACCACTGTCTTGGCATCTCCCAAAAGACGGTTTCCTTCACTAAAATTCTTTGTAATAGACCAAAGTTCCTCTTTCATGAACACTTTCCATGATGGAGGGACTAATGCAGTAACAGCTGGATTAGACAGTTTGCGGGAACGTCTGCGCTTCTTACTCCGCTTGTATGCAACAAGCCATATCACTACAGCTAATGTCGTGAAGAGGATTAACCCACTTACAACTCCAAGGATGATGAGATATTCTCTGTGGCAATGCATGTGGTAACATCTGATTCCTAAATCAGCCATGCATATAAAAGCATGAGACATGTGGCACGTATCAAATAAGAGTGATATAGATTCATTAATGACCAATACACAGACATCAACAGAACTATTGGTGTGACATGACATATTACTGCATACGGATTGAAGGGGTTCCCCAGGAAACAGAGACACATTCCAGTATGAATTGTTATCAGACCAACTCCAACCAAGACCAGAGGTAGAGTTGACACCTCTTCCTCCAATCCAACAGCCACTGATGGTTTCAACACATAGGTTTTGAGCAAAGGTAATTTCTTGAGATGTAGCAAGTGTGGCTAACTGTCCATTAGAACTTTTACAATGGGTCTCTGACTCATTCCATGATTTGGGGCTTCTAATATAAGCAAAGCATTTCCGCTTATTAGGTCCACGAATCCAACCCTTGGGGCATGGTTCTTTACTTTCTTCAGTTCCAGAATCCACCAAATCAGAAGGAACCTTATCTGAGACACACGAACGGCAAATAACCAGAAGCAGAACCAATTGCAGCTTTCGATCCATCAGAACCATCTCACAAACCCTACAAGCAGGTAGAGTAAGTAAGAAAATGCAGTTAAACCCTAATATTTG
>Fragaria_Contig3699
CTCTCTCTCTCCATTGCGCGTTCCTTCTCTCTCTCTCTCACCATAATCTCTGATGTCTACCGACGACCTCAACAAGCGGTAGAGGCTCACTGGTTTTTACATCTCACCCTCCAGTCCCATGCCCAAGCTTCGCCTCCATTGCGTCACCACTAAGCCCAAGGAGGACAAGCCTTAGGGCGGTCGCTTCGTGGAGCTCGGCACCGACATCCGTCGTGCGTTTCACCGTTGTCATCAAGATCTTTGTTCGGAGGCGCCATCTCTAGCCTCTTCCCCAATAGATTTCAGTATGATTCTACAAGTCCCCAGGCTTCTGCTTTAGTGAAGTATGTAGCTGCTAACTGCAAGGAAAAATTGAGTGATTGTAGGAGGCATGGCATTGTCAACATTAGTACCTTCAACTGTGAGCAATTTCTATGCTTGCTAAAATTTCAATAACTCGTTTACCGATCTGATCTTTACATGGACTTCTGTTAACCATAGAAGCTGCTGGCTTGTCCTATGTATCTCAAGTTAAGGGTGCACTTTACTTTGGAGTGGAGATGTTGCTCATGAGATGCAAAACTTGGTCTTCTATGGTCGCATTATCGGAAGGTGCTACCACAAATTCAGTTGGACAATTTGATTTATATTTGGAGCTTTGGTTTAGAGCACGCATAGAGAATGGTATAGGTGAGAATGACTCAAAAGGAGGCAGTGGGGGTAGCTGAGAAGAAGAAAGGAAAGAGAGGCCCAGGCAATGCTATTGGATACATTATTGCTGGTTGGATTTCTGTTTATATGCTAATGTATGCTAGGTTGGAACAAAGGAATGTATGAAATT
>Fragaria_Contig3717
GCAACCCCCAAGATTCTTACCTCCCTATTCGGCGGCGTGCCCTGCGCCGTCGTCAGACAGGATTTCATCCACCCTTCTGGGTTAGGAGTGTGGCTGGATCTTTGATTCGTTCTAGTTTTGCGGCATGTGTGAGGGTTGGTGAGGCTTGGCATGTTTGGATCCAACGACGGAGGAGGCGGTTGTCATGCGCGGCTGGGCTACACCGTAAACCGTGTGAGGCATTGGTTTTAGATCTCTGATTCGAAGCGGCGGCTAATAATGGTGTTTAGTGCTAATGGTGTTCGATTTGGATACTTGTTGGAAGGAGTCTCCTTTCAATTTCTATGCTAGATCGCGCTAGTGGTGAAGACAACGACGAGGATTCAGACCAATACGGCAAGGCAGGTGGCTGACGGTGGTGTATGTGTTGGGCCTTAGTTGGGCTTCCATGTGCTGCACAAAAGGCTGAGCCCTGATGTTGTTTGGGCCTAGTTTTAATTTTGTTTTGAGATTTAGTCTTTTAGGTTTTTTAATCCGTTAGGGTGGTCCTAGGTTGCGTTTGAATAATCTCGTTTTACTAGTAAAGTTAGGGTTCTCTAGC
>Fragaria_Contig3797
TTGTTTAGCTGGGACTGGAAAATAAGCCTTGTCCGGCGTTTGGTGAGACTCGGGACTCGTATAAATGAGCATACACAGTCCCCGCGTCCCTTTCTCACCGTCTTACGGAGCGGCCCCAAAATTGGGCGGACTCCATAAGCAAGCGTTGGAGAACGATTGCAGACGCTCCCCACTTCCCCAGTACTCCAGCTGCGAAGTATTGCTCGACTCTTTCACTCACTGCTTCGTTGATAAAAACAAGAGCTTCCCAGCAACAAATTTAGATTGAGGAGAGGAAGAGGAGTATATAGCTACCAGCCTACCAAGACCCTTTCAAACTCTGAAAGAAAAACATTAGGTACTTGACTGGTGAGGCTGCTGCACTTTTGCTTTACTCTTTATTGCAAGGAAGTGTTGACTTTCTGGCGTATGTCTTGGTGCAAACTGATTTGTATACACTGGTATGTAACACAGCTGATCACTGCCATTGGAATAAAAAGATTAGTGATTAGTGGTTTGCCTGTTGTTTACCAAGTTTATTTGCTGGTAAAGTTTATTTCTAGGGAAAATGCCCTAATGCCTAAATATTTGAAAACTAAAGCCCATTCCAATTAAAGTCTTATTCTTGTGCCCATTTCAATG
>Fragaria_Contig3822
CTCATGGGGCAAGTCTCTCTTGCGTTTGATGAAAGCTTGAATGGCTTCTGGGGTTCTTTGCTTTGGAGGAAGAGTAGATAGCTGTCCAATCTCAGCTGACATGATTCCATGGTTGCATTCAATGCTATCCTTGGACTGACTAAATCCACTGCTAGCTTCAATGTACACACCCATTTTGGTGATCCCTACAATTTGGATTAGGGTCTGCTTTTCTTCTCTACTGCTAGGGACAAAGATTGCATTCATTGGATTATCAGCCATGCCTTTTCCAACAAACTCATTATTAAGCACCACTGGAATGTTCAACTTCTCTAGGTCAGCTTTAGGTCCAATACCACTTAGCAATAACATTTGAGGGCTTCCAATTGCTCCACTAGACAATAGTACTTCACTCTGCGGCTTATCAGCAAGAAATGCTTGATGTTGGTTCCCGTTTTCATCTTTGAAGGTAACTCCCACTGCCTTTGGTGTCTTCCCTGATGTATCAAAAACAATCTTTTGAACCGTAGCATAAATTAAGACTGTGAGCTTCTGAGGATTCCCAGAAGATAGTAATTCAGCAGAAGAGTGACGACGACCAAATCTATCGAAAATGGTTCCACCAACTTTGGTTCCATAAAGGTGATCATAAGTGAATCCATTGAAAGGTGCGACCCCAGCAGCCAAAAGACTATCCCTGAATGCGATCTGATAAGGCTCATGCTGAGGCTCATGAACTATTTGCTTCTCTATCCAGGGATACGACTCATTTACTAGCTTGGCATCCCATCCCACTCTCTTTATAAACCTTGGGCTTGCTCTTGTATAGAATCCAGCATTGATGACGCTGCCGCCACCCAAGACCCTAGCTCTGGAACTGATCACTCCATCACTGGAAACAAAGGGCTGAGAAG
>Fragaria_Contig3851
CCCGTCCAGATCTCTCTCTCTCTCTCTCTCTCTCTCTCTCTCTCTCTCTCCTGGATCTATTGATTGACTCGTCGGGGACTTTGCACATCGGCGCCACCAGAATCGTGTCGTCGAAGGCTATGAGATCGGCAAAGTGGATGAAAAGGCAAATTGCGCTGCCTAGTGACTCGCTGGACCTACTTGACATCGTCGGAGACTTTGCACATCGACTCCACTACAATCGCGTCGTCGAATTAGGATCAGCGAAGTGGATGAGAAGACAGATCGCTCCGCCCATCGACTTGTCGTAGAGGAATGACATTATACTTTGGAAATCAGGCCTGGCTGCATTCGCGACAAGCATGGATTGGGGTTGAAGCACATTTACTTGAGAGGGATGGGTAATTTTTACTATTGGAATTTAGATATAATTTCTGGGAGTAGCAGTAGTTTCATCTCATGGTGATTGTCTATAATTAAGAATCTGACCTACTATGTAGTTCATGACTTGTAGTTGTCTATGCAAATCAGATTGTTCTACATTTTATGTTATATGATGTGTGGCAAATGTGAGTAAGATGAGTTCTTATTTGAATTGGTCTTTTGTACAGTGAAGAGATTGAGAAAAGAAAGTTTAATTC
>Fragaria_Contig3852
CCGAGCCCGACCCGTCCAACTCCTCTCCGACGGATCCCCGTCGTCCGACCGCGCCTGGCCGCCGCACCGGTCCCGTTCGGCAGCTGGGACATCGCTCGACCTTCCTAGGGTAGCAGCTGACCCCGTCCCGCCGGCGTTAAGGCGCCGGAAGCCGTAGAAGAAGCTGCGTCGCCGCTTCTTGTTCTTGCCGGAATTTCTTCCTCCGGTCACCAATCGGGAAATTGAAGGACGAGAGGAGACACCATGTGAGGAGGGCTCTGACCGACGTCAGGCTTAACCATCTATATTATTGTAGAGCTCCTATTCGGTTTCACGAGGAGTTGAGGCATAGTTTTTCCGCTGCACTTTGCTGACCGTAGGTTACCTGGTAACCTATGTGTAGTATTATATTTCCTTCTTGTAGTGCTCTGATGACTATCGGGATATGTAAATTAAGTTGGAGTTATTTTTAAGGGTTATGACCCAAGTAGGGAGTTTAACTTTGGTTGGTGTTTGTGTTTAAATATTGTAGTTGAATATTGGGTTTGAATTGGTTAAGTGCTGTTATGACTTGA
>Fragaria_Contig3905
ATCGGATGTTCCTTGTGAGATAAACAAGGAATCTATCCCAACAGTGCATGCCAGGGAGGAGATGAAACTTGCAGAAAATGGATCAATTGCGACTGGCGAAGCCCCAAAGGGTGCTAAACCGGTTGTGGCTGAGAAGAGGGCTGTAGGAAATGGGGTTGCAAACGGTTGCTAGCCTCTGCCTTGCATAGTGGCGGTCTATGTCTGTAGTACTCTTCAAAATGTTTGTGCTGGAAGCTACTTGCATATCTCCATACTTGGTGGACCGCCGTGATGACTGACTCTTTGCCTTGCTTGAAAAGTCAATATTTCGTTGAGGAATGGCAAGTTAGTCGCACTACAAAGTATTTCAATGTTTGAGGCAGGCAGGCTAGGGTGTCAGTAGTCTTAAGTTTCACCCCAGTTTTCTTTGTGTTTTTACAGTCTTTAGCTGAAGCTCTATATAGGTTTTGATTGCTTAGGTTTTTGGGTTTAGGGTTTATCTTTTTCCTTATATTTTGATATTGTCGGTTCTTTGTTCTTTGCCTTTTACTTGTTTGTGTATTTCCTGTCTTGTAAATCTAGATCATTTCCATTGCTGAGCAGCTCTGCTTTTGTATTTGTATGTGAGCTAGAAGCAAGGTGGGAAAATATTGCAATATAGTCG
>Fragaria_Contig3912
CCGAGCCATGTCCGTCATCCTCCTCCGCAAGCAGCTCACCCGCGACGACACCTATCTCTGGCCGCGGCTCTCTCCGTACACTCAGTCCACTCTCAAGATCTCTCTCTCTCGCTTCATAAATCGGAGTTGTGCAGTCAGTAACCAAATCCAAATCCTTTCCAGATTTGGTCTCCAAGAATTTCAGAAATAACTTCTATTGCCGATCAAGGTCAAGAACAACAAGCACCTGGTTCTCATCTTTGAGAGTTTGAGATAAATCATCCTTGGGAGTTTGAGACAAGGCTCAAGAGATGGATCTTCTTCTACAGAAAGATGCAGAGGATGTTTTGCCTGGGATGAGAAGATAAAGGTTTAAATAAATGACATGTAGATGGGAATGATCAGAAAGAGACCAAGAAGATATGAAGCTGATTTGCAAGCTGTGAGCATAAAATCATTGTTGTAATTAAGAGAAAGACTGATTAGTCTTCAAATTCATTTCTCACATATTTCATTTTATGTAAGTAGGTTTAATTACATTTTGTTAATCAAACCGTGAGACGTTACAATCCCGCAACATCGCGCGGGTATCTTTCTAGTAAGATGCTGATCGAGATAGAAAAGAGATTGAACCATATGCTGCTATTCGAGATAGAAAATAGATTGAACCAGATGCTGATGTTCAAGTTAGAAGAGAGATTGAAGAATTTAGTCAGTAATATCAGAAGCCCTACGCCAAGTGGTGCACACTAAGGGTAGCCAGGCCGTTTTTCCGACTTGTAGCTGTTCCTCCATTAGAGGCACTGGCCAAGATCCAAGCTTTTAAGGAGAAGATTAACTCAAATAGAGGTGATTCTCAAGTGAGGTGCTAACCAGGAGTACGACCCTGATGCTGGTCGAATCGTTATCAAGGACGCCAACATGGTATCGACACCACGAGAGAACACATAGAGAGCCATCTAGCGTTTTCTCGATCTGGTTGAAAAATTGTTACTACACGAGAAGCATACCACAACCAGGGATCTCTACTACCAGGATGTCAACACATTCTGGGAAAAGGGGAGATTATCTGGTAGTTTTGTACAAAATAAATTTTAGAGAAAATACTGGTCATTTCATGCCATTAATTTTAAAA
>Fragaria_Contig3932
TGAAGATTCAACTGTAAAAAAAAGGGTTTCTGAGCGCCGCACGCCTCTGAAGCAAAAGGTGAGATCCCCCTCCCTGTCCGGCGGAGAGCTCTTTTCGTCGTCGTCGGACGGGTCTAGTCGCCTCCTTGTGGGGCTGGGCGGGCGTTTCTCTTCCTTGATCGATCGTCTTGATTAGGGGATTGTGGCGTCGGGTTGTGAGGTGAGGAGCGGGAGGGATTGCAGCGGCTGTCAAGCGTGGCGGCGTTGCCATTTTGGCGTGGAGGACGGTGGATCGATGGTCGGGCATTCTCTAATCTGGAGGCTTTCCAACCTGGTGCGATGGTTCTCGTGGATCCGAGCGGCGTCGAGTTGCTCCGGTCTTGAGACGCTTCCAACCTGGATTTGGTTCTTTCTTGGTTGGCTATGGCAAGGTTGTGGTGGTGTATTCCGGCGCGAGCTTGCTATTAGAGTGTCGGTGGCGGCGGTCTGAGGTTTCCGGCGAGACAGGGTAGCGGCGGTGATCTCTCCTCTCTTCTTGGTTTGGGCTCGGGGTTGGGGCCTTCTTCTGGGCTCGACCCGAGTTAAAGGTAGCCCATTTAGGGCAATTGTATTTTTATATTTTTGTTATTTTACTTTAGCAGATTTTATGTTTTCAATAATTCCTAACCCAATGTCGGTTTGGATGTGTGGGGTTTGTCCCGGTTTACGTATCTTGCATACCATGTCTGTTCTAGGTGAGCGGCGAGTTCCTTGTTTTGTCAAATGGTCGCAGCCTCCTAGTGACAAGATGAGACTTAGTGTCACTGGTACTATCTTCCAGTGGTAACATGCTAGGAAAGCTATTAGACATAGTAATTTATGCCTCTGCATGAACATTGTCTTTCCAGTATGTCGCCGAAATTGTAAAACAAATGGAGTAGTCAATGATGTACTCTTTGCTAAATGGTGCTTATTAGGATGCATAGGATTGTTATCT
>Fragaria_Contig3936
CTCAGAGGAAAAAGAATGGCTTTGCGCTCTGCTGGTTCGCTCTCTCGGTCCTTGGCCTCCGCCGCTAGGGTTTCGCTCCACCGCTCCGCCCCAACTCTCCGGCGCCTCCGCCCGCCCACTGCTCCCGCCGCTCGCCGCTTCTCCTTCACCTCTCCCAGGAACCTGGGAGAACTGGGATGCGCACAGTCGCTGCTGCCAATGCGAACTGCAACATGCCTCACATCTCACCTGACTGTCAATATGCGTGCTTGTTGCGAGCTGTCTCACGGGACTTGAAGGGCTTTTTGGATCGACATAGCATAGTTGAGTACAACTAGATATTGGAGTGATCGTAGAGATTGGATACTCGCTCTGTTCAGTAGTGAGCACTCAAGGATTATGAAAGTTTAGGTAGAGTATGCATTTTAATTATCCATAATAAGAAACTTGGAGATTGATCCAATTTCTGGAATGACTTTTGGGTTAATGTCTGTAGTGTTTCAATTTCAGCCTCATTCTTGGTCCATTTCTTTGTTTTGTGGTAGTTGTTTCAACATTCTGTTGTCAACTCTAAACCTGTACTAGTTTTTCCTGTGAGTACTAGCATGTCACTTCTGATAAACTTTGTGGCATTTGCGATGACTGATTGGCTCCGACAAACTTTATGAATTCATGCGTAGTTTATAAGT
>Fragaria_Contig3987
AGCGCCTCGACTCAGCAGCCCCAAATCCCTTTTCCGGCTGATTCTCTTCTTCTCCTCAAGGTTTCAGCAGTCATTTGCCTGATTCCTCTTGTTTGAAGTTAAGTTCAATGTTGACATGTATGGGCGAAAAAATGATTGTTTAAGTATTACATGACCAATATCCAGCCGTTGAAACTTGACCAATATCCAACGGTGTAGTTTATGCTCAGGGAGGTCCTAACCCTAGCTAGAAGGGGTACTATAAATAAACACATTTCATCTCAGTGACAAAACCAAGCTGCCACAGATCAGAGCGGCATTTCCTCTCAAGTTTCAAGCCCTTGCATTTGTTTTGAGTTTTTGATCATGGGGTTGTGCACCATGGGAGACACCACTCATTGATATTAAAATTGAAGATTTTAATGGGATCGGTATAAACAGAGCGTATTGCGTGGGCGTGGCTGATGGGAAATGGGAATGTGTGAGAACCATTGATATCTTGGATGCCTATTCTGTATACTATGAAGCCTATAAGGAAGAGAGGAGATCTTGTTTCTGATTCTCAACTCTAAGAATGGAAAACATCTGTTTACAGATGATCTACTTGAATATTTTAGGCACTATGGAAGGGGTTGAATATGCTCATTGAGTAGCTCAGATCCGTCTGAATGAGAAGACTGGATTCTATTTTCACCGATTGGTATGCAAGACTCCGCATGATGCTTCCAACATATTTAGTCACATTGCGGCTATCGGTGGTTATGAGCCAGACCCTAACGTTGGGGGATCTGCTGTTAAGCAGATCCTCCAAACCTTCCCGTATCGTGTGAACTTCGATTTGGCAGTTGAGGACAAACGGTTACGTGTACCTGTGGCTGTGTGTGTTAGCCGAGCCTCGAGGACTGTGTTGGATCTCCTCCGTAGTAGTTCTCGTGCCATCTTTGATATCCACGAGGAGGATGAGGAGGATGAAGATCACAAATTGTGAATATTGGATAGGGACTCAAGATAGTGAACGGCTGCTACTGCGGTGAAAGGTTAATAGCTCGTTTCAATATGTGTCTAGTCTAGTCTCGTTGTATATTTCCATTCAGTATGTGAAATCTTTAAGTGTACTAAATGGCAAAGTATGAATTCATTCATAGAAATTGG
>Fragaria_Contig4016
CTTCTCTGGCGCGTGGTTTTTATTTATCTCTTAAATAAGTTATTGTTATTATCAATAAGTGGGGGATTACGTGTCGGGAGCTGAGTGGCTTCTGCGGATGGGCTGAAGCGGCTTGGGTCACGGAGATGTAACGTCCCGTTAGAGTTTGTTTTGGTTTCGGTTTGTTGTCTTCTAGTTTGGTTTGGTTTGTTGTTTTTGTGTGTGTGCTGGTGTTGGGTGGAACCATGGGGTCGAGGGCCTTTTGGTCATATCCTGACGCGTCTATTTTATGTTGTTCTCCGTATGCAATAAAAACATGCGTTTTCGATAATCTCTGGAGTTCAGTTTTGATGATTAGCGATAATCGGCTGTCATTAACCACATCGTTACAATCAAGGACTAAAAAATCGGGTTTCGGGGAAATATCGATGGTCCGAAAATTGGATATTTCCACGGAAATATTGTGGATATATCGAAAGTATGAAAATTAATATATTTATTATGATCTTC
>Fragaria_Contig4021
CTATCCACAAGGGAAGAGTGTGGACCTCGGCCACAGAGGTTAGTGTGGGCCCTATCCACAAGGGAAGAGTGTGGACCTCGGCCACAGGGGTTAGTGTGGACCCTATCCACAAGGGAAGAGTGTGGACCTCGGCCACAGGGGTTAGTGTGGGCCTCATCCACAGGGGAATGATGTGGTATGTTTCTGATATGCATTATGTGAAATGACACTCCCTTTTTCAGTTGTGAATAGGGATGTGTATATGTGTTTCGATCAGTATTCTGAAATGACACTCCTTTACTCAGTTGTGAACATGGACGTGTATATGTGTTTCGATCCGTACTTTGTTAATGGCACTCCCTTGTTCAGTTTTGAATAGGGACGTGTATATGTGTTTTGATCTATATTTCATGAAATGGCTCTCCCTTTTTCAGTTGAGAATAAGGATATGGATGTGAGTGTTCCTATCAGTACTTTGTGAAAATGTTCTTCCCTTGTTTGAGTTAAAAAAAGACAAAGAAAAAAAGAAGAAGAGGATATGTGCAAGTGTTTGAAGTTTGAAATTTTGCATGATCAACTGCGAACTAGACAGATTTCTGATCTGTGATATGTTATGTGGAGATGTGATCTCACTTTTGTTTAGATTTTGATTCGTTAAAATTGTGTGATGATGTGTATGTACTCGATCATATATGTTGTGAATAAGGTACGAACTTATGAGATGTGGAGTAGAAAGTGTTGATATGTAACTTTGAAGTTCGAAAGAGACTCAATCCTATCTCATGACAAATTCTGAATTATCGTGTGATGTGTATGTGTTCAACCTTGAGAGTTATGAATCGAGAAAAACTCCACGTGACATTGTGAT
>Fragaria_Contig4029
GAAATCACAAATAAGGTTGGCATTGAAACCCATTAGGAAATATCCGTAGGTTTATACCTACCCAAGAAAAATTCACAGGTAATACCCATTTACAAAATATTGTTTAAATGGGTAAAACTCATACCTACACCCAATTACCCATTTCTATCGAGGGGGGCTGTTGTAAATTTGCAGGTCAGTTCAAACAGAACCCTAAAATCAGAGCAGAGAAATAGCAGCATTACTACGCAAGAGGAAAGCAAAGACCAAGACTTGACCAACCACCATATTCAAGAAGCCCATACCTCCAAGAGTGCTATCAGACTCAAAGCGAGTTAATGTTCTTGTACTTCTCTCGGGTCGGTGCTTGAGCTGGGCCAACCCGTTTCAGTCACAATCAGAGGAATGTTCTCGTGCCCCGCGACGGCCATGGCGGAGATGACGGCGTCGACCATCATGCCGAAGAGGTTCCAGTAGCGGACTCCGGTGGCCATGTCGTCACGGAAGCTGAAGGGGTGCTCCTGAAAGAGAGGGAACCCAATCGGAATCTCAATCCGGAGGCGGTAGAGGTTGGCTCTCGTTGTTTCCGGTGAATTTAGTAGGAAAAGTTTCAGGGATGGTGGATAAAGACCGGTCCCTACTCCCAAGAAAGTTTTGGAAAATTTAGACGGTCTCTGAATCTCTCTCTTCTCTATTCTAGCAATCTTTCTATTTTCCGGTTGACCAAAAAAATCTTTCTGTTTTCCACTGAGAGAGGATAATCTGAAGAGGTTGCATTCTAGCCTTCTTTTGGTCAAAAGGCTTATCAAGATCAACCCACCAGTCCAAGTCCCCGCACCGATCTTCTCAGACTCCATACCAGCCGGCGGAAGCCGGCAAAGCTCAGTTCTTCCGAGATGGACGGGAAAATGATTATTACGGTAATTGCTGCGTGGGTCAGTTACATGGCGATTAATAAGTGGATATGGACTCCAATGAAGCGGCGCCCAAATCCAATGCGGAAGGAAGATGATGATCCACCTTCTCCTCCTCGGCTGGAGTATGATGTGTTTTTAAGTTT
>Fragaria_Contig4033
CGCCATTCTAGAGCTTCTCTAAATTCTTCTGCAAATTCTCAACTCAAAAGCTGAAGTCTTTAGCTGTATTGGGTCAAAACTAAGTCGGTTCGGGTCGGGTCGGATTTTTAAATACAGTTCGGATTCGGGTTGGGGGCGAAGGTTTTACTGCCCAATTGGGTTTCCCCAATTCTTATTTTCTCTAAGAAAGAAGCAGAGAGAAATGACCGGAGAAGAAATAGCGGGCCCACCAGCGCCGAAGCTCGTCCGTCTGCTCTATTTCGTCGGCGCCGCATGGTAGTCATTTGCACTGTTGGGATTAACAAATGGCGTGAGCTTCAGAGAAAGTCATTGAATTTGGAGAAGCAGAAGCAGCAGCAGCTTGCACAGAATACCGCAAATGCCCTTGAATGATCTCCCAGGTTTTTTTGTTTTTGTTTCGTTATTTGAAATTGGTGATGGTGATGATAAGAACTGTAGTGGTTGGAAATCTCATTGATGTGTAGTTTTGAATATTTTGGGTTGCAATTTCTGCATCCCTTGGAGTTTTCAGTTAATGGAATAGAGTTTGGTTAAGGTTGAACTTGAGCTTCATTGAGTGGGCTATGTTCTGGCAGTGCTGCTCTAGATGAGTTCAATGGATTGATTTGGTAGTGTTGGTTATTTGGTGCACCAGTTGTCTGTGATTTGATTCTTAAGTTATACAGAAAAAGGAGCACAAATTATTTGCTGTTT
>Fragaria_Contig4166
TGGGGAGAGTCGCCGGCGGGAGAAGAGCTGGCGGCGATAGGGAGCTGCCGGTTGTGTACACGGAAGTGGACGGCGGGTTTAACGGCGGTGCACCGAGGAGGGTTATGTGGTCGAGGAACGGTGGGAGAAGAAGACAGAGAGGTGGAGTTGGCCGGTTTGTGAGAAGCATATTCACTTGTTTTAACGGTGGCAGGGCAGTTGTGCCTAGGTCGTCTTCTGCTCCGGTGGCGCCGAGTTCAGTGCCGGAAACGAGGCCTGCGCCGGTGAACGATAGGAGGGCGAGGTCGTCGAATTCAGAGAGGCCAAGTTCCACGCCGCAGACGCCCAGAACTTGGTCTATGGAGGTTAACAATGGGGTTGTCACATGGTAAAAAGTTTGGCATACAAAAGAATTGGATTTTGGTTCATACAAAAGAATTGTTTGGTTCTGAATTCATTCACTGTAAAGATTGATGGAAAGAATGGATTCAAGTTGCTCTCGTCTCGAGCACATGAATTTGTCACACTGGAAATTCTGCTTGAACTTGAGACTCCCATTTGAGCTCGGAATGATCAGGAAGAGAAGAAGAAGAAGCAGAGAGCTCAGCTGAAGCATAATTAAGAGCAGCTCCAGCAAGGTACCTTTACGTTGCTTATCCTAGAGCCCTCGTCAAGTTTGATGAACAGAATTTGAGTTAGATTACCAGCTTTCATATATTTTTTCGTTTTCTCTTTTAGCTAGATTTTATAGCAATCCATGAAATTGTAATTGAAA
>Fragaria_Contig4177
TCTCTCTCTCTCTTCGGAGTTGACCAGATCTTCGACGAACATCGGGTTGACGTCGACGAGATCCGAAGCAGAAGCAAATCCAGAAGAAGCGGGAGGAAGAGAAGCGCGAATTAGAAGCCAATCTGGCATCGCCTCCTCGTGTGCCATCGCAATCGGTGGTGGTGCTTCGACCTCCATGTCAAACCCTAACGCCGCCGAGACCACCACCTCTGCCACGCCATCCTCGGCCTCCAAAGCCCTAATCGATAAACCGCTTCGTCGTCACTCTGCCAGTCGGTAAGATTTGTACGCATCCCAATCTCCTCCGTGTTTGAGTAACAGCAGCGGCTTCGCAGGGAAAGCTTCATCGTCATGGAGCTTCAGTTTGTGATTCGTTTGTTTTGATTCCAAATCGAGGAACATCCTCTTGTTTTGATCTCTGCTTAGAAATTTGAAAGCAACGACTCTCTCTGTAAGTCGTCAGCGATGTAGGTTGTGTTGATGAGGACGGAGGACAAATCTGAGGCGATAAAACCTTCGTCGGCGACCGTCGCCGAAGTGAGGAGTCGTTGGTGATGCAGAAGAAGCTACAAAGGCTTAGCAGGATTATCCATTTTTTTATGATTGATCGGATTTTTTGCATCATTGATACTTGGTACAAATTTCTATCTGGTTTTGTTATTTTTTTTTCTCTGTACTATGTTACTGCTATTAAAGATACACTTACATCCACTTAACTTCATCTGTTAGTGATATATGAGC
>Fragaria_Contig4180
TCCAAGCCATCTCCTCCTCCACATCGCCGTCTCCTCCCTTTCTCCACATCGCCGTCTCCTCCCATATCGACGTCGATTCCAATCGGCCTCTCCCGCTCCCACATCGCCGTCTTCCACATCGACATCACCTCCACATCGACGTCGCCTCCACATCATCGTCTCCTCCCACATCGACGTCACTTCCACATCACCGTCTACTCCCTTGCTCCACATCCACTATGTTGCCGACTAGTGGGAAGAGGAAGAGACAGGCGGAACAGTCTTAGCGACTGATGCAGGAGGTAGCCTAGCAATATCAACACCCCACAGAGGTCCCCTCGTGGCCTGTGGCGCCTCTGTCAAGTTCGGCACCTCCTCTCCCTCCACCACTGCCCGTTGTCGACGATCCTTCCCTAGATGATCATCAGACTGGCCAGTCATCTGCTAAAATCAGCGTTCGGCGCAAACCGAGTCCCAAAGGAGACAGGGGTGGTGAAAGGCTTAAAAGCAGAGGAGATAGTCAAGAGGACTGGATAAAAGATTAAAGTAACTTGGGACGATTTCTGCCACGGTCCGCGGAGTAAAGAGTTAAGCAGCATGTTGACACACGATGTTGGCCACATTATACGGGATGAAATTTCCATGGTGGCTCCAACTTGGGGTGAGATTACCGATGATGAGCAGAAGAAGCTGCCTACTAAACTCTTTTAGAAGATCGACTGCAAACAAGAGTAACCGGGACAAAGAAGACGTTGCACCACCACACCGGGTCGAGGGCTTTCATCTACAATACGAAGGAATTGAAGGACAAAGGGTGAACACCTCTATTTCATTAAAAGTTACTCACAGGCGTATGAC
>Fragaria_Contig4192
CCTCTCTGTGCCCTCTTCAGTCTTCACGGATTCGATTCCCGGACGAAGAAGACGCTCACCGTCCGCCACCGATTCTGACCGTCCGCTATCGATTCTCACCGTCCGCCACCGATTCTCATCGTTCGCTAGCCAGTCGCCAGTCGTCAGTCCGCCACCCAGTCGATCTCTTCACCGATCTGATCTCTTCTCTCTACCGTCCACTGTTGTCGTCGTCGCCAGTCCACCAGTCCGCCAGTCGCCAGTCCACCGTTGCTAAGGGAATTCTGTTGCTGTAAATATCATTAACACTAGGTTGTTCTTGTTCTTCATCTCTTTTGTCTGTTTTCTTTTTGGGGCATGCTCTTTGTTAGTTTGTTGTTGGAGGAGACTTTTAATTTTGGGCAAAAGAAGAAGTTTGAAGCTGTTTGTGGTGGGTGGCAGTTTGGTTGGAGTCTCTTTTGTTCCATGTTATTGTAAATATTTGGTACTTTGGCAGTGTAATCTTGGTCTGTAGTGAGTGGCAGACTGGCAGTTTATCATTTCTGTTGTTGTATTAGTTTTAACTGGCAGTTTATCATTTATATTGCTGTATTAGTTTTAATTGTTGTTGTATTAGTTTTAACTGACAGTTTATCATTTTTGGCAATGTAATCTTGGTCTGTAGTGAGTGGCAGACTGACAGTTTATC
>Fragaria_Contig4207
ATGACCACTAGTAATAAAATTATTACCCCCAATATTACTTAAGATCTACTGTCAAAGTAGTGGAGTGTGCTCCTCTGTTATTAATCAGAGAATACAAATGAAGATGGGGGACATCGAAAATTCATAGAGTAGAGTGTGAGATTAAGAAAAACAAATCGACACAATTGTAAACAGTGAGTGCTCTCTCGCATAAAACCCTAGGAACCGCCGCTTCACTTTTCTTCCTGTCCGGCGGCCTCGACGCCGGTGATGGTGTTTGGCCTGGCCGGTGCTAGAGTAGTGCGACCGGATGGGAGTTGTTCAGCTATTCTCAGGTCAGGAGGCAAGGGTCGGGTTTGTTCTTCGCTCGTGGCCCGGAGGTGTGACTAGACTGTGGTGCGGTGAGGGGTATGGAGACAGTCTCGTCGGGGTTCAGAGTCAGATCGGTGTCAGATCATCAATCTGTGTGGTGGCCTAAGGCGGTGGTTGTTGACTCGCGCTCGATAGATCTACTCGGTTCTGGTGGATTTTGTGTTTCGATTTGGTGATCTGGCTTCGGTTGTTGTCGCTCTTGGGTGGTGGAGTCGAGAGAGAGAGAGAGAGAGAGAGAGAGAGAGGAGAGATAAGGTAGTTGAATAAAGAAGGATAAAACTGTACTTTTTTTAATATTAATTGGAATGGGTAATGAAGTCTTATTTT
>Fragaria_Contig4229
CTCCTTGCCTCCTTCAGTCAAGAACGAGAGAGAGAGAGAGACTAGAGTCGAAACCTTAGCCCGCCGCAGCCGAGTTTTTGCCACCGTCCTCTGCAGCCGAGTTTTTGTCACCGTCCTCTGCAGCCGAGTTTTCGCCACCGTCCGGCAACATCTTCACCTCCCACCATACTATTCGCACCCTCTCTCCGTCCTCTACCCTAACCCAGTTTTGGTTCACACATTTGGGGTCCTCTCTAATTCGAATTAAATAAGGACAGTTCGTCGGACTTTGCTTTTCCAACGAGCTTCCTCGTCTCCGGTCACCTGCTATTCACCCTTGAGAAAATATCTCCCTTACCCATCAAACTATGACGGCTTCTTCTGGTGTGGACAGGTAACGTCTACGTGATTGTTGATGAGGGAAAACATATACTATGGACTGCATCTGTGGAGAAGAAGATTTGTAGGATGGCTATAACTGCATATCATTTTGGAGCATTTTCAGCAGCTAGATGTGCATTGGTATCTCACAAATATACGAGTGTAGTCACATTTTGTGGGATGAAACCAGCAACTTCTCTTGGGCATTAAACATGCAAATATGCAACTAATCAGCCTGTTATTGTTAGCTTCGTCAAGGAACAAGAAGCCTTACAATTTCAGATGATTTGCAACTCTGAACAAAGTGTGTATCAACACTTGGTGCTAGGCCTGAACATGCTACAGAAGAGCTATTAACTTCATTGTAGTTTTGGTTTGTAAACCTGTAAGCTTATCTCTTATATAATCTTGAAGTAGAGGAAAAGAAGTACTTTGAATTGTTCTGTAAACTCTTGTATAGAGCTTCATTTACTTTTTGTACAGCTTTTATCCACAAAACTCTTCTATATAGTTCTTATGCAAAATTCGC

>Fragaria_Contig4315
AGCAAAACTAGCCGTCTCTCTCTTCTCTAAACCCTAAAACCAAAAACTTCAATCTTCACCCAAATCTCATCCGTACGGTGGTAGTTCTTGGTTGGTTTCGTGCCGACGAGACTATCATCGGACGGGAGGTACAAATCCTTATATCTAAAGGGGGCTTTTGGCCTTAATGCTCAAGGCAGATTTTAACCGGCGTGGTTTTTCGGATCGTGTTCAGAGACAAGAACACCTATGGTGACTGTGTTTGGGCGTCGGGGTTGGGATGATTTCTCCATCCTTTCTTGTCCACGCGGCAGTGATGGTAGGTCATGGCTCACCAGTTTCAAATTGGCCGCGGTGCTGGTCGTGGGTGTGGCGGTGTTTAGGTGTCTTCTTCGTGGTGGTGTCTGGTTGGCAGCGAGACATGGCGGCGGGATGGCATCGAGGCACGACGACGGCTGCTCGGTACGTGGCTATGGAGGCTGAGTTGTCACCTTTTCTGCAGCGATGATGGAGGCTGAGCTAGGTTAACTGCTACTGGGCCTAGGGTTAATTCCTTTTGGGCCTAAGGTTTATATTTTTCTCTACTTTATGCACCTTAAATAAATCCTATTACACTTCATTGTATATTAGGATTCTAAGCACTTGTCGTGCCTCACACGTGTGAGTCTAATTTCTAAATTATTAGTTTTCTTGATTTTCTTGTTTACAACAAGAGCCTGTAATTGTTATATTTGGTTATAGGCTCATGTGTTTGTTTACTCGTGAGCGCAAAATGTTCTAGGAATTACAATATCCGATGTGTCGGATGATCTTATTTGCCCTCTGTACGCAAGGCAGTTGATCGATTCACTATGTAATCTCCTCTTATGATGCAATGAAATCGTCGTTTATTCAAA
>Fragaria_Contig4339
GTCTCCTCCTCTCTTCCCGATCTAGTTTTCCTCCTCTCTCTCTCTCTCTCTCTCTCTCTCTCTCTCTCTCTCTCTCTCTCTCTCTCTCCAAACTGTCATTGCCGTAGTCATTGAGATATGGCAGACTCCGGCAGCGTCGACATCTCTCCGAAGTACATGATCGTGTCAACTCTCGGCAACACCCCAACCTCTGACGACCTCGCACTGCTGCGGATTCCAAATTCCGCCTCAATCCGAGTCACGCCGGCGATGACGACGAGGAATTGCGGCGAGATCGAACCGAAGAGAGCATTTCCTAAGAGATGTAGGGTTTAGAGACTATGAAATTATTAGACGACTCAGGGATCTCGCCGGCGAGGCATTGAACGAAAGTTGAAGGCTAAGGAAGGAGCCTCCTTGTTCCAGCACGAAACTCCTCTCTAATTGCAGCAACGTCTGAGCTTGTTTTATTAAATGGAGTTAGATTGTTGGGATCTGAGAATTCTGGAGGATTGAGGGTTATTCGAGGACTTCTCATGGCATTATTTGGTGGTAATTTAATCCTTTTTTTGTAATGTTTGATCAATTATAGTTTGATTAACTTGCTTAACGACAATGCTGCTCTAGTGGTGTCAAATGTTAAGTTATTCTTTGTATGATTGTTGTTTGGTTGTTAAACAAGATTTTTTTTCTTCTTTT
>Fragaria_Contig4347
CTAGCGGGAGAGAGAAGCAGAGGCGCAGCCACACAGGCTGCCAGTCACTCCGCTGCCGTCGAGCTGCCACTTGACGATCGACGACCACCATTCTACTCGTCTCTCTCCCCTTTTTCTATCCCTGCCACCGAATCCAACATGTAACCACCACCAATAGATCGAATTAGAAAACCCTAAATTCCCATTCCCAATTCCATCTCCGGCAAGTTCTTGCTTCCCAATTGTTCCAAGACAATATCTCGGCAAAGGGATGCACGGGAGTTGTATCTTGTATGGTTCTTCTTCAAATAACACAGTTTGCTACGGAATATAAATATAATGTAGGTGTAGTTTGTCCATTCCACATACATCAGTTTACAGGAGTCAATCGTTTGAATGCTTTTGCGTCTACAAGCCGAAGCCGCCTCACCCCTTCAGAAGCAGAAGTGGGGAAGATCACTATGGCACTGGTTACTCTTTCTGCCTAAATTTGCAACACCAGGAAGTAGAGGAGTAAAAGAAACACAAATGTTGTTGATTTCCTAGTTGTTTTGATAATTACCTTAAAATGGTATATTTTGTACTGGACTACGGCTTCATATTCATATTGCCTTGTTTGAATTGATGAAATGTCATAACTCATAACTCACCTTGTTATGGATTGAATATCCATATGAACATATTTTGTG
>Fragaria_Contig4388
CAACATTGTTTTAGTCGTGTCAAAAATAAATAAGAGTCGAGGTAACTCGGAACTGAATAATTCAATACATCTTGTCTTCTAGTATGATTGAGCAGTAACCTAAAGCCTAAAGTTTCGTATACTAGTTTAATTATTCTTCTCTCTCAAAAACCCCAAGGGAAAGAGCGGCGGCCTCCCTCTCTGTCAAACCAAGCTCGTCCGGCGGCGCTCATGGCAGGAGTCTTCTTCCTTGCCGGTATGAGTTGCTGTCGGACGGGATCTGAATTTTTCAATTGCTAAGGAGTTCTAAGATCTGGGTGCTTTGACTCAAGGTTTGGCTTGGTGGCTAGATGAGTTTGGGTGCTACTTCAGGCATGGTGGCTATTTTGCGTTGGGTGACCGGCACGGCTTTTTCAAAGTGTGGTGGTCTCTCAGTTTTGTGCTTCGGGCGGAGTCGTGTGGCCTTAGCAGTGTGGATCTAGGCGACGCATGGATCAACTAGGAAAACTCGACGGCGGAACGGGAAGGAGGAGCACCTACAGGAGGCTACTCGGGTTGATGATGGCGGCTAGGCTTTTTCAGGCCATTTCGGGTTGGATCTTGGGTCGTGGGCCTATGTTATGGGCTGCTTCCTTAGGGCCATCTAAATGGGGCTGCTTTCTTCAAGGCCCAATAAATGGGGTTTACTCCTTTAGCCCATTAATTTTTAAGTTTTTATGTTTTTTGGAACAATTGCTCTTGGTCTATGCTTTTCACACAGGGGAGCTTTATTTTCTTGCTCTAGTTTAGTTAGAAACATATGCCTATAATCTATTTGATATTAGATTATAGGCTCCTTGTGAGCCTCAATTTGTAATGAGGATACAACCCTCATACGAATCATATGATCTTGTTTGTCCTCTGTGCGCATGGCAACGGATCGATTAGTATTGTACCCTCTACTTGATTCTAATGACAAAATTGTCTTTAAAT
>Fragaria_Contig4447
AGCATCAAAGAAATCGGAAAAGCAAGTATTGCTGTAGATGGACATCAAGATTTTTTGCATCTTACAATTAACCGCTGGTATGCAGTACATTTTGCCATATATAACATAAATGTTACAAACTGNGACCAGCTTCCATTTACATTTTACAGCGAGGATGATATATATGTTGGTTGCTGGATTAACNAAATCTAGCATATCCCCATGCCTACAGCATCTCTCCCATCTTCCCTTATATAACAATCACNGTAGCTCCTAGGGAATGTAGCATATACAACCAAAATCGCTAATTGGGGAGCATAAAATAGNATTTCCTACCAAAACTAGAATCATTCCAGTTCATCTAGCATTGTGGGGAGACTGGAAAACNCTTTGTCTTCATGGTATGTACATTCAAATGGGTCTTGTTCTCGGTGATCCACCTGGTGTTNTGGGGTCTAAGTAGAGGTGATTCCCGCCAAGGTTCGAGAGTGTATGATGTGTTTGGTCTTNGTTGTATATGATGAGTACTCATTCAAATTGTAATTACTCTGTCCACTCTGTCCCATCATGNGCATAAGTTGGGTGAGGAGGAGAAAGAAAACAGCTCTTGTGTGCTGCCTCGTGCCGAATTNGCATAAGTTGGGTGAGGAGGAGAAAGAAAACAGCTCTTGTGTGCTGCCTCGTGCCGAATT
>Fragaria_Contig4458
ATGGCCTACTCCAAAGCCGTCTCTAGGTTATCCTCCAGATTACAGCCCTCCTTTACCCTCAACAACCTCACAAAAACGACGTCGTCACTCAAATCGAGCCTTCACTTTCCGGCACCCGCTCCCGTCCGACGCACCGTTCGCATTTCCAGGTTACCATTGGAATTGAGCTGCGTGGAGTCGATGATGCCGCTGCACAGTGCAATCGCTTCGGCTCGGTTAATATCTAGCTTGCCGATTCAGTCTCAGTGCTGGGGATTAGTTCCTCAAGGAATTTCAATGCCTTTATGACAGCACTATCTCTATCAAGTTGTCCCGCAGAGATTTTGTTTTGACGGCAATGTAGGGCTCATGTTGACAGTTTTATTTATGGATTTTAGTAGCATGATCTGTTAAACAGTTTATTGGGCATCAGTGCTTGTCGATTTTCATCCGTTTGTTAGAATGCCTTTGTAAAGGAGGCTAAATCTGTTCCTGCTGAACCAAGCTTGGGGACTCTTAACTAGTTATTTAAGGGAGGTGCCCAATAATGTGTCTAGTTTGCTCAATATCAACTGGCCCCGAGTTACCTGTCAAATTTCAAAGTTGTGTGCCGACACTGGCATTGTAAGGTGATTCAAGTACTCATTTGAAGACTGCTGGACAGTTGCTTATTTCAGAATTCTTATTGCAAT
>Fragaria_Contig4616
TCTCTCTCAAAAACCCCAAGGGAAAGAGCGACGGCCTCCCTCTCTGTCAAACCAAACTCGTCCGGCAGCGCTCATGGCAGGAGTCTTTCTCCTTGCCTGTATGAGTTGTTGTCGGACGGGATCTGAATTTTCAATTGCTAAGGAGTTCTAAGATCTGGGTGCTTTGGCTCAAGGTTTGGCTTGGTGGCTGAGATGAGTTTGGGTGCTACTTCAGGCATGGTGGCTATTTTGTGTTGGGTGACCGGTAGGGTTTCTTCAAGATGTGGTGGTCTCTCAGTTTTGCGCTTTTGGCGGAGTCGTGTGGCCTTAGCAGAGTGGATCTGGGCGACGCATGGATCAACTTGGAAAACTCGACGGCGAGACGGGAAGGAGGAGCACCTACGCAGGAGGCTACTCGGGTTGAAGATGGCGGCTAGGCTTCCTCAGGCCATTTCGGGTTGAACCTTGGGTCCTGGGCCTCTGTTATGGGGCTGCTACCTTAGGGCCATCTAAATGGGGCTGCTTTCTTCAGGGCCCAATAAATGGGGCTTACTCTTTTAGCCCATTAATTTTTAAGTTTTCCTGTTTTTCGGAACAATTGCTCTTGGTCCATGCTTTTCACATGGGGGAGCTTTATTTTCTTGCTCTAGTTTAGTTAGAAACATTTGTGATCTATTTGATATTAGATTATAGGCTCCTTGTGAGCCTCAATTTGTAATGAGGATATAACCCTCATACGAATTAGATGATCTTGTTTGTCTTCTGTACGCATGGCAACGGATCGATTTGTATTGTACCCTCTAATTACTTGATTCTAATGACAAAATTGTCATTAAGTTCAAAAAAAAGGGTTTAAATTAGTACC
>Fragaria_Contig4656
GTTTGACATCAACTTGAAGGGGCATGCTTTGATATATGTCTGGTAAGCTTTTAAGACAACAGCAGCTGACATCTTATCAAGGCAAAGAGGATTGAACGAAGGAACCGCAGCTGCCAAACGTTCTTCAAGGCCGTTGGCTAAGTAATAAGCTACTCTTTGGTTTCCATCACCGTAGGGAGATGAGTGCTGCCTTATCTGTTTGAGTAGTTCATTGGCAGTCCTTCTGTCATAGCTTGCAACAGACTTTGCACATTGAGTTAGCAGTGACTGAAAATCCACTACCTCTCTGTTGTCATCCTTTTTCTTCCTAACTGTTCTTTTGCCATTGGATCCTCCCTTTCCCCCTTTAAGCTGAAGAGAAGAACATGATTCAGAGTTTGGGTTTTGATAATGAAAGAGCAGTACCTTATCCAACATATCTGGTGGTTCATATCCATCAACGTACACTGCCGACTGCTTATTGATCCTCCCTTCTTCTAGATAACGCCATTCTCCCAGCTGTGACGATCTTTTTTGCTCCTTGATCCTTTTGTTGAGTCATTATGATCTTTTTGAAAGGAAATCCAACCTGAGCCATCATCCCAGCTCCTAGCAGCACTGGAGCTATTACTGCTGTGGTTAATGAAATCATAAGAGTTTTCAGCACTTGGCTCAATAGAAGAAGCAAGAAGGGGATTCGTCGGAGGAGAATACTGCTGAATTAGGACATCTTCCAAGGATTTCTCAGCAGCTTGGAGGGCCAAAAAGTCCTGAAGCATGCAGGGTCTGTTCTCCAGCTCTTCCTCCATAAGCATCTCTCTTATATGTTGGAGAGTAGCTCTGGAGGCCTCTGAGGTCACACTGACACCGAAAGACCGGCATGAATAATCATCACAAGGAGGAGGGTTTGGATTGGACAGAAAGGAAGTGGGATCAGTGAATTCATGATTCTGTTGATCAAACTCAGTAAAAATGTCATTCTGATCTGTAGATGTTGGCATTGTGTTTCTGCCAAATACAAAGTTCTTCTTGGCACTTGGAAACTTCCAAGACTCAGATCAGAAATGAAGAACTTGCAGGTTTCAATTCA
>Fragaria_Contig4691
AGGTTGTGCCCATTAGTCTTTGAGTTCCTCCATCTTGCCCTGTGAGATGAGCTGCTCGGCATCAGTTCGTTTAAGAAAATGCATCGAGTGACGAGTAAAATTTGCTTTCTTGTCATCACTGAGTAGAATATCTCCACCCAAGTCATCAAGGACTCTCACCTTGATGTAGGGATCTTTTGGTGGTACCATATCCACTTCCAAATCTAGTTCCACGCTCGCCATATATTTTTTCAGAGATGCTGAATGTTTTCTAATGTACTCTTTCTCTGAGTAACTGAGTTTCTCTTCGATTTCTTCAGGAATTAGAGACCCGACCTTCCACATCAGAGTTCGTAATATTTCTGCTCGGTTGTACAGATATGCCATTAAGCAGCGTTTGTTGCGAACTAAAGAGAGGTGGTGGATGAGTGCTCCATAGTGGTCCTCATTTTTAGCTGTTTCGACATTTAATCCTTGTTCTTCCATTCTCCTTATCAAGCACTCTAGCTCATGATAGTGCTGTTTACATTCTTCAATCACTTCATCGAATAGTTCACTACTGAAAGGAGTGAGCTGGCCCTTTTCGCTGGTTGCGATTTCTTTCACCAATTGGCACGCCCTTTTGCCGTACATGTTTTAAACCCAAAAGGTAAAGGTGGAGGCTTTGAGGAAAATGATGAATGGGTTTCAGACGCCGG
>Fragaria_Contig4696
CGACATTTCAACTCTCGTAACCGCATTCGATTCATGAAACTATCAAAATTCAGACATTTTAATGAAATGTTGTATCTACGTTCGACATTTCAATTCTCATAACCGCGATCTATTCACAAAACTGTCAAAAATGACTAGGTTCGACTTTTCTCGACTTTTCAACTCTCGTAACCGCATTCAATTCACGAAACTATCAAAATGAAGATATTTCAATTCTCGAACCATGTTCAATTCACAAAAACTGTCAAAATGACTAGGCACTGTGTAGTAACGCAGAGCTGAAACTTTTTACATGCGTAGGGATTTATCGGACATTACTCGGGGCACGTGTTCCGGTTCTAGTATTAGTGCAGGCCAGGGGCTGAGTTTATTCAATTACATTTGAGCTTCTAGCTTCGTGTTGTCCAGATCTTGTGTTGGTTAGGCCCAGTATACCAATGTCTTGTAGAGTTGCGAGTGGAATCATACAAACAGCTGCATGGCTGCATATACAAGTATACATATATGAATCCTTTACATGAAACAACTCGACACAGTTTTGAACTAGTGTGAATGAGCTGTGCTTTCTTTTCCTCAAACCCTTTGGATTGGAAAAGAGGATGTAAAAGAATACAGAAACTAGACCAATGCCAAGGGTTCGGAAACAAGCTGTGTATGGCCATCCATTGCAAGGCAGATAACTTCAGAGCTGCTTCTACATGGAGTAATCCAGACTCGTAAGTTCACAACAGAAGCAAGCAATAGCATAGGACTGATTGGTTATCGCACAGCTGCCTTGATGTTTTGACGGTCCAAGATGACATTCAGAATTTTTCCAGGGACAAAAATCCTCTTTTTGATCGACACCCCATCAAGATATTTGGAGAGCTTTTCATCTTTTGATGCCAGTTGAAAAGCATCCTCCTCTGAACAGGTCTTTTCAACCTGGATTGTACCCCTCGTCTTGCCATTGATTTGAACTGGTAACAAAATAGTAGATTCCTCTAAGTAAGCTGGATCGACTTAGGAAAAGGCTCATATGCCAATGATTTTGAGTGTCCCAACCGAAACCAAAGCTCTTCAGCCATATGAGGTGCATACGGTCCGAGCATTAATACAAATGCTTCAATAATCACTCTCGGGATGTCTTTTCCACTTATATGCCACATTGATGAACTCCATCATTGGAGAAATTTCCAATATT
>Fragaria_Contig4784
CCATGCTGAAGCCCAGGCCCGAATTCAATTGGGATTGGGTCTCTTTCACCTTGCCTTGCGTCACTGCCAAGAAGCCTTCTCCATTTTCGAGTTCCTTCACGATGGCCACGACTGGATTTGGGGAGAGGCTAACGTGCAAGAGCAAGCCTAGAGCGTCTCTCAAGGTTGCAAAAGGAAACGGGTGTATAGTGGCTGGGAATGATCATGTCTAAAGTGGCAGCTGAAGTACCAAGTGTAAAGAAGACTTAAAGTAGGCAAGCATTAAACCATTTGATTTTATTTTTTTTTGTTCATAAGCAAACAAAGGAGCAACAGCAAACGAGGAAGATCACAACTTAAAACCTCTAGGACCATGATTACTGTTCACTGATCATGATTAAACCAGATGATTACTGTGCTGTTGGTTTATTACTTTAGTATCTAATCAGCATATGAGATACTATTACTTCATGATCTTTGTATGGTTTGTGTTGCGGATTGATTACTACTGTTCCCTGATCATGGTTAAACCAGATGATTACTGTGCTGTTGGTTTTTTACTTTAGTATGTAAATCAGAATACGAGATACTATTACTTCATG
>Fragaria_Contig4804
GCTGACTACGTGCAGAGAACGCTACATATGTGGCTTCAAGGTTTGAGGGATGGCAGTGGGGTTAGTGCAACCTCTGGGGGCACTTGACTGGTTGGTTTGCTGAGGAATTGATGATAGCTTTTGAATAGATTTTTTTGGTTCTCTTAGATTGTTGAAGGTGAAACATGTAGTGATAGTGGCTGTAGGATACATATATGCAGAATGCNTTGAGTGGTGCTTGGAGACTAGTGGGATATGGCGGTCATGTAGAATGATGCAGTTTTAGANGTTAGCGGGGACATTATGGTGTGATGGACCTTCAACTTTTGTTAGCGGATCGGGATATTCNTGAAACATGGTTTGTACGATATTCTGAAACATGGGTTGTACAATATTTTGGATCTTTTCCNGATAATTAGGTACGTTGGAGTAN
>Fragaria_Contig4817
CATTCACAGTTTCACACAGGCTAGCTTGCTTCTTCCTGCTGCTTACTTCAAGATCATCAGCAATGGCTAGCAGTACTACTCTCCTTCGTCTACTTGTTATCTTGTTAGGGTTTTCTCTCCTCATCTGCGCTAATGCTGTCCCAGTTACAAGAATCGGAGGCCTTAATAAGCATATCGGACCTGAAGTTCATCAAACCGTTGCAGAGAATAACAAGCCGATGACAACAGAGATGAGATTTTCTGAGAGGATGGATGTGGAGCTTAATGACTATCCGGGATCAGGGGCCAACAACCGCCACACTCCGAAGCCTCAATATGCGAGATGTGCTGATTGCTAAATTAAGAAGAATATTTCTTCAGTTGCAAGTGTTTATTTATCTGCATGTGGATTAGATCTCTCTCTTGCATGATCACTGATTTTAAGTTTATTATTGGGCTGAAATTAGAGGGGAATGACTGTAACAGTAGGAGTAGATGAACTAGGTGATCGAGGTCTGGATTAGTATACATATATAATTATATATGTACCAAGAGGAGTATGCATGGATGGTCAGAGTAGTATTGAAATATGAACATCAGTACTGTACTGAAATGGATGTGAAAGATCTAGCTGCTTTCTATCTATATAAATCCAGTGGATAAATTGGGCAGTTTATGCATGATTTC
>Fragaria_Contig4838
GAAGGTTGTCGTGAAGAGGGCGAAAGATGAGGTGGTGACTTTGACAGTAATAGCAGAGGAATCCCATACAGATATGTGAATGACAAGCTTTTGACTGTAAAACTCCCTCCCTCCGACAGGCGACAGTCATCCGCCGAAAGCTTACACGGGATGTGATTTTAGTGATAGATTCATGTATTGTAACAAAGTCGATTCCTTTACAGATATTTCTTAATGAAGAACCAGCTAAAGAGTGTAAAAGGAAGAATATCACTTCTACAATCTCTGATGAAACATTAGTGGATATAGGAATCTTAGCAGGGCCGTAGTCTATC
>Fragaria_Contig4873
GTCTGGTTTCCATATACAACAATTCAGCGCCTCTGGTGCCAACTTGAGGAAATGATAAATTCAGGTCACATGGTGGATCAATGTAAGCACCTCAAAGATTTGCTACACGGAGCTTTGCTGAAACATCTCCAACTGGTAAAGGTGGACTCGGAAGATGCACTTAGTTGAGTTATTTCAGAAAATAAGATGGAAACACTTTCAATGCCAATCTTGAAGATTCGCATCATCTGCTGTAAAGATATGCAGCAGATACAACCTGGCAAGACTATAACAAGGCAGTAGTGGGTCTCCTCCTTACAAATTACGAACTGCCTGACGCCTAGTACTCATCAGAGTGAGTAACTGAAGGGAGCCTACCTCGCTACGGCTGAGAAGAACTGATAACAGATTGGCTTTTACTGTTTCAGCAAATTGTTAGCTATTGAATTCTCACAAGAAAATCGGAAAAGATGGTGTTGATAACCAAGATGAGCTTTTTTTATTAGACGGCAGGAAACCCACCTTTCTGAGTTTTTTGTTGGTGATAGAAAACTCAGATTGGTCACTATGGAAAGTGATTGACATCTCCTATCTGCGTGTATTAACTACAGATGGGGAAAATATATAACATCATGATATTATACTGGAGCTTGCTATTTGCTAGAAGTTAAGCTTATACTGGTAACAAGCACTTTCTATGTAGAATGAAAGTTGATACAAATCCGTTGATCAATCTACGAAGTACAAACCCGCAACCAGTGCTTGGTTTTCTTTTTAAAAGATTTTGTTTGTTTTGTTTTATTATTAATGTATGATGTCTATTTTTCGGGGAGTTTTAGCCGCGATCAGCGAAGGACCGAAATGAATGGTGACAATTTCGTTATCAAGGTTTGCTGTAGTTTCTGATGTTGAAACGGTTTTGTTTAACGTGTATTGAATGGAAATTAATATAAGGTATAGAATTATGA
>Fragaria_Contig4979
GAAGAAGATTTAAATTGCAAACATAGAACACATTCACAGATGCATCTATACTTGAAATGTACAAGCTACATACACGCAAATACAAGCTAGCTTTCCTTTCTCTTTTGCCTTTGATGTCGCGTAGCAGATGCCTCAAAAACTTCAATTTTCCCAAATCACTGGGGAGTTTGGATTGAGCTGCAAAACTGTAGTGTAAGATTTAGCATTTTATGAAAGCTAGCTAGCCTGTAGGCGCCAATTGAAGTAGCTTCTCTGCTTGATCAGGGAAGAAGGTGATGAACAAATACGCACAGACTAGCACGGTTCCAAGTACAGCTGAGATCTTTCCTTGTACTGTTACCAAACCAGCTTTGCCAGCATCTTGCAACTGAGTGGATCCAACAGAATCAAATACTCCTGGTTTTACTTTTTGCAGCCCTGATGTTATACATGCTATCTCTTGGAAACCAGCCTGCTCCAACTTACTAGCAGCAACAGCTGATCTCAATCCTTCCTGGCACACCAGTAACAGTTTACTCTGAGGTGAAAACTGGCCCTTCACAGATTGTACAAATTCTGGGTTGGGTTTAGTGAAAGGTATCCCGAAGAACAGACCCGAGAAATTGTTGTGCACAGTCCTCTTTACAATTGTGCCGATGTCGTTGTCTTCGTTTTTGATGAAAAGAG
>Fragaria_Contig5026
AGCAAACATTCCAAATTGGGGGTCATAAGTGAAAGAGCCGGTTTGAGCTGATGTAAACACACACAGCCTGTACATACAAGCTGTGCCACATTTTGGTGCAGAATGCCACGTATGGACACATTTGTGAGTTTCATGTCTCCCTGNTCAAGTCGAGTTGAACACTTAATGTCCAACTCTCAGTTCGGCNTGCATATGTGCCTGATTNATGAGTGTAAAAATCAGGCACAACACATCTGCATTCTGTGAAGATTGCAGCTTATATAGANAAATTAGTATACAATAAATATTTGCCATTAAGCTTGTATTCCCAAGTTACATAGATCATGNACGAGCTGACGATTGACAGGGTCACNTTTGTGATCCGGTGAGAAATGGTAGATAGGGTTANATCTTGCTGCATTATTTCN
>Fragaria_Contig5061
CTACAATCGAACACTCAAGTTTGCGATTTCTGGGCAAGACAAGCCTGCCCCTAATGCTGCTTCTACAGTAATGCCCACAACCAGTTTTCCTAACAAACTGAGGTCTCCCCCTGTACCTAATTACAATTTAGAAAAATCACAGAATTCAATGAGCTTATCAACAACCTGCAGAGTTTCAGCGTATGCAGAAAATTATCCCTCAGAATGAGGGATCGACTCCAGGGATTCTATGACAGTAAACATGAACTTGGACAAGTCCATCTTTTATTTCTTAGCTTTCGCAAGCAAGTCATTGGATGTCAGTCCCTTGTTGACCACCAGATGCATGTTTGGGTGACAATTTTCATACATGCTGTGCTCTTGAACGGTATGACCATATATAAATGGATGTTAAGTCATAGAGGGATGTGTTATTATTTTGTGAGGTTAGTTGTTAAACACTAGGAAAATTTTCTTATCATCCCACTTTGAAAAATCATGAAGCATTCTTTTTTCATTGTTCAACTCTTCAACACTGTAAAACCATAAGCTTTGATTTTGGATTC
>Fragaria_Contig5130
GTAATCCTTTTAAATCCGATGGTACAGGTTTCCTTTTTATATCTTTTAGAGGGATACGAGGGTAGATTATTTTCCTCGACTTCAGAGCTTATTTTGATGCTCTGCTGTGGATTTCTTAAGATAGCAATGTAGAAGGGCGTATTTTGATGCTCTGTTGTGGAATTCATAATATAGAGATGTAGTAGGCATGTACAGTATTCAGTGCAGTTGATCCCACATCTGTGTAAACATGAGGGTGAGCTGGTGCATGAGATGTCTATCTGCCCAGGGTTAAGGAGGACCAAGGCAAAGGTAGGCGTGCTGATTCAGGTTCATTTGGGCAAGTCTACATTGAGAATGGCACTTTTTGCATTCCTGTGCTATTAATTTCTTCAAGGATGTTGGATTATTGTTTTGGTTATGTACTTATGTTACTGTTCAACTACATAGTGGCAACTGCCACTAAGGGGATATCTGATTAAGTTTCTAGTTGTTTAGACATAATGCTATTTGTTTTGTGGCTAAAGTTCTGTTTATGTTTAGACATCCTTGGTTCCATT
>Fragaria_Contig5158
CACCTCCTCGCCACTACAAGTCCCCTCCACCTCCTCGCCACTACAAGTCCCCTCCACCACCACATCCTCGCCACTACAAGTCCCCTCCACCTCCACCTCCACCTCCTCGCCACTACAAGTCCCCTCCACCTCCTCGCCACTACTAAGCCTATTTACGGCTACAGTTACATAAAACAACTTGAATTTTCATATCTACCATGTAATATCATATCTATTGTAAAGCATAACTCGGTGTATTACTTATTTAAATAAATAAAAGCGAAGCAAATGATTAATCTTTTTGTGT
>Fragaria_Contig5187
CAAACACAATTCTCCACGACCCATTTTGGAGTTGGAATGGCCCTTTTGTCTATTGAAATCATGCATTTCTAAAGTGACCAAACGATACCCTTGATGAATGAACGATATGCAGTAACGTTTCCCATTAAAGTTCTGATATTTTAATCTTATTCTGTGCACACACAAGTTTTGGAGGTGGAATGACCTTATGGAAATCTTTGATGTTATTACTTTTCAATTAGATGGTACATTCATTCATTCAAGATATTTGGTCATCTTTGCATAATTATGTCTCTGTCATTTGGACATGATCTCTTATCTAGTGGTTGAAAATATCCACGCTCAGAAAGTCTATCCTGTTATTTTTGCTTGTAGGAAAGGGGGTGTGCTGGCAAGATGTGCTAGAGAATTAAATCTAATTCTTCAACAGTCGTAACTGATACTGTCTGTCAGAAGTACAAAAGGTGGCTTCGCTGATATAACGTAAAGGATTGCATGCACACATTCATGCCAACTTACATTTCCTATCACAATTTTGTCTCAATGTTCTCTACCTCTAGTCATCGTCGGTGTCACTTAATCATGGTAGAGTGGAGCTCACGAATTTTGTGAGGCTGACTAAGCAAAATTAGCCTTGCCTGAGGAGCGTGAAGACAGTAATCATCCCCTCCTAGAGTCATCTTCGGCTTTACTTAATNATCGGTATACTAGAGCCCAAGAATTTTGTGAGGACAGGCTTCCCTGAGGCGCTTCCAAGANCAGGAGAAGCAATCCCTGCAACATTTGCCTTCGGCCATGCCTAGACTTTCCTGATTTTGANTGGTCTGATGCGGGAGGTTGCNTGTTTGTATCTTCATTACCGTGTATCAAATTCATATATNATGTATGTACGTTGCAATGTAGATCCTTCAATGATATATATATATATGACTTACAGGAGCNACACACACAGTACGATCCTTTAGATTGGAATGAATTACAGGCCGAAACCTCACAAGTCACNAACACATGTATACCAAATAAATTACCAGATAAAATTACCAAATAAAATTGGATACTGGAANGGCTGCTGCCTTTTGTATACTN
>Fragaria_Contig5190
CACAGCTTCAAGTTTCAAGCTTTTCTTCTTCCTCTCTCTCTCTCTCTCTCTTAGTTTCGGTGACTTGTTTTGGATATCAAAGCAAACCCAGAAGCAAAAACTAGATGGAAGGTGCAAGGAGTGCTATGATCAACGGTGGGAACTTGTCTCAGAGGATTTCTGGCCGTCTGATCCCCAAGAGGGGTCAGGTGAAGATGGCCATAGTTGGGATTCTGCTTCACTCTGTTTCTTCTATGTTCTCTCACCGTCGTGGTGGTGCTGATGCTCCTCATCATTTCTCTTAGATGTTTTGTCTGTGTGGGGATTTCTAGATGAGTGGTTGCAGAGTTTGAGCTTCTGTTTTGTGCATCAAAGGTTGTACAAAGTTCTAAACTTTCATCACAAACACTAGCTTACTACACATTAAAGGGTGCAGAGAATTACTTATCAGAGATGGAGAGTTCCACAGCCAATGCCACTTCCGGGAGAATGGTGAACGCCGGAGACTTTTCGCGTCGGTGTCATGCGCGGCGCCCTATTCCGAAGAGGGGTCAAGTGAAGATAGGGATAGTGGTAGGATTGGCAAACTCAGTTGCTTCTATCTTCACTCCTCAGCGTTGATCCATGAACAAGCAGCATTCTTCTAGTTAACTCGTAACTTGTGAAGATGCCTAGCTGCAGATAGCTTTTGCCTCTTGATTTTCCCTTCTTGTTTTT
>Fragaria_Contig5220
AAGAAAGGCACAGAGTCTTTCTCAAGGACTTGATCTTCTGACCAAGGAAGTGGATGGGTTTTTCCAAATCCTCTTGACTGGACGCGATGCCTTGCTTTCTAAGCTGAGATCAGGTGGATCACTCTCTGACCGGATGCTGATGGGGAACGTAGAAGGGCAGGTTGTGAGGTGAATAGCAAAGCTAATCTCTAACCTTTATAACGACGGTATTAGGTATGGGGCTTTATGTTTTCTTGTTTTTGTAACTATACCGTCTTGTACGGTTAAGTGTAATCAGTTTGTTGCTAGGTACAAGTTATGTTGTATTACTATGTTAGTGGTTTGTAAAAGTATGTTGCACTGTGTGTTGACGTTTAT
>Fragaria_Contig5228
AAACCAAACAACGTGAAAACACAGTTTTACATACACCAGAGTAAATATAGTTGTACAGACAATGGGCTCGGGTTATATTTTGTCATCCAAGCACCAGTCACTCACACAATACTAACCATGTCTTCCGATTCTACATGCACTCATGTAAGAAAGACATACATACAAATACCCTGCTGCATAGCTTCTTAAAATACTTCGACCACAGTCATTTATTACAACGCCATGCTTAAAATACTTCCACTTTCTGATCTCCCTGCTCATCAGCCACGGTAAGGAATAAGCCCAAGCTTGAGAGATAAAGTGTCGTCAGCAGAGTCATCGTCTGGGGAAGAACCATTAGCGCAGCAACTGCTGCCACTTGTGCCAGACTCCGATGACAAACCTTCTTCGGCCGTTGAGTTATCCGACTCCAGGGCGATTACACCAGCATTCTTCCCATTTGCAACCGATAGCATCCCTACCCTCTGCCTTAATTGATTGTTCGCTTGCAACAACTGGGCTCCCTTTGCTTCAAGTGCCAGAATCTCACTCATAATCTTTTCTTCCTTTGTCTGAAGTACACGGCTAAGTCCTCCTTCAATCTGCTTCTCCAATTTCTGCAACTCGTCTATATTCAGCCCTTCCAGATCCTCACCATTCATCTGCCTTAGCACGCGGCTCTTCTCAGCAAGGTCCTTGCTCAACTTGAT
>Fragaria_Contig5242
GTAATATGAACTTGAAACTTTGCATTAATCAACTCACATACAGAGGGAACAACAAGATGAGATTATTATACAAGAGGAATTTACAAATGACGAGATACAATTACACCCCGTCAACTCACATACAGAGAAGAAGATAAAAAGACAGGAGAAAATCACAAAACTGGGATAAGCTCCACCTCGGAATCTTTTATCCCATTGTAGTTCCTAAAAACCCTACATTTTTTACTATTTCGTTTTTCATTCTACTCTACAACTATTTCCAGTATAGCGGTAAGTCGGGGTTTTCTGTATCTTCTTAGGAGCAAAGAGGAGCATACAACACTAACAGATGACATAGCCATGCATGCACCGGCTACCCATGGCGGCAACATGATCCCCAGTGAGGGAAAGAAAACCCCTGCCGCAATAGGTATTGCGATGACATTGTAGGCCATGGCAAACACATAATTCAATCGAATACGAGTGAAGGTCTTTCTTGAGAGATCAATGGCTGTGATCACATCTTCCAAGTTATTTCTCATCAATACATAGTGAGCTGCTTCAATTGCAATATCTGTCCCTGCCCCTATTGCCATACCGACATCAGAAGCGGCTAGGGCAGGAGAGTCATTGATTCCATCACCAACCATTGCAACTATGCTTCCATCTTTTTGGAATGAGCGTACGACATCTGCTTTTCCAGCCGGCATTACCTCTGCTCGCACATCTTTAATGCCAACCTCCTTAGCAACAGCTTGTGCTGTCCTCCAG
>Fragaria_Contig5252
CAAATTGTTGGCAAAGCAAGAAGCTTGAGATCATATGTCACCAAAAGCTCAATTCAATTCTCGGCTTCACAATCAATGAGTTACTCCTCGGATGCTCGTTTCAGAACCATCTTGCAAAACTCAAACAGAAAGTCCAGATACTCACTGGAAACAGATACTGTCCCTGCAGAGAGTCCCAGGTGCCATGTCTCAGAGCTGTCCAAGACAGCAGCCTCACTGCCGCGAAACAAGATGGTCACTTCATCGGATCCAAACTTGAAAGTTATGCTTAATCGTCATAGAAGAAGGATGTCTGATCTAATCTAACTATCCAAGTACGACTATCTAAGTGTCAGAAAGAGCTGGATTGTTTGCTAATGGTTGCGGTATAGTATGAATAATACTGGTGTGCAAGATTCTATAGGGAGTGTTGTGTGATAATGACTCAGGGTGGTCTGATTAGGGAGGTTGTTGCGTGCTGGGGTGTGTTAAATATTTGCATACACGACCCCTTTATACGTTGTTCGGTTAGGCTTGCTGATCAATGTAGTTCATTGTTGACAGAAGTTTGTAAACCATATTGGGCACTTTGTTGCTTTCGGACATGTGGAGAAAGATAGATTGTTTCTTTGCTTGAAGCCTTGCGACACACTTCATCATCTTTGGCTCATTTGATTCAGTTCTAATCTTCTCCTTGATTTCAAACCTTTACATTTCTGGTGAAATGAGTCACACTCAGAGTGATCGACACTTGAGTGTTTAGGCAAGTGATGTGGACTAGAGAACATGATCTTGACTCTTGAGCTATATATTCCCCTAGATTTTGTATTGGTCTTTTGTCAGATGGATCTGATTTTACTTTGTTAACAACAACTTTCCTTTACCATCAAGTAACACAACATACAAGTC
>Fragaria_Contig5293
CTAGCTAGCTAGAGATATCAAAGATGATCAAGTGATTCAAATTGTTCAAGAATTATCACTCACTCTCTCTCTCTCGCTCTCTCTCTCTCTCTCTCGCTTTCTCTTTAATTTAGTGTGGTGTTCACAGATGGTGCGAGTAGTCTTTTAATTTTCTATCTGGAGAAAGTTCCCATCGCATGTGTGCAGTGCAGTTGCTTCTAGCTCATTCAGAAGCAAAGCAACTCTTTTGTAATGGAAATATAATGGATAATATTGGACAGTTAAGC
>Fragaria_Contig5305
ACATTAGTATAAATGTATAATGGCCTCATCGATATTGTTTTTTCTTGGACTCATATATACTATTAGGAAAATTAAAAGAGAGGTTACGTATTGAACATTTAAAAGTTTAAAACTAATTATCAGTTTCATACGTCCATGATTTTGCAGTTGTTTCGCTAATTACTGGCCAGTTTCATAAGGTTGTCAGCTGATCAGTATCTTGATGTGTGTGTGTGTGTGTGTGTATATATATCATCGATGTTAGTCCACGCGTAAGCAAGAG
>Fragaria_Contig5308
TAGCGTGGTCGCGGCCGAGGTACACACACGCAGCCCATGGGGAAAACGAGACTACCATTGATCTATATAATTATATATCTTAAGATATAAGAAAATAGCTGAGGCCATTAGCTGTAGCTAAACCTTTCCTCATTCAAGATTTGCTCTTGAACTTTCTTTGAGCTTTCAAGTCGACCAGAACCACAGAGATATTGTCCCTGCTTCCTTTTTGGAGGGCAAGAGTTGAAAGATAAGAAGCTGCTTCCTGAGCTGCTGGATCAACTCCTGTGCCTCTTTCTGCCAGAGGAGTAACCCCGTTCTTTTTGTGCCACAGCAATATGCGCCTTCGAGCTACTTCACAAGCTTCCTCGTTCGTCATGACATCCCATAATCCATCACTAGCCAAAATGAGGAACTCATCGTCTCTGGCTCTAGGGACAATCATGACTTCTGGATCTGGAATAATCCAGGGTTTCAAATATCTATCCCCCAATGGACCTTGACATTGCAAGAACTCCAAATACACGATGTCCACTCCACTGTATGACCTTCCCTCCAGATGCCTCAATTCTTGCATATTCATCTTCTCTGTTTGGTTTATGATCTACTGATAATGGTA
>Fragaria_Contig5314
TACCCTGTATCAACAGTTTTGACAGCTGTATCCACAAGGCCTTCTCGACCTCCCATTGTATGAAAAAAGAACTCTGTTGCTGTCAAGCCACTGTAAAAGGAACTAACAACAAACCCTTTAGCTGCAGGGGTATTCACTTTTCTAGGAAAGTGAGGAAGGCTTCGATCTATGAACCCATTTGGTGCACGACGACCACCAACTGATTGTTGACCAACACACGCAACCATCTGACTGATATTGATAGCAGATCCCTTGGAACCACACTGGGACATAATCAGGGGACTGTTTCTCCAATGTAGCGTTTGCATGCACAACTTTCCAGTTTGGTCTCGAATATCATTTAAAACTGCAGTAATCCCAGATTCAAGTGATTGGGCAGCATCACAACCAGGTGCAAGTCGTAGCTGTCCTTCTTTGTA
>Fragaria_Contig5328
TTCGAGCGGCCGCCCGGGCAGGTACATATGAAATTAGTTCCCGAATCATTTGAACAATTAAATTTGAGGGGTTTAATAAAACTTTGCTGGCATGAAACAAATTATCGAGGTCCCTTACTGGCATAAAATCAATGACTGTAACAAGCAAATTTGCGTGAAGGATTAATCATCCTTCCCATCTCTCCCTTCACCATTTTTCAAGAACCGCGAGAACCAGTACGCAGAAGATTTCGGGTGCCGGGAGAGCCCATTCTTGTAGTCAATGTAAACCAAACCAAAGCGCTTGGTATAGCCTTGTGCCCACTCAAAGTTATCCAGTAACGACCATGCAAAGTATCCCCTCACATCTGCTCCATCCCTCATTGCATCGCTGACCGCTGCAAGGTATCTCTTAAAATAACTGACTCTCAGTTTGTCATCTAGCATTTCATTAAGTGGGGAGGAATCATCATCCTCGTCATCCATACCATTCTCAGTAATATATATTGGTGGACTATTGTATCTCTGTGCTATGTAATTCAAGACCTTATGGATGCCCCATGGAACAACATAAAGCCATTCTGATGCTGCCTTCTCACCAATAATCTCACCTCCTTCCCATTTATCAATCCTCTCCATCTCTTGCGCTTTATAAAAATCACCCTCCTCAGGGCTGTCTTTTACATGAGCAATAAATCTTGATGTATAGTGATTTAGACCAACAAAGTCCAATGAGTTCTTGAGCAAATCCTTATCTTCCTTTGAAAATATGGGAAGCCGATCTCCAAGTCGTTCACGCATAACTTTGGGATATTCTCCAGAATATATTGGATCTAAGTACCTGCTTTCGGAAAGAGTTGAGGTGGGCTCTAA
>Fragaria_Contig5329
TACTCACAGTTTCGATTTTTTGGTGCTTTTTTGTGTGGTCAAAGTTTTCCTTGGATCCTGACAGTCAAGGTTATACTCAATGATACAGTGGACTGGCTATGATGTAGTCTCTATTTTTTTCACCCCCTTATCTAGTTCACTTTCGCTCCAGTTGTTTCTTGTCCACCCTTTTACTTATGGGGGTTATGTTGTTGCTGGAAAGAGAAATACAGATTTACATTCAAGATACTC
>Fragaria_Contig5331
TACTCAACCAATTTCGCCTTCGTCCCTACTTCTGGCAGTAAATAATCGTCTGCATCATCCCCTGTAAAGTTGAATACCACAGCTGGTTGACTAGGAAAGTCACTGTCAAAGCTGGTATCATTCAACATGCTGTAGTATTGTTGCAGTATATCTGTAGTTGGGGTAGAGAAACTGATATTGTTTAAGCTAGCAGCCAGTCTATTACCTTGAGGACCCCCACAAGTGCCATTAACAAGATCACAGGGTAGCTGATTCACCGAAACTGTGATAATGATTCTTTTGGTAATATTTTGAGGCACACTAATGGGATGTTCCTCGCTTGCTAAAGCCTTCAACTTGCTTGTGAAGTTATCTACAGATTCTTTGTCTGTCGTCGAGGGAAGTGAAGGAAAAGGAATGGAGGACGGGGCAGTTGCGTTTGTGTA
>Fragaria_Contig5337
TACTTCATTTCGCATCTGTGGCTTTCTGCAGTAAACAGGCCATCAAGATGTAGAAGATCGTAAGTTCGGGGATATGTAGAGAAAGCTTCGCACCTGCGAACCAGAAAACCATAAAATCAACACAAAAGACTACTAGATGGCCAAATGAGGGGAATTCAAAAGTATGCTATTCATGCACATCAAAGCCTCAATGATTATAAATCAATTTAAACTTACCAATCATGGAAAGTCCCAATAAGACCCCGATCATAGACCACAGGCAGTGTGTTTGTAGCGTAGGAAGAAACCACATTCATGACCCACAAGGGATCGTCAATTGAGGCTGCAGCAAGCCCTCCATACACGGTATTCATGTCCATAACATTTCTGATCTTATCTGTCCCAAGTGCTGGAAGCAACTTCTTGTAGTGCTGCAACCGTTTCTTCCATTTGCCATCATCATGCTTCAAAGCACTAGCACTCCCACCATGAACATCAGATATACGTTCTGGTGCAACATGCAACCGCTCTGGCCATTTAGGGATGGTGTCTAGAGAAGACCTCTTGTGCTTTGGGTTTGGAACGACAACACAAGAGCGCAATGGAGTGTA
>Fragaria_Contig5346
ACCCTTTTTCAATCTAAAAGTAACTGAAAGTATGTTTCAGTTTAACCACATGCAAACAAAAATGCATCCCACTGTTTTAAATCACTTAACTACAACTTGCAATGACTCAATTCCAAATAAACGCCACAGTGGCAACCCGTGATCCTACAAATCCACCAAACATGAATGTTGGATATGTGCGAACATGACTAAGGTATTGAAGCAAAGGAGCAGTATCTTTGCATCCTTCTTGATCCTGGATCACACCAGTCCTTCAATTGAAATTTTCCACTTCTTGCACTAATTCATCTTTTGTGTTGTTACATGATGTGATCACCAATATTCCACCAGGAGCCATCAATCTTGAAACTGAATCCCAATATACTAACCTTTTGATGGCACCGTCTGGATGCAATCCGATGGCATCTAAGGTTCCTTTGTCTACAACAAGTTGAAATTGGCGTTCCAACTTTGTCTCTAGAATATCATCAACCAAGAAATTAATATTCGGTAAATCCATCACGGGTTAGCAAGGTTTCGAGCAAGGTCAATTGCCCCTTCACTATAATCAGTTCCTGTTAAATCAGAAAACCCCAGCTTGGAAAGTTCTTGAAGCAGCAATCCGTTGCCAGTCCCAATGTCAAGTACACTCCAACCTGAAAGGAACTTGTGACCTTGCTCAACATATTCAAACTTGTTATTATCAACATGATTTGGCATGCGACCTTGAGAAACATCAATGCATAATGTTTTGGTCCAAGCAGCAACAACTTCCATGACATCAGCTCCAAACCAAACTTCACCAGCATGGCCATGTTCACGAAAATTAACGAGCTCATCTGCATAAGCAGCATCCCAATAACTCTGAAGACCTAGCATTGATGTCACCCCGTCCGAATCAGGTTCCTCCTTGTCAGAGCTGTAATCGGAGGGGGCGCGGAGGTTAGCGGCGGAGAGATCCTCAGCAGCATCAGCGTGGCGTAGGTCGTCGTCAAGAGTGCTGCCATAGTCGCTCTTGATGGACCACGAGTCCGCGGCGACGGAGCGATCATCGTCTGAGATGAGATCGGCCGGAGCAGCTCGGCTCTGCTGCTGCGATATCTCAGAGTC
>Fragaria_Contig5351
GGCCGCGGGAATTCGATTTCGAGCGGCCGCCCGGGCAGGTACCACCAAAACGTGTATGACCGTTAGCCTTATGATCAGACCTGAAAACAGAAAAAGAGACTAGAAGCAGATTGACTTGTTATGGAAACAGTTGGTTGTTGGTGGTTATTGTTCTGTCGGAATGAAGAATCTAGTTAAATAATCAAACTGGGCTACTTGTAATGTACCAACCAAAGTGCCAGTTGCACCTGATGTGGTCACAGATGATGCAAAAGATTCTGCTACGATTAAAGTTATGGAGGAACCGGTGCTGGCTTGATTTGTATATGACAATTGAATTAGCTCGCCATTCTGAAACTAATCACCAGTTGAATTTGACCTGTTCAGCAATATGCATGTATTGATTTGGATGATTTTGATTTTCTGTACTCTTCCATGGCTTGTAGAAATGATGCAGGGGGCTGCTCAATCTTAATAAACTTTTCTCCTCGCCCAATATCAAGACTCTTACATACTTCATAGAACTCTGACAGTCTCTCTGCCTGCTGTCCTGCCCTCCGATATATATCCAGAGCCTTCAGAGCATCATGACGTTGCATCTCAAAGAACTTGTCAACCAAATTGACCGTTCCATCACTAATAGCTTGATAAATCTTGACGCTTTCTGAAGCAACCATTGAAAGTGCTAACTGGACCACAAAATTATGAACTGCTGCCCCTTGTGGCTGGCAACCAAGTACACGAAAAAGAAGCTGTTGTAGAGCAGGCAAATGCTCCAGCAATTCGACAGTGTCCAGATCCTTGGTCCTTGGGCGATCCATCTCAACATCATATTTCAACACACGACAACACTCCAATCTCTCCTCCAAAAACAACGCATAAGTACGGATCCAGGTTGAATAATCCCATGCATTTGGACTCGAATCGTCTTTGAAATGAGACAAGTTAAGCATATGGTTTCTACTTCTACCATAATTCATGAGTTCTTCATGAAAGGTAGGGTCCACTTCCCTCAAAGCACGATGAATAACAATCAGAGTTTTCAATGCAACCGCCCAGTTATGTGTCTTTGCTAACCTCCTAGCAAGACCGTGGATGCAATATGCAACATCAGCCCGAGGTCTTGTTGCAGAAACAGCAGAGAAAATAGCTCTGATGTATTTCTCCTTGGCCGGACGCTCAACATGATTAGTTGCCTTGACTATCGCAAT
>Fragaria_Contig5356
TACCAACTGGTGCAGCTGTATAAGGGAAGCTTCTCGCAGATTCTCCGGACAATCTCCGCTCCACAATACTCTCAGCATTCAGTGCCTCCAATACAGCTCCTGGAACAGCATCTGGACAGAACTCATCTGGAGTGAAGTTACAAAGTATTCGCTTAACTAGTGGAAGACTAATTGATGGGCAGACCTCCTTTCTGATAGAGCGGTCCATAAGCATATCTTTTGGTAGCATCAGAAGATCACTCAAGGCGTTGAGAAGAAGGAAGGATTTTGGTTCACCATCTCCACTCTGCTTGTCATCGTCCCCACTTCCAAGCTGAGTTTCTTGCAGGGAATCATCAGCATCCATGCCAAACATATCACTTAAGCATCTAGACCAATTTCCAACAGAATTTTTTAGTTGTGCGCCAGATCCAAAACTCAAATCACCAGCAGGAATAGGTAGAACTAGGGAATCAAGAATGGGATCTGACACTGGATCAGTAGGAACCTCATGTACTGACTCACGGAGGATAGCATTGAACATTGCAACATCTAGCCTCGCTACACATTGTCCCATGACCATTCTAGCCAGCACAGGCAAGCAGCCACACTGGTGCCCCCCGGCTCGAACTGGACAGAGTCGTTGAGAAGCATCCTGGAAAGCATTTGTCCACAGGTTAACAGAAAAGCTGCCTTGGTTTTGATCACCCAGGGCAGGTCCCAACAACCTTGGTGTCTTATTATTTGATGAATACTCAACTGGAGATTGCATATGTGGTGCCAAAGCCTGCCACCACACGGACTCAACTAGCCGAGAAAAAATCCAGGATTCAACTCTTTCTAATGCGGCTGTGAAGGTTCCTGTCTCTTGCCAATCATCAGCAAACTGCATGAAGCCATTCATTTGTTTACTACCAGGACTACCCCTCCATCTCAGTGCTGCAGACTTCACATCATTTCTCTTGCTTGTACCATTAGTCTCAAACTTAGAAAAAGGACTTGAGTGACGTGAACTGCCAAATGCTTGAGATATGATCTC
>Fragaria_Contig5360
TAGCGTGGTCGCGGCCGAGGTACACTAAACCAATTGTAATCTTAAGAATCTTGAGAAGAAATTAAATGTCAGAAATAAAAAACAAAAAAATAAACTGAATTGATTCAATGGTTTTCAAAAACAACTCTAGAGTAGAGTATCGAGTTGTGCCTGCAGGTCTTGAATAGAAGGCATCTTTATCATTCCTTGTATCTCTTCAGGTGAATATTCGGCCTTGAGGAGGGACAGTACCTGCCCGGGCGGCCGCTCGAA
>Fragaria_Contig5367
TACTCAAGTTCATCCATAGCTGTGAAAGTGCCACGGTTAGTTCCGGGAGGAAGGTTCACTCTTTCACTCATAGTTGCAGGTGCTGGATGTGTCATTTTCTCAGAAATTTTTGACAAGTTAAGCAACCAGTAACAATTTCCGAATNGGTTCTGTTAGCCAGACTCCAAAACTGCTTGTTGACATACAACCTCAATGTGTATACAAANCTACNTTATAATATTACTTGCTGGTCATGTTCGTTAAGAAACTATCTTAACTATTACAACNTCCAAAGGCTCTAAATCATTCTAATAAAGCTTTTTTGTTTTTN
>Fragaria_Contig5375
TACCCTGTCCTTGCAAACTTCATAAACAGCTCAGCATCTCCCCGAGCTATGGCTGCATATTTCACCATGCTATAGACACGCATGGGCTTCTTTCTTAGCCCTACGCTGTGAGCAAGCCCTTCTGTGAAGGAGTGGTTTGAATTTGCTCTCTCCACAGGTTCACAACTAGTAGCCAGTGCTGGGTCATCGATGGAAGAAACCCGAATAAGTTTAGCAGAATTTGGCCATTCAAACTTCTTATCTCCATGGATGTGTGGCTGCATCCACGCGTGCCCACTGTCTTTTCTCGCATACATCACACAACCTCTTTCCCATATATCAGGAGAAGGTGGAGAAGACTTTGACATGGCTTCATGGTACTGATAATGATAATTGAGCAGTTCTTTTTTCATTGGGTAATTAGGGCACCCTAGTACCCCAATAACAACTTTTCCATCCTCAATCAAGGCTAGAGCCACAGCATATTGATCCCCACGCACAAACCCTAATGTGCCATCAACAGGATCAAGTACCCAATGTCTTCCTTTGGGGCCTCCTACCGAGTTGCATCGGCTGATAGCCTCAAGAATTTGAGATGTCGTAAGGGCTTCTGATGGACTTTTAAGACCATACTTAGGTGCTCCAGCTAAGCATTCATTCACAGTATTCACAACAGCTTGCAGCAAACCTACTGAGTCAGCCTCAGAGAGAGCCTGTACATCTTCTTCAGCAATAATGGATACATTTTGATTCCCAAAGAATTCAGATAGTATCCAGCTAACAGTTGCTTGGACACTCCAATCTGCAATGGTTACAGGGGAATCGTCGTCCTTGGACTTAACCTGGTCGGTGCTAGCTGAAACCAAACCCTCTTGAACTCTCTGACACAGAGCACAAGCCATGTGCACCGCTCTAACCGCCACGTCCAACTCCTTAGCGTACTTGTCGTCCTCCATCCTCTAATCTCAGCAACTCCAGAATAAAACCCAGAATGTAAAAACCAAACCAGAGTTGCAAGACAAAAGAGATGCCCAGCTGGGGATTCGTGCAAATGAAGGTTCCTACATTCTGGGGTCGTTGATTGCTGGCGATTATTGTGATGCCATACAATGGCATTCAGGGAATCAGAGGTGCATTAGTTTTATGCGGTTTCAAATTTTGGGCTTTTTTTGTTGTTT
>Fragaria_Contig5376
TACAAAAGTGGTGAGGACAACTATATCCGGTGTAAGGGTTCCAAATAATGCCTGACCGGCCCACCATGGCAAACCGATATAACTTGCTCCAAGAGCAAAATTTCCAATCCATCCATTTTGTTTAAGCTTTAGAGGGGGAGCAGAGTAGATGTACGATACAAAGGATCCACCCAGAGCAAGGTAAAAGACTGTTGGGAAATCATGTCCTGCCCACACATCTAATATACCAGCTGAGACAAGACCTCCTAAAAGCAGTACCCAGATTTGAGTAATAACCTCATTTTCAGATATTGCCCCAGAGGGAATCGGACGATAAGGTTCATTGATTGCATCAATATCTCGGTCATACCAATCATTTAGTGTCTGTGTGTAGCCAGTGAGAAAAGGGCCAGACATAGCCATACAAAGTATAGATTTGGCAATATCCTCCAAAGTCCAGTGAAAATTTCCAGAGGCAGCAGCTCCGCAAATTACTCCCCATACCAATGGAGGCCAAGTGACAGGCTTGGTCAGCTGAAGACGGATCTTCCATTTATTAGTTTCCTGAGAAGCTCCTTTGATTCCGAGAAGCTGATTAAAGCTGGAACCGCCACTAGCTGGGGCCTTATCCGGTGCCTCAGATTTAACTCCTTCATCCGTATCAGTCTCGGCAGCCCTGACCGTAAATCTCCGTCTGGGAAAAGAAACGGAAACCGGCGCCAAAACGGAGTGAGGTCGGAGTCGGTTGGGGTTAGGGTTTGAGAATCTGACGGACGACATCGTATTGAGTACGGACGCCATTGATGACGCAGAGAGCTGAAGCTGCTGAAAATAGAGAGAGCTCAGTG
>Fragaria_Contig5383
GAATAAAACAAGATTTACCAGAACTTAAAATGCTCTAAGATATCTCTCACCCGCAGCAATACCGGAACTCTAATCAATCACTCTGATCTCTCTTTTAAGCTGGTTTTCTGAGGAGCCAAAGAGCAAGGAGAGATGGGGAAGCACATAGCGAGACATAGTGTGGCAAATTCATTCAGTGGCTCTTCCTTCTCCTCCGAGATAGTCGGGCACACCGGCCACACTCTCGGTCAACATCGCTCAGGAGTGTTGTCGCGGACCTACGACGTTTTGTACTCAACACCTTCTGGAGAATACCACATTTCAACAGAAAGGTTAATTCTGCCATGCAAACCATTTATCATCTCATACACTTTACCTCGTTCTTTTCTATAGATTTCCACACAAAAATTTTCGACATCATTATTTGGCACAATCTCAAATAACGGCTGAAGGTTCTTGACAAAAACTTTGAATCCGACATCATCAACCATTGGCAGTAAGTAACCATGTAATATAATCATGCGAGCAAGATCATACTGACTACGGTCCTGATCAAACTTGCCACTTGCAACGGTAACAATTTCATCCTTTCTCTGATCCGGATCAAACCTCATGATTGTTGGCTTAATAAATGCGTCCCGTCTTTGTGCTTCATCACCATTTATAGTGGCAAGGCTAACAGTATTATCTTTTTTCCTTCTCTTTGCTGCAAGTAGTTGAGATACATCAAAGTTGGATCGTTTCAGACATCGCATTAGATGATTCCTCAGGTGCGTGGTGCCACTATTACTTGATCCACTGAGTTTCTTGTTACAGTGTA
>Fragaria_Contig5386
TACTTATGCTGACTGTATTTCTNCTCTGATAGCTAGGTAAACTAAGAATTCTAGGTTATCACAACATAGGCGATGGAGATCCTTGACACATTCACGCAAATCCGAAGGCTGGTATAGGGTGTAATGCTGCAAGGTAGCATTCCATGGTCTCTTTGAGGGGAGTGTTATGTAATTCGCCAGGAATATTGCAGAAGCAGCTACAAGTGATGGAGCATAAGAAAGCATGCTGTAATCTAGAAGTGATAGTTCTGCAAGATAGTTTGCCAAGCACTCCAACTGCATTGATGGAAGCTCATTGACCCCTTGAGCAGCGCGAACAAATCGCCTTAAGAAGCATTTGGTTGTTGCGGCTGTCATTTCAAACTTCAAGTAATTCAAAACAGAAGATTCCATTTCCAAAACTTCTTCCTTGAAATATGTGTTGTCAGTAATGTAACAAAACTCTTCAACCTGGGGTGCACAAATCTCTTCATATTTTGATGCAATCATCATACAAGCAACACCAAGCAACTGTAACCGTTGTCTATTCATAGGGTTCCCTGAAAGATATCGGTCTATGTAGTTCACAGTCAGATACAATGTATCAGGTA
>Fragaria_Contig5387
TTCGAGCGGCCGCCCGGGCAGGTACTCACGAACACATCTACTGGAGCTAACTGAGATGGTTCCCCATCACGGTCATACCTCAGTGCGAGCCTGTCTAGATAGGTCTCACGATTTATGGGAAACCATTTTGGAAACTGATCCAGAAGCCATGAAAAAGCAAACCAAATCTCACAGATGACTGATATTAGCCATAATGGATATGCATCTTTCACTGGGTGAGTTGCACGGTATTGCAAAAAGAAGCACAAAATGATAAGCCGAAGTATGATCACAACACGATACGGTGTCAGATGAGAGGAAGAGATGGGAACAATACGACTCAGAGGTTGTCGAGCATCATCAGCCATTTGGAGTTCTTCTCCGTTTGAACCAGTGCCTTCCGTATCCCCCTTTCCTTCAGTATATCTACTGGTAATCTGCATTATATTTTTGTCCTGTTTGAGTTTCCACCCTTCAACCCTTTCTTTCCAGTCAACATTTCCTAGCCCATAAGAATTTAAGTCCTTCGAAGGATCCACTATTCTCACGGGAACTGGCTGCCGTGGATCCAAAGGCCCTGATGTTGTTCGCACAGACTGGTTGTCAGGAGTAGCACAGGGAATCTCACCAGAAACCTGTACAGACGACTGTCCATTTGTGAGAAGGGGGATTGGTTGTCCAGATTCATGTCTAGAGGAAGATGAGAGGTCAGGATCATCTCCCTGCCACTGGCGTCTAGTTCCTTGTGCGTAATTGAACTCATTCTCAAGATCATCAATGTCGTCCTCATCCTCATCTCCGTCCACACGAGGACTCCCTTTGTGCCTCTTATATCTAGTCTTGCATTGTGGACAAGCCTGGTTCCCATCTTTCCGCTCATACTCATAACAAGGCCGACACACAGGGAAGGCACACTCATTACAGGCAACAAAGACATCACAGTAGCTGTAAGTCCAACAGTGTCACCGCAAATCTGACATATCTGGCCATTCAGATTCTTCAAGGGCTTTGAAGAGCTATCGGAATCGTGACGAATCCGAACGAGCTCGTTGCGCTTGTACGAGCCGGCGACCATTCCGGCATTGGCCTCCATGAGTGGTGGCTCAGTTGTCTATGATTCTGAATATCGGAGAAGAGAGAAGAGGAGAGATCTGAGAGTGTCGGTGTGAGAGAGATTGTTCTTGGCTCT
>Fragaria_Contig5397
TACTCATGCCAGTTCATGAGCTTGCTTACACCTAGGCCACATGGGTTTCATTGGGGAGCACCCAACAACCTGAATATATGTAGGAGCTGTCGCAGTTCAGAATCCCCAGGGAAGAGTGCTTGCTTTGTGACAAGTTCAGCAAATATGCAGCCAACAGACCAAATATCTACTGCAGTCGAGTAATGTGTGGATCCTAGAAGGACTTCAGGTGCCCTATACCAAAGGGTCAAAATCTCATGAGTATACTTCTTGATGGGCAGAGTATAAGCACGAGCCAGTCCAAGATCCGCAATCTTAAGCGTCAAAGTCTTGGGGTCCATCAGAAGATTGTGAGGCTTAAGATCCCTGTGTAAGATTCCATGACCGTGGCAGAAGGCCACACCTTTGCACAGTTGGTA
>Fragaria_Contig5405
TACTTATTCAGGGTATATATGTGAATTTTACATGGTTACATCAGCACATTCAGATCTCTGAGAAAGAAGTGATTGTCTTGAATCCATGAGAGTCTGGAAGAGGCCCACTTCCTGGTCTGATAGATACAATCACTTCCAATCCTGCCGCTTTTGCAGCTACAGCTTCTTGAAAGACGCCTGTCAGAAACAAGACCTCTGATGGTCTATCAACTCCAACAGATTCGGCAATTTCAGCATAACTTCTGGTTTCTCTTTTGTTCCCCACTGTTGTGTCAAAAAATCCAGACAAATATTTTCTCAGGTCCCCATAGTTTGAGTA
>Fragaria_Contig5409
TACACNAGCTTTCCCAGCAAATTGGAAACCCATATTTCTTGTATCACTGGACTCGTTACTCTCCATAAAGAATTTCTGTGTTTGTTGGATCAAACTTGATAGACAATAGGCAAAAGAGAGAACAGTTGACAGCGATCTTATAAAGTCCAAAAGCCGTTGCTTAACGACCTGACTGGCTTCTGTAGGTAGAACAACTGGATCCAATGCCCTGCAAATGAGCATTGCTCCCGTCCATAGGAGCAAAGGTTGAATATACGAGTTTGTAACATAGTGTGTGTTACTCTTTTTCCAGCCTGTATCATTCTTACTAAGGATTAGGTTTCTGCTCAGACGCATAAGTGGTGCGAGACCCCAAATGGCAAAGACAATGACGCCAACTGATGGAACCAATTTGAATACAAGAGGATAACCTTGCAAAAGATCATATGACCTTTTCAACACCATAGTAGCAGTCTCCAAGCCATGTTGGCCAAACGGTTGGCCTGGTGCTACAGAAGAATGGCATTTAAATGCATGATATCTGTGAGATGAGGTATGTATAGACCTGTATACATTCTCTGATAAACCAATGCTCCAAGACTCTGTTCTCTGAAACGAGACTCGTGACATAAGGGCAGTGCTTGAGAGATGTAATTTGTCCCATCTTATTCCCCTCTTAAACTGTTTATGGCACCCCTGATTCTTGCAAAGTCCCAATCCATGGGATAATTGCAATGAACCAGCGAGGACCATTCTTGAATTGCAACCAAGTCCGTCAGATCATAAGGCAACTCAATAGTACCTAGCCTTCAAAAGCCAAGTAATACCCTATATTTTCAAACCAACCAATCAGTCTTCAACAACTCAGCAACATAGAACCAGTGTACACAAGTGAACGATCCTCACCAGCTCTGAAATGACGAAGCGAAAATTCAGAAGGGTTGCGACGGAATTGAGAGAAAGAGAGAATCAGAGAGACGAGGACGGAGAG
>Fragaria_Contig5411
TAGCGTGGTCGCGGCCGAGGTACATGCAAAATGCTGAAGGCTTCGCCTTTTTCCGCTGCAAATTGCCACTCCCTCATTGATATGCGGAACCAGTCCTTTCTTTGATTTTGGGTGGCTTTAACTTCAATGAACTCTAGCCTATCTTCCTTGGCACCTACAACTATGTCATAGGGTAGCCCAGTTTCAATTCTTTCATTAACCCATCTCACAGCTGACTTCCCAGCTTTTGCAATTAAGTATCTATAAGCAACAACCTCACCTAGCCTTCCGGTAAGCATTGCATCTCTTCCACTAGAGACGCCATGTCTAGGATGGTCCATCTTGCTACCATCAGATGACCCTGATACGCGAGGATCAACAACAAAATCTGGATTAATGGGATCAAATTCAGTATCCATATCCGTCCCATTGCCACCATCGTCATAGTCTACTTGCAAATCATTGGAGTTTGGCAGCCCTAAAGGTGCAGATGTTGTTGCTGTATCCTCGTCCATAGTCCATTTAATGTCGACTGAAATGGGAGATGATTCAACTATTTGTCCGACACGGTATTCAGAATCATTATCCATTTCAATTTGTGAGACACTGGTAGGCTGTGCAAATTGTGCCTGAGCCTGGATAAGATTTGCATAACCTAAACTTAGTGGGGTTCTCCAACCAACAAAGGGCCAGTCACTCGGCTGGGGTGACCTATCATTATGTGCATGTGACAGGGACCAAACAGATTCTCCATCAGGAAGCTTTGGCACCTTTTGGCTATTGATGATAAAAAAGTCTATTTGCTCCTCAGTTGAACCTGATTCAGCCATTGTTGTGATCATATGAAGGAAATTCGCCAAGTGTAACTCTGGTTTTCCATCAAAAAACAAACGAGAAAGCTCCATAAATAATGCGTGAGAATCTGGTTCCTGGGTTGTATACAGATCATGATCCTGTATTTATAAGAAAAAGGAAAAATTATCTTGCGATATTCCGTCAAGCATAAGCTGCACCACTTGCATTCTTACAAGATTTGATCAGAAAGACAAATTAATTGTATGAAAATACTCTACACCTTCTTTTCTTCGGGAAAGGCAAGCAAACAACTCTACATCAATTTCATTTTGGAGGTTGCAAAGCAAAGGCACTGAACGAAGTGAAGTGGGAAGAAAGAGAGGTAACAACATTGGATGAAAGATGGAATATTACCTGCAGAAGACAACTACATTCAATTCGCTTCTTGGATTCACTTCCAGCAATCTTTATAACATTGCGGTAAGACAGCTGTTGAACTTCTACTACTCGCAAATGATTTAGTATATCGAATCCAGACTGCTTGAGTTGAGAATATTTATCAGGATATGTACTATGTAAGTAGCGCTGTG
>Fragaria_Contig5412
TAGCGTGGTCGCGGCCGAGGTACTAATGGGGTGAACTTGCTGTGACAAAGAGGAAGAAGAGTGAAAGAAGAGGCAAATGGCGGAAATGTCATCCATTGCATAACCCCTCCTCTTCTTCTTCCATGCTGCAGCTGCATATTCGACGAGTCGCTTGGCACACTTCTCCCTCTCTGCTGTTGAACCCACAATTTCCACTGCTTCTTCGTTTGATATCACATCCCATACCCCATCGGTTGCTAGCACAACAAATTGATCTCTGCTTGTTATGTTTCTGTGAGTGACTTCAGGCTCGGAAATAAGTCCAAAATCTTTGACGCAGTAGTCTCCATAAGCCCTAGACATTGCTAGTCCCGGTGACTCTTCATAAGGTAGCCACAACCTGTAAACTCCTGTTTCATCATCTAAACTGAACACTCTCCCATTTCTTTGAGTTATTCTCTCAGCCTCCTCAGGTAAATTGGGCTTGAAATCAACAGTGAGCTGAACTGCCACCAAGCTTCCATCTTCTAAAGTTGTA
>Fragaria_Contig5419
TACAGGATATTTGAATTCAAAACATAGTTCAAACGCCAAGACATATGCGAACGTGAAAGTTCTAAGCAAATTCGCTTTACTAGTTCAACTGCACAGTGATGCCTAAATTTTGCATCCTGGAGTGTCAGGAAACCAGAAGGTGCTATTTGTTTAAGAGCTCCACATAGCAGTCTTCTTAACCAATGTAGAGCTGCAACACAGAACCAAGTCACTCTAAGAAGTGTCAACTATTAACCTTCCATGACTACCAAGATTGTTATTCCATTGGGTGGTTTTACTTATACCTGATAGAAATTTGCATTTGTGTTCTGCTCTAACAAGGAAAGCAAAAATGGTTTGACTTTGATTCAGTAGGCAGAACACTACTACTTAATTTTGGCACAAGGTGATCTTATGGCTCCTATTCCTAGAGAACATAAAACATTACCATTACAGAGCTTATTATCTAAACTCTAATTTCTAGCACATATGAACGTTTGAATATATAAAATAAACCTGAAACCTTGCTTCGAAACCTTATCCAACTAGAACATGATACAAACTGGTTTCATAAAGACATTGTAATGGCTAAACTTCGTATGAGATTCACCATAAAAACCTGAAAATACATACACAAATTTGCAGAACCTGACCTCCATTCTG
>Fragaria_Contig5421
TAGCGTGGTCGCGGCCGAGGTACTGCATATACAATGAGTTGAGGCTCATTGATATCCCAAAACCCACTACTGATGCAAGCAGTATTGAATATATGGCTGGCAGATGAAATGTAGAATAGAAAAGGTGCACGGAGAGTGCTACAAGGCCAAACTCGAGAGCTGCATATGTCCATATATACTCCTTGATTGCAAGGACAATGGCGAATATGGATGCTAAGAGACCCAATGTAAATGCAAATGGTGCTGCAACTACAATAGCTTGAGCTTTCAAGTCCCGGATCAGTAGTTGCTCAAGGAAGAAGAAATAGCATATTGTGCTAATTAATACCAGTATTACAAAGTCCTGCCATGCACTTATTGTTTCTGGATGCACACTCTGTTGATTTTGGTTCTGTCCGCTGGCCCTTTGAACAGAACTCTGCACCCGCAGCAAGGTTACAGGTAAATTCTGAACCTCCTGCCCACATACCTCACATGTCCTGTTTCCTCTTGTGCTAAACCACTTAATTGCACACTGTTCATGTA
>Fragaria_Contig5424
TACCATCCAAGCTGAAAATCTAAGCGCCTTGCTGCAGCAATTTTGTCTTCAGTTTTATCTGAATTGGCCTCTGCCCATTCACAGTCCACTGCTATGCCTATTTGTCCACCTTGCTTGTCCTTATATTTGCTTCGGTATATTGAAACAGCAGCTGCATGGGCCAACAGTTGATGATGCGCAACCAAATATGGTTCTGTAGATGCATGTTCATGTCTTCCAGGAGCAAATATCCCGTAACCATAACCATTGACAGAAGTTTGAAGAGGCTCATTAATTGTGATCCAATCCTTTACTCTATCGCCAAAATTTGCGAAGCAGGTGTCCGCATAGACTGAGAAGAATTTTACAATCTGCTTGTTTAACCACCCTCCCATACTTTCATGAAGGTACAATGGTAGATCCCAATGGTACAGTGTTACATAAGGTTGGATGCCTTTTTCCAGGAGAGCATTAATGATATTGTTGTAGTAAGCAATCCCATCTTCATTGACAGTGGTTCCTAGACCATCAGGAAAGATTCGAGACCATGATATGGAAAACCGATAAGCAGCAAATCCCAACTTGGCAATGAGATCAACATCCTCCTTATACCGGTGATATTGATCCACAGCAATGTCACCATTGCTACCATCAATGATCTTGCCTTTAGTGTGTGTAAAAGCATCCCAGATACTAGGACCCCTGTTGCCCTCCCTGCAGGCACCTTCAACCTGATAGGCCGAGGTGGCAACGCCAAAGACGAAGTTAGGAGGGAAGGCTCTGCGAGAGATTTCATCTGCTTGTTCATATTCCTTTAACAACTCAATCTTGGCCATTCTTGCGTACAGTAGCCAAAAATCCAAGATAGAAGGCAATGCGGTGCTTTTTACAGAGCCTGTCCCTCCCAAATG
>Fragaria_Contig5438
TACTTTCCATGCTGCATTCGGATCATCAGACTTGTCACAGATAGGAGGGTCGTTTTGTGATCTTTGCTCATAACACTCATTGGTGGTAGGCTTTCTGTATATAGCTGCACCAATTCCATTTAGTGCATCCTTATTAATTGTGACAAGTTTCCAACAAATCTTCTCTGTTAGTTCCTTCATGGCTTCCCATATTTCAACATCGTCATGTTTCTTCTGATATACTGGGGTAGCAGACCACACAAAGAAACCACCAGGTCTCAACACACGATTCAGCTCTAATAGAAGCTTACCACCTTCTATGTGCCAGGGAACCCTACAGCGGGCACAGTGGACAACATCAAAAACTCTACTAGGATAAGGAAGTCTCTGTGTGCCAATCACAGCAGATATAGCAGGAATTCCTCTTTCAAGTGCAAACTGGACTTGAGCTTCATGCTCATCTTTTGGGGCAAAGGACATTGCTTGGACATCTCTGTCAAATAAAAATCCTCCAAAGCTTGCAACCCCACATCCAACATCTAATATGACACGAGAACGTTTTCCCCAGGCAATATCAGGAACAGACTCTTGTATCCAATCTATATAATGACCCGCGTAC
>Fragaria_Contig5445
TACCCAAAATGCTCCGTGCAAAAGTCCTTGCCTTGGACTCGAACTGCTCTAAAGTATAAACTTCCCCACTCTGCCACACTTGCTTAGCAACACCAGATGATGTCAGATCCTGAACAGTCGGCTCTTTCCCTCTTTGAACACTCTGCCCCAGTTCTTGGTGCCTAGTAGTAAAAACTGCCCTAACCTCCCCATCATTACTACCATCAGCAGCACCCATTTTCGTCACAGCACCATCACTCCCAGGGACCAAATCACAACCCAATTCAGGCCGCCTAGCAAGTGACTTATTCAAGTTATTAAAAACATATCTCTTCGAAGGTCTTGGCAATGGTGGGATAATCTTACAAATACCAAATTCACTAGCTTCCTTCTCAATTTTCGATATATAAGCAATCGGGTCTGCGAATTCAGTATGTGTTGGATAAAACTCAGGCGCCAATGGCAACCCTTCTATCCAATTTGGTATCTTCACATCACCCATTTACAAGATTCAAGCTTTATTGCA
>Fragaria_Contig5455
TACAGGTAAGAACCCTTAGAGTCTTAGACCACCTAATTTCCTTCTCCAAAGACGAGTTATCATTTGATCAAAACATGCTTTAGGAGGCCAGGAATGTGAGCGTGCATGATGTAGTCTTCCCAATCTATGCATGTTGCATCAAATTTAAAACTTTCAACATCTATGAAACTCTCCCTTGCTGTCCTCCACAACTTCTCTGTATTGGCGTCATCAAAGATTCCTTTGAATAGCATATATGGTTCGTATAGCTCTACCAAGCGCATCACCAGGTCGAGTTTCCGACTATAGTTGACATATATGTCTTGGAAATACTGGCCAAATGCTTTGTTCACGAACTTTAATCCCTTCAGAGGTAGCATGTAACGAATATTCATATACATGCGGAAAGTAGCCATAGTCGTCAATATTGTGCCCTTGGTAACAATGACAGGCTCACCATCCTTATTCACCCATGGATTTTTCGTGAAGTATTGGAAGATAAACTCATGCATTTGAAAAAAATTCAAAGGGGTTTCGCGATG
>Fragaria_Contig5460
TACATATTATCCCACCAATTCACCATCCAACAAATTGAACATGAACAAACAAAAAAAAATCGCTATCTTGTAGCAGATGGGGAAAGTGGTAAATAAGATTATAACACAGAAAGAAAAAAATGAAGATTTTCCCCCTACACCTCTAATGAAATAATGGTATTGTGTAAGAAGAACTGGGGCCGAAAAGTTTACTTTGGTCTAGCAGCAACATGTCTTCCATTGTATAGAGTTTGAAGAAGCACCCAACAGTTATCAATTATGTTCTCCATATGACGTAAACTTGATATTAAGCCGCACTTTTCTTTCCTCTAACTCGCGCATCATGATGTTTATCTTTATGAGTTCCTATAAAGGATTTTGAAGATTCTCGGGCATCAGTATGTTTCTTCCTTCTTGGACCAGTGGAATCAACTAAGGGACCCGACCATGTTTGTATTGGTTCCTTAGGATAACCAAATGAGGTTGTACTGAATGGGACATCAGGAGGAACAAGAGCAGGATCAATATGATGTGAAGCGCCCAATGGGTAACCAACTGCCCCATCCTGGTGCGGTGGAGGAAACTTTTCGCTTTTACTCTTCGCATTATGTGTAATTAATCTCCTTCTATCAATATTAGATTGAAGCTCCGCATTGGCTTCTGGAGCTGCCATAGTCCTAGGACCACGTTCACGTGTACGTGTTTTCTTTGCACCATCAGCCTGGGCTCTACCAGCAGCTCTTATTCTGCGAGCTTCATCATCTCGACGTTTAGCATCAATTTCTTTGGTTGGGGGATACTTTGGTAGGCTAGAAGGTTCACAAGCATAAGGCTCTGTCATGAAAAACTCGCTACTCAATGCAGCTGAGGCTGTCTGACGCTCTGCAGGATCAATCGCAAGTAAACTTTCGATTAGAGGCAGTGCTGATGGGGGGAAATCTTTAAAAGTTTCTCTTATGCTTCTTTTGTAAGGATCTCGGGGCTTAAATAAAGTTGCATTCGGCAACTTTGCTTTTTTCCAGTACTCATCTGTAGGTGACCCGCATAGTTTGTATATCTTGTGGAGTTGTTCTACCTCAGTACGACCAGGCATGATAGGCTTCCCAGCTAGTAACTCTGCTAAAATGCAACCAGCGCTCCAAAGATC
>Fragaria_Contig5461
TACTGTTTGTGATCTTGCAGTTGTTGGATCTGATGCATCTGGGTTACTCTGCTCTCCGTCCCAGAAACGATGATCTATGCTGCTCAAGTAGGAGCCATTTTTCAACCTTCAGCTACGACGGCAGTAATGCTAGCTTTTTATCATCACATTGAGCAGGGGTTTTTCATTTTGAAAAAAGGGATTTGATTAGGTTGTGTTTCTCATGTATTTCTATTTTAAATTTGTTTGCAAGGTTCATGATCATATGATTTTCACTGTAATGAACTTGAGCATTTGGTCTAGGTGATTCTTGTGACTACTGAGAATAAACAAATTAGATGGAGGAGGCAAATTAATTGCTTTCCCCGAGATATGTAACTTTGAAATTCCATATATGATAGACAGCGACATTTCCTGGTTTCTT
>Fragaria_Contig5464
CGGCCGCGGGAATTCGATTACTAGCGGCCGCCCAGGGAAGTACCTGGTCAGGGGAACCTTATGAGAGTTGATTCATGCATAATCACTCGTACCCTTGAATGGTGGGCAACCTCCGGATGTTTCACCATTCCAATCTTCAGGGAATCACATTTGAACTGCGCATAAAGATTTGTCTCGATGCCACGACCCATCCCTTCCAAGATAACTAGGTCTGCATCACTGGCCAGGTAAGCAAGCTCTTGTGAGGCACTTGCAAGATCAATAACCGGCAAATCATTACCCGAATTGGCAATAAAAAGATTTGTAGTATCAACACCTTTGAGCTTCCCATGGTTGTCCTTCAACTTTGCTATAATCTCAATCAGCTCATGGTAGGTCACATCATTGATGGAAGGCATGTCGTTGGCAGCCAACACAACCTGTGTACCACGACGGAGTAACTCTCTTGCAAATGGTAAGATACCCAAAATAATATCAGCACCAGAATTGTCAACAAATATAACAGCCTTTTTCCAAGACTTCTTGCTCCATTTCAACTTGAAAGCGTCCAGGTCATCAATAACCCAAGGTCGAGGGACAAGGTTTTGACAACTAGCTAGAAAAGACATACCATCCTTTGAAAAAACTTCAGCAAGCTGTGCAGAACCAAGATCAAATATATTCCCAGCAAATATCCCTCTAACCAGATTCTCTACTCGCTTCCCTTCATCTTCAATAGCATCGTTAAGATCCACCACATTATCAAACAGGGTAATCACCTTTGCATTCTCTTCATCCTTGACTTTCTTGAATATATCTCTGAACCCCAACTCCCTAAGAACTATCTCCCGAAGCCTGCAAAGTAGAATGCAATCAGGCGGACCGCCGTGACTCTCGGGATCCTTCTTCAAGTCCTCAAGCATCTCGGAGTACCTGTGAGCAAACAACTCAGCTTTAGCAGGAGCATCACTGACTGTAGCATCACTCTCAGCGCGCTTCTTGAAGGAAGGGATGGAGTTGAGGAAGAGGTCGATCCAGGCAATCTCAGTGGGGGTGGGCTTGCGGGGATTGTCGGAGGGGAAGCGGTAAGGGATGGTGCAAGCTCTGTAGTTCGATTCGATCGGCGTCGTCAGCAGCGGAAATGCCACCAGTTCTGATGCGCTCTCCATCTCCGATTTCAACTTCTTCTTCTTCTCCGACTGGGGTTTATATATGTGTGATTACACCTTAC
>Fragaria_Contig5470
TAGCGTGGTCGCGGCCGAGGTACGCGGGGAGTAAAGCTTCAACCTTTCACTGTTCCCAACCCAAGTCTCAAAACCCTTCAAAGCTTAAGGTTTTCACTCTCCAGTGCTCCTCCGCCTCCGCTAATGCCGTATCAGTTTTCTCTGAGGTTGATTTATAAATGACATGGATTACCTGTGAAGAGTTGCCGGTGACCGGACCGTGCCGGTTGGGGTGAGAATGATGGTTGCATGACTGAAAATGTGAGTGTTAATTTTTTTATTTATTTTTTGTTGAATGAATGAAATTGGTAAAGCATTGAATGCTTTGTAGGTTGGGAAAAATTACTTGTA
>Fragaria_Contig5474
TACCATTCTGGGTGATTGGAACATTTACATAGCACCAAGCACCAATATGTGAAGTTACTGCGATGAGAACAGGATTGAAGCAACATCACTGCAATGACAACTTTGCAATGGTCAAGGTATTCACAGATATGTGAAGTTACTCTGATGAAAACAACAATGTTGGTAACATCACCGCAATGACAACTTAACAAGGGTCAACGCTAATACTTTGACCCCATTCGATATATCCTGAGTCGAGGAGTACCTCGGCCGCGACCACGCTA
>Fragaria_Contig5475
GCGGCCGCGGGAATTCGATTACCAACACCGCTGGGAGGACCAAAATCTGTGTTGTTGCCAAATCCTCCACCACTAGCAATCTCTAATGAGTTTAAACTTCCATAGTTACCGGCACTACTATAGCTGTCATTGCCAAAACTGTTGTGCCCGCCTCTGCCTCCACCACCACCACTGTAACCACCATCACCACCACCATAACTGAAATTGCCACGAGGCCTGTCAGTTGCATAATTCACCCTTATTATACGGCCATGAAGATCCTTCCCATCCAAACCCTGAATGGCACTTGATGCTTCCTCAGGTGTAGTGTAAGTAACAAATCCAAATCCTCTCGATCTGCCAGTCTCGCGGTCTGTGATGATTCGTGCATCAACAACATCACCATATCTTCCAAAAGCCTCCCTCAGACCGGCATCATCTGTCTGATACGATACACCTCCTATAAAGACCTTTGAGCTTCCCATGGACGACATGCATCTTACAGCCTGATGGGTCCACAGTTTGAAGGGAGACAAGTCAGAGTTGATCTGCTTGCTTGCAGACTGCCGAAGTCCTGGCCCGGGCGGCCGC
>Fragaria_Contig5477
TACTCACCCAGCATCCATATAAGAGCTGCTTTGGCCTTGAGTTCTTGGACATTATTGCTGCTTATGTTCCCAACAACCGCAATGCAATCTTGACTCCATTGGGGATATTTTCTCAGCAGATCTTTTACAAGAACCAGAGCTTCAGCAGTTACATAGTCCTTCTCCATCTCCAGAAACTGAAGAAGCCGATCAACAATCGCGTTCACATCATACTGCTGAAGAGCTATTTTCCCGACTGCACGGATCGACTCTCTTGCAATGGGAATATCAACATTTGCAGCATATTCACATAATTCCGTCACGATTTCATAGGTGTTACTTTCATTTGCCACTGCAGTCAACATCTCAAGCTTCAATTTTTTGACATAAGATGGCTCATTATACTGGCAATAGAAGTGTTTATAGTCTGAAGCAAAATATGAAAGGCGCACGCATCACCAAAATATGCAGGTGACTTAAAACGGCATAAGATTGCTCTGGACTTCCTGAGCTCACTAAGGTCAGAAGAGGAGCTTTAATACGTTCATATACCTGCTGATGAACGTCAGTCATCGATAAAGTCAAATGAAGAAATACTTTAATGGTGGCCAAGACAACCGCACCATTTGCATGCTGAAGTCTATCCTCGAGCAGATTCATGACATCAAATATCTCATTGCTATCTGATGGTACATACTTAGCTACCAACTCAAGCACAAGGCATTGCGCCCATTCACTGAATTCCCTGATCCGATTCAAAAGATAGTATATAACTGATTTGCTGAGCAAAATTTCTCTCTCCCTGGATACTTCCTCGGAGCCACTTCCTTCTAAACTCCAAATCTCTTGCAGGGCAGATAAACAATTTGCAACCACCTGTGTATCTGGATCATTAAGCAACAAATGCTTAAGCATTGCGGGAAACTCTGCGTCAACACAAGTTGAAGCTGATATGTGATACAACTTCAGAACCCCCATAGCTGCTACCATCCTCACATAACTACTATTATCCTTCAACCCTGCACCCAAGGGCCCCACCAAATACTCCACCAGGTTCGTCACTCGTAATGAACACAAGCTC
>Fragaria_Contig5480
TACTGAACATACGGCGATGACTACAAGAAATCCAAACCATTATAAGTTAACAAACAGAATTATATAACTTAACATTATGAGCGGTGGGTTCCCGGTTGTAACGGTCCCCTTCGGGGTAGAGTGGGTGCTCTGTCACCCATCAGACTGTTTCAGAGGAGCTGATATCGCCTAATCTTTGTCAGTAATTTATAAAAAAAATAAAAAAATTATGGCATGATAGAAATAATAAGATGGTCAAAAAAACGAAAGCCATATCAAAGTAGCTTAAACCTTTATAGCTCATAGATGACAGACTGCATAAGGAACGTAGGTGTTATATGATATCCATATTCCATAATACACTTTATAAAACAAGGCAAATAGATTAGTCGCTGTAACGATTTAATCATTACTCGTGACATACATTTGTGCATTTCATGTAACTCTTATATTCTTTCTCAAGCAAAGTCGGTAAGTTCTTTAATAGCTATAACTTGTGACATACTAGACAGATACTTAATGAACCGCTGTACTCATTAACAGGTTGACCAGAGGATATCATATAGCCATCCTTANACTTCATCGCCTTGGCACGTTGTGCCCTGAGCTTTCCACTTACAATAACCTCACATCCTTTTGCGCCACTCTCCA
>Fragaria_Contig5485
TAGCGTGGTCGCGGCCGAGGTACCCCTCTTGACTCCTAGGAAGGTCCCCAAGACATCCGATGAGGTTCTGGATGCTCCATCACTTCGAGATGACCTTTACTTGTATCTGGTGGACTAGTCCTTGCTAAATGTCCTTGCGGTTGGATTAGGAGCCTCGGTTTATTTATGGAACACATCAAACAGCACGGTTAAGAAGACAAAGATCTGAAGGCACGTTCATTGCTCTCCCTGAGTTAATAACAAACATGTTTGGTTTGTCCTATTGTTTGACTTCATGTAAATTTTTGGTGCGGGTGGGTGAAGCCATGGAAGGGTCCATCGATTGCAAGTTCTATATATTTTGAGTTCAGATAAACCAAGTGTAATGAACATGGAGTATTTGAAGCTAAATTTGTGGCAATTTCTGTCTTTCTCATGGCTTATGTTTCCAGAATTGTGAAGAATAATTGACCAATTCTCTTTTAGAGTTGTAAGCTATTTATTTTGGGAATGACTGCCAAATGGTCATT
>Fragaria_Contig5487
TACTGCATGCATAAGTTATCTTTGGGGGAGAGCCTTGAGGGTATTAAGGGCTCCTTTAATTATTAAAAGTGAGTTCCGAGTATCGCATGTAAGATATATGAAGCTTTGATTCTCCTTAAAGAATGTATGTGGACTGAGACTTTCATTTTCCAGTCATCAATTGGTTGTTTTCGCCTTGGTGTTTGCATGTGGAAGAATATTTTAGANCGTGAAGCTTAAGTTCAAATCCAGGTTGTCCATAGTCCGAAATTAAGACTGGAAGCAGTANACAAAAGAAACAAATGTGACAAACAGAGACCACNTGTTTTATTCGTATACAGTTTCGTTTNAGTTGTCTACTTGGATTTTTGGATGGGAACGATACTGACCATGTTTTAGCCATCAGTAGTNGTGTTTATTTTTTAAATACGTGACAGTACTCACAGTCTTCTN
>Fragaria_Contig5490
TACCGTCGTCTTGCATTAGTAAGATTTGGAGTTGTCGGTCTACTTGAGTTTGGGGTAGTTGACCGACTTTTGCTTGGAGTCGTCGGCCTACTTGCAAGAGAACCAGACCGTAGAAGTGGAAACCGATGAGGTGAAACTGTTCGCTTATCTAATTCTTTCTTGGGCATGGTAGATGTAAACGAAAAAACTGCAGATCTTTGAGGTTGTGGAGATGGAGACCGCCCTCTACTGACTGCAGTTGGTGGGGGTTTCACTGATTGTAGCACGAACAGCATTCCGAAACTGATGCCATTCATCTTCATCATCTAAGTTGCATCCTTTGTATGTAGATTTAGTTTTGTTTGCTCCCCCCCATGGTCTCACCAACTGGCAAGATGTACCGCTTGTGGTATTTGGGAGTGTCTATAACTGATGATTGTTGGGAAAGGCCCTCATGATCAATGTATTCTTGACATGTCCTCAGCCTCTGTTCAATGCAAGAAACCCGAAATTCTGTGCCAGAAACTTCATCCACTTTTTCATCCAAGAGATCATTGACCTTATATGTCACAGAACCCAAATGGTCCACCGTATTCACAAGAGCTTTAATGGCATAATCTTTCAATGTTTCTACCACTGTTTGTTTTTGGTCATCATTTGTATAAGAAAGTTCAAAGTACTCTGCCGCGGAGTATAACTGTGATCTCAAATTCTTCAAATCCTTGAGACTATCAGAGAAGAGCAAACTTTGATGCATAGAAACCTCGTCAAAATTAGACGCTACGCCAGGGATAGGCGTAGTCATTGTTCCCATGAAGCCAAAAACTTTATAGAGTGAACTCAGATTTCCCTATGCTCCAGTACTGGTTGTAACAATCGAAAGACATAACATTGAAGTCGACTCCTATGTTTGAATGTTAAATTCAACACCTAAAACTCTGAAAACTCTCAGCCAAATCACCTCCTTGTTCTGCTCTCTGGAAATGCTCTTCTGGAGCTGAAAGCACAACCCAGAAGATCAAAAGGCTCAAAACCCAGTAACCCACTCTCAAAACTCAATTCAAAG
>Fragaria_Contig5492
TACTGAGATTGTTTCGGGAGACATGGTCCAAGCCCGGTAAATGGCATAGGAATTGAAGCCCGCCATCTCAATATCGTAAGGCTTCTATCCTATGTGACGAGCTAGCTGCTCTTCTTGTTAGGAAAAAACACTCTGACCGCAGGGTGTTGCTAAGTATAAAGAAAATAAATTCTAACACTGTGACTATATATAGAAGAACTAACTTACAGAGAGTGAGTGGCCTCCGGGAGAGCCATGAACGCGGTCTTCATCTTGCTGCTAAGTCTTGTTCTATCTACCATCTGATTGCATTTAATAATGCAGGGGTACAAACGAAAATTGATCCCAATTCTGTTAAAGTCACTTGAGGAATGCACAAGAAAAGAGAAGATATAAGTAGGAACATGTATATTACTTCAATTCCTTTAATGAATTTCTCCTATGAGAACAAGAATACACCCATAATCTCCTTAACGATAGTCTAGAGAACATTTTCCTCCATCATCGTCATCAAGCACACCTCCACTTACAGAAGGCCCTTGGGAAAAATTATCATTTGAAGTTGTCTCCAACTGATCGTCGGTCATGAGATCTTTCAAATCATTGTTAACATGCTGCACCCTCCCTGTTATCTCTAAGCACAAGCCTTTGGTTGGGTTCTTGTTTTCCTTCCTACCTTTCACAACAGGCTTGTTCCTAGGGCCTGGATCCACAAAGAGTGGTCGCACTTTAAGATCAGGATTTGGTTTAATCCGGTTCACTTCCCTTTCATCTAGTGGTTTCAACGTTAAGCTTTCGGATTCCAGTTCAGCAAGTTCTTCTTCATTGAAAAGTAATCGAATTCCCGCGGCCG
>Fragaria_Contig5500
TACTTTTCTCATTGACATGGGGGGTTACCATAAACCCATGAGATATTACATAGAAAATCTTCTGCTACAAACTTAAATGAAGCACAAATGAAATTCAGAGAGCTAGAAATACACGAAACAACTACAGAATTGTCCCAAAACAAGGCAAGCCTTCCACTACACCGACCCGACGGGTTGACAATGTGGCAGTAATCATACTTGAGAAGCCTCTTCCAGGCTTTGAGGGTCGTTTCTTGTTGTCGAGTTTCCATAATAAATAACATAGAGGGGCTGTGGCGTTTTCTCAGACGCTTCAAAGATTTCCCAGTCAGGTCAGCCCCTAGACCCTGACAATTCCAAGATAATAGCCTCATGAATGGTCCGTGGCTGCGTCTGGGTAGCCACCGGTGCCATGATCTGAGAACAGCTCTTCAATCTCATTAACCTGGATCGGATTCATACCCACAGTTAGAGGAGCTTCAGGTCCAAAGTCAGGAGTGGCCTGGTTTTAGAAGAAGACTTCCCTCCGAAGTAAAAGAGTTGGGAATGACCTGGAGGGGTTCAGGGAGTACACGGGCCAACTCACCGAATGAGGGGGGGAGGTTTCTTAGAGCATCCACATGGACTGAGAAATTCATTGAGTTGGGAATCATGCTCTGGAGAGATGCAACCGAGAGATCCGTTGCAGAGCTAAGATTGGGGAAATTTTCTGCAATGATATTCTGCATAACCATGAGGCCCTCCGGAGAGTTGAGAGTGTCTCGGAGAATAGATTCACGTTGCTGAGAACTTGACAGAGGAGTGGCTGAGAAAGTAGCAGAGCCTCTCCGGCCACGACCTCGTCCACCTCAACCACGGGGGCGGCCTCTGGCTAAAGAAGGACTTGGATAGCCTTCCTTACGCTCAGAGAGGAGAAGGCTTCGTTGATCTGGGAAGGGGAGAACTCCTAACCCCAACGGATCTGCCAAAACAACTTGCATAACTTCTTCAGGGAGATGAGAGGTCAGAGAGGTCTTTTTTTACTTTTTAGCTTTGTGGTCTTCATCGCATTCAAATTCTTCAGCTAGCCGCTTGAGCCTCAACTGGTCAAGAAAGGAGACAATCCCTGAGACTGCAGGATCGGTCCGCGGGGAAGAGTTCCGATCTAACTTGCAATGGGGGAGAGGAAGAGAGGCTTCAAAATTAGAT
>Fragaria_Contig5512
TACATTTCGTCAGGTGAAATTGCTGGAGATGTAAGTTGAGACTCTTGCTGCTCAGAAAGATTAACATTCAGTGAAGACCGAACTTCAGATACAGAAGTTTCAGCAACGGTCAACTTCCCTCTGTCTATTTTACTATCAAAGAATTGAAAGCTACCATCCTCCTCAGAGTCCGAATTTGAAAAGGTTAAAAATCTATTAGGCGATTCACTGTCCACTCCAGCACAAGATTCATACTTGATGTTTTTTTCCCATTGCATCTACTCTACTGGCAGATGCATCAGCACTTAAATTAGGACCAGTTGTGATGGGCACTCCAGAAGGTAATGTTTTTCCAGCTTTGGTTCCCTTGAAGTAATTTCCTGTCTTACTACAGTGAGAATAAGAGGTAACCAAAACATCTATTGCCCTAGCAACTGTGGCCACAGGTCTCCGTTCTAGAATAACGTCCGTGCTATTGACAAGCACAACTGCTTAACCTTATTTGGGGCTCCAACTTTCCGCCGCTGCAAGAACTCT
>Fragaria_Contig5517
TACAAAAAATGGATCCCATTGATAGTAATTGCTTTAGAATTGACAGTGCTCCTTCTAGTAGGAATTTCCACTCCTCGTGAAGCTTTGTAGTTAGGAGAATGACCTCTGGTGTTCTTAGAGTCTCTCTCTACATTCTCTGCCATATTGTGCTCAAACATTCACTACATCACCTGCTCAGTGCAGCGAAAATTGGGCGAACCTTTTCAAATATTTCATCAACTGTTCCAACTGCATTGATCCTGTGAAGTTTCCCCCTCTGTGTGTAGTAATTGACAATAGGCCAATTCAATTCATCAAACACTTCAAGCCGTTTCTTGATTGTTTCAATATTATCATCGATTCGTCCCTGATTACGATTTAGCACTCGCTTTACCATCTCTTGTTCAGGACAGTCAAAGAAAAGAACAACATCCGGTTCCGCTCCAATAACATGTTCAAATGCCTTGCGGTTCTCCTCACTCCTCGGGAACCCATCAATGAGGAACTTGCAATTATCACTCGCTTCCATCTCCTTTAGAATGAGCTGGACCGTCACTTGAGAGGGAACTATCTTTCCTTCTCTAATCGTTGCAAGAATCACAGAGCCATATGCGCTGTTCGAAGCAATTTCCCTCCTCAGCAGATCCCCTGCACTCACATGAGTGAACCCAAATGCCTCAACTATCTTAGCACATTGAGTACCTCGGCCGCGACCACGCTA
>Fragaria_Contig5521
TACAAAGCAATGGCAACAACAGTAAGATTTAAGGCATTCACAAAATTGACATCCTCAAAAGCACCTCCAACGTCAAAGAATTGGAGATTAGGAGCATCAATGTTGAGATCAGTGAAACCGTCAAAGTTCATCAAAGTAAATCTCTCAAGCAGAGGACATGAAACAATCAGATTCTCAAACACATCTTGGGCCACTGTAACATGCTGAATATCTAAGCTCTTCAAATTCCTAAAGCCCTTGAACGTCGAGGGTGGTTTCAGCAAACAATTGAATAACTCCAGATGAGTCAATTCTTTTAGAGAAAACAAACTAGACGGCATTGTGAAGCGAGCCCCTTTCCAAATCTCAAGCACAAACTCTTTGACAGAGCTTCTTGTGAGATAAAGAATCCAGCGGTCAATGTCACTAGTAGCAAAGAAGTCTCTGTTCGAAAGCTTGAACATGTCTATGGGACCAGTGTGAAGCAAGAGAACATGATCCACAATGTTCACAAAGGTTATCTGGTTCCGAGCAGAGACACAGTGATGATCAAACACAAGACGCCCGAGCGTAGATGATCTGTA
>Fragaria_Contig5532
CCAATAACAAAATTATACGCATCTGTAACTGTATCTTTCCTTGTTCTTTTTCTACTTCTCTCCTCATTGGATCACAGCTATGCTTACAAACTACAATCGTTGCTACTTTCAAATCAGCATCGCGAAATAGCTAACACAAGTATGATTCGAGGTGAAAAGTCACTTGTTTGACAACCCAGATGTGAGATCACTACTTTCAATCATAATAAGGAGAATCTTAAGCGAGATGTAAGATATGATGATTGTGGACTCAGCATCAACCCAACCTTGCTTCCCTTCGTAGTACCTCTTCAGCAAATTTTATCAAAATGGTTGTCCGAGGTCGCTGCTGACCTTCCACTGGTACGAAATGAGCTGTTACCACAGCTGGAAAACCAGCACCTTCCAAAACACCCCTTACAATTCCAGCAACAAAGGCTCCACAATTAAAGGTTCCCATGTCTTTTGGAATTGAAATAAATCTGTTCACAAGGAGTTCCTTCTCACTAATCATGTATTCGTCTTCATGTTCAGTGCCTTTCTCAAGTGAGTCAGCTACCTTTCCAAATAACACCTTCCATACTGTGCTATGCACAAAAGATAGGATACCCAATAATCGTGTCTCCCTTCTGTTTCCCTTATCCCTATGGCAAAGAAGCTCCAGAACTCGAGCTCCAACAGCATAGCCTGCATCTTCCAGCCTTCTTTCTAGCTCAGCAATGTTGTCAACTTGGGTCTGATTGTACTGCACAAGCTCAGAAAACAAGAACGCAAATGCACTCAAACTGACCTCTTGCTTTCCTTTGCTGAGAGGCCTGTCGAGGACGTTGGAGTACTGCTTCATCTTCCCGACTCCGATCATTCTTCTTCTTCTTCTTCTCTTTGATTTTGGGATCCGATTTGGAAAGCACGAGTCTTTCACAAGTTTCAG
>Fragaria_Contig5533
GGCCGCGGGAATTCGATTACATTCCTTCCCGACTCTCCAGTATTCGATATGAAAGAGAGGAAATTGATCAATCTAGTGCTTGCTGAGAATGAGTATAATACAGCATCTGCAAATGCAAGAAGCCACATAAACCTGTTCTCTTATCTCTACTACAGCTTCTGGTCAGATCACTGAAACCTGTTTTTTATCTCTCCTGCTCCAGACAGATCACGGGAGACACTACTTGCAGTCAGAGAAAGGGGGGTGTCACTTGCACCTCTTTATAAATGTAATGATGTAATCTCAAATAGATGTTATGTTGCAATGCAGACTTCTCAGTTTAATCAATACTCATTTACAGCATGGAGCTGGGTGTCACTTGCACCTCTTTATAAATGTAATGATGTAATCTCAAATAGATGTTATGATGCAATGCAGACTTCTCAGTTC
>Fragaria_Contig5537
TTCGAGCGGCCGCCCGGGCAGGTACGAATCGCCAAAACTTGACTTGCTGATACGATCTTGGCAAGCCTCCAAGCAAAACACATCCCAGTTTTATTTACTTCCCAAGCGAGAAGCCGTTTAACAGCTTCATAGTCCTTCAATGACAGCAAAGAAGGAAAAGTGATCCATTCTGGTGGAGATGTCAAGCTTTGTATCGTTGGGAGAACACCGTTTCTGGTTGCACGAGTGAGATGTTCAGGGGGGCCAAAGAAAACACAGGTTGCAGCACTGAAAACTGAGAAGTAGGCTAGTGGAACATCATACTCTTTAGCAATGTCGACGACCCAGTGAGTAAAGAAATCGGCTATAATCCAATCCGGCATTTTATCTGCAATGAACTGCTTGATTGGTGTTTGAAGAAGATCAACTGCGACCTGTAAGTTTGCATACTGTTGTA
>Fragaria_Contig5539
TACTGAATACTCAGATTTAGAACTCCACGTGCTTCAGCCGTGGGACCTCCATGGCTTTTCAGTAATAGTGGAGGTTTTTCGTCCTGAGTGCCTTGGTAGCTAGGATTTGTTGGAGGATAAAAGTATGCAAAGGCAGTTTGACCAGAAACTTCTGTTGGGAACTCAATCAATTCGGGTAGGCTGAAGTAGGACTCATATTTTAAGCAATCAGGTGAAGAAGACCAAATAATCTTGAATTCAACTGCTTTTGATTTTTGATCATCTAATGTCACCTTAGCAACAGACAACGGATGAACTTCTGATGCTCCTTCCACATATAAGCAATTGATCCCCAAAGTAATATTATCAATATCCGTGAAAGGAATATTAAGAAGAGATAATGATCCCTGAACATCATCCACAATTCCAATATATGATTTCCCATTTTGCCTATAGCTGCAAGCAATTAGGTTCTTTTGTTCATGGCTCTCAATAAATTCATAAGAATTGAAGCCAAAAACCCATAGTGGTTTGGAGAATTCAGCATCCAGAGAATAAACTGATATGACTTCATTAGTAGACTCAACCCATTTATAGAGATTCCAAAACCCACTTTTACGGTCAGTAATGAAAAATAGTTCCCCTTTTGAGGACCACTTGGGTTCAATTGGAGACTCCTTGATTGCAGGATCAGAGCCAGAAACACAGACTCGTTTCGTGACGTCTCCTTTCTCAGATATATACCCAACCCAAAGTTGAGACCTATCCCATGGCATGTTAGGATGGCACCATTCAATCCATGCGAACCGATCTCCTTTGGGATCCAAACGCGGGAAAGCATAGAAGTCACTTCCGCCTACGAGTGTTTCTGATTCCTGAATGCCATTTCCATCTAGCCGTACCGTGACAATTGTTGTAATCGAATTGATGCTGCTTTCGCGACAATCTTCCCTGACGGTGATAAAACGATTAAAACGTGCATCAAATACCCCATCAGCATAACTAACAACCGGTCCACCATAGTCCGGAGTGAGCGGCACTGGTGAAGAATCTTTGGAACTTAAAGACTGCTTGTAAAGGCGTTGATCCTTATAGTTAGAGAAGATAACTGTATCTCCTGAAACACGGAAGGCGCCACCGCCGTACTCCTGCGCCAGAGATCGAACCGCATAATCCTTCGGCGTAATATCGACCGGTTCGTCTTCCGGTCTCTCCGGTTCCCTCACCAGAACCGCTCGCCCGGATTCCGACGGACGAGACTCTAGCCAGATGAGGCGGCCGCGGGAATCGACGGCGGTGCCTCCGAGACGCTTGGAGGCGCCGGAGACAACATCGGCGGTGATCGGGGACTTCCAGGAGCCGAAAGGAGCTGCGATTTTCTTGGATTCCGGCGGAGAAGATGACGCCATTTTGTTGCGGTGGTGAGTTTTGGCTGGGACTGTGGCGATGAGCCTGAGTCGTTTACTGATACAGTGGAAGTGATAAGACGAAGAAGAAGAACAAGT
>Fragaria_Contig5547
TACTAACTATTACAAGATACCACATCAACAGAAGCTTTTCTCTCAATTTAGAATCTCATATGTCTTAGAGGCATACAATCAAGCATACACAAATTATGAACCTCTAATATGCCTTAGCCCTGACCGCTGCGGGCGGGTTGTAGGAAACCCAATGAAGCCATTGCCAGCACTATCAGTAGCACAAAGTGTAGATGAGTGGTGCTATTACAAGCTACCATCCTAATATCTGCACAAAGTGTAGATGAACAGTACAAGACCAGCAGACTTAAATATGGTAGACAGAGGAATCCCATACTTTCCTGAACCAAACAGACCTTTCAAAAATGGCCACAAGCATACCACCAACAAAACACTGCACATGGTCTCCAAAGAGCCGGATCCCACCCCATCACGCGCTGGTAATTGAAGCCCCAACAAAGCGGTGGCCAGTGCTGTTAATTGCAGAAGCAAAACTGCTGTGGGAGGTATGAAAATTGGGGACTGGTCAAAGGTGAATTTTCCGGCTTCAGTATCTTCAGTGCCTTCATCACTTGAAGTAGATTGCTCCTTTCGTGTTACTTCAAAG
>Fragaria_Contig5572
TTGGCTCTGTTTTTTATCTCTACAACAATCCTTCAATCACTATAAAGTCCCAGAGCTTTTGTCACTCCGATCATTCCGACATCTGCTTCCTCCTCGCTCTCTGATTTGCCGGGAATCTCATTTCCTTTTACTCTCATTTTCCGGTATAAAATCGTGTACTACACAAAAGCAAACTCGGATATTCCCGACTCTTTCTGCTCAGCTTATCTTTCCTTTCGCAAATTTCGCTTCCTGGGTTTGATTTCGGCTTATCGTCTGATTGAAGTGTCGTGACCTTTGATCACAGAGAAGAGTTTGCGTGTGCGTGTCGACCGTTTGACTTTCCTTAAAGGTTAGTTAACAAAACAGAAACAGGAGAGAGAAAAAAGAGTGACCGTTTGTTTGCCCGGAGACTTGGCCGGAAATATAAATATCTCGGGTGTACGTAAAGGGAATTGGTAACGTTGTTGCCAACGAAGACTCTCTGTAAGAGAAGACTGAGTAGTCCCTTTGAACTACCTCTTCCTCCTCCCCCGTGATTTTTTCGTCAAAAAATAGAAGTCTTTCTTCCTTCTTCTTCTTCTTCTTCTTTGCCAACGTAGGCCCATTTCACTTCTGTCTTCAAAGAGAAATCAAATCCCGACAATCAGTCTCTCTCTCTCTCTCTCTCTCTCTCTCTCTCCTCCTCCTCCTCCTCCTCTG
>Fragaria_Contig5666
TTGGCTGACCTTCTTTTCTGATTAGAAATCGAACCTTAGCCTGACTCCTCAAATAGGATTTCGCCCCTTTCACAGTTGCAGCCTTGATGCCAAAATCAAGAACAATCTGGGTGAGTTCAGATTTGGTGTATGTTTCTGAGTTCAATTTGCTATTTATCTTGAGTTATTGACCCTTCAATCTATCTAGTCCCTTCATTTTAGTTTCTAGAAATAAGGAATACAAAATATCATAGATTCAGAAAAAAGAGAAAGGAATTCTTGACAATAATTCTTATCTAGAACTTGTTATAGTTTAGTTAAGATTAGACAGAACATGCATTGAAACCTCACCAACAACAATGTGAGTGGTAGGAACCACCCTTGTTCGATCTAGCTAGCTTCTTCAATTATCAGAAGCCAAAGCAATTATATCATATGCATATTATTACAAAACATGCACTAAAGCTTCTTCGTATGCATATTATCCCATTTATTGATCTAGTGTTTGAATTGGTTTTTGA
>Fragaria_Contig5675
TTGGTGCTTATGTCAGCTCCGGAGTTTACCAACAATATGCAGGAAAATCATAGGAAGCTTACAACGGCTCTGTTGGAGAGAGCTAAAGACATCTGTGCTAGTCATGGGGTAAGCTCAAGCTCTTAAGTGATTCCTTCCTAAAAGCAGAATGTTATTTTTTTTATTTTGTCTGCAATACTGTAATTTGATTCTTAAATTCGATTAGTGATTTATGTTCTTCATATTTCGTATAACTTATGATTGTTTTGATTTAGGTCCTTCTGAATCAGGATATGGTATATACTTGTCTTAGGCTCTTACCACTTATAGTATCACTTAGCATTTCTTAAGGGTTAAGTGCTTAAAAGTTTACAATTACTTGGGGATGGTTGGTTGCTAATACATAACTTAGGACCATAACAACATGGTCCAAGATTAATTTCAGAGTTCCTCATTTAAGATTTTGGACAGGTGACTGCAAAGACAGTTACAGAGATAGGGGATGCTAAAACAGCCATATGTGCTGCAGTTCTAAAACACAATGTCAAGCTGCTTGTTCTTGGCGAGCGTGGACTTGGAAAAATCAAAAGGNAATTAG
>Fragaria_Contig5718
GAAGTTAGAACTCCAACATAANGCTCCTTTAATGTCAAGTATATGACGGGATATCTAGAGTGAAGGACATAAAATACTCGTGTCCCAGATGAGTCTTTCAAANCAGTGTTCGCGTGATCAGAATATTCATGGCAAGCAGCTTTGTAGCNGTGTGATCATTNTGCTTCAAGAAGAATTGATGAGTAAGGAGCCATGTTGTAAGTGCCTCCAATGCCCGGGACACCATCAAGCACACAGTCATTGGGAGACTCAAGATTAGTGTCGACCACACGGAAACCACTTCCTCGTTCCTGGTGGCGCGGGGATTGGAACTTCAATAAAATAATCATGAGCATTGAACGGCTATATAGATGTCTCCTCCATTATTGTCATGAAANGTAAATGCAAGAAACTTGCTCTCATAGNTGTCCCAGTTGCCTTCATGCCATGTCACATCACTTTTCTCAAGAAATGTACCACGACCAAACACATGATGTGTTTTTCGATAGTTTATCACCTCCTTGAAAAACCTGAAGTGATTATTCTTCCGTGATTCCAACTGTCCCCACTGGAAATGGTTAATAGCAGTATCGTGTCCATAACTGTTGTTATTTCCATATCTAGTATGCCCATATTCATCTCCCATCAGCATCATTGGTGTTCCCTGAGAGATCATTAATGCCAGATGAAAGTTTTTCATTTGCCGGGAGCGTATAGCTTTAATAGTAGAATCATCAGTTTCTCCTTCATAACCACAATTCCAGCTCAGATTATCATTGTTTCCATCATTTCCTCCTTCTCCATTAGCATCATTGTGCTTGAAATTGTATGAAACGAGATCATATAGTGTGAACCCATCATGCGCAATGATAAAATTAATACTGTG
>Fragaria_Contig5721
CATAAAGCACAACTGAGAATTTTATTTATTATGATAGAAAGCATACAACAAAGAGGGGAGATACAGAGTTCATTACATAAAAAGTTGCAGAGTACAGTCCAAGAACAATGAAGCCTGAAAAACAGGGGCATGGTAAAAAAAACAATCCTCCCGGAAAGGAAAAGGATCGTCCAAGGCAGACATACTGCTGCCAAGGCCAAAACCCCCAAAAACAAGGCTTCACAAACTTGGACCACGAAAAGCAACTGTATAGAAGACTCTGGATGACTACTGAACTCTGATCCACCCTCTGAGGTAAACAAAGACCCAACCATCACGTCCGGAAAGCAAGTTTAAGAAAAAACGTGACCGACTCGGTAAAATGACAAATGACAAATGACAGACTTAGAACTAGATATAGGAAGCCTAAAAGTGCTTGGTCTGAGCATTAGACAACAACCAAGCAAAAAGATGGGCTCCTCCTACACCTAGCACTACAAAACCAGGACTACTGGAAACGGTAAAGATAGCCTAGATCAAGAGCCCGGTAGCAGTACGCTCAGGGATATAAATGACAAAAGGGAAGGGACAGACCCTTTGCCAATAGCCAAAACTCTGGGAACAGATCTCCGATGATAGGAAACCTGCAGAAAAGGAGTATATGGCCATTCTCCCT
>Fragaria_Contig5750
CCCTTCAAATGAAGGGCCTGGGAATATATATTCTTCATTATCAACGTCATCTGCAAGTCATAATCCATCGAAAGAGAAAACCAGCTCAGAGAGCTCTTAACTGTTGCTCGGAGATTTCGGTTTCTCTTTTGCAGTGGCCGTCACACATTAAGGTTCGGTGATAGCTCTGCTGCTGAAATTAATGGCCATTTGTTATGTCATCAAGATTCTCTTTTCTATGTTGATGAATTGATTTCCTGTGATTTATCTCCTCCCTGAGGCACTTCAAGATTGAATCATAATGTAGAATAGCAATAAGTCTTCGCCTCGTTTCTTTTGGTGGTTGTCTGCCACGCTTAACCACAGGCAACTGCTTGATATCTTTGGCCTCCATTAGCTCTTTTGCCATTAATAAACCCGTGTCAGGATAACAGGTTAATAGACCTCGGGTTCGCCCGTGAAAGCTGATTTCTCGAGTACATATAGAGGAAACAAGACAGGTATTGTCATCCAGAAATCTA
>Fragaria_Contig5800
AAGNCCAAAAGNCCATGGGNAATGCCCAATTGGGGGGCCATTTGGATCTCAAATAATGCCAATATAGGTATGCAGCTACCTAACCAAATTAGGATGCCATCAGCTTGACAACTCCAAGTCTCCAATACCATTCTGAATGTGACCTGTACAAGTAGGCTGTTACAATTCTGTCATAATGCAACTAGTTACCAAACTCTGAAACTGACTACTTAAAGCGAGCCAATCCTCTCGCGGACTCGCCATCCATCTCTTTCCTCAACTGTGCTGTAGAACTATGGAATGTGGATCCACCACAACAGATTCATAAAGAGAGTTCCATGTTCCGAATGTTCTGCAATGCACCATTCTTGTGATAAACACGTTGCAATGAGTACAAAACCCCTTTCCATCGTTCCCAATCTGCCCTCTACTAAGAACTGGTTCAGGGTGGTGAGTTTCAGCGTTGGGAACTTTGATGTATATCAGTTGAAATCAAGTATTGGATGCATGATCCATATTCCATCCTCTTCCAAATAACTCTAATTGAAGTTCAGATGCTTGGACGAGATGTTCTTGACTCAGCTCCATCCTCGGTCAGTATGATCAACCCAAAAGATCATACTCTGATAATCTGATTCCTTTTCTGAATGCATCAAGCTTCAACATGAGCAGAACAAGTAGCCTGGTGTGATTCCCGTCAATAGATAAGAGGAGATGCTCAGCTGCTTGACTAAGGTA
>Fragaria_Contig5805
CCCGCCAATGGTATTTNGGCCCNAGAAAGTNGGGNGAAGTAAANTGGGAGGATTNGAANAAATNGCCAAGTCCCTAAAAAATGTTAGACCCTTCCCCCATATNAGACNGGGGAAATCTTTTTGGCTCTGGAATAAGAAAGAATGAAAAGTCCCCAAGCCAAAGGATAAAACCATGAAGGTGAAGAGGGTTTCACTGATGTAGGCTCTCTCTTCCCCCAGCTCCGGAAGAAGAAAGAAACCAGCATCCTGCAGTGTTGGCCCTGGACGATGTATATAATGAACTCCTCGAGCTGCTAGACCATGTATGTACTGACCAACAATACCAGCAAGAAGATACTTCCAATTCGCCGCAAGTAAATTGATCTCGGTAACTACCTCAGCGCAAATTCTCTTCCAAAGCTTGGACGACTCACGGCCAATGTAAAGCGTCATCTTCTCAATCTTGTTGCGGTTACGATTACACGTTCAAGCACAACTTCCATATTACTTCACAAAGTCAACCTAGCCATCATTCCCTGATCCTCTCTCTCACCAAAACGCCTTCGTCTAAACGGATCAAAGAGATCTAAAACCGGTGGCTGCTGCCGAATCGTTTCAAATTTTGATAAATCAGAAAACGGAAAAGAGAAAAAGCGCGTTTTGGAATAACGAGAATTTGATTCGTTCTTAGATTTTATGAATGGGGAATGGGTGGGGGTCTTCTCTCTCTCTCTGGGGCTGTCTAGTAGTGTTGGACCAGAACGCGAGTTCAACACGGGGGCG
>Fragaria_Contig5835
GGGTGTAAAACACCCAAAAACTAGAGGCTGAGAGCAAAAGTCGAAGATGCATCCCTGTCCGGCGGCGTGCTCTCTCACCGTCGTCGGACAGGCCTTGTCGGCCCCGTGTGGGTTCAGAATAAACCAGCTTCCCCTATTGAGATCCTTGATCGTGATGGGGAACTTTTGGTGGCGGTTTGCAGGGTGAGGAAGGGTGAAGGCAGGGCTCTGCTTGGATGTTGGTTCTCCCATTGTTGGTCCGATCGACGGAGGGGATGGGATGCGCTGCAATGGTGGTGGCTGGGAATTGGAGAGATTGTGGCGGCGCGGCTAGGCTTCGATCAGATCACTCCGAACGGGTTAAGATCTTTTCGATCTGGTCTGGAAGTGAGGTTGCAGAGCAAGGGTTGCGTTCTTCTGCGCGAGGGGGATGGCAAAGTGGGTTGGGCGCTCCGGCGATGCAGACCCGGCCGAGTAGGTGGTGAACCATCGGCGACGGCCGGTGATGGGATTGACCAGGTTCGGCGAGCACCGTGTTTTCTTCTTGATTCTTCTGTGGAAGATTGGGCCTTGTCTCTTTATTTGGGCTTGGCTGTGGTATTTTGTTTTTTAGTTGTAATTTATTTTAAGTTTACAATAAGTCCTGATCTCTATCTGATCTGGATACGTGGGTTACATCCCGGTTTGTGCGATTTGCGTACCATGTTTTCTCTTGGAAGGCGGCGAGTTTCTTGTTTCGTCAAATGGTCGCAACCTCTCAGTGGCAAGATGAAATTCAGTGTCACTGGTAATCTATTCCAGTGGCAACATAGTAGGAAAGCTGTTAGACATAGTAACTTATGGCTCTGAACGAGCATTGTCTTTCTGGTATGTCACCAAAATTGTAAAGCAAATGGAGTAGCCACTGATGCACTCCTTGCTAAATGGGGGTTTGNTAGAATGCATAGGATTGAGAACTCTTGATATTATTTCGGGCTGTTCAGGCATATGGGANTTANGGNTTTATGTCCCCCCTTGNATTCTGCTATTTCGTTAATGGTTANGCATGGGGGCGGNCGTTTTANCCCATTTTCAAANAAAAANNAAAAAANCC
>Fragaria_Contig5845
GGATAGAAACTTCACAGTACGTGAGTATATTGAAAATTTCTATAGCAAAGGTTTGGATAACAAATCTCTTATCGAAAAAATCACTATACAAAAGCTCAACTAGAGAAAAAATGGAATCTAAAAGTGCATAATCTACTGCATCAACAAGGGTAACGAAATAATTTGAGTGTATTACATTGTTAAAAGTAAACGTGATATTAGTTCTTTGAAAAAATAAATTGGAGCTAGGTTCTTTAAGTAAGGTTGTTCAAATGCCTTTTTTGAAGGTATGAATATATGGAAGCTCGAAATTTACC
>Fragaria_Contig5847
GTAAACAGGAAGACCNTTTTATTTGNCCAGTGCTTTGGCATGTTTNTANAAAGANCATGTGTNCNATAGATGTTGTTTTTTAGTGAACTCAAAGCTGTTACCAAATGAGTNGTCAACATGGGTTTGGGTTGCGAAGTGCATTATTGTATCAATGGACTCGGTGAGAAGGATGAAGTTGACAAGATCAGCACTTCCAATGTCTCCCTTGATAAATTTGAAGTTTGGGGATGACCTTGAGGGATGAAGGTTCTTCAAATTTGAACAGTAATCAAGCTTGTCAAGGACGACAATGTTGTACTCAGGGTAGTTTCTGATAAGCCGATTGCAAACATGGGATGCAATGAAACCAGCAGCTCCAGTAATGAGGATGTTCTTTGGTTTATACGTGGTAGCCATATCTGAAAGAGTTCAGTTACAAGTTGTGGGTGGGAGTGGATCTTGGTGCCCAAATTGGTTGCAGGCTTTGTGGGTTTAATGGTGGTAAAAAATTTAGGACAATAGAGAAGAAGAAGAAGAGAAAAGACTGGAAAAGAAAAGAAGGGGATTTGAGTGTCCCCGCGTACCTCGGCCGCGACCACGCTA
>Fragaria_Contig5854
GCCAACTGAAGTTGCTTATATACAGGAAATGATGATTCTTGGTCATGCATAGAAAAACCTTTTCAAAGGCATGATATGATCCTCATCCCCTCAAGTTTTTGTTTCTGTTGCACTGACATTCCAGATAAGAAATTTTCAATAACTACTCAGATACTTTATGAACCGTAATAGAATGTCCTCTTCAAATTCAGGTTACAGAATTCCTCTATTTACATAATGCGGCCTATATCGTAGACACAGCAGACGCTACTACATTGAAGCTTGAAGCATTAAGAATGGCATCGGAGTTTTCATGCTGATGCGATGCTAATTTGATACCCAGGTTGGAGTACCTTAGTCAAGCAGCTGAGCATCTCCTCTTATCTCTTGACGGGAATCGCACCAGGCTACTTGTTCTGCCCATGTTGAAGCTTGATGCATTCAGAAAAGGCATCAGACTATCAGAGTATGATCTTTTGGGTTGATCAGTATGACTGAGGATGGAGCTGAGTCAAGAACATCTCGTCCAAGCGTCTGGACTTCTATTAGAGTTATTTGGAAGGTATGCAAGGTTGCCACAATGACTTGTGACCGGAGAAAGTTAGACTCGGGACTGTTCCTTTGGTCACTAGATCCCGCTGCAGTGCTACCTTGTGTGTCATACTGTTTTAACTTCTAATAGGAAGTCTTTTGCAAAGGATGGGGTAGGGGGGATCATGCATTCCAATACTTGATTTTCACTGAATCTACATCAGGTTCCCAAGGCTGAAACTCCCCCCCCTGGACCCAGTTCTTAGTAGAGCTATGGCACATAAAAATCTTTGGGTAATCACAAGAAATGA
>Fragaria_Contig5902
AGTAAACAGAGCCAATTTGCAGAATTAACATGCTCGTGTGAAGTGATGTTAATGTATTCTATCATGTTCCCAGTGGGCTGATTGCTGATGCTTGGTTTTACTTTTCACTAGCTTTGAGTAGGAGGTGTGATTATTGATGTCTTGTAAGTTCTAATGGTTATGGAGAGTGATTTGTGGAGTTTAGTCATAAGTTGGAGGAGTGCCCAGTTATGGATATGAGCCTGGCCCTTGTGTATAAATCGATTGTTCACATAATGCTTTCCTAGTATGCAATCTTACCATTTGGTC
>Fragaria_Contig5935
CAGAAGCTCTGTTCGAAACCCATTACGGATTTGAAGTGAAAGATTGAGAAAAGCTGGTTAATTTGAGTTTTCCGATCGAAGAAGACGAAGGTGGTCGAGATTCGTTTCAGGGTTTATTACTTCTTGGTCTGAATTGAATTTGAGGGAGATGGCAGAGGAGACATTAACGCAGAGTAATGACACTAGTGCTTCAGATCATAAAACTCCAAGTGTTGTGTTGGATATTGAAAGCCTAGCACAATCCTCAGATTTCTGCTCAGGGAGCCCCAAAATGACTGTAAATAGCATTCTCTTCATTGTCTATCTCGGAAGTCCTTCTCACAGTGTATCTTGCCAGCAAACTTTCGTTTACTTCCCTTAGGTTTCTCATTAGTTTACCTTAGTTTGCTTCTTTTCCTCTTAGAGGGCACTCTCGCGGAAATGGTCCGTATCGAGCAGAGAGATCAATTAGTACTGATCAGGAGGGAAGACACTGATCATGAATCAACAAAGAAACTTGGAGTGGAAGTGAACTCTCAGGAGCCCTTGAAGCAGCCGTGGATCACCGCAAAATCATTGCGNCAACCTCACTACCTTTAATGGGCACTAATCTGCTTGGACNCANGGGATNGGNCGGACAAGAAGGTTAATCCTTTATGACCNTAACCCTCGAAAAA
>Fragaria_Contig5938
CTTAAATCTTTCATCTCCAGATTTTGAAGTCCCGGTCTTTCTGAAAAACAACATGAGTTGATATGCTCATTTTAGTCCCCGTTCGGTATGTATGGAAAGAAATGTGGCCTGGTTCTCCCCAACTGCAAGGAAGCTAGTAACTGTACTTTTTCCATCTCTTGGTTTCTTATAATTTTCGACATGTACGAAGAACGATCGATAAGCTTGTAAGTTGCATACTTGTCCTTCTAACCATGGTTTTGGCATGGGTGAAATATGCAGCAGGAGGCAAAGTGATTTAAACCAAAAGATAATACTAAGATCATAAACTGCTAATTTCTACGCAGTTATGATTACATTATTTCATTG
>Fragaria_Contig5948
CTTATACGACCACTTTGCTTGGAGCCATCACCTGAATCAAATGGACATCATCCACCTGTTGCTATTCCACCCCCACCTGCCAAGCACATTGAGAGGGAAAGATACTTCCAGGAAACCAAAGTGGATGGCTCTAGTTTGGATGGCCACGTCAGAGGCCTCTCATTACACAGTCGCAATGCAAGTAGCTCTCTCAGTGGAAGCATGGATTTGAGTGACTGACTGTCTTACTAAGGGGTCATGTCTTGTGTGCTTAGTATGTTTCATTGTTCTTTAGCAGTTGATATGGTNGTCGGCTTCAGATTGGGTAGTTCTATTGGTGTTGTGGACAAGTTGGAAATATGCTGAAGCNTTCTGTATTAGAGTCATGCTTCATATGTGATCTTGTGTCCTGACCTCAGGTTTTGTGTTTNCTAAGCTTGACCCTTTTATATATGATAGAGGACTGTACAGAGAATTTAAGAGGCTAATTTNTATTCAATTTATTTGACACAATGTCTGTGTTTTGCATTTGGGCAATGACTCCCAAAATCTNGTATCAAGTGAGTTCTAATCATCCCATATAAAGATCAAATCAAGTCTCTTCTCAATCTCCNAACAGATTAAGTTGGAGCAAGAGCCAACATTGAAGCCN
>Fragaria_Contig5961
GGACATTGTTTTGCACAAGATGACCATTGGTTTTAAATTATAAACCCTTCCTGGCTGGTTATAGCAATATTCCAAAAGGATGTAANAATACAAAGGTAAGGTGTCTGCTGATTGTCTTAGACCTGAACCTTGCNTGGATTTCCCATNCAAATAGTTTGCCTAGTTGTTGACACNTGTCAGATTGTATTATATCCAGCAGAAGTATGTNGGATAATCCCTCATTGTTTGTTTTCATTTTTTGTAATTGTTCTTTTTCATCTTGTATGTTTTGTCACCCTTCCCAGTTTGGGCCCTCAAGGATGCTTGAACTTAATTATTAGTGGACGATTTCCTTTTTATC
>Fragaria_Contig5976
AGAAAAGTACGAAGATTTTATTAATAACTTAGACAATAACATAAAAGACTTGCACATACAATACAACAAACTCTACAAGATACAAGCTCTTTCAACACCTATACCTGTGTAGGCCTAATCTATGTATGCGGTGTATTGAAGGAAACTAAACAAAGGCAAGTATCTAACCCAATCTACCCAAACCTAATTATCAACCCACACAGAAATCCCAGAAAACTAAGAACTGATTACCTAATTACCCAGAAACATTATCGAAACCTAAAACTACCCACTGGAACCATTATCACTAATGCTGCTGCACATCTAAACCCAGAAAAGATGAAAAAGCGTCTGCTGTTAGGTCGAATTGCAAGCTCATCGACTTTCCCTTTGAAAAAATAAGGGGAAATGCCGAGAATCATAAACCCGATCGTTTAGCTAGCTAATATGTAAAACCCAGGAACAACGGCTGCACATGCGTAAGTGTATAATCAAACCGGACCAAAAACGAACCACCGGGACCGGGTCGGACTAAGATAAATTAAGGCAAAGCTTGAGTATCTTGCTGGGCGGCTTCATCGATGTTCGAAACCACCGCCCCCTTCTTTGCGAAGAAAGAAGGAAGTG
>Fragaria_Contig6006
CAGACAAAGTCATTGGGTGAAAATTNTTATTTAAGTGAAAAAGCTTCCAGTANNAAAAGGAATGCAAGTTAAGAANCAGATCAAAAGGGTTTCTTGTTACTACTACAATATTTAACTTCAAAGAAGCTAGCTTATTCAAAGGGCTAAAACCTACAAGTACAAGCCATTTTGTTATTTTCTGGCTTTTTAACACTTACCAGCAATTTTCCAAAGCGCTTGTTTTATCATCCCCACCGGTGCGATTGCTGATCCTCGAAACTTTGATTTAAGGCTCAATGTGAGAACATCATTGAGGGTGGATGATTGCACTGAGTGAGCATCCAAGTACAGACTGTTAACAGCATCCATTATATCAAGCAAGATGTATTCCCTATAAGGGCATTTCATCTCTATCAGAACCTCCTGCTCTTTTACACTGACATTCACATCGAGTGGTAAGCTTTCTGTGGAGACAAGCCTATTAAGTTCCGGGTCAGTTTCATCAATGTCACAGGCCTTCCGCTTGTTTATCGAAGGCTTTTTAGCATTGCCAGTCTTTGTTTTGTTATCTGATGCCTTCTCTACCCTATCTAGGAAC
>Fragaria_Contig6019
ACACTAAAACACATAGCTCACAGATGAACCAGCTGGAAACAGAAAATTGATGAGCAATAAGAGGCTAATCTTCTGTCACAAAACTTGCTAATCCTAACACTGTTTGCAGCAAAAGGTAAGAATCTGAAGAAGCAGGATAAATTCCTTAAGATCTTGATTCTAATCGTGGACTAACTTCTCTGCACTGCTCTGTTGATTGGCTCTTGGAAATATTGAAGTGAAATTAAAATCGCTTCCTCTGTTCGTATTGTTCGACTCCCCTGATGCGGACATGTGTTTAAATATATATCAAACACCTCCCGAACATTCTTTTCCTTTAAGTTATGATCCTCTTCAATGCTCTCTTCCAAGCCAGCAAGTCCACCAAAAGCAATCAATAGATGCCTGAACGTAGGTATAGTGAGATCAGAG
>Fragaria_Contig6023
ACATTTTAATTGTGTATAAGGCTTTTAGAACACGGATGGGTTCAGAATGGCGCTAACAGGGAAACAAAAAGAAAATAAGTGCAGAAACAAAGAAAAATCTCAGACAAAATGATCTATACCACCACCAGATCAATGATCAATCCACAGGGACAATTATCAGGGATTTACTTCAAGTCGAGGTTCGAAACAAAAACCAGTAAAGAGCTGGAGAGGGAACCTCTTGGTTACCGGGCACTTCTGTGACCATCTCCAATGTTTCAAGCGCATGTCAAACAGAAGAAGAGCCGGACCTCCATAACTCTGGATGTAAATGAGATCATCTACACCACTGCTAGCAAAAACTTCATCGAATTCTCCAAATCCTTGGAAATACTTGTGAGGCATACGGGCAATCTCTTGCCACACCCTCCCATTTAGGACCCATATACCAATCCCCTTAATTATGTCAGGGCGATCTAGTTTCCCAATTCCTCCCACCATAACCAGCTTCTCCCTCAAGTTCATTAGACGGCCACATGTAAGAGCACAAG
>Fragaria_Contig6025
ACTCGACACATTCGTCCATGTATCTATCATGGAGTTCCTTGTCTCTAAATAACTCTCTATATTCTTTAGCTCCATCCCTGTATGGCTTCCCCTCCTCATGCACCACAACCAAATTCACAGACCTCGCCAACTCGTCCCTTGTAAACCATCCACTCTCTTCGTCTCTGGAGACCTCAATCCCAGTCTTCTTGTTCCATAACCTAGCAATTAGTCCTTGATCATACATAAACGGCAGCATGATCAGAGGACGCCCATGTTGGAGTGCTTCAATCAGAGAACTCCAACCGCAATGACTCAAGAAACCTCCGACAGACTCGTTGGCTAAAATTTTCCGCTGAGGAGCCCAAGTGGTCCAAACAAGCCCACGACCATTGGTTCGGTCCTCGAACCCATCTGGTAACTTAACCGA
>Fragaria_Contig6026
GTCCAGGGACGTATTTCCTTGGTGTAAATCATATTAAATGATCTTGCAGTTTCTAGAAAAGATTCCAAGTGTGATCGCAATCTGGATTCTACCTCTGCATACTCCTCATCTGGGTTGTAAGCATGCTTTGACGCCAAATCATCAACCTTTTGTTGAAGACTTGAGAGTATCTTTGCTTGTTCTGTAAGCTTTTGTTCCAGCTCAGAAACATCATGCAGTGGATATATGGACTGAATCTGAACATCAGCTGGAAACAACTTGCACTCTTCGGAAAATATTTGAGATTG
>Fragaria_Contig6027
CAGGTACTAGTAATAATGTCATTAGAGCATATCTCTGATCCAAAACTGCAACCGGTATTAAAACAATAAAACAAGGGGAAAATGATAACTCTGTTGACACCATCTTCGCATCTCGCATTCTCCAGTCTATCAAACACGAAATGAAACAACAAAGTTCTTTTCCAACAAAGCATAAGTCTACATTCTTTGCAAGACATTCCTGAATTACTTAGCGCCTTTGGGTCTTTCCATTTGAGCGTTTTCCAGAGAACAAATGCTTTGGTTTCATATTGGGAATAACTCTATCTGCCTCTCCACGTCTAGCATTCTTGTTTCTGTTCTTCACAGATTTCCGGGCCTTGTCTAGTGCTTTAGACTTTTGATCAGAGTCCTTAAAGCCATCACCAGGGACAACATCAGTAGGCGGTCTTGATCTA
>Fragaria_Contig6029
ACACATTTTCTTGATATCTCTGGTGGATTATGAAATACAAAAATATCTGGGAAATAAAAGGTATGAATTATCGAATTCACAGGATCCAAACAGCTTGAGGGTGAAGAGCCTTCAAGAAGTGGCACGTAAGTCATGATCAAGATGGCAGCTATCAGAGTTGGTGTTTTCATTTGAGACACACTAGCTTTCGCCCACAGATTATGTTGACTAGACATCCTCGACGTGGCTTTTTCTTTTTCTCCTTTTGCTTCTGTGGTGGCTTGATAACCACTCTGATAGCAGCATCAAAAACTGCTTTCACATTCTGCTGAGTTTTTGAGCTGCATTCTATATAATATGCAGCACCAATCTGTTTCCGCAGCTCCTCTCCCTGTGCAGTCGTAACAGGT
>Fragaria_Contig6034
ACAGAGGGTGGTGCGGCCACTGAGTTGGATGCATAAAAAGGATCATGAATTGGTTGTTGCATCATGCCACCGTTCATGGGAACCTGCTCCCATGGGTTGTAGCTTACATTTTGATTGTTTCTTCTAATTGCATCATCATATAGGCTGTCTAGTGTAAGCAAGTCCAACCCTCCCGCCAGTTTGCTAGCAGCTGTAGCACTCTCATTTGAGCTTGGGGCTGTAACAAGTGCCAATTCCCAACCTGTTCCATTTGCTTGAGGTTGAGCCGTAGGTTGATCAGAAACTGGAACAATAGCTAAAGCCATGGCATTCTTCTCATCTAATGCTGCAGTGTCTGGAACAGGAT
>Fragaria_Contig6035
ACTGAGCACAGTCTAATGAAGACAGCAGCACATACTCAATAAAGCAAAAGTGAGGCACTCAGTCCACAAGCAAGCATAACTGGGTAATGAACTCTGATTTAAGTCAACTCTGGAATATCAGAAACATCACCACACTTCTTTCCAGATGGAGAGGAAGTGATTGGAGAATAGAGAAAGACGAAGACGAAGTTGAGGGCTGCTGTTGGAAATAGTCACGGCCTCCTTCATGGAAAACTCGCTACACAAATTCTTCTCGATGCCCAGAATTTCACCAAGCGCCAAAAGGTATGTCACCAAATTGTGCCGCCGCGATAATATCTCAGACCAAAGCGCGATCTCGTCT
>Fragaria_Contig6038
ACGGCATGGCTTGTCACGTAAGCTTTGGTTTCACTGTCATCAAGAAGAGCTGCATCTGACTGAAAGAGACCCCTTCTCTTGGCCACAAGAGTATAGTAAGAACCGTCAAATGTCTTGAAACTCCCAGGATCCATCTCAACGAGAGTAGTTTGGTCGTTGGGCTTGCATTTCATCTTCAACTTTGCAATGTAGTTGCTATCCAAGGTGGGATCGGTATCGTTTACGTTCTTTCCGGTGAAGTTATAAAGACGGTTGGTGAAGGAAGAGCAGTGAGATGTCCCGATGGTGTGACTCCCTGATAGTAC
>Fragaria_Contig6039
ACATGCACCTAAATCTTTGAAGGGAAGTTAGGACCTTTCCCATTTTGAAGTCACAAGGTCTTAGGCTGCTTGATGTAATATTTGAAGTTACCATACAATTCCGACATGTCCACCTCCTTGGACTATAACAAATGTGAATAAGAAGTCTCTCATCCCAATCATTTTCAGAAAGTGGGGCTGCTTTGGCAACTCCCATTACAGTCTGGCAAAGCACAATGTTTGAATTCTTGAATGCATTTTCGCTAATCCAAACGTAAATCCCAACCACCTTCATGCCTCCCACCAACATTCTCGACACCTGGCGAGCATGTTCGGCGACCCAATCCTTGTCAATAGAAACCGACTGGGAATCAGAGGACTGAGATTTGGGCTTGGGCCCCTTCCGCTTGTCGGGCTCGACCAGGGAAC
>Fragaria_Contig6040
ACTTGCTGCTCCCACAAAGGACATGCTGCTTTTGATGTGAAACAAAAATGATTATCAAATAAGATAACTAGCTAGAACTCACTCGTCCAAGAAGTAAGCTAGCTAGATGCTAACCTTATATCTAATTTGGACATTGCAGCACTGAGAAAAGGTTGCTAGCTAAGAGCCACCAGAGCTTACTAAAAAATAAGGCTGCATGATTGATTAGGCATACCATCAGCAATCAGCATAGAACTTATCCAAGCAGGAGTGCCTTCAAAACAGCCTCACATAGATCACTCTCAAAGAAGAGAAAATGGCCATAATCAGGAACCTCGTGATAATGAATCCAGGGAAGCTTCTCGGCAATATAACGGTTTACTTTATATGGAATGATCCTGTCTTCATAACCTTGCCAAATGTGAACTGAA
>Fragaria_Contig6042
AGAAAACCTCTATACTCCATTAGTAAATATTCTGTTCAAGCTCATGAAACAGAGGAAAAGCTAAAATTTCTGACTACACTTGTCCAAAAGGGATACAGAGGATAGTTGACCCATTATTTACCACATAAAGACCCGAAGAAAATTCAAATAAATTCGATTTTCATGTGAACAAACATGATAAAGAATGCGCCATGAGCCCTTTCGTTGATCCCTCTTTGCATTACCGCGCATGACACATCACTAATATCTTCCTCGGTCAGCTCCTGTCTGTCCCATGGGTGCATAGTTTGTTTGTTCCCCTTGCATGCTCCTTGGCTCCCCTTGGGTGAAATTCTGATTTCCAGGCCCAGGGTAGCCAGAACTGGGTCCTTGGACGTGAGCACCAGCTCTTGGTCCTTCCCCATAATCCCCGGCAATGGGTCCTTGGCCATAACTCCCGGCACTCGGCCCTTGCCCATAACTCCCGGCACTCGGTCCTTGCCCATAAGACCCAGCACTCCCAGCACTCGGTCCTTGAGCGCTCGGCCCTTGCCCATAAGACCCAGCGCTCGGCCCTTGCCCATATGACCCAGCGCTCGGCCCTTGACCATATGATCCAGCGCTCGGCCCTTGCCCATAAGACCCAGCAGTCCCAGCACTTGGTCCTTGCCCATAAGACCCAGCACTTGGTCCTTGCCCATAAGACCCAGCACTTGGCCCTCGCCCATATGATCCAGAGCTCGGTCCTTGCCCATATGATCCAGAGCTCGGTCCTTGCCCATATGATCCAGAGCTCGGTCCTTGCCCATAACCGGAAGTCCTCTCACTACCCCTATGTTCCCCTTGACTAGGAGGAGCGTATGTACTCTGATCTCCTTGTGGAACGTTCCTTTGTGCCTGTTGGTTGTAATTGCCCTGATATGAAGGTATTGGATCTCTACCCTGCTGATATGCATCCCTCCCTCCAGGAGAATTAACTGATGTGTGACCTCTGTTTTCCCCTTGTCCGGGTGGGCCATAAGTCTGCTGTGGAGACCCCGG
>Fragaria_Contig6045
CGGCATACTAATTTTTGAAAAATCTGTATTGCAAAATGAAAATATAAGAGGCCATAATGAAGGAATAACAGATCAACCAATACAAGAGACATATTATCTACCCACATCAAAAATTTTCCCAGGTGATAGAACAAAGGGATTCCAAAATCATAAAACATTGCTGGTTATTTACATGAGAGGATCATTTCAAAATATGAGTCAGCCTCCCCTTTATGAAACCTTTCTCTCAGGTTTTACTCTAACTAACAAACTAAG
>Fragaria_Contig6055
ACCTGATGTTAGTGCCCGAGAAGCAGCGATTAGATGTTTCCAGAGAAAACCAGTGACGGCCTGAACTCGTGATGGCTTGGGCACGGACTCGCTCTTCGCTTCATCTTGAATTGAAGATATGACTTTCGCACCAAATACAAATCTCCTTGTAGCAACATTCTTTCCGGCAAACCATAACCCTTCCATCTGACCGGCATACTTTTCAGGCAAGTCATCTCTCGGTGGGAAAATCAATGCTGCTTCAGAGAGACTAGGATGTATGACATCTTCACGACACCCTCGAAAAACAGCACCCCAGGACTTGAGAAAACAGTATGCCGTTCTTCCATCGATGAGCTTGTGAGAGAGGAAGACACCGATTGCTATTCCAGAATCCAAAACGTTGACTTGAACTCCAAGCAAGGGGTAACGCTCATCAGATATTGCTTCCATACTAAATGGTTTTATTGAAACAAACTCATTTAGACACTCGATTTTCCCGAGCCTTAGAAAATCAGTC
>Fragaria_Contig6056
AACTGTCATTATAAACTTCATGATTTTTTACATTAACATAAAAACAGAAATGTTTTACAAACGGTCACAATGGACTAACAATAATTATTCCACACCTGTGATAAACTGATAATTACACTATTCTTCTGGTCACAACAGCAGTAGAGAAGGAATATCGCTGATTAATTTCACTATTATGAATGTTTTAATCTGTTGGCGCCCAGTTCACATATCCAACTATTATTCAACAATGGAAGGAGATGGATCCTCATTCATCTGTTGGAATATGAGTCTTTGACTAATAACTGTGGCGGAGTGTTTGTTCTACTTACAGCTTGCTGCTTGGAACCCCTACCAGTGCATTTCTAGATCTCTTCTCTACTGCACGGGAAAGCTGCTTCACAGCATCTTTTGGCAGATGGCGAGGCCGGC
>Fragaria_Contig6058
TGTTCGTAATGTAGCACGTAAAGAAGAGATACATTACGTAAAGAAGAGATGCAGATTCTTAAGTAAGCATTTTCGTATGATGCCTCAAGCCAAGCTGTTGCACATTATAGTATCATACCTTACATTCAAGCCTGAAGACCCTACTTGTATTATTCAGCCAGACTAGATGATGCAGAAATACAAGACCAGGACCTGTATGGAGCACTCTATGGAATCTTATGCAATTACACTAGTGTTGGTAAAGCCAAAGATCTGGGTGGCAGAGAGCTATAAAATCGGGTTTCAAGTCCCTCTCAAAACCTGCTCTCGTCTATGACAGCCTGTTATTATGGGTTGATGGTAGATAGAATCTTGTCAGTAAATAACCGAAACACCTCCACATCCATAGCTTTA
>Fragaria_Contig6060
AGCCCGCCCACATATGAATGAAACATGCCCAGAATCTCTAGAAGCAATATCACAGGATTTAACAATGTCACAACACAATTTAAGATCACTCAGGTTCTTGGTGACTTGGTAAGCCTTGAAAGCCAAGCAAGAAGTCCCAAGAGCCCCTGTATACAAACTATAATCGCCCACACGCTTCCCCCATGTCTGCATCACCACCGTTTGTTTGAGGTCCAAAGCAGAGCTTTTGAGCATGTCAGAGAGAGTTGCATAAGGAAGAGGGAGTAGCCGTGCTAAAGAGTCCACTTCGGCCTCTTCCGCCGGTGCCTCCTCTTCAACGAAATCCGGCATGTCGTCCTCCCCCCGCGTACCTCGGCCGCGACCACGCTAAGGGCGAATTCCACATTGGGCTGCAGCCCGGGGGA
>Fragaria_Contig6074
CTATCAACATTTTCACTCATAAAACATGAAATAAATCACAAGTTCTTCAACTATATCAAGAATGCCACCTCGAACAGCATGGATACTGATTCAATGATCAAAGTCATCGTATACCAGTCCAATTAATTAGTAGCTAGCCGACTGAGTTATTATTTTCAAGCTCCCTATCTTGTAGGAAGAATCAAATTTAGCTTTCAGTACTGTAACCTGGTCTGAATTAATAAAAACTACAAAATCTGTATTTTCCATTCCCGTGAAGATAACTTCTGATCATGATGACAGCCTGCTGCAAATCACCTTGGAACAGACAAACCAAGCTCCTGTGAGAGCGCCCGGCAGCTCCTCGAAGTTGTGCTCAGCGCTGACGTCAGCCTCGCCGCGGCCACCGCGCTGTGGAGCGGCAGCAGAGATTGCACGCATCCCAACACTCCCGTAGACCTGTTAATTGAGAAGCCGCGAACTGGAGCGGAGGAGGGGCCGGGGAAGCGTGAGGTGGGGGATTTAGGGGCGTTGGATCTGATGGGCCGATCGGATGGAGGATAGGGACGCTCTGCTGGGCGAATTGTCTGCAGGCGGGAAGCCATAAGAGGGGATGTGA
>Fragaria_Contig6077
AAAACATAAACATCATTAATCATCATCTGGATTATCATACATCATCATCATCATCATTCATCCACTCCACACCTCCACCCATACCCTTGAGCACTATTCCCACACCCCAAACACACAAACATAAAAGGACTGAAAACAAGAGATAAATATATCCATCATCATCGAAAAACCCTATGAGGCTCCTCCTTCACTTCTTGAGGCTGCCGCGAACACCGGGCTTGGGCTTCTCAGCCGGAGCCTGGCTGGTGCTGGCGTGACGGTTCACGATCGCCGCCTCGTCGAAAGCAATCTTGGGATGCTTCGAGTCGTGGTGAATCTGCATCGACTTGACGTCCGGCGCCGTTATCTTGCAGTGAGGGCACTCGTACTTGGCGTGTCCGCCTTTGTCCTGCCCGGTCCGGTCCGCGATTCCGGCCTTCCCGCCTCCGCGATTGGTGGTCGCGGCGTCGATCTTGGCCTGGATCTCCTTCGCCGTGTGCTTCTTCGGCTTCGCCTTCCCCGTCATGGCTTGGTTCACGACGGCCACACAGAGAGAAACCCTAAACGCTAACTTTGATTTTTGGGGAAATT
>Fragaria_Contig6079
GAAGACAGTTACTAAGAAGTAATCAAGGATTTAAAGAACAGTATATTTAGTTACATGTGAGAGGGCTTCGATGTAACAATAGGCAGGTGAACGACAGCACCCAAGATTCAAAATTAGCCTTTGCACATAAGAGTTTCATACTTCCATCAAATGATAACAACTAAATCTGTGCAGACATGATCCTTTCTAGAGACAATCCCACAAAACGAGTAGAAAACAAAGAAGCACATGAGAATCCACCCTGGTAGTCGGCATTTTTGAAAACAAAGCTTTAACGGTTAGAATGTTGGAAGAGATTTTGCTCGAATGAACTGTTTCAGAAGGGCTTTCTCCTCATCAATGCGCTTCTTCTCTTCAGGATTGTTTGGTTTGACCTTTCTTTTCTCCTCCAAAATCCACTTGAAAGCTTCGAGTTGTTGTTCCTCTGAGATCAGTTCCCGCATTTTTACAGGCTCTGTGATAGCTGGCTGAGGCATGGGTTTCTCAGTAGCAGTTGTTTGAGCAACACTTGAAACTGCAGTAGTAATTTCTTCCTCCACGTCTGTCTCTTTCTTTTTCGTCCGCATGAACAGGTAAGCTCCAACGCCGAGATTCACAGCCAAGAGCATCGGCCAGAGGAACTTGTAACGGCGAGCAAACGACTCCTTGGGGAGCTGCGGCGGAGGCGGCGGCGGCGGAGTGGAGGAGTGCATTGTTGAAGACGACGGTGCTGCGGAAGCGAAAACCTGCTGATCTTGAAACTGTTTGAGGTGCGCTTTCTTGGGTTTGTTGTTGTAGAGCTTCGGACCTTCGCTCATTTTATTTCGCTGCTGTCTGCTGCTTTTACCTTTTTTCTTC
>Fragaria_Contig6082
TTTTTTTTATATGCTTCTCCTCCTTTTCTTCATTAGATTTTTTTCTTGTCACTAATATGTCTGTTGAACTTATCATGTAGACCTATAATATGAACAAGACAGACAAATTTGCAAAGAATAGACATTATATATGACTAATGACTTTTGTCGTCACAGTTCTGTAACTGATGTATACATGATTTCAGACATTGCAGATCTTAGGACTTAAGTACGTGCAGCAGTGAGTTTCTCAAGGTTTGCCATCCGAGCCTTGAAAGACTTGGAGCGTCGAATGGAAGGATCTATGTGTAGAGCTGTCAAATATGACTTGTGAGCTGAATCAAATTGACTCATTGCCAAGAATGCATCACCTTGGCAAATATAAGCCTCCGGATAAAGAGGATTCAATTCCAAAGCTTGTGCGGCATCTTCAAGCGCCCCAGAATGATTTCCCAATGCTAATCTTGCAATAGACCTGTCCTTGAATGTTATATGAATACCACCAATTGGTCTTAATTCTATAGCCTGTGTGAGGAAGAGCTCAGCCTGCGATAAATTGTTGTTGCTGAGCTCAATCTCAGCTTTATTCCTTAACGCAAGCGCTTCCAAACTCTTGTCAGCAGCGGCGGGAATCCCAAGCTCCTCCGCACAGTGCTACGAGAACCTCAGCGGCTCGAGACATGGTGCCGCAGTGACCGACCAAAGTGCCGGTGGGTAGTGCCACCAGGTTGGGGCCGTTGCCGCAGCGGTTCAAACATCCACAGGACTTGACGGCGACGGTGGGGGGAGCTAGAGCCGTGATGGTCTCAAGGGTCTGCATGGAGCCTTGTCTACGGCAGCTCCTGTTGGTGCAGACCCGGATTTCCTGGATTTCCGACGTGATGAAACTAGAGCGTCGTCTTGGTGTGGGATTGGAAGTGATGAAGATGGAGTGAGACTTGTTGGAAGTTGTAGGTGGAGGAAAGACGGCCTCCATTTGTAGCTGGACGCGGTGGTCTGGTCTTGTGTTG
>Fragaria_Contig6086
AATAAGAGCGCCGTAGATTTTTGTCATTATACACACCTCGTAAATATGGACAAAAAAAATTAAAGAAATAGAAGAAAAATAGGTATGAAAATCCTCTCCAATTCACAATAAACACAAAATCCCCATATTTCGCTTTGTTTTCCTTAAATTCCGATTAATTTCTGTTTTTCGTCGTCATCTATATCTGAAGAAGAGCCTCCTCAAAACGCTTAGGTTTCCAATCGCCGGAATCGAGTCGTCGCCGGTCAATTGCAGTGAGGGACTTGAAATTGATGGAGGTGCTGGTGATACCGGTGGTGCTTATACGGAATCTCGCAGGGAGTTCGCTGGACATGGCAAGGATAGTAGCACACTTTCCCCGTCCCTCTCTGATAACCGACCGCCGTCGGCGAATAGAACCTCTTCGGCGGCGAATCGAAGTCGGAGTAGAGCGATTTCGACGGCGAACAGTCGCCGCCGGTCGACGTTGTGGACTGAGCTGGCGAGACTTGCTTCAGCGATTTCGGCGGCGAGAGAATCGCTCTGACCTTATATGAACGAGACGAAGATGAAGAAACACGTTCGTACTCTTCGATTAGATTCGCCAAATCCTCATCCGACTTGATCGTAATCAACGTCTCCAAGTCGCCGTCCGGCAATTGACACCTGAGAGTCACGGACTGGCCGCAGAACTCAGTGAGCTTCACCATTAATTCAGAGAAGGAAATGGAGGGATCGACGGAGAGGACGCGAGTGTGGCCGCCGACGTAACGGAGCTCGCCGTCGGTGTGGCGGAGGAGGATCTTTCCGCCGTAGCTGCAGAGGAATTTTAGGGTTTCGGCGGCGGGTTTGGTT
>Fragaria_Contig6093
GATATCAAGCTTGTACCTGAAATCCTTTAAAAACTTCTTGCCGATGCGCAGCCTCTTCCTTTTGCCCCATGCTGGCCCACACATCTGAGTACACAACATCAGCACCTTTGACTGCTTCCTTGGGATCATTTGTGATTTCAATCTTGCTAATACCAGCCCGTTGTGCCTTCTCAACAGTTTCCTTATCTGGTTCGAAACCTTTAGGGCAAGCACAAACAAAGTGGAAAGGTATAACAGAAGCCATCAACAGCCAAGAGTGAACAATGTTGTTTCCGTCTCCAACATAGACAACCTGTGAGTTGTGTAGATTTGACCACCAAAGAACAAGATTCAGAATATATATACATGTTAAAGATAACCATACTTAGCAAACAGAACAGTGGACCAACCTTAGTTCCTTCTAACTGGCCAATGTGTTCAATAATAGTGAGGACATCGGCCATAATTTGACATGGATGGTTATAGTCTGTCAGGCCATTGACAACAGGTACAGTTGAATATTTGGCCAAATCAAGGATGTCCTGCGGCAGAACATGTAAAGTAAAGCTAATTACAACATGCTATACAAGGGTGCAAGTTCACCAGTTTTCATACTAAGAACGCTTGGGCAAAGCAATTCCCACGGTATCACCTATACTAAACTGCAAACATATGAACTCACCAGCATACCTGATGAGCAAATACACGTGCCATAATAATGTCATTATAGC
>Fragaria_Contig6097
GCATTATAGAAGATCGCTAAGTTACAATTCCTAGTAATCCCCCAAATTACACAACTTTCGCAAACCCTAATTCGGGGATTACAAATTCGTTTTGATTTTCAGCAGAAGCAAGCAGACCTCGAGAATCCGAGCGCAGATAGCGTCGGCGATGCCCTTGCCGTGGTCTCGCTGCTCGCCGGCAATGATAGTGAGATCGGTGATAATCGGCTTCGAATTGAAAACCAACTCCGACAACAACATCTCGTAAAGCTGCACAATCACCTCCGTGCTCGGCGGCGACACGTCGTCGTCGGGGGAGACTCTCAGGTCGTCGTCGCGCTGCTTGAGCAGCGCCTTGTAGCGGTCTTCTATAGAAGATCGCTAAGTTACAATTCCTAGTAATCCCCCAAATTACACAACTTTCGCAAACCCTAATTCGGGGATTACAAATTCGTTTTGATTTTCAGCAGAAGCAAGCAGAC
>Fragaria_Contig6106
AAGTCTTCGCNGGTTCAGTCCACAACGTCGACCGGCGGCGANTGTTCGCCGTCGAAATCGCTGTACTCCGACTTCGATTCGCCGCCGAAGAGGTTCTATTCGCCGACGGCGGTCGGTTATCAGAGAGGGACGGGGAAAGTGTGCTACTATCCTTGCCATGTCCAGCGAACTCCCTGCGAGATTCCGTATAAGCACCACCGGTATCACCAGCACCTCCATCAATTTCAAGCCCCTCACTGCAATTGACCGGCGACGACTCGATTCCGGCGATTGGAAACCTAAGCGTTTTGAGGAGGCTCTTCTTCAGATATAGATGACGACGAAAAACAGAAATTAATCGGAATTTAAGGAAAACAAAGCGAGATATGGGGATTTTGTGTTTAGGGCCAATTACATATAAGTCTACTTTGACACATTTTTTTCCACATAGATCCATCCCAANCATTTTTACCCATATAAGTCCACCCAAGTCTAAATAAAGTTTTGTATTAAGTATTAAAGTTCAACATAATTACAGACTGCCATCTA
>Fragaria_Contig6111
CTAGGAATCCCAAACACTCATTTTTATTGTTGCGTTTGGTACAGAATTAGCTTCCTTTTTTTCCTTCCCTTTTTCCATTTTCTCAGGAAAGCAAAGCTTCGACAATTAAAAAGAGATATTTATAACAATTAATAATATTCGTGAGAAAATGAAAAAGAAAAAGAAAAAGAAAAAGAAAATAGGGGGGTGGTGAGCGAGTGAAGTTAACGCCAAGCTGATGCCACGGTGAGAGTGCGGCTTATCCAACCGAAACAAACGGCGCCGTTCTGTTCTTTAACGGTGAACCCCGGGTTGACACATTTGCCGGAACTAAGTCGCTTTAGCGACTCGGTCACGCTTTGGCTCATTGCCCTCAACTCGAACCCCGCCATTCCCATCCGGGCCCGCCACTTCCCAAACACTTCACATCTTTCAACGCGGTCCCGCCCTTCGCAAGCGACGGAGTTCGCGAGCTTGCGACTCAGCGCCTCCTCCGCCTTGGCTCGGTCTGGGTGGTCCTTCGCCACCGCCTCGATCGACTCCAATAGCGCTCCGTAATACGCGCAACACTCGTTCACGCGCGCCATGAACGGCGCGGTGTTGGTGTTCAGCTCCTGCTCCACCAGCGTCACCACGCGCGGCGCGAGTCCCTTCACGCGCCGCAGGAGCTCATCCCTTGGGTTGTCTGTGGAGACGCTCTCGTCCGGCATGCTGTACAGCTTGAACGCGAAGTTCACGGGGGATCGGCTCGTCCGGCTCGCANCCGAGCGACTCCNGGTTNAGCTCGCTGAGCTNGGGACCCACC
>Fragaria_Contig6117
ATTGNNCANTGCNACTANCCAATCAATGTCAATGGCATTCAAATCAAGAACCCATTTCCCCCAAATNTAACAATCTTTGTGTNCANAACCCAAATCTCCTAGCNAGCTAGATATCNTGAATCTCATTGTNCCCANAACCAGANACACACANAGAGAGAGAGAGAGAGAGAGAGAGAGAGAGAGAGAGATTAATTACAAACAAAGAGAGAACCTAAATCATTTATGGGTCTTAATTTGAGCCGGGTGCTTATTGGTTTGAGCTAGTAGTACAAGACCAAGCGCCTGGAGCAGAGAGAACAGAAGTACTTCCTCTTGATCTTGAAACACATGGGGAGAAAGCAAAACTTCCACTGAGCCTCAACATCCACAGCTTCTACTTTGCCTCCACAGTGAGGACATGACCCTGGAGCTTGTTGCCTTCCCAATTCCTTCTCTTCCTCATCACACACATAAATCAACCACATTTTTCTCCTGCCTCCAAAACCCTTTCCTCTCTTTGATGGG
>Fragaria_Contig6125
ATCACCGTCAACGATGGAAGCGATCTCGTCTGGTTCTCATGGATGAGAGCCGCATGACTAGGCCCGTTGCCTCGTCGTGTTTTCGGTTCGAGAAGACGGAGATTCGCCTCTCGGAGCTCCAATACGGCGTGCCGTTTCAGGTTAGGGTTTCGTATAATAGGCTCCAAAATTGGGGATTTGTCGCAGCAAAACAACCAAGATATTTAATTGAGGTGATCAGGAACTTGACAAGTTGTTGAAAAGAAGAGCAAAACACAGCATACCATAATCTACCCCAAAGGTACATTTTGGTTATTAATAAAGGTTATGACTAACCATATGTCATTGCAAGTCACTTAAGTTGACTAATATGAACCGTTATCTTCTATTTTATATATACACACTCAGGCGCATTAAAGAAATATCAAGGATGTGAACTTTGATTTTTGGGTATGTTTGTCATGTATAATGGTTTACTAAGTGCATTTTGTTCGT
>Fragaria_Contig6138
TGCCACAGAACTTATTCAAGGTCACTACTACATTATACGCCTCACTAAAGGGCCCTNTAGTAGNGTCGTGTTNCAGGGAATGCCTTCAATTGGGAGCTCAAAGGCCAAAGGGTTGGATGATAGCGTGGAGGAAGTTGCAGGTCTTAGAGATGGAGTCTGGTTGCCAAGAAGCTTGCATTAGAGCATGAAATGACTAAGTTTATATTGGATTCGATGAAGTCTCGAAAGGAATAAAGGCTTGCNTTGAAGGAGGTAACTCATGGTTTTGGTGGAGTTTATGTTGATATTCTGATCTGAAAACTTAGTAGTACTGGTTTTCTTCTGATGGAGGGNCNTGTTTTGTTTAATCCATGGGTTGCAAGCTTTCTTTTTTGCTATTATACATCTGTTACATGG
>Fragaria_Contig6156
GCCGAACGGAGGCGATGGGTCGATCCGGCTGCCACTTCGTTCTTCGGTGACGACATGGAGAAAGAATGGCAGCGTCGACTTCGTCTTGGCCTCCACATCCTCCATGTGGCATGGTCTTGGTTTCGGCAAATGAGCTTCGGTGAAGGAGAATCNGAAGAATAGAGAGACGTTGGGTTTGCCGGCAAGTTCTAGATTCTAGCCACGGTGGTGAGANAAGTTCGGTGGTGGTAGCTTCGCCTCGACTTGGCGAACGTCCTTGTGGTACTGGTTTTCANAAGAGAAGCTTTGAGGAGGGAGAATCGATTAGCGAAGGTCTATGTGTTTTTTGGCGAGTTNTCCATGCTTTCCGGAATCTAAGAACAAACAGCAGCAGTTGTTATGGGTTTCCAGCAGTGGNATGACCACCGTGAAGTTACTATTCACAACGGCAGCAGTGATGGTGATAGCTGGTGGTTAANTTGTCTCTAGGTTTTGGTGAGCTTGGTAGTAGTAGTAGAATCCAATTGTGTTGGTGTGTTNGCTTGAATTTTAGAGATGGAGGAGTTGGGTGAATAAAGGTTGGGTCGGGTTCTTTAAGAANCAGAGAAGCTATGATGAATTGTAAAGTTTAGATGTTTGGTATATATGTTGACGAGATGTANTTTTGGGTTGAATTGCTTAACATATGGAGTTTGTGGTTN
>Fragaria_Contig6158
AAGGAGTAAATGATATTTTCTCTTATTTATATATTTGACTGAACCATATACAACAGTACAACACAGAGATGGGAGCTTAGGGTTTCTAAGACATGCCCATCAACAACACGAAGCTACGTACAACAAAGATCGACCACCTAAAATGGCAGCTGTCTTGCTGCAACTCATAAACGATACTACGTACAACTTACCAAATACAACTTATCCCCAATATCTCTATCTTATAAGCGACGAGATGGAAGGATAGGACTTCTAAAACATGCCCAAATAGAACAACAAACGACAGTAATAAACAACGTACAACGATTCGAGTGCTTAACCTAATTAACTAGTTGTTCCTGTTCCCTTGGTAGTTCCCAGTCCCAGGAGCCCCTGTAGTCCCAGTATTAGTACTCCTAGTAGTNAGCAGGAGCAGTTCCCTTATACAAAGGATCATCTTGGTCATCTTTCTTGCCCATCCCAATAGTGCTCTTCACAAGCATCAGCCGCACCTTGTGCCACGTTCCTCATTGTTTCTCCGGGCTGCTGGAGAATCCCGCTCGTCTTCTCCTTCCCGGCCTGGGTAGTCTCTTTACCCTTCTCCGCCGCCTCTTGGGCCTTCCGTCTTGCCTCCTCTGCCGCCTGCGCCGCCTTGTCCTTCACCTGACTCATTGTAGACTGTGTTTT
>Fragaria_Contig6161
GGTTCAAACAATAAAATCAGAAAAGGCTTTCCATTTAATACAACAATTCAGACATATAAGGACCCGCTAATGACACATAGAACCTGGTATCTAACTGACTACTGTCCTTGAAATAGAGTAACCCTTGATTATTTCGCTACAACTGGCACCAATAATAAGAATGAAAGCAGCCTCAGATACAGTTAAGATCTCCTCTAAGCAAGACTGATGTAGTACAAAACTTGCAGACAAGCTTGGGCTGATCAAGGCTTGAACGCAGAAAACGCAACCACAGAGTTGTGTCCTCCAAATCCGAACGAATTTGATATGGCAACATTCACTTCGTGCTGCTGCTTTACATTTGCAACAGTGTCAAACTCAACTGAAGGTTCTGGATTAAATTGGTTTATAGAAGGATGGAGCCATCCTGTTTGTATGGCTTTCACTGTAGCAATAGCTTCCAAACCCCCAGAAGCACCGAGGCAGTGACCAATCATAGACTTAGTAGCATTGATTTTAATCTCTTTAGTGTTCTTGAACACTTTCTTTATAGCATTAACCTCAGCTAGATCACCCGCAAGGGTGGAAGTTGCATGTGCATTGATGTAGTTGACCTCTTCAGGCGATACACCAGAATCTTCAAGGCTTCTCTCTATGCATGTAGATACACCAAGTCCATCAGCTCTTGGATCAGTCATATGATACGCATCACAGTTAATAGCACCTCCCC
>Fragaria_Contig6172
ACTTCATCAGCAATACAGACACCACCAGCCTTTCGGACAATGTCATAAACCATCTTTAAATAACCAGGAGCCAATTCAATGGTTCCTCCGACTCCCTGAATTGTTTCGGATATATATCCAGCAATTTTTCCAGAAGTGCCGTAATCGATGTGATCTTGCACATCTTTGGCATAACATTTGGCATCAGCGCCAAAGATCCCACGGTATGGGTCTGGATTTACCACGTGATGAATTTCGCCCTGTGGAATTGGATACTTCCATGTGTTCAATGCTGTCAAACCAATCGTATTCGAGCTTCCACCATGATATGCATTTCTCAACGCAATCATACCCAGACTGCCACTGTACAGACGGGCCATCAGCATTGCTAACTCATTAGCTTCTGTCCCAGAATTTACAACGTATACAACCTTGAGATTTCCAGGCATTTTTGAAGCCAACGCCTCTGCGAAATCTGCGATTGCGTGGTGCAAGTATATGGTTGTAGCATGCTGAAGAAGCTGACTCTGCTCCGTTATAGCCTTTAAAACAACCGGATGACAATGTCCGCAAGAAACAGTCACGATTCCGGCAAAAGCATCGAGGTAGCGCCTGCCATCCTCATCAAACAGATATTGCATCTTCCCTTCTACAATATTGATAGGCTTCTGGTAGAAGTGGAAAAGAGAAGGACCCAGAAACTTCTTCCGCTTCTCGAAGATCTCATCGGCGCGTGGCCCATTGTACGGCCTCGGCTCGTAATTGAACGGCGGCAAAGAAGGCACATCAGCTTCGTCAGAAGCATTAGGCTGAAGGGTAGAGAAAGAAGAAGACACTCTAGCACAACCAATCTTGGGTTTGGCCAAGTCTCTTACAACCACTCTGAATAGCTGAAACGCCATGGATGTTGGTTTTCACTTTTCAGAGTGAATGGAG
>Fragaria_Contig6174
ACCGGTTCTCTTCGGATACAATCGTCGTCGTCTCGCTGTTTCAGGCCAGAAAGAATCAAGAATCTTCGCGATCAAGAAATCCACAAGACTATTACTAAATCGTCTGCGTTCGTTTAATCGGATCGGCGCGGCGGAGAAACCGTGGAGGTTGATTGATGTGACGGCGGCTGGTTTTGTAAAATTGTATGGTTGTTGCAAAATCTGTGTTTGGATCATGTAAATCTTGAAGATGATGGAGCTAGGATAATGGATCTAAAGGTAAAAATGTGTAGGTATCGACCTTTGCCAGGGCAGGTGCGCTTGTCTGGCAGGTCAAAAAGCCCTAATAAAATTAGTCTTTTCGGGTTTTAGGGGAGGGAGATGGCACGGAGATATTGTTTTTCTTTTGGTCCGGCTCTCCCTCCTCTTCTGCGTGCTCTCTCTCTCTCTCTCTCTCTCTCTCTCTCTCTATCAGTTTGGCTATTACTAACTGCCGAATTTGATTGGCCATCTCGATTTCAATGCCGGAGGCACTAAATTTTATTTGTTACTCCCTTGG
>Fragaria_Contig6175
TGGTATCGCCGCCTCACCGGAGATGCATGATACACTTCTGACTATATCCCGCAATCTGATTTTACATTTCACTCAAAGACCAAAACGAAAAAATAAAATAAAAAACCTAAAATGATAACTCAAAACTCAAGCATTGACACAAAATCCATTTACTTCTACTCTAATTTTAATTCTTCAAACGGGCAACTCCAGTTAGCTCTTACTAACCAAATTTCTCTTATCTGAGCTATATGAATGAGGGTGGTGTGCAAAATTCACAATTCACCTGCTTCACCAGATTATCTTCACCTACAATATCGTGATATCAGAAATGATGATCCTAGGCAGCAATTCCTGTATTTGACTGTCTCTTATTAACACTATATCCACCAACATAACCAGGAGAGCTTTTAGCTGAAACGTCAGAAGCTGCACTGCCAAGTCCATAACCAAAGGGTCCAGGACCATCTCGCTCGGAATTTGATGATCGCCAAGTGGGATCTCCATAAACTGAACCACTACTGTAAAAGTCATTGAAGGCTCCATCAAACCCACCATTTGATGCAGCAAACGATGACGCAGGGGCTGTACCACTGTTCCTTCCATACCCTCCCGCTCCCAAACCGTAACTGTTGTCACCGGCTCCATAACCAAGATTCGCACTATTGTTAGAAACATTATTTCCTCCACCTTGAGGTGAAATTGCCGAAGACCGCCAGTTAACTCCAGTATTGCCAAATGTGCTTCCACCAATGCTGCCACTTCCTGAACCCATGTAAGCATTGGAATTTGAAGAATTTGTATTGAGCTCCCCATTCCCCCACAAACTCCGTGTCATGGAGCTG
>Fragaria_Contig6180
GGTGCGATGGCGGCCGCACCGACGATCCCTCGTGCCTTATCGGAGGGACGACTGACTTGGACTCGGATGAGTTCATGATGGATTCCGAAATCAGCAGAAGAATCCTGGCTAGAAACTACCCCACTAAGAATGCATTGGATATTTCGAAGGCTGTGTCGTGTGACCGAAGCTCCAATACTCAGTGCCACGCCGGTCAGATAAATTCGAACCCTCCGGGAGTCAACTGTGCCAAGGCCATACACAACCGCGTGTGCCACCACTACCCTTAGACTCATCGACAGTGCGGTAGCTAATAAAGATCGATCATCTGATGAGTTCATACAGTTAATTACTGTTTGTTTATATATCTGCTTCTACTTGTTTCTGTAATCAGTTCTTGTGTATGTTAAAGTATTTGTAGTTGTCGATCTCTTGCTAATATGGTGAAGTATGAACTCAGATTTTAAGATTTTAGTTGCTTAATTACTTGTTGCTCAAACAAGAACAACTC
>Fragaria_Contig6191
ACAGATGGGATTTGGGATGGCAGTGGCAAAGCAGCACCACCTACGGTGATCTTTTGATCAGCATTAACTGCCGAGGTGTTAGATTGGTCGACGTTCAGTGCAGTAGTAGACTCACAAATAGCTCCTGTTTTAAATTTGGGTTTTGGCTTGGCATGGATCCCAGTATAAAGCCTGGCATGTCTTGCATATTCCTCATAATTCTCGAGCAGCATCTTGCCTGCTTGTTCATTTAAGGCTGATTCTGGAAATGGTTCAATCAACAGACATCTGAATACAATGAGAACATGTCGTAATCCAAGACTTGGATTCCAGTCTTTTTTTAATGTGTTCACACAAATCTCACCGTTATTTGCAATGTTTGGATGGAAAATTCTGGTCAGAAAGTAACCTTTGGGAGGAGAGTGTGGAAAGTCACGAGATAATAACAACTTCATACGAAAAACACCATTCTCGTAAGGAGTGCCAGCTGGCCCTTCAATATCAGCAAATATGAGTGAAAAGTCATCATCATTCACACAAACTTTAATGCCTTCAGGAGGGGATTCGTCAAGACTCTTCAATTCCTTCGCAAGTTGCTTGATCGCATTTGGTGGAAAATTTTCATTAGTAGCCATGGAAAAAAAACTATTTAGCAACTCTGTTATTTTGTGCTACAAACTTTTCAACTTCACCCGTAAGTGTGATAGAATTAGGCCAGCTGTCAGTGGAGATACCGACAAAAGAAAACGCAGATGATAATCCGCCGGGGGAATGCTCAGTGCGCTGGCGATGATTGAGATTGAGGCGATCCGAAGAAAACAGAGAGAGAGAGTTTTGATCAAAAGAGAGGATATATTATTTTTCGGGTGCTTTTTTTATCAGAANAAACGAACATTTTTATTCAGGTTCATGATTATTTTAAAAGACGGATAAAACA
>Fragaria_Contig6192
CTAGGAAACTCTAGCAATTAATGTAAAGACATCAAGTCCAGTTCGACAACAAACCTCAAAAAACTGGGTTTCTGTATATAATTGCTAACAACNCCAATAGGTTAAATGTTACACCATAGGTAAGAGTTGTATTTGTAGCATATTGAAGACTTGATGAGTTAGGAAGATCAAATTAGTAGTTGTCTACTGATGTTCTAACAAAGTGTGACGCTTCTATGAAATCGCATTCTGAAAAATCTGTTAATACGTGAGAAGAAGCTTAGCCGTGGCGGATATTCATATTGATCTGATCTTGGCAAGGCTTCATAATTTCTGAAGCCACTTCTCGACATACTGAGTAGAGAAGCTGGGCTTGGTATCACCAGAAATGAATAATATCTAAACTCAGTTACATGATCAGAATAGTTGCAGTGAGTCAGTGGCTCGGTACCAATAGCCCAAAGAATGATTGCTAAAACTGTGCATTTGTTCTGCAAAATGGGGAACTGCAAGCATTAGTGTAATGAACTTTCTTGATCTCAGTTCAGACCAAACTTCAAAATTAGAAAAGCACCTGCGGTACCAAAATTAGAATCGCAATGAGACGACACATGTACAGATGAAATATCATGAAGTTCTTGAACTTGGTGTCCTTTATGTACTCTGCAAGTTTCTG
>Fragaria_Contig6193
ATTAAGTCTTCCGATCTCTCCACCACAGAAACGGAAAACGACACAGACACCGCCGCCGCCGTCTTCGCCTCCCATCTCTTCTTCTTCTCCACGCGCCCTTCAAGCACAACAGCGTGGCGGTGTTAAATAATGAGTTGTTCTTTAGTTAATCACTACTTGGTTAATTAGAGCCTTAATGTTGTCCTAATTAGTTTCCTTAGCTAATGGTGTGTATGACGGCTGTCAGTCAGCCTTAATGTTGTCCTAATTAGTTTCTATTACAGCTGGTTGTAATAGAATGCTATGCTGAGATCATTTTATGTTTGAATAAATTTTGTGTGGCTGTGTTGTCTCTCTGCGTTTTGCTTC
>Fragaria_Contig6202
CATTTGGCTATTAACATCTAGTCTTAGGATTTTGCAACTAGCTAGCTAGGTAGCAGCAGTCGATCATGTCTCATTAAAGCTTTACCAACTTAATTTTCTGGTTTGGGCAGCTTTTAAATGAAATGTGTCTAACAGTCTTCCCTTTGGGTTAGGGGAGCAAAATCACTAACTCCTTTTTGTTAGTTTCTTGTAAATTTATAAATGTGGCTAAACCAAGGGAGTTTTAGCCTCATTTCACTAATTTAAGTAGGAGGGATAGTGTTCTCTTTAGTTAGCAGTTAGCTTCTAGCCCAGCTAGTATATATATTTCATCATCCTTTTGACAGCTCCATTAATGGATGTGGAGCTCAAAAGCATCTGCATGTAACCCTTGGGAGATATTTTGGTTCCCTTGGGTTCTTCTCCACTAGCATCAACCATGGTTAGGTCTTAGGTCAACCTCATAATCATCAGAACCATCAATCATCGATCATCATCATCATCTCTCTCTCTCTCTCTCTCTCTCTCTCTCTCTCTCTCTCTCCAACTCATCGATCAGTACTGTTTAATATGTATAAGGCTACTGTTTGGATTGTAATTAGAGATCGTATTAAGTTCAAGTAAGAATGTTCATTCTCCGGCAGTATATGCTGCTTGAGAATTGATATGCTACTTAACTGCAAAGTACTCTGCAGTTTTTTTCAGTCTGTTACGCTTACTTCTGATGCTATTAATTTGAGACTACTATTTCCTCTCTTATTCTCTTTATACATCAGTTATTCGAATT
>Fragaria_Contig6204
GAATTCGAATTCGAATTCGAATTCGAATTCGAATTCGAATTCGAATTCGAATTCACACAGTCACCTTTGTGTCTGCCNAGAGCGGCAGTAGAACATCGAGGGCAGGATTTGGTTCCATCGTGTGGGCAAACACCCTACACCTAGTTAAGAGCCCAGTTGCTTTTGCATGGACGCTGTTGTGAAGTTGAGAAGAGGTTCTTTTTCTTGTGTTTTTCTGGAGCTAGTTTGGCCAACAAAAAGAACAGAAATTCGGAGAATATCAAAAAGGGTTAGGAGAGTTTCTGTTCTTATGGCAGTGCACAGGTTAGGTTAGAGCTTGTAATGAAAGAACTGCATATGCCTTGGCCAGGAAGCTAATGTAATAGAATGACATGACTGTGTTAATTGCATAGTGGAGATTGCTTACATATAATTTGCTGCCTGCATTTTCTC
>Fragaria_Contig6206
GGCCGCGGGATTNCNAGCGGCCGCCCGGGCAGGTACCTTTTGTCGTGGTAATTGTNATTTTACTGTCAGTGATGATGGCTAGTTTGCTGTATAGCGTTTTGCTCTTGATGAGCAATGTGCTGTGGTTAGTATCGATATTAATTGCGATGCTGCCTATAGAGTGATATATCTTATTTCTCAGCTGCTGCTGCTTTAATTATCACAGATGATAGTCCGAAGGAGTGCAGGTGAAATTCATTCATTTGATCCATGTGTATTTCATTTTGCTGTTTAGTGTTTAGTGTTTAAAAAGAGGTGGTGTATATGATTGCATTATGTATTTTGTAGTGTGACCGACATAATGAATGAGAAGTTGTTTGTTT
>Fragaria_Contig6208
ACGGCTACGCCGCCAGGAGAGAGCTGCTCTGAATCAGAGGGAAGCAGTTACAGAGGTTACTGTGATGTTTTTTTTTACTGTTGCGGTTATGCAGTAAGTTTGTTTTTGAGTTACTGCGTTTGTTTAGTATATGATTGGTTTGAAGAACGGTGAATTCTTGATTCTTTGGCGCGTCGGAGGTGGTGGTGGTTAGATCTTTTTGGTCGTAATACAGTGAAACAAGTCAATAATATTAGTCATTGATTATGATGTGTTTCGTATTTTATTTTTAGAATAATAAATAATTGGTTCTCTTTCAC
>Fragaria_Contig6211
ACATTATTGGCTAACACCAAACAAAGNGCTATGCAATCCGACGGTGAAAACTACAGAGGCCTTATGCACCCACCACATACGTACGAATATCAAAGCAATACAAGAACCGAATGTAAAAGAAACTTCAAAAGTAGAATGATACAATCAAAACTGAAATAAAAACGATTCAAGAAATTAAGCAGGTAGAGGACAGAGATGTGAAAGGTAAAGGGGTGGCATGGCTAGCGCCTGATGTGCTTGACCTTAAACCAGCCTTTCTTGCATGAATTCCCCACGACCCTGACACCCTTCTTGACCATGTTCTTGAGCTCATAGGCCCTCTTCCTCACTTGATGCTCAAACCCGCCCATTGATTCCTCTTAAGCTTTCCTTTCTTTTCTTTTCTTTCTTTCAAACCAACACAGAGACAAGCCTCGTGCCGAATTNTTTCCTTTCTTTTCTTTTCTTTCTTTCAAACCAACACAGAGACAAGCCTCGTGCCGAATT
>Fragaria_Contig5519
GAATTCGATTACGAAGGCTGTGTCGGTATTTCCTGAGCAGTTGAAGCTTGTTTGGAAGGCTTAGAGGGTGTGCCCTCTTCCCCTGTCCCCATTTCAATTGTATCAGCGAACACTCCTCTACTTCCAAATCAACCAGATCACGCTTCTCCCCAAAAGATCTCTATTAAGCACCTGCTTTCATGGAGTTTTAGGAGAGTGAGGTGGAAGTCCAGGTGGAACCACTTTAAAACTACACACCACGAATCAACGGCTAAGAATTTTAGGGTTTTATTTCCCCAAATACAAAACAAAGAGAGAAAGAGAGAAAGTGAGAAGCTGGAGAAGCTTCCCTAGGTGGCCGTGTCCGTTTCTTCTGAGCTTCTCTGTCGTTGTTTCTCCGCGTACTGGCAGGTGACTAATCTAGTTGGCCAGCTGCTTGGGGCCAGTAAGCCAGGAATGTAAGATTTCGGCCTAGCCTACTTGAGATTNCACTCTCCATTCAATATTTGTTGTGGGATTGGGGATGTGGGACTGTAATTGTTCTCTTCTNTACGTCTCTTTTGTTGTTGGGGCAGTTTTTGATATATGCTGCTGTTCTGGAACAATTGTCNATTGTCTGTGACTGTCCTGTTGCACCTTGAAGTGTTTTGATGCTGCTACTATTTTGGCAGNCAATAAAGTAGTACCTAGAGTTATATCTGN
