# Supplementary material for: Global identification and analysis of long non-coding RNAs in diploid strawberry Fragaria vesca during flower and fruit development
Source: BMC Genomics. 2015 Oct 19;16:815. doi: 10.1186/s12864-015-2014-2 (PMC4617481; doi:10.1186/s12864-015-2014-2)
Supplement: Additional file 7: — The annotation file of 335 contigs in the .gff3 format (BLAT output). (GFF3 19 kb) [file 12864_2015_2014_MOESM7_ESM.gff3]

LG6	BLAT	contig	10162375	10163216	.	-	.	Fragaria_Contig1091
LG4	BLAT	contig	2801085	2801288	.	+	.	Fragaria_Contig1226
LG6	BLAT	contig	1463534	1464296	.	+	.	Fragaria_Contig1349
LG5	BLAT	contig	20020707	20021535	.	-	.	Fragaria_Contig1407
LG1	BLAT	contig	2274981	2276346	.	-	.	Fragaria_Contig1440
unanchored	BLAT	contig	6285358	6286263	.	-	.	Fragaria_Contig1452
unanchored	BLAT	contig	7565438	7566295	.	+	.	Fragaria_Contig1473
LG6	BLAT	contig	31293812	31294331	.	-	.	Fragaria_Contig1722
LG5	BLAT	contig	20311569	20312413	.	-	.	Fragaria_Contig1899
LG3	BLAT	contig	26666352	26667315	.	-	.	Fragaria_Contig1913
LG5	BLAT	contig	7266172	7268410	.	-	.	Fragaria_Contig1928
LG1	BLAT	contig	10761450	10765108	.	-	.	Fragaria_Contig2400
LG6	BLAT	contig	20461629	20462736	.	+	.	Fragaria_Contig2411
LG3	BLAT	contig	593293	595544	.	-	.	Fragaria_Contig2509
LG1	BLAT	contig	6063121	6066756	.	-	.	Fragaria_Contig2555
LG5	BLAT	contig	26327080	26327842	.	-	.	Fragaria_Contig2584
LG4	BLAT	contig	6250611	6251514	.	-	.	Fragaria_Contig2592
LG2	BLAT	contig	19099867	19101023	.	-	.	Fragaria_Contig2612
LG1	BLAT	contig	12144149	12145646	.	-	.	Fragaria_Contig2652
LG4	BLAT	contig	10218910	10219739	.	-	.	Fragaria_Contig2965
LG2	BLAT	contig	8293436	8294441	.	+	.	Fragaria_Contig3019
LG3	BLAT	contig	9110256	9111881	.	-	.	Fragaria_Contig3025
LG6	BLAT	contig	7856562	7857476	.	-	.	Fragaria_Contig3114
LG7	BLAT	contig	5462868	5463395	.	-	.	Fragaria_Contig3157
LG7	BLAT	contig	11686277	11687158	.	+	.	Fragaria_Contig3188
LG2	BLAT	contig	12691672	12692374	.	-	.	Fragaria_Contig3199
LG6	BLAT	contig	37810106	37811153	.	-	.	Fragaria_Contig3229
LG3	BLAT	contig	20081413	20082172	.	-	.	Fragaria_Contig3293
LG6	BLAT	contig	31039078	31039971	.	+	.	Fragaria_Contig3392
LG5	BLAT	contig	3058970	3059712	.	-	.	Fragaria_Contig3403
LG3	BLAT	contig	26666101	26667328	.	-	.	Fragaria_Contig3426
LG6	BLAT	contig	9942043	9942615	.	+	.	Fragaria_Contig3489
LG7	BLAT	contig	2636085	2639433	.	-	.	Fragaria_Contig3699
LG6	BLAT	contig	6424528	6425108	.	+	.	Fragaria_Contig3717
LG2	BLAT	contig	17734593	17736274	.	+	.	Fragaria_Contig3797
LG4	BLAT	contig	23278092	23280753	.	+	.	Fragaria_Contig3822
LG4	BLAT	contig	8235902	8236522	.	-	.	Fragaria_Contig3851
LG3	BLAT	contig	12875069	12876024	.	-	.	Fragaria_Contig3932
unanchored	BLAT	contig	3034749	3037474	.	-	.	Fragaria_Contig3936
LG6	BLAT	contig	20286833	20287680	.	-	.	Fragaria_Contig4021
LG7	BLAT	contig	15437801	15438555	.	+	.	Fragaria_Contig4166
LG3	BLAT	contig	12569102	12570209	.	-	.	Fragaria_Contig4192
LG3	BLAT	contig	17950517	17953392	.	-	.	Fragaria_Contig4229
LG5	BLAT	contig	13363494	13364370	.	+	.	Fragaria_Contig4315
LG1	BLAT	contig	1697642	1698982	.	-	.	Fragaria_Contig4458
LG2	BLAT	contig	15899881	15900725	.	+	.	Fragaria_Contig4616
LG6	BLAT	contig	18234175	18236072	.	-	.	Fragaria_Contig4784
LG5	BLAT	contig	7137069	7137936	.	-	.	Fragaria_Contig4817
LG6	BLAT	contig	2164405	2164719	.	+	.	Fragaria_Contig4838
LG6	BLAT	contig	20571132	20572178	.	-	.	Fragaria_Contig4873
LG6	BLAT	contig	19047729	19048884	.	-	.	Fragaria_Contig4979
LG2	BLAT	contig	7746363	7750063	.	-	.	Fragaria_Contig5061
LG3	BLAT	contig	25413333	25413872	.	+	.	Fragaria_Contig5130
LG4	BLAT	contig	14513257	14513543	.	+	.	Fragaria_Contig5158
LG3	BLAT	contig	2534259	2534955	.	+	.	Fragaria_Contig5190
LG5	BLAT	contig	24740624	24741961	.	-	.	Fragaria_Contig5228
LG3	BLAT	contig	7385817	7386690	.	+	.	Fragaria_Contig5242
LG1	BLAT	contig	19396400	19397288	.	+	.	Fragaria_Contig5252
unanchored	BLAT	contig	2285983	2286518	.	-	.	Fragaria_Contig5331
LG5	BLAT	contig	15362472	15363173	.	-	.	Fragaria_Contig5337
LG3	BLAT	contig	11639974	11642781	.	-	.	Fragaria_Contig5375
LG1	BLAT	contig	6092420	6093153	.	-	.	Fragaria_Contig5419
LG2	BLAT	contig	2493821	2498821	.	-	.	Fragaria_Contig5424
LG7	BLAT	contig	14119158	14119665	.	+	.	Fragaria_Contig5445
LG6	BLAT	contig	34614100	34614665	.	-	.	Fragaria_Contig5547
LG3	BLAT	contig	142215	142564	.	+	.	Fragaria_Contig6038
LG5	BLAT	contig	22298889	22300050	.	-	.	Fragaria_Contig6039
unanchored	BLAT	contig	3903988	3904398	.	+	.	Fragaria_Contig6040
LG1	BLAT	contig	14149170	14151076	.	-	.	Fragaria_Contig6172
LG4	BLAT	contig	26596185	26596421	.	+	.	Fragaria_Contig802
LG1	BLAT	contig	1673075	1675960	.	+	.	Fragaria_Contig3987
LG1	BLAT	contig	19293595	19296470	.	+	.	Fragaria_Contig5460
LG3	BLAT	contig	23213736	23214806	.	-	.	Fragaria_Contig4656
unanchored	BLAT	contig	2537168	2538002	.	+	.	Fragaria_Contig2524
LG6	BLAT	contig	6933255	6936034	.	-	.	Fragaria_Contig5376
LG1	BLAT	contig	14853886	14854696	.	+	.	Fragaria_Contig3394
LG6	BLAT	contig	33708581	33711878	.	-	.	Fragaria_Contig1464
LG1	BLAT	contig	10295698	10299342	.	+	.	Fragaria_Contig1322
LG3	BLAT	contig	24096045	24096847	.	-	.	Fragaria_Contig4033
LG1	BLAT	contig	10450668	10453211	.	-	.	Fragaria_Contig4691
LG6	BLAT	contig	3738266	3739591	.	-	.	Fragaria_Contig1442
LG4	BLAT	contig	5669929	5670518	.	-	.	Fragaria_Contig719
LG2	BLAT	contig	22013282	22013845	.	+	.	Fragaria_Contig5521
LG4	BLAT	contig	7692600	7694523	.	+	.	Fragaria_Contig3852
LG2	BLAT	contig	20201887	20205242	.	-	.	Fragaria_Contig5477
LG7	BLAT	contig	17890784	17891273	.	-	.	Fragaria_Contig4016
LG2	BLAT	contig	21495940	21496797	.	-	.	Fragaria_Contig1557
LG6	BLAT	contig	20344978	20345790	.	+	.	Fragaria_Contig2502
LG3	BLAT	contig	1565893	1568222	.	+	.	Fragaria_Contig2641
LG6	BLAT	contig	19887480	19889570	.	-	.	Fragaria_Contig5356
LG6	BLAT	contig	28896321	28897696	.	-	.	Fragaria_Contig1083
LG4	BLAT	contig	16399905	16400574	.	+	.	Fragaria_Contig4347
LG4	BLAT	contig	24328911	24331080	.	-	.	Fragaria_Contig1170
LG6	BLAT	contig	7403426	7404133	.	+	.	Fragaria_Contig2190
LG2	BLAT	contig	20851803	20855090	.	-	.	Fragaria_Contig5539
LG7	BLAT	contig	22041866	22042154	.	-	.	Fragaria_Contig5902
LG7	BLAT	contig	18095413	18095979	.	+	.	Fragaria_Contig2205
LG6	BLAT	contig	11159233	11162150	.	-	.	Fragaria_Contig4180
LG1	BLAT	contig	18957006	18960378	.	-	.	Fragaria_Contig3912
LG4	BLAT	contig	13390476	13391415	.	-	.	Fragaria_Contig6086
unanchored	BLAT	contig	10477722	10478538	.	+	.	Fragaria_Contig1725
LG1	BLAT	contig	9180251	9182699	.	-	.	Fragaria_Contig591
LG2	BLAT	contig	18123692	18123954	.	+	.	Fragaria_Contig943
unanchored	BLAT	contig	4119024	4119816	.	-	.	Fragaria_Contig5455
LG5	BLAT	contig	8244783	8245928	.	+	.	Fragaria_Contig6042
LG1	BLAT	contig	7086974	7088354	.	-	.	Fragaria_Contig1606
LG7	BLAT	contig	7471315	7471765	.	-	.	Fragaria_Contig1953
LG6	BLAT	contig	20344737	20346849	.	+	.	Fragaria_Contig2996
LG7	BLAT	contig	20402803	20405750	.	+	.	Fragaria_Contig5490
LG3	BLAT	contig	3551293	3554971	.	+	.	Fragaria_Contig6175
LG6	BLAT	contig	17108964	17110107	.	-	.	Fragaria_Contig1062
LG3	BLAT	contig	5968914	5969318	.	-	.	Fragaria_Contig5461
LG3	BLAT	contig	10814974	10815828	.	-	.	Fragaria_Contig1303
LG2	BLAT	contig	8087595	8088394	.	+	.	Fragaria_Contig6202
LG4	BLAT	contig	27060760	27061519	.	-	.	Fragaria_Contig3118
LG3	BLAT	contig	19712297	19714085	.	+	.	Fragaria_Contig3687
LG4	BLAT	contig	13654817	13655541	.	+	.	Fragaria_Contig2041
LG7	BLAT	contig	2778677	2779034	.	+	.	Fragaria_Contig5220
LG3	BLAT	contig	21232723	21233074	.	-	.	Fragaria_Contig2156
unanchored	BLAT	contig	2511884	2515767	.	+	.	Fragaria_Contig5409
LG5	BLAT	contig	10924350	10925756	.	+	.	Fragaria_Contig476
LG3	BLAT	contig	30769926	30770569	.	-	.	Fragaria_Contig3905
LG4	BLAT	contig	6749646	6750506	.	+	.	Fragaria_Contig5405
LG5	BLAT	contig	1833104	1834237	.	+	.	Fragaria_Contig1080
LG4	BLAT	contig	1535628	1536737	.	+	.	Fragaria_Contig3490
LG3	BLAT	contig	27776988	27779140	.	-	.	Fragaria_Contig5314
LG6	BLAT	contig	22933724	22937104	.	+	.	Fragaria_Contig910
LG5	BLAT	contig	4456088	4457253	.	+	.	Fragaria_Contig5500
LG3	BLAT	contig	29852006	29853722	.	+	.	Fragaria_Contig2093
LG5	BLAT	contig	15861185	15863040	.	-	.	Fragaria_Contig474
LG6	BLAT	contig	16503435	16506584	.	-	.	Fragaria_Contig5346
LG4	BLAT	contig	23433723	23437023	.	-	.	Fragaria_Contig6079
LG7	BLAT	contig	6940392	6941358	.	+	.	Fragaria_Contig4388
LG3	BLAT	contig	25135615	25136770	.	-	.	Fragaria_Contig1398
LG3	BLAT	contig	1644067	1645234	.	-	.	Fragaria_Contig6161
LG1	BLAT	contig	6664186	6664540	.	-	.	Fragaria_Contig6193
LG3	BLAT	contig	27040411	27041570	.	-	.	Fragaria_Contig534
LG1	BLAT	contig	2608758	2609430	.	+	.	Fragaria_Contig6034
LG6	BLAT	contig	31466284	31466607	.	+	.	Fragaria_Contig3264
LG3	BLAT	contig	9743778	9744190	.	+	.	Fragaria_Contig922
LG6	BLAT	contig	17107369	17108109	.	-	.	Fragaria_Contig5512
LG1	BLAT	contig	11152226	11152758	.	+	.	Fragaria_Contig5666
LG6	BLAT	contig	18441497	18442302	.	-	.	Fragaria_Contig1478
LG6	BLAT	contig	33192714	33194361	.	+	.	Fragaria_Contig3237
LG6	BLAT	contig	32025504	32025739	.	-	.	Fragaria_Contig772
LG3	BLAT	contig	704490	706248	.	+	.	Fragaria_Contig4696
LG6	BLAT	contig	39104545	39104999	.	-	.	Fragaria_Contig3072
LG3	BLAT	contig	5555427	5555923	.	-	.	Fragaria_Contig1137
LG3	BLAT	contig	20109141	20109909	.	+	.	Fragaria_Contig2277
LG4	BLAT	contig	21960239	21962165	.	-	.	Fragaria_Contig1646
LG2	BLAT	contig	19466388	19468425	.	+	.	Fragaria_Contig744
LG6	BLAT	contig	24580655	24581315	.	+	.	Fragaria_Contig6158
LG1	BLAT	contig	5148567	5149345	.	-	.	Fragaria_Contig402
LG4	BLAT	contig	16774844	16776191	.	+	.	Fragaria_Contig5411
LG1	BLAT	contig	10440764	10441388	.	+	.	Fragaria_Contig5948
LG5	BLAT	contig	16138162	16138687	.	-	.	Fragaria_Contig145
LG6	BLAT	contig	36562302	36562602	.	-	.	Fragaria_Contig2
LG6	BLAT	contig	18241415	18242135	.	+	.	Fragaria_Contig1790
LG5	BLAT	contig	9453580	9455232	.	+	.	Fragaria_Contig6082
LG4	BLAT	contig	21128063	21128294	.	+	.	Fragaria_Contig5329
LG7	BLAT	contig	9574289	9576339	.	+	.	Fragaria_Contig6026
LG5	BLAT	contig	19580513	19581332	.	-	.	Fragaria_Contig5397
LG6	BLAT	contig	6775159	6775605	.	-	.	Fragaria_Contig2321
unanchored	BLAT	contig	9512506	9514846	.	+	.	Fragaria_Contig5387
LG5	BLAT	contig	10436316	10437966	.	-	.	Fragaria_Contig6029
LG7	BLAT	contig	13746037	13746536	.	-	.	Fragaria_Contig6055
LG6	BLAT	contig	39241861	39242133	.	+	.	Fragaria_Contig473
LG3	BLAT	contig	22722859	22723131	.	+	.	Fragaria_Contig1
LG4	BLAT	contig	18077362	18079733	.	-	.	Fragaria_Contig2835
LG4	BLAT	contig	19225041	19225573	.	-	.	Fragaria_Contig920
LG2	BLAT	contig	17001539	17002562	.	-	.	Fragaria_Contig5386
LG2	BLAT	contig	23130123	23130988	.	-	.	Fragaria_Contig6027
unanchored	BLAT	contig	4219250	4220135	.	+	.	Fragaria_Contig2446
LG1	BLAT	contig	8405958	8406366	.	+	.	Fragaria_Contig6025
LG7	BLAT	contig	4753665	4756789	.	+	.	Fragaria_Contig6035
LG6	BLAT	contig	17288425	17288760	.	+	.	Fragaria_Contig5961
LG6	BLAT	contig	6585287	6585773	.	+	.	Fragaria_Contig380
LG3	BLAT	contig	11610737	11611299	.	+	.	Fragaria_Contig319
LG2	BLAT	contig	20267309	20267964	.	+	.	Fragaria_Contig6192
LG4	BLAT	contig	15462402	15463892	.	+	.	Fragaria_Contig6019
LG3	BLAT	contig	28874851	28875856	.	+	.	Fragaria_Contig5750
LG3	BLAT	contig	8070550	8070853	.	-	.	Fragaria_Contig172
LG7	BLAT	contig	3812259	3814197	.	-	.	Fragaria_Contig903
LG1	BLAT	contig	8124169	8124636	.	+	.	Fragaria_Contig1259
LG3	BLAT	contig	24179703	24180131	.	-	.	Fragaria_Contig149
LG2	BLAT	contig	7220155	7221070	.	-	.	Fragaria_Contig6156
LG1	BLAT	contig	8781825	8782470	.	-	.	Fragaria_Contig3156
LG2	BLAT	contig	2499629	2501219	.	-	.	Fragaria_Contig5328
LG2	BLAT	contig	22419273	22419987	.	+	.	Fragaria_Contig6093
LG5	BLAT	contig	8186638	8188068	.	-	.	Fragaria_Contig895
LG4	BLAT	contig	25148075	25148647	.	+	.	Fragaria_Contig5675
LG7	BLAT	contig	19199163	19200566	.	+	.	Fragaria_Contig5517
LG2	BLAT	contig	21518749	21519252	.	-	.	Fragaria_Contig879
LG7	BLAT	contig	2368124	2368646	.	+	.	Fragaria_Contig6023
LG1	BLAT	contig	17722259	17749939	.	+	.	Fragaria_Contig2775
LG1	BLAT	contig	14768144	14768575	.	-	.	Fragaria_Contig1005
LG2	BLAT	contig	17426574	17426974	.	+	.	Fragaria_Contig5026
LG3	BLAT	contig	5069394	5070041	.	+	.	Fragaria_Contig1479
LG1	BLAT	contig	18521710	18524821	.	-	.	Fragaria_Contig856
LG7	BLAT	contig	21405318	21406087	.	+	.	Fragaria_Contig6111
LG6	BLAT	contig	3507595	3508530	.	-	.	Fragaria_Contig3580
unanchored	BLAT	contig	9331823	9332466	.	+	.	Fragaria_Contig5721
LG7	BLAT	contig	21719958	21721129	.	+	.	Fragaria_Contig433
LG5	BLAT	contig	26314518	26316001	.	-	.	Fragaria_Contig795
LG6	BLAT	contig	14875581	14875875	.	-	.	Fragaria_Contig5845
LG1	BLAT	contig	13502290	13502660	.	-	.	Fragaria_Contig897
LG6	BLAT	contig	26529651	26530483	.	-	.	Fragaria_Contig5308
LG6	BLAT	contig	31913712	31914378	.	+	.	Fragaria_Contig5572
LG3	BLAT	contig	24326544	24328308	.	+	.	Fragaria_Contig792
LG4	BLAT	contig	6577336	6577858	.	-	.	Fragaria_Contig6117
LG3	BLAT	contig	727064	728035	.	+	.	Fragaria_Contig3032
LG1	BLAT	contig	13422196	13423012	.	-	.	Fragaria_Contig5412
LG5	BLAT	contig	8995858	8998028	.	-	.	Fragaria_Contig6074
LG3	BLAT	contig	4560873	4561082	.	+	.	Fragaria_Contig230
LG2	BLAT	contig	24495111	24495415	.	-	.	Fragaria_Contig5367
LG4	BLAT	contig	26553306	26554493	.	-	.	Fragaria_Contig5485
LG4	BLAT	contig	18541560	18543555	.	-	.	Fragaria_Contig5421
LG1	BLAT	contig	874609	878102	.	-	.	Fragaria_Contig6191
LG3	BLAT	contig	2471688	2472764	.	+	.	Fragaria_Contig5187
LG3	BLAT	contig	29075089	29075500	.	-	.	Fragaria_Contig5533
LG3	BLAT	contig	23971893	23972820	.	+	.	Fragaria_Contig1735
LG4	BLAT	contig	9917071	9917402	.	-	.	Fragaria_Contig396
LG7	BLAT	contig	2441086	2441501	.	+	.	Fragaria_Contig5537
LG2	BLAT	contig	15499229	15500256	.	+	.	Fragaria_Contig981
LG4	BLAT	contig	21577636	21577937	.	-	.	Fragaria_Contig6208
LG7	BLAT	contig	2766135	2768196	.	-	.	Fragaria_Contig756
unanchored	BLAT	contig	1271909	1273376	.	+	.	Fragaria_Contig1323
LG1	BLAT	contig	17538587	17540043	.	-	.	Fragaria_Contig5438
LG6	BLAT	contig	37305272	37308785	.	+	.	Fragaria_Contig1067
LG3	BLAT	contig	9765824	9767135	.	-	.	Fragaria_Contig2034
LG1	BLAT	contig	4353267	4356490	.	-	.	Fragaria_Contig327
LG7	BLAT	contig	15927357	15928375	.	-	.	Fragaria_Contig5854
LG5	BLAT	contig	15409291	15409555	.	-	.	Fragaria_Contig6045
LG2	BLAT	contig	13988336	13988790	.	+	.	Fragaria_Contig6058
LG7	BLAT	contig	9206720	9207141	.	+	.	Fragaria_Contig5487
LG2	BLAT	contig	22288064	22288745	.	+	.	Fragaria_Contig6174
LG5	BLAT	contig	217532	218580	.	-	.	Fragaria_Contig5835
LG6	BLAT	contig	37548070	37549496	.	-	.	Fragaria_Contig4029
LG7	BLAT	contig	7229810	7230574	.	+	.	Fragaria_Contig1460
LG6	BLAT	contig	7856562	7857509	.	-	.	Fragaria_Contig3460
LG5	BLAT	contig	23972997	23975745	.	-	.	Fragaria_Contig5718
LG5	BLAT	contig	7743052	7744728	.	+	.	Fragaria_Contig5475
LG7	BLAT	contig	353965	354366	.	-	.	Fragaria_Contig6056
LG2	BLAT	contig	17374619	17375217	.	-	.	Fragaria_Contig5976
LG1	BLAT	contig	361511	362623	.	-	.	Fragaria_Contig6125
LG4	BLAT	contig	2697289	2697533	.	+	.	Fragaria_Contig5474
LG7	BLAT	contig	18794415	18794807	.	-	.	Fragaria_Contig5938
LG2	BLAT	contig	11073561	11074340	.	+	.	Fragaria_Contig339
LG6	BLAT	contig	21848610	21848853	.	+	.	Fragaria_Contig5305
LG2	BLAT	contig	10220518	10223023	.	+	.	Fragaria_Contig5464
LG6	BLAT	contig	34635118	34635884	.	-	.	Fragaria_Contig286
LG7	BLAT	contig	15843265	15927927	.	+	.	Fragaria_Contig5800
LG3	BLAT	contig	30279302	30279694	.	+	.	Fragaria_Contig5470
LG7	BLAT	contig	3310657	3311338	.	+	.	Fragaria_Contig6006
LG5	BLAT	contig	14422907	14424156	.	+	.	Fragaria_Contig2211
LG4	BLAT	contig	12117496	12118260	.	-	.	Fragaria_Contig167
LG5	BLAT	contig	11868847	11869341	.	+	.	Fragaria_Contig6180
LG5	BLAT	contig	19463342	19464259	.	-	.	Fragaria_Contig209
LG2	BLAT	contig	12745999	12746809	.	+	.	Fragaria_Contig314
LG6	BLAT	contig	1446501	1447059	.	-	.	Fragaria_Contig6077
unanchored	BLAT	contig	7308925	7309599	.	+	.	Fragaria_Contig221
LG4	BLAT	contig	18790534	18792086	.	+	.	Fragaria_Contig4207
LG1	BLAT	contig	18990880	18991124	.	-	.	Fragaria_Contig5293
LG6	BLAT	contig	15964864	15965195	.	-	.	Fragaria_Contig6206
LG4	BLAT	contig	14538960	14541806	.	-	.	Fragaria_Contig5935
LG1	BLAT	contig	5383686	5384316	.	-	.	Fragaria_Contig268
LG7	BLAT	contig	12945115	12945731	.	-	.	Fragaria_Contig4339
LG2	BLAT	contig	10286227	10286956	.	-	.	Fragaria_Contig202
LG1	BLAT	contig	19886539	19886909	.	-	.	Fragaria_Contig4804
LG4	BLAT	contig	13393970	13394661	.	-	.	Fragaria_Contig252
LG5	BLAT	contig	27555771	27556424	.	-	.	Fragaria_Contig306
LG7	BLAT	contig	22065150	22066820	.	+	.	Fragaria_Contig136
LG3	BLAT	contig	6488879	6489779	.	+	.	Fragaria_Contig901
LG1	BLAT	contig	162712	164930	.	-	.	Fragaria_Contig5532
LG6	BLAT	contig	37723943	37724421	.	-	.	Fragaria_Contig144
LG1	BLAT	contig	4178983	4179448	.	+	.	Fragaria_Contig234
LG6	BLAT	contig	29666495	29668314	.	+	.	Fragaria_Contig5847
LG1	BLAT	contig	7521903	7522345	.	+	.	Fragaria_Contig267
LG1	BLAT	contig	13170680	13171266	.	-	.	Fragaria_Contig4447
LG6	BLAT	contig	14692495	14692969	.	+	.	Fragaria_Contig155
LG1	BLAT	contig	6623876	6624088	.	+	.	Fragaria_Contig5360
LG1	BLAT	contig	6222502	6222907	.	+	.	Fragaria_Contig6204
LG6	BLAT	contig	4926903	4927691	.	+	.	Fragaria_Contig250
LG3	BLAT	contig	7785713	7786126	.	-	.	Fragaria_Contig206
LG7	BLAT	contig	2108212	2109477	.	+	.	Fragaria_Contig185
LG5	BLAT	contig	23049566	23049927	.	+	.	Fragaria_Contig143
LG7	BLAT	contig	16897382	16898076	.	+	.	Fragaria_Contig461
LG1	BLAT	contig	9961966	9963629	.	-	.	Fragaria_Contig220
LG5	BLAT	contig	13322071	13322429	.	+	.	Fragaria_Contig204
LG3	BLAT	contig	11453892	11454151	.	-	.	Fragaria_Contig70
LG1	BLAT	contig	718859	719275	.	+	.	Fragaria_Contig292
LG1	BLAT	contig	13641851	13642186	.	-	.	Fragaria_Contig110
LG6	BLAT	contig	2222440	2222963	.	+	.	Fragaria_Contig5480
LG1	BLAT	contig	6179113	6179531	.	-	.	Fragaria_Contig74
LG3	BLAT	contig	9640404	9641318	.	-	.	Fragaria_Contig6060
LG6	BLAT	contig	20028744	20029112	.	+	.	Fragaria_Contig280
LG6	BLAT	contig	33868941	33869281	.	-	.	Fragaria_Contig194
unanchored	BLAT	contig	6018527	6020135	.	-	.	Fragaria_Contig392
LG2	BLAT	contig	17672147	17672498	.	+	.	Fragaria_Contig226
LG7	BLAT	contig	7555193	7555562	.	+	.	Fragaria_Contig313
LG5	BLAT	contig	394116	396261	.	+	.	Fragaria_Contig971
LG6	BLAT	contig	6052517	6053764	.	-	.	Fragaria_Contig5805
LG2	BLAT	contig	16952987	16953283	.	+	.	Fragaria_Contig257
LG4	BLAT	contig	25657112	25657822	.	+	.	Fragaria_Contig3575
LG6	BLAT	contig	34134108	34134433	.	-	.	Fragaria_Contig6138
LG3	BLAT	contig	19862753	19863072	.	-	.	Fragaria_Contig34
LG3	BLAT	contig	2642022	2642292	.	-	.	Fragaria_Contig192
LG1	BLAT	contig	6934104	6934424	.	+	.	Fragaria_Contig253
LG5	BLAT	contig	20450636	20450936	.	-	.	Fragaria_Contig160
LG6	BLAT	contig	31038393	31038585	.	-	.	Fragaria_Contig43
LG2	BLAT	contig	6425519	6425745	.	-	.	Fragaria_Contig161
LG3	BLAT	contig	263735	264080	.	+	.	Fragaria_Contig6097
LG1	BLAT	contig	6179135	6179375	.	-	.	Fragaria_Contig48
LG6	BLAT	contig	27970753	27971023	.	+	.	Fragaria_Contig186
LG1	BLAT	contig	2216377	2216588	.	-	.	Fragaria_Contig329
LG3	BLAT	contig	15138000	15140044	.	+	.	Fragaria_Contig771
LG2	BLAT	contig	18477650	18477853	.	+	.	Fragaria_Contig124
LG3	BLAT	contig	19862804	19863078	.	-	.	Fragaria_Contig18
LG3	BLAT	contig	9759814	9760001	.	+	.	Fragaria_Contig140
LG5	BLAT	contig	9314033	9314242	.	+	.	Fragaria_Contig60
LG4	BLAT	contig	13390939	13391308	.	+	.	Fragaria_Contig6106
LG6	BLAT	contig	20386645	20386984	.	-	.	Fragaria_Contig6211
LG2	BLAT	contig	7553126	7553299	.	+	.	Fragaria_Contig132
LG5	BLAT	contig	289155	289319	.	+	.	Fragaria_Contig100
LG2	BLAT	contig	24354175	24355160	.	-	.	Fragaria_Contig1294
LG1	BLAT	contig	2610083	2612164	.	+	.	Fragaria_Contig5351
LG5	BLAT	contig	9422699	9422992	.	+	.	Fragaria_Contig117
LG3	BLAT	contig	24470901	24471431	.	-	.	Fragaria_Contig5383
LG6	BLAT	contig	28893496	28893655	.	+	.	Fragaria_Contig123
unanchored	BLAT	contig	6243317	6243800	.	+	.	Fragaria_Contig4177
LG5	BLAT	contig	7040445	7040954	.	+	.	Fragaria_Contig5492
LG6	BLAT	contig	28893496	28893655	.	+	.	Fragaria_Contig56
LG4	BLAT	contig	13366656	13366854	.	-	.	Fragaria_Contig95
LG4	BLAT	contig	17953185	17953854	.	+	.	Fragaria_Contig89
unanchored	BLAT	contig	5231850	5232702	.	-	.	Fragaria_Contig5519
