# Supplementary material for: Global identification and analysis of long non-coding RNAs in diploid strawberry Fragaria vesca during flower and fruit development
Source: BMC Genomics. 2015 Oct 19;16:815. doi: 10.1186/s12864-015-2014-2 (PMC4617481; doi:10.1186/s12864-015-2014-2)
Supplement: Additional file 8: — Categories of the 5,884 lncRNAs classified by expression level, repetitive sequences, and small RNAs. (XLSX 1624 kb) [file 12864_2015_2014_MOESM8_ESM.xlsx]

## Sheet: 5884 lncRNAs
Note:
smallRNA: "Yes": Number of aligned small RNA reads ≥ 10/locus; "No": Number of aligned small RNA reads < 10/locus
Repeat: Yes": percentage of repetitive sequences ≥ 10%; "No": percentage of repetitive sequences < 10%
FPKM: "Yes": FPKM ≥ 2; "No": FPKM < 2
	smallRNA	Repeat	FPKM
TCONS_00000365	no	no	no
TCONS_00000389	no	no	no
TCONS_00000391	no	no	no
TCONS_00000392	no	no	no
TCONS_00000393	no	no	no
TCONS_00000404	no	no	no
TCONS_00000772	no	no	no
TCONS_00000773	no	no	no
TCONS_00000774	no	no	no
TCONS_00000775	no	no	no
TCONS_00000943	no	no	no
TCONS_00000944	no	no	no
TCONS_00000974	no	no	no
TCONS_00001078	no	no	no
TCONS_00001856	no	no	no
TCONS_00002157	no	no	no
TCONS_00002158	no	no	no
TCONS_00002295	no	no	no
TCONS_00002405	no	no	no
TCONS_00002416	no	no	no
TCONS_00002420	no	no	no
TCONS_00002519	no	no	no
TCONS_00002750	no	no	no
TCONS_00002753	no	no	no
TCONS_00003177	no	no	no
TCONS_00003474	no	no	no
TCONS_00004913	no	no	no
TCONS_00004960	no	no	no
TCONS_00004961	no	no	no
TCONS_00005187	no	no	no
TCONS_00005191	no	no	no
TCONS_00006103	no	no	no
TCONS_00006104	no	no	no
TCONS_00006105	no	no	no
TCONS_00006137	no	no	no
TCONS_00006750	no	no	no
TCONS_00006751	no	no	no
TCONS_00007399	no	no	no
TCONS_00007722	no	no	no
TCONS_00007887	no	no	no
TCONS_00007888	no	no	no
TCONS_00008157	no	no	no
TCONS_00008158	no	no	no
TCONS_00008159	no	no	no
TCONS_00008199	no	no	no
TCONS_00008204	no	no	no
TCONS_00008205	no	no	no
TCONS_00008207	no	no	no
TCONS_00008319	no	no	no
TCONS_00008564	no	no	no
TCONS_00009003	no	no	no
TCONS_00009802	no	no	no
TCONS_00009908	no	no	no
TCONS_00010038	no	no	no
TCONS_00010703	no	no	no
TCONS_00010898	no	no	no
TCONS_00011353	no	no	no
TCONS_00011355	no	no	no
TCONS_00011375	no	no	no
TCONS_00011380	no	no	no
TCONS_00011384	no	no	no
TCONS_00011390	no	no	no
TCONS_00011397	no	no	no
TCONS_00011399	no	no	no
TCONS_00011401	no	no	no
TCONS_00011417	no	no	no
TCONS_00011422	no	no	no
TCONS_00011425	no	no	no
TCONS_00011430	no	no	no
TCONS_00011436	no	no	no
TCONS_00011437	no	no	no
TCONS_00011444	no	no	no
TCONS_00011454	no	no	no
TCONS_00011455	no	no	no
TCONS_00011460	no	no	no
TCONS_00011465	no	no	no
TCONS_00011470	no	no	no
TCONS_00011505	no	no	no
TCONS_00011506	no	no	no
TCONS_00011537	no	no	no
TCONS_00011549	no	no	no
TCONS_00011554	no	no	no
TCONS_00011560	no	no	no
TCONS_00011562	no	no	no
TCONS_00011580	no	no	no
TCONS_00011584	no	no	no
TCONS_00011589	no	no	no
TCONS_00011605	no	no	no
TCONS_00011607	no	no	no
TCONS_00011608	no	no	no
TCONS_00011620	no	no	no
TCONS_00011623	no	no	no
TCONS_00011624	no	no	no
TCONS_00011630	no	no	no
TCONS_00011642	no	no	no
TCONS_00011649	no	no	no
TCONS_00011651	no	no	no
TCONS_00012248	no	no	no
TCONS_00012250	no	no	no
TCONS_00012251	no	no	no
TCONS_00012315	no	no	no
TCONS_00012683	no	no	no
TCONS_00012881	no	no	no
TCONS_00012882	no	no	no
TCONS_00013030	no	no	no
TCONS_00013096	no	no	no
TCONS_00013845	no	no	no
TCONS_00013847	no	no	no
TCONS_00013893	no	no	no
TCONS_00013909	no	no	no
TCONS_00014088	no	no	no
TCONS_00014827	no	no	no
TCONS_00014828	no	no	no
TCONS_00014829	no	no	no
TCONS_00014831	no	no	no
TCONS_00015075	no	no	no
TCONS_00015076	no	no	no
TCONS_00015106	no	no	no
TCONS_00015232	no	no	no
TCONS_00015383	no	no	no
TCONS_00015386	no	no	no
TCONS_00015388	no	no	no
TCONS_00015940	no	no	no
TCONS_00016559	no	no	no
TCONS_00016725	no	no	no
TCONS_00016729	no	no	no
TCONS_00016921	no	no	no
TCONS_00016922	no	no	no
TCONS_00018107	no	no	no
TCONS_00018182	no	no	no
TCONS_00018914	no	no	no
TCONS_00018925	no	no	no
TCONS_00019383	no	no	no
TCONS_00019400	no	no	no
TCONS_00019668	no	no	no
TCONS_00019669	no	no	no
TCONS_00019675	no	no	no
TCONS_00019676	no	no	no
TCONS_00019677	no	no	no
TCONS_00019754	no	no	no
TCONS_00019776	no	no	no
TCONS_00019789	no	no	no
TCONS_00019790	no	no	no
TCONS_00019791	no	no	no
TCONS_00019793	no	no	no
TCONS_00019794	no	no	no
TCONS_00019797	no	no	no
TCONS_00019798	no	no	no
TCONS_00019802	no	no	no
TCONS_00019803	no	no	no
TCONS_00019804	no	no	no
TCONS_00020410	no	no	no
TCONS_00020642	no	no	no
TCONS_00020789	no	no	no
TCONS_00020790	no	no	no
TCONS_00021157	no	no	no
TCONS_00021227	no	no	no
TCONS_00021385	no	no	no
TCONS_00021659	no	no	no
TCONS_00021909	no	no	no
TCONS_00021910	no	no	no
TCONS_00021911	no	no	no
TCONS_00021912	no	no	no
TCONS_00021913	no	no	no
TCONS_00021914	no	no	no
TCONS_00021915	no	no	no
TCONS_00021916	no	no	no
TCONS_00021917	no	no	no
TCONS_00021918	no	no	no
TCONS_00021919	no	no	no
TCONS_00021964	no	no	no
TCONS_00022135	no	no	no
TCONS_00023250	no	no	no
TCONS_00023772	no	no	no
TCONS_00023787	no	no	no
TCONS_00023788	no	no	no
TCONS_00023902	no	no	no
TCONS_00023959	no	no	no
TCONS_00024212	no	no	no
TCONS_00024213	no	no	no
TCONS_00024390	no	no	no
TCONS_00024783	no	no	no
TCONS_00025310	no	no	no
TCONS_00025698	no	no	no
TCONS_00025865	no	no	no
TCONS_00025866	no	no	no
TCONS_00025881	no	no	no
TCONS_00025888	no	no	no
TCONS_00025922	no	no	no
TCONS_00025923	no	no	no
TCONS_00025924	no	no	no
TCONS_00025937	no	no	no
TCONS_00025944	no	no	no
TCONS_00025961	no	no	no
TCONS_00025966	no	no	no
TCONS_00025975	no	no	no
TCONS_00025976	no	no	no
TCONS_00025992	no	no	no
TCONS_00026001	no	no	no
TCONS_00026003	no	no	no
TCONS_00026015	no	no	no
TCONS_00026024	no	no	no
TCONS_00026030	no	no	no
TCONS_00026031	no	no	no
TCONS_00026032	no	no	no
TCONS_00026039	no	no	no
TCONS_00026043	no	no	no
TCONS_00026051	no	no	no
TCONS_00026053	no	no	no
TCONS_00026058	no	no	no
TCONS_00026060	no	no	no
TCONS_00026061	no	no	no
TCONS_00026071	no	no	no
TCONS_00026077	no	no	no
TCONS_00026082	no	no	no
TCONS_00026083	no	no	no
TCONS_00026086	no	no	no
TCONS_00026091	no	no	no
TCONS_00026092	no	no	no
TCONS_00026099	no	no	no
TCONS_00026105	no	no	no
TCONS_00026106	no	no	no
TCONS_00026116	no	no	no
TCONS_00026118	no	no	no
TCONS_00026135	no	no	no
TCONS_00026149	no	no	no
TCONS_00026905	no	no	no
TCONS_00027543	no	no	no
TCONS_00027571	no	no	no
TCONS_00027834	no	no	no
TCONS_00027947	no	no	no
TCONS_00028050	no	no	no
TCONS_00028052	no	no	no
TCONS_00028053	no	no	no
TCONS_00028054	no	no	no
TCONS_00028397	no	no	no
TCONS_00028400	no	no	no
TCONS_00028402	no	no	no
TCONS_00028574	no	no	no
TCONS_00028652	no	no	no
TCONS_00028656	no	no	no
TCONS_00028686	no	no	no
TCONS_00028687	no	no	no
TCONS_00028712	no	no	no
TCONS_00028945	no	no	no
TCONS_00029317	no	no	no
TCONS_00029722	no	no	no
TCONS_00029865	no	no	no
TCONS_00030196	no	no	no
TCONS_00030199	no	no	no
TCONS_00030254	no	no	no
TCONS_00031065	no	no	no
TCONS_00031517	no	no	no
TCONS_00031953	no	no	no
TCONS_00031956	no	no	no
TCONS_00031958	no	no	no
TCONS_00031972	no	no	no
TCONS_00031973	no	no	no
TCONS_00031974	no	no	no
TCONS_00032209	no	no	no
TCONS_00032617	no	no	no
TCONS_00032678	no	no	no
TCONS_00032683	no	no	no
TCONS_00032967	no	no	no
TCONS_00032968	no	no	no
TCONS_00032969	no	no	no
TCONS_00032970	no	no	no
TCONS_00032972	no	no	no
TCONS_00032976	no	no	no
TCONS_00032980	no	no	no
TCONS_00032981	no	no	no
TCONS_00032983	no	no	no
TCONS_00032984	no	no	no
TCONS_00032985	no	no	no
TCONS_00032986	no	no	no
TCONS_00033059	no	no	no
TCONS_00033060	no	no	no
TCONS_00033061	no	no	no
TCONS_00033062	no	no	no
TCONS_00033063	no	no	no
TCONS_00033357	no	no	no
TCONS_00033362	no	no	no
TCONS_00033656	no	no	no
TCONS_00033657	no	no	no
TCONS_00033666	no	no	no
TCONS_00033671	no	no	no
TCONS_00034025	no	no	no
TCONS_00034026	no	no	no
TCONS_00034027	no	no	no
TCONS_00034028	no	no	no
TCONS_00034030	no	no	no
TCONS_00034031	no	no	no
TCONS_00034032	no	no	no
TCONS_00034156	no	no	no
TCONS_00034157	no	no	no
TCONS_00034305	no	no	no
TCONS_00034306	no	no	no
TCONS_00034307	no	no	no
TCONS_00034309	no	no	no
TCONS_00034754	no	no	no
TCONS_00034757	no	no	no
TCONS_00034993	no	no	no
TCONS_00035011	no	no	no
TCONS_00035067	no	no	no
TCONS_00035457	no	no	no
TCONS_00035458	no	no	no
TCONS_00035459	no	no	no
TCONS_00035460	no	no	no
TCONS_00036009	no	no	no
TCONS_00036010	no	no	no
TCONS_00036238	no	no	no
TCONS_00036239	no	no	no
TCONS_00036959	no	no	no
TCONS_00037240	no	no	no
TCONS_00037241	no	no	no
TCONS_00037242	no	no	no
TCONS_00037264	no	no	no
TCONS_00038136	no	no	no
TCONS_00038153	no	no	no
TCONS_00038255	no	no	no
TCONS_00038298	no	no	no
TCONS_00038299	no	no	no
TCONS_00038301	no	no	no
TCONS_00038302	no	no	no
TCONS_00038304	no	no	no
TCONS_00038305	no	no	no
TCONS_00038500	no	no	no
TCONS_00038755	no	no	no
TCONS_00038756	no	no	no
TCONS_00038758	no	no	no
TCONS_00038759	no	no	no
TCONS_00038954	no	no	no
TCONS_00039440	no	no	no
TCONS_00039441	no	no	no
TCONS_00039467	no	no	no
TCONS_00039615	no	no	no
TCONS_00039822	no	no	no
TCONS_00039849	no	no	no
TCONS_00039925	no	no	no
TCONS_00039926	no	no	no
TCONS_00039927	no	no	no
TCONS_00039929	no	no	no
TCONS_00039930	no	no	no
TCONS_00039931	no	no	no
TCONS_00039932	no	no	no
TCONS_00039933	no	no	no
TCONS_00039934	no	no	no
TCONS_00039935	no	no	no
TCONS_00039936	no	no	no
TCONS_00039937	no	no	no
TCONS_00039938	no	no	no
TCONS_00039939	no	no	no
TCONS_00039940	no	no	no
TCONS_00039941	no	no	no
TCONS_00039942	no	no	no
TCONS_00039944	no	no	no
TCONS_00039945	no	no	no
TCONS_00039946	no	no	no
TCONS_00039947	no	no	no
TCONS_00039948	no	no	no
TCONS_00039949	no	no	no
TCONS_00039950	no	no	no
TCONS_00039951	no	no	no
TCONS_00039952	no	no	no
TCONS_00039965	no	no	no
TCONS_00040025	no	no	no
TCONS_00040215	no	no	no
TCONS_00040551	no	no	no
TCONS_00041047	no	no	no
TCONS_00041142	no	no	no
TCONS_00041547	no	no	no
TCONS_00041550	no	no	no
TCONS_00041551	no	no	no
TCONS_00041681	no	no	no
TCONS_00041839	no	no	no
TCONS_00042248	no	no	no
TCONS_00042250	no	no	no
TCONS_00042252	no	no	no
TCONS_00042264	no	no	no
TCONS_00042269	no	no	no
TCONS_00042270	no	no	no
TCONS_00042272	no	no	no
TCONS_00042274	no	no	no
TCONS_00042275	no	no	no
TCONS_00042278	no	no	no
TCONS_00042289	no	no	no
TCONS_00042290	no	no	no
TCONS_00042298	no	no	no
TCONS_00042303	no	no	no
TCONS_00042305	no	no	no
TCONS_00042307	no	no	no
TCONS_00042308	no	no	no
TCONS_00042314	no	no	no
TCONS_00042316	no	no	no
TCONS_00042334	no	no	no
TCONS_00042338	no	no	no
TCONS_00042343	no	no	no
TCONS_00042347	no	no	no
TCONS_00042349	no	no	no
TCONS_00042350	no	no	no
TCONS_00042362	no	no	no
TCONS_00042372	no	no	no
TCONS_00042373	no	no	no
TCONS_00042381	no	no	no
TCONS_00042382	no	no	no
TCONS_00042392	no	no	no
TCONS_00042395	no	no	no
TCONS_00042396	no	no	no
TCONS_00042402	no	no	no
TCONS_00042408	no	no	no
TCONS_00042412	no	no	no
TCONS_00042426	no	no	no
TCONS_00042443	no	no	no
TCONS_00042470	no	no	no
TCONS_00042473	no	no	no
TCONS_00042476	no	no	no
TCONS_00042481	no	no	no
TCONS_00042487	no	no	no
TCONS_00042498	no	no	no
TCONS_00042500	no	no	no
TCONS_00042503	no	no	no
TCONS_00042519	no	no	no
TCONS_00042522	no	no	no
TCONS_00042525	no	no	no
TCONS_00042535	no	no	no
TCONS_00042551	no	no	no
TCONS_00042559	no	no	no
TCONS_00042582	no	no	no
TCONS_00042587	no	no	no
TCONS_00042593	no	no	no
TCONS_00042599	no	no	no
TCONS_00042625	no	no	no
TCONS_00042631	no	no	no
TCONS_00042775	no	no	no
TCONS_00042777	no	no	no
TCONS_00042802	no	no	no
TCONS_00043121	no	no	no
TCONS_00043398	no	no	no
TCONS_00043399	no	no	no
TCONS_00043401	no	no	no
TCONS_00043926	no	no	no
TCONS_00044201	no	no	no
TCONS_00044535	no	no	no
TCONS_00044537	no	no	no
TCONS_00044538	no	no	no
TCONS_00044540	no	no	no
TCONS_00044541	no	no	no
TCONS_00044714	no	no	no
TCONS_00044755	no	no	no
TCONS_00044959	no	no	no
TCONS_00045002	no	no	no
TCONS_00045287	no	no	no
TCONS_00045312	no	no	no
TCONS_00045314	no	no	no
TCONS_00045315	no	no	no
TCONS_00045316	no	no	no
TCONS_00045371	no	no	no
TCONS_00045384	no	no	no
TCONS_00045493	no	no	no
TCONS_00045494	no	no	no
TCONS_00045495	no	no	no
TCONS_00045496	no	no	no
TCONS_00045499	no	no	no
TCONS_00045501	no	no	no
TCONS_00045502	no	no	no
TCONS_00045503	no	no	no
TCONS_00045768	no	no	no
TCONS_00046064	no	no	no
TCONS_00046257	no	no	no
TCONS_00046375	no	no	no
TCONS_00046381	no	no	no
TCONS_00046387	no	no	no
TCONS_00046397	no	no	no
TCONS_00046564	no	no	no
TCONS_00046565	no	no	no
TCONS_00046566	no	no	no
TCONS_00046567	no	no	no
TCONS_00046569	no	no	no
TCONS_00046570	no	no	no
TCONS_00046571	no	no	no
TCONS_00046572	no	no	no
TCONS_00046845	no	no	no
TCONS_00047073	no	no	no
TCONS_00047127	no	no	no
TCONS_00047129	no	no	no
TCONS_00048695	no	no	no
TCONS_00048696	no	no	no
TCONS_00049146	no	no	no
TCONS_00049148	no	no	no
TCONS_00049446	no	no	no
TCONS_00049447	no	no	no
TCONS_00049934	no	no	no
TCONS_00050597	no	no	no
TCONS_00051355	no	no	no
TCONS_00051483	no	no	no
TCONS_00051487	no	no	no
TCONS_00051578	no	no	no
TCONS_00052298	no	no	no
TCONS_00052746	no	no	no
TCONS_00052747	no	no	no
TCONS_00052786	no	no	no
TCONS_00052787	no	no	no
TCONS_00052849	no	no	no
TCONS_00053215	no	no	no
TCONS_00053912	no	no	no
TCONS_00053973	no	no	no
TCONS_00053978	no	no	no
TCONS_00053979	no	no	no
TCONS_00054378	no	no	no
TCONS_00054564	no	no	no
TCONS_00054565	no	no	no
TCONS_00054566	no	no	no
TCONS_00054568	no	no	no
TCONS_00054569	no	no	no
TCONS_00055123	no	no	no
TCONS_00055203	no	no	no
TCONS_00055204	no	no	no
TCONS_00055515	no	no	no
TCONS_00055521	no	no	no
TCONS_00055534	no	no	no
TCONS_00055535	no	no	no
TCONS_00055544	no	no	no
TCONS_00055553	no	no	no
TCONS_00055567	no	no	no
TCONS_00055575	no	no	no
TCONS_00055576	no	no	no
TCONS_00055609	no	no	no
TCONS_00055610	no	no	no
TCONS_00055623	no	no	no
TCONS_00055624	no	no	no
TCONS_00055667	no	no	no
TCONS_00055668	no	no	no
TCONS_00055677	no	no	no
TCONS_00055686	no	no	no
TCONS_00055687	no	no	no
TCONS_00055696	no	no	no
TCONS_00055701	no	no	no
TCONS_00055702	no	no	no
TCONS_00055712	no	no	no
TCONS_00055714	no	no	no
TCONS_00055715	no	no	no
TCONS_00055717	no	no	no
TCONS_00055729	no	no	no
TCONS_00055745	no	no	no
TCONS_00055751	no	no	no
TCONS_00055756	no	no	no
TCONS_00055757	no	no	no
TCONS_00055769	no	no	no
TCONS_00055777	no	no	no
TCONS_00055781	no	no	no
TCONS_00055795	no	no	no
TCONS_00055800	no	no	no
TCONS_00055806	no	no	no
TCONS_00055807	no	no	no
TCONS_00055808	no	no	no
TCONS_00055809	no	no	no
TCONS_00055810	no	no	no
TCONS_00055813	no	no	no
TCONS_00055845	no	no	no
TCONS_00055856	no	no	no
TCONS_00055874	no	no	no
TCONS_00055888	no	no	no
TCONS_00055889	no	no	no
TCONS_00055894	no	no	no
TCONS_00055895	no	no	no
TCONS_00055899	no	no	no
TCONS_00055900	no	no	no
TCONS_00055902	no	no	no
TCONS_00055911	no	no	no
TCONS_00055912	no	no	no
TCONS_00055914	no	no	no
TCONS_00055989	no	no	no
TCONS_00056083	no	no	no
TCONS_00056170	no	no	no
TCONS_00056455	no	no	no
TCONS_00056458	no	no	no
TCONS_00056466	no	no	no
TCONS_00056467	no	no	no
TCONS_00057240	no	no	no
TCONS_00057520	no	no	no
TCONS_00057521	no	no	no
TCONS_00057618	no	no	no
TCONS_00057789	no	no	no
TCONS_00058097	no	no	no
TCONS_00058107	no	no	no
TCONS_00058110	no	no	no
TCONS_00058422	no	no	no
TCONS_00058476	no	no	no
TCONS_00059081	no	no	no
TCONS_00059352	no	no	no
TCONS_00059526	no	no	no
TCONS_00059921	no	no	no
TCONS_00059922	no	no	no
TCONS_00060489	no	no	no
TCONS_00060542	no	no	no
TCONS_00060667	no	no	no
TCONS_00060863	no	no	no
TCONS_00060985	no	no	no
TCONS_00060986	no	no	no
TCONS_00060989	no	no	no
TCONS_00060992	no	no	no
TCONS_00060997	no	no	no
TCONS_00060998	no	no	no
TCONS_00060999	no	no	no
TCONS_00061002	no	no	no
TCONS_00061003	no	no	no
TCONS_00061005	no	no	no
TCONS_00061006	no	no	no
TCONS_00061008	no	no	no
TCONS_00061009	no	no	no
TCONS_00061010	no	no	no
TCONS_00061011	no	no	no
TCONS_00061013	no	no	no
TCONS_00061014	no	no	no
TCONS_00061015	no	no	no
TCONS_00061017	no	no	no
TCONS_00061245	no	no	no
TCONS_00061317	no	no	no
TCONS_00061519	no	no	no
TCONS_00062183	no	no	no
TCONS_00062438	no	no	no
TCONS_00062638	no	no	no
TCONS_00062886	no	no	no
TCONS_00062983	no	no	no
TCONS_00062984	no	no	no
TCONS_00063104	no	no	no
TCONS_00063751	no	no	no
TCONS_00063752	no	no	no
TCONS_00063755	no	no	no
TCONS_00063756	no	no	no
TCONS_00064208	no	no	no
TCONS_00064213	no	no	no
TCONS_00064607	no	no	no
TCONS_00064608	no	no	no
TCONS_00064681	no	no	no
TCONS_00064682	no	no	no
TCONS_00064847	no	no	no
TCONS_00064956	no	no	no
TCONS_00065560	no	no	no
TCONS_00065600	no	no	no
TCONS_00065678	no	no	no
TCONS_00065704	no	no	no
TCONS_00066033	no	no	no
TCONS_00066871	no	no	no
TCONS_00066981	no	no	no
TCONS_00067360	no	no	no
TCONS_00067621	no	no	no
TCONS_00067707	no	no	no
TCONS_00067779	no	no	no
TCONS_00067873	no	no	no
TCONS_00067888	no	no	no
TCONS_00068291	no	no	no
TCONS_00068339	no	no	no
TCONS_00068340	no	no	no
TCONS_00068635	no	no	no
TCONS_00068637	no	no	no
TCONS_00068638	no	no	no
TCONS_00068643	no	no	no
TCONS_00068697	no	no	no
TCONS_00068708	no	no	no
TCONS_00068709	no	no	no
TCONS_00069077	no	no	no
TCONS_00069217	no	no	no
TCONS_00069271	no	no	no
TCONS_00069274	no	no	no
TCONS_00069300	no	no	no
TCONS_00070060	no	no	no
TCONS_00070061	no	no	no
TCONS_00070063	no	no	no
TCONS_00070064	no	no	no
TCONS_00070065	no	no	no
TCONS_00070067	no	no	no
TCONS_00070071	no	no	no
TCONS_00070082	no	no	no
TCONS_00070083	no	no	no
TCONS_00070087	no	no	no
TCONS_00070088	no	no	no
TCONS_00070090	no	no	no
TCONS_00070158	no	no	no
TCONS_00070252	no	no	no
TCONS_00070429	no	no	no
TCONS_00070431	no	no	no
TCONS_00070434	no	no	no
TCONS_00070437	no	no	no
TCONS_00070438	no	no	no
TCONS_00070442	no	no	no
TCONS_00070443	no	no	no
TCONS_00070558	no	no	no
TCONS_00070883	no	no	no
TCONS_00070901	no	no	no
TCONS_00070950	no	no	no
TCONS_00071019	no	no	no
TCONS_00071389	no	no	no
TCONS_00071395	no	no	no
TCONS_00071398	no	no	no
TCONS_00071844	no	no	no
TCONS_00071845	no	no	no
TCONS_00071846	no	no	no
TCONS_00071851	no	no	no
TCONS_00071862	no	no	no
TCONS_00071863	no	no	no
TCONS_00071866	no	no	no
TCONS_00071867	no	no	no
TCONS_00071873	no	no	no
TCONS_00071875	no	no	no
TCONS_00071876	no	no	no
TCONS_00071879	no	no	no
TCONS_00071880	no	no	no
TCONS_00071881	no	no	no
TCONS_00071882	no	no	no
TCONS_00071884	no	no	no
TCONS_00071907	no	no	no
TCONS_00071908	no	no	no
TCONS_00071913	no	no	no
TCONS_00071915	no	no	no
TCONS_00071930	no	no	no
TCONS_00071943	no	no	no
TCONS_00071946	no	no	no
TCONS_00071948	no	no	no
TCONS_00071949	no	no	no
TCONS_00071950	no	no	no
TCONS_00071953	no	no	no
TCONS_00071954	no	no	no
TCONS_00071965	no	no	no
TCONS_00071983	no	no	no
TCONS_00071989	no	no	no
TCONS_00071990	no	no	no
TCONS_00072005	no	no	no
TCONS_00072014	no	no	no
TCONS_00072015	no	no	no
TCONS_00072017	no	no	no
TCONS_00072021	no	no	no
TCONS_00072024	no	no	no
TCONS_00072053	no	no	no
TCONS_00072054	no	no	no
TCONS_00072056	no	no	no
TCONS_00072071	no	no	no
TCONS_00072072	no	no	no
TCONS_00072079	no	no	no
TCONS_00072080	no	no	no
TCONS_00072133	no	no	no
TCONS_00072148	no	no	no
TCONS_00072163	no	no	no
TCONS_00072164	no	no	no
TCONS_00072182	no	no	no
TCONS_00072341	no	no	no
TCONS_00072472	no	no	no
TCONS_00072473	no	no	no
TCONS_00073094	no	no	no
TCONS_00073706	no	no	no
TCONS_00074037	no	no	no
TCONS_00074126	no	no	no
TCONS_00074129	no	no	no
TCONS_00074130	no	no	no
TCONS_00074131	no	no	no
TCONS_00074132	no	no	no
TCONS_00074180	no	no	no
TCONS_00074181	no	no	no
TCONS_00074782	no	no	no
TCONS_00075182	no	no	no
TCONS_00075184	no	no	no
TCONS_00075185	no	no	no
TCONS_00075186	no	no	no
TCONS_00075187	no	no	no
TCONS_00075188	no	no	no
TCONS_00075189	no	no	no
TCONS_00075231	no	no	no
TCONS_00075232	no	no	no
TCONS_00075300	no	no	no
TCONS_00076294	no	no	no
TCONS_00076357	no	no	no
TCONS_00076358	no	no	no
TCONS_00077124	no	no	no
TCONS_00077408	no	no	no
TCONS_00077440	no	no	no
TCONS_00077443	no	no	no
TCONS_00077519	no	no	no
TCONS_00077520	no	no	no
TCONS_00077602	no	no	no
TCONS_00077604	no	no	no
TCONS_00077939	no	no	no
TCONS_00077972	no	no	no
TCONS_00078115	no	no	no
TCONS_00078228	no	no	no
TCONS_00078287	no	no	no
TCONS_00078347	no	no	no
TCONS_00078546	no	no	no
TCONS_00078646	no	no	no
TCONS_00078647	no	no	no
TCONS_00078648	no	no	no
TCONS_00078649	no	no	no
TCONS_00078651	no	no	no
TCONS_00078652	no	no	no
TCONS_00078655	no	no	no
TCONS_00078657	no	no	no
TCONS_00078658	no	no	no
TCONS_00078660	no	no	no
TCONS_00078661	no	no	no
TCONS_00078662	no	no	no
TCONS_00078663	no	no	no
TCONS_00078664	no	no	no
TCONS_00078665	no	no	no
TCONS_00078666	no	no	no
TCONS_00078667	no	no	no
TCONS_00078668	no	no	no
TCONS_00078670	no	no	no
TCONS_00078671	no	no	no
TCONS_00078672	no	no	no
TCONS_00078673	no	no	no
TCONS_00078674	no	no	no
TCONS_00078891	no	no	no
TCONS_00078892	no	no	no
TCONS_00079001	no	no	no
TCONS_00079356	no	no	no
TCONS_00079358	no	no	no
TCONS_00079418	no	no	no
TCONS_00079436	no	no	no
TCONS_00079526	no	no	no
TCONS_00079791	no	no	no
TCONS_00080186	no	no	no
TCONS_00080187	no	no	no
TCONS_00080312	no	no	no
TCONS_00080313	no	no	no
TCONS_00080570	no	no	no
TCONS_00080571	no	no	no
TCONS_00080572	no	no	no
TCONS_00080923	no	no	no
TCONS_00080926	no	no	no
TCONS_00080929	no	no	no
TCONS_00080930	no	no	no
TCONS_00081197	no	no	no
TCONS_00081223	no	no	no
TCONS_00081275	no	no	no
TCONS_00081278	no	no	no
TCONS_00081373	no	no	no
TCONS_00081480	no	no	no
TCONS_00081811	no	no	no
TCONS_00081813	no	no	no
TCONS_00081826	no	no	no
TCONS_00081828	no	no	no
TCONS_00081829	no	no	no
TCONS_00082009	no	no	no
TCONS_00082303	no	no	no
TCONS_00083267	no	no	no
TCONS_00083268	no	no	no
TCONS_00083633	no	no	no
TCONS_00083828	no	no	no
TCONS_00084134	no	no	no
TCONS_00084178	no	no	no
TCONS_00084509	no	no	no
TCONS_00084726	no	no	no
TCONS_00084727	no	no	no
TCONS_00084728	no	no	no
TCONS_00084732	no	no	no
TCONS_00084833	no	no	no
TCONS_00085090	no	no	no
TCONS_00085219	no	no	no
TCONS_00085329	no	no	no
TCONS_00085330	no	no	no
TCONS_00085768	no	no	no
TCONS_00085769	no	no	no
TCONS_00085790	no	no	no
TCONS_00086486	no	no	no
TCONS_00086660	no	no	no
TCONS_00086746	no	no	no
TCONS_00087046	no	no	no
TCONS_00087081	no	no	no
TCONS_00087368	no	no	no
TCONS_00087515	no	no	no
TCONS_00087517	no	no	no
TCONS_00087518	no	no	no
TCONS_00088202	no	no	no
TCONS_00088203	no	no	no
TCONS_00088204	no	no	no
TCONS_00088205	no	no	no
TCONS_00088382	no	no	no
TCONS_00088383	no	no	no
TCONS_00088385	no	no	no
TCONS_00088387	no	no	no
TCONS_00088695	no	no	no
TCONS_00088698	no	no	no
TCONS_00088703	no	no	no
TCONS_00088813	no	no	no
TCONS_00089135	no	no	no
TCONS_00090378	no	no	no
TCONS_00090379	no	no	no
TCONS_00090381	no	no	no
TCONS_00090383	no	no	no
TCONS_00090390	no	no	no
TCONS_00090802	no	no	no
TCONS_00090842	no	no	no
TCONS_00090844	no	no	no
TCONS_00090888	no	no	no
TCONS_00091246	no	no	no
TCONS_00091492	no	no	no
TCONS_00091500	no	no	no
TCONS_00091504	no	no	no
TCONS_00092190	no	no	no
TCONS_00092288	no	no	no
TCONS_00092505	no	no	no
TCONS_00092607	no	no	no
TCONS_00092780	no	no	no
TCONS_00092781	no	no	no
TCONS_00092782	no	no	no
TCONS_00092783	no	no	no
TCONS_00092793	no	no	no
TCONS_00092821	no	no	no
TCONS_00092822	no	no	no
TCONS_00093199	no	no	no
TCONS_00093890	no	no	no
TCONS_00093895	no	no	no
TCONS_00093897	no	no	no
TCONS_00093901	no	no	no
TCONS_00093902	no	no	no
TCONS_00094198	no	no	no
TCONS_00094203	no	no	no
TCONS_00094205	no	no	no
TCONS_00094209	no	no	no
TCONS_00094215	no	no	no
TCONS_00094216	no	no	no
TCONS_00094222	no	no	no
TCONS_00094226	no	no	no
TCONS_00094229	no	no	no
TCONS_00094234	no	no	no
TCONS_00094235	no	no	no
TCONS_00094241	no	no	no
TCONS_00094242	no	no	no
TCONS_00094246	no	no	no
TCONS_00094255	no	no	no
TCONS_00094259	no	no	no
TCONS_00094263	no	no	no
TCONS_00094264	no	no	no
TCONS_00094267	no	no	no
TCONS_00094273	no	no	no
TCONS_00094281	no	no	no
TCONS_00094285	no	no	no
TCONS_00094305	no	no	no
TCONS_00094310	no	no	no
TCONS_00094311	no	no	no
TCONS_00094321	no	no	no
TCONS_00094325	no	no	no
TCONS_00094328	no	no	no
TCONS_00094329	no	no	no
TCONS_00094355	no	no	no
TCONS_00094360	no	no	no
TCONS_00094371	no	no	no
TCONS_00094373	no	no	no
TCONS_00094374	no	no	no
TCONS_00094375	no	no	no
TCONS_00094380	no	no	no
TCONS_00094381	no	no	no
TCONS_00094382	no	no	no
TCONS_00094392	no	no	no
TCONS_00094393	no	no	no
TCONS_00094396	no	no	no
TCONS_00094405	no	no	no
TCONS_00094406	no	no	no
TCONS_00094412	no	no	no
TCONS_00094414	no	no	no
TCONS_00094429	no	no	no
TCONS_00094438	no	no	no
TCONS_00094443	no	no	no
TCONS_00094450	no	no	no
TCONS_00094461	no	no	no
TCONS_00094471	no	no	no
TCONS_00094482	no	no	no
TCONS_00094504	no	no	no
TCONS_00094511	no	no	no
TCONS_00094514	no	no	no
TCONS_00094527	no	no	no
TCONS_00094528	no	no	no
TCONS_00094547	no	no	no
TCONS_00094551	no	no	no
TCONS_00094553	no	no	no
TCONS_00094570	no	no	no
TCONS_00094587	no	no	no
TCONS_00094613	no	no	no
TCONS_00094615	no	no	no
TCONS_00094621	no	no	no
TCONS_00094626	no	no	no
TCONS_00094649	no	no	no
TCONS_00094653	no	no	no
TCONS_00094656	no	no	no
TCONS_00094658	no	no	no
TCONS_00094660	no	no	no
TCONS_00094662	no	no	no
TCONS_00094665	no	no	no
TCONS_00094672	no	no	no
TCONS_00094677	no	no	no
TCONS_00094684	no	no	no
TCONS_00094688	no	no	no
TCONS_00094705	no	no	no
TCONS_00094708	no	no	no
TCONS_00094713	no	no	no
TCONS_00094721	no	no	no
TCONS_00094730	no	no	no
TCONS_00094737	no	no	no
TCONS_00094744	no	no	no
TCONS_00094898	no	no	no
TCONS_00095295	no	no	no
TCONS_00095296	no	no	no
TCONS_00095638	no	no	no
TCONS_00095687	no	no	no
TCONS_00095689	no	no	no
TCONS_00095691	no	no	no
TCONS_00095740	no	no	no
TCONS_00095780	no	no	no
TCONS_00095782	no	no	no
TCONS_00095784	no	no	no
TCONS_00095786	no	no	no
TCONS_00095788	no	no	no
TCONS_00095790	no	no	no
TCONS_00095792	no	no	no
TCONS_00095973	no	no	no
TCONS_00096083	no	no	no
TCONS_00096084	no	no	no
TCONS_00096085	no	no	no
TCONS_00096087	no	no	no
TCONS_00096089	no	no	no
TCONS_00096091	no	no	no
TCONS_00096092	no	no	no
TCONS_00096093	no	no	no
TCONS_00096094	no	no	no
TCONS_00096095	no	no	no
TCONS_00096097	no	no	no
TCONS_00096338	no	no	no
TCONS_00096340	no	no	no
TCONS_00096674	no	no	no
TCONS_00096984	no	no	no
TCONS_00097040	no	no	no
TCONS_00097041	no	no	no
TCONS_00097042	no	no	no
TCONS_00097044	no	no	no
TCONS_00097046	no	no	no
TCONS_00097089	no	no	no
TCONS_00097091	no	no	no
TCONS_00097092	no	no	no
TCONS_00097181	no	no	no
TCONS_00097584	no	no	no
TCONS_00097638	no	no	no
TCONS_00097853	no	no	no
TCONS_00097854	no	no	no
TCONS_00098468	no	no	no
TCONS_00098469	no	no	no
TCONS_00098663	no	no	no
TCONS_00099124	no	no	no
TCONS_00099125	no	no	no
TCONS_00099641	no	no	no
TCONS_00100832	no	no	no
TCONS_00100869	no	no	no
TCONS_00100870	no	no	no
TCONS_00101331	no	no	no
TCONS_00101381	no	no	no
TCONS_00101632	no	no	no
TCONS_00101633	no	no	no
TCONS_00101634	no	no	no
TCONS_00102513	no	no	no
TCONS_00103094	no	no	no
TCONS_00103095	no	no	no
TCONS_00103549	no	no	no
TCONS_00103552	no	no	no
TCONS_00103555	no	no	no
TCONS_00103556	no	no	no
TCONS_00103561	no	no	no
TCONS_00103569	no	no	no
TCONS_00103571	no	no	no
TCONS_00103573	no	no	no
TCONS_00103574	no	no	no
TCONS_00103662	no	no	no
TCONS_00103671	no	no	no
TCONS_00103735	no	no	no
TCONS_00103811	no	no	no
TCONS_00103813	no	no	no
TCONS_00104003	no	no	no
TCONS_00104539	no	no	no
TCONS_00106589	no	no	no
TCONS_00106642	no	no	no
TCONS_00107413	no	no	no
TCONS_00107536	no	no	no
TCONS_00107552	no	no	no
TCONS_00107554	no	no	no
TCONS_00107948	no	no	no
TCONS_00107967	no	no	no
TCONS_00108125	no	no	no
TCONS_00108912	no	no	no
TCONS_00108926	no	no	no
TCONS_00108948	no	no	no
TCONS_00108950	no	no	no
TCONS_00108993	no	no	no
TCONS_00109051	no	no	no
TCONS_00109072	no	no	no
TCONS_00109073	no	no	no
TCONS_00109074	no	no	no
TCONS_00109085	no	no	no
TCONS_00109086	no	no	no
TCONS_00109121	no	no	no
TCONS_00109125	no	no	no
TCONS_00109155	no	no	no
TCONS_00109157	no	no	no
TCONS_00109161	no	no	no
TCONS_00109162	no	no	no
TCONS_00109166	no	no	no
TCONS_00109175	no	no	no
TCONS_00109178	no	no	no
TCONS_00109182	no	no	no
TCONS_00109212	no	no	no
TCONS_00109234	no	no	no
TCONS_00109237	no	no	no
TCONS_00109241	no	no	no
TCONS_00109248	no	no	no
TCONS_00109250	no	no	no
TCONS_00109367	no	no	no
TCONS_00109369	no	no	no
TCONS_00109370	no	no	no
TCONS_00109671	no	no	no
TCONS_00110071	no	no	no
TCONS_00110402	no	no	no
TCONS_00110403	no	no	no
TCONS_00110479	no	no	no
TCONS_00111542	no	no	no
TCONS_00111544	no	no	no
TCONS_00111840	no	no	no
TCONS_00112202	no	no	no
TCONS_00112209	no	no	no
TCONS_00112210	no	no	no
TCONS_00112211	no	no	no
TCONS_00112615	no	no	no
TCONS_00112616	no	no	no
TCONS_00112617	no	no	no
TCONS_00112618	no	no	no
TCONS_00112620	no	no	no
TCONS_00112621	no	no	no
TCONS_00112623	no	no	no
TCONS_00112782	no	no	no
TCONS_00112881	no	no	no
TCONS_00112883	no	no	no
TCONS_00113046	no	no	no
TCONS_00113221	no	no	no
TCONS_00113381	no	no	no
TCONS_00113423	no	no	no
TCONS_00113424	no	no	no
TCONS_00113585	no	no	no
TCONS_00114262	no	no	no
TCONS_00114263	no	no	no
TCONS_00114582	no	no	no
TCONS_00115107	no	no	no
TCONS_00115126	no	no	no
TCONS_00115131	no	no	no
TCONS_00115139	no	no	no
TCONS_00115146	no	no	no
TCONS_00115148	no	no	no
TCONS_00115155	no	no	no
TCONS_00115156	no	no	no
TCONS_00115167	no	no	no
TCONS_00115197	no	no	no
TCONS_00115246	no	no	no
TCONS_00115250	no	no	no
TCONS_00115273	no	no	no
TCONS_00000395	yes	no	no
TCONS_00000941	yes	no	no
TCONS_00002506	yes	no	no
TCONS_00002507	yes	no	no
TCONS_00002509	yes	no	no
TCONS_00002510	yes	no	no
TCONS_00002511	yes	no	no
TCONS_00002514	yes	no	no
TCONS_00002515	yes	no	no
TCONS_00002516	yes	no	no
TCONS_00002927	yes	no	no
TCONS_00002930	yes	no	no
TCONS_00002936	yes	no	no
TCONS_00003470	yes	no	no
TCONS_00003471	yes	no	no
TCONS_00004947	yes	no	no
TCONS_00004950	yes	no	no
TCONS_00004952	yes	no	no
TCONS_00004953	yes	no	no
TCONS_00005788	yes	no	no
TCONS_00005808	yes	no	no
TCONS_00008195	yes	no	no
TCONS_00008529	yes	no	no
TCONS_00008902	yes	no	no
TCONS_00009743	yes	no	no
TCONS_00009744	yes	no	no
TCONS_00009746	yes	no	no
TCONS_00010500	yes	no	no
TCONS_00010804	yes	no	no
TCONS_00010984	yes	no	no
TCONS_00011068	yes	no	no
TCONS_00011105	yes	no	no
TCONS_00011107	yes	no	no
TCONS_00011110	yes	no	no
TCONS_00011111	yes	no	no
TCONS_00011395	yes	no	no
TCONS_00011416	yes	no	no
TCONS_00011418	yes	no	no
TCONS_00011479	yes	no	no
TCONS_00011493	yes	no	no
TCONS_00011522	yes	no	no
TCONS_00011548	yes	no	no
TCONS_00011551	yes	no	no
TCONS_00011561	yes	no	no
TCONS_00011973	yes	no	no
TCONS_00012884	yes	no	no
TCONS_00013741	yes	no	no
TCONS_00013742	yes	no	no
TCONS_00013743	yes	no	no
TCONS_00013744	yes	no	no
TCONS_00013745	yes	no	no
TCONS_00013746	yes	no	no
TCONS_00013747	yes	no	no
TCONS_00013748	yes	no	no
TCONS_00013749	yes	no	no
TCONS_00013751	yes	no	no
TCONS_00013752	yes	no	no
TCONS_00015603	yes	no	no
TCONS_00016582	yes	no	no
TCONS_00020641	yes	no	no
TCONS_00022141	yes	no	no
TCONS_00023457	yes	no	no
TCONS_00023701	yes	no	no
TCONS_00023996	yes	no	no
TCONS_00023998	yes	no	no
TCONS_00024044	yes	no	no
TCONS_00024196	yes	no	no
TCONS_00025981	yes	no	no
TCONS_00026010	yes	no	no
TCONS_00026025	yes	no	no
TCONS_00026048	yes	no	no
TCONS_00026066	yes	no	no
TCONS_00026073	yes	no	no
TCONS_00026079	yes	no	no
TCONS_00026095	yes	no	no
TCONS_00026125	yes	no	no
TCONS_00027172	yes	no	no
TCONS_00027173	yes	no	no
TCONS_00027270	yes	no	no
TCONS_00027271	yes	no	no
TCONS_00027272	yes	no	no
TCONS_00027274	yes	no	no
TCONS_00027276	yes	no	no
TCONS_00027960	yes	no	no
TCONS_00028222	yes	no	no
TCONS_00030390	yes	no	no
TCONS_00031773	yes	no	no
TCONS_00032685	yes	no	no
TCONS_00033794	yes	no	no
TCONS_00033795	yes	no	no
TCONS_00036422	yes	no	no
TCONS_00038112	yes	no	no
TCONS_00039321	yes	no	no
TCONS_00039847	yes	no	no
TCONS_00040765	yes	no	no
TCONS_00042249	yes	no	no
TCONS_00042340	yes	no	no
TCONS_00042380	yes	no	no
TCONS_00042388	yes	no	no
TCONS_00042397	yes	no	no
TCONS_00042399	yes	no	no
TCONS_00042450	yes	no	no
TCONS_00042482	yes	no	no
TCONS_00042515	yes	no	no
TCONS_00042574	yes	no	no
TCONS_00042594	yes	no	no
TCONS_00042604	yes	no	no
TCONS_00043154	yes	no	no
TCONS_00044161	yes	no	no
TCONS_00044162	yes	no	no
TCONS_00045052	yes	no	no
TCONS_00045801	yes	no	no
TCONS_00046185	yes	no	no
TCONS_00047664	yes	no	no
TCONS_00053432	yes	no	no
TCONS_00054226	yes	no	no
TCONS_00054573	yes	no	no
TCONS_00055347	yes	no	no
TCONS_00055448	yes	no	no
TCONS_00055514	yes	no	no
TCONS_00055552	yes	no	no
TCONS_00055559	yes	no	no
TCONS_00055621	yes	no	no
TCONS_00055627	yes	no	no
TCONS_00055650	yes	no	no
TCONS_00055718	yes	no	no
TCONS_00055754	yes	no	no
TCONS_00055767	yes	no	no
TCONS_00055789	yes	no	no
TCONS_00055803	yes	no	no
TCONS_00055805	yes	no	no
TCONS_00055871	yes	no	no
TCONS_00055887	yes	no	no
TCONS_00057013	yes	no	no
TCONS_00057411	yes	no	no
TCONS_00059487	yes	no	no
TCONS_00061562	yes	no	no
TCONS_00062495	yes	no	no
TCONS_00062884	yes	no	no
TCONS_00063315	yes	no	no
TCONS_00064083	yes	no	no
TCONS_00064715	yes	no	no
TCONS_00064716	yes	no	no
TCONS_00068338	yes	no	no
TCONS_00068696	yes	no	no
TCONS_00069170	yes	no	no
TCONS_00070946	yes	no	no
TCONS_00070947	yes	no	no
TCONS_00071883	yes	no	no
TCONS_00071886	yes	no	no
TCONS_00071997	yes	no	no
TCONS_00072023	yes	no	no
TCONS_00072136	yes	no	no
TCONS_00072153	yes	no	no
TCONS_00072158	yes	no	no
TCONS_00072669	yes	no	no
TCONS_00072917	yes	no	no
TCONS_00072919	yes	no	no
TCONS_00073203	yes	no	no
TCONS_00075118	yes	no	no
TCONS_00077589	yes	no	no
TCONS_00077971	yes	no	no
TCONS_00078600	yes	no	no
TCONS_00082304	yes	no	no
TCONS_00082737	yes	no	no
TCONS_00083569	yes	no	no
TCONS_00083956	yes	no	no
TCONS_00084514	yes	no	no
TCONS_00084881	yes	no	no
TCONS_00086488	yes	no	no
TCONS_00086490	yes	no	no
TCONS_00086491	yes	no	no
TCONS_00086492	yes	no	no
TCONS_00086736	yes	no	no
TCONS_00086775	yes	no	no
TCONS_00087070	yes	no	no
TCONS_00087071	yes	no	no
TCONS_00088372	yes	no	no
TCONS_00088827	yes	no	no
TCONS_00089027	yes	no	no
TCONS_00089461	yes	no	no
TCONS_00089767	yes	no	no
TCONS_00089768	yes	no	no
TCONS_00091684	yes	no	no
TCONS_00093136	yes	no	no
TCONS_00093903	yes	no	no
TCONS_00094088	yes	no	no
TCONS_00094260	yes	no	no
TCONS_00094261	yes	no	no
TCONS_00094287	yes	no	no
TCONS_00094303	yes	no	no
TCONS_00094307	yes	no	no
TCONS_00094322	yes	no	no
TCONS_00094407	yes	no	no
TCONS_00094416	yes	no	no
TCONS_00094423	yes	no	no
TCONS_00094578	yes	no	no
TCONS_00094589	yes	no	no
TCONS_00094605	yes	no	no
TCONS_00094635	yes	no	no
TCONS_00094657	yes	no	no
TCONS_00095063	yes	no	no
TCONS_00095066	yes	no	no
TCONS_00095604	yes	no	no
TCONS_00095934	yes	no	no
TCONS_00096495	yes	no	no
TCONS_00096679	yes	no	no
TCONS_00096682	yes	no	no
TCONS_00097301	yes	no	no
TCONS_00102414	yes	no	no
TCONS_00103794	yes	no	no
TCONS_00107556	yes	no	no
TCONS_00107558	yes	no	no
TCONS_00108929	yes	no	no
TCONS_00108954	yes	no	no
TCONS_00109042	yes	no	no
TCONS_00109050	yes	no	no
TCONS_00109095	yes	no	no
TCONS_00109124	yes	no	no
TCONS_00109126	yes	no	no
TCONS_00109158	yes	no	no
TCONS_00109172	yes	no	no
TCONS_00109249	yes	no	no
TCONS_00109258	yes	no	no
TCONS_00110705	yes	no	no
TCONS_00112500	yes	no	no
TCONS_00113514	yes	no	no
TCONS_00113845	yes	no	no
TCONS_00115121	yes	no	no
TCONS_00115173	yes	no	no
TCONS_00115235	yes	no	no
TCONS_00115255	yes	no	no
TCONS_00000950	no	yes	no
TCONS_00001364	no	yes	no
TCONS_00001367	no	yes	no
TCONS_00001368	no	yes	no
TCONS_00003486	no	yes	no
TCONS_00003545	no	yes	no
TCONS_00004610	no	yes	no
TCONS_00004690	no	yes	no
TCONS_00005410	no	yes	no
TCONS_00005411	no	yes	no
TCONS_00005412	no	yes	no
TCONS_00005413	no	yes	no
TCONS_00005416	no	yes	no
TCONS_00005417	no	yes	no
TCONS_00005418	no	yes	no
TCONS_00005419	no	yes	no
TCONS_00005420	no	yes	no
TCONS_00005421	no	yes	no
TCONS_00005422	no	yes	no
TCONS_00005423	no	yes	no
TCONS_00005424	no	yes	no
TCONS_00005425	no	yes	no
TCONS_00005427	no	yes	no
TCONS_00005429	no	yes	no
TCONS_00005430	no	yes	no
TCONS_00005814	no	yes	no
TCONS_00005815	no	yes	no
TCONS_00006747	no	yes	no
TCONS_00006748	no	yes	no
TCONS_00006752	no	yes	no
TCONS_00007291	no	yes	no
TCONS_00007649	no	yes	no
TCONS_00011367	no	yes	no
TCONS_00011369	no	yes	no
TCONS_00011387	no	yes	no
TCONS_00011398	no	yes	no
TCONS_00011461	no	yes	no
TCONS_00011507	no	yes	no
TCONS_00011547	no	yes	no
TCONS_00011559	no	yes	no
TCONS_00011565	no	yes	no
TCONS_00011592	no	yes	no
TCONS_00011594	no	yes	no
TCONS_00011598	no	yes	no
TCONS_00011980	no	yes	no
TCONS_00011981	no	yes	no
TCONS_00012326	no	yes	no
TCONS_00012358	no	yes	no
TCONS_00012361	no	yes	no
TCONS_00012402	no	yes	no
TCONS_00013127	no	yes	no
TCONS_00013774	no	yes	no
TCONS_00013775	no	yes	no
TCONS_00013778	no	yes	no
TCONS_00013846	no	yes	no
TCONS_00014091	no	yes	no
TCONS_00014577	no	yes	no
TCONS_00014578	no	yes	no
TCONS_00014579	no	yes	no
TCONS_00014823	no	yes	no
TCONS_00015382	no	yes	no
TCONS_00015384	no	yes	no
TCONS_00015387	no	yes	no
TCONS_00015389	no	yes	no
TCONS_00015406	no	yes	no
TCONS_00015407	no	yes	no
TCONS_00015408	no	yes	no
TCONS_00015414	no	yes	no
TCONS_00015415	no	yes	no
TCONS_00016256	no	yes	no
TCONS_00016338	no	yes	no
TCONS_00017895	no	yes	no
TCONS_00018518	no	yes	no
TCONS_00018520	no	yes	no
TCONS_00018522	no	yes	no
TCONS_00018523	no	yes	no
TCONS_00018524	no	yes	no
TCONS_00018525	no	yes	no
TCONS_00018526	no	yes	no
TCONS_00018527	no	yes	no
TCONS_00018528	no	yes	no
TCONS_00018529	no	yes	no
TCONS_00018530	no	yes	no
TCONS_00018531	no	yes	no
TCONS_00018533	no	yes	no
TCONS_00018534	no	yes	no
TCONS_00018536	no	yes	no
TCONS_00018539	no	yes	no
TCONS_00019365	no	yes	no
TCONS_00019679	no	yes	no
TCONS_00019680	no	yes	no
TCONS_00019683	no	yes	no
TCONS_00020611	no	yes	no
TCONS_00020612	no	yes	no
TCONS_00020788	no	yes	no
TCONS_00021417	no	yes	no
TCONS_00021658	no	yes	no
TCONS_00021714	no	yes	no
TCONS_00022485	no	yes	no
TCONS_00022486	no	yes	no
TCONS_00022487	no	yes	no
TCONS_00022489	no	yes	no
TCONS_00023831	no	yes	no
TCONS_00025509	no	yes	no
TCONS_00025510	no	yes	no
TCONS_00025867	no	yes	no
TCONS_00025899	no	yes	no
TCONS_00025915	no	yes	no
TCONS_00025967	no	yes	no
TCONS_00025977	no	yes	no
TCONS_00025978	no	yes	no
TCONS_00025984	no	yes	no
TCONS_00026059	no	yes	no
TCONS_00026081	no	yes	no
TCONS_00026130	no	yes	no
TCONS_00026144	no	yes	no
TCONS_00027382	no	yes	no
TCONS_00027388	no	yes	no
TCONS_00027427	no	yes	no
TCONS_00027429	no	yes	no
TCONS_00027431	no	yes	no
TCONS_00027432	no	yes	no
TCONS_00027436	no	yes	no
TCONS_00027961	no	yes	no
TCONS_00027962	no	yes	no
TCONS_00028792	no	yes	no
TCONS_00028980	no	yes	no
TCONS_00030895	no	yes	no
TCONS_00030896	no	yes	no
TCONS_00030900	no	yes	no
TCONS_00030901	no	yes	no
TCONS_00030902	no	yes	no
TCONS_00030903	no	yes	no
TCONS_00030904	no	yes	no
TCONS_00030905	no	yes	no
TCONS_00030906	no	yes	no
TCONS_00030907	no	yes	no
TCONS_00030908	no	yes	no
TCONS_00030909	no	yes	no
TCONS_00030910	no	yes	no
TCONS_00030911	no	yes	no
TCONS_00031675	no	yes	no
TCONS_00031712	no	yes	no
TCONS_00032680	no	yes	no
TCONS_00033361	no	yes	no
TCONS_00033519	no	yes	no
TCONS_00033602	no	yes	no
TCONS_00033604	no	yes	no
TCONS_00033605	no	yes	no
TCONS_00033606	no	yes	no
TCONS_00034071	no	yes	no
TCONS_00036968	no	yes	no
TCONS_00036969	no	yes	no
TCONS_00036974	no	yes	no
TCONS_00037231	no	yes	no
TCONS_00037780	no	yes	no
TCONS_00038095	no	yes	no
TCONS_00038096	no	yes	no
TCONS_00038099	no	yes	no
TCONS_00038100	no	yes	no
TCONS_00038101	no	yes	no
TCONS_00038437	no	yes	no
TCONS_00038504	no	yes	no
TCONS_00038506	no	yes	no
TCONS_00038742	no	yes	no
TCONS_00038743	no	yes	no
TCONS_00038748	no	yes	no
TCONS_00040473	no	yes	no
TCONS_00040474	no	yes	no
TCONS_00040480	no	yes	no
TCONS_00040482	no	yes	no
TCONS_00040634	no	yes	no
TCONS_00041513	no	yes	no
TCONS_00041514	no	yes	no
TCONS_00041515	no	yes	no
TCONS_00041516	no	yes	no
TCONS_00041517	no	yes	no
TCONS_00041518	no	yes	no
TCONS_00041519	no	yes	no
TCONS_00041521	no	yes	no
TCONS_00041554	no	yes	no
TCONS_00042090	no	yes	no
TCONS_00042273	no	yes	no
TCONS_00042288	no	yes	no
TCONS_00042296	no	yes	no
TCONS_00042324	no	yes	no
TCONS_00042371	no	yes	no
TCONS_00042419	no	yes	no
TCONS_00042422	no	yes	no
TCONS_00042425	no	yes	no
TCONS_00042452	no	yes	no
TCONS_00042468	no	yes	no
TCONS_00042480	no	yes	no
TCONS_00042488	no	yes	no
TCONS_00042497	no	yes	no
TCONS_00042547	no	yes	no
TCONS_00042614	no	yes	no
TCONS_00043195	no	yes	no
TCONS_00043198	no	yes	no
TCONS_00043450	no	yes	no
TCONS_00043454	no	yes	no
TCONS_00044213	no	yes	no
TCONS_00044214	no	yes	no
TCONS_00044215	no	yes	no
TCONS_00044216	no	yes	no
TCONS_00044218	no	yes	no
TCONS_00044219	no	yes	no
TCONS_00044220	no	yes	no
TCONS_00044958	no	yes	no
TCONS_00045144	no	yes	no
TCONS_00046033	no	yes	no
TCONS_00048604	no	yes	no
TCONS_00048609	no	yes	no
TCONS_00048611	no	yes	no
TCONS_00048697	no	yes	no
TCONS_00049628	no	yes	no
TCONS_00049631	no	yes	no
TCONS_00050254	no	yes	no
TCONS_00050255	no	yes	no
TCONS_00050256	no	yes	no
TCONS_00050257	no	yes	no
TCONS_00050260	no	yes	no
TCONS_00050261	no	yes	no
TCONS_00050262	no	yes	no
TCONS_00050263	no	yes	no
TCONS_00050264	no	yes	no
TCONS_00050265	no	yes	no
TCONS_00050266	no	yes	no
TCONS_00050267	no	yes	no
TCONS_00050268	no	yes	no
TCONS_00050277	no	yes	no
TCONS_00051165	no	yes	no
TCONS_00053482	no	yes	no
TCONS_00054019	no	yes	no
TCONS_00054380	no	yes	no
TCONS_00054381	no	yes	no
TCONS_00054525	no	yes	no
TCONS_00054526	no	yes	no
TCONS_00054527	no	yes	no
TCONS_00054528	no	yes	no
TCONS_00054530	no	yes	no
TCONS_00054531	no	yes	no
TCONS_00054532	no	yes	no
TCONS_00054533	no	yes	no
TCONS_00054535	no	yes	no
TCONS_00054537	no	yes	no
TCONS_00055222	no	yes	no
TCONS_00055528	no	yes	no
TCONS_00055529	no	yes	no
TCONS_00055545	no	yes	no
TCONS_00055558	no	yes	no
TCONS_00055561	no	yes	no
TCONS_00055586	no	yes	no
TCONS_00055618	no	yes	no
TCONS_00055685	no	yes	no
TCONS_00055731	no	yes	no
TCONS_00055749	no	yes	no
TCONS_00055764	no	yes	no
TCONS_00055854	no	yes	no
TCONS_00055879	no	yes	no
TCONS_00056481	no	yes	no
TCONS_00056482	no	yes	no
TCONS_00056483	no	yes	no
TCONS_00056484	no	yes	no
TCONS_00056486	no	yes	no
TCONS_00057168	no	yes	no
TCONS_00057239	no	yes	no
TCONS_00057241	no	yes	no
TCONS_00058277	no	yes	no
TCONS_00058288	no	yes	no
TCONS_00058805	no	yes	no
TCONS_00059368	no	yes	no
TCONS_00059883	no	yes	no
TCONS_00060470	no	yes	no
TCONS_00060550	no	yes	no
TCONS_00060745	no	yes	no
TCONS_00060903	no	yes	no
TCONS_00060904	no	yes	no
TCONS_00060905	no	yes	no
TCONS_00060906	no	yes	no
TCONS_00060907	no	yes	no
TCONS_00060908	no	yes	no
TCONS_00060909	no	yes	no
TCONS_00060911	no	yes	no
TCONS_00060914	no	yes	no
TCONS_00060915	no	yes	no
TCONS_00060916	no	yes	no
TCONS_00060918	no	yes	no
TCONS_00060920	no	yes	no
TCONS_00061021	no	yes	no
TCONS_00061215	no	yes	no
TCONS_00061275	no	yes	no
TCONS_00061297	no	yes	no
TCONS_00064816	no	yes	no
TCONS_00066442	no	yes	no
TCONS_00067340	no	yes	no
TCONS_00067782	no	yes	no
TCONS_00067989	no	yes	no
TCONS_00068196	no	yes	no
TCONS_00068530	no	yes	no
TCONS_00068588	no	yes	no
TCONS_00068714	no	yes	no
TCONS_00068715	no	yes	no
TCONS_00068717	no	yes	no
TCONS_00069301	no	yes	no
TCONS_00069436	no	yes	no
TCONS_00069729	no	yes	no
TCONS_00069730	no	yes	no
TCONS_00069731	no	yes	no
TCONS_00070467	no	yes	no
TCONS_00070468	no	yes	no
TCONS_00071865	no	yes	no
TCONS_00071897	no	yes	no
TCONS_00071901	no	yes	no
TCONS_00071942	no	yes	no
TCONS_00071947	no	yes	no
TCONS_00071952	no	yes	no
TCONS_00071975	no	yes	no
TCONS_00072002	no	yes	no
TCONS_00072022	no	yes	no
TCONS_00072025	no	yes	no
TCONS_00072029	no	yes	no
TCONS_00072059	no	yes	no
TCONS_00072081	no	yes	no
TCONS_00072085	no	yes	no
TCONS_00072138	no	yes	no
TCONS_00072157	no	yes	no
TCONS_00072160	no	yes	no
TCONS_00072202	no	yes	no
TCONS_00073527	no	yes	no
TCONS_00076500	no	yes	no
TCONS_00076634	no	yes	no
TCONS_00077381	no	yes	no
TCONS_00077382	no	yes	no
TCONS_00077383	no	yes	no
TCONS_00077384	no	yes	no
TCONS_00077445	no	yes	no
TCONS_00077549	no	yes	no
TCONS_00077603	no	yes	no
TCONS_00077970	no	yes	no
TCONS_00078236	no	yes	no
TCONS_00078922	no	yes	no
TCONS_00078923	no	yes	no
TCONS_00078924	no	yes	no
TCONS_00078927	no	yes	no
TCONS_00078928	no	yes	no
TCONS_00079216	no	yes	no
TCONS_00079217	no	yes	no
TCONS_00079353	no	yes	no
TCONS_00079354	no	yes	no
TCONS_00079355	no	yes	no
TCONS_00079357	no	yes	no
TCONS_00079359	no	yes	no
TCONS_00079360	no	yes	no
TCONS_00079362	no	yes	no
TCONS_00079365	no	yes	no
TCONS_00079366	no	yes	no
TCONS_00079369	no	yes	no
TCONS_00079370	no	yes	no
TCONS_00079372	no	yes	no
TCONS_00079373	no	yes	no
TCONS_00079375	no	yes	no
TCONS_00079380	no	yes	no
TCONS_00080049	no	yes	no
TCONS_00080450	no	yes	no
TCONS_00083262	no	yes	no
TCONS_00083263	no	yes	no
TCONS_00083264	no	yes	no
TCONS_00083265	no	yes	no
TCONS_00083452	no	yes	no
TCONS_00083453	no	yes	no
TCONS_00084838	no	yes	no
TCONS_00085038	no	yes	no
TCONS_00085917	no	yes	no
TCONS_00087868	no	yes	no
TCONS_00087871	no	yes	no
TCONS_00090166	no	yes	no
TCONS_00090167	no	yes	no
TCONS_00090268	no	yes	no
TCONS_00090635	no	yes	no
TCONS_00090748	no	yes	no
TCONS_00090749	no	yes	no
TCONS_00091018	no	yes	no
TCONS_00091019	no	yes	no
TCONS_00091020	no	yes	no
TCONS_00091021	no	yes	no
TCONS_00091022	no	yes	no
TCONS_00091024	no	yes	no
TCONS_00091025	no	yes	no
TCONS_00091356	no	yes	no
TCONS_00091357	no	yes	no
TCONS_00091358	no	yes	no
TCONS_00091663	no	yes	no
TCONS_00092316	no	yes	no
TCONS_00092875	no	yes	no
TCONS_00092876	no	yes	no
TCONS_00093501	no	yes	no
TCONS_00093503	no	yes	no
TCONS_00093504	no	yes	no
TCONS_00093506	no	yes	no
TCONS_00094201	no	yes	no
TCONS_00094207	no	yes	no
TCONS_00094283	no	yes	no
TCONS_00094299	no	yes	no
TCONS_00094315	no	yes	no
TCONS_00094365	no	yes	no
TCONS_00094399	no	yes	no
TCONS_00094496	no	yes	no
TCONS_00094508	no	yes	no
TCONS_00094534	no	yes	no
TCONS_00094638	no	yes	no
TCONS_00094734	no	yes	no
TCONS_00094740	no	yes	no
TCONS_00096673	no	yes	no
TCONS_00096980	no	yes	no
TCONS_00097119	no	yes	no
TCONS_00097120	no	yes	no
TCONS_00097123	no	yes	no
TCONS_00097125	no	yes	no
TCONS_00097126	no	yes	no
TCONS_00098508	no	yes	no
TCONS_00100649	no	yes	no
TCONS_00100650	no	yes	no
TCONS_00100651	no	yes	no
TCONS_00101041	no	yes	no
TCONS_00101737	no	yes	no
TCONS_00101810	no	yes	no
TCONS_00102067	no	yes	no
TCONS_00102068	no	yes	no
TCONS_00102069	no	yes	no
TCONS_00102071	no	yes	no
TCONS_00102223	no	yes	no
TCONS_00102225	no	yes	no
TCONS_00104101	no	yes	no
TCONS_00104225	no	yes	no
TCONS_00104239	no	yes	no
TCONS_00104240	no	yes	no
TCONS_00104241	no	yes	no
TCONS_00104242	no	yes	no
TCONS_00104243	no	yes	no
TCONS_00104244	no	yes	no
TCONS_00104245	no	yes	no
TCONS_00104247	no	yes	no
TCONS_00104248	no	yes	no
TCONS_00104249	no	yes	no
TCONS_00104250	no	yes	no
TCONS_00104725	no	yes	no
TCONS_00104857	no	yes	no
TCONS_00105274	no	yes	no
TCONS_00106641	no	yes	no
TCONS_00106800	no	yes	no
TCONS_00106801	no	yes	no
TCONS_00106802	no	yes	no
TCONS_00106803	no	yes	no
TCONS_00106804	no	yes	no
TCONS_00106805	no	yes	no
TCONS_00106806	no	yes	no
TCONS_00106958	no	yes	no
TCONS_00107583	no	yes	no
TCONS_00108915	no	yes	no
TCONS_00109008	no	yes	no
TCONS_00109011	no	yes	no
TCONS_00109056	no	yes	no
TCONS_00109133	no	yes	no
TCONS_00109150	no	yes	no
TCONS_00109151	no	yes	no
TCONS_00109152	no	yes	no
TCONS_00109153	no	yes	no
TCONS_00109203	no	yes	no
TCONS_00109235	no	yes	no
TCONS_00109514	no	yes	no
TCONS_00110713	no	yes	no
TCONS_00112786	no	yes	no
TCONS_00113045	no	yes	no
TCONS_00113207	no	yes	no
TCONS_00113208	no	yes	no
TCONS_00113219	no	yes	no
TCONS_00113415	no	yes	no
TCONS_00113416	no	yes	no
TCONS_00113418	no	yes	no
TCONS_00113419	no	yes	no
TCONS_00113644	no	yes	no
TCONS_00115123	no	yes	no
TCONS_00115141	no	yes	no
TCONS_00115152	no	yes	no
TCONS_00115193	no	yes	no
TCONS_00115275	no	yes	no
TCONS_00000329	yes	yes	no
TCONS_00000330	yes	yes	no
TCONS_00001290	yes	yes	no
TCONS_00001291	yes	yes	no
TCONS_00002086	yes	yes	no
TCONS_00002087	yes	yes	no
TCONS_00002549	yes	yes	no
TCONS_00002661	yes	yes	no
TCONS_00002662	yes	yes	no
TCONS_00002663	yes	yes	no
TCONS_00002664	yes	yes	no
TCONS_00002665	yes	yes	no
TCONS_00003164	yes	yes	no
TCONS_00003292	yes	yes	no
TCONS_00003753	yes	yes	no
TCONS_00003923	yes	yes	no
TCONS_00003924	yes	yes	no
TCONS_00003925	yes	yes	no
TCONS_00005428	yes	yes	no
TCONS_00005449	yes	yes	no
TCONS_00005450	yes	yes	no
TCONS_00005786	yes	yes	no
TCONS_00005816	yes	yes	no
TCONS_00005826	yes	yes	no
TCONS_00006532	yes	yes	no
TCONS_00006533	yes	yes	no
TCONS_00006534	yes	yes	no
TCONS_00006540	yes	yes	no
TCONS_00006962	yes	yes	no
TCONS_00008482	yes	yes	no
TCONS_00008603	yes	yes	no
TCONS_00008609	yes	yes	no
TCONS_00008610	yes	yes	no
TCONS_00008612	yes	yes	no
TCONS_00008614	yes	yes	no
TCONS_00008617	yes	yes	no
TCONS_00008618	yes	yes	no
TCONS_00008619	yes	yes	no
TCONS_00009083	yes	yes	no
TCONS_00009084	yes	yes	no
TCONS_00009085	yes	yes	no
TCONS_00009087	yes	yes	no
TCONS_00009088	yes	yes	no
TCONS_00009089	yes	yes	no
TCONS_00009090	yes	yes	no
TCONS_00009091	yes	yes	no
TCONS_00009092	yes	yes	no
TCONS_00009325	yes	yes	no
TCONS_00009326	yes	yes	no
TCONS_00009327	yes	yes	no
TCONS_00009328	yes	yes	no
TCONS_00009527	yes	yes	no
TCONS_00009528	yes	yes	no
TCONS_00009529	yes	yes	no
TCONS_00009996	yes	yes	no
TCONS_00010578	yes	yes	no
TCONS_00010609	yes	yes	no
TCONS_00011103	yes	yes	no
TCONS_00011112	yes	yes	no
TCONS_00011114	yes	yes	no
TCONS_00011115	yes	yes	no
TCONS_00011283	yes	yes	no
TCONS_00011284	yes	yes	no
TCONS_00011286	yes	yes	no
TCONS_00011287	yes	yes	no
TCONS_00011291	yes	yes	no
TCONS_00011292	yes	yes	no
TCONS_00011351	yes	yes	no
TCONS_00011358	yes	yes	no
TCONS_00011359	yes	yes	no
TCONS_00011365	yes	yes	no
TCONS_00011366	yes	yes	no
TCONS_00011370	yes	yes	no
TCONS_00011400	yes	yes	no
TCONS_00011402	yes	yes	no
TCONS_00011431	yes	yes	no
TCONS_00011445	yes	yes	no
TCONS_00011447	yes	yes	no
TCONS_00011463	yes	yes	no
TCONS_00011474	yes	yes	no
TCONS_00011475	yes	yes	no
TCONS_00011478	yes	yes	no
TCONS_00011480	yes	yes	no
TCONS_00011481	yes	yes	no
TCONS_00011482	yes	yes	no
TCONS_00011483	yes	yes	no
TCONS_00011510	yes	yes	no
TCONS_00011511	yes	yes	no
TCONS_00011513	yes	yes	no
TCONS_00011515	yes	yes	no
TCONS_00011529	yes	yes	no
TCONS_00011553	yes	yes	no
TCONS_00011555	yes	yes	no
TCONS_00011581	yes	yes	no
TCONS_00011612	yes	yes	no
TCONS_00011613	yes	yes	no
TCONS_00011615	yes	yes	no
TCONS_00011616	yes	yes	no
TCONS_00011627	yes	yes	no
TCONS_00011641	yes	yes	no
TCONS_00011644	yes	yes	no
TCONS_00011908	yes	yes	no
TCONS_00011972	yes	yes	no
TCONS_00011974	yes	yes	no
TCONS_00011976	yes	yes	no
TCONS_00012009	yes	yes	no
TCONS_00012011	yes	yes	no
TCONS_00012015	yes	yes	no
TCONS_00012019	yes	yes	no
TCONS_00012025	yes	yes	no
TCONS_00012359	yes	yes	no
TCONS_00012737	yes	yes	no
TCONS_00012738	yes	yes	no
TCONS_00013124	yes	yes	no
TCONS_00013125	yes	yes	no
TCONS_00013129	yes	yes	no
TCONS_00013170	yes	yes	no
TCONS_00013171	yes	yes	no
[truncated: 3,889 more rows]

## Sheet: 1556 hc-lncRNAs
Note:
smallRNA: "Yes": No. of aligned small RNA reads ≥ 10/locus; "No": No. of aligned small RNA reads < 10/locus
Repeat: Yes": percentage of repetitive sequences ≥ 10%; "No": percentage of repetitive sequences < 10%
FPKM: "Yes": FPKM ≥ 2; "No": FPKM < 2
	smallRNA	Repeat	FPKM
TCONS_00000032	no	no	yes
TCONS_00000033	no	no	yes
TCONS_00000034	no	no	yes
TCONS_00000047	no	no	yes
TCONS_00000354	no	no	yes
TCONS_00000370	no	no	yes
TCONS_00000401	no	no	yes
TCONS_00000596	no	no	yes
TCONS_00000728	no	no	yes
TCONS_00000771	no	no	yes
TCONS_00000776	no	no	yes
TCONS_00001032	no	no	yes
TCONS_00001353	no	no	yes
TCONS_00001361	no	no	yes
TCONS_00001415	no	no	yes
TCONS_00001503	no	no	yes
TCONS_00001507	no	no	yes
TCONS_00001529	no	no	yes
TCONS_00001546	no	no	yes
TCONS_00001655	no	no	yes
TCONS_00001810	no	no	yes
TCONS_00001942	no	no	yes
TCONS_00001943	no	no	yes
TCONS_00001946	no	no	yes
TCONS_00001963	no	no	yes
TCONS_00002024	no	no	yes
TCONS_00002168	no	no	yes
TCONS_00002266	no	no	yes
TCONS_00002267	no	no	yes
TCONS_00002346	no	no	yes
TCONS_00002404	no	no	yes
TCONS_00002415	no	no	yes
TCONS_00002495	no	no	yes
TCONS_00002615	no	no	yes
TCONS_00002735	no	no	yes
TCONS_00002827	no	no	yes
TCONS_00003146	no	no	yes
TCONS_00003176	no	no	yes
TCONS_00003554	no	no	yes
TCONS_00003692	no	no	yes
TCONS_00003772	no	no	yes
TCONS_00004084	no	no	yes
TCONS_00004240	no	no	yes
TCONS_00004242	no	no	yes
TCONS_00004509	no	no	yes
TCONS_00004577	no	no	yes
TCONS_00004811	no	no	yes
TCONS_00004854	no	no	yes
TCONS_00004934	no	no	yes
TCONS_00004958	no	no	yes
TCONS_00004959	no	no	yes
TCONS_00004973	no	no	yes
TCONS_00005188	no	no	yes
TCONS_00005645	no	no	yes
TCONS_00005736	no	no	yes
TCONS_00006101	no	no	yes
TCONS_00006102	no	no	yes
TCONS_00006154	no	no	yes
TCONS_00006450	no	no	yes
TCONS_00006573	no	no	yes
TCONS_00006859	no	no	yes
TCONS_00006956	no	no	yes
TCONS_00007075	no	no	yes
TCONS_00007190	no	no	yes
TCONS_00007329	no	no	yes
TCONS_00007528	no	no	yes
TCONS_00007532	no	no	yes
TCONS_00007598	no	no	yes
TCONS_00007680	no	no	yes
TCONS_00007831	no	no	yes
TCONS_00008156	no	no	yes
TCONS_00008198	no	no	yes
TCONS_00008206	no	no	yes
TCONS_00008408	no	no	yes
TCONS_00008643	no	no	yes
TCONS_00008794	no	no	yes
TCONS_00009097	no	no	yes
TCONS_00009259	no	no	yes
TCONS_00009392	no	no	yes
TCONS_00009596	no	no	yes
TCONS_00009649	no	no	yes
TCONS_00009803	no	no	yes
TCONS_00009877	no	no	yes
TCONS_00009909	no	no	yes
TCONS_00009964	no	no	yes
TCONS_00009978	no	no	yes
TCONS_00010014	no	no	yes
TCONS_00010042	no	no	yes
TCONS_00010149	no	no	yes
TCONS_00010178	no	no	yes
TCONS_00010238	no	no	yes
TCONS_00010400	no	no	yes
TCONS_00010501	no	no	yes
TCONS_00010510	no	no	yes
TCONS_00010589	no	no	yes
TCONS_00010685	no	no	yes
TCONS_00010702	no	no	yes
TCONS_00010828	no	no	yes
TCONS_00010857	no	no	yes
TCONS_00010951	no	no	yes
TCONS_00011165	no	no	yes
TCONS_00011372	no	no	yes
TCONS_00011379	no	no	yes
TCONS_00011386	no	no	yes
TCONS_00011414	no	no	yes
TCONS_00011424	no	no	yes
TCONS_00011428	no	no	yes
TCONS_00011443	no	no	yes
TCONS_00011446	no	no	yes
TCONS_00011449	no	no	yes
TCONS_00011452	no	no	yes
TCONS_00011544	no	no	yes
TCONS_00011545	no	no	yes
TCONS_00011552	no	no	yes
TCONS_00011556	no	no	yes
TCONS_00011570	no	no	yes
TCONS_00011625	no	no	yes
TCONS_00011626	no	no	yes
TCONS_00011631	no	no	yes
TCONS_00011648	no	no	yes
TCONS_00011902	no	no	yes
TCONS_00012022	no	no	yes
TCONS_00012033	no	no	yes
TCONS_00012180	no	no	yes
TCONS_00012383	no	no	yes
TCONS_00012384	no	no	yes
TCONS_00012385	no	no	yes
TCONS_00012414	no	no	yes
TCONS_00012454	no	no	yes
TCONS_00012515	no	no	yes
TCONS_00012604	no	no	yes
TCONS_00012684	no	no	yes
TCONS_00012685	no	no	yes
TCONS_00012686	no	no	yes
TCONS_00012714	no	no	yes
TCONS_00012769	no	no	yes
TCONS_00012780	no	no	yes
TCONS_00012863	no	no	yes
TCONS_00012913	no	no	yes
TCONS_00012986	no	no	yes
TCONS_00013024	no	no	yes
TCONS_00013025	no	no	yes
TCONS_00013026	no	no	yes
TCONS_00013035	no	no	yes
TCONS_00013059	no	no	yes
TCONS_00013090	no	no	yes
TCONS_00013095	no	no	yes
TCONS_00013261	no	no	yes
TCONS_00013297	no	no	yes
TCONS_00013454	no	no	yes
TCONS_00013729	no	no	yes
TCONS_00013735	no	no	yes
TCONS_00013821	no	no	yes
TCONS_00013953	no	no	yes
TCONS_00013966	no	no	yes
TCONS_00014087	no	no	yes
TCONS_00014397	no	no	yes
TCONS_00014528	no	no	yes
TCONS_00014580	no	no	yes
TCONS_00014678	no	no	yes
TCONS_00014826	no	no	yes
TCONS_00014830	no	no	yes
TCONS_00014837	no	no	yes
TCONS_00014838	no	no	yes
TCONS_00014839	no	no	yes
TCONS_00014959	no	no	yes
TCONS_00015051	no	no	yes
TCONS_00015253	no	no	yes
TCONS_00015287	no	no	yes
TCONS_00015376	no	no	yes
TCONS_00015391	no	no	yes
TCONS_00015500	no	no	yes
TCONS_00015508	no	no	yes
TCONS_00015827	no	no	yes
TCONS_00015848	no	no	yes
TCONS_00016076	no	no	yes
TCONS_00016255	no	no	yes
TCONS_00016550	no	no	yes
TCONS_00016612	no	no	yes
TCONS_00016701	no	no	yes
TCONS_00016714	no	no	yes
TCONS_00016727	no	no	yes
TCONS_00016728	no	no	yes
TCONS_00016730	no	no	yes
TCONS_00016732	no	no	yes
TCONS_00016733	no	no	yes
TCONS_00016879	no	no	yes
TCONS_00016923	no	no	yes
TCONS_00016928	no	no	yes
TCONS_00016939	no	no	yes
TCONS_00016990	no	no	yes
TCONS_00017183	no	no	yes
TCONS_00017409	no	no	yes
TCONS_00017463	no	no	yes
TCONS_00017863	no	no	yes
TCONS_00018075	no	no	yes
TCONS_00018076	no	no	yes
TCONS_00018218	no	no	yes
TCONS_00018398	no	no	yes
TCONS_00018464	no	no	yes
TCONS_00018465	no	no	yes
TCONS_00018466	no	no	yes
TCONS_00018467	no	no	yes
TCONS_00018538	no	no	yes
TCONS_00018930	no	no	yes
TCONS_00019254	no	no	yes
TCONS_00019255	no	no	yes
TCONS_00019279	no	no	yes
TCONS_00019283	no	no	yes
TCONS_00019382	no	no	yes
TCONS_00019470	no	no	yes
TCONS_00019672	no	no	yes
TCONS_00019674	no	no	yes
TCONS_00019681	no	no	yes
TCONS_00019753	no	no	yes
TCONS_00019775	no	no	yes
TCONS_00019786	no	no	yes
TCONS_00019787	no	no	yes
TCONS_00019788	no	no	yes
TCONS_00019792	no	no	yes
TCONS_00019795	no	no	yes
TCONS_00019800	no	no	yes
TCONS_00019801	no	no	yes
TCONS_00019805	no	no	yes
TCONS_00019806	no	no	yes
TCONS_00019912	no	no	yes
TCONS_00019913	no	no	yes
TCONS_00020175	no	no	yes
TCONS_00020275	no	no	yes
TCONS_00020425	no	no	yes
TCONS_00020456	no	no	yes
TCONS_00020562	no	no	yes
TCONS_00020631	no	no	yes
TCONS_00020787	no	no	yes
TCONS_00021082	no	no	yes
TCONS_00021228	no	no	yes
TCONS_00021238	no	no	yes
TCONS_00021383	no	no	yes
TCONS_00021384	no	no	yes
TCONS_00021386	no	no	yes
TCONS_00021419	no	no	yes
TCONS_00021420	no	no	yes
TCONS_00021701	no	no	yes
TCONS_00021716	no	no	yes
TCONS_00021731	no	no	yes
TCONS_00021840	no	no	yes
TCONS_00021908	no	no	yes
TCONS_00021963	no	no	yes
TCONS_00022084	no	no	yes
TCONS_00022188	no	no	yes
TCONS_00022373	no	no	yes
TCONS_00022502	no	no	yes
TCONS_00022535	no	no	yes
TCONS_00022641	no	no	yes
TCONS_00022642	no	no	yes
TCONS_00022818	no	no	yes
TCONS_00022977	no	no	yes
TCONS_00022978	no	no	yes
TCONS_00022981	no	no	yes
TCONS_00023150	no	no	yes
TCONS_00023249	no	no	yes
TCONS_00023289	no	no	yes
TCONS_00023337	no	no	yes
TCONS_00023391	no	no	yes
TCONS_00023442	no	no	yes
TCONS_00023458	no	no	yes
TCONS_00023514	no	no	yes
TCONS_00023771	no	no	yes
TCONS_00023786	no	no	yes
TCONS_00023789	no	no	yes
TCONS_00023790	no	no	yes
TCONS_00023809	no	no	yes
TCONS_00023830	no	no	yes
TCONS_00023833	no	no	yes
TCONS_00024076	no	no	yes
TCONS_00024270	no	no	yes
TCONS_00024271	no	no	yes
TCONS_00024302	no	no	yes
TCONS_00024562	no	no	yes
TCONS_00024645	no	no	yes
TCONS_00024780	no	no	yes
TCONS_00025079	no	no	yes
TCONS_00025188	no	no	yes
TCONS_00025306	no	no	yes
TCONS_00025396	no	no	yes
TCONS_00025397	no	no	yes
TCONS_00025398	no	no	yes
TCONS_00025486	no	no	yes
TCONS_00025491	no	no	yes
TCONS_00025684	no	no	yes
TCONS_00025845	no	no	yes
TCONS_00025853	no	no	yes
TCONS_00025858	no	no	yes
TCONS_00025859	no	no	yes
TCONS_00025876	no	no	yes
TCONS_00025891	no	no	yes
TCONS_00025906	no	no	yes
TCONS_00025916	no	no	yes
TCONS_00025920	no	no	yes
TCONS_00025987	no	no	yes
TCONS_00025990	no	no	yes
TCONS_00026009	no	no	yes
TCONS_00026019	no	no	yes
TCONS_00026028	no	no	yes
TCONS_00026046	no	no	yes
TCONS_00026063	no	no	yes
TCONS_00026068	no	no	yes
TCONS_00026069	no	no	yes
TCONS_00026094	no	no	yes
TCONS_00026100	no	no	yes
TCONS_00026102	no	no	yes
TCONS_00026113	no	no	yes
TCONS_00026120	no	no	yes
TCONS_00026126	no	no	yes
TCONS_00026500	no	no	yes
TCONS_00026576	no	no	yes
TCONS_00026817	no	no	yes
TCONS_00026903	no	no	yes
TCONS_00027049	no	no	yes
TCONS_00027178	no	no	yes
TCONS_00027179	no	no	yes
TCONS_00027180	no	no	yes
TCONS_00027350	no	no	yes
TCONS_00027572	no	no	yes
TCONS_00027646	no	no	yes
TCONS_00027677	no	no	yes
TCONS_00027879	no	no	yes
TCONS_00027946	no	no	yes
TCONS_00027948	no	no	yes
TCONS_00027949	no	no	yes
TCONS_00027973	no	no	yes
TCONS_00027998	no	no	yes
TCONS_00028051	no	no	yes
TCONS_00028135	no	no	yes
TCONS_00028223	no	no	yes
TCONS_00028238	no	no	yes
TCONS_00028303	no	no	yes
TCONS_00028326	no	no	yes
TCONS_00028502	no	no	yes
TCONS_00028651	no	no	yes
TCONS_00028653	no	no	yes
TCONS_00028654	no	no	yes
TCONS_00028655	no	no	yes
TCONS_00028657	no	no	yes
TCONS_00028688	no	no	yes
TCONS_00028819	no	no	yes
TCONS_00028820	no	no	yes
TCONS_00028871	no	no	yes
TCONS_00028989	no	no	yes
TCONS_00028991	no	no	yes
TCONS_00029027	no	no	yes
TCONS_00029028	no	no	yes
TCONS_00029084	no	no	yes
TCONS_00029085	no	no	yes
TCONS_00029303	no	no	yes
TCONS_00029304	no	no	yes
TCONS_00029305	no	no	yes
TCONS_00029567	no	no	yes
TCONS_00029657	no	no	yes
TCONS_00029723	no	no	yes
TCONS_00029741	no	no	yes
TCONS_00029901	no	no	yes
TCONS_00030055	no	no	yes
TCONS_00030056	no	no	yes
TCONS_00030080	no	no	yes
TCONS_00030112	no	no	yes
TCONS_00030144	no	no	yes
TCONS_00030204	no	no	yes
TCONS_00030255	no	no	yes
TCONS_00030256	no	no	yes
TCONS_00030257	no	no	yes
TCONS_00030258	no	no	yes
TCONS_00030317	no	no	yes
TCONS_00030458	no	no	yes
TCONS_00030491	no	no	yes
TCONS_00030634	no	no	yes
TCONS_00030641	no	no	yes
TCONS_00030750	no	no	yes
TCONS_00030843	no	no	yes
TCONS_00031379	no	no	yes
TCONS_00031432	no	no	yes
TCONS_00031515	no	no	yes
TCONS_00031521	no	no	yes
TCONS_00031713	no	no	yes
TCONS_00031796	no	no	yes
TCONS_00031954	no	no	yes
TCONS_00031955	no	no	yes
TCONS_00031957	no	no	yes
TCONS_00031959	no	no	yes
TCONS_00031979	no	no	yes
TCONS_00032208	no	no	yes
TCONS_00032439	no	no	yes
TCONS_00032681	no	no	yes
TCONS_00032779	no	no	yes
TCONS_00032878	no	no	yes
TCONS_00032971	no	no	yes
TCONS_00032973	no	no	yes
TCONS_00032974	no	no	yes
TCONS_00032975	no	no	yes
TCONS_00032977	no	no	yes
TCONS_00032978	no	no	yes
TCONS_00032979	no	no	yes
TCONS_00032982	no	no	yes
TCONS_00032994	no	no	yes
TCONS_00033024	no	no	yes
TCONS_00033057	no	no	yes
TCONS_00033058	no	no	yes
TCONS_00033184	no	no	yes
TCONS_00033208	no	no	yes
TCONS_00033239	no	no	yes
TCONS_00033358	no	no	yes
TCONS_00033411	no	no	yes
TCONS_00033434	no	no	yes
TCONS_00033452	no	no	yes
TCONS_00033503	no	no	yes
TCONS_00033625	no	no	yes
TCONS_00033660	no	no	yes
TCONS_00033661	no	no	yes
TCONS_00033662	no	no	yes
TCONS_00033663	no	no	yes
TCONS_00033664	no	no	yes
TCONS_00033668	no	no	yes
TCONS_00034244	no	no	yes
TCONS_00034302	no	no	yes
TCONS_00034303	no	no	yes
TCONS_00034308	no	no	yes
TCONS_00034310	no	no	yes
TCONS_00034311	no	no	yes
TCONS_00034312	no	no	yes
TCONS_00034392	no	no	yes
TCONS_00034494	no	no	yes
TCONS_00034517	no	no	yes
TCONS_00034529	no	no	yes
TCONS_00034530	no	no	yes
TCONS_00034652	no	no	yes
TCONS_00034755	no	no	yes
TCONS_00034770	no	no	yes
TCONS_00034771	no	no	yes
TCONS_00035010	no	no	yes
TCONS_00035012	no	no	yes
TCONS_00035049	no	no	yes
TCONS_00035124	no	no	yes
TCONS_00035401	no	no	yes
TCONS_00035406	no	no	yes
TCONS_00035491	no	no	yes
TCONS_00035517	no	no	yes
TCONS_00035627	no	no	yes
TCONS_00035741	no	no	yes
TCONS_00035744	no	no	yes
TCONS_00035754	no	no	yes
TCONS_00035775	no	no	yes
TCONS_00035802	no	no	yes
TCONS_00035803	no	no	yes
TCONS_00035823	no	no	yes
TCONS_00035978	no	no	yes
TCONS_00035981	no	no	yes
TCONS_00035983	no	no	yes
TCONS_00035994	no	no	yes
TCONS_00036008	no	no	yes
TCONS_00036240	no	no	yes
TCONS_00036241	no	no	yes
TCONS_00036268	no	no	yes
TCONS_00036276	no	no	yes
TCONS_00036278	no	no	yes
TCONS_00036297	no	no	yes
TCONS_00036355	no	no	yes
TCONS_00036434	no	no	yes
TCONS_00036738	no	no	yes
TCONS_00036820	no	no	yes
TCONS_00036821	no	no	yes
TCONS_00036859	no	no	yes
TCONS_00036860	no	no	yes
TCONS_00036955	no	no	yes
TCONS_00036958	no	no	yes
TCONS_00036960	no	no	yes
TCONS_00036961	no	no	yes
TCONS_00036962	no	no	yes
TCONS_00036963	no	no	yes
TCONS_00036964	no	no	yes
TCONS_00037080	no	no	yes
TCONS_00037081	no	no	yes
TCONS_00037085	no	no	yes
TCONS_00037098	no	no	yes
TCONS_00037144	no	no	yes
TCONS_00037243	no	no	yes
TCONS_00037464	no	no	yes
TCONS_00037483	no	no	yes
TCONS_00037555	no	no	yes
TCONS_00037612	no	no	yes
TCONS_00037746	no	no	yes
TCONS_00037888	no	no	yes
TCONS_00037919	no	no	yes
TCONS_00038002	no	no	yes
TCONS_00038135	no	no	yes
TCONS_00038202	no	no	yes
TCONS_00038233	no	no	yes
TCONS_00038234	no	no	yes
TCONS_00038300	no	no	yes
TCONS_00038303	no	no	yes
TCONS_00038417	no	no	yes
TCONS_00038431	no	no	yes
TCONS_00038458	no	no	yes
TCONS_00038584	no	no	yes
TCONS_00038716	no	no	yes
TCONS_00038717	no	no	yes
TCONS_00038737	no	no	yes
TCONS_00038753	no	no	yes
TCONS_00038754	no	no	yes
TCONS_00038788	no	no	yes
TCONS_00038972	no	no	yes
TCONS_00038979	no	no	yes
TCONS_00039179	no	no	yes
TCONS_00039198	no	no	yes
TCONS_00039315	no	no	yes
TCONS_00039318	no	no	yes
TCONS_00039423	no	no	yes
TCONS_00039442	no	no	yes
TCONS_00039443	no	no	yes
TCONS_00039464	no	no	yes
TCONS_00039465	no	no	yes
TCONS_00039471	no	no	yes
TCONS_00039614	no	no	yes
TCONS_00039733	no	no	yes
TCONS_00039802	no	no	yes
TCONS_00039823	no	no	yes
TCONS_00039837	no	no	yes
TCONS_00039861	no	no	yes
TCONS_00039896	no	no	yes
TCONS_00039928	no	no	yes
TCONS_00039943	no	no	yes
TCONS_00039953	no	no	yes
TCONS_00040039	no	no	yes
TCONS_00040213	no	no	yes
TCONS_00040371	no	no	yes
TCONS_00040443	no	no	yes
TCONS_00040486	no	no	yes
TCONS_00040490	no	no	yes
TCONS_00040550	no	no	yes
TCONS_00040726	no	no	yes
TCONS_00040727	no	no	yes
TCONS_00040760	no	no	yes
TCONS_00040801	no	no	yes
TCONS_00040861	no	no	yes
TCONS_00040862	no	no	yes
TCONS_00040889	no	no	yes
TCONS_00040986	no	no	yes
TCONS_00041043	no	no	yes
TCONS_00041143	no	no	yes
TCONS_00041154	no	no	yes
TCONS_00041155	no	no	yes
TCONS_00041210	no	no	yes
TCONS_00041522	no	no	yes
TCONS_00041548	no	no	yes
TCONS_00041592	no	no	yes
TCONS_00041664	no	no	yes
TCONS_00041672	no	no	yes
TCONS_00041715	no	no	yes
TCONS_00041940	no	no	yes
TCONS_00042115	no	no	yes
TCONS_00042253	no	no	yes
TCONS_00042255	no	no	yes
TCONS_00042256	no	no	yes
TCONS_00042261	no	no	yes
TCONS_00042262	no	no	yes
TCONS_00042263	no	no	yes
TCONS_00042266	no	no	yes
TCONS_00042282	no	no	yes
TCONS_00042283	no	no	yes
TCONS_00042297	no	no	yes
TCONS_00042379	no	no	yes
TCONS_00042400	no	no	yes
TCONS_00042424	no	no	yes
TCONS_00042484	no	no	yes
TCONS_00042490	no	no	yes
TCONS_00042491	no	no	yes
TCONS_00042504	no	no	yes
TCONS_00042510	no	no	yes
TCONS_00042520	no	no	yes
TCONS_00042521	no	no	yes
TCONS_00042528	no	no	yes
TCONS_00042530	no	no	yes
TCONS_00042553	no	no	yes
TCONS_00042566	no	no	yes
TCONS_00042602	no	no	yes
TCONS_00042605	no	no	yes
TCONS_00042620	no	no	yes
TCONS_00042621	no	no	yes
TCONS_00042720	no	no	yes
TCONS_00042721	no	no	yes
TCONS_00042776	no	no	yes
TCONS_00043151	no	no	yes
TCONS_00043387	no	no	yes
TCONS_00043400	no	no	yes
TCONS_00043402	no	no	yes
TCONS_00043753	no	no	yes
TCONS_00043800	no	no	yes
TCONS_00043948	no	no	yes
TCONS_00043949	no	no	yes
TCONS_00044018	no	no	yes
TCONS_00044198	no	no	yes
TCONS_00044199	no	no	yes
TCONS_00044200	no	no	yes
TCONS_00044202	no	no	yes
TCONS_00044283	no	no	yes
TCONS_00044439	no	no	yes
TCONS_00044459	no	no	yes
TCONS_00044529	no	no	yes
TCONS_00044539	no	no	yes
TCONS_00044542	no	no	yes
TCONS_00044687	no	no	yes
TCONS_00044715	no	no	yes
TCONS_00044722	no	no	yes
TCONS_00044754	no	no	yes
TCONS_00044854	no	no	yes
TCONS_00045003	no	no	yes
TCONS_00045004	no	no	yes
TCONS_00045046	no	no	yes
TCONS_00045294	no	no	yes
TCONS_00045308	no	no	yes
TCONS_00045313	no	no	yes
TCONS_00045338	no	no	yes
TCONS_00045497	no	no	yes
TCONS_00045498	no	no	yes
TCONS_00045500	no	no	yes
TCONS_00045553	no	no	yes
TCONS_00045612	no	no	yes
TCONS_00045684	no	no	yes
TCONS_00045774	no	no	yes
TCONS_00045796	no	no	yes
TCONS_00045896	no	no	yes
TCONS_00045928	no	no	yes
TCONS_00046022	no	no	yes
TCONS_00046164	no	no	yes
TCONS_00046297	no	no	yes
TCONS_00046373	no	no	yes
TCONS_00046374	no	no	yes
TCONS_00046376	no	no	yes
TCONS_00046380	no	no	yes
TCONS_00046495	no	no	yes
TCONS_00046502	no	no	yes
TCONS_00046520	no	no	yes
TCONS_00046568	no	no	yes
TCONS_00046573	no	no	yes
TCONS_00046574	no	no	yes
TCONS_00046577	no	no	yes
TCONS_00046578	no	no	yes
TCONS_00046593	no	no	yes
TCONS_00046594	no	no	yes
TCONS_00046841	no	no	yes
TCONS_00046843	no	no	yes
TCONS_00046844	no	no	yes
TCONS_00046899	no	no	yes
TCONS_00046957	no	no	yes
TCONS_00046958	no	no	yes
TCONS_00047023	no	no	yes
TCONS_00047068	no	no	yes
TCONS_00047074	no	no	yes
TCONS_00047149	no	no	yes
TCONS_00047154	no	no	yes
TCONS_00047192	no	no	yes
TCONS_00047306	no	no	yes
TCONS_00047588	no	no	yes
TCONS_00047706	no	no	yes
TCONS_00047724	no	no	yes
TCONS_00047783	no	no	yes
TCONS_00048237	no	no	yes
TCONS_00048349	no	no	yes
TCONS_00048606	no	no	yes
TCONS_00048810	no	no	yes
TCONS_00049029	no	no	yes
TCONS_00049147	no	no	yes
TCONS_00049225	no	no	yes
TCONS_00049234	no	no	yes
TCONS_00049386	no	no	yes
TCONS_00049387	no	no	yes
TCONS_00049541	no	no	yes
TCONS_00049545	no	no	yes
TCONS_00049592	no	no	yes
TCONS_00049593	no	no	yes
TCONS_00049733	no	no	yes
TCONS_00049785	no	no	yes
TCONS_00049803	no	no	yes
TCONS_00049825	no	no	yes
TCONS_00049940	no	no	yes
TCONS_00049991	no	no	yes
TCONS_00049994	no	no	yes
TCONS_00050118	no	no	yes
TCONS_00050366	no	no	yes
TCONS_00050595	no	no	yes
TCONS_00050596	no	no	yes
TCONS_00050739	no	no	yes
TCONS_00050750	no	no	yes
TCONS_00050996	no	no	yes
TCONS_00051132	no	no	yes
TCONS_00051200	no	no	yes
TCONS_00051356	no	no	yes
TCONS_00051424	no	no	yes
TCONS_00051465	no	no	yes
TCONS_00051484	no	no	yes
TCONS_00051488	no	no	yes
TCONS_00051499	no	no	yes
TCONS_00051500	no	no	yes
TCONS_00051521	no	no	yes
TCONS_00051563	no	no	yes
TCONS_00051577	no	no	yes
TCONS_00051579	no	no	yes
TCONS_00051580	no	no	yes
TCONS_00051703	no	no	yes
TCONS_00051772	no	no	yes
TCONS_00051842	no	no	yes
TCONS_00051900	no	no	yes
TCONS_00052299	no	no	yes
TCONS_00052366	no	no	yes
TCONS_00052508	no	no	yes
TCONS_00052525	no	no	yes
TCONS_00052592	no	no	yes
TCONS_00052782	no	no	yes
TCONS_00052783	no	no	yes
TCONS_00052784	no	no	yes
TCONS_00052785	no	no	yes
TCONS_00052796	no	no	yes
TCONS_00052805	no	no	yes
TCONS_00052831	no	no	yes
TCONS_00052859	no	no	yes
TCONS_00052867	no	no	yes
TCONS_00052868	no	no	yes
TCONS_00052872	no	no	yes
TCONS_00052938	no	no	yes
TCONS_00053286	no	no	yes
TCONS_00053303	no	no	yes
TCONS_00053493	no	no	yes
TCONS_00053555	no	no	yes
TCONS_00053916	no	no	yes
TCONS_00053965	no	no	yes
TCONS_00053971	no	no	yes
TCONS_00054254	no	no	yes
TCONS_00054379	no	no	yes
TCONS_00054567	no	no	yes
TCONS_00054571	no	no	yes
TCONS_00054741	no	no	yes
TCONS_00054794	no	no	yes
TCONS_00054839	no	no	yes
TCONS_00054853	no	no	yes
TCONS_00054854	no	no	yes
TCONS_00054855	no	no	yes
TCONS_00054856	no	no	yes
TCONS_00054875	no	no	yes
TCONS_00055124	no	no	yes
TCONS_00055130	no	no	yes
TCONS_00055211	no	no	yes
TCONS_00055250	no	no	yes
TCONS_00055359	no	no	yes
TCONS_00055366	no	no	yes
TCONS_00055520	no	no	yes
TCONS_00055557	no	no	yes
TCONS_00055568	no	no	yes
TCONS_00055580	no	no	yes
TCONS_00055604	no	no	yes
TCONS_00055611	no	no	yes
TCONS_00055666	no	no	yes
TCONS_00055669	no	no	yes
TCONS_00055704	no	no	yes
TCONS_00055707	no	no	yes
TCONS_00055709	no	no	yes
TCONS_00055710	no	no	yes
TCONS_00055734	no	no	yes
TCONS_00055737	no	no	yes
TCONS_00055738	no	no	yes
TCONS_00055741	no	no	yes
TCONS_00055783	no	no	yes
TCONS_00055792	no	no	yes
TCONS_00055835	no	no	yes
TCONS_00055851	no	no	yes
TCONS_00055852	no	no	yes
TCONS_00055860	no	no	yes
TCONS_00055867	no	no	yes
TCONS_00055872	no	no	yes
TCONS_00055875	no	no	yes
TCONS_00055884	no	no	yes
TCONS_00055892	no	no	yes
TCONS_00055896	no	no	yes
TCONS_00055903	no	no	yes
TCONS_00055910	no	no	yes
TCONS_00055913	no	no	yes
TCONS_00056018	no	no	yes
TCONS_00056041	no	no	yes
TCONS_00056081	no	no	yes
TCONS_00056082	no	no	yes
TCONS_00056188	no	no	yes
TCONS_00056190	no	no	yes
TCONS_00056195	no	no	yes
TCONS_00056261	no	no	yes
TCONS_00056274	no	no	yes
TCONS_00056275	no	no	yes
TCONS_00056329	no	no	yes
TCONS_00056432	no	no	yes
TCONS_00056433	no	no	yes
TCONS_00056454	no	no	yes
TCONS_00056456	no	no	yes
TCONS_00056457	no	no	yes
TCONS_00056459	no	no	yes
TCONS_00056460	no	no	yes
TCONS_00056499	no	no	yes
TCONS_00056639	no	no	yes
TCONS_00056641	no	no	yes
TCONS_00056765	no	no	yes
TCONS_00056900	no	no	yes
TCONS_00056901	no	no	yes
TCONS_00056981	no	no	yes
TCONS_00057030	no	no	yes
TCONS_00057109	no	no	yes
TCONS_00057470	no	no	yes
TCONS_00057946	no	no	yes
TCONS_00058114	no	no	yes
TCONS_00058115	no	no	yes
TCONS_00058234	no	no	yes
TCONS_00058247	no	no	yes
TCONS_00058424	no	no	yes
TCONS_00058477	no	no	yes
TCONS_00058554	no	no	yes
TCONS_00058740	no	no	yes
TCONS_00058945	no	no	yes
TCONS_00059196	no	no	yes
TCONS_00059197	no	no	yes
TCONS_00059210	no	no	yes
TCONS_00059284	no	no	yes
TCONS_00059366	no	no	yes
TCONS_00059367	no	no	yes
TCONS_00059508	no	no	yes
TCONS_00059509	no	no	yes
TCONS_00059905	no	no	yes
TCONS_00060052	no	no	yes
TCONS_00060316	no	no	yes
TCONS_00060546	no	no	yes
TCONS_00060602	no	no	yes
TCONS_00060704	no	no	yes
TCONS_00060864	no	no	yes
TCONS_00060865	no	no	yes
TCONS_00060866	no	no	yes
TCONS_00060973	no	no	yes
TCONS_00060975	no	no	yes
TCONS_00060984	no	no	yes
TCONS_00060990	no	no	yes
TCONS_00061086	no	no	yes
TCONS_00061118	no	no	yes
TCONS_00061166	no	no	yes
TCONS_00061167	no	no	yes
TCONS_00061168	no	no	yes
TCONS_00061241	no	no	yes
TCONS_00061418	no	no	yes
TCONS_00062291	no	no	yes
TCONS_00062391	no	no	yes
TCONS_00062418	no	no	yes
TCONS_00062776	no	no	yes
TCONS_00062885	no	no	yes
TCONS_00062887	no	no	yes
TCONS_00062930	no	no	yes
TCONS_00063103	no	no	yes
TCONS_00063105	no	no	yes
TCONS_00063106	no	no	yes
TCONS_00063360	no	no	yes
TCONS_00063460	no	no	yes
TCONS_00063653	no	no	yes
TCONS_00063725	no	no	yes
TCONS_00063753	no	no	yes
TCONS_00063774	no	no	yes
TCONS_00063785	no	no	yes
TCONS_00063786	no	no	yes
TCONS_00063905	no	no	yes
TCONS_00063965	no	no	yes
TCONS_00063978	no	no	yes
TCONS_00063980	no	no	yes
TCONS_00063993	no	no	yes
TCONS_00063994	no	no	yes
TCONS_00063995	no	no	yes
TCONS_00064042	no	no	yes
TCONS_00064112	no	no	yes
TCONS_00064140	no	no	yes
TCONS_00064207	no	no	yes
TCONS_00064211	no	no	yes
TCONS_00064412	no	no	yes
TCONS_00064665	no	no	yes
TCONS_00064815	no	no	yes
TCONS_00064924	no	no	yes
TCONS_00065521	no	no	yes
TCONS_00065567	no	no	yes
TCONS_00065631	no	no	yes
TCONS_00065703	no	no	yes
TCONS_00066034	no	no	yes
TCONS_00066273	no	no	yes
TCONS_00066372	no	no	yes
TCONS_00066667	no	no	yes
TCONS_00066669	no	no	yes
TCONS_00066781	no	no	yes
TCONS_00066873	no	no	yes
TCONS_00066874	no	no	yes
TCONS_00066978	no	no	yes
TCONS_00067129	no	no	yes
TCONS_00067132	no	no	yes
TCONS_00067283	no	no	yes
TCONS_00067706	no	no	yes
TCONS_00067783	no	no	yes
TCONS_00067807	no	no	yes
TCONS_00067872	no	no	yes
TCONS_00067891	no	no	yes
TCONS_00067898	no	no	yes
TCONS_00068333	no	no	yes
TCONS_00068335	no	no	yes
TCONS_00068346	no	no	yes
TCONS_00068425	no	no	yes
TCONS_00068426	no	no	yes
TCONS_00068636	no	no	yes
TCONS_00068639	no	no	yes
TCONS_00068640	no	no	yes
TCONS_00068641	no	no	yes
TCONS_00068642	no	no	yes
TCONS_00068710	no	no	yes
TCONS_00068711	no	no	yes
TCONS_00068712	no	no	yes
TCONS_00068713	no	no	yes
TCONS_00069074	no	no	yes
TCONS_00069075	no	no	yes
TCONS_00069076	no	no	yes
TCONS_00069196	no	no	yes
TCONS_00069197	no	no	yes
TCONS_00069216	no	no	yes
TCONS_00069218	no	no	yes
TCONS_00069266	no	no	yes
TCONS_00069385	no	no	yes
TCONS_00069573	no	no	yes
TCONS_00069733	no	no	yes
TCONS_00069958	no	no	yes
TCONS_00070077	no	no	yes
TCONS_00070084	no	no	yes
TCONS_00070155	no	no	yes
TCONS_00070156	no	no	yes
TCONS_00070157	no	no	yes
TCONS_00070206	no	no	yes
TCONS_00070430	no	no	yes
TCONS_00070433	no	no	yes
TCONS_00070436	no	no	yes
TCONS_00070440	no	no	yes
TCONS_00070441	no	no	yes
TCONS_00070444	no	no	yes
TCONS_00070475	no	no	yes
TCONS_00070562	no	no	yes
TCONS_00070565	no	no	yes
TCONS_00070580	no	no	yes
TCONS_00071044	no	no	yes
TCONS_00071164	no	no	yes
TCONS_00071172	no	no	yes
TCONS_00071174	no	no	yes
TCONS_00071200	no	no	yes
TCONS_00071290	no	no	yes
TCONS_00071330	no	no	yes
TCONS_00071397	no	no	yes
TCONS_00071399	no	no	yes
TCONS_00071502	no	no	yes
TCONS_00071508	no	no	yes
TCONS_00071512	no	no	yes
TCONS_00071748	no	no	yes
TCONS_00071848	no	no	yes
TCONS_00071859	no	no	yes
TCONS_00071885	no	no	yes
TCONS_00071898	no	no	yes
TCONS_00071910	no	no	yes
TCONS_00071911	no	no	yes
TCONS_00071919	no	no	yes
TCONS_00071929	no	no	yes
TCONS_00071934	no	no	yes
TCONS_00071937	no	no	yes
TCONS_00071963	no	no	yes
TCONS_00071969	no	no	yes
TCONS_00071972	no	no	yes
TCONS_00071977	no	no	yes
TCONS_00071980	no	no	yes
TCONS_00072008	no	no	yes
TCONS_00072050	no	no	yes
TCONS_00072075	no	no	yes
TCONS_00072076	no	no	yes
TCONS_00072089	no	no	yes
TCONS_00072093	no	no	yes
TCONS_00072101	no	no	yes
TCONS_00072115	no	no	yes
TCONS_00072143	no	no	yes
TCONS_00072144	no	no	yes
TCONS_00072149	no	no	yes
TCONS_00072171	no	no	yes
TCONS_00072173	no	no	yes
TCONS_00072200	no	no	yes
TCONS_00072201	no	no	yes
TCONS_00072211	no	no	yes
TCONS_00072213	no	no	yes
TCONS_00072220	no	no	yes
TCONS_00072223	no	no	yes
TCONS_00072264	no	no	yes
TCONS_00072370	no	no	yes
TCONS_00072460	no	no	yes
TCONS_00072915	no	no	yes
TCONS_00072922	no	no	yes
TCONS_00072982	no	no	yes
TCONS_00072984	no	no	yes
TCONS_00073082	no	no	yes
TCONS_00073096	no	no	yes
TCONS_00073175	no	no	yes
TCONS_00073283	no	no	yes
TCONS_00073335	no	no	yes
TCONS_00073516	no	no	yes
TCONS_00073533	no	no	yes
TCONS_00073551	no	no	yes
TCONS_00073572	no	no	yes
TCONS_00073573	no	no	yes
TCONS_00073574	no	no	yes
TCONS_00073575	no	no	yes
TCONS_00074127	no	no	yes
TCONS_00074128	no	no	yes
TCONS_00074133	no	no	yes
TCONS_00074173	no	no	yes
TCONS_00074182	no	no	yes
TCONS_00074222	no	no	yes
TCONS_00074288	no	no	yes
TCONS_00074341	no	no	yes
TCONS_00074414	no	no	yes
TCONS_00074494	no	no	yes
TCONS_00074542	no	no	yes
TCONS_00074580	no	no	yes
TCONS_00074661	no	no	yes
TCONS_00074742	no	no	yes
TCONS_00074783	no	no	yes
TCONS_00075119	no	no	yes
TCONS_00075190	no	no	yes
TCONS_00075191	no	no	yes
TCONS_00075192	no	no	yes
TCONS_00075262	no	no	yes
TCONS_00075304	no	no	yes
TCONS_00075360	no	no	yes
TCONS_00075646	no	no	yes
TCONS_00075668	no	no	yes
TCONS_00075805	no	no	yes
TCONS_00075807	no	no	yes
TCONS_00076053	no	no	yes
TCONS_00076099	no	no	yes
TCONS_00076218	no	no	yes
TCONS_00076519	no	no	yes
TCONS_00076566	no	no	yes
TCONS_00076670	no	no	yes
TCONS_00076855	no	no	yes
TCONS_00076857	no	no	yes
TCONS_00077249	no	no	yes
TCONS_00077439	no	no	yes
TCONS_00077441	no	no	yes
TCONS_00077444	no	no	yes
TCONS_00077518	no	no	yes
TCONS_00077774	no	no	yes
TCONS_00077937	no	no	yes
TCONS_00078223	no	no	yes
TCONS_00078224	no	no	yes
TCONS_00078225	no	no	yes
TCONS_00078226	no	no	yes
TCONS_00078227	no	no	yes
TCONS_00078235	no	no	yes
TCONS_00078245	no	no	yes
TCONS_00078401	no	no	yes
TCONS_00078547	no	no	yes
TCONS_00078592	no	no	yes
TCONS_00078645	no	no	yes
TCONS_00078654	no	no	yes
TCONS_00078659	no	no	yes
TCONS_00078669	no	no	yes
TCONS_00078675	no	no	yes
TCONS_00078732	no	no	yes
TCONS_00078910	no	no	yes
TCONS_00078914	no	no	yes
TCONS_00078929	no	no	yes
TCONS_00078974	no	no	yes
TCONS_00079065	no	no	yes
TCONS_00079221	no	no	yes
TCONS_00079246	no	no	yes
TCONS_00079317	no	no	yes
TCONS_00079383	no	no	yes
TCONS_00079398	no	no	yes
TCONS_00079445	no	no	yes
TCONS_00079541	no	no	yes
TCONS_00079685	no	no	yes
TCONS_00079790	no	no	yes
TCONS_00079792	no	no	yes
TCONS_00079793	no	no	yes
TCONS_00079861	no	no	yes
TCONS_00080001	no	no	yes
TCONS_00080006	no	no	yes
TCONS_00080377	no	no	yes
TCONS_00080423	no	no	yes
TCONS_00080636	no	no	yes
TCONS_00080712	no	no	yes
TCONS_00080784	no	no	yes
TCONS_00080917	no	no	yes
TCONS_00080921	no	no	yes
TCONS_00080927	no	no	yes
TCONS_00080928	no	no	yes
TCONS_00081067	no	no	yes
TCONS_00081123	no	no	yes
TCONS_00081151	no	no	yes
TCONS_00081201	no	no	yes
TCONS_00081221	no	no	yes
TCONS_00081224	no	no	yes
TCONS_00081225	no	no	yes
TCONS_00081226	no	no	yes
TCONS_00081227	no	no	yes
TCONS_00081228	no	no	yes
TCONS_00081229	no	no	yes
TCONS_00081276	no	no	yes
TCONS_00081279	no	no	yes
TCONS_00081303	no	no	yes
TCONS_00081481	no	no	yes
TCONS_00082317	no	no	yes
TCONS_00082333	no	no	yes
TCONS_00082377	no	no	yes
TCONS_00082409	no	no	yes
TCONS_00082920	no	no	yes
TCONS_00083219	no	no	yes
TCONS_00083247	no	no	yes
TCONS_00083269	no	no	yes
TCONS_00083450	no	no	yes
TCONS_00083586	no	no	yes
TCONS_00084131	no	no	yes
TCONS_00084133	no	no	yes
TCONS_00084389	no	no	yes
TCONS_00084501	no	no	yes
TCONS_00084503	no	no	yes
TCONS_00084524	no	no	yes
TCONS_00084567	no	no	yes
TCONS_00084722	no	no	yes
TCONS_00084723	no	no	yes
TCONS_00084729	no	no	yes
TCONS_00084730	no	no	yes
TCONS_00084731	no	no	yes
TCONS_00084733	no	no	yes
TCONS_00084786	no	no	yes
TCONS_00084806	no	no	yes
TCONS_00084830	no	no	yes
TCONS_00084847	no	no	yes
TCONS_00085217	no	no	yes
TCONS_00085249	no	no	yes
TCONS_00085286	no	no	yes
TCONS_00085382	no	no	yes
TCONS_00085605	no	no	yes
TCONS_00085653	no	no	yes
TCONS_00085733	no	no	yes
TCONS_00085791	no	no	yes
TCONS_00085915	no	no	yes
TCONS_00085980	no	no	yes
TCONS_00086118	no	no	yes
TCONS_00086478	no	no	yes
TCONS_00086745	no	no	yes
TCONS_00086938	no	no	yes
TCONS_00087157	no	no	yes
TCONS_00087332	no	no	yes
TCONS_00087369	no	no	yes
TCONS_00087514	no	no	yes
TCONS_00087516	no	no	yes
TCONS_00087847	no	no	yes
TCONS_00087874	no	no	yes
TCONS_00087906	no	no	yes
TCONS_00087950	no	no	yes
TCONS_00088184	no	no	yes
TCONS_00088201	no	no	yes
TCONS_00088283	no	no	yes
TCONS_00088284	no	no	yes
TCONS_00088381	no	no	yes
TCONS_00088384	no	no	yes
TCONS_00088578	no	no	yes
TCONS_00088686	no	no	yes
TCONS_00088693	no	no	yes
TCONS_00088699	no	no	yes
TCONS_00088714	no	no	yes
TCONS_00088732	no	no	yes
TCONS_00088898	no	no	yes
TCONS_00088939	no	no	yes
TCONS_00088980	no	no	yes
TCONS_00089226	no	no	yes
TCONS_00089237	no	no	yes
TCONS_00089239	no	no	yes
TCONS_00089252	no	no	yes
TCONS_00089308	no	no	yes
TCONS_00089502	no	no	yes
TCONS_00089503	no	no	yes
TCONS_00089528	no	no	yes
TCONS_00089574	no	no	yes
TCONS_00089608	no	no	yes
TCONS_00089615	no	no	yes
TCONS_00089962	no	no	yes
TCONS_00090160	no	no	yes
TCONS_00090172	no	no	yes
TCONS_00090380	no	no	yes
TCONS_00090382	no	no	yes
TCONS_00090389	no	no	yes
TCONS_00090578	no	no	yes
TCONS_00090579	no	no	yes
TCONS_00090702	no	no	yes
TCONS_00090718	no	no	yes
TCONS_00090841	no	no	yes
TCONS_00090843	no	no	yes
TCONS_00090863	no	no	yes
TCONS_00090889	no	no	yes
TCONS_00090939	no	no	yes
TCONS_00090977	no	no	yes
TCONS_00091171	no	no	yes
TCONS_00091245	no	no	yes
TCONS_00091495	no	no	yes
TCONS_00091497	no	no	yes
TCONS_00091503	no	no	yes
TCONS_00091656	no	no	yes
TCONS_00091657	no	no	yes
TCONS_00091924	no	no	yes
TCONS_00092079	no	no	yes
TCONS_00092158	no	no	yes
TCONS_00092209	no	no	yes
TCONS_00092272	no	no	yes
TCONS_00092281	no	no	yes
TCONS_00092293	no	no	yes
TCONS_00092451	no	no	yes
TCONS_00092452	no	no	yes
TCONS_00092506	no	no	yes
TCONS_00092620	no	no	yes
TCONS_00092769	no	no	yes
TCONS_00092770	no	no	yes
TCONS_00092784	no	no	yes
TCONS_00092819	no	no	yes
TCONS_00092820	no	no	yes
TCONS_00092823	no	no	yes
TCONS_00092824	no	no	yes
TCONS_00092883	no	no	yes
TCONS_00092890	no	no	yes
TCONS_00092921	no	no	yes
TCONS_00093112	no	no	yes
TCONS_00093445	no	no	yes
TCONS_00093559	no	no	yes
TCONS_00093714	no	no	yes
TCONS_00093836	no	no	yes
TCONS_00093891	no	no	yes
TCONS_00093893	no	no	yes
TCONS_00093894	no	no	yes
TCONS_00093896	no	no	yes
TCONS_00093898	no	no	yes
TCONS_00094077	no	no	yes
TCONS_00094079	no	no	yes
TCONS_00094113	no	no	yes
TCONS_00094134	no	no	yes
TCONS_00094196	no	no	yes
TCONS_00094210	no	no	yes
TCONS_00094211	no	no	yes
TCONS_00094213	no	no	yes
TCONS_00094220	no	no	yes
TCONS_00094240	no	no	yes
TCONS_00094254	no	no	yes
TCONS_00094258	no	no	yes
TCONS_00094274	no	no	yes
TCONS_00094288	no	no	yes
TCONS_00094289	no	no	yes
TCONS_00094302	no	no	yes
TCONS_00094333	no	no	yes
TCONS_00094335	no	no	yes
TCONS_00094356	no	no	yes
TCONS_00094372	no	no	yes
TCONS_00094390	no	no	yes
TCONS_00094417	no	no	yes
TCONS_00094436	no	no	yes
TCONS_00094439	no	no	yes
TCONS_00094444	no	no	yes
TCONS_00094464	no	no	yes
TCONS_00094493	no	no	yes
TCONS_00094494	no	no	yes
TCONS_00094505	no	no	yes
TCONS_00094523	no	no	yes
TCONS_00094539	no	no	yes
TCONS_00094549	no	no	yes
TCONS_00094556	no	no	yes
TCONS_00094559	no	no	yes
TCONS_00094564	no	no	yes
TCONS_00094583	no	no	yes
TCONS_00094602	no	no	yes
TCONS_00094604	no	no	yes
TCONS_00094610	no	no	yes
TCONS_00094629	no	no	yes
TCONS_00094630	no	no	yes
TCONS_00094637	no	no	yes
TCONS_00094646	no	no	yes
TCONS_00094652	no	no	yes
TCONS_00094667	no	no	yes
TCONS_00094670	no	no	yes
TCONS_00094687	no	no	yes
TCONS_00094689	no	no	yes
TCONS_00094712	no	no	yes
TCONS_00094722	no	no	yes
TCONS_00094732	no	no	yes
TCONS_00094805	no	no	yes
TCONS_00094931	no	no	yes
TCONS_00095062	no	no	yes
TCONS_00095065	no	no	yes
TCONS_00095429	no	no	yes
TCONS_00095504	no	no	yes
TCONS_00095505	no	no	yes
TCONS_00095506	no	no	yes
TCONS_00095545	no	no	yes
TCONS_00095653	no	no	yes
TCONS_00095688	no	no	yes
TCONS_00095690	no	no	yes
TCONS_00095692	no	no	yes
TCONS_00095741	no	no	yes
TCONS_00095779	no	no	yes
TCONS_00095781	no	no	yes
TCONS_00095783	no	no	yes
TCONS_00095785	no	no	yes
TCONS_00095787	no	no	yes
TCONS_00095789	no	no	yes
TCONS_00095791	no	no	yes
TCONS_00095794	no	no	yes
TCONS_00095833	no	no	yes
TCONS_00095853	no	no	yes
TCONS_00096108	no	no	yes
TCONS_00096109	no	no	yes
TCONS_00096185	no	no	yes
TCONS_00096211	no	no	yes
TCONS_00096337	no	no	yes
TCONS_00096355	no	no	yes
TCONS_00096493	no	no	yes
TCONS_00096686	no	no	yes
TCONS_00096728	no	no	yes
TCONS_00096934	no	no	yes
TCONS_00096940	no	no	yes
TCONS_00097043	no	no	yes
TCONS_00097088	no	no	yes
TCONS_00097090	no	no	yes
TCONS_00097143	no	no	yes
TCONS_00097186	no	no	yes
TCONS_00097188	no	no	yes
TCONS_00097189	no	no	yes
TCONS_00097239	no	no	yes
TCONS_00097418	no	no	yes
TCONS_00097656	no	no	yes
TCONS_00097738	no	no	yes
TCONS_00097803	no	no	yes
TCONS_00098090	no	no	yes
TCONS_00098098	no	no	yes
TCONS_00098210	no	no	yes
TCONS_00098460	no	no	yes
TCONS_00098467	no	no	yes
TCONS_00098470	no	no	yes
TCONS_00098471	no	no	yes
TCONS_00098667	no	no	yes
TCONS_00098859	no	no	yes
TCONS_00099130	no	no	yes
TCONS_00099203	no	no	yes
TCONS_00099282	no	no	yes
TCONS_00099284	no	no	yes
TCONS_00099296	no	no	yes
TCONS_00099404	no	no	yes
TCONS_00099417	no	no	yes
TCONS_00099601	no	no	yes
TCONS_00099639	no	no	yes
TCONS_00099640	no	no	yes
TCONS_00099642	no	no	yes
TCONS_00099670	no	no	yes
TCONS_00099701	no	no	yes
TCONS_00100297	no	no	yes
TCONS_00100655	no	no	yes
TCONS_00100656	no	no	yes
TCONS_00100680	no	no	yes
TCONS_00100871	no	no	yes
TCONS_00100872	no	no	yes
TCONS_00100873	no	no	yes
TCONS_00100874	no	no	yes
TCONS_00100876	no	no	yes
TCONS_00100942	no	no	yes
TCONS_00101087	no	no	yes
TCONS_00101207	no	no	yes
TCONS_00101208	no	no	yes
TCONS_00101236	no	no	yes
TCONS_00101339	no	no	yes
TCONS_00101380	no	no	yes
TCONS_00101463	no	no	yes
TCONS_00101467	no	no	yes
TCONS_00101468	no	no	yes
TCONS_00101653	no	no	yes
TCONS_00101691	no	no	yes
TCONS_00101692	no	no	yes
TCONS_00101739	no	no	yes
TCONS_00101792	no	no	yes
TCONS_00101813	no	no	yes
TCONS_00101833	no	no	yes
TCONS_00101840	no	no	yes
TCONS_00101919	no	no	yes
TCONS_00101952	no	no	yes
TCONS_00102529	no	no	yes
TCONS_00103046	no	no	yes
TCONS_00103093	no	no	yes
TCONS_00103288	no	no	yes
TCONS_00103354	no	no	yes
TCONS_00103365	no	no	yes
TCONS_00103386	no	no	yes
TCONS_00103387	no	no	yes
TCONS_00103388	no	no	yes
TCONS_00103478	no	no	yes
TCONS_00103485	no	no	yes
TCONS_00103560	no	no	yes
TCONS_00103631	no	no	yes
TCONS_00103663	no	no	yes
TCONS_00103670	no	no	yes
TCONS_00103683	no	no	yes
TCONS_00103808	no	no	yes
TCONS_00103809	no	no	yes
TCONS_00103810	no	no	yes
TCONS_00103812	no	no	yes
TCONS_00103896	no	no	yes
TCONS_00104321	no	no	yes
TCONS_00104322	no	no	yes
TCONS_00104323	no	no	yes
TCONS_00104434	no	no	yes
TCONS_00105020	no	no	yes
TCONS_00105203	no	no	yes
TCONS_00105204	no	no	yes
TCONS_00105582	no	no	yes
TCONS_00105600	no	no	yes
TCONS_00105601	no	no	yes
TCONS_00105605	no	no	yes
TCONS_00105606	no	no	yes
TCONS_00105763	no	no	yes
TCONS_00105764	no	no	yes
TCONS_00105973	no	no	yes
TCONS_00105990	no	no	yes
TCONS_00105991	no	no	yes
TCONS_00105998	no	no	yes
TCONS_00105999	no	no	yes
TCONS_00106128	no	no	yes
TCONS_00106135	no	no	yes
TCONS_00106483	no	no	yes
TCONS_00106879	no	no	yes
TCONS_00106880	no	no	yes
TCONS_00107123	no	no	yes
TCONS_00107202	no	no	yes
TCONS_00107233	no	no	yes
TCONS_00107494	no	no	yes
TCONS_00107543	no	no	yes
TCONS_00107553	no	no	yes
TCONS_00107562	no	no	yes
TCONS_00107563	no	no	yes
TCONS_00107755	no	no	yes
TCONS_00107762	no	no	yes
TCONS_00108001	no	no	yes
TCONS_00108003	no	no	yes
TCONS_00108122	no	no	yes
TCONS_00108126	no	no	yes
TCONS_00108127	no	no	yes
TCONS_00108330	no	no	yes
TCONS_00108884	no	no	yes
TCONS_00108885	no	no	yes
TCONS_00108886	no	no	yes
TCONS_00108894	no	no	yes
TCONS_00108922	no	no	yes
TCONS_00108974	no	no	yes
TCONS_00108978	no	no	yes
TCONS_00108985	no	no	yes
TCONS_00109003	no	no	yes
TCONS_00109037	no	no	yes
TCONS_00109044	no	no	yes
TCONS_00109047	no	no	yes
TCONS_00109058	no	no	yes
TCONS_00109069	no	no	yes
TCONS_00109071	no	no	yes
TCONS_00109078	no	no	yes
TCONS_00109081	no	no	yes
TCONS_00109082	no	no	yes
TCONS_00109107	no	no	yes
TCONS_00109117	no	no	yes
TCONS_00109145	no	no	yes
TCONS_00109147	no	no	yes
TCONS_00109148	no	no	yes
TCONS_00109149	no	no	yes
TCONS_00109156	no	no	yes
TCONS_00109159	no	no	yes
TCONS_00109167	no	no	yes
TCONS_00109171	no	no	yes
TCONS_00109176	no	no	yes
TCONS_00109210	no	no	yes
TCONS_00109221	no	no	yes
TCONS_00109225	no	no	yes
TCONS_00109230	no	no	yes
TCONS_00109239	no	no	yes
TCONS_00109246	no	no	yes
TCONS_00109252	no	no	yes
TCONS_00109339	no	no	yes
TCONS_00109366	no	no	yes
TCONS_00109368	no	no	yes
TCONS_00109376	no	no	yes
TCONS_00109410	no	no	yes
TCONS_00109848	no	no	yes
TCONS_00109961	no	no	yes
TCONS_00110002	no	no	yes
TCONS_00110011	no	no	yes
TCONS_00110043	no	no	yes
TCONS_00110070	no	no	yes
TCONS_00110096	no	no	yes
TCONS_00110441	no	no	yes
TCONS_00110502	no	no	yes
TCONS_00110976	no	no	yes
TCONS_00111064	no	no	yes
TCONS_00111203	no	no	yes
TCONS_00111213	no	no	yes
TCONS_00111454	no	no	yes
TCONS_00111543	no	no	yes
TCONS_00111839	no	no	yes
TCONS_00112244	no	no	yes
TCONS_00112302	no	no	yes
TCONS_00112619	no	no	yes
TCONS_00112622	no	no	yes
TCONS_00112653	no	no	yes
TCONS_00112783	no	no	yes
TCONS_00112791	no	no	yes
TCONS_00112796	no	no	yes
TCONS_00112877	no	no	yes
TCONS_00112878	no	no	yes
TCONS_00112879	no	no	yes
TCONS_00112972	no	no	yes
TCONS_00113093	no	no	yes
TCONS_00113097	no	no	yes
TCONS_00113126	no	no	yes
TCONS_00113220	no	no	yes
TCONS_00113222	no	no	yes
TCONS_00113247	no	no	yes
TCONS_00113248	no	no	yes
TCONS_00113421	no	no	yes
TCONS_00113422	no	no	yes
TCONS_00113565	no	no	yes
TCONS_00113640	no	no	yes
TCONS_00113978	no	no	yes
TCONS_00113979	no	no	yes
TCONS_00114043	no	no	yes
TCONS_00114264	no	no	yes
TCONS_00114325	no	no	yes
TCONS_00114594	no	no	yes
TCONS_00114646	no	no	yes
TCONS_00114647	no	no	yes
TCONS_00114817	no	no	yes
TCONS_00114966	no	no	yes
TCONS_00114974	no	no	yes
TCONS_00115150	no	no	yes
TCONS_00115153	no	no	yes
TCONS_00115181	no	no	yes
TCONS_00115202	no	no	yes
TCONS_00115218	no	no	yes
TCONS_00115221	no	no	yes
TCONS_00115223	no	no	yes
TCONS_00115231	no	no	yes
TCONS_00115259	no	no	yes
TCONS_00115274	no	no	yes
TCONS_00000871	yes	no	yes

## Sheet: mapped results of smallRNA-seq 
Note:
Mapped results of all the smallRNA-seq reads to the 5884 lncRNAs by Bowtie1.
Isoform_ID	Read Number of this small RNA	Match_Strand	Match_positon	Sequence	Match_times
TCONS_00000275	64	+	458	GGTACACAAATGAAAACAGACTGT	2
TCONS_00000275	42	+	180	TGCCTTAATGAAAACTGAACATGT	0
TCONS_00000275	24	+	649	ATCTGTAAATGATCGAGGGACACC	0
TCONS_00000275	17	+	637	ACCTTTGAGTCGATCTGTAAATGA	0
TCONS_00000275	12	+	221	AATGACTTGGGTAGCATCATGCCT	0
TCONS_00000324	110	-	182	AGGCGAGCCATACACCATTGGAAA	0
TCONS_00000324	31	+	85	TTGGAGAAAAAGAGAATTTGGAGC	0
TCONS_00000324	21	+	141	AACTTTGAGGATTAAACTGTACCT	0
TCONS_00000324	12	-	347	GAAGCCCAAGTCCATCAATCTTAA	0
TCONS_00000324	12	-	35	ATGTGTGGGCATTATAGTTCTCTG	0
TCONS_00000328	37	-	685	GCGTTCGAGGAGTGTCCCGGGCAA	1
TCONS_00000328	25	+	695	AGTGTCCCGGGCAATAGAAAGCTT	1
TCONS_00000328	23	+	662	AAGGACATGGATATTTGGAGGCGG	1
TCONS_00000328	21	-	680	AGGCGGCGTTCGAGGAGTGTCCCG	1
TCONS_00000329	485	+	750	TGAGGTCGAGCGTACATGGAGTCG	12
TCONS_00000329	171	-	780	AGTCAGAGGCTGCTTCCGCTTATT	3
TCONS_00000329	37	-	792	CTTCCGCTTATTCTTTATTCATTG	2
TCONS_00000329	31	-	791	GCTTCCGCTTATTCTTTATTCATT	2
TCONS_00000329	149	-	736	AGGCTAAGTTTATTTGAGGTCGAG	1
TCONS_00000329	44	-	752	AGGTCGAGCGTACATGGAGTCGAT	1
TCONS_00000329	42	-	801	ATTCTTTATTCATTGTTTTCTCTC	1
TCONS_00000329	37	-	685	GCGTTCGAGGAGTGTCCCGGGCAA	1
TCONS_00000329	32	-	849	CAGCTATTAAATAATGGAATGTCT	1
TCONS_00000329	25	+	695	AGTGTCCCGGGCAATAGAAAGCTT	1
TCONS_00000329	23	+	662	AAGGACATGGATATTTGGAGGCGG	1
TCONS_00000329	22	-	736	AGGCTAAGTTTATTTGAGGTCGA	1
TCONS_00000329	21	-	680	AGGCGGCGTTCGAGGAGTGTCCCG	1
TCONS_00000329	12	-	948	AGGCTCCAGGAGTAAAAGGTTG	0
TCONS_00000330	485	+	312	TGAGGTCGAGCGTACATGGAGTCG	12
TCONS_00000330	171	-	342	AGTCAGAGGCTGCTTCCGCTTATT	3
TCONS_00000330	37	-	354	CTTCCGCTTATTCTTTATTCATTG	2
TCONS_00000330	31	-	353	GCTTCCGCTTATTCTTTATTCATT	2
TCONS_00000330	149	-	298	AGGCTAAGTTTATTTGAGGTCGAG	1
TCONS_00000330	44	-	314	AGGTCGAGCGTACATGGAGTCGAT	1
TCONS_00000330	42	-	363	ATTCTTTATTCATTGTTTTCTCTC	1
TCONS_00000330	32	-	411	CAGCTATTAAATAATGGAATGTCT	1
TCONS_00000330	22	-	298	AGGCTAAGTTTATTTGAGGTCGA	1
TCONS_00000330	174	-	220	AATTTATTTTTGTCCACTCACTCT	0
TCONS_00000330	155	+	220	AATTTATTTTTGTCCACTCACTCT	0
TCONS_00000330	112	+	223	TTATTTTTGTCCACTCACTCTAAC	0
TCONS_00000330	37	+	222	TTTATTTTTGTCCACTCACTCTAAC	0
TCONS_00000330	32	+	222	TTTATTTTTGTCCACTCACTCTAA	0
TCONS_00000330	27	+	222	TTTATTTTTGTCCACTCACTC	0
TCONS_00000330	24	-	86	AACTAGCGGGGCTGGTTTGTCCAT	0
TCONS_00000330	24	-	220	AATTTATTTTTGTCCACTCACTC	0
TCONS_00000330	20	-	291	AGTTTGCAGGCTAAGTTTATTTG	0
TCONS_00000330	19	+	221	ATTTATTTTTGTCCACTCACTCTA	0
TCONS_00000330	19	-	222	TTTATTTTTGTCCACTCACTCTAA	0
TCONS_00000330	19	-	225	ATTTTTGTCCACTCACTCTAA	0
TCONS_00000330	19	+	222	TTTATTTTTGTCCACTCACTCT	0
TCONS_00000330	18	+	222	TTTATTTTTGTCCACTCACTCTA	0
TCONS_00000330	15	-	221	ATTTATTTTTGTCCACTCACTCTA	0
TCONS_00000330	15	+	219	TAATTTATTTTTGTCCACTCACTC	0
TCONS_00000330	15	-	146	TCAAAGTTGCGTGCATCGAGGTTT	0
TCONS_00000330	13	-	291	AGTTTGCAGGCTAAGTTTATTTGA	0
TCONS_00000330	13	+	223	TTATTTTTGTCCACTCACTCT	0
TCONS_00000330	12	-	289	CCAGTTTGCAGGCTAAGTTTATTT	0
TCONS_00000330	12	-	136	AAATGTTATATCAAAGTTGCGTGC	0
TCONS_00000330	11	+	220	AATTTATTTTTGTCCACTCACTC	0
TCONS_00000330	11	+	225	ATTTTTGTCCACTCACTCTAACA	0
TCONS_00000395	26	+	61	AGTTATTTGTTTGAGTTGGGTACT	0
TCONS_00000395	12	-	220	GATACTATTGATCCTGGACTGTTT	0
TCONS_00000395	11	+	226	ATTGATCCTGGACTGTTTTAGCTT	0
TCONS_00000718	93	+	110	AAGACTTGAGAATCGCCGCACCGG	0
TCONS_00000718	21	+	103	AAACACTAAGACTTGAGAATCGCC	0
TCONS_00000718	15	+	451	TCCAGACGAACTCCACGCAAC	0
TCONS_00000768	122	+	142	ATCTGACGGCAGCTGACCACCAGC	0
TCONS_00000768	112	-	108	GTCAGATCTGACCGGCCAGGTACT	0
TCONS_00000768	13	+	138	CCAGATCTGACGGCAGCTGACCAC	0
TCONS_00000871	25	-	34	TCTTCGAATTCTTGGTGAGACTACT	1
TCONS_00000871	25	-	136	TCTTCGAATTCTTGGTGAGACTACT	1
TCONS_00000871	22	-	35	CTTCGAATTCTTGGTGAGACTACTAGCTTG	1
TCONS_00000871	22	-	137	CTTCGAATTCTTGGTGAGACTACTAGCTTG	1
TCONS_00000871	22	-	137	CTTCGAATTCTTGGTGAGACTACTAGCTT	1
TCONS_00000871	22	-	35	CTTCGAATTCTTGGTGAGACTACTAGCTT	1
TCONS_00000871	22	-	36	TTCGAATTCTTGGTGAGACTACTAGCTT	1
TCONS_00000871	22	-	138	TTCGAATTCTTGGTGAGACTACTAGCTT	1
TCONS_00000871	22	-	36	TTCGAATTCTTGGTGAGACTACTAGCT	1
TCONS_00000871	22	-	138	TTCGAATTCTTGGTGAGACTACTAGCT	1
TCONS_00000871	13	-	130	GATGCATCTTCGAATTCTTG	0
TCONS_00000871	13	-	108	GGTCCGCCGTGATGATCACC	0
TCONS_00000871	13	-	130	GATGCATCTTCGAATTCTTGG	0
TCONS_00000871	13	-	108	GGTCCGCCGTGATGATCAC	0
TCONS_00000871	12	-	97	CGTGGTGTGGTGGTCCGCCGTGAT	0
TCONS_00000871	11	-	108	GGTCCGCCGTGATGATCA	0
TCONS_00000941	21	-	1917	GCAATCTAAACCAATCTCTTC	1
TCONS_00000941	625	-	2263	AACGTCATAATCCTCATCCTCG	0
TCONS_00000941	426	-	2264	ACGTCATAATCCTCATCCTCG	0
TCONS_00000941	305	-	2264	ACGTCATAATCCTCATCCTCGA	0
TCONS_00000941	290	-	2032	TCTCGAGGCACTCTTCCGTTAA	0
TCONS_00000941	214	-	2886	GATGCAAGTCAGCTCGTTGCCG	0
TCONS_00000941	194	-	2055	GGCAAATGAGCCAACTCCTCCG	0
TCONS_00000941	135	-	2016	AACATTCAGATGTATTTCTCGA	0
TCONS_00000941	98	-	2282	TCGACCACCGACGGAAATATAT	0
TCONS_00000941	89	-	2237	GTTGAGCTCAACCGTTCCAAG	0
TCONS_00000941	85	-	1943	GTAATGAGAAGCTTACCGGTCG	0
TCONS_00000941	81	+	2228	CACTCCGGCGTTGAGCTCAACC	0
TCONS_00000941	78	-	2236	CGTTGAGCTCAACCGTTCCAAG	0
TCONS_00000941	73	-	2020	TTCAGATGTATTTCTCGAGGCA	0
TCONS_00000941	62	-	2252	TCCAAGCTGCCAACGTCATAA	0
TCONS_00000941	62	-	3014	AGGAAGATACTACAGTTCTTA	0
TCONS_00000941	61	-	3014	AGGAAGATACTACAGTTCTT	0
TCONS_00000941	57	-	2032	TCTCGAGGCACTCTTCCGTTA	0
TCONS_00000941	54	+	2226	ACCACTCCGGCGTTGAGCTCAACC	0
TCONS_00000941	54	-	2031	TTCTCGAGGCACTCTTCCGTTAAA	0
TCONS_00000941	54	-	2054	AGGCAAATGAGCCAACTCCTCCGG	0
TCONS_00000941	52	-	2031	TTCTCGAGGCACTCTTCCGTTA	0
TCONS_00000941	50	-	2032	TCTCGAGGCACTCTTCCGTTAAAG	0
TCONS_00000941	48	-	2886	GATGCAAGTCAGCTCGTTGCCGTG	0
TCONS_00000941	40	-	2137	GGCAAAAACATAGACAGACCAA	0
TCONS_00000941	39	-	2235	GCGTTGAGCTCAACCGTTCCAAG	0
TCONS_00000941	37	-	2054	AGGCAAATGAGCCAACTCCTCCG	0
TCONS_00000941	37	+	2287	CACCGACGGAAATATATGCATG	0
TCONS_00000941	36	-	2022	CAGATGTATTTCTCGAGGCACT	0
TCONS_00000941	36	-	3018	AGATACTACAGTTCTTATCATT	0
TCONS_00000941	35	-	1777	AGCAATCAAAGCTCGCAGCAAA	0
TCONS_00000941	34	-	2104	GAGAAAAGGATTCCGATCAAGG	0
TCONS_00000941	33	-	2282	TCGACCACCGACGGAAATATA	0
TCONS_00000941	32	-	2282	TCGACCACCGACGGAAATATATG	0
TCONS_00000941	32	-	2032	TCTCGAGGCACTCTTCCGTTAAA	0
TCONS_00000941	31	-	2021	TCAGATGTATTTCTCGAGGCAC	0
TCONS_00000941	28	-	2234	GGCGTTGAGCTCAACCGTTCCAAG	0
TCONS_00000941	26	-	1778	GCAATCAAAGCTCGCAGCAAA	0
TCONS_00000941	26	-	2017	ACATTCAGATGTATTTCTCGAG	0
TCONS_00000941	26	-	2892	AGTCAGCTCGTTGCCGTGTGA	0
TCONS_00000941	25	-	2055	GGCAAATGAGCCAACTCCTCCGG	0
TCONS_00000941	22	-	1741	GCCAGAAAACTCGTCAATAT	0
TCONS_00000941	21	-	2263	AACGTCATAATCCTCATCCTC	0
TCONS_00000941	20	-	2259	TGCCAACGTCATAATCCTCATC	0
TCONS_00000941	20	-	1960	GGTCGTTTTCAGATTCCTCAT	0
TCONS_00000941	20	-	2016	AACATTCAGATGTATTTCTCGAG	0
TCONS_00000941	18	-	2999	AGGTGCAAAGAAATGAGGAAGA	0
TCONS_00000941	18	-	2018	CATTCAGATGTATTTCTCGAGG	0
TCONS_00000941	18	-	2031	TTCTCGAGGCACTCTTCCGTTAA	0
TCONS_00000941	18	+	2214	AATGAACTCACCACCACTCCGG	0
TCONS_00000941	18	-	2265	CGTCATAATCCTCATCCTCGA	0
TCONS_00000941	18	-	3014	AGGAAGATACTACAGTTCTTAT	0
TCONS_00000941	16	+	2213	TAATGAACTCACCACCACTCCGG	0
TCONS_00000941	16	-	2056	GCAAATGAGCCAACTCCTCCGG	0
TCONS_00000941	16	-	2104	GAGAAAAGGATTCCGATCAAGGTT	0
TCONS_00000941	15	-	2021	TCAGATGTATTTCTCGAGGCA	0
TCONS_00000941	15	-	1950	GAAGCTTACCGGTCGTTTTCAG	0
TCONS_00000941	15	-	2187	CAGACAAATCAACTGCGCGCTA	0
TCONS_00000941	14	+	2287	CACCGACGGAAATATATGCATGCT	0
TCONS_00000941	14	-	3018	AGATACTACAGTTCTTATCATTA	0
TCONS_00000941	14	-	1777	AGCAATCAAAGCTCGCAGCAA	0
TCONS_00000941	14	-	2103	GGAGAAAAGGATTCCGATCAAG	0
TCONS_00000941	13	-	2062	GAGCCAACTCCTCCGGTGTTT	0
TCONS_00000941	13	-	3013	GAGGAAGATACTACAGTTCTT	0
TCONS_00000941	13	-	1736	GAGCTGCCAGAAAACTCGTCAA	0
TCONS_00000941	13	-	1741	GCCAGAAAACTCGTCAATATAACA	0
TCONS_00000941	13	-	2266	GTCATAATCCTCATCCTCG	0
TCONS_00000941	12	-	2251	TTCCAAGCTGCCAACGTCATAA	0
TCONS_00000941	12	-	1739	CTGCCAGAAAACTCGTCAATATAA	0
TCONS_00000941	12	-	2259	TGCCAACGTCATAATCCTCAT	0
TCONS_00000941	12	+	2290	CGACGGAAATATATGCATGCT	0
TCONS_00000941	12	+	2472	AATAAATAAGTTGTTCGGAGCT	0
TCONS_00000941	12	-	2924	AGCTCCGAACAACTTATTTATT	0
TCONS_00000941	11	-	2062	GAGCCAACTCCTCCGGTGTTTC	0
TCONS_00000941	11	-	2480	AGTTGTTCGGAGCTTATATGTTTC	0
TCONS_00000941	11	-	2060	ATGAGCCAACTCCTCCGGTGTT	0
TCONS_00000941	11	+	2227	CCACTCCGGCGTTGAGCTCAACC	0
TCONS_00000941	11	-	2266	GTCATAATCCTCATCCTCGA	0
TCONS_00000941	11	+	2287	CACCGACGGAAATATATGCATGC	0
TCONS_00001289	54	+	455	AGAGAATTTTGACAAGCCAATAGC	2
TCONS_00001290	54	+	306	AGAGAATTTTGACAAGCCAATAGC	2
TCONS_00001291	54	+	916	AGAGAATTTTGACAAGCCAATAGC	2
TCONS_00001291	20	+	260	ATACTAGAGAAAAGACGGTGGAGC	0
TCONS_00001291	16	+	322	ATGGAGTATGCAGAAGTTGAAGAC	0
TCONS_00001291	11	-	607	GCTCTTGCAAATTAAACTGTCATT	0
TCONS_00001296	240	-	534	AGCTATACACCTACCGATGAGA	1
TCONS_00001296	191	-	534	AGCTATACACCTACCGATGAG	1
TCONS_00001296	188	-	536	CTATACACCTACCGATGAGAG	1
TCONS_00001296	111	-	534	AGCTATACACCTACCGATGAGAG	1
TCONS_00001296	95	-	304	ACACCGAACATCAACCATGAA	1
TCONS_00001296	82	-	305	CACCGAACATCAACCATGAAA	1
TCONS_00001296	52	-	535	GCTATACACCTACCGATGAGA	1
TCONS_00001296	51	-	493	GTGACAACATCCGGAAGGAAA	1
TCONS_00001296	44	-	494	TGACAACATCCGGAAGGAAAC	1
TCONS_00001296	38	-	495	GACAACATCCGGAAGGAAAC	1
TCONS_00001296	37	-	534	AGCTATACACCTACCGATGA	1
TCONS_00001296	37	-	441	TTCACGACCATCTCCTCCTTA	1
TCONS_00001296	30	+	706	GTCCAGATCTGATTGAAACTC	1
TCONS_00001296	5889	+	517	TAAGTGACAGCATTTGGAGCT	0
TCONS_00001296	4407	+	601	CTACGTCATGCTGGTATCCTC	0
TCONS_00001296	934	-	492	GGTGACAACATCCGGAAGGAAA	0
TCONS_00001296	576	-	489	GAAGGTGACAACATCCGGAAG	0
TCONS_00001296	430	+	622	TTTCTTCCATCTTCCTGAGTA	0
TCONS_00001296	409	-	620	TCTTTCTTCCATCTTCCTGAG	0
TCONS_00001296	399	+	601	CTACGTCATGCTGGTATCCT	0
TCONS_00001296	353	-	210	AGGCACCAAAACAACAATCAA	0
TCONS_00001296	258	-	557	GAGCTTCAATGCTTCATCAGT	0
TCONS_00001296	244	-	515	AGTAAGTGACAGCATTTGGAG	0
TCONS_00001296	193	-	489	GAAGGTGACAACATCCGGAAGG	0
TCONS_00001296	192	-	641	TAAGAGACCAATTTGTTTATG	0
TCONS_00001296	127	+	601	CTACGTCATGCTGGTATC	0
TCONS_00001296	124	-	492	GGTGACAACATCCGGAAGGAA	0
TCONS_00001296	120	+	601	CTACGTCATGCTGGTATCC	0
TCONS_00001296	117	-	506	GAAGGAAACAGTAAGTGACAG	0
TCONS_00001296	112	-	532	GGAGCTATACACCTACCGATG	0
TCONS_00001296	103	+	592	TACAAAAGACTACGTCATGCT	0
TCONS_00001296	95	-	489	GAAGGTGACAACATCCGGAA	0
TCONS_00001296	89	-	463	AAAGTGCATCGATCAACCAGG	0
TCONS_00001296	79	-	399	AGCTCAATACCTTTCTGATTCA	0
TCONS_00001296	70	+	517	TAAGTGACAGCATTTGGAGC	0
TCONS_00001296	68	-	514	CAGTAAGTGACAGCATTTGGA	0
TCONS_00001296	66	+	622	TTTCTTCCATCTTCCTGAG	0
TCONS_00001296	65	+	504	CGGAAGGAAACAGTAAGTGAC	0
TCONS_00001296	52	-	639	AGTAAGAGACCAATTTGTTTATG	0
TCONS_00001296	48	-	547	CCGATGAGAGGAGCTTCAATG	0
TCONS_00001296	45	-	573	TCAGTTTGTATGATGAAGATA	0
TCONS_00001296	44	-	495	GACAACATCCGGAAGGAAACA	0
TCONS_00001296	44	-	379	CATATTTTGTGATCGTATCTA	0
TCONS_00001296	41	-	458	CTTACAAAGTGCATCGATCAA	0
TCONS_00001296	38	-	491	AGGTGACAACATCCGGAAGGA	0
TCONS_00001296	33	+	602	TACGTCATGCTGGTATCCTCT	0
TCONS_00001296	33	+	507	AAGGAAACAGTAAGTGACAGC	0
TCONS_00001296	31	-	514	CAGTAAGTGACAGCATTTGGAG	0
TCONS_00001296	31	+	475	TCAACCAGGATATTGAAGGTG	0
TCONS_00001296	30	+	601	CTACGTCATGCTGGTATCCTCT	0
TCONS_00001296	29	-	512	AACAGTAAGTGACAGCATTTGG	0
TCONS_00001296	28	-	632	CTTCCTGAGTAAGAGACCAATTTGTTTATG	0
TCONS_00001296	28	-	211	GGCACCAAAACAACAATCAAG	0
TCONS_00001296	26	+	465	AGTGCATCGATCAACCAGGAT	0
TCONS_00001296	26	-	485	TATTGAAGGTGACAACATCCGG	0
TCONS_00001296	25	-	454	CCTCCTTACAAAGTGCATCGA	0
TCONS_00001296	25	-	491	AGGTGACAACATCCGGAAGGAA	0
TCONS_00001296	24	-	510	GAAACAGTAAGTGACAGCATTT	0
TCONS_00001296	24	-	643	AGAGACCAATTTGTTTATG	0
TCONS_00001296	23	-	532	GGAGCTATACACCTACCGATGA	0
TCONS_00001296	23	-	589	AGATACAAAAGACTACGTCATG	0
TCONS_00001296	22	-	510	GAAACAGTAAGTGACAGCATT	0
TCONS_00001296	21	+	469	CATCGATCAACCAGGATATTGA	0
TCONS_00001296	21	+	581	TATGATGAAGATACAAAAGACT	0
TCONS_00001296	21	-	461	ACAAAGTGCATCGATCAACCA	0
TCONS_00001296	20	-	617	TCCTCTTTCTTCCATCTTCCTG	0
TCONS_00001296	20	-	476	CAACCAGGATATTGAAGGTGA	0
TCONS_00001296	20	-	400	GCTCAATACCTTTCTGATTCA	0
TCONS_00001296	20	-	505	GGAAGGAAACAGTAAGTGACA	0
TCONS_00001296	19	-	512	AACAGTAAGTGACAGCATTTG	0
TCONS_00001296	18	-	466	GTGCATCGATCAACCAGGATA	0
TCONS_00001296	18	-	457	CCTTACAAAGTGCATCGATCAA	0
TCONS_00001296	18	-	526	GCATTTGGAGCTATACACCTA	0
TCONS_00001296	18	-	617	TCCTCTTTCTTCCATCTTCCTGAG	0
TCONS_00001296	18	+	516	GTAAGTGACAGCATTTGGAGC	0
TCONS_00001296	17	-	507	AAGGAAACAGTAAGTGACAGCA	0
TCONS_00001296	17	-	505	GGAAGGAAACAGTAAGTGACAG	0
TCONS_00001296	16	-	642	AAGAGACCAATTTGTTTATG	0
TCONS_00001296	16	-	465	AGTGCATCGATCAACCAGGATA	0
TCONS_00001296	15	+	381	TATTTTGTGATCGTATCTAGC	0
TCONS_00001296	15	-	508	AGGAAACAGTAAGTGACAGCA	0
TCONS_00001296	14	+	514	CAGTAAGTGACAGCATTTGGAGCT	0
TCONS_00001296	14	+	514	CAGTAAGTGACAGCATTTGGAGC	0
TCONS_00001296	14	-	531	TGGAGCTATACACCTACCGATG	0
TCONS_00001296	13	+	602	TACGTCATGCTGGTATCCTC	0
TCONS_00001296	13	+	622	TTTCTTCCATCTTCCTGAGT	0
TCONS_00001296	13	-	512	AACAGTAAGTGACAGCATTTGGAG	0
TCONS_00001296	13	-	559	GCTTCAATGCTTCATCAGTTTG	0
TCONS_00001296	13	-	558	AGCTTCAATGCTTCATCAGT	0
TCONS_00001296	12	+	559	GCTTCAATGCTTCATCAGTTT	0
TCONS_00001296	12	-	590	GATACAAAAGACTACGTCATG	0
TCONS_00001296	12	-	452	CTCCTCCTTACAAAGTGCATCG	0
TCONS_00001296	12	+	421	TATCAATCACCTTTTCGGCATT	0
TCONS_00001296	11	-	603	ACGTCATGCTGGTATCCTCTT	0
TCONS_00001296	11	+	611	CTGGTATCCTCTTTCTTCCATCTT	0
TCONS_00001296	11	-	466	GTGCATCGATCAACCAGGATAT	0
TCONS_00001296	11	-	513	ACAGTAAGTGACAGCATTTGG	0
TCONS_00001296	11	-	513	ACAGTAAGTGACAGCATTTGGA	0
TCONS_00001298	2644	+	1212	TTTGTTTATGCAAAGAGATGACT	1
TCONS_00001298	1459	+	1212	TTTGTTTATGCAAAGAGATGAC	1
TCONS_00001298	240	-	542	AGCTATACACCTACCGATGAGA	1
TCONS_00001298	191	-	542	AGCTATACACCTACCGATGAG	1
TCONS_00001298	188	-	544	CTATACACCTACCGATGAGAG	1
TCONS_00001298	111	-	542	AGCTATACACCTACCGATGAGAG	1
TCONS_00001298	95	-	285	ACACCGAACATCAACCATGAA	1
TCONS_00001298	89	+	1213	TTGTTTATGCAAAGAGATGACT	1
TCONS_00001298	82	-	286	CACCGAACATCAACCATGAAA	1
TCONS_00001298	52	-	543	GCTATACACCTACCGATGAGA	1
TCONS_00001298	51	-	501	GTGACAACATCCGGAAGGAAA	1
TCONS_00001298	44	-	502	TGACAACATCCGGAAGGAAAC	1
TCONS_00001298	38	-	503	GACAACATCCGGAAGGAAAC	1
TCONS_00001298	37	-	542	AGCTATACACCTACCGATGA	1
TCONS_00001298	37	-	449	TTCACGACCATCTCCTCCTTA	1
TCONS_00001298	30	+	1261	GTCCAGATCTGATTGAAACTC	1
TCONS_00001298	2887	-	1137	GATGACCAAAGACACGGCTGTG	0
TCONS_00001298	738	-	674	GGGTGGTCAGCAACAAGTTGA	0
TCONS_00001298	603	+	855	TACGCCACAAGTTTGACTTCT	0
TCONS_00001298	574	+	821	CCAGAGTTCTCTAGTTCCTTG	0
TCONS_00001298	342	+	1036	CTGAATTTTGATGATCTGCTT	0
TCONS_00001298	321	+	1083	TTACTGCTAGCCGGCTGCACC	0
TCONS_00001298	318	+	710	TAAAAATGGACAGGGAGACCC	0
TCONS_00001298	291	-	821	CCAGAGTTCTCTAGTTCCTTG	0
TCONS_00001298	291	+	905	ACAATGCATCAATCTTAGCCT	0
TCONS_00001298	288	-	825	AGTTCTCTAGTTCCTTGAATTA	0
TCONS_00001298	282	+	556	CGATGAGAGCTATGCAGGATT	0
TCONS_00001298	267	+	802	CATCTCCTGTCACTTCATGCC	0
TCONS_00001298	263	+	854	ATACGCCACAAGTTTGACTTCT	0
TCONS_00001298	254	+	822	CAGAGTTCTCTAGTTCCTTGA	0
TCONS_00001298	249	+	840	TGAATTACCGGATCATACGCC	0
TCONS_00001298	246	-	945	GGTTGTTCTCTTTAAATCTATG	0
TCONS_00001298	239	+	555	CCGATGAGAGCTATGCAGGATT	0
TCONS_00001298	238	-	944	AGGTTGTTCTCTTTAAATCTA	0
TCONS_00001298	231	-	841	GAATTACCGGATCATACGCCA	0
TCONS_00001298	222	+	1078	CTAGCTTACTGCTAGCCGGCT	0
TCONS_00001298	205	+	821	CCAGAGTTCTCTAGTTCCTTGA	0
TCONS_00001298	201	-	185	AGGCCTCAATTGTAAAATCCG	0
TCONS_00001298	200	+	854	ATACGCCACAAGTTTGACTTC	0
TCONS_00001298	191	+	579	TGTCCTCAGATGCTATTGCTG	0
TCONS_00001298	190	+	605	CAAGGACGGAGAAATTCCCCT	0
TCONS_00001298	185	-	1012	ACAAAATGTTTAATCAGGTCC	0
TCONS_00001298	152	-	675	GGTGGTCAGCAACAAGTTGAA	0
TCONS_00001298	142	+	845	TACCGGATCATACGCCACAAG	0
TCONS_00001298	140	-	497	GAAAGTGACAACATCCGGAAG	0
TCONS_00001298	122	+	929	TAAAAGTATTGGAGAAGGTTG	0
TCONS_00001298	114	+	844	TTACCGGATCATACGCCACAAG	0
TCONS_00001298	112	-	746	AGCGCGCTTCGATCAGTGGGTG	0
TCONS_00001298	111	+	993	TGAACCTCTCATAATAAGCAC	0
TCONS_00001298	103	+	884	TCTGAGCATAATATGAGAGAA	0
TCONS_00001298	97	-	573	GATTGGTGTCCTCAGATGCTAT	0
TCONS_00001298	97	+	1013	CAAAATGTTTAATCAGGTCCT	0
TCONS_00001298	96	+	1068	TGATAAACCGCTAGCTTACTG	0
TCONS_00001298	93	+	1098	TGCACCATTGTCATACCAC	0
TCONS_00001298	92	+	709	CTAAAAATGGACAGGGAGACCC	0
TCONS_00001298	89	-	723	GGAGACCCAGCCCTGCATCTTG	0
TCONS_00001298	88	-	737	GCATCTTGCAGCGCGCTTCGA	0
TCONS_00001298	88	+	1034	TGCTGAATTTTGATGATCTGC	0
TCONS_00001298	87	-	600	TCTAACAAGGACGGAGAAATT	0
TCONS_00001298	83	+	1015	AAATGTTTAATCAGGTCCTTG	0
TCONS_00001298	82	+	866	TTTGACTTCTTGACTTTTTCT	0
TCONS_00001298	81	+	715	ATGGACAGGGAGACCCAGCCC	0
TCONS_00001298	80	-	758	TCAGTGGGTGGTGGACTCCTA	0
TCONS_00001298	80	+	1057	CCTCATTACCGTGATAAACCG	0
TCONS_00001298	76	-	674	GGGTGGTCAGCAACAAGTTGAA	0
TCONS_00001298	75	-	823	AGAGTTCTCTAGTTCCTTGAA	0
TCONS_00001298	75	-	1054	CTTCCTCATTACCGTGATAAA	0
TCONS_00001298	73	-	824	GAGTTCTCTAGTTCCTTG	0
TCONS_00001298	63	-	724	GAGACCCAGCCCTGCATCTTG	0
TCONS_00001298	62	-	663	TCTCGTCATAGGGGTGGTCAG	0
TCONS_00001298	60	-	574	ATTGGTGTCCTCAGATGCTAT	0
TCONS_00001298	60	+	553	TACCGATGAGAGCTATGCAGG	0
TCONS_00001298	59	+	1082	CTTACTGCTAGCCGGCTGCACC	0
TCONS_00001298	59	+	844	TTACCGGATCATACGCCACAA	0
TCONS_00001298	58	+	837	CCTTGAATTACCGGATCATACG	0
TCONS_00001298	56	-	572	GGATTGGTGTCCTCAGATGCTA	0
TCONS_00001298	55	-	813	ACTTCATGCCAGAGTTCTCTA	0
TCONS_00001298	54	-	863	AAGTTTGACTTCTTGACTTTT	0
TCONS_00001298	52	+	906	CAATGCATCAATCTTAGCCT	0
TCONS_00001298	50	+	602	TAACAAGGACGGAGAAATTCC	0
TCONS_00001298	50	-	573	GATTGGTGTCCTCAGATGCTA	0
TCONS_00001298	50	-	944	AGGTTGTTCTCTTTAAATCTATG	0
TCONS_00001298	49	+	420	TCTGAATCATATCAATCACCT	0
TCONS_00001298	48	+	844	TTACCGGATCATACGCCACAAGT	0
TCONS_00001298	48	+	1050	TCTGCTTCCTCATTACCGTGA	0
TCONS_00001298	48	+	852	TCATACGCCACAAGTTTGACT	0
TCONS_00001298	45	-	990	CTTTGAACCTCTCATAATAAG	0
TCONS_00001298	45	+	553	TACCGATGAGAGCTATGCAGGA	0
TCONS_00001298	44	+	838	CTTGAATTACCGGATCATACG	0
TCONS_00001298	44	-	946	GTTGTTCTCTTTAAATCTATG	0
TCONS_00001298	43	-	748	CGCGCTTCGATCAGTGGGTGG	0
TCONS_00001298	42	+	710	TAAAAATGGACAGGGAGACC	0
TCONS_00001298	41	+	839	TTGAATTACCGGATCATACGCC	0
TCONS_00001298	41	-	675	GGTGGTCAGCAACAAGTTGAAG	0
TCONS_00001298	41	-	673	GGGGTGGTCAGCAACAAGTTG	0
TCONS_00001298	40	-	1138	ATGACCAAAGACACGGCTGTG	0
TCONS_00001298	40	-	747	GCGCGCTTCGATCAGTGGGTG	0
TCONS_00001298	40	-	902	GAAACAATGCATCAATCTTAG	0
TCONS_00001298	40	-	1027	AGGTCCTTGCTGAATTTTGATG	0
TCONS_00001298	39	+	897	TGAGAGAAACAATGCATCAAT	0
TCONS_00001298	39	+	709	CTAAAAATGGACAGGGAGACC	0
TCONS_00001298	39	-	575	TTGGTGTCCTCAGATGCTATTG	0
TCONS_00001298	38	+	853	CATACGCCACAAGTTTGACTT	0
TCONS_00001298	37	+	871	CTTCTTGACTTTTTCTGAGCA	0
TCONS_00001298	37	+	1133	CAAGGATGACCAAAGACACGGC	0
TCONS_00001298	36	-	1015	AAATGTTTAATCAGGTCCTTG	0
TCONS_00001298	36	-	575	TTGGTGTCCTCAGATGCTATT	0
TCONS_00001298	36	-	590	GCTATTGCTGTCTAACAAGGA	0
TCONS_00001298	35	-	1053	GCTTCCTCATTACCGTGATAAA	0
TCONS_00001298	35	-	944	AGGTTGTTCTCTTTAAATCTAT	0
TCONS_00001298	34	+	1079	TAGCTTACTGCTAGCCGGCTG	0
TCONS_00001298	34	+	883	TTCTGAGCATAATATGAGAGA	0
TCONS_00001298	34	-	574	ATTGGTGTCCTCAGATGCTATT	0
TCONS_00001298	33	+	821	CCAGAGTTCTCTAGTTCCT	0
TCONS_00001298	32	+	604	ACAAGGACGGAGAAATTCCCCT	0
TCONS_00001298	31	+	1129	TTAACAAGGATGACCAAAGAC	0
TCONS_00001298	31	+	601	CTAACAAGGACGGAGAAATTC	0
TCONS_00001298	30	+	1121	TTATGAGGTTAACAAGGATGA	0
TCONS_00001298	29	-	989	GCTTTGAACCTCTCATAATAA	0
TCONS_00001298	29	+	853	CATACGCCACAAGTTTGACTTC	0
TCONS_00001298	29	+	853	CATACGCCACAAGTTTGACT	0
TCONS_00001298	29	+	842	AATTACCGGATCATACGCCACA	0
TCONS_00001298	29	-	816	TCATGCCAGAGTTCTCTAGTT	0
TCONS_00001298	28	-	823	AGAGTTCTCTAGTTCCTTGAAT	0
TCONS_00001298	28	-	587	GATGCTATTGCTGTCTAACAAG	0
TCONS_00001298	28	-	1028	GGTCCTTGCTGAATTTTGATGA	0
TCONS_00001298	28	+	1133	CAAGGATGACCAAAGACACGG	0
TCONS_00001298	27	+	773	CTCCTATCTTCTTCGCAGCTGA	0
TCONS_00001298	27	-	661	AATCTCGTCATAGGGGTGGTCA	0
TCONS_00001298	27	-	726	GACCCAGCCCTGCATCTTGCA	0
TCONS_00001298	27	-	948	TGTTCTCTTTAAATCTATGG	0
TCONS_00001298	26	-	1027	AGGTCCTTGCTGAATTTTGA	0
TCONS_00001298	26	-	686	ACAAGTTGAAGATATGTTGAAA	0
TCONS_00001298	26	+	681	CAGCAACAAGTTGAAGATATGT	0
TCONS_00001298	25	-	825	AGTTCTCTAGTTCCTTGAATT	0
TCONS_00001298	25	-	1027	AGGTCCTTGCTGAATTTTGAT	0
TCONS_00001298	25	+	781	TTCTTCGCAGCTGAGAGGGGA	0
TCONS_00001298	24	+	908	ATGCATCAATCTTAGCCTTCA	0
TCONS_00001298	24	+	839	TTGAATTACCGGATCATACGC	0
TCONS_00001298	23	+	855	TACGCCACAAGTTTGACTTC	0
TCONS_00001298	22	-	1030	TCCTTGCTGAATTTTGATGATCTG	0
TCONS_00001298	22	-	736	TGCATCTTGCAGCGCGCTTCG	0
TCONS_00001298	22	-	884	TCTGAGCATAATATGAGAGAA	0
TCONS_00001298	22	-	497	GAAAGTGACAACATCCGGAAGG	0
TCONS_00001298	21	-	910	GCATCAATCTTAGCCTTCATAA	0
TCONS_00001298	21	+	740	TCTTGCAGCGCGCTTCGATCAG	0
TCONS_00001298	21	-	1135	AGGATGACCAAAGACACGGCTGTG	0
TCONS_00001298	21	-	1033	TTGCTGAATTTTGATGATCTG	0
TCONS_00001298	21	+	1013	CAAAATGTTTAATCAGGTCCTT	0
TCONS_00001298	21	+	1068	TGATAAACCGCTAGCTTACTGC	0
TCONS_00001298	20	+	906	CAATGCATCAATCTTAGCCTT	0
TCONS_00001298	20	+	784	TTCGCAGCTGAGAGGGGACATC	0
TCONS_00001298	20	+	1026	CAGGTCCTTGCTGAATTTTGA	0
TCONS_00001298	20	-	674	GGGTGGTCAGCAACAAGTTG	0
TCONS_00001298	20	-	655	GTTGAAAATCTCGTCATAGGGG	0
TCONS_00001298	20	+	741	CTTGCAGCGCGCTTCGATCAG	0
TCONS_00001298	19	+	1139	TGACCAAAGACACGGCTGTGTT	0
TCONS_00001298	19	+	1030	TCCTTGCTGAATTTTGATGATC	0
TCONS_00001298	19	-	576	TGGTGTCCTCAGATGCTATTG	0
TCONS_00001298	19	-	862	CAAGTTTGACTTCTTGACTTT	0
TCONS_00001298	19	+	817	CATGCCAGAGTTCTCTAGTTC	0
TCONS_00001298	19	+	992	TTGAACCTCTCATAATAAGCAC	0
TCONS_00001298	18	+	906	CAATGCATCAATCTTAGCCTTC	0
TCONS_00001298	18	+	904	AACAATGCATCAATCTTAGCCT	0
TCONS_00001298	18	-	820	GCCAGAGTTCTCTAGTTCCTT	0
TCONS_00001298	18	-	1127	GGTTAACAAGGATGACCAAAGA	0
TCONS_00001298	18	+	928	ATAAAAGTATTGGAGAAGGTT	0
TCONS_00001298	18	-	722	GGGAGACCCAGCCCTGCATCTTG	0
TCONS_00001298	18	-	910	GCATCAATCTTAGCCTTCATA	0
TCONS_00001298	18	+	1097	CTGCACCATTGTCATACCACT	0
TCONS_00001298	18	+	552	CTACCGATGAGAGCTATGCAGG	0
TCONS_00001298	17	-	1035	GCTGAATTTTGATGATCTG	0
TCONS_00001298	17	+	907	AATGCATCAATCTTAGCCTTC	0
TCONS_00001298	17	-	686	ACAAGTTGAAGATATGTTGAA	0
TCONS_00001298	17	-	577	GGTGTCCTCAGATGCTATTG	0
TCONS_00001298	17	-	813	ACTTCATGCCAGAGTTCTCTAG	0
TCONS_00001298	17	-	1028	GGTCCTTGCTGAATTTTGATG	0
TCONS_00001298	17	-	823	AGAGTTCTCTAGTTCCTTG	0
TCONS_00001298	17	-	826	GTTCTCTAGTTCCTTGAATTA	0
TCONS_00001298	17	-	598	TGTCTAACAAGGACGGAGAAA	0
TCONS_00001298	16	-	497	GAAAGTGACAACATCCGGAA	0
TCONS_00001298	16	-	944	AGGTTGTTCTCTTTAAATCTATGG	0
TCONS_00001298	15	-	819	TGCCAGAGTTCTCTAGTTCCT	0
TCONS_00001298	15	-	558	ATGAGAGCTATGCAGGATTGG	0
TCONS_00001298	15	-	947	TTGTTCTCTTTAAATCTATGG	0
TCONS_00001298	15	-	992	TTGAACCTCTCATAATAAGCA	0
TCONS_00001298	15	-	1137	GATGACCAAAGACACGGCTGT	0
TCONS_00001298	15	+	845	TACCGGATCATACGCCACAAGT	0
TCONS_00001298	15	-	1092	GCCGGCTGCACCATTGTCATA	0
TCONS_00001298	14	+	992	TTGAACCTCTCATAATAAGCA	0
TCONS_00001298	14	-	574	ATTGGTGTCCTCAGATGCTATTG	0
TCONS_00001298	14	-	681	CAGCAACAAGTTGAAGATATG	0
TCONS_00001298	14	+	592	TATTGCTGTCTAACAAGGACG	0
TCONS_00001298	14	-	800	GACATCTCCTGTCACTTCATG	0
TCONS_00001298	14	+	549	CACCTACCGATGAGAGCTATGC	0
TCONS_00001298	14	+	842	AATTACCGGATCATACGCCAC	0
TCONS_00001298	14	-	673	GGGGTGGTCAGCAACAAGTTGA	0
TCONS_00001298	14	+	283	CAACACCGAACATCAACCATGA	0
TCONS_00001298	14	+	525	TAAGTGACAACATTTAGAGCT	0
TCONS_00001298	14	+	1036	CTGAATTTTGATGATCTGCT	0
TCONS_00001298	14	-	1027	AGGTCCTTGCTGAATTTTG	0
TCONS_00001298	14	-	1089	CTAGCCGGCTGCACCATTGTCA	0
TCONS_00001298	14	-	675	GGTGGTCAGCAACAAGTTGA	0
TCONS_00001298	13	+	1065	CCGTGATAAACCGCTAGCTTACTG	0
TCONS_00001298	13	+	532	CAACATTTAGAGCTATACACCT	0
TCONS_00001298	13	+	934	GTATTGGAGAAGGTTGTTCTC	0
TCONS_00001298	13	+	816	TCATGCCAGAGTTCTCTAGTTC	0
TCONS_00001298	13	+	843	ATTACCGGATCATACGCCACA	0
TCONS_00001298	13	+	822	CAGAGTTCTCTAGTTCCT	0
TCONS_00001298	13	+	708	ACTAAAAATGGACAGGGAGACC	0
TCONS_00001298	13	+	947	TTGTTCTCTTTAAATCTATGGG	0
TCONS_00001298	13	+	637	CGAGGAATGCATCAACAAGTTG	0
TCONS_00001298	13	-	1028	GGTCCTTGCTGAATTTTGA	0
TCONS_00001298	12	-	653	AAGTTGAAAATCTCGTCATAG	0
TCONS_00001298	12	+	593	ATTGCTGTCTAACAAGGACGG	0
TCONS_00001298	12	-	957	TAAATCTATGGGAGGGGCAAA	0
TCONS_00001298	12	+	1033	TTGCTGAATTTTGATGATCTGC	0
TCONS_00001298	12	+	838	CTTGAATTACCGGATCATACGC	0
TCONS_00001298	12	-	669	CATAGGGGTGGTCAGCAACAAG	0
TCONS_00001298	12	-	864	AGTTTGACTTCTTGACTTTTT	0
TCONS_00001298	12	+	646	CATCAACAAGTTGAAAATCTCGT	0
TCONS_00001298	12	+	819	TGCCAGAGTTCTCTAGTTCCT	0
TCONS_00001298	12	+	831	CTAGTTCCTTGAATTACCGGA	0
TCONS_00001298	12	-	926	TCATAAAAGTATTGGAGAAGG	0
TCONS_00001298	12	-	577	GGTGTCCTCAGATGCTATTGCT	0
TCONS_00001298	12	-	816	TCATGCCAGAGTTCTCTAGTTCCT	0
TCONS_00001298	12	-	597	CTGTCTAACAAGGACGGAGAAA	0
TCONS_00001298	12	-	572	GGATTGGTGTCCTCAGATGCTAT	0
TCONS_00001298	12	-	376	CATGACCATCATATTGTGTGTG	0
TCONS_00001298	12	+	716	TGGACAGGGAGACCCAGCCCT	0
TCONS_00001298	12	-	662	ATCTCGTCATAGGGGTGGTCA	0
TCONS_00001298	12	-	811	TCACTTCATGCCAGAGTTCTCTA	0
TCONS_00001298	12	-	672	AGGGGTGGTCAGCAACAAGTTG	0
TCONS_00001298	12	+	1039	AATTTTGATGATCTGCTTCCT	0
TCONS_00001298	12	-	722	GGGAGACCCAGCCCTGCATCT	0
TCONS_00001298	12	-	1140	GACCAAAGACACGGCTGTG	0
TCONS_00001298	12	+	656	TTGAAAATCTCGTCATAGGGG	0
TCONS_00001298	12	-	577	GGTGTCCTCAGATGCTATTGCTG	0
TCONS_00001298	12	+	1084	TACTGCTAGCCGGCTGCACC	0
TCONS_00001298	11	-	500	AGTGACAACATCCGGAAGGAAA	0
TCONS_00001298	11	+	552	CTACCGATGAGAGCTATGCAGGA	0
TCONS_00001298	11	+	611	CGGAGAAATTCCCCTTCACAA	0
TCONS_00001298	11	+	1031	CCTTGCTGAATTTTGATGATCT	0
TCONS_00001298	11	-	1091	AGCCGGCTGCACCATTGTCATA	0
TCONS_00001298	11	+	822	CAGAGTTCTCTAGTTCCTTG	0
TCONS_00001298	11	+	990	CTTTGAACCTCTCATAATAAG	0
TCONS_00001298	11	-	630	AACGCTGCGAGGAATGCATCA	0
TCONS_00001298	11	+	1098	TGCACCATTGTCATACCACT	0
TCONS_00001298	11	-	821	CCAGAGTTCTCTAGTTCCTTGA	0
TCONS_00001298	11	-	1079	TAGCTTACTGCTAGCCGGCTG	0
TCONS_00001298	11	-	1012	ACAAAATGTTTAATCAGGTCCTTG	0
TCONS_00001298	11	+	803	ATCTCCTGTCACTTCATGCCA	0
TCONS_00001363	16	+	677	TGTTGATATGGACAAATTGA	0
TCONS_00001363	12	+	675	TGTGTTGATATGGACAAATTGA	0
TCONS_00001505	186	+	116	AGACGTCCGAAACTGCAGCACAAG	1
TCONS_00001505	146	-	106	TCCTCAAGATAGACGTCCGAAACT	1
TCONS_00001505	122	+	104	TATCCTCAAGATAGACGTCCGAAA	1
TCONS_00001505	109	-	116	AGACGTCCGAAACTGCAGCACAAG	1
TCONS_00001505	85	+	114	ATAGACGTCCGAAACTGCAGCACA	1
TCONS_00001505	62	+	118	ACGTCCGAAACTGCAGCACAAGTG	1
TCONS_00001505	45	+	119	CGTCCGAAACTGCAGCACAAGTGG	1
TCONS_00001505	45	+	106	TCCTCAAGATAGACGTCCGAAACT	1
TCONS_00001505	32	+	121	TCCGAAACTGCAGCACAAGTG	1
TCONS_00001505	26	+	105	ATCCTCAAGATAGACGTCCGAAAC	1
TCONS_00001505	26	+	112	AGATAGACGTCCGAAACTGCAGCA	1
TCONS_00001505	22	-	144	GGCGAATTTCTATCTTAGGTCACT	1
TCONS_00001506	186	+	111	AGACGTCCGAAACTGCAGCACAAG	1
TCONS_00001506	146	-	101	TCCTCAAGATAGACGTCCGAAACT	1
TCONS_00001506	122	+	99	TATCCTCAAGATAGACGTCCGAAA	1
TCONS_00001506	109	-	111	AGACGTCCGAAACTGCAGCACAAG	1
TCONS_00001506	85	+	109	ATAGACGTCCGAAACTGCAGCACA	1
TCONS_00001506	62	+	113	ACGTCCGAAACTGCAGCACAAGTG	1
TCONS_00001506	45	+	114	CGTCCGAAACTGCAGCACAAGTGG	1
TCONS_00001506	45	+	101	TCCTCAAGATAGACGTCCGAAACT	1
TCONS_00001506	32	+	116	TCCGAAACTGCAGCACAAGTG	1
TCONS_00001506	26	+	100	ATCCTCAAGATAGACGTCCGAAAC	1
TCONS_00001506	26	+	107	AGATAGACGTCCGAAACTGCAGCA	1
TCONS_00001506	22	-	139	GGCGAATTTCTATCTTAGGTCACT	1
TCONS_00001804	48	-	184	AGCTCGATCGATGACTCCTTCAAG	1
TCONS_00001804	63	-	52	TGCTTCTCAATCCAGAACCATGAT	0
TCONS_00001804	43	-	49	AGATGCTTCTCAATCCAGAACCAT	0
TCONS_00001804	21	+	176	ATTCTCAGAGCTCGATCGATGACT	0
TCONS_00001804	16	+	90	ATCTTGCTCAACCACCTTGAAACC	0
TCONS_00001804	15	+	60	AATCCAGAACCATGATCAGTCCCA	0
TCONS_00001804	15	+	83	ATCCGAAATCTTGCTCAACCACCT	0
TCONS_00001804	14	+	349	TTCCCTTAGAATAAGATGTAGACT	0
TCONS_00001804	13	-	154	CTTGCCAAGCAGGAGGTGTCCAAT	0
TCONS_00001804	12	+	67	AACCATGATCAGTCCCATCCGAAA	0
TCONS_00001804	12	+	91	TCTTGCTCAACCACCTTGAAACCC	0
TCONS_00001804	11	+	177	TTCTCAGAGCTCGATCGATGACTC	0
TCONS_00001817	31	+	308	AGTGAAAACGTGCTAGACTTGACA	1
TCONS_00002023	82	+	1089	GAGATATGACTGGAAATTGACTC	0
TCONS_00002023	71	+	1087	ATGAGATATGACTGGAAATTGACT	0
TCONS_00002023	41	+	1088	TGAGATATGACTGGAAATTGACTC	0
TCONS_00002023	14	+	752	AATTTTTCGACACCGATAGAACCT	0
TCONS_00002023	13	+	1086	AATGAGATATGACTGGAAATTGAC	0
TCONS_00002086	155	-	867	GTTACTAACGATCCAGCGGGTATT	1
TCONS_00002086	45	-	868	TTACTAACGATCCAGCGGGTATTG	1
TCONS_00002086	37	+	441	CTGATGAACTTCAAGCCTTGGTA	1
TCONS_00002086	36	-	864	TGAGTTACTAACGATCCAGCGGGT	1
TCONS_00002086	35	+	438	TCACTGATGAACTTCAAGCCTTGG	1
TCONS_00002087	155	-	1428	GTTACTAACGATCCAGCGGGTATT	1
TCONS_00002087	45	-	1429	TTACTAACGATCCAGCGGGTATTG	1
TCONS_00002087	37	+	1002	CTGATGAACTTCAAGCCTTGGTA	1
TCONS_00002087	36	-	1425	TGAGTTACTAACGATCCAGCGGGT	1
TCONS_00002087	35	+	999	TCACTGATGAACTTCAAGCCTTGG	1
TCONS_00002088	530	-	461	GTTTCAGGGTGAAATTCGGGGTG	7
TCONS_00002088	476	-	461	GTTTCAGGGTGAAATTCGGGGTGG	7
TCONS_00002088	314	-	462	TTTCAGGGTGAAATTCGGGGTGGG	7
TCONS_00002088	178	+	100	AGTTCGGGTTGGATCTAGTAGGAG	6
TCONS_00002088	85	-	463	TTCAGGGTGAAATTCGGGGTGGGT	6
TCONS_00002088	464	-	212	AGCTCTGAATACTTTGGGATTATT	4
TCONS_00002088	882	-	460	GGTTTCAGGGTGAAATTCGGGGTG	3
TCONS_00002088	96	-	459	GGGTTTCAGGGTGAAATTCGGGGT	3
TCONS_00002088	89	+	102	TTCGGGTTGGATCTAGTAGGAGGC	2
TCONS_00002088	73	-	106	GGTTGGATCTAGTAGGAGGCGAGG	2
TCONS_00002088	47	-	103	TCGGGTTGGATCTAGTAGGAGGCG	2
TCONS_00002088	46	-	111	GATCTAGTAGGAGGCGAGGCATAG	2
TCONS_00002088	44	-	110	GGATCTAGTAGGAGGCGAGGCATA	2
TCONS_00002088	43	-	105	GGGTTGGATCTAGTAGGAGGCGAG	2
TCONS_00002088	42	+	103	TCGGGTTGGATCTAGTAGGAGGCG	2
TCONS_00002088	41	+	112	ATCTAGTAGGAGGCGAGGCATAGT	2
TCONS_00002088	40	+	108	TTGGATCTAGTAGGAGGCGAGGCA	2
TCONS_00002088	36	-	458	CGGGTTTCAGGGTGAAATTCGGGG	2
TCONS_00002088	190	+	195	TTCCGCTAGTGTCTAGTAGCTCTG	1
TCONS_00002088	43	-	200	CTAGTGTCTAGTAGCTCTGAA	1
TCONS_00002088	1564	+	209	AGTAGCTCTGAATACTTTGGGATT	0
TCONS_00002088	593	-	448	CGACTTACTCCGGGTTTCAGGGTG	0
TCONS_00002088	497	-	455	CTCCGGGTTTCAGGGTGAAATTCG	0
TCONS_00002088	339	-	202	AGTGTCTAGTAGCTCTGAATACTT	0
TCONS_00002088	191	-	452	TTACTCCGGGTTTCAGGGTGAAAT	0
TCONS_00002088	181	+	194	CTTCCGCTAGTGTCTAGTAGCTCT	0
TCONS_00002088	105	-	453	TACTCCGGGTTTCAGGGTGAAATT	0
TCONS_00002088	104	+	447	ACGACTTACTCCGGGTTTCAGGGT	0
TCONS_00002088	95	-	368	TTTTCGGGTTAGGGTTGTCCATTT	0
TCONS_00002088	94	-	369	TTTCGGGTTAGGGTTGTCCATTTC	0
TCONS_00002088	93	-	447	ACGACTTACTCCGGGTTTCAGGGT	0
TCONS_00002088	91	+	200	CTAGTGTCTAGTAGCTCTGAATAC	0
TCONS_00002088	67	-	209	AGTAGCTCTGAATACTTTGGGATT	0
TCONS_00002088	63	-	447	ACGACTTACTCCGGGTTTCAG	0
TCONS_00002088	61	-	456	TCCGGGTTTCAGGGTGAAATT	0
TCONS_00002088	57	-	450	ACTTACTCCGGGTTTCAGGGTGAA	0
TCONS_00002088	54	-	369	TTTCGGGTTAGGGTTGTCCATTT	0
TCONS_00002088	54	-	464	TCAGGGTGAAATTCGGGGTGGGTT	0
TCONS_00002088	50	-	454	ACTCCGGGTTTCAGGGTGAAA	0
TCONS_00002088	49	-	451	CTTACTCCGGGTTTCAGGGTGAAA	0
TCONS_00002088	41	+	201	TAGTGTCTAGTAGCTCTGAATACT	0
TCONS_00002088	40	-	456	TCCGGGTTTCAGGGTGAAATTCGG	0
TCONS_00002088	29	-	451	CTTACTCCGGGTTTCAGGGTGAAAT	0
TCONS_00002088	29	-	454	ACTCCGGGTTTCAGGGTGAAATTC	0
TCONS_00002088	27	-	456	TCCGGGTTTCAGGGTGAAATTCG	0
TCONS_00002088	26	-	448	CGACTTACTCCGGGTTTCAGGGT	0
TCONS_00002088	24	-	370	TTCGGGTTAGGGTTGTCCATTTCT	0
TCONS_00002088	22	-	204	TGTCTAGTAGCTCTGAATACTTTG	0
TCONS_00002088	22	+	208	TAGTAGCTCTGAATACTT	0
TCONS_00002088	19	-	448	CGACTTACTCCGGGTTTCAGG	0
TCONS_00002088	19	-	202	AGTGTCTAGTAGCTCTGAATACTTT	0
TCONS_00002088	19	-	457	CCGGGTTTCAGGGTGAAATTCG	0
TCONS_00002088	19	-	456	TCCGGGTTTCAGGGTGAAAT	0
TCONS_00002088	18	+	200	CTAGTGTCTAGTAGCTCTGAATACT	0
TCONS_00002088	17	-	371	TCGGGTTAGGGTTGTCCATTTCTA	0
TCONS_00002088	16	+	448	CGACTTACTCCGGGTTTCAGGGT	0
TCONS_00002088	15	+	330	TATTTTGGACGCGTCGTAGTAAGA	0
TCONS_00002088	15	-	468	GGTGAAATTCGGGGTGGGTTGTGT	0
TCONS_00002088	14	-	194	CTTCCGCTAGTGTCTAGTAGCTCT	0
TCONS_00002088	14	-	369	TTTCGGGTTAGGGTTGTCCATT	0
TCONS_00002088	14	-	203	GTGTCTAGTAGCTCTGAATACTTT	0
TCONS_00002088	13	-	453	TACTCCGGGTTTCAGGGTGAAAT	0
TCONS_00002088	13	-	199	GCTAGTGTCTAGTAGCTCTGAATA	0
TCONS_00002088	12	-	450	ACTTACTCCGGGTTTCAGGGTG	0
TCONS_00002088	12	-	202	AGTGTCTAGTAGCTCTGAATA	0
TCONS_00002088	12	-	205	GTCTAGTAGCTCTGAATACTTTGG	0
TCONS_00002088	12	+	208	TAGTAGCTCTGAATACTTTGGGAT	0
TCONS_00002088	12	-	138	CCCGCATTTCTGCCAGTTTTCATC	0
TCONS_00002088	11	+	207	CTAGTAGCTCTGAATACTTTGGGA	0
TCONS_00002088	11	+	454	ACTCCGGGTTTCAGGGTGAAATTC	0
TCONS_00002088	11	-	448	CGACTTACTCCGGGTTTCAGGG	0
TCONS_00002088	11	-	200	CTAGTGTCTAGTAGCTCTGAATAC	0
TCONS_00002504	21	-	327	TGAACTCCAGCCTCCTTTAGCCAC	0
TCONS_00002504	13	-	327	TGAACTCCAGCCTCCTTTAGCC	0
TCONS_00002506	125	-	1304	TCTGAGCTCACAAATTACAATCGTT	10
TCONS_00002506	111	-	1304	TCTGAGCTCACAAATTACAATCG	10
TCONS_00002507	125	-	1215	TCTGAGCTCACAAATTACAATCGTT	10
TCONS_00002507	111	-	1215	TCTGAGCTCACAAATTACAATCG	10
TCONS_00002508	125	-	1437	TCTGAGCTCACAAATTACAATCGTT	10
TCONS_00002508	111	-	1437	TCTGAGCTCACAAATTACAATCG	10
TCONS_00002509	125	-	1291	TCTGAGCTCACAAATTACAATCGTT	10
TCONS_00002509	111	-	1291	TCTGAGCTCACAAATTACAATCG	10
TCONS_00002510	125	-	1325	TCTGAGCTCACAAATTACAATCGTT	10
TCONS_00002510	111	-	1325	TCTGAGCTCACAAATTACAATCG	10
TCONS_00002511	125	-	1303	TCTGAGCTCACAAATTACAATCGTT	10
TCONS_00002511	111	-	1303	TCTGAGCTCACAAATTACAATCG	10
TCONS_00002512	125	-	1731	TCTGAGCTCACAAATTACAATCGTT	10
TCONS_00002512	111	-	1731	TCTGAGCTCACAAATTACAATCG	10
TCONS_00002512	17	-	164	AGGCCTACAGTTTCTAAGAAAT	0
TCONS_00002512	12	-	164	AGGCCTACAGTTTCTAAGAAA	0
TCONS_00002513	125	-	1453	TCTGAGCTCACAAATTACAATCGTT	10
TCONS_00002513	111	-	1453	TCTGAGCTCACAAATTACAATCG	10
TCONS_00002514	125	-	1246	TCTGAGCTCACAAATTACAATCGTT	10
TCONS_00002514	111	-	1246	TCTGAGCTCACAAATTACAATCG	10
TCONS_00002515	125	-	1307	TCTGAGCTCACAAATTACAATCGTT	10
TCONS_00002515	111	-	1307	TCTGAGCTCACAAATTACAATCG	10
TCONS_00002516	125	-	1181	TCTGAGCTCACAAATTACAATCGTT	10
TCONS_00002516	111	-	1181	TCTGAGCTCACAAATTACAATCG	10
TCONS_00002549	105	-	499	TTTGAATAGAGCTCTCCAGTGCCT	2
TCONS_00002549	48	-	509	GCTCTCCAGTGCCTACTCATAATG	2
TCONS_00002550	105	-	598	TTTGAATAGAGCTCTCCAGTGCCT	2
TCONS_00002550	48	-	608	GCTCTCCAGTGCCTACTCATAATG	2
TCONS_00002550	116	+	421	AGAGAGTGCGTTGGGTTGATGAGA	0
TCONS_00002550	38	+	416	GTATCAGAGAGTGCGTTGGGTTGA	0
TCONS_00002550	25	+	431	TTGGGTTGATGAGAGTTCCACTGA	0
TCONS_00002550	19	-	410	ATGATAGTATCAGAGAGTGCGTTG	0
TCONS_00002550	18	+	419	TCAGAGAGTGCGTTGGGTTGATGA	0
TCONS_00002550	16	+	415	AGTATCAGAGAGTGCGTTGGGTTG	0
TCONS_00002550	14	+	423	AGAGTGCGTTGGGTTGATGAGAGT	0
TCONS_00002550	12	-	409	TATGATAGTATCAGAGAGTGCGTT	0
TCONS_00002551	105	-	406	TTTGAATAGAGCTCTCCAGTGCCT	2
TCONS_00002551	48	-	416	GCTCTCCAGTGCCTACTCATAATG	2
TCONS_00002661	163	+	6259	CATACTGCACCAGATTCTAGAACC	12
TCONS_00002661	163	+	7325	CATACTGCACCAGATTCTAGAACC	12
TCONS_00002661	161	-	5268	AATCTCAATCCTCGAAAATATCTC	12
TCONS_00002661	161	-	6114	AATCTCAATCCTCGAAAATATCTC	12
TCONS_00002661	161	-	6627	AATCTCAATCCTCGAAAATATCTC	12
TCONS_00002661	1412	+	7326	ATACTGCACCAGATTCTAGAACCT	10
TCONS_00002661	1412	+	6260	ATACTGCACCAGATTCTAGAACCT	10
TCONS_00002661	244	+	6261	TACTGCACCAGATTCTAGAACCTC	9
TCONS_00002661	244	+	7327	TACTGCACCAGATTCTAGAACCTC	9
TCONS_00002661	140	+	7324	TCATACTGCACCAGATTCTAGAAC	9
TCONS_00002661	120	+	7332	CACCAGATTCTAGAACCTCAAAC	6
TCONS_00002661	91	+	6539	AACAATGACCTAGAACCTCCGAGT	5
TCONS_00002661	387	+	7332	CACCAGATTCTAGAACCTCAAACC	4
TCONS_00002661	75	+	7335	CAGATTCTAGAACCTCAAACCATC	4
TCONS_00002661	56	+	7333	ACCAGATTCTAGAACCTCAAACC	4
TCONS_00002661	113	+	6011	CAAACGACATAGAACATAAGACTA	3
TCONS_00002661	113	+	6012	AAACGACATAGAACATAAGACTA	3
TCONS_00002661	74	+	6018	CATAGAACATAAGACTAAGCTCCT	3
TCONS_00002661	52	+	6019	ATAGAACATAAGACTAAGCTCCT	3
TCONS_00002661	45	-	4856	AGTCTACTTTCCATTACCAAAATC	3
TCONS_00002661	466	+	6266	CACCAGATTCTAGAACCTCAAGCT	2
TCONS_00002661	145	+	6267	ACCAGATTCTAGAACCTCAAGCTA	2
TCONS_00002661	115	+	6258	ACATACTGCACCAGATTCTAGAAC	2
TCONS_00002661	81	-	7519	GTCACTTTAAAACAACAATTCTCC	2
TCONS_00002661	52	+	6257	CACATACTGCACCAGATTCTAGAA	2
TCONS_00002661	46	+	5423	AGATTCTAGAACCTCAAACTATCC	2
TCONS_00002661	38	+	5422	CAGATTCTAGAACCTCAAACTATC	2
TCONS_00002661	146	-	960	GTCCTTATAAAAATTTCATTCTCT	0
TCONS_00002661	97	+	5694	AACAAGGACCTAGAACCTCCGAGT	0
TCONS_00002661	91	+	1861	CAACCGGAAACAAGACTTAGATTT	0
TCONS_00002661	91	+	4096	TTGAAAATAGACAACCCTTCCTAA	0
TCONS_00002661	79	-	3824	AGCTTTTGAGTTCCCAACTCTATT	0
TCONS_00002661	78	+	705	AAAATACTCGAGACTTTGAAAATT	0
TCONS_00002661	69	+	5413	ATACTGCATCAGATTCTAGAACCT	0
TCONS_00002661	57	+	5688	GACAACAACAAGGACCTAGAACCT	0
TCONS_00002661	46	+	1953	AGGACCCGCTACTACCCTTTGTGG	0
TCONS_00002661	46	-	3048	CATCTCACTGCACGATTCTTAGCT	0
TCONS_00002661	45	+	1863	ACCGGAAACAAGACTTAGATTTAC	0
TCONS_00002661	43	+	5359	TCAGCCAAATGATTAATGTCGAGC	0
TCONS_00002661	42	+	2053	ACTAACTTATAGAACTTGAGGCAC	0
TCONS_00002661	39	+	3898	TCTATTGGACCATCACTCTATTGA	0
TCONS_00002661	39	+	1343	AGCACAAACTCGACATCAAAGCCT	0
TCONS_00002661	36	-	3072	TGCTGGAAGTTCAGAACATTTGGT	0
TCONS_00002661	36	-	3176	AGGAAAATAATCCTTGAGTCTTAT	0
TCONS_00002661	36	+	1388	CACACGACAGAGTAGTAAACCTTC	0
TCONS_00002661	36	+	1741	ATGGGCAAACTCTTGTACACGCTT	0
TCONS_00002661	35	-	2084	TAACTTCGAGCTCAAAAG	0
TCONS_00002661	35	-	5144	AGTCATAACAATCAATAGTTTAAT	0
TCONS_00002661	34	+	5419	CATCAGATTCTAGAACCTCAAACT	0
TCONS_00002661	33	+	5411	TCATACTGCATCAGATTCTAGAAC	0
TCONS_00002661	33	+	4564	AAATACGAGACTAGCCCTGCCAGT	0
TCONS_00002661	30	-	4241	AATCAACAATTCATAGGTTCAGAT	0
TCONS_00002661	30	+	4837	AAATAACCTAGAACCTCCGAGTCT	0
TCONS_00002661	29	-	5452	AGGCCCAAGCATACTCCTCAAACT	0
TCONS_00002661	27	+	4062	AAGAGATGCTACTGAAAATTCGGC	0
TCONS_00002661	27	-	4090	CCTCCCTTGAAAATAGACAACCCT	0
TCONS_00002661	26	+	1860	ACAACCGGAAACAAGACTTAGATT	0
TCONS_00002661	26	-	3833	GTTCCCAACTCTATTGACACCAAG	0
TCONS_00002661	26	+	1572	ACACTACTTATTTAGGATACGGCC	0
TCONS_00002661	25	+	702	TTTAAAATACTCGAGACTTTGAAA	0
TCONS_00002661	25	+	1494	ATGTTGCCTGACTTAACACCGAAA	0
TCONS_00002661	25	+	5681	AATCAACGACAACAACAAGGACCT	0
TCONS_00002661	24	-	5259	GCTCCAAATAATCTCAATCCTCGA	0
TCONS_00002661	23	+	4835	AAAAATAACCTAGAACCTCCGAGT	0
TCONS_00002661	23	-	752	GAAGAATATTCTGAAGACACCGGT	0
TCONS_00002661	23	+	1119	CTAGATCGACACGAGTAAAGCTTC	0
TCONS_00002661	23	+	4096	TTGAAAATAGACAACCCTTCCTA	0
TCONS_00002661	22	-	4091	CTCCCTTGAAAATAGACAACCCTT	0
TCONS_00002661	22	+	3977	ACCTAATGCTCTGATACCAACTGT	0
TCONS_00002661	22	+	4094	CCTTGAAAATAGACAACCCTTCCT	0
TCONS_00002661	21	+	5620	CAATTTTAGTACTCCAAGCGATCT	0
TCONS_00002661	20	-	5136	ACCATAACAGTCATAACAATCAAT	0
TCONS_00002661	20	+	1740	CATGGGCAAACTCTTGTACACGCT	0
TCONS_00002661	19	+	1861	CAACCGGAAACAAGACTTAGATT	0
TCONS_00002661	19	+	706	AAATACTCGAGACTTTGAAAATTC	0
TCONS_00002661	19	+	4362	AAGCTAACCTGCAAGCTGGGCATT	0
TCONS_00002661	18	-	3046	GACATCTCACTGCACGATTCTTAG	0
TCONS_00002661	18	+	1736	CATTCATGGGCAAACTCTTGTACA	0
TCONS_00002661	18	-	1223	GTAGGTCAGCATACATTTTCTCAT	0
TCONS_00002661	18	+	4306	AAGCGGAAGCCATATTATGGACTA	0
TCONS_00002661	18	+	2265	AAAGACGTCGCTCAACTTATCAGT	0
TCONS_00002661	18	-	1766	ACACTACAGTTTCAAACCTCAAAA	0
TCONS_00002661	18	+	1863	ACCGGAAACAAGACTTAGATTTA	0
TCONS_00002661	18	+	3000	TTTCCGGAGACAAACATAACGACC	0
TCONS_00002661	17	+	4008	CACCCCGGAATTCACCCTGAAAT	0
TCONS_00002661	17	-	3145	TGTCACAACGCTATGACCAATGGT	0
TCONS_00002661	17	+	5414	TACTGCATCAGATTCTAGAACCTC	0
TCONS_00002661	16	+	1694	TCCAATAATAAATAGTCTGACAAT	0
TCONS_00002661	16	+	1868	AAACAAGACTTAGATTTACCACT	0
TCONS_00002661	16	+	1862	AACCGGAAACAAGACTTAGATTTA	0
TCONS_00002661	16	-	2071	AGGCACAGCCCCATAACTTCGAGC	0
TCONS_00002661	16	+	5690	CAACAACAAGGACCTAGAACCT	0
TCONS_00002661	16	+	4008	CACCCCGGAATTCACCCTGAAATC	0
TCONS_00002661	16	+	5361	AGCCAAATGATTAATGTCGAGCTT	0
TCONS_00002661	16	-	4235	TCTCATAATCAACAATTCATAGGT	0
TCONS_00002661	15	+	4096	TTGAAAATAGACAACCCTTCC	0
TCONS_00002661	15	+	2119	ATCCGCTAGAAACTCGTTTCGAAA	0
TCONS_00002661	15	+	3901	ATTGGACCATCACTCTATTGA	0
TCONS_00002661	14	-	1466	AGTCCTACTAAATTAACACAGTCA	0
TCONS_00002661	14	+	4097	TGAAAATAGACAACCCTTCCT	0
TCONS_00002661	14	-	2012	AGTCAAAACTCATGGCAAATCTCA	0
TCONS_00002661	14	+	4342	ATGTACACCCGACCTCAAATAAGC	0
TCONS_00002661	14	+	1569	ACCACACTACTTATTTAGGATACG	0
TCONS_00002661	14	+	2999	ATTTCCGGAGACAAACATAACGAC	0
TCONS_00002661	14	+	3500	AATCCCACGTGACTTATTCGCTCA	0
TCONS_00002661	13	-	2592	GAAGTGTCCGCACTCCATAGTTTT	0
TCONS_00002661	13	+	5685	AACGACAACAACAAGGACCTAGAA	0
TCONS_00002661	13	-	4057	TCCAAAAGAGATGCTACTGAAAAT	0
TCONS_00002661	13	-	4896	ATCATAATCCTAAGTTGCACATCAA	0
TCONS_00002661	13	-	2091	GAGCTCAAAAGCTTCACAATTCTC	0
TCONS_00002661	13	+	239	AAGAACTCGAAACCTAGAAAAAGT	0
TCONS_00002661	13	+	3344	ATATGTAATTACAGCTGTAGGAACC	0
TCONS_00002661	12	-	2170	GGTTTCAACTAATCACCCTGACAT	0
TCONS_00002661	12	+	2725	AACGGATTCTCACTTTGTTATGTC	0
TCONS_00002661	12	-	1679	ACTTCTCTTCCTACCTCCAATAAT	0
TCONS_00002661	12	+	757	ATATTCTGAAGACACCGGTGAGCT	0
TCONS_00002661	11	-	5701	ACCTAGAACCTCCGAGTCAACTAT	0
TCONS_00002661	11	+	5420	ATCAGATTCTAGAACCTCAAACT	0
TCONS_00002661	11	+	704	TAAAATACTCGAGACTTTGAAAAT	0
TCONS_00002661	11	+	5691	AACAACAAGGACCTAGAACCT	0
TCONS_00002661	11	+	705	AAAATACTCGAGACTTTGAAAAT	0
TCONS_00002661	11	-	2093	GCTCAAAAGCTTCACAATTCTCCG	0
TCONS_00002661	11	+	3428	GGATAAAGTAGTCGATAAATTGGC	0
TCONS_00002661	11	+	4095	CTTGAAAATAGACAACCCTTCCTA	0
TCONS_00002662	161	-	1669	AATCTCAATCCTCGAAAATATCTC	12
TCONS_00002662	161	-	820	AATCTCAATCCTCGAAAATATCTC	12
TCONS_00002662	713	-	286	GTCTCTTCAAAACAACAATTCTCC	5
TCONS_00002662	197	-	811	GCTCAAAATAATCTCAATCCTCGA	4
TCONS_00002662	70	-	813	TCAAAATAATCTCAATCCTCGAAA	4
TCONS_00002662	158	+	226	TTTAACTCCTAATACCCTTGCACC	3
TCONS_00002662	113	+	1566	CAAACGACATAGAACATAAGACTA	3
TCONS_00002662	113	+	1567	AAACGACATAGAACATAAGACTA	3
TCONS_00002662	95	+	225	ATTTAACTCCTAATACCCTTGCACC	3
TCONS_00002662	74	+	1573	CATAGAACATAAGACTAAGCTCCT	3
TCONS_00002662	59	-	292	TCAAAACAACAATTCTCCGTACAT	3
TCONS_00002662	54	+	229	AACTCCTAATACCCTTGCACCTGG	3
TCONS_00002662	52	+	1574	ATAGAACATAAGACTAAGCTCCT	3
TCONS_00002662	48	-	810	GGCTCAAAATAATCTCAATCCTCG	3
TCONS_00002662	43	+	914	AGCCAAATGATTAATGTCGAACAT	3
TCONS_00002662	1024	+	2109	AACAATGACCTAGAACCTCCGAGA	1
TCONS_00002662	41	-	1256	ATCTAGAACCTCCGAGCCGACTTT	1
TCONS_00002662	28	-	979	TTCTAGAACCTCAATACGCCCAAG	1
TCONS_00002662	21	-	1061	GGTAACATGTTCCTACGAGAACCT	1
TCONS_00002662	255	+	2445	CATAGAACATATGACTTGAGCTCC	0
TCONS_00002662	127	+	2111	CAATGACCTAGAACCTCCGAGATT	0
TCONS_00002662	89	+	1821	CACCAGAATCTAGAACCTCAAGCT	0
TCONS_00002662	65	+	2232	AAACCATCTTAAGAAACAAAGCCT	0
TCONS_00002662	51	+	2446	ATAGAACATATGACTTGAGCTCCG	0
TCONS_00002662	47	+	1815	ATACTCCACCAGAATCTAGAACCT	0
TCONS_00002662	45	+	2118	CTAGAACCTCCGAGATTACATTCC	0
TCONS_00002662	30	-	2165	ACTTGATCATAGTCCTAAGTTGCA	0
TCONS_00002662	22	+	2110	ACAATGACCTAGAACCTCCGAGAT	0
TCONS_00002662	21	+	2445	CATAGAACATATGACTTGAGCTC	0
TCONS_00002662	19	+	2446	ATAGAACATATGACTTGAGCTCC	0
TCONS_00002662	15	+	2116	ACCTAGAACCTCCGAGATTACATT	0
TCONS_00002662	14	-	2464	GCTCCGAAAATCATAACTTAATCT	0
TCONS_00002662	13	+	2444	ACATAGAACATATGACTTGAGCTC	0
TCONS_00002662	12	-	2261	AGCCTAACACATGTAAACAATAGT	0
TCONS_00002662	12	+	2117	CCTAGAACCTCCGAGATTACATTC	0
TCONS_00002662	12	+	2112	AATGACCTAGAACCTCCGAGATT	0
TCONS_00002662	12	+	1822	ACCAGAATCTAGAACCTCAAGCTA	0
TCONS_00002662	12	-	2157	TGCAATTAACTTGATCATAGTCCT	0
TCONS_00002662	12	-	2215	AGCTGCAAATCTTACAGAAACCAT	0
TCONS_00002663	163	+	962	CATACTGCACCAGATTCTAGAACC	12
TCONS_00002663	161	-	817	AATCTCAATCCTCGAAAATATCTC	12
TCONS_00002663	1412	+	963	ATACTGCACCAGATTCTAGAACCT	10
TCONS_00002663	244	+	964	TACTGCACCAGATTCTAGAACCTC	9
TCONS_00002663	140	+	961	TCATACTGCACCAGATTCTAGAAC	9
TCONS_00002663	120	+	969	CACCAGATTCTAGAACCTCAAAC	6
TCONS_00002663	713	-	283	GTCTCTTCAAAACAACAATTCTCC	5
TCONS_00002663	387	+	969	CACCAGATTCTAGAACCTCAAACC	4
TCONS_00002663	197	-	808	GCTCAAAATAATCTCAATCCTCGA	4
TCONS_00002663	75	+	972	CAGATTCTAGAACCTCAAACCATC	4
TCONS_00002663	70	-	810	TCAAAATAATCTCAATCCTCGAAA	4
TCONS_00002663	56	+	970	ACCAGATTCTAGAACCTCAAACC	4
TCONS_00002663	158	+	223	TTTAACTCCTAATACCCTTGCACC	3
TCONS_00002663	95	+	222	ATTTAACTCCTAATACCCTTGCACC	3
TCONS_00002663	59	-	289	TCAAAACAACAATTCTCCGTACAT	3
TCONS_00002663	54	+	226	AACTCCTAATACCCTTGCACCTGG	3
TCONS_00002663	48	-	807	GGCTCAAAATAATCTCAATCCTCG	3
TCONS_00002663	43	+	911	AGCCAAATGATTAATGTCGAACAT	3
TCONS_00002663	23	-	1155	GTCACTTTAAAAAAACAATTCTCC	1
TCONS_00002664	163	+	1811	CATACTGCACCAGATTCTAGAACC	12
TCONS_00002664	163	+	2877	CATACTGCACCAGATTCTAGAACC	12
TCONS_00002664	161	-	1666	AATCTCAATCCTCGAAAATATCTC	12
TCONS_00002664	161	-	2179	AATCTCAATCCTCGAAAATATCTC	12
TCONS_00002664	161	-	817	AATCTCAATCCTCGAAAATATCTC	12
TCONS_00002664	1412	+	2878	ATACTGCACCAGATTCTAGAACCT	10
TCONS_00002664	1412	+	1812	ATACTGCACCAGATTCTAGAACCT	10
TCONS_00002664	244	+	1813	TACTGCACCAGATTCTAGAACCTC	9
TCONS_00002664	244	+	2879	TACTGCACCAGATTCTAGAACCTC	9
TCONS_00002664	140	+	2876	TCATACTGCACCAGATTCTAGAAC	9
TCONS_00002664	120	+	2884	CACCAGATTCTAGAACCTCAAAC	6
TCONS_00002664	713	-	283	GTCTCTTCAAAACAACAATTCTCC	5
TCONS_00002664	91	+	2091	AACAATGACCTAGAACCTCCGAGT	5
TCONS_00002664	387	+	2884	CACCAGATTCTAGAACCTCAAACC	4
TCONS_00002664	197	-	808	GCTCAAAATAATCTCAATCCTCGA	4
TCONS_00002664	75	+	2887	CAGATTCTAGAACCTCAAACCATC	4
TCONS_00002664	70	-	810	TCAAAATAATCTCAATCCTCGAAA	4
TCONS_00002664	56	+	2885	ACCAGATTCTAGAACCTCAAACC	4
TCONS_00002664	158	+	223	TTTAACTCCTAATACCCTTGCACC	3
TCONS_00002664	113	+	1563	CAAACGACATAGAACATAAGACTA	3
TCONS_00002664	113	+	1564	AAACGACATAGAACATAAGACTA	3
TCONS_00002664	95	+	222	ATTTAACTCCTAATACCCTTGCACC	3
TCONS_00002664	74	+	1570	CATAGAACATAAGACTAAGCTCCT	3
TCONS_00002664	59	-	289	TCAAAACAACAATTCTCCGTACAT	3
TCONS_00002664	54	+	226	AACTCCTAATACCCTTGCACCTGG	3
TCONS_00002664	52	+	1571	ATAGAACATAAGACTAAGCTCCT	3
TCONS_00002664	48	-	807	GGCTCAAAATAATCTCAATCCTCG	3
TCONS_00002664	43	+	911	AGCCAAATGATTAATGTCGAACAT	3
TCONS_00002664	466	+	1818	CACCAGATTCTAGAACCTCAAGCT	2
TCONS_00002664	145	+	1819	ACCAGATTCTAGAACCTCAAGCTA	2
TCONS_00002664	115	+	1810	ACATACTGCACCAGATTCTAGAAC	2
TCONS_00002664	81	-	3071	GTCACTTTAAAACAACAATTCTCC	2
TCONS_00002664	52	+	1809	CACATACTGCACCAGATTCTAGAA	2
TCONS_00002664	41	-	1253	ATCTAGAACCTCCGAGCCGACTTT	1
TCONS_00002664	28	-	976	TTCTAGAACCTCAATACGCCCAAG	1
TCONS_00002664	21	-	1058	GGTAACATGTTCCTACGAGAACCT	1
TCONS_00002665	163	+	959	CATACTGCACCAGATTCTAGAACC	12
TCONS_00002665	163	+	2025	CATACTGCACCAGATTCTAGAACC	12
TCONS_00002665	161	-	1327	AATCTCAATCCTCGAAAATATCTC	12
TCONS_00002665	161	-	814	AATCTCAATCCTCGAAAATATCTC	12
TCONS_00002665	1412	+	2026	ATACTGCACCAGATTCTAGAACCT	10
TCONS_00002665	1412	+	960	ATACTGCACCAGATTCTAGAACCT	10
TCONS_00002665	244	+	961	TACTGCACCAGATTCTAGAACCTC	9
TCONS_00002665	244	+	2027	TACTGCACCAGATTCTAGAACCTC	9
TCONS_00002665	140	+	2024	TCATACTGCACCAGATTCTAGAAC	9
TCONS_00002665	120	+	2032	CACCAGATTCTAGAACCTCAAAC	6
TCONS_00002665	713	-	280	GTCTCTTCAAAACAACAATTCTCC	5
TCONS_00002665	91	+	1239	AACAATGACCTAGAACCTCCGAGT	5
TCONS_00002665	387	+	2032	CACCAGATTCTAGAACCTCAAACC	4
TCONS_00002665	197	-	805	GCTCAAAATAATCTCAATCCTCGA	4
TCONS_00002665	75	+	2035	CAGATTCTAGAACCTCAAACCATC	4
TCONS_00002665	70	-	807	TCAAAATAATCTCAATCCTCGAAA	4
TCONS_00002665	56	+	2033	ACCAGATTCTAGAACCTCAAACC	4
TCONS_00002665	158	+	220	TTTAACTCCTAATACCCTTGCACC	3
TCONS_00002665	95	+	219	ATTTAACTCCTAATACCCTTGCACC	3
TCONS_00002665	59	-	286	TCAAAACAACAATTCTCCGTACAT	3
TCONS_00002665	54	+	223	AACTCCTAATACCCTTGCACCTGG	3
TCONS_00002665	48	-	804	GGCTCAAAATAATCTCAATCCTCG	3
TCONS_00002665	43	+	908	AGCCAAATGATTAATGTCGAACAT	3
TCONS_00002665	466	+	966	CACCAGATTCTAGAACCTCAAGCT	2
TCONS_00002665	145	+	967	ACCAGATTCTAGAACCTCAAGCTA	2
TCONS_00002665	115	+	958	ACATACTGCACCAGATTCTAGAAC	2
TCONS_00002665	81	-	2219	GTCACTTTAAAACAACAATTCTCC	2
TCONS_00002665	52	+	957	CACATACTGCACCAGATTCTAGAA	2
TCONS_00002666	163	+	1953	CATACTGCACCAGATTCTAGAACC	12
TCONS_00002666	163	+	333	CATACTGCACCAGATTCTAGAACC	12
TCONS_00002666	161	-	704	AATCTCAATCCTCGAAAATATCTC	12
TCONS_00002666	1412	+	334	ATACTGCACCAGATTCTAGAACCT	10
TCONS_00002666	1412	+	1954	ATACTGCACCAGATTCTAGAACCT	10
TCONS_00002666	244	+	1955	TACTGCACCAGATTCTAGAACCTC	9
TCONS_00002666	140	+	1952	TCATACTGCACCAGATTCTAGAAC	9
TCONS_00002666	140	+	332	TCATACTGCACCAGATTCTAGAAC	9
TCONS_00002666	120	+	1960	CACCAGATTCTAGAACCTCAAAC	6
TCONS_00002666	713	-	1052	GTCTCTTCAAAACAACAATTCTCC	5
TCONS_00002666	91	+	616	AACAATGACCTAGAACCTCCGAGT	5
TCONS_00002666	387	+	1960	CACCAGATTCTAGAACCTCAAACC	4
TCONS_00002666	75	+	1963	CAGATTCTAGAACCTCAAACCATC	4
TCONS_00002666	56	+	1961	ACCAGATTCTAGAACCTCAAACC	4
TCONS_00002666	113	+	1481	CAAACGACATAGAACATAAGACTA	3
TCONS_00002666	113	+	1482	AAACGACATAGAACATAAGACTA	3
TCONS_00002666	74	+	1488	CATAGAACATAAGACTAAGCTCCT	3
TCONS_00002666	52	+	1489	ATAGAACATAAGACTAAGCTCCT	3
TCONS_00002666	45	-	1175	AGTCTACTTTCCATTACCAAAATC	3
TCONS_00002666	26	-	1054	CTCTTCAAAACAACAATTCTCCAT	1
TCONS_00002666	23	-	2146	GTCACTTTAAAAAAACAATTCTCC	1
TCONS_00002666	22	-	1685	AGTCATAACGATCAATAGTTCAAT	1
TCONS_00002666	475	+	341	ACCAGATTCTAGAACCTAAACTCC	0
TCONS_00002666	163	+	1095	AAGCGATCTGCCGAAGCT	0
TCONS_00002666	116	+	340	CACCAGATTCTAGAACCTAAACT	0
TCONS_00002666	101	+	340	CACCAGATTCTAGAACCTAAACTC	0
TCONS_00002666	87	+	1154	AACAATGACCTAGAACCACCGAGT	0
TCONS_00002666	64	+	343	CAGATTCTAGAACCTAAACTCCTC	0
TCONS_00002666	62	+	344	AGATTCTAGAACCTAAACTCCTC	0
TCONS_00002666	41	-	835	TTTCATCTTCTCATACAGCCCCAG	0
TCONS_00002666	39	+	793	CCAGTGAAATGATTAATGTCGAAC	0
TCONS_00002666	37	+	342	CCAGATTCTAGAACCTAAACTCCT	0
TCONS_00002666	31	+	1516	TTTTGATCTATCCAAGTACAGACT	0
TCONS_00002666	25	+	331	ATCATACTGCACCAGATTCTAGAA	0
TCONS_00002666	22	+	351	AGAACCTAAACTCCTCAATACGCC	0
TCONS_00002666	20	+	24	AGAATTTCTTACTGCAGACCC	0
TCONS_00002666	19	-	1450	AGGAAATCATGAGTCATAACCATC	0
TCONS_00002666	17	+	341	ACCAGATTCTAGAACCTAAACTC	0
TCONS_00002666	17	-	59	ATCCTGATTTTGTTTCTCCTTTAG	0
TCONS_00002666	16	-	1520	GATCTATCCAAGTACAGACTTTCT	0
TCONS_00002666	16	-	57	TAATCCTGATTTTGTTTCTCCTTT	0
TCONS_00002666	16	-	1461	AGTCATAACCATCAATAGTTCAAA	0
TCONS_00002666	14	+	338	TGCACCAGATTCTAGAACCTAAAC	0
TCONS_00002666	12	+	1008	TTTGCACCAGGCCTGTTATAAAAG	0
TCONS_00002666	12	-	57	TAATCCTGATTTTGTTTCTCCTT	0
TCONS_00002666	12	+	337	CTGCACCAGATTCTAGAACCTAAA	0
TCONS_00002666	12	-	143	GCTCGGGGTTTGGGTTCACTAACT	0
TCONS_00002666	12	+	1155	ACAATGACCTAGAACCACCGAGTC	0
TCONS_00002666	12	+	1156	CAATGACCTAGAACCACCGAGTCT	0
TCONS_00002666	11	+	1301	AGGAAAGCCAAACTCATGTAAACA	0
TCONS_00002666	11	-	1868	AAAGTAAACTTGACAATTGTAAAT	0
TCONS_00002666	11	+	1157	AATGACCTAGAACCACCGAGTCTA	0
TCONS_00002734	26	+	604	AATGTTAACCGAACGCAAATTATG	0
TCONS_00002734	17	+	88	AAGACTTACGAACTGAATGGAAGC	0
TCONS_00002734	13	+	610	AACCGAACGCAAATTATGATCGTT	0
TCONS_00002734	12	-	372	TTAATTCATGATCTTAGGTGCGAT	0
TCONS_00002734	11	-	319	ACTATCCATACCATATCAATTCAT	0
TCONS_00002760	157	-	169	AGGCTGATCTGACGAATCCGTGTT	0
TCONS_00002760	33	+	164	TTTCCAGGCTGATCTGACGAATCC	0
TCONS_00002760	26	-	186	CCGTGTTATGGGTTTTTGATCCGG	0
TCONS_00002760	16	-	166	TCCAGGCTGATCTGACGAATCCGT	0
TCONS_00002761	19	+	165	CAATGGAAACAATCATGGGCGGAT	0
TCONS_00002761	15	+	161	AGCACAATGGAAACAATCATGGGC	0
TCONS_00002761	14	+	140	ATTCGCGGGTGCCAGCTCTGAAGC	0
TCONS_00002763	16	+	42	AAACACTGGTGTGCTCTTAGGTCT	0
TCONS_00002763	13	-	357	GCAATCCACTTCTTGCATTTTCTT	0
TCONS_00002763	11	-	49	GGTGTGCTCTTAGGTCTCAGAAAA	0
TCONS_00002927	144	+	238	AGAAGATTGAACAAAAGGCAACCT	6
TCONS_00002927	144	+	375	AGAAGATTGAACAAAAGGCAACCT	6
TCONS_00002927	352	+	465	AGAAGATTGAACAAAAGGCAGCCT	2
TCONS_00002927	146	-	562	AGGCAACCATTGTTTACAGAAGAT	2
TCONS_00002930	144	+	267	AGAAGATTGAACAAAAGGCAACCT	6
TCONS_00002930	144	+	404	AGAAGATTGAACAAAAGGCAACCT	6
TCONS_00002930	144	+	1019	AGAAGATTGAACAAAAGGCAACCT	6
TCONS_00002930	352	+	1224	AGAAGATTGAACAAAAGGCAGCCT	2
TCONS_00002930	146	-	1321	AGGCAACCATTGTTTACAGAAGAT	2
TCONS_00002930	32	+	593	CAACCATTGTTTGCAGAAGATTGA	2
TCONS_00002930	32	+	223	CAACCATTGTTTGCAGAAGATTGA	2
TCONS_00002930	19	+	687	AGAAGATTGAACAAAAGGCAAACT	0
TCONS_00002930	12	-	501	AGGCAACCTTTGAGTACAGAAGAT	0
TCONS_00002936	144	+	491	AGAAGATTGAACAAAAGGCAACCT	6
TCONS_00002936	32	+	247	CAACCATTGTTTGCAGAAGATTGA	2
TCONS_00002938	144	+	221	AGAAGATTGAACAAAAGGCAACCT	6
TCONS_00002938	352	+	426	AGAAGATTGAACAAAAGGCAGCCT	2
TCONS_00002938	146	-	523	AGGCAACCATTGTTTACAGAAGAT	2
TCONS_00002938	88	+	7	TTTTCGGGAAAAGACGACCTTTGT	0
TCONS_00002938	12	-	8	TTTCGGGAAAAGACGACCTTTGTT	0
TCONS_00002938	11	-	13	GGAAAAGACGACCTTTGTTTG	0
TCONS_00003164	5474	-	1593	AAACTCTACATCATGAAATCCAAA	0
TCONS_00003164	4438	+	1481	ATTCCCGACTTGAATTCCTCACAA	0
TCONS_00003164	2129	+	1479	AAATTCCCGACTTGAATTCCTCAC	0
TCONS_00003164	1886	+	1481	ATTCCCGACTTGAATTCCTCACA	0
TCONS_00003164	1735	+	1480	AATTCCCGACTTGAATTCCTCACA	0
TCONS_00003164	780	+	1482	TTCCCGACTTGAATTCCTCACAAA	0
TCONS_00003164	423	-	1593	AAACTCTACATCATGAAATCCAA	0
TCONS_00003164	351	+	1485	CCGACTTGAATTCCTCACAAAAT	0
TCONS_00003164	321	+	1481	ATTCCCGACTTGAATTCCTCA	0
TCONS_00003164	283	+	1486	CGACTTGAATTCCTCACAAAATAA	0
TCONS_00003164	269	+	1486	CGACTTGAATTCCTCACAAAATA	0
TCONS_00003164	207	-	1592	AAAACTCTACATCATGAAATCCAA	0
TCONS_00003164	182	+	1482	TTCCCGACTTGAATTCCTCAC	0
TCONS_00003164	179	+	1486	CGACTTGAATTCCTCACAAAAT	0
TCONS_00003164	174	+	1481	ATTCCCGACTTGAATTCCTCAC	0
TCONS_00003164	168	+	1482	TTCCCGACTTGAATTCCTCACAA	0
TCONS_00003164	156	+	1478	TAAATTCCCGACTTGAATTCCTCA	0
TCONS_00003164	148	+	1485	CCGACTTGAATTCCTCACAAAATA	0
TCONS_00003164	137	+	1478	TAAATTCCCGACTTGAATTCCTCAC	0
TCONS_00003164	135	+	1480	AATTCCCGACTTGAATTCCTCAC	0
TCONS_00003164	119	-	1595	ACTCTACATCATGAAATCCAAACA	0
TCONS_00003164	113	+	1486	CGACTTGAATTCCTCACAAAA	0
TCONS_00003164	110	+	99	AACGACAGCTGCAGTACTCGGAGT	0
TCONS_00003164	94	+	1486	CGACTTGAATTCCTCACAAA	0
TCONS_00003164	90	+	444	TGAGAATCAGATGACTTAATGAAC	0
TCONS_00003164	87	+	101	CGACAGCTGCAGTACTCGGAGTAC	0
TCONS_00003164	84	+	1484	CCCGACTTGAATTCCTCACAAAAT	0
TCONS_00003164	80	+	1485	CCGACTTGAATTCCTCACAAA	0
TCONS_00003164	80	+	1483	TCCCGACTTGAATTCCTCACAAAA	0
TCONS_00003164	78	+	1483	TCCCGACTTGAATTCCTCACAA	0
TCONS_00003164	75	-	1594	AACTCTACATCATGAAATCCAAA	0
TCONS_00003164	70	+	1482	TTCCCGACTTGAATTCCTCACA	0
TCONS_00003164	70	+	1485	CCGACTTGAATTCCTCACA	0
TCONS_00003164	69	+	1538	ATTCCTTTTGAGTCTTTGACTGAG	0
TCONS_00003164	65	-	810	AATCACAAATGGTCACTGACTTTT	0
TCONS_00003164	61	+	1537	AATTCCTTTTGAGTCTTTGACTGA	0
TCONS_00003164	59	-	1583	TGTCATTTTAAAACTCTACATCAT	0
TCONS_00003164	54	+	1484	CCCGACTTGAATTCCTCACAAA	0
TCONS_00003164	54	-	1594	AACTCTACATCATGAAATCCAAAC	0
TCONS_00003164	53	-	1591	TAAAACTCTACATCATGAAATCC	0
TCONS_00003164	52	+	1481	ATTCCCGACTTGAATTCCTCACAAA	0
TCONS_00003164	51	-	1584	GTCATTTTAAAACTCTACATCATG	0
TCONS_00003164	48	-	1592	AAAACTCTACATCATGAAATCCAAA	0
TCONS_00003164	48	-	1590	TTAAAACTCTACATCATGAAATCC	0
TCONS_00003164	39	-	1593	AAACTCTACATCATGAAATCC	0
TCONS_00003164	39	-	608	AGGCAGTTATTTCAGAATCAGATT	0
TCONS_00003164	39	-	803	AGGCAAAAATCACAAATGGTCACT	0
TCONS_00003164	38	+	1486	CGACTTGAATTCCTCACAA	0
TCONS_00003164	37	+	1476	CTTAAATTCCCGACTTGAATTCCT	0
TCONS_00003164	36	+	1479	AAATTCCCGACTTGAATTCCTCACA	0
TCONS_00003164	35	-	628	GATTCATTCTTTCTTCCTCGACAT	0
TCONS_00003164	34	+	1486	CGACTTGAATTCCTCACA	0
TCONS_00003164	34	+	1485	CCGACTTGAATTCCTCACAA	0
TCONS_00003164	33	+	1483	TCCCGACTTGAATTCCTCACA	0
TCONS_00003164	32	-	1346	AGGTCTAACGGCAGTGAGTTAAGT	0
TCONS_00003164	31	-	1583	TGTCATTTTAAAACTCTACATCA	0
TCONS_00003164	31	+	809	AAATCACAAATGGTCACTGACTTT	0
TCONS_00003164	30	+	1483	TCCCGACTTGAATTCCTCACAAA	0
TCONS_00003164	30	+	1485	CCGACTTGAATTCCTCACAAAA	0
TCONS_00003164	29	+	103	ACAGCTGCAGTACTCGGAGTACTG	0
TCONS_00003164	29	+	1477	TTAAATTCCCGACTTGAATTCCTC	0
TCONS_00003164	28	-	1597	TCTACATCATGAAATCCAAACAAC	0
TCONS_00003164	26	+	1479	AAATTCCCGACTTGAATTCCTCA	0
TCONS_00003164	25	+	1352	AACGGCAGTGAGTTAAGTGAGAGA	0
TCONS_00003164	25	-	901	TCTCTCACTTAACTCACTGCCGTT	0
TCONS_00003164	24	-	1596	CTCTACATCATGAAATCCAAACAA	0
TCONS_00003164	24	+	1483	TCCCGACTTGAATTCCTCAC	0
TCONS_00003164	23	+	445	GAGAATCAGATGACTTAATGAACA	0
TCONS_00003164	23	-	1588	TTTTAAAACTCTACATCATGAAAT	0
TCONS_00003164	22	+	1478	TAAATTCCCGACTTGAATTCCTC	0
TCONS_00003164	21	-	1338	CTAACGGTAGGTCTAACGGCAGTG	0
TCONS_00003164	21	-	1358	AGTGAGTTAAGTGAGAGACGGAAT	0
TCONS_00003164	20	-	1593	AAACTCTACATCATGAAATCCAAAC	0
TCONS_00003164	18	+	1477	TTAAATTCCCGACTTGAATTC	0
TCONS_00003164	18	+	152	AAAGAATCAAAGAACCACTTGGCT	0
TCONS_00003164	17	-	1587	ATTTTAAAACTCTACATCATGAAA	0
TCONS_00003164	17	-	1472	GAAACTTAAATTCCCGACTTGAAT	0
TCONS_00003164	16	+	1485	CCGACTTGAATTCCTCAC	0
TCONS_00003164	16	-	1595	ACTCTACATCATGAAATCCAA	0
TCONS_00003164	16	-	1597	TCTACATCATGAAATCCAAACAA	0
TCONS_00003164	16	-	627	AGATTCATTCTTTCTTCCTCGACA	0
TCONS_00003164	15	-	11	CAGCTGCTTTCTGTGTCCACGCGA	0
TCONS_00003164	15	+	1615	AACAACGGAATTCTCAATTAATGG	0
TCONS_00003164	15	+	1480	AATTCCCGACTTGAATTCCTCA	0
TCONS_00003164	15	-	1337	CCTAACGGTAGGTCTAACGGCAGT	0
TCONS_00003164	14	-	10	GCAGCTGCTTTCTGTGTCCACGCG	0
TCONS_00003164	14	+	1480	AATTCCCGACTTGAATTCCTCACAA	0
TCONS_00003164	14	+	1484	CCCGACTTGAATTCCTCACA	0
TCONS_00003164	14	-	724	CCAAGGAATTCTATCACAATTACT	0
TCONS_00003164	13	-	1596	CTCTACATCATGAAATCCAAACA	0
TCONS_00003164	13	+	1484	CCCGACTTGAATTCCTCAC	0
TCONS_00003164	13	+	1484	CCCGACTTGAATTCCTCACAAAA	0
TCONS_00003164	13	-	522	TCAGTAGCTCAAACTAAAAGGAAT	0
TCONS_00003164	13	+	1587	ATTTTAAAACTCTACATCATGAAA	0
TCONS_00003164	13	+	1583	TGTCATTTTAAAACTCTACATCAT	0
TCONS_00003164	12	-	1594	AACTCTACATCATGAAATCC	0
TCONS_00003164	12	-	1584	GTCATTTTAAAACTCTACATCAT	0
TCONS_00003164	11	+	1484	CCCGACTTGAATTCCTCACAA	0
TCONS_00003164	11	+	1618	AACGGAATTCTCAATTAA	0
TCONS_00003164	11	+	1616	ACAACGGAATTCTCAATTAATGGA	0
TCONS_00003164	11	-	99	AACGACAGCTGCAGTACTCGGAGT	0
TCONS_00003291	141	+	1193	CAGAAGCAGAAGGATAAGGATTTC	13
TCONS_00003291	93	+	1341	CGAGAAGTACGGAAGATTAGAAGT	1
TCONS_00003291	11	+	1359	AGAAGTGAGCTAGACCTTAAGACT	0
TCONS_00003291	11	-	1283	GAGTACGACACGTATTTCTAGAAG	0
TCONS_00003292	141	+	1193	CAGAAGCAGAAGGATAAGGATTTC	13
TCONS_00003292	62	-	1840	ATATTGGGTTGTTTTGTGGTCCAA	1
TCONS_00003293	141	+	1099	CAGAAGCAGAAGGATAAGGATTTC	13
TCONS_00003293	85	-	1208	CTCGGGTTTGGCGTCAGGTGCTTG	1
TCONS_00003293	62	-	1788	ATATTGGGTTGTTTTGTGGTCCAA	1
TCONS_00003293	28	-	1209	TCGGGTTTGGCGTCAGGTGCTTGG	1
TCONS_00003293	21	-	1209	TCGGGTTTGGCGTCAGGTGCTTG	1
TCONS_00003293	334	-	1207	TCTCGGGTTTGGCGTCAGGTGCTT	0
TCONS_00003293	39	+	1214	TTTGGCGTCAGGTGCTTGGAAACC	0
TCONS_00003401	25	-	631	AGGAATCGATTCCTTGACAATCCT	0
TCONS_00003401	16	+	599	ATTGGAATGAGTGTAGGTACCACC	0
TCONS_00003401	15	+	44	AGAGGAGGACAGTTTTAGGGTTTC	0
TCONS_00003401	14	-	557	TCCGACAGAGGAGAATTCCAGTGT	0
TCONS_00003401	12	+	555	ATTCCGACAGAGGAGAATTCCAGT	0
TCONS_00003470	44	-	271	CAGGTCTTGGGAATTATATTATTG	1
TCONS_00003471	44	-	277	CAGGTCTTGGGAATTATATTATTG	1
TCONS_00003481	17	+	272	AAGGAGCACCACCATCATCTACTG	0
TCONS_00003487	29	+	1195	CTGAAGACTTACATGCCATGGCAC	0
TCONS_00003487	21	+	1920	AGAGAGAATTTGAACCTGATCAAG	0
TCONS_00003487	14	+	1194	ACTGAAGACTTACATGCCATGGCA	0
TCONS_00003487	12	-	1417	GTTTAGTCTGCTCAGCAA	0
TCONS_00003487	11	-	2359	GGCAGGACTTCTACACTAAAAAGT	0
TCONS_00003753	140	+	489	TCCAAAGATGGTCATAAGAACTCT	0
TCONS_00003753	97	+	490	CCAAAGATGGTCATAAGAACTCTT	0
TCONS_00003753	17	+	491	CAAAGATGGTCATAAGAACTCTT	0
TCONS_00003753	16	-	489	TCCAAAGATGGTCATAAGAACTCT	0
TCONS_00003886	19	+	2144	TTAGAGAACCTGAAATGACA	0
TCONS_00003923	68	+	190	AGAATAAGACGTAGACTTTAGTCT	2
TCONS_00003923	31	+	188	TTAGAATAAGACGTAGACTTTAGT	2
TCONS_00003924	68	+	156	AGAATAAGACGTAGACTTTAGTCT	2
TCONS_00003924	31	+	154	TTAGAATAAGACGTAGACTTTAGT	2
TCONS_00003925	68	+	393	AGAATAAGACGTAGACTTTAGTCT	2
TCONS_00003925	31	+	391	TTAGAATAAGACGTAGACTTTAGT	2
TCONS_00003925	28	-	117	AGTAGCCTAAGTCACCCTTGT	1
TCONS_00003925	823	-	232	AAAGTTGTTCATGTTCTCTTGTTT	0
TCONS_00003925	259	-	231	TAAAGTTGTTCATGTTCTCTTGT	0
TCONS_00003925	122	-	231	TAAAGTTGTTCATGTTCTCTTGTT	0
TCONS_00003925	81	-	117	AGTAGCCTAAGTCACCCTTGTGGT	0
TCONS_00003925	55	-	229	ATTAAAGTTGTTCATGTTCTCTTG	0
TCONS_00003925	36	-	118	GTAGCCTAAGTCACCCTTGTGGTA	0
TCONS_00003925	34	-	230	TTAAAGTTGTTCATGTTCTCTTGT	0
TCONS_00003925	30	-	126	AGTCACCCTTGTGGTAAAATACAT	0
TCONS_00003925	28	-	60	CAAGATGACTAGCAAAAGGGGAAT	0
TCONS_00003925	27	-	234	AGTTGTTCATGTTCTCTTGT	0
TCONS_00003925	27	+	49	AGAGGAACGGACAAGATGACTAGC	0
TCONS_00003925	25	+	101	GTAGTTCATATAAATAAGTAGCCT	0
TCONS_00003925	24	-	234	AGTTGTTCATGTTCTCTTGTTT	0
TCONS_00003925	23	+	109	TATAAATAAGTAGCCTAAGTCACC	0
TCONS_00003925	21	+	110	ATAAATAAGTAGCCTAAGTCACCC	0
TCONS_00003925	13	-	120	AGCCTAAGTCACCCTTGTGGTAAA	0
TCONS_00003925	12	-	229	ATTAAAGTTGTTCATGTTCTCTTGT	0
TCONS_00003925	12	+	46	GAAAGAGGAACGGACAAGATGACT	0
TCONS_00003925	11	-	231	TAAAGTTGTTCATGTTCTCTTG	0
TCONS_00004050	100	+	1270	CAGAAGCAGAAGGATAAAGATTTC	3
TCONS_00004050	66	+	1583	GAATGAGATTGATAGAATATATA	3
TCONS_00004050	63	+	1373	ATTGAAATCGTTGTTTTGTGTGCC	2
TCONS_00004050	204	-	1628	TCATGGGTTGTTCTCGGGATCTAT	0
TCONS_00004050	73	+	1577	AGAGAAGAATGAGATTGATAGAAT	0
TCONS_00004050	30	+	1582	AGAATGAGATTGATAGAATATATA	0
TCONS_00004050	24	+	1579	AGAAGAATGAGATTGATAGAATA	0
TCONS_00004050	18	-	1630	ATGGGTTGTTCTCGGGATCTATGA	0
TCONS_00004050	15	+	1580	GAAGAATGAGATTGATAGAATATA	0
TCONS_00004050	14	+	1578	GAGAAGAATGAGATTGATAGAATA	0
TCONS_00004050	13	+	1579	AGAAGAATGAGATTGATAGAATAT	0
TCONS_00004050	12	+	1581	AAGAATGAGATTGATAGAATATAT	0
TCONS_00004050	11	+	1581	AAGAATGAGATTGATAGAATATA	0
TCONS_00004051	100	+	1001	CAGAAGCAGAAGGATAAAGATTTC	3
TCONS_00004051	63	+	1104	ATTGAAATCGTTGTTTTGTGTGCC	2
TCONS_00004052	100	+	878	CAGAAGCAGAAGGATAAAGATTTC	3
TCONS_00004052	63	+	981	ATTGAAATCGTTGTTTTGTGTGCC	2
TCONS_00004222	53	-	93	TATACACCCTTTTACTAT	0
TCONS_00004222	32	-	93	TATACACCCTTTTACTATGCAT	0
TCONS_00004222	19	-	93	TATACACCCTTTTACTATGCA	0
TCONS_00004222	17	-	93	TATACACCCTTTTACTATGC	0
TCONS_00004222	13	-	386	TAATCGTAGATCATGTGG	0
TCONS_00004222	13	-	386	TAATCGTAGATCATGTGGTTCATA	0
TCONS_00004222	12	-	93	TATACACCCTTTTACTATG	0
TCONS_00004933	16	+	1143	AGAGTAATGTTAGGTGAACCACCT	0
TCONS_00004947	73	+	674	ATCATGATGGAGACAATGTAGAAT	5
TCONS_00004948	73	+	635	ATCATGATGGAGACAATGTAGAAT	5
TCONS_00004950	73	+	580	ATCATGATGGAGACAATGTAGAAT	5
TCONS_00004952	73	+	613	ATCATGATGGAGACAATGTAGAAT	5
TCONS_00004953	73	+	635	ATCATGATGGAGACAATGTAGAAT	5
TCONS_00004954	73	+	738	ATCATGATGGAGACAATGTAGAAT	5
TCONS_00004954	49	-	417	ACCACTTTGTGAGTTATCTTCCAT	0
TCONS_00004964	1036	+	307	TAACTCGAGGATGAAGAAGAA	1
TCONS_00004964	816	-	422	GGGCCGGCTCTGAGAAATGTG	1
TCONS_00004964	770	+	418	TCAAGGGCCGGCTCTGAGAAA	1
TCONS_00004964	624	+	425	CCGGCTCTGAGAAATGTGTGA	1
TCONS_00004964	575	+	350	CAAGGGAATGAGGCTGCTCCT	1
TCONS_00004964	434	+	426	CGGCTCTGAGAAATGTGTGAA	1
TCONS_00004964	353	+	497	TGAGCCATCGTCAATAAAGAG	1
TCONS_00004964	318	+	496	TTGAGCCATCGTCAATAAAGA	1
TCONS_00004964	294	+	386	TGTTTTGGTGGTCTGAGAGTG	1
TCONS_00004964	292	+	399	TGAGAGTGCTTGGAGGATATC	1
TCONS_00004964	274	+	497	TGAGCCATCGTCAATAAAGAGA	1
TCONS_00004964	230	+	312	CGAGGATGAAGAAGAAACAAG	1
TCONS_00004964	216	+	213	ATTTACCAGACGACTAAAGAGGAATTGACC	1
TCONS_00004964	207	+	522	TATGTCGACATCGCAGAACCC	1
TCONS_00004964	206	+	312	CGAGGATGAAGAAGAAACAAGATT	1
TCONS_00004964	200	+	425	CCGGCTCTGAGAAATGTGTGAA	1
TCONS_00004964	190	-	473	AGCCTCAAAAGAATGATCGTA	1
TCONS_00004964	186	+	416	TATCAAGGGCCGGCTCTGAGAA	1
TCONS_00004964	178	+	381	TTGTGTGTTTTGGTGGTCTGA	1
TCONS_00004964	176	+	303	TTGGTAACTCGAGGATGAAGAA	1
TCONS_00004964	175	-	392	GGTGGTCTGAGAGTGCTTGGA	1
TCONS_00004964	170	+	349	TCAAGGGAATGAGGCTGCTCC	1
TCONS_00004964	159	-	400	GAGAGTGCTTGGAGGATATCA	1
TCONS_00004964	159	+	388	TTTTGGTGGTCTGAGAGTGCT	1
TCONS_00004964	153	+	307	TAACTCGAGGATGAAGAAGAAA	1
TCONS_00004964	148	+	304	TGGTAACTCGAGGATGAAGAAG	1
TCONS_00004964	145	+	426	CGGCTCTGAGAAATGTGTGAAA	1
TCONS_00004964	142	+	391	TGGTGGTCTGAGAGTGCTTGG	1
TCONS_00004964	140	+	312	CGAGGATGAAGAAGAAACAAGAT	1
TCONS_00004964	134	+	310	CTCGAGGATGAAGAAGAAACA	1
TCONS_00004964	132	-	232	AGGAATTGACCATCACTACAA	1
TCONS_00004964	119	+	304	TGGTAACTCGAGGATGAAGAAGAA	1
TCONS_00004964	105	-	414	GATATCAAGGGCCGGCTCTGA	1
TCONS_00004964	105	+	390	TTGGTGGTCTGAGAGTGCTTG	1
TCONS_00004964	104	-	421	AGGGCCGGCTCTGAGAAATGT	1
TCONS_00004964	103	+	294	TTTCCCCGATTGGTAACTCGA	1
TCONS_00004964	103	+	213	ATTTACCAGACGACTAAAGAG	1
TCONS_00004964	101	+	432	TGAGAAATGTGTGAAAGGGTC	1
TCONS_00004964	98	+	349	TCAAGGGAATGAGGCTGCTCCT	1
TCONS_00004964	95	+	420	AAGGGCCGGCTCTGAGAAATGTGT	1
TCONS_00004964	92	+	398	CTGAGAGTGCTTGGAGGATATC	1
TCONS_00004964	87	+	497	TGAGCCATCGTCAATAAAGAGATC	1
TCONS_00004964	84	+	384	TGTGTTTTGGTGGTCTGAGAG	1
TCONS_00004964	76	+	479	AAAAGAATGATCGTAGATTGAGCC	1
TCONS_00004964	75	-	460	AGGGTAGCTTCAAAGCCTCAA	1
TCONS_00004964	75	-	401	AGAGTGCTTGGAGGATATCAA	1
TCONS_00004964	75	+	311	TCGAGGATGAAGAAGAAACAA	1
TCONS_00004964	72	+	312	CGAGGATGAAGAAGAAACAAGA	1
TCONS_00004964	72	+	303	TTGGTAACTCGAGGATGAAGAAG	1
TCONS_00004964	71	+	415	ATATCAAGGGCCGGCTCTGAGA	1
TCONS_00004964	70	-	498	GAGCCATCGTCAATAAAGAGA	1
TCONS_00004964	64	+	389	TTTGGTGGTCTGAGAGTGCTT	1
TCONS_00004964	64	+	295	TTCCCCGATTGGTAACTCGAG	1
TCONS_00004964	64	+	419	CAAGGGCCGGCTCTGAGAAAT	1
TCONS_00004964	63	-	395	GGTCTGAGAGTGCTTGGAGGA	1
TCONS_00004964	63	+	496	TTGAGCCATCGTCAATAAAGAG	1
TCONS_00004964	63	+	430	TCTGAGAAATGTGTGAAAGGG	1
TCONS_00004964	61	+	419	CAAGGGCCGGCTCTGAGAAATG	1
TCONS_00004964	60	+	416	TATCAAGGGCCGGCTCTGAGA	1
TCONS_00004964	57	-	337	GGTGAGATTTGCTCAAGGGAA	1
TCONS_00004964	55	-	413	GGATATCAAGGGCCGGCTCTG	1
TCONS_00004964	52	+	405	TGCTTGGAGGATATCAAGGGC	1
TCONS_00004964	50	+	311	TCGAGGATGAAGAAGAAACAAGAT	1
TCONS_00004964	50	+	294	TTTCCCCGATTGGTAACTCGAG	1
TCONS_00004964	50	+	374	CTAGGGCTTGTGTGTTTTGGT	1
TCONS_00004964	50	-	421	AGGGCCGGCTCTGAGAAATGTG	1
TCONS_00004964	49	+	482	AGAATGATCGTAGATTGAGCC	1
TCONS_00004964	49	+	479	AAAAGAATGATCGTAGATTGA	1
TCONS_00004964	49	+	310	CTCGAGGATGAAGAAGAAACAA	1
TCONS_00004964	46	+	425	CCGGCTCTGAGAAATGTGTGAAA	1
TCONS_00004964	45	+	412	AGGATATCAAGGGCCGGCTCT	1
TCONS_00004964	44	+	390	TTGGTGGTCTGAGAGTGCTTGG	1
TCONS_00004964	44	-	525	GTCGACATCGCAGAACCCAAA	1
TCONS_00004964	44	-	392	GGTGGTCTGAGAGTGCTTG	1
TCONS_00004964	44	+	303	TTGGTAACTCGAGGATGAAGA	1
TCONS_00004964	43	-	423	GGCCGGCTCTGAGAAATGTG	1
TCONS_00004964	43	-	390	TTGGTGGTCTGAGAGTGCTTG	1
TCONS_00004964	42	+	407	CTTGGAGGATATCAAGGGCCG	1
TCONS_00004964	41	-	420	AAGGGCCGGCTCTGAGAAATG	1
TCONS_00004964	41	+	513	AAGAGATCATATGTCGACATCGCA	1
TCONS_00004964	41	-	473	AGCCTCAAAAGAATGATCGTAG	1
TCONS_00004964	39	+	304	TGGTAACTCGAGGATGAAGAA	1
TCONS_00004964	39	+	475	CCTCAAAAGAATGATCGTAGA	1
TCONS_00004964	39	-	233	GGAATTGACCATCACTACAA	1
TCONS_00004964	39	+	401	AGAGTGCTTGGAGGATATCAAG	1
TCONS_00004964	38	+	473	AGCCTCAAAAGAATGATCGTAGAT	1
TCONS_00004964	38	+	426	CGGCTCTGAGAAATGTGTGAAAG	1
TCONS_00004964	38	+	408	TTGGAGGATATCAAGGGCCGGC	1
TCONS_00004964	38	+	443	TGAAAGGGTCAGAAAAGAGGG	1
TCONS_00004964	38	+	472	AAGCCTCAAAAGAATGATCGTAGA	1
TCONS_00004964	37	-	435	GAAATGTGTGAAAGGGTCAGA	1
TCONS_00004964	37	+	495	ATTGAGCCATCGTCAATAAAGAGA	1
TCONS_00004964	36	+	293	CTTTCCCCGATTGGTAACTCGA	1
TCONS_00004964	36	+	370	TCAACTAGGGCTTGTGTGTTT	1
TCONS_00004964	35	+	490	CGTAGATTGAGCCATCGTCAAT	1
TCONS_00004964	35	+	418	TCAAGGGCCGGCTCTGAGAA	1
TCONS_00004964	35	+	289	CAAACTTTCCCCGATTGGTAACT	1
TCONS_00004964	35	-	524	TGTCGACATCGCAGAACCCAA	1
TCONS_00004964	34	+	371	CAACTAGGGCTTGTGTGTTTT	1
TCONS_00004964	34	+	408	TTGGAGGATATCAAGGGCCGG	1
TCONS_00004964	33	-	423	GGCCGGCTCTGAGAAATGTGTG	1
TCONS_00004964	32	+	496	TTGAGCCATCGTCAATAAAGAGA	1
TCONS_00004964	32	-	437	AATGTGTGAAAGGGTCAGAAA	1
TCONS_00004964	32	+	527	CGACATCGCAGAACCCAAATT	1
TCONS_00004964	32	+	255	CAAGCTATCGACCAGCTACC	1
TCONS_00004964	31	-	418	TCAAGGGCCGGCTCTGAGAAA	1
TCONS_00004964	31	+	303	TTGGTAACTCGAGGATGAAGAAGA	1
TCONS_00004964	31	-	408	TTGGAGGATATCAAGGGCCGG	1
TCONS_00004964	30	+	311	TCGAGGATGAAGAAGAAACAAG	1
TCONS_00004964	30	-	391	TGGTGGTCTGAGAGTGCTTGG	1
TCONS_00004964	30	+	478	CAAAAGAATGATCGTAGATTGA	1
TCONS_00004964	29	+	213	ATTTACCAGACGACTAAAGAGGAA	1
TCONS_00004964	29	-	452	CAGAAAAGAGGGTAGCTTCAA	1
TCONS_00004964	28	-	286	GTTCAAACTTTCCCCGATTG	1
TCONS_00004964	28	-	472	AAGCCTCAAAAGAATGATCGTA	1
TCONS_00004964	27	-	402	GAGTGCTTGGAGGATATCAAG	1
TCONS_00004964	26	+	409	TGGAGGATATCAAGGGCCGGC	1
TCONS_00004964	26	+	213	ATTTACCAGACGACTAAAGAGGA	1
TCONS_00004964	26	-	380	CTTGTGTGTTTTGGTGGTCTG	1
TCONS_00004964	25	+	350	CAAGGGAATGAGGCTGCTCC	1
TCONS_00004964	25	+	371	CAACTAGGGCTTGTGTGTTTTGGT	1
TCONS_00004964	25	-	421	AGGGCCGGCTCTGAGAAATG	1
TCONS_00004964	25	+	419	CAAGGGCCGGCTCTGAGAA	1
TCONS_00004964	24	+	484	AATGATCGTAGATTGAGCCAT	1
TCONS_00004964	24	+	478	CAAAAGAATGATCGTAGATTGAGCC	1
TCONS_00004964	24	-	446	AAGGGTCAGAAAAGAGGGTAG	1
TCONS_00004964	24	+	496	TTGAGCCATCGTCAATAAAGAGATC	1
TCONS_00004964	23	+	425	CCGGCTCTGAGAAATGTGTGAAAG	1
TCONS_00004964	23	+	350	CAAGGGAATGAGGCTGCTCCTC	1
TCONS_00004964	23	+	526	TCGACATCGCAGAACCCAAAT	1
TCONS_00004964	23	-	427	GGCTCTGAGAAATGTGTGAAA	1
TCONS_00004964	23	+	511	TAAAGAGATCATATGTCGACA	1
TCONS_00004964	23	+	307	TAACTCGAGGATGAAGAAGAAAC	1
TCONS_00004964	22	+	307	TAACTCGAGGATGAAGAAGAAACA	1
TCONS_00004964	22	+	244	TCACTACAAGGCAAGCTATCG	1
TCONS_00004964	22	-	434	AGAAATGTGTGAAAGGGTCAG	1
TCONS_00004964	22	+	243	ATCACTACAAGGCAAGCTATCGAC	1
TCONS_00004964	22	+	375	TAGGGCTTGTGTGTTTTGGTG	1
TCONS_00004964	22	+	415	ATATCAAGGGCCGGCTCTGAGAA	1
TCONS_00004964	22	-	451	TCAGAAAAGAGGGTAGCTTCA	1
TCONS_00004964	21	-	434	AGAAATGTGTGAAAGGGTCAGA	1
TCONS_00004964	21	+	307	TAACTCGAGGATGAAGAAGA	1
TCONS_00004964	21	-	445	AAAGGGTCAGAAAAGAGGGTA	1
TCONS_00004964	21	+	414	GATATCAAGGGCCGGCTCTGAGAA	1
TCONS_00004964	135	-	258	GCTATCGACCAGCTACCAAGTG	0
TCONS_00004964	122	-	284	AGGTTCAAACTTTCCCCGATT	0
TCONS_00004964	109	-	285	GGTTCAAACTTTCCCCGATTG	0
TCONS_00004964	44	+	281	TAAAGGTTCAAACTTTCCCCG	0
TCONS_00004964	35	-	274	CAAGTGGTAAAGGTTCAAACT	0
TCONS_00004964	32	-	280	GTAAAGGTTCAAACTTTCCCCG	0
TCONS_00004964	32	-	285	GGTTCAAACTTTCCCCGATT	0
TCONS_00004964	22	+	260	TATCGACCAGCTACCAAGTGGT	0
TCONS_00004964	20	-	259	CTATCGACCAGCTACCAAGTG	0
TCONS_00004964	18	+	274	CAAGTGGTAAAGGTTCAAACT	0
TCONS_00004964	17	-	284	AGGTTCAAACTTTCCCCGATTG	0
TCONS_00004964	17	-	284	AGGTTCAAACTTTCCCCGATTGGT	0
TCONS_00004964	16	-	259	CTATCGACCAGCTACCAAGTGG	0
TCONS_00004964	12	+	260	TATCGACCAGCTACCAAGTGG	0
TCONS_00004965	1036	+	247	TAACTCGAGGATGAAGAAGAA	1
TCONS_00004965	816	-	362	GGGCCGGCTCTGAGAAATGTG	1
TCONS_00004965	770	+	358	TCAAGGGCCGGCTCTGAGAAA	1
TCONS_00004965	624	+	365	CCGGCTCTGAGAAATGTGTGA	1
TCONS_00004965	575	+	290	CAAGGGAATGAGGCTGCTCCT	1
TCONS_00004965	434	+	366	CGGCTCTGAGAAATGTGTGAA	1
TCONS_00004965	353	+	437	TGAGCCATCGTCAATAAAGAG	1
TCONS_00004965	318	+	436	TTGAGCCATCGTCAATAAAGA	1
TCONS_00004965	294	+	326	TGTTTTGGTGGTCTGAGAGTG	1
TCONS_00004965	292	+	339	TGAGAGTGCTTGGAGGATATC	1
TCONS_00004965	274	+	437	TGAGCCATCGTCAATAAAGAGA	1
TCONS_00004965	230	+	252	CGAGGATGAAGAAGAAACAAG	1
TCONS_00004965	216	+	162	ATTTACCAGACGACTAAAGAGGAATTGACC	1
TCONS_00004965	207	+	462	TATGTCGACATCGCAGAACCC	1
TCONS_00004965	206	+	252	CGAGGATGAAGAAGAAACAAGATT	1
TCONS_00004965	200	+	365	CCGGCTCTGAGAAATGTGTGAA	1
TCONS_00004965	190	-	413	AGCCTCAAAAGAATGATCGTA	1
TCONS_00004965	186	+	356	TATCAAGGGCCGGCTCTGAGAA	1
TCONS_00004965	178	+	321	TTGTGTGTTTTGGTGGTCTGA	1
TCONS_00004965	176	+	243	TTGGTAACTCGAGGATGAAGAA	1
TCONS_00004965	175	-	332	GGTGGTCTGAGAGTGCTTGGA	1
TCONS_00004965	170	+	289	TCAAGGGAATGAGGCTGCTCC	1
TCONS_00004965	159	-	340	GAGAGTGCTTGGAGGATATCA	1
TCONS_00004965	159	+	328	TTTTGGTGGTCTGAGAGTGCT	1
TCONS_00004965	153	+	247	TAACTCGAGGATGAAGAAGAAA	1
TCONS_00004965	148	+	244	TGGTAACTCGAGGATGAAGAAG	1
TCONS_00004965	145	+	366	CGGCTCTGAGAAATGTGTGAAA	1
TCONS_00004965	142	+	331	TGGTGGTCTGAGAGTGCTTGG	1
TCONS_00004965	140	+	252	CGAGGATGAAGAAGAAACAAGAT	1
TCONS_00004965	134	+	250	CTCGAGGATGAAGAAGAAACA	1
TCONS_00004965	132	-	181	AGGAATTGACCATCACTACAA	1
TCONS_00004965	119	+	244	TGGTAACTCGAGGATGAAGAAGAA	1
TCONS_00004965	105	-	354	GATATCAAGGGCCGGCTCTGA	1
TCONS_00004965	105	+	330	TTGGTGGTCTGAGAGTGCTTG	1
TCONS_00004965	104	-	361	AGGGCCGGCTCTGAGAAATGT	1
TCONS_00004965	103	+	234	TTTCCCCGATTGGTAACTCGA	1
TCONS_00004965	103	+	162	ATTTACCAGACGACTAAAGAG	1
TCONS_00004965	101	+	372	TGAGAAATGTGTGAAAGGGTC	1
TCONS_00004965	98	+	289	TCAAGGGAATGAGGCTGCTCCT	1
TCONS_00004965	95	+	360	AAGGGCCGGCTCTGAGAAATGTGT	1
TCONS_00004965	92	+	338	CTGAGAGTGCTTGGAGGATATC	1
TCONS_00004965	87	+	437	TGAGCCATCGTCAATAAAGAGATC	1
TCONS_00004965	84	+	324	TGTGTTTTGGTGGTCTGAGAG	1
TCONS_00004965	76	+	419	AAAAGAATGATCGTAGATTGAGCC	1
TCONS_00004965	75	-	400	AGGGTAGCTTCAAAGCCTCAA	1
TCONS_00004965	75	-	341	AGAGTGCTTGGAGGATATCAA	1
TCONS_00004965	75	+	251	TCGAGGATGAAGAAGAAACAA	1
TCONS_00004965	72	+	252	CGAGGATGAAGAAGAAACAAGA	1
TCONS_00004965	72	+	243	TTGGTAACTCGAGGATGAAGAAG	1
TCONS_00004965	71	+	355	ATATCAAGGGCCGGCTCTGAGA	1
TCONS_00004965	70	-	438	GAGCCATCGTCAATAAAGAGA	1
TCONS_00004965	64	+	329	TTTGGTGGTCTGAGAGTGCTT	1
TCONS_00004965	64	+	235	TTCCCCGATTGGTAACTCGAG	1
TCONS_00004965	64	+	359	CAAGGGCCGGCTCTGAGAAAT	1
TCONS_00004965	63	-	335	GGTCTGAGAGTGCTTGGAGGA	1
TCONS_00004965	63	+	436	TTGAGCCATCGTCAATAAAGAG	1
TCONS_00004965	63	+	370	TCTGAGAAATGTGTGAAAGGG	1
TCONS_00004965	61	+	359	CAAGGGCCGGCTCTGAGAAATG	1
TCONS_00004965	60	+	356	TATCAAGGGCCGGCTCTGAGA	1
TCONS_00004965	57	-	277	GGTGAGATTTGCTCAAGGGAA	1
TCONS_00004965	55	-	353	GGATATCAAGGGCCGGCTCTG	1
TCONS_00004965	52	+	345	TGCTTGGAGGATATCAAGGGC	1
TCONS_00004965	50	+	251	TCGAGGATGAAGAAGAAACAAGAT	1
TCONS_00004965	50	+	234	TTTCCCCGATTGGTAACTCGAG	1
TCONS_00004965	50	+	314	CTAGGGCTTGTGTGTTTTGGT	1
TCONS_00004965	50	-	361	AGGGCCGGCTCTGAGAAATGTG	1
TCONS_00004965	49	+	422	AGAATGATCGTAGATTGAGCC	1
TCONS_00004965	49	+	419	AAAAGAATGATCGTAGATTGA	1
TCONS_00004965	49	+	250	CTCGAGGATGAAGAAGAAACAA	1
TCONS_00004965	46	+	365	CCGGCTCTGAGAAATGTGTGAAA	1
TCONS_00004965	45	+	352	AGGATATCAAGGGCCGGCTCT	1
TCONS_00004965	44	+	330	TTGGTGGTCTGAGAGTGCTTGG	1
TCONS_00004965	44	-	465	GTCGACATCGCAGAACCCAAA	1
TCONS_00004965	44	-	332	GGTGGTCTGAGAGTGCTTG	1
TCONS_00004965	44	+	243	TTGGTAACTCGAGGATGAAGA	1
TCONS_00004965	43	-	363	GGCCGGCTCTGAGAAATGTG	1
TCONS_00004965	43	-	330	TTGGTGGTCTGAGAGTGCTTG	1
TCONS_00004965	42	+	347	CTTGGAGGATATCAAGGGCCG	1
TCONS_00004965	41	-	360	AAGGGCCGGCTCTGAGAAATG	1
TCONS_00004965	41	+	453	AAGAGATCATATGTCGACATCGCA	1
TCONS_00004965	41	-	413	AGCCTCAAAAGAATGATCGTAG	1
TCONS_00004965	39	+	244	TGGTAACTCGAGGATGAAGAA	1
TCONS_00004965	39	+	415	CCTCAAAAGAATGATCGTAGA	1
TCONS_00004965	39	-	182	GGAATTGACCATCACTACAA	1
TCONS_00004965	39	+	341	AGAGTGCTTGGAGGATATCAAG	1
TCONS_00004965	38	+	413	AGCCTCAAAAGAATGATCGTAGAT	1
TCONS_00004965	38	+	366	CGGCTCTGAGAAATGTGTGAAAG	1
TCONS_00004965	38	+	348	TTGGAGGATATCAAGGGCCGGC	1
TCONS_00004965	38	+	383	TGAAAGGGTCAGAAAAGAGGG	1
TCONS_00004965	38	+	412	AAGCCTCAAAAGAATGATCGTAGA	1
TCONS_00004965	37	-	375	GAAATGTGTGAAAGGGTCAGA	1
TCONS_00004965	37	+	435	ATTGAGCCATCGTCAATAAAGAGA	1
TCONS_00004965	36	+	233	CTTTCCCCGATTGGTAACTCGA	1
TCONS_00004965	36	+	310	TCAACTAGGGCTTGTGTGTTT	1
TCONS_00004965	35	+	430	CGTAGATTGAGCCATCGTCAAT	1
TCONS_00004965	35	+	358	TCAAGGGCCGGCTCTGAGAA	1
TCONS_00004965	35	+	229	CAAACTTTCCCCGATTGGTAACT	1
TCONS_00004965	35	-	464	TGTCGACATCGCAGAACCCAA	1
TCONS_00004965	34	+	311	CAACTAGGGCTTGTGTGTTTT	1
TCONS_00004965	34	+	348	TTGGAGGATATCAAGGGCCGG	1
TCONS_00004965	33	-	363	GGCCGGCTCTGAGAAATGTGTG	1
TCONS_00004965	32	+	436	TTGAGCCATCGTCAATAAAGAGA	1
TCONS_00004965	32	-	377	AATGTGTGAAAGGGTCAGAAA	1
TCONS_00004965	32	+	467	CGACATCGCAGAACCCAAATT	1
TCONS_00004965	32	+	204	CAAGCTATCGACCAGCTACC	1
TCONS_00004965	31	-	358	TCAAGGGCCGGCTCTGAGAAA	1
TCONS_00004965	31	+	243	TTGGTAACTCGAGGATGAAGAAGA	1
TCONS_00004965	31	-	348	TTGGAGGATATCAAGGGCCGG	1
TCONS_00004965	30	+	251	TCGAGGATGAAGAAGAAACAAG	1
TCONS_00004965	30	-	331	TGGTGGTCTGAGAGTGCTTGG	1
TCONS_00004965	30	+	418	CAAAAGAATGATCGTAGATTGA	1
TCONS_00004965	29	+	162	ATTTACCAGACGACTAAAGAGGAA	1
TCONS_00004965	29	-	392	CAGAAAAGAGGGTAGCTTCAA	1
TCONS_00004965	28	-	226	GTTCAAACTTTCCCCGATTG	1
TCONS_00004965	28	-	412	AAGCCTCAAAAGAATGATCGTA	1
TCONS_00004965	27	-	342	GAGTGCTTGGAGGATATCAAG	1
TCONS_00004965	26	+	349	TGGAGGATATCAAGGGCCGGC	1
TCONS_00004965	26	+	162	ATTTACCAGACGACTAAAGAGGA	1
TCONS_00004965	26	-	320	CTTGTGTGTTTTGGTGGTCTG	1
TCONS_00004965	25	+	290	CAAGGGAATGAGGCTGCTCC	1
TCONS_00004965	25	+	311	CAACTAGGGCTTGTGTGTTTTGGT	1
TCONS_00004965	25	-	361	AGGGCCGGCTCTGAGAAATG	1
TCONS_00004965	25	+	359	CAAGGGCCGGCTCTGAGAA	1
TCONS_00004965	24	+	424	AATGATCGTAGATTGAGCCAT	1
TCONS_00004965	24	+	418	CAAAAGAATGATCGTAGATTGAGCC	1
TCONS_00004965	24	-	386	AAGGGTCAGAAAAGAGGGTAG	1
TCONS_00004965	24	+	436	TTGAGCCATCGTCAATAAAGAGATC	1
TCONS_00004965	23	+	365	CCGGCTCTGAGAAATGTGTGAAAG	1
TCONS_00004965	23	+	290	CAAGGGAATGAGGCTGCTCCTC	1
TCONS_00004965	23	+	466	TCGACATCGCAGAACCCAAAT	1
TCONS_00004965	23	-	367	GGCTCTGAGAAATGTGTGAAA	1
TCONS_00004965	23	+	451	TAAAGAGATCATATGTCGACA	1
TCONS_00004965	23	+	247	TAACTCGAGGATGAAGAAGAAAC	1
TCONS_00004965	22	+	247	TAACTCGAGGATGAAGAAGAAACA	1
TCONS_00004965	22	+	193	TCACTACAAGGCAAGCTATCG	1
TCONS_00004965	22	-	374	AGAAATGTGTGAAAGGGTCAG	1
TCONS_00004965	22	+	192	ATCACTACAAGGCAAGCTATCGAC	1
TCONS_00004965	22	+	315	TAGGGCTTGTGTGTTTTGGTG	1
TCONS_00004965	22	+	355	ATATCAAGGGCCGGCTCTGAGAA	1
TCONS_00004965	22	-	391	TCAGAAAAGAGGGTAGCTTCA	1
TCONS_00004965	21	-	374	AGAAATGTGTGAAAGGGTCAGA	1
TCONS_00004965	21	+	247	TAACTCGAGGATGAAGAAGA	1
TCONS_00004965	21	-	385	AAAGGGTCAGAAAAGAGGGTA	1
TCONS_00004965	21	+	354	GATATCAAGGGCCGGCTCTGAGAA	1
TCONS_00004965	24	-	225	AGTTCAAACTTTCCCCGATTG	0
TCONS_00004965	13	-	216	CAGCTACCAAGTTCAAACTTT	0
TCONS_00005105	164	-	12	AGGTTTGACCAAACTACGTAATAT	3
TCONS_00005105	1323	+	62	ATTTATAGACTTTAGCCGACGAGA	1
TCONS_00005105	475	+	63	TTTATAGACTTTAGCCGACGAGAT	1
TCONS_00005105	403	+	82	GAGATATTAAAAAAGTCGTCGGCT	1
TCONS_00005105	271	-	75	AGCCGACGAGATATTAAAAAAGTC	1
TCONS_00005105	144	+	55	TTCGTGAATTTATAGACTTTAGCC	1
TCONS_00005105	112	-	82	GAGATATTAAAAAAGTCGTCGGCT	1
TCONS_00005105	94	+	54	TTTCGTGAATTTATAGACTTTAGC	1
TCONS_00005105	86	+	49	AGCGTTTTCGTGAATTTATAGACT	1
TCONS_00005105	77	+	64	TTATAGACTTTAGCCGACGAGATA	1
TCONS_00005105	57	-	84	GATATTAAAAAAGTCGTCGGCTAA	1
TCONS_00005105	57	+	66	ATAGACTTTAGCCGACGAGATATT	1
TCONS_00005105	52	-	68	AGACTTTAGCCGACGAGATATTAA	1
TCONS_00005105	50	+	63	TTTATAGACTTTAGCCGACGAGA	1
TCONS_00005105	50	+	87	ATTAAAAAAGTCGTCGGCTAAGGT	1
TCONS_00005105	46	+	57	CGTGAATTTATAGACTTTAGCCGA	1
TCONS_00005105	43	+	68	AGACTTTAGCCGACGAGATATTAA	1
TCONS_00005105	42	+	56	TCGTGAATTTATAGACTTTAGCCG	1
TCONS_00005105	39	+	71	CTTTAGCCGACGAGATATTAAAAA	1
TCONS_00005105	37	+	51	CGTTTTCGTGAATTTATAGACT	1
TCONS_00005105	37	+	57	CGTGAATTTATAGACTTTAGCCG	1
TCONS_00005105	37	+	65	TATAGACTTTAGCCGACGAGATAT	1
TCONS_00005105	35	+	64	TTATAGACTTTAGCCGACGAGAT	1
TCONS_00005105	35	+	57	CGTGAATTTATAGACTTTAGCC	1
TCONS_00005105	33	-	73	TTAGCCGACGAGATATTAAAAAAG	1
TCONS_00005105	32	+	54	TTTCGTGAATTTATAGACTTTAGCC	1
TCONS_00005105	31	-	70	ACTTTAGCCGACGAGATATTAAAA	1
TCONS_00005105	29	+	56	TCGTGAATTTATAGACTTTAGCC	1
TCONS_00005105	26	+	53	TTTTCGTGAATTTATAGACTTTAG	1
TCONS_00005105	26	+	73	TTAGCCGACGAGATATTAAAAAAG	1
TCONS_00005105	25	+	61	AATTTATAGACTTTAGCCGACGAG	1
TCONS_00005105	24	-	75	AGCCGACGAGATATTAAAAAA	1
TCONS_00005105	23	+	53	TTTTCGTGAATTTATAGACTTTAGC	1
TCONS_00005105	21	+	53	TTTTCGTGAATTTATAGACT	1
TCONS_00005105	34	-	1	TTTCGTGTGGAAGGTTTGACCAAA	0
TCONS_00005105	23	+	170	CGAAAATATATGATTTCGTCGGCT	0
TCONS_00005105	22	+	4	CGTGTGGAAGGTTTGACCAAACT	0
TCONS_00005105	15	+	0	TTTTCGTGTGGAAGGTTTGACCA	0
TCONS_00005105	13	+	175	ATATATGATTTCGTCGGCTATTGT	0
TCONS_00005105	12	+	3	TCGTGTGGAAGGTTTGACCAAACT	0
TCONS_00005105	11	+	2	TTCGTGTGGAAGGTTTGACCAAAC	0
TCONS_00005108	33	+	337	ATCTTCTGCAAACAAAGGTTGCCT	2
TCONS_00005108	72	+	394	ATCTTCTGCAAACAAACGTTGCCT	1
TCONS_00005108	35	-	391	TCAATCTTCTGCAAACAAACGTTG	1
TCONS_00005108	26	-	390	TTCAATCTTCTGCAAACAAACGTT	1
TCONS_00005108	144	-	377	AGGTTGCCTTTTGTTCAATCTTCT	0
TCONS_00005108	136	-	26	GCATCTACAGCTTAATTCCTCTAA	0
TCONS_00005108	60	-	378	GGTTGCCTTTTGTTCAATCTTCTG	0
TCONS_00005108	16	-	26	GCATCTACAGCTTAATTCCTC	0
TCONS_00005108	16	-	400	TGCAAACAAACGTTGCCTTGTCCT	0
TCONS_00005108	15	-	388	TGTTCAATCTTCTGCAAAC	0
TCONS_00005108	14	-	378	GGTTGCCTTTTGTTCAATCTTCT	0
TCONS_00005108	14	-	26	GCATCTACAGCTTAATTCC	0
TCONS_00005108	12	+	402	CAAACAAACGTTGCCTTGTCCTG	0
TCONS_00005108	11	-	375	AAAGGTTGCCTTTTGTTCAATCTT	0
TCONS_00005428	21	+	896	TGTGGGCTCATACAATAC	1
TCONS_00005449	137	+	2305	AGTCACCGAGATCGTAAGACCAAG	2
TCONS_00005449	39	+	2434	GAGAGTCACCGAGATCGTAAGACC	2
TCONS_00005449	65	+	2302	AAGAGTCACCGAGATCGTAAGACC	1
TCONS_00005449	49	-	3357	AGCTTCTGCGAACCCGTCCGGGAT	1
TCONS_00005449	46	-	1664	AAACTCAGAAAGCCCTAGAATCCT	1
TCONS_00005449	37	+	2515	AATCACCGAGATCGTAAGACCAAG	1
TCONS_00005449	36	+	3248	AACCAACTGAGACTGACTTAATCT	1
TCONS_00005449	28	-	2755	GTCACTCGAGTAGTAACACCGGAT	1
TCONS_00005449	22	-	3358	GCTTCTGCGAACCCGTCCGGGATT	1
TCONS_00005449	21	+	3373	TCCGGGATTGTACAGAAACAC	1
TCONS_00005450	137	+	2305	AGTCACCGAGATCGTAAGACCAAG	2
TCONS_00005450	39	+	2434	GAGAGTCACCGAGATCGTAAGACC	2
TCONS_00005450	65	+	2302	AAGAGTCACCGAGATCGTAAGACC	1
TCONS_00005450	49	-	3357	AGCTTCTGCGAACCCGTCCGGGAT	1
TCONS_00005450	46	-	1664	AAACTCAGAAAGCCCTAGAATCCT	1
TCONS_00005450	37	+	2515	AATCACCGAGATCGTAAGACCAAG	1
TCONS_00005450	36	+	3248	AACCAACTGAGACTGACTTAATCT	1
TCONS_00005450	28	-	2755	GTCACTCGAGTAGTAACACCGGAT	1
TCONS_00005450	22	-	3358	GCTTCTGCGAACCCGTCCGGGATT	1
TCONS_00005450	21	+	3373	TCCGGGATTGTACAGAAACAC	1
TCONS_00005456	72	+	645	AACGAGAAGAAGATTACAACTGAA	1
TCONS_00005456	32	+	630	ATGATGGATCCACTAAACGAGAAG	1
TCONS_00005456	26	+	652	AGAAGATTACAACTGAAGAACAAT	1
TCONS_00005456	26	+	644	AAACGAGAAGAAGATTACAACTGA	1
TCONS_00005456	166	+	728	AGAGAACTCTCAAATACATCTGAT	0
TCONS_00005456	39	-	767	ACTCTCAAGATCAGAACTCTCAAT	0
TCONS_00005456	19	+	725	AACAGAGAACTCTCAAATACATCT	0
TCONS_00005456	17	+	706	CCTCACACTCTAGATTCTCAACAG	0
TCONS_00005456	15	+	704	CTCCTCACACTCTAGATTCTCAAC	0
TCONS_00005456	12	+	727	CAGAGAACTCTCAAATACATCTGA	0
TCONS_00005456	11	+	724	CAACAGAGAACTCTCAAATACATC	0
TCONS_00005786	60	-	734	ACTGTTGGTTTTCATTTCTACCGT	0
TCONS_00005786	49	+	716	TTTTTACCCTTTCAGACAACTGTT	0
TCONS_00005786	49	-	741	GTTTTCATTTCTACCGTTGTGTGT	0
TCONS_00005786	43	-	731	ACAACTGTTGGTTTTCATTTCTAC	0
TCONS_00005786	38	-	741	GTTTTCATTTCTACCGTTGTGTG	0
TCONS_00005786	31	-	536	TCTCGGGCTTGTCTGATTGAATCT	0
TCONS_00005786	23	-	534	TATCTCGGGCTTGTCTGATTGAAT	0
TCONS_00005786	22	-	740	GGTTTTCATTTCTACCGTTGTGTG	0
TCONS_00005786	22	-	531	GTATATCTCGGGCTTGTCTGATTG	0
TCONS_00005786	16	+	227	AGGATGGAAAGTATACAAGAGAAC	0
TCONS_00005786	14	+	536	TCTCGGGCTTGTCTGATTGAATCT	0
TCONS_00005786	13	+	717	TTTTACCCTTTCAGACAACTGTT	0
TCONS_00005786	12	-	629	AGTCGTTGCGCAGATCGATGCCAT	0
TCONS_00005786	12	-	600	GCTCAACAGTTCAATACTTTCGTT	0
TCONS_00005786	12	-	727	TCAGACAACTGTTGGTTTTCATTT	0
TCONS_00005786	12	+	715	ATTTTTACCCTTTCAGACAACTGT	0
TCONS_00005786	12	+	789	TTCCCTATCTTTACTGTTGTGTGA	0
TCONS_00005786	11	+	550	GATTGAATCTTCAGACAAGTGTGA	0
TCONS_00005788	18	-	85	TCTCTCTCTTCTTCGTCGCCCAAT	0
TCONS_00005788	11	-	64	TCTCGCCAGCTGCTCTCATTCTCT	0
TCONS_00005808	79	-	725	AGATGATGTATACTAGGCCTCTAT	3
TCONS_00005808	67	+	550	AAGAGGATACCATGAAGCACAAGT	3
TCONS_00005808	56	+	551	AGAGGATACCATGAAGCACAAGTT	3
TCONS_00005809	79	-	646	AGATGATGTATACTAGGCCTCTAT	3
TCONS_00005809	67	+	471	AAGAGGATACCATGAAGCACAAGT	3
TCONS_00005809	56	+	472	AGAGGATACCATGAAGCACAAGTT	3
TCONS_00005810	79	-	331	AGATGATGTATACTAGGCCTCTAT	3
TCONS_00005810	67	+	156	AAGAGGATACCATGAAGCACAAGT	3
TCONS_00005810	56	+	157	AGAGGATACCATGAAGCACAAGTT	3
TCONS_00005811	79	-	724	AGATGATGTATACTAGGCCTCTAT	3
TCONS_00005811	67	+	549	AAGAGGATACCATGAAGCACAAGT	3
TCONS_00005811	56	+	550	AGAGGATACCATGAAGCACAAGTT	3
TCONS_00005816	31	+	52	AGACACGAGAGCTTATTGTAATGA	0
TCONS_00005826	1314	+	29	AAATCCGGAGTCATAAAGAATATC	0
TCONS_00005826	94	+	32	TCCGGAGTCATAAAGAATATC	0
TCONS_00005826	85	+	30	AATCCGGAGTCATAAAGAATATC	0
TCONS_00005826	43	+	629	AACCACCAAATTACTAAGGGCACC	0
TCONS_00005826	41	+	28	TAAATCCGGAGTCATAAAGAATATC	0
TCONS_00005826	37	+	269	TTGCCCGGGACACTCCTCGAACGC	0
TCONS_00005826	33	+	30	AATCCGGAGTCATAAAGAATATCA	0
TCONS_00005826	25	-	259	AAGCTTTCTATTGCCCGGGACACT	0
TCONS_00005826	23	-	292	CCGCCTCCAAATATCCATGTCCTT	0
TCONS_00005826	21	+	274	CGGGACACTCCTCGAACGCCGCCT	0
TCONS_00005826	20	-	19	GATAATAATTAAATCCGGAGTCAT	0
TCONS_00005826	20	+	637	AATTACTAAGGGCACCCAAAAAGG	0
TCONS_00005826	20	+	268	ATTGCCCGGGACACTCCTCGAACG	0
TCONS_00005826	19	-	234	AGTGTCCACTCACAGTATTAAGCT	0
TCONS_00005826	14	+	31	ATCCGGAGTCATAAAGAATATC	0
TCONS_00005826	13	+	28	TAAATCCGGAGTCATAAAGAATAT	0
TCONS_00005826	13	-	98	CATGACCAACACTTAATCAATGCT	0
TCONS_00005826	11	+	32	TCCGGAGTCATAAAGAATATCAAA	0
TCONS_00006529	625	+	549	CGAGGATGAGGATTATGACGTT	4
TCONS_00006529	426	+	549	CGAGGATGAGGATTATGACGT	4
TCONS_00006529	305	+	548	TCGAGGATGAGGATTATGACGT	4
TCONS_00006529	290	+	640	TTAACGGAAGAGTGCCTCGAGA	4
TCONS_00006529	194	+	617	CGGAGGAGTTGGCTCATTTGCC	4
TCONS_00006529	135	+	656	TCGAGAAATACATCTGAATGTT	4
TCONS_00006529	98	+	530	ATATATTTCCGTCGGTGGTCGA	4
TCONS_00006529	89	+	576	CTTGGAACGGTTGAGCTCAAC	4
TCONS_00006529	81	-	584	GGTTGAGCTCAACGCCGGAGTG	4
TCONS_00006529	78	+	576	CTTGGAACGGTTGAGCTCAACG	4
TCONS_00006529	73	+	652	TGCCTCGAGAAATACATCTGAA	4
TCONS_00006529	62	+	561	TTATGACGTTGGCAGCTTGGA	4
TCONS_00006529	57	+	641	TAACGGAAGAGTGCCTCGAGA	4
TCONS_00006529	54	-	584	GGTTGAGCTCAACGCCGGAGTGGT	4
TCONS_00006529	54	+	639	TTTAACGGAAGAGTGCCTCGAGAA	4
TCONS_00006529	54	+	616	CCGGAGGAGTTGGCTCATTTGCCT	4
TCONS_00006529	52	+	641	TAACGGAAGAGTGCCTCGAGAA	4
TCONS_00006532	625	+	702	CGAGGATGAGGATTATGACGTT	4
TCONS_00006532	426	+	702	CGAGGATGAGGATTATGACGT	4
TCONS_00006532	305	+	701	TCGAGGATGAGGATTATGACGT	4
TCONS_00006532	290	+	793	TTAACGGAAGAGTGCCTCGAGA	4
TCONS_00006532	194	+	770	CGGAGGAGTTGGCTCATTTGCC	4
TCONS_00006532	135	+	809	TCGAGAAATACATCTGAATGTT	4
TCONS_00006532	98	+	683	ATATATTTCCGTCGGTGGTCGA	4
TCONS_00006532	89	+	729	CTTGGAACGGTTGAGCTCAAC	4
TCONS_00006532	81	-	737	GGTTGAGCTCAACGCCGGAGTG	4
TCONS_00006532	78	+	729	CTTGGAACGGTTGAGCTCAACG	4
TCONS_00006532	73	+	805	TGCCTCGAGAAATACATCTGAA	4
TCONS_00006532	62	+	714	TTATGACGTTGGCAGCTTGGA	4
TCONS_00006532	57	+	794	TAACGGAAGAGTGCCTCGAGA	4
TCONS_00006532	54	-	737	GGTTGAGCTCAACGCCGGAGTGGT	4
TCONS_00006532	54	+	792	TTTAACGGAAGAGTGCCTCGAGAA	4
TCONS_00006532	54	+	769	CCGGAGGAGTTGGCTCATTTGCCT	4
TCONS_00006532	52	+	794	TAACGGAAGAGTGCCTCGAGAA	4
TCONS_00006533	625	+	702	CGAGGATGAGGATTATGACGTT	4
TCONS_00006533	426	+	702	CGAGGATGAGGATTATGACGT	4
TCONS_00006533	305	+	701	TCGAGGATGAGGATTATGACGT	4
TCONS_00006533	290	+	793	TTAACGGAAGAGTGCCTCGAGA	4
TCONS_00006533	194	+	770	CGGAGGAGTTGGCTCATTTGCC	4
TCONS_00006533	135	+	809	TCGAGAAATACATCTGAATGTT	4
TCONS_00006533	98	+	683	ATATATTTCCGTCGGTGGTCGA	4
TCONS_00006533	89	+	729	CTTGGAACGGTTGAGCTCAAC	4
TCONS_00006533	81	-	737	GGTTGAGCTCAACGCCGGAGTG	4
TCONS_00006533	78	+	729	CTTGGAACGGTTGAGCTCAACG	4
TCONS_00006533	73	+	805	TGCCTCGAGAAATACATCTGAA	4
TCONS_00006533	62	+	714	TTATGACGTTGGCAGCTTGGA	4
TCONS_00006533	57	+	794	TAACGGAAGAGTGCCTCGAGA	4
TCONS_00006533	54	-	737	GGTTGAGCTCAACGCCGGAGTGGT	4
TCONS_00006533	54	+	792	TTTAACGGAAGAGTGCCTCGAGAA	4
TCONS_00006533	54	+	769	CCGGAGGAGTTGGCTCATTTGCCT	4
TCONS_00006533	52	+	794	TAACGGAAGAGTGCCTCGAGAA	4
TCONS_00006534	625	+	700	CGAGGATGAGGATTATGACGTT	4
TCONS_00006534	426	+	700	CGAGGATGAGGATTATGACGT	4
TCONS_00006534	305	+	699	TCGAGGATGAGGATTATGACGT	4
TCONS_00006534	290	+	791	TTAACGGAAGAGTGCCTCGAGA	4
TCONS_00006534	194	+	768	CGGAGGAGTTGGCTCATTTGCC	4
TCONS_00006534	135	+	807	TCGAGAAATACATCTGAATGTT	4
TCONS_00006534	98	+	681	ATATATTTCCGTCGGTGGTCGA	4
TCONS_00006534	89	+	727	CTTGGAACGGTTGAGCTCAAC	4
TCONS_00006534	81	-	735	GGTTGAGCTCAACGCCGGAGTG	4
TCONS_00006534	78	+	727	CTTGGAACGGTTGAGCTCAACG	4
TCONS_00006534	73	+	803	TGCCTCGAGAAATACATCTGAA	4
TCONS_00006534	62	+	712	TTATGACGTTGGCAGCTTGGA	4
TCONS_00006534	57	+	792	TAACGGAAGAGTGCCTCGAGA	4
TCONS_00006534	54	-	735	GGTTGAGCTCAACGCCGGAGTGGT	4
TCONS_00006534	54	+	790	TTTAACGGAAGAGTGCCTCGAGAA	4
TCONS_00006534	54	+	767	CCGGAGGAGTTGGCTCATTTGCCT	4
TCONS_00006534	52	+	792	TAACGGAAGAGTGCCTCGAGAA	4
TCONS_00006535	625	+	702	CGAGGATGAGGATTATGACGTT	4
TCONS_00006535	426	+	702	CGAGGATGAGGATTATGACGT	4
TCONS_00006535	305	+	701	TCGAGGATGAGGATTATGACGT	4
TCONS_00006535	290	+	793	TTAACGGAAGAGTGCCTCGAGA	4
TCONS_00006535	194	+	770	CGGAGGAGTTGGCTCATTTGCC	4
TCONS_00006535	135	+	809	TCGAGAAATACATCTGAATGTT	4
TCONS_00006535	98	+	683	ATATATTTCCGTCGGTGGTCGA	4
TCONS_00006535	89	+	729	CTTGGAACGGTTGAGCTCAAC	4
TCONS_00006535	81	-	737	GGTTGAGCTCAACGCCGGAGTG	4
TCONS_00006535	78	+	729	CTTGGAACGGTTGAGCTCAACG	4
TCONS_00006535	73	+	805	TGCCTCGAGAAATACATCTGAA	4
TCONS_00006535	62	+	714	TTATGACGTTGGCAGCTTGGA	4
TCONS_00006535	57	+	794	TAACGGAAGAGTGCCTCGAGA	4
TCONS_00006535	54	-	737	GGTTGAGCTCAACGCCGGAGTGGT	4
TCONS_00006535	54	+	792	TTTAACGGAAGAGTGCCTCGAGAA	4
TCONS_00006535	54	+	769	CCGGAGGAGTTGGCTCATTTGCCT	4
TCONS_00006535	52	+	794	TAACGGAAGAGTGCCTCGAGAA	4
TCONS_00006540	21	-	831	GCAATCTAAACCAATCTCTTC	1
TCONS_00006540	43	+	618	TAGGGCGAGATGAAGAAGAGTTGC	0
TCONS_00006540	43	+	546	CTTCATAGGCTAGATTGAGTC	0
TCONS_00006540	29	+	615	ATATAGGGCGAGATGAAGAAGA	0
TCONS_00006540	20	+	614	CATATAGGGCGAGATGAAGAAGA	0
TCONS_00006540	18	+	546	CTTCATAGGCTAGATTGAGTCT	0
TCONS_00006540	14	+	799	CATAAAACTCAGAGCAACTCCT	0
TCONS_00006540	14	+	881	TTTAGATTCCTCATGGACATGA	0
TCONS_00006540	11	+	546	CTTCATAGGCTAGATTGAGTCTG	0
TCONS_00006540	11	+	623	CGAGATGAAGAAGAGTTGCAA	0
TCONS_00006925	476	+	282	TCAGAGTCCTATACTGTAGAGTAT	3
TCONS_00006925	171	+	283	CAGAGTCCTATACTGTAGAGTATG	3
TCONS_00006925	134	+	100	TTTAGAATCACATGTTTAGGAATG	0
TCONS_00006925	45	+	101	TTAGAATCACATGTTTAGGAATG	0
TCONS_00006925	20	+	284	AGAGTCCTATACTGTAGAGTATGT	0
TCONS_00006925	19	+	252	AGGAAAAACATAGATAAGATGATG	0
TCONS_00006925	17	-	284	AGAGTCCTATACTGTAGAGTATGT	0
TCONS_00006925	12	-	146	ACAGCCATAGATGAAAGCTAATTG	0
TCONS_00006925	11	-	293	TACTGTAGAGTATGTTGTTCAGA	0
TCONS_00006957	95	+	828	TTCATGGTTGATGTTCGGTGT	5
TCONS_00006957	82	+	827	TTTCATGGTTGATGTTCGGTG	5
TCONS_00006957	240	+	300	TCTCATCGGTAGGTGTATAGCT	3
TCONS_00006957	191	+	301	CTCATCGGTAGGTGTATAGCT	3
TCONS_00006957	188	+	299	CTCTCATCGGTAGGTGTATAG	3
TCONS_00006957	111	+	299	CTCTCATCGGTAGGTGTATAGCT	3
TCONS_00006957	52	+	300	TCTCATCGGTAGGTGTATAGC	3
TCONS_00006957	51	+	342	TTTCCTTCCGGATGTTGTCAC	3
TCONS_00006957	44	+	341	GTTTCCTTCCGGATGTTGTCA	3
TCONS_00006957	5889	-	318	AGCTCCAAATGCTGTCACTTA	1
TCONS_00006957	4407	-	234	GAGGATACCAGCATGACGTAG	1
TCONS_00006957	1767	-	583	ACCGTCCTAAATGTTGTCACT	1
TCONS_00006957	934	+	342	TTTCCTTCCGGATGTTGTCACC	1
TCONS_00006957	794	+	417	TGTTGCTCATCTGTGGTTCTT	1
TCONS_00006957	625	-	436	TTGTCATGTGCGGGGAGAGCG	1
TCONS_00006957	456	-	625	GTCACTTACGGCGGTTTCTTT	1
TCONS_00006957	419	-	457	GAGAAAGCTCTCAGATAGGCA	1
TCONS_00006957	399	-	235	AGGATACCAGCATGACGTAG	1
TCONS_00006957	355	+	585	CGTCCTAAATGTTGTCACTTA	1
TCONS_00006957	353	+	922	TTGATTGTTGTTTTGGTGCCT	1
TCONS_00006957	305	+	501	CGGAGGCACGAGAGCAATTCA	1
TCONS_00006957	286	+	564	TACGAACTGATGAAGCATGAC	1
TCONS_00006957	270	+	643	TTTCCGGATGTTGTCACCTTC	1
TCONS_00006957	258	+	278	ACTGATGAAGCATTGAAGCTC	1
TCONS_00006957	244	+	320	CTCCAAATGCTGTCACTTACT	1
TCONS_00006957	243	-	430	TGGTTCTTGTCATGTGCGGGG	1
TCONS_00006957	199	+	627	CACTTACGGCGGTTTCTTTCC	1
TCONS_00006957	194	+	470	GATAGGCAAAGAGAATCTCAA	1
TCONS_00006957	177	+	543	TTGTGGGATAGTACTCTCCCA	1
TCONS_00006957	169	+	642	CTTTCCGGATGTTGTCACCTTC	1
TCONS_00006957	152	+	564	TACGAACTGATGAAGCATGACC	1
TCONS_00006957	146	-	504	AGGCACGAGAGCAATTCAAAA	1
TCONS_00006957	138	-	458	AGAAAGCTCTCAGATAGGCAA	1
TCONS_00006957	132	+	494	CAAATAACGGAGGCACGAGAGC	1
TCONS_00006957	131	+	493	TCAAATAACGGAGGCACGAGAG	1
TCONS_00006957	127	-	237	GATACCAGCATGACGTAG	1
TCONS_00006957	125	-	422	CTCATCTGTGGTTCTTGTCATG	1
TCONS_00006957	124	+	343	TTCCTTCCGGATGTTGTCACC	1
TCONS_00006957	123	+	566	CGAACTGATGAAGCATGACCG	1
TCONS_00006957	120	-	236	GGATACCAGCATGACGTAG	1
TCONS_00006957	119	+	493	TCAAATAACGGAGGCACGAGA	1
TCONS_00006957	117	+	329	CTGTCACTTACTGTTTCCTTC	1
TCONS_00006957	112	+	419	TTGCTCATCTGTGGTTCTTGT	1
TCONS_00006957	112	+	303	CATCGGTAGGTGTATAGCTCC	1
TCONS_00006957	109	-	583	ACCGTCCTAAATGTTGTCACTT	1
TCONS_00006957	109	-	426	TCTGTGGTTCTTGTCATGTGCG	1
TCONS_00006957	106	+	639	TTTCTTTCCGGATGTTGTCACC	1
TCONS_00006957	103	-	243	AGCATGACGTAGTCTTTTGTA	1
TCONS_00006957	96	-	533	AATTTACAGTTTGTGGGATAG	1
TCONS_00006957	95	+	644	TTCCGGATGTTGTCACCTTC	1
TCONS_00006957	89	+	669	CCTGGTTGATCGATGCACTTT	1
TCONS_00006957	81	+	468	CAGATAGGCAAAGAGAATCTC	1
TCONS_00006957	79	+	494	CAAATAACGGAGGCACGAGAG	1
TCONS_00006957	79	+	732	TGAATCAGAAAGGTATTGAGCT	1
TCONS_00006957	79	+	640	TTCTTTCCGGATGTTGTCACC	1
TCONS_00006957	77	-	562	CATACGAACTGATGAAGCATG	1
TCONS_00006957	74	+	472	TAGGCAAAGAGAATCTCAATAT	1
TCONS_00006957	73	+	470	GATAGGCAAAGAGAATCTCAAT	1
TCONS_00006957	70	-	319	GCTCCAAATGCTGTCACTTA	1
TCONS_00006957	68	+	321	TCCAAATGCTGTCACTTACTG	1
TCONS_00006957	65	-	331	GTCACTTACTGTTTCCTTCCG	1
TCONS_00006957	63	-	604	TACGGTTTCCTTCCGAATGTT	1
TCONS_00006957	62	-	458	AGAAAGCTCTCAGATAGGCAAA	1
TCONS_00006957	60	-	478	AAGAGAATCTCAATATCAAAT	1
TCONS_00006957	55	-	572	GATGAAGCATGACCGTCCTAA	1
TCONS_00006957	53	-	428	TGTGGTTCTTGTCATGTGCGGG	1
TCONS_00006957	53	+	455	CGGAGAAAGCTCTCAGATAGGC	1
TCONS_00006957	48	+	288	CATTGAAGCTCCTCTCATCGG	1
TCONS_00006957	47	-	604	TACGGTTTCCTTCCGAATGTTG	1
TCONS_00006957	47	-	430	TGGTTCTTGTCATGTGCGGG	1
TCONS_00006957	46	-	459	GAAAGCTCTCAGATAGGCAAA	1
TCONS_00006957	45	+	262	TATCTTCATCATACAAACTGA	1
TCONS_00006957	44	-	418	GTTGCTCATCTGTGGTTCTTG	1
TCONS_00006957	44	-	457	GAGAAAGCTCTCAGATAGGCAA	1
TCONS_00006957	44	+	471	ATAGGCAAAGAGAATCTCAAT	1
TCONS_00006957	44	+	340	TGTTTCCTTCCGGATGTTGTC	1
TCONS_00006957	44	+	753	TAGATACGATCACAAAATATG	1
TCONS_00006957	43	-	501	CGGAGGCACGAGAGCAATTCA	1
TCONS_00006957	41	-	605	ACGGTTTCCTTCCGAATGTTG	1
TCONS_00006957	41	+	674	TTGATCGATGCACTTTGTAAG	1
TCONS_00006957	40	+	639	TTTCTTTCCGGATGTTGTCAC	1
TCONS_00006957	40	-	583	ACCGTCCTAAATGTTGTCACTTA	1
TCONS_00006957	37	+	396	CGAGAAATGCTTCTGCTCATC	1
TCONS_00006957	36	-	427	CTGTGGTTCTTGTCATGTGCG	1
TCONS_00006957	36	+	497	ATAACGGAGGCACGAGAGCAAT	1
TCONS_00006957	35	-	425	ATCTGTGGTTCTTGTCATGTG	1
TCONS_00006957	34	-	470	GATAGGCAAAGAGAATCTCAA	1
TCONS_00006957	33	-	233	AGAGGATACCAGCATGACGTA	1
TCONS_00006957	33	-	328	GCTGTCACTTACTGTTTCCTT	1
TCONS_00006957	33	-	473	AGGCAAAGAGAATCTCAATAT	1
TCONS_00006957	31	+	320	CTCCAAATGCTGTCACTTACTG	1
TCONS_00006957	30	-	233	AGAGGATACCAGCATGACGTAG	1
TCONS_00006957	30	+	468	CAGATAGGCAAAGAGAATCTCA	1
TCONS_00006957	29	-	430	TGGTTCTTGTCATGTGCGGGGA	1
TCONS_00006957	29	+	322	CCAAATGCTGTCACTTACTGTT	1
TCONS_00006957	29	-	607	GGTTTCCTTCCGAATGTTGT	1
TCONS_00006957	29	-	499	AACGGAGGCACGAGAGCAATT	1
TCONS_00006957	28	-	487	TCAATATCAAATAACGGAGGCA	1
TCONS_00006957	28	+	488	CAATATCAAATAACGGAGGCAC	1
TCONS_00006957	28	+	921	CTTGATTGTTGTTTTGGTGCC	1
TCONS_00006957	28	-	473	AGGCAAAGAGAATCTCAATATCA	1
TCONS_00006957	26	+	566	CGAACTGATGAAGCATGACC	1
TCONS_00006957	26	+	498	TAACGGAGGCACGAGAGCAAT	1
TCONS_00006957	26	+	417	TGTTGCTCATCTGTGGTTCT	1
TCONS_00006957	26	-	667	ATCCTGGTTGATCGATGCACT	1
TCONS_00006957	26	-	532	AAATTTACAGTTTGTGGGATA	1
TCONS_00006957	25	+	678	TCGATGCACTTTGTAAGGAGG	1
TCONS_00006957	25	+	472	TAGGCAAAGAGAATCTCAATA	1
TCONS_00006957	25	+	611	TCCTTCCGAATGTTGTCACTT	1
TCONS_00006957	25	+	536	TTACAGTTTGTGGGATAGTACT	1
TCONS_00006957	24	+	471	ATAGGCAAAGAGAATCTCAATA	1
TCONS_00006957	24	+	324	AAATGCTGTCACTTACTGTTTC	1
TCONS_00006957	23	+	302	TCATCGGTAGGTGTATAGCTCC	1
TCONS_00006957	23	-	583	ACCGTCCTAAATGTTGTC	1
TCONS_00006957	23	+	561	CCATACGAACTGATGAAGCATG	1
TCONS_00006957	23	+	245	CATGACGTAGTCTTTTGTATCT	1
TCONS_00006957	23	+	468	CAGATAGGCAAAGAGAATCTCAAT	1
TCONS_00006957	22	+	325	AATGCTGTCACTTACTGTTTC	1
TCONS_00006957	22	+	570	CTGATGAAGCATGACCGTCCT	1
TCONS_00006957	22	+	426	TCTGTGGTTCTTGTCATGTGC	1
TCONS_00006957	22	+	606	CGGTTTCCTTCCGAATGTTGT	1
TCONS_00006957	21	-	611	TCCTTCCGAATGTTGTCACTTA	1
TCONS_00006957	21	-	662	TCAATATCCTGGTTGATCGATG	1
TCONS_00006957	21	-	253	AGTCTTTTGTATCTTCATCATA	1
TCONS_00006957	21	+	671	TGGTTGATCGATGCACTTTGT	1
TCONS_00006958	95	+	764	TTCATGGTTGATGTTCGGTGT	5
TCONS_00006958	82	+	763	TTTCATGGTTGATGTTCGGTG	5
TCONS_00006958	240	+	236	TCTCATCGGTAGGTGTATAGCT	3
TCONS_00006958	191	+	237	CTCATCGGTAGGTGTATAGCT	3
TCONS_00006958	188	+	235	CTCTCATCGGTAGGTGTATAG	3
TCONS_00006958	111	+	235	CTCTCATCGGTAGGTGTATAGCT	3
TCONS_00006958	52	+	236	TCTCATCGGTAGGTGTATAGC	3
TCONS_00006958	51	+	278	TTTCCTTCCGGATGTTGTCAC	3
TCONS_00006958	44	+	277	GTTTCCTTCCGGATGTTGTCA	3
TCONS_00006958	5889	-	254	AGCTCCAAATGCTGTCACTTA	1
TCONS_00006958	4407	-	170	GAGGATACCAGCATGACGTAG	1
TCONS_00006958	1767	-	519	ACCGTCCTAAATGTTGTCACT	1
TCONS_00006958	934	+	278	TTTCCTTCCGGATGTTGTCACC	1
TCONS_00006958	794	+	353	TGTTGCTCATCTGTGGTTCTT	1
TCONS_00006958	625	-	372	TTGTCATGTGCGGGGAGAGCG	1
TCONS_00006958	456	-	561	GTCACTTACGGCGGTTTCTTT	1
TCONS_00006958	419	-	393	GAGAAAGCTCTCAGATAGGCA	1
TCONS_00006958	399	-	171	AGGATACCAGCATGACGTAG	1
TCONS_00006958	355	+	521	CGTCCTAAATGTTGTCACTTA	1
TCONS_00006958	353	+	858	TTGATTGTTGTTTTGGTGCCT	1
TCONS_00006958	305	+	437	CGGAGGCACGAGAGCAATTCA	1
TCONS_00006958	286	+	500	TACGAACTGATGAAGCATGAC	1
TCONS_00006958	270	+	579	TTTCCGGATGTTGTCACCTTC	1
TCONS_00006958	258	+	214	ACTGATGAAGCATTGAAGCTC	1
TCONS_00006958	244	+	256	CTCCAAATGCTGTCACTTACT	1
TCONS_00006958	243	-	366	TGGTTCTTGTCATGTGCGGGG	1
TCONS_00006958	199	+	563	CACTTACGGCGGTTTCTTTCC	1
TCONS_00006958	194	+	406	GATAGGCAAAGAGAATCTCAA	1
TCONS_00006958	177	+	479	TTGTGGGATAGTACTCTCCCA	1
TCONS_00006958	169	+	578	CTTTCCGGATGTTGTCACCTTC	1
TCONS_00006958	152	+	500	TACGAACTGATGAAGCATGACC	1
TCONS_00006958	146	-	440	AGGCACGAGAGCAATTCAAAA	1
TCONS_00006958	138	-	394	AGAAAGCTCTCAGATAGGCAA	1
TCONS_00006958	132	+	430	CAAATAACGGAGGCACGAGAGC	1
TCONS_00006958	131	+	429	TCAAATAACGGAGGCACGAGAG	1
TCONS_00006958	127	-	173	GATACCAGCATGACGTAG	1
TCONS_00006958	125	-	358	CTCATCTGTGGTTCTTGTCATG	1
TCONS_00006958	124	+	279	TTCCTTCCGGATGTTGTCACC	1
TCONS_00006958	123	+	502	CGAACTGATGAAGCATGACCG	1
TCONS_00006958	120	-	172	GGATACCAGCATGACGTAG	1
TCONS_00006958	119	+	429	TCAAATAACGGAGGCACGAGA	1
TCONS_00006958	117	+	265	CTGTCACTTACTGTTTCCTTC	1
TCONS_00006958	112	+	355	TTGCTCATCTGTGGTTCTTGT	1
TCONS_00006958	112	+	239	CATCGGTAGGTGTATAGCTCC	1
TCONS_00006958	109	-	519	ACCGTCCTAAATGTTGTCACTT	1
TCONS_00006958	109	-	362	TCTGTGGTTCTTGTCATGTGCG	1
TCONS_00006958	106	+	575	TTTCTTTCCGGATGTTGTCACC	1
TCONS_00006958	103	-	179	AGCATGACGTAGTCTTTTGTA	1
TCONS_00006958	96	-	469	AATTTACAGTTTGTGGGATAG	1
TCONS_00006958	95	+	580	TTCCGGATGTTGTCACCTTC	1
TCONS_00006958	89	+	605	CCTGGTTGATCGATGCACTTT	1
TCONS_00006958	81	+	404	CAGATAGGCAAAGAGAATCTC	1
TCONS_00006958	79	+	430	CAAATAACGGAGGCACGAGAG	1
TCONS_00006958	79	+	668	TGAATCAGAAAGGTATTGAGCT	1
TCONS_00006958	79	+	576	TTCTTTCCGGATGTTGTCACC	1
TCONS_00006958	77	-	498	CATACGAACTGATGAAGCATG	1
TCONS_00006958	74	+	408	TAGGCAAAGAGAATCTCAATAT	1
TCONS_00006958	73	+	406	GATAGGCAAAGAGAATCTCAAT	1
TCONS_00006958	70	-	255	GCTCCAAATGCTGTCACTTA	1
TCONS_00006958	68	+	257	TCCAAATGCTGTCACTTACTG	1
TCONS_00006958	65	-	267	GTCACTTACTGTTTCCTTCCG	1
TCONS_00006958	63	-	540	TACGGTTTCCTTCCGAATGTT	1
TCONS_00006958	62	-	394	AGAAAGCTCTCAGATAGGCAAA	1
TCONS_00006958	60	-	414	AAGAGAATCTCAATATCAAAT	1
TCONS_00006958	55	-	508	GATGAAGCATGACCGTCCTAA	1
TCONS_00006958	53	-	364	TGTGGTTCTTGTCATGTGCGGG	1
TCONS_00006958	53	+	391	CGGAGAAAGCTCTCAGATAGGC	1
TCONS_00006958	48	+	224	CATTGAAGCTCCTCTCATCGG	1
TCONS_00006958	47	-	540	TACGGTTTCCTTCCGAATGTTG	1
TCONS_00006958	47	-	366	TGGTTCTTGTCATGTGCGGG	1
TCONS_00006958	46	-	395	GAAAGCTCTCAGATAGGCAAA	1
TCONS_00006958	45	+	198	TATCTTCATCATACAAACTGA	1
TCONS_00006958	44	-	354	GTTGCTCATCTGTGGTTCTTG	1
TCONS_00006958	44	-	393	GAGAAAGCTCTCAGATAGGCAA	1
TCONS_00006958	44	+	407	ATAGGCAAAGAGAATCTCAAT	1
TCONS_00006958	44	+	276	TGTTTCCTTCCGGATGTTGTC	1
TCONS_00006958	44	+	689	TAGATACGATCACAAAATATG	1
TCONS_00006958	43	-	437	CGGAGGCACGAGAGCAATTCA	1
TCONS_00006958	41	-	541	ACGGTTTCCTTCCGAATGTTG	1
TCONS_00006958	41	+	610	TTGATCGATGCACTTTGTAAG	1
TCONS_00006958	40	+	575	TTTCTTTCCGGATGTTGTCAC	1
TCONS_00006958	40	-	519	ACCGTCCTAAATGTTGTCACTTA	1
TCONS_00006958	37	+	332	CGAGAAATGCTTCTGCTCATC	1
TCONS_00006958	36	-	363	CTGTGGTTCTTGTCATGTGCG	1
TCONS_00006958	36	+	433	ATAACGGAGGCACGAGAGCAAT	1
TCONS_00006958	35	-	361	ATCTGTGGTTCTTGTCATGTG	1
TCONS_00006958	34	-	406	GATAGGCAAAGAGAATCTCAA	1
TCONS_00006958	33	-	169	AGAGGATACCAGCATGACGTA	1
TCONS_00006958	33	-	264	GCTGTCACTTACTGTTTCCTT	1
TCONS_00006958	33	-	409	AGGCAAAGAGAATCTCAATAT	1
TCONS_00006958	31	+	256	CTCCAAATGCTGTCACTTACTG	1
TCONS_00006958	30	-	169	AGAGGATACCAGCATGACGTAG	1
TCONS_00006958	30	+	404	CAGATAGGCAAAGAGAATCTCA	1
TCONS_00006958	29	-	366	TGGTTCTTGTCATGTGCGGGGA	1
TCONS_00006958	29	+	258	CCAAATGCTGTCACTTACTGTT	1
TCONS_00006958	29	-	543	GGTTTCCTTCCGAATGTTGT	1
TCONS_00006958	29	-	435	AACGGAGGCACGAGAGCAATT	1
TCONS_00006958	28	-	423	TCAATATCAAATAACGGAGGCA	1
TCONS_00006958	28	+	424	CAATATCAAATAACGGAGGCAC	1
TCONS_00006958	28	+	857	CTTGATTGTTGTTTTGGTGCC	1
TCONS_00006958	28	-	409	AGGCAAAGAGAATCTCAATATCA	1
TCONS_00006958	26	+	502	CGAACTGATGAAGCATGACC	1
TCONS_00006958	26	+	434	TAACGGAGGCACGAGAGCAAT	1
TCONS_00006958	26	+	353	TGTTGCTCATCTGTGGTTCT	1
TCONS_00006958	26	-	603	ATCCTGGTTGATCGATGCACT	1
TCONS_00006958	26	-	468	AAATTTACAGTTTGTGGGATA	1
TCONS_00006958	25	+	614	TCGATGCACTTTGTAAGGAGG	1
TCONS_00006958	25	+	408	TAGGCAAAGAGAATCTCAATA	1
TCONS_00006958	25	+	547	TCCTTCCGAATGTTGTCACTT	1
TCONS_00006958	25	+	472	TTACAGTTTGTGGGATAGTACT	1
TCONS_00006958	24	+	407	ATAGGCAAAGAGAATCTCAATA	1
TCONS_00006958	24	+	260	AAATGCTGTCACTTACTGTTTC	1
TCONS_00006958	23	+	238	TCATCGGTAGGTGTATAGCTCC	1
TCONS_00006958	23	-	519	ACCGTCCTAAATGTTGTC	1
TCONS_00006958	23	+	497	CCATACGAACTGATGAAGCATG	1
TCONS_00006958	23	+	181	CATGACGTAGTCTTTTGTATCT	1
[truncated: 34,857 more rows]
