# Supplementary material for: Global identification and analysis of long non-coding RNAs in diploid strawberry Fragaria vesca during flower and fruit development
Source: BMC Genomics. 2015 Oct 19;16:815. doi: 10.1186/s12864-015-2014-2 (PMC4617481; doi:10.1186/s12864-015-2014-2)
Supplement: Additional file 9: — Differentially expressed lncRNA isoforms in pairwise comparisons. (XLSX 3558 kb) [file 12864_2015_2014_MOESM9_ESM.xlsx]

## Sheet: FPKM
Note: the expression level of each lncRNA isoform is presented by FPKM in each sample.
Isoform_ID	Anther_7-8_A	Anther_7-8_B	Anther_9_A	Anther_9_B	Anther_10_A	Anther_10_B	Anther_11_A	Anther_11_B	Anther_12_A	Anther_12_B	Carpel_7-8_A	Carpel_7-8_B	Carpel_9_A	Carpel_9_B	Carpel_10_A	Carpel_10_B	Carpel_12_A	Carpel_12_B	Cortex_1_A	Cortex_1_B	Cortex_2_A	Cortex_2_B	Cortex_3_A	Cortex_3_B	Cortex_4_A	Cortex_4_B	Cortex_5_A	Cortex_5_B	Embryo_3_A	Embryo_3_B	Embryo_4_A	Embryo_4_B	Embryo_5_A	Embryo_5_B	Ovule_1_A	Ovule_1_B	Seed_2_A	Seed_2_B	Ghost_3_A	Ghost_3_B	Ghost_4_A	Ghost_4_B	Ghost_5_A	Ghost_5_B	Pith_1_A	Pith_1_B	Pith_2_A	Pith_2_B	Pith_3_A
TCONS_00000032	27.9632	42.4613	49.9299	61.0845	48.933	62.7734	41.5548	46.3205	35.4562	77.687	25.0035	26.7211	19.7112	35.5184	26.943	44.1198	40.7554	43.7152	39.8372	99.5301	62.6673	88.1393	52.9683	103.1	99.221	133.982	73.3372	88.3609	91.9794	137	32.7622	37.3852	16.6507	44.9984	23.3249	42.8915	49.2593	67.5649	47.0679	73.2831	23.7852	77.9387	61.4701	91.0429	75.1534	74.512	73.3004	99.9501	91.0916
TCONS_00000033	29.3355	22.0829	23.7534	20.9356	26.0089	25.1979	17.3245	11.8622	4.12231	3.27837	27.1668	22.1896	35.7617	18.4398	22.019	19.9499	25.6402	33.3657	29.257	31.8474	46.1983	21.9298	49.6105	65.8737	107.124	79.4984	249.412	158.873	80.7686	91.2598	60.8997	31.4086	354.55	706.976	32.4555	37.1235	29.1218	35.0849	15.526	11.5804	27.7399	24.3747	98.4896	99.1657	29.1102	24.9048	60.712	44.1518	111.208
TCONS_00000034	0	0	11.0191	0	7.96033	14.8613	12.7144	0	9.20824	0.147268	0	0	1.69024	0	9.23778	0	4.94593	0	13.3588	0	13.2431	0	21.5004	0	11.2887	0	4.18407	0	9.2091	64.1679	29.6896	0	6.83872	1.51395	13.4856	39.7706	19.1272	46.6239	19.6678	2.23674	35.7355	1.41469	12.9504	0	5.72242	9.95605	18.3025	32.0466	13.055
TCONS_00000047	7.46724	16.4294	8.43979	7.40646	2.59682	29.5434	7.2845	11.5614	0	11.9878	5.476	9.59281	6.1302	11.8013	7.49865	18.3347	5.57746	15.4301	12.187	30.9158	12.1756	17.9735	6.75734	16.9774	5.76351	13.9517	3.49119	17.7534	19.5224	41.9812	9.3908	11.3057	5.70878	7.78646	3.49193	24.2181	20.4083	42.8272	8.4215	17.7965	9.6597	17.298	16.3493	11.0432	17.3818	19.0097	14.3398	19.7564	14.4267
TCONS_00000275	0	0	0	0	0	0	0	0	2.71708	2.01536	0	0	0	0	0.103012	0	0	0	0	0	0	0	0	0	0	0	0	0	0.473327	0	0	0	0	0	0.0453405	0.0482289	0.0838427	0.0404874	0.412464	0.370476	2.11792	2.49328	1.94597	1.08274	0	0	0	0	0
TCONS_00000277	6.64781	5.55329	6.88409	4.64172	6.2187	5.06057	4.33093	4.51682	2.88489	2.72471	8.07813	6.80224	6.96617	5.49223	7.7106	6.89165	5.15829	4.13323	8.90568	6.77952	4.51867	2.92596	2.42241	1.40257	2.36332	0.932904	2.46875	1.68409	3.61377	1.94818	9.5584	6.46228	4.72748	1.67908	5.07315	4.25252	5.04913	5.07575	3.44463	3.41039	4.4781	5.05808	3.59635	4.83832	9.58831	9.72388	3.69678	4.29682	2.78651
TCONS_00000324	0	0	0	0	0	0	0	0	0	0	0	0	0	0	0	0	0	0	0	0	0	0	0	0	0	0	0	0	0	0	0	0	0	0	0	0	0	0	0	0	0	0	0	0	0	0	0	0	0
TCONS_00000328	8.03578	5.618	8.30397	5.56233	4.53483	5.54266	5.52166	4.75627	6.6717	5.88566	6.08088	8.12973	6.12083	4.85864	6.48647	5.06315	6.32785	6.88643	8.32715	9.08516	4.05738	2.89901	3.65171	3.38152	2.57712	2.64599	2.38382	3.30545	4.90675	7.82926	5.75817	4.1903	3.75154	5.12917	5.80359	6.32469	6.4254	7.46801	6.04817	7.24498	3.53502	6.30002	5.44037	5.9322	8.1644	6.19934	4.58788	5.37355	2.83708
TCONS_00000329	0.310782	0.402951	0.0625096	0	0.327903	0.684057	0.378892	0.470684	1.01686	0.00098051	0.310937	0.378208	0.00026081	0	0.138629	0	0.000354288	0.115557	1.16424	0.106259	0	0.253711	0	0	0	0	0.000470546	0	1.57755	0	0.0631383	0.311067	0	0	1.26773	0	0.838854	0.291058	1.35078	0.225023	1.70989	0.60486	2.21911	1.16734	0.930942	0.293078	0.526372	0.247251	0.390941
TCONS_00000330	0.0896721	0.296088	0.353776	0.109849	0.178531	0.154038	0.188286	0	0.451981	0.408177	0.132581	0.555022	0.234683	0.35016	0.415957	0.492316	0.655505	0.549346	0.409914	0.255785	0	0.131086	0	0	0	0	0	0	0.615831	0	0.34713	0.333846	1.27054	0	0.778682	0.20368	0.267811	0.140406	0	0.156457	0	0.50329	0	0	0.275464	0	0.395287	0	0
TCONS_00000354	15.397	12.7077	18.0522	15.5294	18.5278	17.5037	17.8704	11.1414	10.6212	10.8801	16.2524	15.1727	15.0796	17.2838	21.772	20.3013	16.8946	10.9647	17.6105	16.1255	12.8135	10.165	12.4423	9.80329	10.9243	9.45028	8.18812	8.75029	10.6564	11.1117	16.0373	13.1302	15.328	12.8436	13.4932	15.4072	17.3538	18.8567	14.4696	12.426	12.5975	10.1293	9.87944	6.11884	13.7114	13.1619	11.3078	11.7561	9.0165
TCONS_00000365	0	0	0	0	0	0	0	0	0	0	0	0	0.110718	0	0	0	0	0	0.0416837	0	0	0	0.0550324	0	0.0503813	0	0.0567723	0	0	0.482328	0.57812	0.122754	0.126561	0	0.121647	0	0	0	0	0	0	0	0	0	0.0487438	0	0	0	0.111494
TCONS_00000370	16.429	25.7306	5.66123	15.523	2.63718	4.14351	1.92124	2.83102	0	0	21.3493	21.5973	22.4559	17.9375	8.96764	11.8271	18.3122	13.9082	2.87756	5.25479	3.84833	3.04006	0.483004	0	0	0	0	0	75.4846	87.8776	11.9643	10.7981	0	0	13.6593	22.307	25.1474	31.1098	16.6843	8.84435	3.6491	1.45432	0	0	0	0.717737	0	0.308787	0
TCONS_00000389	0.00116584	0	0	0	0	0	0	0	0	0	0	0	0.00108015	0	0	0	0	0	0	0.00385993	0	0	0	0	0	0.651525	0.2399	0	0	0.190234	0	0	0	0	0	0	0.373259	0	0	0	0.279933	0.602005	0	0	0.232669	0.455345	0	0.12187	0.372946
TCONS_00000391	0	0	0.0316349	0	0	0	0	0	1.13337	0	0	0	0	0	0	0	0	0	0.183924	0	0	0.226562	0.445995	0	0	0	0.00034483	0	0.720522	0.189815	0	0	0.0661214	0	0.980637	0	0	0.0288743	0	0.318744	0.452033	1.02882	0.00656395	0	0	0	0.179836	0	0
TCONS_00000392	0.323108	0.323106	0.154723	0.211725	0.528888	0.535606	0.53195	0.372191	0	0.600292	0	0.181047	0.349437	0.262759	0.548764	0.562339	0.763511	0.325079	0.325347	0.433519	0	0.0743147	0	0	0	0	0	0.16849	0	0	0.386955	0.712028	0	0	0.604808	0.518075	0.282283	0	0.298546	0	0.381359	0.566809	0.565109	0.474999	0.75899	0.311744	0.162496	0.214067	0
TCONS_00000393	0	0	0	0.264228	0	0.165836	0	0	0.00166514	0	0	0	0	0	0	0	0.000683061	0	0	0	0	0	0	0	0	0.12809	0	0	0	0	0	7.62e-05	0	0	0	0	0	0	0.223821	0	0.00231417	0	0	0	0	0	0	0.00755458	0
TCONS_00000395	0.2543	0	0	0.00617441	0	0.0345897	0	0	0	0	0	0	0	0	0	0	0.328867	0	0	0	0	0	0	0	0	0	0	0	2.86e-05	0.646153	0.000875968	0.305824	0	0	0	0	0	0	0.000123448	0	0.501228	0	0	0	0	0	0	0	0.145671
TCONS_00000401	64.6265	72.7488	42.9409	68.7955	60.9051	84.2724	61.4697	65.9211	72.9856	155.735	62.8029	79.036	63.6983	71.1873	60.0431	84.1328	65.292	89.0882	71.4002	111.406	57.7835	68.6157	26.6664	44.976	42.8015	72.0592	39.0539	52.9341	410.027	673.708	193.743	134.559	84.2279	116.41	75.0012	149.478	91.3311	120.848	74.5693	105.402	69.337	103.39	56.241	56.0101	50.8461	77.4576	60.05	94.5424	62.1672
TCONS_00000404	0.0130699	0.00137248	0.988875	1.51176	0	3.07068	0.241844	0.0339867	0	0.480174	0.00386393	0.459654	0.314362	0.796884	0.447685	2.17114	0.000216187	1.23018	0.0361042	0.528677	0.711333	0.981311	1.91306	0.000309645	0	2.15363	0.00021465	0	1.21222	1.42662	0	0.415171	0	0.741087	0.535925	0.571748	0.465856	0.130808	0	0.0120702	0	0.732393	0.920081	1.00501	1.70945	0.809334	0.576419	0.29254	2.21403
TCONS_00000596	38.857	42.1747	96.6664	81.2241	58.5618	93.969	39.2673	57.4885	26.5657	38.8198	59.2883	49.5261	45.9015	50.1667	45.4227	50.135	59.4138	35.9967	60.337	75.3902	111.494	104.385	149.323	172.479	264.274	245.777	230.196	251.663	197.976	231.608	104.063	82.5258	87.9321	87.4149	27.3975	45.0442	50.9831	65.2897	27.3949	33.9071	43.7153	48.2907	47.6731	48.6467	80.0195	71.6074	197.754	190.898	214.052
TCONS_00000718	0	0	1.32128	0	2.48789	0.541293	0.564641	0.118879	6.59857	2.83055	0	0	0	0	0	0.102248	0	0	0	0	0	0	0	0	0	0	0.186036	0	0.608169	0	0	0	0.410482	0	0.195212	0	0.0916726	0.355124	0	0.324953	1.39896	0.598476	0.829059	1.96423	0	0	0	0	0
TCONS_00000728	1.53537	3.20966	3.18457	4.24568	4.85749	5.70678	2.36402	5.6399	0.358686	0.633777	0	0.149547	1.34e-05	0.097914	1.97262	5.68453	0.96163	0.475466	1.38064	1.49441	1.94289	0.441629	0	0.745254	0.204995	0	0.000101431	0	0	0	0	0	0	0	0	0.0403899	0	0.513948	0	0	0.454952	0	0.317713	0.376794	0.0623372	0.835567	4.21974	2.85974	0.395345
TCONS_00000768	0.0527088	0.693243	0	0	0.136095	0.328016	0.672976	0.986415	1.80375	2.40121	0	0.134994	0.186337	0.0734503	0.0960003	0.123933	0	0.0884779	0	0	0	0	0	0	0	0	0	0	0	0	0.334323	0.137385	0	0	0.0940384	0.316963	0.356199	0.753211	0.509766	0.393853	0.215836	0.518108	0	0	0.149996	0	0	0.110007	0
TCONS_00000771	113.82	82.841	110.961	112.391	75.3068	111.146	64.0831	85.1549	59.2015	74.6867	85.7533	95.2414	105.013	92.7241	63.6636	98.392	76.9164	93.5172	136.1	102.384	95.5338	144.189	139.016	141.865	123.538	151.653	101.319	112.6	328.556	375.649	196.858	138.936	124.086	144.404	114.742	152.1	126.632	165.868	80.9798	101.801	162.539	151.378	152.096	135.612	92.4613	116.475	59.4948	147.908	90.3622
TCONS_00000772	0	0	0	0	0.102816	0.127687	0.559503	0.502887	1.45107	1.86344	0	0	0	0	0	0	0	0	0	0	0	0	0	0	0	0	0	0	0	0	0	0	0	0	0	0	0	0	0	0	0	0	0	0	0	0	0	0	0
TCONS_00000773	0	0	0	0	0	0.000490617	0.740085	0.105577	0	0	0	0	0	0	0	0	0	0	0	0	0	0	0	0	0	0	0	0	0	0	0	0	0	0	0	0.060437	0	0	0	0	0	0	0	0	0	0	0	0	0
TCONS_00000774	0	0	0	0	0	0	0	0.0350808	0	0	0	0.0216454	0	0	0	0	0	0	0	0	0	0	0	0	0	0	0	0	0	0	0	0	0	0	0	0	0	0	0	0	0	0	0	0.871906	0	0	0	0	0
TCONS_00000775	0	0	0	0	0.329225	0.211234	0	0.723392	1.23112	0.947371	0	0	0	0	0	0	0	0	0	0	0	0	0	0	0	0	0	0	0	0	0	0	0	0	0	0	0	0	0	0	0.474051	0	0	0	0	0	0	0	0
TCONS_00000776	0.0669254	0.0813326	0.0683083	0	0.0246879	0.65025	0.848061	0	2.01	5.47138	0.0591607	0	0	0	0	0.0436225	0	0	0	0	0	0	0	0	0	0	0	0	0	0	0	0	0	0	0	0	0.0664014	0.0757922	0.0631498	0.277366	0.00126754	0.10946	0.920386	0	0	0	0	0	0
TCONS_00000841	0	1.59293	0	3.69704	1.73191	0	0.648336	7.89704	0	0.78952	0.112367	0.0344055	0	0.868814	0	1.46162	0	0	0	0	0	0.00217934	0	19.5953	0.0362379	25.3802	0.876285	15.0769	0	0	0	0	0.0123108	6.57699	0	0	0	0.387271	1.22824	1.84404	0.609016	0	0	0.299499	0	0	0.0420575	0	5.30504
TCONS_00000871	134.496	67.8624	70.7113	56.001	20.0379	19.1791	6.01492	6.84915	5.62136	5.45247	30.3353	35.3913	48.5497	30.8933	34.9188	31.7763	188.044	205.219	28.9652	22.8542	98.0178	72.4914	448.093	462.278	613.265	550.383	397.344	328.808	5.27365	7.59552	0	0	0	10.0651	61.7734	44.1581	21.0894	24.4636	3.73043	6.78168	3.19661	8.89658	1.9421	10.0339	69.9661	33.2178	163.75	64.848	679.449
TCONS_00000941	0.702811	0.356809	0.753624	0.510851	0.613835	0.681273	0.581917	0.528029	0.607696	0.391128	0.694491	0.702589	1.04285	0.35109	0.647051	0.588546	0.593038	0.813415	0.671295	0.621955	0.139538	0.230091	0.0483874	0.0672218	0.0661414	0.0289117	0	0	0.469661	0.473651	1.23472	0.611058	1.20943	0.891472	0.740658	0.64383	0.427222	0.28709	0.365142	0.213301	0.5874	0.701778	0.132551	0.624571	0.653587	0.434091	0.323852	0.0765512	0.0734396
TCONS_00000943	0.224155	0.851803	0.0695279	11.87	1.2759	0.951199	1.18967	0.917984	0	0	0.0125297	0.146633	0	1.40691	0	0.958406	0.384293	0	0.661401	0.337809	0	0	0	0	0.030463	0.238207	0.478148	0.627898	0	5.56895	0	0	0	1.46599	0.167554	1.90004	0.44277	0	0	1.26523	0.0623327	0.33016	0	0	0.923559	1.22573	0.247442	0	0
TCONS_00000944	0	0	3.06024	0	0.021558	0	0	0	0.747732	0	0	0	0	0	0	0	0	0	0	0	1.0359	0	0	0	0.843736	0	0	0	4.93129	0	1.82476	3.39222	0	0	0.00796616	0	0.259302	1.3559	1.30108	0	0.281314	0	0	0	0.0214589	0	0.0918651	0.34172	0
TCONS_00000950	0.389904	0.155204	0.662296	0.264723	0.713615	0.31435	0.000777505	2.12e-05	7.33e-05	0	0.610205	0.265055	0.187458	0.111071	0.13258	0.244087	0.560157	0.506157	0.256753	0.15068	0.13801	0	0.0282739	0	0.141225	2.35e-05	0	0.288872	0	0.122319	0.343222	2.17e-05	0.415434	0.369494	0.866469	2.26e-05	0.303193	2.09e-05	0.547931	2.22e-05	0.506621	2.28e-05	0.470356	0.510161	0.129778	0.407274	0.327782	0	0.165915
TCONS_00000974	0.294562	0.163005	0.9037	0.641942	0.640752	0.840411	1.03491	0.952198	2.19329	0.535803	0	0.214278	0	0.219433	0.191356	0.454482	0.313674	0.441075	0.682149	0.618311	0	0	0	0	0	0	0.423791	0	0	0	1.26292	0.290789	0	2.04387	0.121632	1.18892	0.423255	0.848184	0	0.208398	0	0.495203	0	0	0.534305	0.4059	0	0	0
TCONS_00001032	0	0	0	0	0	0	0	0	0	0	0.447913	0.368303	0	0.395073	0	0	1.03401	0	8.48715	4.80866	9.00863	5.74298	21.8085	15.1312	26.8364	18.8825	11.5029	36.2267	0	0	0	0	0	0	0	0	0	0.617568	0	1.1801	0	0	0	0	5.636	4.64117	1.77296	3.86566	10.0157
TCONS_00001071	0.953837	0.425661	3.48565	2.84017	0.299954	0.715939	0.0857101	0.444216	0	0	2.16924	1.95228	2.81548	0.828522	0.328981	1.7608	0.811177	0.510992	1.6349	0.405972	1.60123	1.0572	0.0530152	0.30865	0.0436689	0	0	0.138772	0	0.69466	7.04898	3.0191	0	0.700135	6.05875	6.07352	0.89076	3.09178	2.76899	0	0.536891	1.40995	0	0.657368	0.0187022	0.104392	0.184462	0.0199997	0.104187
TCONS_00001078	0.0120882	0	0.0251201	0	0	0.0687159	0	0.286474	0	0	0	0	0	0	0	0	0	0	0	0	0	0	0	0	0	0	0	0	0	0	0.640856	0.144218	1.56576	0.45429	0	0	0	0	0.00280054	0	0.0748707	0	0.272426	0.166904	0	0	0	0	0
TCONS_00001289	0.0292087	4.68e-06	0.188406	0.439639	0.229712	4.36e-06	0.546758	0.082197	0.0890787	0.757541	0.091383	4.69e-06	0.0390937	0	5.3e-06	0.0622077	0.0877391	0.040655	0.367057	0.800322	1.11514	1.3524	1.17832	0.256565	0.00335401	1.27842	2.89165	2.95871	0.554156	0.541916	0	5.32e-06	0	0	0.222878	0.0491052	0.348123	4.37e-06	0.00892094	0.38847	1.33445	0.842044	0.560305	0.0170674	0.789558	0.888548	0.354196	0.00102134	1.43809
TCONS_00001290	0	0.113239	0.0311836	0.169248	0.00273235	0.241119	4.3e-05	0.0861351	0	7.68e-05	1.47e-05	0.122315	1.36e-05	0	0.0379948	0	0.0517829	0	0.204889	0	4.12e-05	0.000670581	0.00453872	1.28324	1.14752	0	0.353149	0	0.00255388	9.66e-06	0	0.201976	0	0	0	0	0.303628	0.072836	0.809936	0.00132526	0.223898	0	0	0.467669	0.131722	3.56e-05	0.74949	0.736233	0.574216
TCONS_00001291	0.145136	0	0.110026	0	0	0	0	0.14787	1.62281	0.791123	0	0.0262421	0.0435416	0	0.0473323	6.08e-07	0.189675	0.181257	0.567657	0.138144	0	0.364943	0.316307	0.493297	0.874764	0.413371	0.909899	1.0679	0.317364	0	0.0925149	0	0	0	0.188486	0.397436	0.105396	0.083952	0.621426	0.202637	0	0.5202	0.308463	0.261055	0.235328	0.328969	0.613072	0.386809	0.604907
TCONS_00001296	2.03731	1.49522	1.56865	1.16607	1.10731	2.79516	1.20275	1.25571	1.82809	2.05604	2.55309	1.73107	2.07073	2.16417	2.26927	2.15139	2.96647	1.01235	1.9767	2.09967	1.25648	0.51705	0.72933	0.694771	0.868583	0.691252	0.732764	0.604214	1.44266	3.2777	1.24271	2.48588	1.28585	0.520583	1.44714	1.08207	1.7159	2.44443	1.02019	1.10458	1.46515	1.60563	0.684426	1.00477	2.19404	1.20055	1.16871	1.25725	0.968246
TCONS_00001298	2.0269	1.88346	1.97321	2.12561	2.69089	4.75807	2.34606	3.70511	1.49317	1.38948	2.33896	2.33503	2.04189	2.90016	3.02928	3.2422	1.78236	1.66015	2.78899	2.43308	3.11642	1.592	2.7795	1.84994	1.81439	2.46891	1.90324	2.50834	4.10033	4.58832	6.56615	5.14173	6.29787	3.48473	1.35905	1.63476	2.47799	2.98975	2.81626	1.58298	2.37198	1.58999	1.30761	1.23777	2.81928	2.57173	3.26939	2.77451	1.10785
TCONS_00001353	0.225758	0.93373	6.70734	10.3906	7.82007	7.15724	9.1496	9.31483	8.34715	4.85164	0.754309	0.0545421	0.278297	0.415507	1.79427	2.30337	0.950571	1.07254	1.14124	2.26927	0.535578	0.636529	0.341598	0.46323	0.464192	0.519445	0.179347	0.891148	0.558484	0.872408	43.7802	4.21899	19.2596	6.58839	2.39062	1.96807	1.01136	0.260868	0.489544	0.47741	0.204003	0.418695	0.48199	0.274836	3.26315	0.929859	0.41159	0.355593	1.26791
TCONS_00001361	359.409	592.857	81.8011	134.932	173.097	308.943	238.52	244.282	166.151	186.23	396.002	262.513	297.72	359.243	234.08	398.085	234.08	218.435	423.048	407.394	384.434	385.544	379.775	340.784	376.125	423.15	308.02	408.254	5311.98	7160.14	2077.87	999.299	507.731	458.774	212.157	327.727	269.025	454.598	297.496	385.74	273.422	315.546	178.117	158.983	396.612	440.262	256.14	470.82	210.415
TCONS_00001363	5.70917	4.57324	6.50139	5.43505	7.53975	5.53342	7.13973	5.3746	15.2236	28.8787	4.35139	3.81642	5.62226	3.90705	5.03818	3.83123	7.92766	6.53889	5.83495	5.15541	4.57333	4.31266	6.31058	3.49992	7.33202	4.50913	6.36138	4.91663	3.28203	3.23959	2.84553	2.43893	4.66628	6.0245	4.24026	4.69151	7.06446	6.98877	10.8378	8.79009	12.1218	8.08567	17.7726	12.4325	5.32544	5.07325	6.0385	4.72914	5.00217
TCONS_00001364	0	0	0	0	0	0	0	0	0	0	0	0.0693562	0.0885881	0	0	0	0	0	0.160034	0	0	0	0	0	0	0	0	0	0	0	0	0	0	0	0.217668	0	0	0	0	0	0	0	0	0	0	0	0	0	0
TCONS_00001365	3.69019	2.23059	4.99405	3.08918	4.3624	4.22157	3.38767	2.23094	7.48339	17.4497	1.89079	2.26038	2.04881	2.36292	2.50313	2.22356	2.73686	2.99522	3.10575	3.3333	1.89072	1.45514	1.50809	1.71595	1.83473	0.987314	2.18017	2.36743	0.178761	0.649393	1.20117	1.35906	3.06305	3.2368	2.88788	2.00794	3.14387	4.47325	3.79626	4.98291	5.76182	7.1451	8.49554	9.66519	3.04719	2.45033	2.04418	1.75876	2.67858
TCONS_00001366	14.4678	11.5061	12.6171	15.8101	17.5961	21.787	18.6026	22.2256	35.3834	30.161	17.7372	8.78815	12.3373	11.4771	10.5166	11.7751	22.6266	13.4212	14.2911	17.1318	16.8507	11.2239	21.1485	13.8596	34.087	28.4411	26.9236	15.791	43.0846	45.1026	13.1964	9.07028	10.6235	9.77154	9.68237	14.2978	24.4996	19.1474	18.6536	11.9548	16.5346	11.1167	25.3837	14.2	18.3497	12.7968	23.6936	17.256	28.6945
TCONS_00001367	0	0	0	0	0	0	0	0	0	0	0	0	0	0	0	0	0	0	0	0	0	0	0	0	0	0	0	0	0	0	0	0	0	0	0	0	0	0	0	0	0	0.172877	0	0	0	0	0	0	0
TCONS_00001368	0	0	0	0	0	0	0	0	0	0	0.000335265	0	0	0	0	0	0	0	0	0	0	0	0.21223	0	0	0	0	0	0	0	0	0	0	0	0	0	0	0	0	0	0	0	0	0	0	0	0	0	0
TCONS_00001415	10.0164	2.77112	90.0424	14.8464	15.7094	24.5579	31.6533	12.8552	16.4261	17.6162	5.82295	0.63436	4.6419	3.21627	0.658055	0.749223	32.9382	32.3381	3.20213	1.87632	3.9506	0.0846217	1.36509	3.61929	2.50626	2.87687	0.797316	0.53785	1.90452	0	0.736587	0.236352	0	3.35311	55.3682	53.4762	16.7193	26.018	7.44742	6.10456	4.23938	5.12957	8.43253	10.9402	9.43258	1.30636	14.227	4.43904	7.08899
TCONS_00001503	2.44048	1.84124	3.14265	1.24595	2.16078	2.31668	2.27927	1.76892	2.58385	1.14343	0.533504	0.843998	0.868972	0.608559	0.742988	1.18644	3.46529	4.39188	1.62304	3.75098	1.98331	1.17502	0.536685	0.889772	0.665058	1.44693	0.830412	0.820057	0	2.80089	0	0	1.83423	1.90301	3.5618	4.00829	8.40906	10.419	4.40039	4.88919	1.19475	2.20839	4.18099	3.14512	3.34555	1.6464	2.32346	1.92617	3.35317
TCONS_00001504	22.3084	12.9004	64.7752	64.0436	38.165	38.689	32.9819	33.3714	32.0344	48.8976	18.2162	17.7967	23.2508	15.1804	20.9206	13.6613	16.8151	23.6461	18.3473	20.0043	15.0695	18.2435	11.7141	14.9787	12.3861	9.73431	9.97932	17.0274	39.4488	57.7015	24.8049	14.1971	27.8741	30.9874	20.4096	21.497	22.2313	34.1245	16.7628	18.244	14.9834	26.2158	18.7763	23.0253	16.6321	15.0337	13.5245	21.1672	11.7579
TCONS_00001505	0	2.91e-05	0	0	0	0	0	0.115251	0	0.316169	0	0	0	0	0	0	0.263327	0.550306	0	0	0	0	0	0	0	0.116714	0	0.546307	0	0	0	0	0	0	0	0.0808262	0	0	0.14042	0	0	0.0313776	0.318464	0	0	0	0.0404814	0	1.34291
TCONS_00001506	0.105738	0.0636332	0.0584283	8.6e-06	0	0.0451514	1.69e-05	0	0.00011605	0.5201	6.28e-07	0	0	0	0.0162766	0	0.181998	0.507221	0	0	0	0	0	0	0.0257544	0.134887	0.0893727	0.184451	0	0.0743268	0	0	0	0.0748418	0	0.0213539	0.0421018	8.1e-07	0.406957	1.59e-05	0.101281	0.0510352	0.0999894	0.0468127	0	0	0.0842474	0.0151121	0.199334
TCONS_00001507	4.93e-05	4.03e-05	3.23e-05	0.0890008	0	4.29e-05	0.11796	0	0.222818	0.545318	0.0242101	0	0	0	5.47e-05	0	0.0849609	0.383021	0	0	0	0	0	0	3.96e-05	0	0.000131779	6.29e-06	0	4.4e-05	0	0	0	4.43e-05	0	4.27e-05	3.56e-05	0.0692743	8.17e-06	0.15212	3.62e-05	0.0273118	3.6e-05	4.45e-05	0	0	4.12e-05	4.23e-05	0.12508
TCONS_00001529	3.805	5.08852	3.77838	2.37914	3.38543	5.34879	2.92751	3.27575	1.64122	3.26812	4.89421	6.62186	3.03847	7.04291	2.3466	6.41818	2.55162	4.36984	5.93271	9.11124	3.143	6.04625	3.28254	2.92308	3.30575	2.96884	1.54154	2.25208	27.769	42.4477	10.7214	8.84169	3.35328	6.17423	7.49147	14.4645	11.6054	21.6256	6.69102	7.55052	3.99737	3.67624	4.35042	6.43674	7.21182	6.25862	3.34533	6.51738	3.29659
TCONS_00001546	1.3891	1.76108	1.55632	0.47736	1.35081	1.92963	1.63566	2.34237	2.19968	1.07208	4.11609	2.59721	3.89202	3.54158	3.66225	3.63005	5.12396	2.79988	3.06285	5.97073	5.24513	2.13027	3.85159	2.13404	4.58253	3.88169	2.87095	4.08582	1.23899	3.86279	0	0.347819	1.3844	0	1.48499	3.25743	2.52629	3.55253	0.370885	0.767804	2.84265	2.48875	2.21526	1.77652	4.21694	4.95478	4.12476	5.37098	4.64473
TCONS_00001553	1.62006	2.1904	1.47654	0.906206	0.681038	1.28838	1.27857	1.81602	3.23585	1.74621	2.50135	1.62939	1.82378	2.00186	0.97181	1.59506	1.22476	1.84199	2.21155	2.63247	0.668182	1.46542	0.811902	0.793225	1.4751	1.3778	1.57076	2.70505	0.685933	0.576372	1.44803	1.81477	0.538519	1.31967	1.63842	1.99686	1.87767	1.93713	1.97437	1.87476	2.23695	2.23917	2.4378	1.91274	1.42153	2.67067	0.955446	2.46635	2.34481
TCONS_00001655	2.87352	3.0796	5.47635	3.92586	1.45112	0.794452	1.68559	0.885606	2.72956	1.37678	3.70449	4.19938	3.76669	4.01429	2.96733	3.72975	2.58453	2.69776	2.53486	1.45419	2.82082	2.91693	3.41283	2.54135	1.26947	2.18075	3.38928	2.80597	0.575634	1.43646	0.765519	0.728172	0.843716	2.15484	2.1744	3.42781	2.10307	2.2714	0.835572	0.461132	0.561053	0.25862	0.634475	0.160867	1.49847	2.88659	2.19677	2.21753	1.23639
TCONS_00001804	0	0	0	0	0	0	1.767	0.145934	2.5554	5.38585	0	0	0	0	0	0	0	0	0	0	1.64266	0	0	0.387059	0.166331	0	0.551801	1.11692	0	0	0	0	0.415691	2.20201	0	0	0	0	0.182221	0	0.724471	0.104954	1.15236	0	0	0	0.158221	2.89693	0
TCONS_00001810	1.37288	0	0	0	1.95611	2.57188	0.944726	0	0	0	0.154209	0	0	0	0.491441	0	1.36269	0.00713908	4.21954	3.44581	2.05536	0	0	0	0	0	0	0	23.376	40.056	26.4266	1.69105	0	0	3.38955	3.25556	4.19347	6.30684	1.053	0	8.1297	6.59314	6.20009	0.0182605	3.74648	0	2.09548	1.44681	1.63209
TCONS_00001817	4.19354	3.14136	2.70092	1.13551	2.4271	2.577	2.19458	0.974455	1.50721	2.11942	5.4378	3.96059	4.07363	3.5096	2.60555	2.5427	3.69987	1.65281	4.61989	3.48111	3.67655	1.76544	2.09734	1.62064	0.707989	1.69333	2.19223	1.76436	2.70536	3.21432	3.4518	3.03662	5.13923	2.70269	2.51209	4.59809	4.88947	3.38318	4.65175	2.10374	5.64427	3.34931	4.16659	2.66677	2.53474	0.129533	1.73284	1.52549	2.59828
TCONS_00001856	0.0236481	0.105331	0	0.246371	0.627899	0.246245	0.974279	0.0039076	0.862302	0.811272	0.0611731	0.970521	0	0.66848	0.766667	0.722614	0.747578	0.19307	0.407416	0.709149	0.130477	1.16634	1.358	0.458663	0	1.36256	0.199698	0.557922	0.508743	0.940764	0.091851	0.0183414	0.516257	1.09698	0.0803929	0.147873	0.397565	0.00385595	1.08736	0	0	0.610264	0.862684	0.500027	0.840453	0.294071	0	0.849464	1.48769
TCONS_00001942	7.66583	6.96921	6.36798	5.41444	7.9209	7.35831	3.57744	3.75503	10.1894	4.75782	7.5479	6.96934	6.21363	5.33222	6.36561	3.36453	4.90565	3.30879	8.48846	8.39268	2.31309	1.27446	0.496852	0.388806	0.492971	0	0	0.330878	2.47727	1.11799	4.2075	2.42609	4.18233	6.34397	9.4835	5.59243	4.85472	3.00531	3.51916	2.48398	3.28624	6.26795	3.95568	1.45786	9.90503	3.41005	4.16946	1.95201	1.20983
TCONS_00001943	3.06517	3.16308	2.61277	1.5316	1.93472	1.00102	2.67729	1.66953	3.16405	1.85467	3.38828	3.06099	1.6759	2.66831	3.48627	3.17804	1.8221	0.73697	2.87482	2.12864	0.61929	0.34619	0	0	0	0.110071	0.517022	0.975283	0.858951	0	1.26043	2.56057	3.40956	1.77478	3.3048	1.18637	1.5673	1.41274	2.38081	1.48168	4.08998	2.60559	3.07735	2.59169	3.1248	2.83645	0.544529	0.768393	0.989204
TCONS_00001946	2.52233	2.20914	2.43678	2.13195	1.99456	1.4273	1.93651	2.17133	2.3529	1.90739	3.1895	2.85507	2.00695	2.52801	2.33968	2.36331	1.93863	0.847108	2.92036	1.74553	0	0.333255	0	0	0.104211	0.155382	0.121518	0.0889149	0	0.782892	1.73875	2.92541	1.93652	1.83941	1.9355	1.26287	1.37992	1.12352	1.71119	0.761644	2.54312	2.15421	1.52389	1.28122	2.67713	2.06359	0.634407	0.549686	0.484596
TCONS_00001963	14.9148	13.1733	13.9161	10.6817	18.0726	21.3055	8.23583	13.5245	13.9403	11.4171	14.9672	13.5528	12.0033	13.2091	12.5622	16.9484	11.3281	13.057	10.925	14.941	7.34553	6.49939	3.82941	4.42183	11.4896	7.33387	8.42771	7.87736	42.3014	39.4362	24.1517	16.3993	18.1576	13.1091	16.8262	17.536	21.0098	26.065	13.8365	12.1763	9.5409	14.6575	6.87207	8.16546	13.1097	9.09274	5.9355	8.20825	3.63052
TCONS_00002023	0.302099	0.245392	0.907732	0.428359	0.195071	0.118719	0.625044	0.215128	0.520261	2.98785	0.248791	0.198801	0.298842	0.234423	0.44569	0.506252	0.201336	0.249339	0.194097	0.123172	0.285673	0.111666	0.0493145	0	0.0451526	0.0364591	0.271757	0	0.137154	0.152601	0.176015	0.336285	0.546033	0.248334	0.354535	0.241995	0.121218	0.0987259	0.0486282	0.0893501	0.240784	0.165549	0.642206	0.313247	0.0448606	0.0595191	0.0988865	0.0675292	0.0495276
TCONS_00002024	4.4215	1.866	2.06503	1.38197	1.77562	1.12655	0.592478	0.899597	4.96698	10.7443	2.45387	2.41938	3.25931	1.5261	2.39917	2.01085	0.546743	2.68951	2.91836	3.9153	0.606386	0.482758	1.75527	2.03067	1.99198	1.27464	2.49755	3.33394	0.466683	1.07183	6.39618	6.01992	102.592	93.2328	2.56462	3.49482	3.05813	4.28972	4.40081	3.61015	10.6783	15.1106	26.6616	30.5505	1.88514	1.07484	0.991432	0.410588	1.46638
TCONS_00002086	0.00857742	0.229805	0.000293294	0.28077	0.730923	0.218125	0.000813074	0.0137008	0.309569	0.775079	2.82e-05	6.35e-06	0	0.0711926	0	0.113831	5.3e-06	0.167428	0	4.97e-05	0	0.0335162	0	0	0.0631743	0.164114	0.0953483	0.0955622	0.857284	0.709302	0.0821347	0	0	0	0.0821204	4.81e-05	0	0.226572	0.0765862	0.226958	0.00632417	9.36e-05	0.167157	0	0.0581826	0	0.0700906	0	0
TCONS_00002087	0.439337	0.274277	1.12019	0.391014	0.696592	0.429288	0.987049	0.917468	0.785352	1.00062	0.208478	0.266621	0.426804	0.0617434	0.110034	0.25161	0.0679332	0.120326	0.200775	0.10059	0.0594335	8.18e-07	0	0	8.38e-07	0	0	0.154636	0	0.228315	0.147981	0.103379	0	0	0.508628	0.62689	0.274856	0.340359	0.639857	0.182118	0.436249	0.561231	0.443144	0.0959652	0	0.0962018	0.0542266	0.0206938	0.214735
TCONS_00002088	0.102755	0.225005	0.694991	0.145827	0.789017	0.932984	1.611	1.25989	0.882959	1.12878	0.102333	0.071189	0.0667229	0.0693234	0.0778969	0.370732	0.0678811	0.131038	0	0	0	0	0.0658969	0	0.0599711	0.112998	0.1885	0.129237	1.75688	2.44652	0.228286	0	0	0.191094	0.197744	0.585856	0.398504	0.302656	0.743911	0.948406	2.02022	0.444686	0	0.119573	0.113335	0.134851	0	0	0.129207
TCONS_00002151	0.0434969	0	1.75267	0.125697	3.57959	3.95153	6.02926	5.10878	5.94207	6.78387	0.0280659	0.061362	0	0	0	0	0	0.120665	0	0	0.0531988	0	0	0	0	0	0	0.334192	0.937034	0	0.13	0.124909	0	0.247073	0.0370075	0.0582674	0.495374	0.44023	4.52832	5.55008	3.49903	4.33365	1.77002	1.70061	0	0.0581182	0.0580777	0	0
TCONS_00002155	0.0186249	0	0.125851	0	0	0.112972	0	0.694709	201.742	993.728	0.0493916	0.0929783	0	0	0	0	0	0.121891	0.0866875	0	0.045982	0.237365	0.057885	0	0	0	0	0	0	0.1859	0	0	0	0	0.0637421	0.132434	0.151576	0	0	0.0678204	0	0.0356877	0.0879739	0	0	0.0440316	0	0.0379173	0
TCONS_00002157	0	0	0	0	0.00370816	0	0	0	0	0	0	0	0	0	0	0	0.646323	0	1.56055	0.236029	1.18007	0	1.05083	9.83e-05	0.302381	0.735898	0	1.87562	0	0	0	0	0	0	0	0	0.383002	0	0	0	0.000669156	0	0.577035	0	0	0	0	0	0.21411
TCONS_00002158	0.12036	0.135152	0.798415	1.9111	0.385316	0.166525	0.595559	0	0	0.383568	0.242342	0.284733	0.25102	0.427085	0.489624	0.815272	0.0770998	0.610454	1.34942	3.48635	0.798048	0.206208	0.146449	1.59242	0	0.387858	0.0156147	0.574703	0	0	0	0.0194963	0	0.312154	0.487812	0.626156	0.302987	1.04554	0	0.438716	0.303543	0	0.0722538	0.725606	0.574086	0.330951	1.48704	1.53202	0.873607
TCONS_00002168	0	0	1.12862	0	0	34.1595	0	0	0	0	0	0	0	0	0	0	0	0	0	9.79336	15.4479	0	0	0	0	0	0	0	41.7504	103.941	30.6421	0	0	0	0	7.58667	14.0885	60.3852	0	0	9.29902	35.2686	10.122	9.0997	0	0	18.6906	40.5617	0
TCONS_00002266	0.836836	3.03094	0.491783	0.773832	0.336042	0.41668	0.720161	0.457557	1.3884	2.68007	0.0735603	0.119494	0.129056	0.111965	0.171256	0.0787093	0.12773	0.089915	0.882782	0.798318	0.417587	0.437741	0.670851	0.339791	0.486946	0.612381	0.652155	0.18371	0.283593	0.479963	2.67562	1.62302	2.4795	1.79507	0.0139233	0.016282	0.0516738	0.109348	0.293537	0.150087	0.799357	0.697629	0.586179	0.626416	0.792318	0.535932	0.669784	0.349344	0.304245
TCONS_00002267	0.00803748	2.3603	0	0.388588	0.000445788	0	0	0	0	0	3.03e-06	0.0531103	3.09e-05	0	6.2e-06	0	0.0520597	0	0	3.5e-05	0	0	0	1.81e-05	0	0	0	0.00619334	0	0	0	3.93e-05	0	0	0	0	0	0	0.132976	0	0	0	5.62e-05	0	0	0	0	0	0
TCONS_00002295	0.805154	0.32307	1.09515	1.08426	1.00174	0.872755	1.60266	0.780309	2.12503	1.87386	0.320089	0.22437	0.303116	0.180551	0.171646	0.419193	0.438352	0.396013	0.30767	0.693807	0.391927	0.0644983	0.240658	0	0.26323	0	0.0776141	0.162818	0	0.0717381	1.97523	0.432668	0.670886	0.779964	0.418105	0.951281	0.544182	0.302821	0.439903	0.265179	0.587538	0.229368	0.0528428	0.290867	1.90769	0.383972	0.332207	0.181697	0.364802
TCONS_00002346	187.154	148.957	116.034	155.247	132.415	184.275	152.03	131.236	94.3005	136.802	156.739	151.954	280.693	180.5	142.018	191.125	176.321	209.805	94.326	101.892	48.2588	29.5262	10.6034	7.24267	9.24576	15.2505	11.4564	13.194	292.5	445.741	194.186	136.527	52.4169	84.5649	190.238	289.358	156.649	206.087	90.4886	86.0519	78.9355	103.123	72.0822	88.1407	85.7255	75.5239	21.4126	38.8805	12.7458
TCONS_00002403	122.476	0.368872	15.654	3.1326	0	0.972237	1.71936	1.80555	2.34275	6.29674	11.2103	2.97343	0	0	3.70497	0.322498	6.39603	81.0332	2.25152	0.934225	4.88702	0.382826	16.8529	32.0291	54.9508	49.9219	21.9969	1.9523	19.0433	0	14.9642	12.8424	65.266	162.863	0.847461	0.620129	1.70894	0.670701	12.2622	9.23446	13.1084	19.8558	54.3194	130.809	0.453767	0.0599605	2.73719	0.474852	4.95898
TCONS_00002404	52.1235	1.02602	30.2566	5.16966	1.92398	3.57779	3.00285	1.7483	3.78311	1.62424	21.3268	2.69466	20.0146	2.36256	3.54165	1.28642	17.6043	48.8558	3.55738	0.948951	1.02492	1.28725	4.49593	12.7775	21.2809	16.544	4.87772	7.17535	20.5744	18.3646	20.2533	9.70072	6.27291	14.0071	2.42014	1.77552	0.816768	1.31255	1.641	1.21984	0	3.36959	7.21951	8.88795	6.79984	2.50182	3.14984	1.34505	12.1512
TCONS_00002405	0.0337508	0.00522668	0.0326667	0.00411562	0.129972	0.0119526	0.0196639	0.0051397	0.0243081	0.00451878	0.0370559	0.0128293	0.028851	0.00508491	0.0132455	0.00547311	0.0197663	0	0.0369898	0.00395298	0.0442211	0.00387296	0.0560734	0.00626361	0.0328657	0.00549134	0.0645795	0.00562122	0.0402111	0.00652534	0.398201	0.00498713	0.0252655	0	0.0176533	0.00430854	0.016513	0.00469436	0.0186409	0.00510909	0.890423	0.0061286	0.0216086	0.00550711	0.0139068	0.00868703	0.0186719	0.00377983	0.027246
TCONS_00002406	3.12943	0	0	0	0	0	0	0.634933	0	0	1.31825	1.33601	0.0166955	0	0	0	0	4.10681	0.496016	0	0	0.424416	0.728619	2.3519	4.48915	0	0	1.25656	0	2.06163	2.31159	2.28113	0	7.63996	1.2421	1.07966	0.380947	1.45607	0	0	1.07585	0	3.26198	8.38799	0	0	0	0.486255	0.797043
TCONS_00002415	1.05621	0.488876	0.304947	0.313401	0.214582	0.37696	0.361133	0.993449	1.21723	1.55303	1.00811	0.67531	0.846663	0.719196	1.29679	1.32918	1.14311	0.996481	1.38908	0.618168	1.84713	0.8404	1.39994	1.446	2.33966	1.91229	1.07621	0.978974	0	0.647754	0.445182	1.40322	3.92267	3.33435	1.51347	3.77656	1.75712	1.97096	0.308613	0.737235	2.965	4.48565	0.360683	1.88697	0.940433	0.375846	0.81674	0.78738	1.33024
TCONS_00002416	0	0.506181	0	0.00677461	0	0	0	0	0.91621	0	0	0	0.0209775	0.194259	0	0	0	0.00747929	0	0.372017	0	0	0	0	0	0	0	0	0	0	0.00407909	0	2.13935	0.0390796	0	0	0	2.02846	0	0.794067	0	0	0	0	0	0	0	0.868778	0.389392
TCONS_00002420	0.451152	0.813835	0.574074	1.07118	0.526416	0.46209	0.5394	1.62375	0.53489	0.483277	0.594108	0.760619	0.593725	1.18993	0.636414	0.698297	0.27769	0.436249	2.09767	1.50696	0.774172	0.485446	0	0.134583	0.12427	0.113187	0.419307	0.129454	0.430375	1.52077	3.24416	1.35478	1.49888	0	0.676776	1.08339	0.785725	0.378952	0.670567	0.832218	0.346671	0.291947	0.206565	0.119773	0.981255	0.72041	0.588579	0.387416	0.136285
TCONS_00002495	31.2957	33.7503	38.3243	27.5278	33.3926	52.8942	42.0336	30.9375	30.2345	19.0093	29.7938	31.1925	22.7855	20.9998	36.8625	29.0379	32.5182	18.5255	45.3505	35.6024	42.8174	36.9653	48.6204	47.4869	67.8832	48.7937	41.8047	35.9399	81.7761	89.1069	78.7707	33.0276	65.4307	65.043	28.7964	36.2854	45.7743	55.9888	49.3089	61.0474	58.2357	58.1762	51.1439	49.9146	36.0116	26.6791	46.4293	38.0561	58.546
TCONS_00002504	58.1023	77.9351	70.1034	96.8109	67.4395	81.8423	40.1434	104.702	82.0693	126.282	50.7824	105.616	53.0917	83.0898	77.5362	73.8942	49.0685	62.977	85.5626	150.539	33.0744	31.5488	17.4219	26.995	19.2092	26.0059	31.0003	52.0703	25.3247	41.5039	28.4121	54.8204	52.418	86.4352	30.9171	51.3927	32.4377	48.4992	43.9808	70.6794	51.9924	98.2106	69.987	109.743	54.0174	103.12	24.1197	53.9391	32.628
TCONS_00002506	0	0	0	0	0	0	0	0	0.00397731	0	0	0	0	0	0	0	0.388489	0	0.166654	0	0.003557	0	0	0	1.10139	0.00206822	0.00789417	0	0	0	0	0	0	0	0.479965	0	0	0	4.59318	0	0.0100993	0	0.0946815	0	0.724376	0	1.53316	0	0.934391
TCONS_00002507	0	0	0	0	0	0	0	0	0	0	0	0	0	0	0	0	0	0	0.565633	0	0	0	0	0	0	0	0	0	0	0	0	0	0	0	0	0	0	0	0	0	0	0	0	0	0	0	0	0	0
TCONS_00002508	5.53214	2.36113	0.615256	4.65931	11.2688	11.2274	19.8617	10.9077	14.0791	6.48252	3.14728	5.35437	10.5559	1.22725	1.05084	2.14599	8.93125	5.51259	7.45982	7.22775	0	2.12379	0.00889384	2.22481	0	0	0	1.20633	3.7445	0.0515525	9.23307	1.83046	2.14165	1.83081	11.9343	9.07304	7.23638	8.91906	3.80087	2.35904	5.70176	4.44488	13.2063	9.22877	17.4653	5.88658	7.22414	5.2152	0.0277698
TCONS_00002509	0	0	2.14844	0	0	0	0	0	0	0	0	0.213246	0	0	0	0	0	0	0.00386206	0	3.5308	0	0	0	0.337963	1.69849	0.44115	0	0	0	0	0	0	0	0.524414	0	0	0	0	0	8.58872	0	0	0	8.00225	0	0	0	0.00522415
TCONS_00002510	0	0	0	0	0	0	0	0	0	0	0	0	0	0	0.00162509	0	0	0	0	0	1.10262	0	0.350237	0	0	0	0	0	0	0	0	0	0	0	0	0	0	0	0	0	0	0	0	0	0.0157529	0	0	0	0
TCONS_00002511	0	0	0	0	0	0	0	0	0.0700977	0	0	0	0	0	0	0	0	0	1.65326	0	0.00284776	0	0	0	0.0169883	0.00357998	2.28846	0	0	0	0	0	0	0	0.538882	0	1.35754	0	0.0766695	0	0	0	0.102039	0	0.862719	0	1.21827	0	0.342981
TCONS_00002512	0.278812	1.39027	1.60206	4.71388	0	4.99346	1.47127	1.92549	3.85185	5.14895	0	0.0112302	0	2.65973	0	0	0.713724	5.32917	0	0	0	0	0	0	0	0	0	0	0	0	4.93509	3.86343	9.06232	9.72286	1.61753	3.42068	0	1.87897	0	0	0	3.01132	0	0	0.0995603	0	0	0	0
TCONS_00002513	3.14016	0.0149807	6.87269	0.00844131	0.0166	0.0299675	0.0238164	0.0507047	0.0346055	0.0615449	2.81436	0.0284078	0.0926071	0.0270254	0.799126	0.0143171	0.149697	0.0500101	1.15303	0.0121208	0	0.00309214	0	0.0050475	0	0	0	0.01133	0.0236151	2.73892	0.0910158	0.025948	6.55636	1.59155	0.013069	0.131038	3.61452	0.00933352	0	2.15701	0	0.0335129	0	0.0212657	0.333913	0.0475125	0.063698	0.00580474	2.72391
TCONS_00002514	0	0	0	0	0	0	0	0	0	0	0	0	0	0	0	0	0	0	0	0	0	0	0	0	0	0	0	0	0	0	0	0	0	0	0	0	0	0	0	0	0	0	0	0	0	0	0	0	0
TCONS_00002515	0	0	0	0	0	0	0	0.409699	0	0	0	0	0	0	0	0	0	0	0	0	0	0	0	0	0.154538	0	0	0	0	0	0	0	0	0	0.0238556	0	0	0	0.0463681	0	0	0	0	0	0	0	0.0107962	0	0.0593684
TCONS_00002516	0	0	0	0	0	0	0	0	0	0	0	0	0	0	0	0	0	0	0	0	0	0	0	0	0	0	0	0	0	0	0	0	0	0	0	0	0	0	0	0	0	0	0	0	0	0	0	0	0
TCONS_00002519	0.0753068	0.100351	4.27253	1.80114	1.67754	2.77771	0.188915	0.750823	0	0.223467	0	0.35171	0.268153	0.287074	0.274794	0.322892	0.315219	0	0	0.348409	0	0	0	0	0	0	0	0	0	0	0.453986	0	0.514062	0	1.43288	0.83493	1.00182	0.560728	0	0.256545	0.295244	0	0	0	0	0	0	0.143313	0
TCONS_00002548	0	0	0	0	0	0	0	0	0	0.0244586	0	0	0	0	0	0	0	0	0	0	0	0	0	0	0	0	0	0	0	0	0	0	0	0	0	0	0	0	0	0	0	0	0	0	0	0	0	0	0
TCONS_00002549	0	0	0	0	0	0	1.69e-05	0	3.65e-05	2.64917	0	0	0	0	0	0	0	0	0	0	0	0	0	0	0	0	0	0	0	0	0	0	0	0	0	0	2.37e-05	0	0	0	0	0	0	0	0	0	0	0	0
TCONS_00002550	0	0	0	0	0	0	0	0	0.989695	1.68429	0	0	0	0	0	0	0	0	0	0	0	0	0	0	0	0	0	0	0	0	0	0	0	0	0	0	0	0	0	0	0	0	0	0	0	0	0	0	0
TCONS_00002551	0	0	0	0	0	0	0.0659241	0	0	0	0	0	0	0	0	0	0	0	0	0	0	0	0	0	0	0	0	0	0	0	0	0	0	0	0	0	0.0430038	0	0	0	0	0	0	0	0	0	0	0	0
TCONS_00002615	0.638899	0.450265	0.605494	1.2423	0.834708	0.45222	0.349692	0.540212	2.85832	3.42794	0.293598	0.222952	0.421471	0.120006	0.460337	0.457822	0.231424	0.426926	0.0986192	0.201385	0.239375	0.15238	0.404936	0.263911	0.359225	0.760786	0.219195	0.50453	0.280829	1.18211	0.172397	0.584732	1.1352	0.417588	0.296033	0.492763	0.366005	0.318833	0.469769	0.297253	0.130068	0.350435	0.673409	0.877535	0.14398	0.0504824	0.109261	0.203133	0.416336
TCONS_00002661	0	0.00233855	0.0573164	0.998916	0	0.468934	0.17645	0.500065	0.393198	0.77728	8.02e-05	0.0352222	0.0557106	0.055307	0.175318	0.391141	0.13413	0.0935049	0.0118015	0.220048	0	0.0258107	0.05844	0.0183215	1.24e-05	0.0256828	0.00166393	0.0117469	0.131376	0.494436	1.48484	0.488971	0.678273	0.330166	0.0203046	0.747971	0.00026688	0.143155	0	0.0805044	0.0561601	0	0.0539806	0	0.103469	0.14458	0.0120714	0.0105492	2.79e-05
TCONS_00002662	0.316392	0.479899	1.61657	2.94584	1.27378	1.37727	0.95526	2.02529	2.36884	1.77184	0.754765	0.957811	0.371282	0.806397	1.22006	1.47647	0.273743	0.923652	0.422855	1.40134	0	0	0	0	0	0	0	0	0	0	3.84064	0.802378	2.17822	0.951198	0.434093	3.4496	1.63267	1.09157	0.322945	0.644607	0.0235299	0.0308723	0.0746566	0.158149	0.655432	0.52494	0	0	0
TCONS_00002663	0	0.0824177	0	0.608125	0.274408	0.593299	1.15176	0.360276	0.871531	0	0.195074	0	0	0	0.172156	0.135452	0	0.163278	0	0.460739	0	0.0261649	0	0	0	0	0	0	0.356027	0.235892	2.02631	0.432895	0.880761	0.416319	0.449482	0	1.04455	0	0	0.117997	0	0	0	0.0170433	0.298781	0	0	0	0
TCONS_00002664	0	0	0	0	0	0	0	0	0	0	0	0	0	0	0	0	0	0.0173556	0	0	0	0	0	0	0	0	0	0	0	0	0	0	0	0	0	0	0	0	0	0	0	0	0	0	0	0.00146617	0	0	0
TCONS_00002665	0	0	0	0	0	0	0	0	0	0	0	0	0	0	0	0	0	0	0	0	0	0	0	0	0.0252117	0	0	0	0	0	0	0	0	0	0	0.268988	0.143776	0	0	0.229234	0	0.0208636	0	0	0	0	0	0	0
TCONS_00002666	0.344427	0.347135	1.83373	3.48491	1.67619	1.45863	1.57143	1.93921	3.06807	2.34153	0.344952	0.720983	0.59932	0.553065	1.26891	1.38439	0.396176	0.896192	0.671398	1.12672	0	0	0	0	0	0	0	0	0	0.151931	5.11317	1.21085	2.06998	0.359398	0.973881	3.62314	1.9175	1.25823	0.490667	0.751999	0.0688889	0.0487646	0.202623	0.138166	0.827277	0.247279	0	2.31e-05	0.0803043
TCONS_00002734	0	0.0718866	0.0777268	0.0516068	0.0843742	0.214268	0.0580978	0.134451	0.25169	2.14484	0.017207	0.0126013	0	0	0.0225489	0	0	0.0165207	0.0290375	0	0	0	0	0.0356647	0.0350442	0.0299939	0.0795327	0	0.466265	0	0.0718317	0	0	0	0	0	0.0189786	0	0.109504	0	0.413349	0.116039	0	0	0	0	0.0315493	0	0
TCONS_00002735	14.6629	20.5387	34.9816	37.3089	15.756	26.9932	11.31	25.3153	11.7368	44.1144	10.9573	26.5922	18.3927	16.7099	22.0892	20.5909	21.5571	46.1752	6.37295	30.7509	9.98111	26.2053	23.7021	58.2552	21.4658	57.8606	33.6764	53.9118	32.8588	60.8947	8.22947	18.958	30.3237	77.7532	16.2639	44.7125	21.6065	53.4348	22.0593	46.2964	21.3092	58.3096	41.7026	71.1849	10.1036	19.9941	29.2763	46.2797	41.341
TCONS_00002750	0	0	0	0	0	0	0	0	0	0	0	0	0	0	0	0	0	0	0	0	0	0	0	0	0	0	0	0	0	0	0	0	0	0	0	0	0	0	0	0	0	0	0	0	0	0	0	0	0
TCONS_00002753	0.843513	0.892858	1.34643	0.989803	0.866784	0.615061	0.639355	0.2456	0.661911	0.643261	1.11619	0.667273	0.434056	1.10181	0.942278	1.2252	0.869751	0.482631	1.50054	1.41319	0.466039	0.805588	0.451618	0.521121	0.203803	0.109568	0.791442	0.563917	0.391068	0.184019	0.252912	0.515219	0.826381	0.741177	1.11674	1.35464	1.45536	1.06383	0.655624	1.27555	1.31887	1.02447	1.46203	0.869579	0.674859	1.17683	0.366742	0.300024	0.940169
TCONS_00002760	9.22957	7.67412	7.25753	1.7925	8.20988	5.09267	1.05762	7.33865	13.5846	13.9531	4.19725	5.49417	6.11436	3.19504	7.00173	1.7916	4.88375	0.846213	3.75508	4.67725	3.59738	10.7791	23.2104	15.5672	12.0767	8.98862	9.7553	1.09063	0.637608	0	2.40959	10.4938	4.39699	6.47315	4.46817	1.17674	8.87107	9.81525	2.08181	1.66639	22.0417	7.14009	15.6764	20.0275	4.34232	12.8393	9.14491	5.34144	17.7257
TCONS_00002761	1.83018	0.976031	0.810873	0.50052	1.18859	0.890653	2.4406	1.56485	7.28655	7.45191	0.700097	0.610854	1.24289	1.19663	1.12883	0.448643	1.21794	0.320322	2.96376	4.11482	4.04787	2.49512	1.97753	2.07521	1.43442	1.74529	9.33925	2.3288	2.52153	0.977069	2.23806	1.24346	11.2881	18.6929	1.89936	0.464038	0.980229	0.973879	3.40817	2.13874	2.82833	6.9401	11.6725	8.003	2.63943	1.61998	2.62759	1.59301	2.30083
TCONS_00002763	0.472043	0.532418	0.57463	1.07441	0.279022	0.485845	0.686353	1.40865	1.88059	1.58406	0.155354	0.41582	0.461214	0.217583	1.27334	0	0.00188668	0.174733	0	0.396093	0	0	0	0	0	0	0	0	1.16338	0	1.09885	0	0.772477	0.536678	0.289765	1.10762	0.281371	0	0.35022	0.775554	0.227676	0.397844	0	0.0039396	0.306511	0.126242	0	0.108622	0.536109
TCONS_00002770	0	0	0	0	0.201982	0.205932	0.505118	0.548441	2.61911	1.42136	0	0.0323959	0.10854	0	0.207983	0.367097	0.0641377	0	0	0	0.400319	0	0	0	0	0	0	0	0	0.406604	0.038888	0	0	0.536676	0	0	0.0505341	0	0.710225	0.566055	0.770838	1.85593	1.9932	0.328672	0	0	0.000158532	0	0
TCONS_00002823	0.0805667	1.41762	0.575034	0	5.08113	3.46508	0	3.73331	2.03433	0	0.0017875	3.93549	2.02488	1.46647	0.657308	5.96935	0.175727	2.52395	0.000606308	0.00685585	0	0.751116	0.629529	0	0.612248	0.124907	0.330971	0.11571	0	0	0.169269	0.0523625	0	1.92798	0.000614401	0.964901	0.515094	1.32529	1.54898	2.85003	2.58149	0	0	0	1.09247	1.23554	2.18982	0	1.16668
TCONS_00002827	3.62115	0.674616	4.17059	4.83983	1.3519	0	2.49911	1.82093	5.23891	6.42231	3.13326	0.00140396	0.0214733	0.870935	4.73315	0.0944656	3.19571	0.60371	4.78301	3.30704	0.40243	0	0	0	0	0	0	0	0	1.34202	4.95187	3.20729	6.78896	2.33832	2.95758	1.49106	2.30937	0	1.74875	0	0.00817935	4.95736	2.52347	2.96194	3.97257	2.45929	0	1.43733	0.197067
TCONS_00002927	0	0	0.0046296	0	0	0	0	0.352371	0.19303	1.49792	0	0.396264	0.12851	0	0.00352058	0.968093	0.00220801	0.471295	0.499874	0.641007	0.333281	0	0	0.105826	0	0	0	0	1.11682	0	2.46706	0	1.07261	3.07444	0	0.251752	0.0446587	0	0	0	0	0	0	0	0	0	0	0	0
TCONS_00002930	0.0455121	0	0	0	0.0774315	0	0	0.220917	0	0	0	0	2.65e-05	0	0.0883988	0	0	0.204691	0	0	0	0	0	0	1.27e-05	0	0	0	0	0	0.311043	0	0	0.808367	0	0	0.0775146	0	0	0	0	0.0816898	0	0	0.0903353	0	0.000541021	0	0
TCONS_00002936	0	0	0	0	0	0	0.0437634	0.451983	0.0699016	0.907083	0	0.0726164	0	0	0	0	2.21e-05	0.216178	0.246626	0.602374	0	0	0	0	0.0957642	3.12e-06	0	0.508166	0	0	0.764822	0.0451115	1.05082	0	0	0	0	0.670795	0.138045	0	0	0	0.0952943	0.248157	0	0.95048	0	1.82e-05	0.294107
TCONS_00002938	0.157337	0.384982	8.58e-05	0.410199	0.270485	0.652429	0.851366	0.357696	1.69235	1.19922	0	0.430394	0.152897	0.0693357	0.368463	0	0.000439139	0.946742	0	0	0.0319072	0.20443	0.00052934	0	0	0	0.00237043	0	0	0.00776575	2.7025	0.561478	2.80547	1.92778	0	0.793957	0.134585	0.719149	0.0155252	0	0	0.0190214	0	0	0	0	0	0.0614302	0
TCONS_00003022	0	1.66e-05	0.0343229	0.139298	0.156027	0.374115	0.190237	0.140856	0	0.0546107	0.239495	0.257446	0	1.85e-05	0.04985	6.47e-06	0.0643133	0.237753	0.0338928	0.127716	0.268373	0.199263	0.301001	0.182496	0.161985	0.273942	0.409122	0.697215	0.322277	0.171849	0	0.078339	0.131789	0	0.452055	0.0577836	0.606885	0.372268	1.32e-05	0.26029	0.00013213	0	0	0.0541378	0.0050301	0	0	0.250927	0.0557571
TCONS_00003146	1.03971	0.85068	0.956067	0.962842	1.36944	0.338025	0.38089	0.635676	0.817872	0.558178	0.883276	0.885348	1.66781	0.95661	1.4771	1.1438	1.10821	0.716647	2.30963	2.10029	0.511447	0.320252	0	0	0.0743827	0.133069	0.0876068	0.338114	0	0.653503	1.76188	1.05568	0.650909	0.914065	1.12776	0.633029	0.688022	0.478613	0.358236	0.828994	1.12804	0.689054	0.283065	0.526431	1.9179	1.97949	0.254877	0.853395	0.324318
TCONS_00003164	0.722781	0.616652	1.02099	0.674202	0.808869	0.501637	0.380932	0.641396	0.566655	0.580426	0.632174	0.890366	1.04784	0.680068	1.14026	0.633434	0.637643	0.628318	0.919911	0.546801	0.517513	0.155572	0.129948	0.247837	0.161012	0.27546	0.553811	0.183643	0.518281	1.44295	0.982787	0.349721	0.831388	0.736554	0.598411	0.530209	0.437753	0.301383	0.48222	0.547368	0.276796	0.339846	0.310747	0.425318	0.323977	0.51198	0.339019	0.186848	0.191645
TCONS_00003176	0.0428417	0.224325	0.772155	0.177608	1.14e-06	0	0	1.11e-06	0.0948621	0.0416306	0.41166	0.0813928	0.131763	0.224795	0.504696	0.0740458	0.274963	0	0.44232	0.160978	0.198898	0.176456	0.332179	0.814755	0.218947	1.23e-06	0.515865	0.240587	4.30313	4.2847	3.57821	1.83471	2.14013	0.977436	0.211469	0.154308	0.260048	0.137534	0.141289	0	0.16029	0.0645294	0.386988	0.121575	0.336462	0.341295	0.106816	0.240247	0.123576
TCONS_00003177	0.226134	2.21e-05	2.5e-05	0.266076	0.0597829	0.134121	0.303697	0.0589102	2.31e-06	0	2.48e-05	0.138839	0.000315873	0.0117134	0	0.0779352	6.93e-06	0.180887	0.000233683	0.330217	0.2974	0.0650387	0.000437106	0.0336311	0	0.0657029	0.474525	0.0455675	0	1.16821	0	0.89746	0.000401433	0.797852	1.32e-05	0.316535	0.210993	0.0762703	0	0.241551	0.119792	0.187869	0.174402	0.0732943	0.32012	3.95e-05	0.0880837	6.36e-05	0.110444
TCONS_00003245	0	0	0	0	0	0	0	0	2.59271	7.68417	0	0	0	0	0.0588534	0	0	0	0	0	0	0	0	0	0	0	6.05e-06	0.0875942	0	0	0	0	0	0	0	0	0	0	0	0	0	0	0	0	0	0	0	0	0.0967239
TCONS_00003246	0	0	0	0	0	0	0	0	0.873644	1.38616	0	0	0	0	4.58e-06	0	0	0	0	0	0	0	0	0	0	0	0.139319	3.94e-06	0	0	0	0	0	0	0	0	0	0	0	0	0	0	0	0	0	0	0	0	4.07e-06
TCONS_00003291	15.6	9.71612	13.3226	10.2741	12.7228	11.5541	11.9753	9.08383	20.5593	27.7312	13.5615	12.4231	15.7817	11.3175	9.34589	8.69645	11.2123	14.2772	11.5928	9.98846	13.1896	10.3822	12.7075	10.0249	15.6228	14.6935	16.4374	17.6509	2.64758	4.77042	4.96738	9.85062	5.51887	7.71492	11.3566	10.3292	11.8422	12.1635	12.5939	16.1762	14.3229	13.5579	13.9298	11.3698	9.14754	8.7611	11.341	10.0152	12.014
TCONS_00003292	0.00353919	0.727859	0.00013596	0.608887	0.66075	0.147343	0.000284072	0.311883	0.0029606	0.0423029	0.0106433	0.0172707	0.0239852	0.537737	0.0114939	0.365422	0.0069334	0.11537	0.00558409	0.14593	0.00156037	0.689411	0.808189	0.123906	0.00275802	0.000877719	0.00248741	0.0903944	5.57e-05	0.0552047	0.00166649	0.658224	0.000866159	0.687167	0.00158271	0.0786597	0.00234302	0.57797	0.00453618	0.0878376	0.0016823	0.164392	0.000504927	0.362942	0.00206141	0.0775515	0.00306623	0	1.39558
TCONS_00003293	0	0	0	0.372513	0.252275	0	0	0	0	0.552357	0	0.242975	0	0.000114822	0.166695	0	0.0961429	0	0.222792	0.269002	0	0	0	0	0	0	0	0.269408	0	0	0	0	0	0	0	0	0	0	0	0	0	0	0	0	0	0	0	0.248428	0
TCONS_00003401	0	0.0373943	0	0	0	0	0	0	0.182812	2.55649	0	0	0	0	0	0	0	0	0	0	0	0	0	0	0	0	0	0	0	0	0	0	0	0	0	0	0	1.39e-05	0	0	0	0	0	0	0	0	0	0	0
TCONS_00003470	1.2911	0.727491	1.63135	1.38483	0.830496	0.808449	0.161917	0.00738628	1.14272	0.977354	0.000682676	0.00938654	0.864274	0.00935136	0.00130484	0.0783925	0.00250359	0.000290611	0.00133225	0.0173258	0.000615597	0.370677	0.448826	0.00510201	0.520306	0.50427	0.686668	0.524482	0.000634482	0.298458	0.787233	0.00917989	0.0173502	0.527395	0.000787095	1.02568	0.415148	1.00244	0.440401	0.541959	0.00505748	0.543082	0.457095	0.0635167	0.00172011	0.416345	1.1844	0.430181	0.614318
TCONS_00003471	0.0148715	0.723437	0.0120355	0.00122261	0.0209197	0.230457	0.734955	0.923811	0.0286392	0.0340933	0.736284	0.496233	0.0226894	0.702741	1.01344	0.832016	1.3534	0.83146	1.41013	1.63256	1.20169	0.368255	0.444224	0.528154	0.193466	0.0404875	0.00620496	0.0173862	0.266092	0.0197896	0.00619733	0.313731	1.05974	0.751895	0.780389	0.201905	0.410319	0.186668	0.4336	0.0385507	0.845826	0.265616	0.00939008	0.561139	1.4996	0.524147	0.0107041	0.427794	0.0254365
TCONS_00003474	0	0	0.046333	0	0	0	0	0	1.54667	0.862676	0.047898	0	0	0	0	0	0	0	0	0	0	0	0	0.160176	0	0.0907053	0.0251067	0	0	0	0	0	0	0	0	0	0	0	7.92e-05	0	0.00160632	0.463642	0	0	0	0	0	0	0
TCONS_00003481	0	0	0	0	0	0	0	0	6.70986	10.9909	0	0	0	1.65e-05	0	0	0	0.00010376	0	0	0	1.43e-05	0	0	3.69e-05	0	0	0	0	0	0	0	0	0	0	0	0	0	0	0	0	0	0	0	0	0	0	0	0
TCONS_00003482	0	0	0	0	0	0	0	0	5.31128	1.40309	0	0	0	0.190576	0.492029	0	0	0.229448	0.964789	0	0	0.510954	0	0	0.369143	0	0	0	0	0	0	0	0	0	0	0	0	0	0	0	0.543245	0	0	0	0	0	0	0.856358	0
TCONS_00003485	0	0.108457	0	0	0.0849073	0	0	0	5.12977	2.67121	0.0525871	0	0	0	0	0	0	0	0	0	0	0	0	0	0	0	0	0	0.322977	0.253822	0	0.129398	0	0	0	0	0	0.0502938	0.435103	0.158131	0	0.177499	0.163746	0	7.46e-05	0	0	0	0
TCONS_00003486	0	0.000350508	0	0	0.00036052	0	0	0	1.04945	1.45554	0.000513653	0	0	0	0	0	0	0	0	0	0	0	0	0	0	0	0	0	0.00147242	0.000352512	0	0	0	0	0	0	0	0.000361784	0	0.000358112	0	0.000538508	0.000369747	0	0.0888524	0	0	0	0
TCONS_00003487	2.07458	1.77327	3.03572	2.40938	2.606	2.30408	2.1852	2.35264	3.3008	2.37275	2.03348	2.40402	1.53667	1.24598	2.89244	1.8725	1.53836	1.63918	2.30651	2.62174	0.989257	0.640287	0.269787	0.487077	0.594925	0.373227	0.465552	0.424863	0.60521	1.60531	2.69587	2.02594	2.0852	1.67125	2.28504	2.18677	2.43305	1.99155	1.97117	1.64376	2.43907	3.03034	2.6482	2.05687	2.46536	2.34265	1.39927	1.48803	1.10939
TCONS_00003545	0.415848	0.435542	0.670023	0.698551	0.41681	0.542485	0.472455	0.511727	0.725973	0.613268	0.833623	0.80116	0.674556	0.645098	1.14523	0.665697	0.551062	0.527298	0.312349	0.50581	0.29432	0.133496	0	0.0752269	0.166999	0.209127	0.158066	0.19347	0	0	0.892416	0.332971	1.2334	0.78383	0.535089	0.666764	0.785377	0.379264	0.131664	0.286593	0.338283	0.307181	0.502004	0.367739	0.391097	0.432948	0.332726	0.246732	0.334376
TCONS_00003554	2.75308	2.72118	3.29087	2.48064	2.61897	2.13657	2.73467	3.10773	1.60565	1.74769	3.9755	2.80711	3.70492	4.97372	5.06214	3.58126	4.26349	4.77851	4.75247	5.09863	3.0781	5.08953	5.4495	2.14423	3.05538	3.48409	2.61988	3.23506	5.61596	3.74442	1.80669	3.16794	4.49899	4.37465	3.68855	5.20243	3.56834	3.76047	2.18138	2.04038	2.39505	2.92938	3.76214	3.53337	5.79474	5.91631	3.62688	4.11498	4.10053
TCONS_00003692	13.4668	14.443	10.8239	12.2322	21.6741	28.3606	20.5642	12.4357	17.9532	26.3733	9.55673	10.2144	10.896	9.68339	9.47022	13.807	11.9289	10.614	23.461	27.766	17.1993	15.5783	16.2261	23.9807	21.0859	24.9913	11.2701	13.2608	28.0562	45.5452	24.093	21.5239	28.8268	43.2625	21.0501	38.9947	28.2549	42.1989	19.3264	27.8978	24.4473	35.0463	43.4349	43.962	19.4115	20.6944	29.055	31.9163	28.26
TCONS_00003753	0	0	0	0	0	0	0	0	0.144234	0.0745283	0	0	0	0	0	0	0	0	0	0	0	0	0	0	0	0	0	0	0	0.234525	0	0	0	0	0	0	0.0406981	0	0.911174	1.02672	1.46117	2.70134	0.584529	1.18213	0	0	0	0	0
TCONS_00003772	5.4378	3.08973	26.7381	15.495	8.03818	14.3184	9.61554	8.49898	19.5759	23.6765	5.95194	6.21066	8.30412	3.29287	4.24313	5.117	7.04373	8.55947	6.50094	6.78339	8.39844	7.55011	6.54156	7.88961	6.74173	7.20402	8.67521	9.97397	27.8795	20.3775	6.78184	5.18665	4.14593	1.92363	8.07131	11.7949	9.02767	12.3135	9.17042	7.43416	6.20064	6.35687	7.10489	6.62018	6.14203	6.93816	6.73596	5.84005	6.53741
TCONS_00003886	0.472529	0.411602	1.8367	1.1925	2.09126	1.69674	1.69219	1.93188	2.71511	1.09454	0.496505	0.423593	0.428611	0.500069	0.906307	0.711991	0.933312	1.02677	1.14239	1.81326	0.561956	0.190784	0.101784	0.240869	0.13138	0.106816	0.171172	0.14891	0.259319	0.0669059	1.18885	0.912209	1.3225	1.13315	0.420366	0.429737	1.59285	1.15374	1.25848	1.00499	0.901129	1.14139	1.93565	3.05342	1.17507	1.08845	1.67318	0.814071	1.14021
TCONS_00003923	0	0	0	0	0	0	0	0	0	0.155067	0	0	2.67e-05	0	0	0	0	0	0	0	0	0	6.49e-05	0	0	0	0	0	0	0	0	0	0	0	0	0	0	0	0	0	0	0	0	0	0	0	0	0	0
TCONS_00003924	0	0	0	0	0	0	0	0.11814	0	0	0	0	0.0282458	0	8.45e-05	0.00254784	0	0	0	0	0	0	0.119738	0	0	0	0	0	0	0	0	0	0	0	0	0	0	0	0	0	0	0	0	0	0	0	0	0	0
TCONS_00003925	0	0	0	0	0	0	0	0	0	0	0	0	0	0	0	0	0	0	0	0	0	0	0	0	0	0	0	0	0	0	0	0	0	0	0	0	0	0	0	0	0	0	0	0	0	0	0	0	0
TCONS_00004050	4.14373	2.88927	4.52211	5.30469	2.95587	3.20575	2.12016	2.12702	2.54656	2.22766	3.60948	4.2368	3.48493	3.92197	2.99081	2.42944	3.44707	4.37625	5.14979	5.92905	6.27079	4.0494	5.91203	6.74813	7.00751	6.41488	5.62769	8.20567	0	0.318644	1.54231	3.23509	3.38112	2.98869	3.60137	2.19978	3.9193	3.88321	2.5218	4.64973	4.589	3.97171	5.01753	4.12667	3.96029	4.80587	6.20484	5.66288	5.71329
TCONS_00004051	1.57837	3.74884	1.75135	3.10566	1.69254	1.87347	1.24269	1.88378	1.38117	2.3143	2.56623	1.59863	1.67281	3.65357	1.96234	3.74806	3.42022	4.24482	5.48639	5.98498	2.95705	7.34393	4.4014	7.50175	4.66582	9.36673	6.22453	6.6114	1.49161	1.61756	0.000127817	3.21075	1.90889	1.14098	1.02031	2.23409	2.57269	4.36292	2.31593	3.1299	0.0489478	4.91556	0.190274	2.12432	2.90945	4.02613	2.51737	4.47573	0.871806
TCONS_00004052	0.527369	0.738196	0.000799357	0.000167279	0.977246	2.04221	0.000298384	0	0.0964833	0.00278828	0.00318139	1.45036	0.499443	0.00310851	0.191009	1.22346	0.000107488	0.342902	0.113481	0.00145955	2.56188	0.00048573	0.833459	0.000492465	1.01158	0.000336854	0.000172858	2.02331	4.69e-05	0.00417379	0.859268	0.00489949	9.7e-05	0.115153	0.834328	2.40908	0.0105273	1.0007	1.41747	0.000791432	3.58994	0.529827	1.96713	2.38533	0.933661	1.97205	1.99313	2.72276	4.26814
TCONS_00004084	6.44732	9.2738	1.57444	2.41375	5.67825	8.71019	5.01559	4.7624	0.741943	2.43355	3.37371	8.0249	7.09838	7.61061	3.74534	9.94803	3.39431	2.79684	9.36904	5.70672	8.13147	8.87278	2.85733	8.27113	3.35577	7.46985	4.58578	8.13701	21.6137	29.6637	5.90246	12.67	3.76255	5.239	6.25051	7.42008	6.50641	9.94162	5.01605	2.67311	4.13823	3.99083	3.38496	1.57258	9.99796	7.62603	6.87161	10.3355	3.33879
TCONS_00004222	0.954621	0	7.42658	0	1.46491	1.0518	0	0	5.86155	2.05103	2.61898	0	1.58264	0	1.08765	0	0.429817	0	3.41148	6.71284	7.38749	1.01628	1.09716	0	0	0	2.81917	0	0.827751	0	0.042742	0	0	0	0	7.86279	5.05832	7.0493	1.07584	0	2.81183	0.121254	1.4174	0	64.1357	9.32664	23.725	7.14101	14.2655
TCONS_00004240	10.7381	27.5561	8.66252	33.2256	9.10855	38.0633	10.9764	16.1935	0.0147674	2.84897	12.9897	36.1153	17.4401	52.0245	13.9537	44.4343	17.9578	37.4871	18.9836	45.1787	32.9464	27.7074	8.38545	17.5981	11.9666	24.4792	4.0058	11.2453	66.9607	145.842	41.7935	36.9279	23.1467	37.3475	9.9543	27.2682	10.2953	24.1112	0.866946	6.2781	3.62926	7.99929	6.0367	7.49899	19.5568	32.2662	16.9993	43.3093	18.6206
TCONS_00004242	90.4467	104.43	75.4495	82.8669	79.8242	89.9187	62.8868	68.069	30.338	28.1562	104.086	102.498	98.9079	114.308	76.6504	98.9887	74.1046	77.6972	74.5766	81.5484	53.2	66.3204	69.4085	77.9938	51.5533	67.7945	51.8094	75.744	569.796	686.09	238.521	157.453	110.594	156.728	62.251	98.5919	49.136	76.6522	49.0243	64.5522	72.9761	74.0652	54.304	44.0694	74.9636	65.5576	47.7757	61.4001	56.161
TCONS_00004509	80.1713	133.781	95.2833	118.351	117.472	142.594	157.109	128.242	192.49	173.101	104.217	85.6648	88.3139	116.327	102.937	130.663	135.428	94.2933	164.167	186.956	212.483	215.743	240.072	221.775	212.85	220.535	203.1	143.738	620.386	803.201	409.858	278.76	215.483	177.084	128.223	162.911	158.135	224.298	166.254	161.503	161.552	179.895	133.734	122.725	195.92	156.668	180.274	213.474	204.713
TCONS_00004577	0.14952	0.366239	0	0.0821677	0	0	0	0	0.271066	0	0.35559	0.240673	0.255614	0.349233	0.481214	0.736513	1.69519	1.31464	0.606888	0.317886	0.50237	0	0.28028	0	0	0.286514	0	0	0.27966	1.9248	0.364501	0.571569	0.194808	0.323023	0.34594	0.228536	0.19172	0.255802	0.175602	0.351105	0	0.12317	0.532677	0	0.971779	1.21574	0.375282	0.392274	0.0911501
TCONS_00004610	0	0	0	0.00137292	0	0	0	0.124397	0	0.295473	0	0	0	0	0	0	0.139536	0	0	0	0	3.86e-05	0.000808252	0.249098	0.575113	0.293164	0.11737	0.31283	0	1.85e-05	0.00656176	0	0	0.171397	0	0	0	0	0	0.367574	0.235793	0	0	0	0	0	0.166698	7.77e-05	0.372024
TCONS_00004611	1.45776	1.46564	1.98678	1.3954	1.72055	1.84693	3.06967	2.61885	5.19333	3.80462	1.35952	1.38902	1.04713	0.698791	1.80599	1.53988	0.880549	1.15098	1.50607	2.051	0.619072	0.344078	0.167933	0.108008	0.134388	0.189611	0.313739	0.116798	0.11752	0.419194	0.865907	0.773561	1.23676	0.790896	0.902146	1.04522	1.48149	1.39973	1.26047	0.917967	2.172	2.1527	1.64383	2.27805	2.12688	2.18438	1.13486	1.06788	1.33999
TCONS_00004690	0	0	0	0	0	0	0	0	2.57908	0.813029	0	0	0	0	0	0	0.0392298	0	0	0	0	0	0	0	0	0	0	0	0	0	0	0	0	0	0	0	0	0	0	0	0	0	0	0	0	0	0	0	0
TCONS_00004811	22.8222	29.529	45.0522	38.2422	29.0735	55.2072	21.3332	19.82	7.76506	10.846	35.8819	40.2856	29.5351	32.1011	22.0866	41.9766	22.8823	27.6402	26.6333	30.7601	20.6107	32.9554	21.2013	50.451	23.5439	30.2799	36.5704	55.1118	153.915	221.143	53.3376	38.8529	14.9909	18.0449	20.9794	34.5401	25.6321	37.4008	9.72717	14.3833	10.9331	14.2475	12.5502	11.3479	19.762	31.4471	31.7963	43.3884	17.2215
TCONS_00004854	2.28467	1.7688	2.39734	2.0138	2.89129	1.83073	1.69324	1.93794	1.24171	0.925906	2.57419	2.21179	3.58416	2.79585	1.92725	1.63139	2.01028	1.81431	2.89541	3.86121	1.48566	1.43032	0.328591	1.03737	1.24291	1.61062	1.50573	1.6907	4.03576	5.55427	2.69384	1.8341	1.84201	1.56122	2.32345	1.84223	2.42958	3.24233	0.895945	0.914964	0.663216	1.11928	2.4559	1.11282	2.17373	2.10222	2.68452	2.01062	1.2632
TCONS_00004913	0	0	0	0	0	0	0	0.227195	0	0	0.134447	0.106426	0.120144	0.347468	0	0	0.101392	0	0.251907	0	0	0	0	0	0	0	0	0	1.01448	0	0.608906	2.81632	1.4734	0	0	0	0	0	0	0	0.834051	0	0	0	0	0	0	0	0
TCONS_00004933	0.694117	0.498107	1.6355	2.42332	3.14581	1.28602	0.879013	2.22208	2.58015	3.16641	0	0	0	0	0	0	0.0558765	0	0	0	0	0	0	0	0	0	0	0	0	0	0	0	0	0	0.0753212	0	0	0	0	0	0	0	0	0	0	0	0	0	0
TCONS_00004934	0.428806	0.731931	2.93032	4.00379	4.50459	2.59382	2.63359	5.15762	9.64805	6.1024	0	0.0494103	0	0	4.52e-06	0	0	0.0959812	0	0	0	0	0	0	0	0	0	0	0	0	0	0	0	0	0.0627603	0	0	0	0	0	0	0	0.165827	0	0	0	0	0	0
TCONS_00004947	0.504126	0.000690009	0	0	0	0	0	0	0	0	0	0	0	0.0928716	0.339779	0	0	0.000140259	0.000425603	0	0	0.601528	0	0	0	0	0.547966	0	0	0	0	0	0	0	0	0	0	0	0.0285952	0	0	0.00145407	0	0	0.167315	0	0.65476	0	0
TCONS_00004948	0.00120868	0.215411	0	0.636365	0	0	0	0	0	0.208923	0.643063	0.184326	0	0.184419	0	0	0	0.984201	0	0.257588	0.786718	0.682541	2.98433	2.55937	4.21222	2.75229	1.03684	0	0	0	0.741313	0.000954273	0	0	0	0	0	0	0	0	0	1.52056	0	0	0.875689	0.000617014	0.879864	0	2.81741
TCONS_00004950	0	0.000324936	0	0	0	0.000244275	0	0	0	0	0.253118	0.000989211	0	0.229074	0	0	0	0.000121864	1.72602	0.506999	0.00727476	0	0.0886406	0	0	0.451877	0.472075	0	0.581321	0.293966	0	1.07848	0	0	0	0	0	0	0.577436	0.00442167	0.00243149	0	0	0	0.571606	0.411913	0	3.27391	0.837633
TCONS_00004952	0	0.185184	0	0	1.03564	0	0.0101291	0	0	0	0	0	0	0.293862	0.583095	0	0	0.0925446	0	0.0304085	0	0	0	6.05e-05	6.63e-05	5.1e-05	0	1.91797	0	0.000144302	0	0.0305977	0	0.408509	0	0	0	0.2734	0.938744	0.527348	0	0.666743	0	0	0	0.00146285	0.33899	0	0
TCONS_00004953	0.327038	0.370638	0	0.810235	0	0	1.06001	0.494819	0	0	0	1.0477	0.170659	0	0	0.190532	0.102186	0	0.849996	0	0	0	0	0	0	0	0	0	0	0	0	0	0	0	0.185901	0	0	0	0	0	0	0.904363	0.775558	1.15659	0	0	0	0	0
TCONS_00004954	0.607137	0.439639	0	0.380892	0	0.365527	0.927403	0.343034	0.759507	1.08083	0	0.186646	0.11341	0.713964	0.177345	0.151492	0.624333	0.506325	0.666439	0.906609	1.08665	0.168277	0.267407	0	0.194096	0	0	0.216571	0	0	0	0	0.00271307	0	0.139765	0.888779	0.765078	1.05297	0.364685	0	0.331636	2.07742	1.03387	2.38499	0.862186	1.79191	0.000517771	0	0.541952
TCONS_00004958	1.38491	0.00251297	1.34117	0.00251989	1.91947	2.59487	2.31449	0.00251685	5.5639	6.39192	2.57048	1.76953	1.99721	2.17682	1.77358	0.892465	2.18526	2.13631	5.05091	7.47579	4.73642	4.66287	8.94289	4.98606	5.08151	6.92225	0.00229044	7.85222	0.00325068	0.00249811	0.00201913	1.83354	2.46945	0	0.00385615	0.00251808	2.30935	1.71221	2.49105	3.56928	3.015	2.64386	3.24752	4.33049	4.70997	5.40672	5.9726	7.6207	9.05414
TCONS_00004959	0.292114	0	1.35611	0	0	0	0.887065	0.308149	0	0	0	0.103169	0.681935	0.686409	0	0	0.239103	0	0	0	0.000437784	0	0	8.3e-05	2.67469	1.83365	2.28193	0	1.78737	0	0	0.241678	0.000928202	0.730875	0.509545	0	0.800119	1.96111	0.273205	0.489296	0.988551	1.54497	0.612551	0.886802	1.73588	0	1.70104	1.00316	1.99381
TCONS_00004960	0.000244886	2.19296	0.000449909	0.590126	0.375772	0.000598718	0.000199219	3.33789	0.000159597	0.469312	0.000155314	0.138641	0.000552682	0.00683054	0.000146361	6.91e-05	6.83e-05	0.00238136	0.000117142	0	0	0.000113075	0.000189329	0	1.64002	0.000113648	2.51764	0.00019723	1.31492	2.896	2.27457	0	0	0	0.355879	1.32188	0.00119508	9.18e-05	7.75e-05	6.89e-05	0.00388945	0.000156324	0.664763	0.000739466	0.000132551	0.529351	0.000125421	0.000132774	0.000232653
TCONS_00004961	0.331328	0.183532	0.821433	0.452856	0.177867	0.278621	0.973348	1.26945	1.24806	0.99656	0.680488	0.598725	0.404909	0.228271	0.379902	0.914648	0.314742	0.406784	2.30862	0.687818	0.230481	0.358567	0	0	0	0	0.328198	0.284064	0	0	1.72024	1.04691	0	2.31554	0.476816	0.427624	0.579087	0	1.04516	0.294924	1.96804	0.595391	0	0.41629	1.80635	2.32917	1.31909	0.72346	1.91058
TCONS_00004964	0	0	0	0	0	0	0	0	0.000298607	0	0	0	0	0	0	0	1.12174	0.285214	3.32e-05	2.39e-05	3.39707	2.92713	13.4887	25.4497	32.581	15.0077	124.431	52.4797	0	0	1.0235	0	2.46e-05	2.29e-05	0.51907	2.14e-05	0.925418	1.55519	29.3639	13.5318	77.6363	51.9093	112.059	109.695	1.76e-05	0.326085	4.40298	4.62399	12.1934
TCONS_00004965	0	0	0	0	0	0	0	0	0.488676	0.688856	0	0	0	0	0	0	0.274712	0.062935	0.319487	0.335597	0.00586924	3.56178	1.31108	16.8496	6.46706	10.4303	43.4311	27.6119	1.35713	2.98058	0.00873912	1.72418	0.715995	0.272811	0.911633	0.579067	1.21733	0	15.2673	22.3752	42.8188	56.0508	52.0472	106.742	1.04553	0	0.686689	2.60192	8.93029
TCONS_00004973	4.13873	5.4236	2.21754	2.0932	1.56794	0.828237	3.02572	1.48148	1.07834	0.543156	2.57151	2.48969	3.96835	7.90689	7.81391	10.0344	23.2628	10.6172	18.825	8.3969	15.9369	17.6029	46.409	27.4785	43.0926	35.0518	28.1316	17.4426	0.449716	0	0	0	0	0.153373	6.60144	5.46572	2.12888	1.70353	0.910538	0.772803	0.344803	0.0296282	0.0974961	0.205831	16.9829	11.4822	4.93755	5.21445	9.24783
TCONS_00005105	1.21814	0.555463	3.63959	2.586	1.81744	1.92478	1.29117	1.82838	4.59056	2.38233	1.1145	1.11915	0.703659	0.53486	1.05737	1.47016	1.12386	1.35295	1.68919	1.18774	0.432877	0.307308	0	0	0	0.139506	0.119772	0.110724	0.139884	0	0.890473	0.596683	0.916584	0.697657	0.643813	0.660083	0.306748	0.404362	0.70676	0.326991	1.115	1.45805	0.779959	0.614637	1.05837	1.75337	1.89354	0.744465	1.12999
TCONS_00005108	0.936572	1.27075	1.4657	1.31089	0.847628	0.483126	0.136211	0	2.67364	0	1.46485	1.43264	2.28048	0.703608	1.19484	0.657479	0.725562	0.50404	1.13735	1.81413	0.652788	0.0218802	0.201228	0	0	0	0.0153422	0.177757	0	0	3.37443	1.83366	3.81966	0.975304	0.578834	0	0.463252	0.778275	0.424829	0.300331	1.02615	1.20265	0.0972961	0.00496058	0.846506	0.99869	0.243113	0.794911	0
TCONS_00005187	9.79e-05	1.44578	0.822073	0.187375	1.27385	0.21728	0.155854	0	0.263421	0.244562	0.000129834	0	0.0694467	0.160977	0.466853	0.183301	0	0.106944	0.00967773	0.000425335	3.75e-05	0	0	0	0	1.26e-05	0	6.29e-05	0	0.543084	0	0.177797	0	6.38e-05	8.14e-05	0	0.501266	0	0.697021	0.000147006	0	0.000228184	0.282654	0.478469	0	0.202157	0	0	0.000238307
TCONS_00005188	2.44794	3.31205	1.55101	1.2392	1.35646	0.974798	1.35507	0.0173197	0.736323	1.19093	2.10431	1.55249	1.06002	1.07059	2.27609	0.967219	0.81943	1.42081	1.6653	1.5209	0.364032	0.230975	0	0	0.00485579	0.00445365	0.209368	0.226103	0	0	0.968475	0.800483	2.57869	2.04568	0.793626	0.567926	0.32717	0.762198	0.321033	0.28111	0.755647	1.15919	1.19663	1.05055	0.00672979	0.715718	0.646547	0.504911	0.136033
TCONS_00005191	1.18632	0.36221	0.000446973	0.637544	0.00618859	0.012968	0.00691915	1.01555	0.000308429	0.0470305	0.586084	0.042002	0.176381	0.18445	0.00147751	0.373359	0.000352208	0.0867736	0.0281373	0.128329	3.25e-05	0.00100155	0	0	0.0737866	0.0115805	0.0265527	0	0	0	0.000423442	0.00949291	0.0509552	0	0	0.000282702	0.00332773	0	0.00951928	0	0.000138314	0.000112547	0.000878335	0.000245636	1.00992	0.000532759	0	0.000979854	7.04e-05
TCONS_00005410	0	0	0	0	0	0	0	0	0	0	0	0	0	0	0	0	2.64e-05	0	0	0	8.08e-05	0.0247814	0	0.0813809	0.415606	0	0.202569	0	0	0	0	0.481275	1.58186	0	0	0	0	0	0.110851	0	1.24071	0	0	0.000116506	0	0	0.0346566	0	0.204824
TCONS_00005411	0	0	0	0	0	0	0	0	0	0	0	0	0	0	0	0	0	0	0	0	0	0	0	0	0	0	0	0	0	0	0	0	0	0	0	0	0	0	0	0	0	0	0	0	0	0	0	0	0
TCONS_00005412	0	0	0	0	0	0	0	0	0	0	0	0	0	0	0	0	0	0	0	0	0	0	0	0.318579	2.74e-05	0	0	0	0	0	0	0	0	0	0	0	0	0	0	0	0	0	0	0	0	0	0	0	0
TCONS_00005413	0	0	0	0	0	0	0	0	0	0	0	0	0	0	0	0	0	0	0	0	0	0	0	0	0	0	0	0	0	0	0	0	0	0	0	0	0	0	0	0	0	0	0	0	0	0	0	0	0
TCONS_00005414	1.61056	1.81454	5.31987	1.86389	7.33399	6.95169	3.89477	3.67335	7.17237	7.71308	1.43684	2.51273	0.969393	1.81193	1.99431	3.32175	1.62827	1.91474	2.8434	4.24332	1.46786	2.1244	1.90488	1.12402	1.48809	1.34757	1.23527	1.24128	0	0.682322	2.53976	1.70503	0.887698	2.81524	2.00022	1.41778	2.58411	2.10442	3.14118	2.7795	2.67257	4.41393	4.85857	4.72656	1.63753	2.71273	2.18383	2.0438	2.09382
TCONS_00005415	0.267317	0.300906	2.40144	0.829972	2.19716	1.8978	0.953699	1.37757	2.27594	2.3317	0.119712	0.225288	0.232203	0.515703	0.629581	0.395206	0.25985	0.39287	0.492577	0.597203	0.229661	0.110473	0	0.0696805	0.0401156	0	0	0	0	0	0.673266	0.583591	0.367898	0.765091	0.389045	0.307576	0.439806	0.236495	0.552681	0.502877	0.664603	0.988739	0.237104	0.602257	0.651965	0.312126	0.0818976	0.378124	0.0829717
TCONS_00005416	0	0	0	0	0	0	0	0	0	0	0	0	0	2.44e-05	0	0	0	0	0	0	0	0	0	0	0	0	0	0	0	0	0	0	0	0	0	0	0	0	0	0	0	0	0	0	0	0	0	0	0
TCONS_00005417	0	0	0	0	0	0	0	0	0	0	0	0	0	0	0	0	0	0	0	0	0	0	0	0	0	0	0	0	0	0	0	0	0	0	0	0	0	0	0	0	0	0	0	0	0.237128	0	0	0	0
TCONS_00005418	0	0	0	0	0	0	0	0	0	0	0	0	0	0	0	0	0	0	0	0	0	0.0696191	0	0	0	0	0	0	0	0	0	0	0	0	0	0	0	0	0	0	0	0	0.184254	0	0	0	0	0	0
TCONS_00005419	5.7e-05	0	0	0	0	0	0	0	0.245973	0	0	0	0	0	0	0	0	0	0	6.46e-05	0	0	0.00569232	0.0591524	0	0	0	0.275294	0	0	0	0	0	0.202441	0	0.000244011	0	0	0	0	0	0	0	0	0	0	0	0	0
TCONS_00005420	0	0	0	0	0	0	0	0	0	0	0.068015	0	0.12929	0	0.135386	0	0.0227522	0.0480315	0	0	0.000156453	0	0	0	0	0	0	0	0	0	4.22e-05	0	0	0	0	0	0.116188	0	0	0.00264459	0	0	0	0	0	0	0	0	0
TCONS_00005421	0	0	0	0	0	0	0	0	0.000712115	0	0	0	0	0	0	0	0	0	0	0	0	0	0	0	0	0	0	0	0	0	0.00298043	0	0	0.0435549	0	0	0	0	0	0	0	0	0	0	0	0	0	0	0
TCONS_00005422	0	0	0.103408	0	0	0	0	0	0	0	0	0	0	0	0	0	0	0	0	0	0	0	0.309771	0	0	0	0	0	0.0250538	0	0	0	0	0	0	0	0	0	0	0	0	0	0.170615	0	0	0	0	0	0
TCONS_00005423	0	0	0	0	0	0	0	0	0	0	0	0	7.77e-05	0	0	0	0	0	0	0	0	0	0	0	0	0	0	0	0.480171	0	0	0	0	0	0	0	0	0	0	0	0	0	0	0	0	0	0	0	0
TCONS_00005424	0	0	0	0	0	0	0.136211	0	0	0	0.00868648	0	5.42e-05	0	0	0	0.0557581	0.0190868	0	0	0.136044	0	0	0	0	0	0	0	5.92e-06	0	0	0	0.463768	0	0	0	0	0	0	0.231534	0	0	0	0	0	0	0	0	0
TCONS_00005425	0	0	0	0	0	0	0	0	0	0	0	0	0	0	0	0	0	0	0	0	0	0	0	0	0	0	0	0	3.46e-05	0	0	0	0	0	0	0	0	0	0	0	0	0	0	0	0	0	0	0	0
TCONS_00005426	0.702206	0.286536	2.07196	0.868499	3.02647	2.21932	1.02426	0.747612	2.5111	2.80512	0.509542	0.103438	0.228171	0.000426296	0.798039	0.519548	0.325951	0.0887768	0.779698	0.297394	0.435049	0.284046	0.0685598	1.88e-05	0	0.000442861	0	0.00914087	0	7.67e-05	0.455889	0.00127466	0.576059	0	0.373323	0.549689	0.501604	0.413218	0.476134	0.199814	0.0433568	0.518769	0.983097	0.368138	1.44946	1.20062	0.967951	0.588224	0
TCONS_00005427	0	0	0	0	0	0	0	0	0	0	0	0	0.352323	0	0	0	0	0	0	0	0	0	0.000177409	0	0	4.91e-05	0	0	0	0	0.000286944	0	0	0	0	0	0	0	0	0	0	7.91e-05	0	0	0	0	0	0	0.376384
TCONS_00005428	0.30106	0	1.26874	0.526072	1.75569	1.09633	0.596108	0.571887	1.12776	1.21839	0.187548	0.43447	0.125493	0.158864	0.31435	0.325658	0.289001	0.183291	0.553549	0.372965	0.159742	0.0522635	0	0	0	0	0.0720421	0.0513914	0	0	0.182671	0.337104	0.473542	0.208647	0.103991	0.216663	0.266641	0.163882	0.0662346	0.35099	0.731004	0.266659	0.285767	0.492176	0.430574	0.44657	0.286482	0.210492	0.0675782
TCONS_00005429	0	0	0	0	0	0	0	0	0.343292	0	0.0708363	0	0	0	0	0	0	0	0.0979719	0	0	0	0.00931483	0	0	0	0	0.0805414	9.35e-06	0	0	0	0	0	0	0	0	0.0786819	0	0	0	0	0	0	0	0	0	0	0
TCONS_00005430	0.000244002	0.00461021	0.00160605	0.000291048	0.00103248	0.00109026	0.119822	0.00449812	0.000129836	0.00215983	0.306116	0.475214	0.000195928	0.273428	0.100255	0.0028367	0	0.173575	0.000820434	0.413509	0	0.000735493	0	0	0	0.144995	0	0	0	0.198482	0.47302	0.443173	0.000128218	0	0.000981711	7.47e-05	0.080633	0.945226	0.000258508	0	0.00054543	0.00781053	0.00333616	0.409409	0.000591014	0.0018051	0	0.000106112	0.00747288
TCONS_00005449	0.194079	0.330537	3.02e-05	0.569354	0.464653	0.287358	0.334731	0.470165	1.11351	0.304928	0.00500581	0.253516	0.157221	0.271448	0.158708	0.191561	0.000642434	0.00262356	0.272943	0.000684215	0.0679687	0.0453821	0.00674268	0.00633851	0	0.00533079	0.0068948	0	0.0374286	0.0665608	0.472203	0.240009	0.555306	0.675819	0.421525	0.341809	0.383615	0.000191967	0.248453	9.63e-05	0.286001	0.207248	0.198521	0.107608	0.316964	0.315665	0.045295	0.0752152	0.0432728
TCONS_00005450	0.156922	0.00422777	0.40386	0.00419952	0.00317105	0.00423486	0.00290068	0.00421773	0.00188576	5.69e-05	0.322393	0.00424552	0.00345742	0.00423817	0.00268219	0.00427539	0.290899	0.513364	0.00194306	0.507492	0.00339065	3.63e-06	0.00428217	0.00621282	0	0.00522508	0.00448158	0	0.00286602	0.00450729	0.00278324	0.00424685	0.00284054	0.00420075	0.000388835	0.00424035	0.0030406	0.253625	0.00219246	0.348282	0.00291367	0.00426648	0.00336131	0.00434889	0.0102357	0.00424133	0.00300472	0.00444788	0.00300374
TCONS_00005456	0	0	8.16562	4.92985	0.158998	0.295369	0.10954	0.051904	0.0678334	0.123564	0.0624132	0.0243094	0.0564067	0.0793677	0.167056	0.223176	0.100473	0.0956061	0.053235	0.240813	0.0555189	0	0	0.0688205	0	0.0578792	0.148173	0	0	0	0.273847	0.148463	0.155618	0	0.0378868	0.0461672	0.10796	0.0775126	0.136408	0	0	0.074645	0.203472	0	0.176739	0.0460513	0.29031	0.158488	0
TCONS_00005590	8.61567	15.435	9.61584	21.202	8.32761	23.79	16.7034	23.7087	28.2734	56.4581	7.98149	8.28338	6.31629	7.64207	5.17182	8.28628	9.25011	12.4715	8.35381	18.3078	5.31045	8.76531	1.42991	5.20705	1.50624	4.01341	0.823624	7.46672	61.2107	53.1176	54.6957	23.0672	18.6472	18.3008	10.9758	31.7062	20.5655	39.512	11.9574	16.1491	6.08129	8.7634	11.4019	16.5247	10.7125	12.4512	4.18526	13.1537	2.93618
TCONS_00005645	33.7056	24.2769	26.599	20.6971	38.5585	41.162	29.0504	21.596	29.3402	21.6742	33.7555	32.0051	42.3776	32.9689	40.2704	35.096	36.4535	26.8435	33.0949	39.9788	35.1142	32.1514	39.6193	29.0834	31.7472	26.5037	28.9725	26.9506	100.289	114.072	57.8507	40.4958	38.9206	41.5921	42.6426	53.7827	48.7315	48.7155	35.5054	25.5758	42.0741	33.2699	32.1394	23.3573	44.0588	26.3094	37.3163	34.6589	21.8746
TCONS_00005736	12.3608	9.72765	24.0367	16.989	20.8996	23.8739	30.4372	23.0522	14.7802	17.7537	19.1416	20.1414	17.9824	19.7328	16.6637	13.0472	15.5928	17.058	31.0653	41.6677	33.9246	25.0733	19.2176	28.7233	23.4107	25.0331	20.9097	19.5957	15.9716	15.7078	11.8326	12.9698	6.47658	11.7499	21.6927	30.5878	25.4214	38.0112	16.2842	15.4865	16.7371	18.1688	32.4747	16.2634	29.12	28.7577	48.4931	40.3176	35.1216
TCONS_00005786	0.00220663	0	0.0510565	0	0	0	0	0	1.55757	0.894534	0.0312648	0.0796602	0	6.86e-06	0.0405369	0	0.0486756	0	0.0367254	0.119815	0	0	0	0	0	0	0	0	0	0	0.0463399	0.140995	0.374765	0.233874	0.0991456	0	0.0543174	0.188375	0.0625922	0.167322	1.18899	0.827752	0.449348	0.418737	0.0572739	0	0.0571325	0	0
TCONS_00005788	0	0	0	0.188349	0.202521	0	0	0	2.10197	0.697732	0.131562	0.0371605	0	0	0	0	0	0	0	0	0	0	0	0	0	0	0	0	0	0.621778	2.17843	0	0.237533	0.740452	0	0	0.158406	0	0.390792	0	0	1.77804	1.63767	0	0	0	0	0	0.600167
TCONS_00005808	0.000136294	0	7.83e-05	0.000805618	7.29e-05	0.000154995	0	0	0	0	0.000104132	0	9.69e-05	0.000332812	7.83e-05	0	0.000135906	0.000106636	0.000113116	0	0.000291591	0.311152	0	0	0	0.50018	0	0.000242719	0	0	0.00245565	0	0.000126443	0	0.000139057	0.000456534	0	0	9.84e-05	0	0.000388395	0.000621206	0	1.04034	0	0	0	0	7.95e-05
TCONS_00005809	5.74908	4.7681	5.2799	3.65786	5.13731	6.07703	5.25629	6.42526	29.8912	21.7631	5.91214	7.18704	7.27845	4.68396	5.91352	4.14013	6.3206	7.65288	7.7445	7.09993	4.61848	6.35593	10.0546	6.25763	6.81262	8.14731	11.2046	7.93469	0.00470694	3.14734	1.53497	5.47176	5.88939	5.51835	3.65771	7.49478	6.6622	7.86377	4.33323	7.94931	7.92467	8.55387	8.72556	7.16189	7.45275	8.19099	6.7604	4.80293	5.85873
TCONS_00005810	0.243248	0	0	0	0	0	0	0.000210638	6.47499	6.64102	0	0.636238	0	0	0	0	0	0	0	0.00254062	0	0	0	1.74035	0	0	0	0	0	0	0	0	0	0	0	0	0	1.10063	0	0	0	0	0	0	0.000346838	1.33781	0.842203	0.472938	0
TCONS_00005811	2.07698	0.491793	0.548636	0.551815	0	1.00759	0	0.665778	2.37698	2.98836	1.35328	0.341569	1.11871	0.698316	0	1.11387	1.65952	0.676811	1.57805	0.7263	1.4222	0.000467182	1.01597	2.23792	0.751253	0.00137987	0	0.934978	2.96659	4.04e-05	2.08152	0.888788	1.02405	2.03162	2.4835	0.748483	1.91324	0.2784	2.83457	0	2.67051	1.36268	2.47493	2.54478	1.49313	0.274603	1.48492	0.968329	1.18114
TCONS_00005813	0.01426	0.0265033	1.33264	0.00118492	1.0985	0.177948	0.611642	0.203134	0.48694	0.398664	0.653954	0.0383412	0.14814	0	0.00340392	0.0743178	0.3973	0.433332	0.332184	0	0.775625	0.00298944	0.0120024	0	0.000307039	0.277248	0.459254	0.0138014	0	0.540692	0.000464263	0.000786865	2.14259	2.11352	0.00629854	0	0.417196	0.164219	0.00282436	0.59546	0.00961225	0.423491	1.18213	0.836238	0.146224	0.00285256	0.815103	0.529094	0.00331
TCONS_00005814	0	0.266876	0.667952	0.405341	0	0.593723	0	0	1.07978	0	0.501511	0.482748	0.000559787	0.128963	0.0893526	0.442595	0	0	0.43464	0.420989	0	9.52e-05	0	0	0.000205068	0	0	0	0	0	7.49e-05	0.386309	0	0.000609075	0	0.000597605	0	0.694477	0	0	0	0.000607514	0	0	0	0	0	0.000609755	0
TCONS_00005815	0.535712	0	0.000220538	0	0.000134828	0.000145212	0.000135355	0.000158849	0.00445351	0.000161471	0.00281336	0.00266994	0.720028	0.155359	0.334753	0	0.54217	0.000166857	0.000135507	0.000105614	0.000140513	0.455659	0.785132	0.155221	0.55905	0.000160015	0.000135699	0.934083	0	0.000161687	1.07703	0	0	1.25088	0.857332	0.2845	0.000146301	0.000114812	0.555257	0.000169286	0.123682	0.490693	0.000147493	0.000169295	0.000137004	0	3.21e-05	0.184797	0.730871
TCONS_00005816	0	0	0	0	0	0	0	0	0	0	0	0	0	3.65e-05	0	0.199576	4.59e-05	0	0	0	0	0	0	0.000116155	0	0	0	0	0	0	0.20072	0	0	0	0	0.413007	0	0	0	0	0.901359	0	0	0	0	0.227952	0	0	0
TCONS_00005817	3.96793	3.37354	2.42162	3.713	2.67928	2.44213	2.14707	4.09511	2.0521	4.15717	3.01509	3.84106	5.82867	3.6664	3.43769	3.99043	4.39407	6.52887	2.93105	4.08895	1.88625	4.22181	4.10376	4.53507	6.01174	5.55417	4.32093	6.3863	10.0382	6.27651	2.69085	3.36795	3.04234	6.83484	3.76842	3.20316	4.0469	4.09738	4.6256	3.51531	3.69222	6.02961	4.30879	5.27115	3.6658	4.28199	2.46048	2.57736	3.65778
TCONS_00005826	0.555098	0.298608	0.619723	0.208654	0.673983	0.254511	0.300758	0.301861	0.666641	0.157562	0.688347	0.478709	0.335723	0.240324	0.762406	0.746293	0.620958	0.46343	0.651127	0.605096	0.633035	0.312878	0.0733333	0.0612256	0.255339	0.25451	0.139169	0.239007	0	0.514699	0.159184	0.592584	0.142775	0	0.683361	0.541311	0.797964	0.548889	0.523021	0.561427	0.569576	0.726353	0.107455	0.259364	1.19247	0.857691	0.322249	0.481328	0.503096
TCONS_00006100	0	0.107553	10.0274	11.2923	1.77573	1.48846	0.420973	0.543602	0.5276	0.590761	0	0.117076	0	0	0.145039	0.0865122	0.137532	0	0	0	0	0	0.469651	0.196153	0	0.660873	0	0.486106	17.2247	16.3209	27.751	23.553	27.6244	36.5807	0.0850336	0	0	0	0	0	1.08854	0.80495	2.238	1.61808	0	0	0	0	0
TCONS_00006101	0	0	0	0	0.0562612	0.306007	0.265233	0.269503	0.959498	0.04435	0	0.0801336	0	0	0.119286	0.11147	0.044397	0	0	0	0	7.79e-06	0.221725	0	0	0.0987161	0.440548	0	0	0.941391	2.94689	2.19453	2.90381	2.98208	0.183792	0	0.124775	0.0867638	0.443789	0	1.39235	1.27778	1.23224	0.465449	0	0	0	0	0
TCONS_00006102	0	0	0.100495	0	0	0.000166955	0	0.201919	0	0	0	0.000182062	0	0	0	0	0.0933647	0	0	0	0.206489	0.158618	0	0.263943	0.185388	0	0.127495	0	1.68186	0.784965	0	0.352337	3.16663	0.996437	0.0222592	0.0415278	0	0.136826	0.00259	0.795811	1.78193	0.825078	2.02829	2.7948	0	0	0.264138	0	0
TCONS_00006103	0	0	0	0.143098	0.417028	0.142711	0.235067	0	0	0.395417	0.042625	0	7.61e-06	1.75e-05	0.0815412	1.1e-05	0	0	0	0	0	0	0.000166142	0	1.01537	0	0	1.40607	0	0	0	1.1869	0	3.74502	0	0.2142	0	0.387681	0	0.29068	0.940244	0.48765	1.84587	1.23863	0	0	0	0	0.443467
TCONS_00006104	0.00952054	0.0134131	0	0	0	0	0	6.92e-05	0	0	0	0	0.00869395	0.00896957	0	0.0146244	0.000817447	0.000723858	0.00983648	0.0142427	0.0007312	0	0	2.62e-05	0	0	0	9.87e-05	0	0	0	0.801703	1.20853	0	0	0	0	0.00105414	0	0	0	0.252181	1.31926	0.00107287	0.00657337	0.0129453	0.282674	0.0017101	0.00177569
TCONS_00006105	0.0823001	0.0212111	0.397587	0	0	0	0.398901	0.000273693	1.74814	1.05523	0	0	0.0136903	0.0132257	1.55e-05	0.0228523	0.261857	0.0925042	0.0679824	0.107307	0.292626	0	0.571209	0.0557838	1.70057	1.72724	0.623564	0.957649	1.64963	2.23204	4.912	0.848931	1.21764	1.2407	0	0	0.287193	0.211029	0.654452	0.67284	0	2.05509	0.988598	1.04789	0.101228	0.141764	0.0154364	0.513285	0.873199
TCONS_00006137	0.0800962	0	0	0	0	0	0	0	0	0	0	0	0	0	0	0	0	0	0	0	0	0	0	0	0	0	0	0	0	0	0	0	0	0	0	0	0	0	0	0	0	0	0	0	0	0	0	0	0
TCONS_00006154	59.7597	104.057	0	4.9246	0	0	0	0	0.50224	0.305496	0.0752549	0.841424	0	0	0.106072	0	0	0	0	0	0	0.0876765	0	0	0	0	0	0	0	0	0	0	0	0	0	0	0	0	0	0	0	0	0	0	0.151169	0	0	0	0
TCONS_00006450	0	0	0.120397	0.0771157	0	0	0.0911557	0	0.344402	4.87953	0	0	0	0	0	0	0	0	0	0	0	0.0549181	0	0	0	0	0	0	0	0	0	0	0	0	0	0	0	0	0	0	0	0.0577983	0	0	0	0	0	0	0
TCONS_00006529	0.908851	1.07663	2.77369	0.957747	1.32596	1.2016	1.71551	0.555622	0	0	1.17752	1.40604	1.11956	1.25166	0.939056	2.1305	1.48127	0.90631	2.06632	2.98462	0.797326	0.316465	0.0881929	0.433952	0.372139	0.161211	0.363052	0.39221	0.279888	0	1.05524	1.23575	3.00823	1.40467	0.942294	1.50051	1.22149	1.49237	0.842058	0.59573	1.17652	1.4508	2.08295	1.3752	4.25413	2.53745	0.907375	1.51401	1.35629
TCONS_00006532	0	0	0.000693745	0	0	0	0	0	0	0	0.470694	0	0	0.0104729	0	0	0.0307164	0	0	0	0	0	0	0	0	0	0.0740305	0	0	0	0	0.0346446	0	0	0.200923	0	0	0	0	0	0	0	0.000557441	0	0	0	0.113041	0	0
TCONS_00006533	0	0	0.00199384	1.0574	0.000540378	0.599761	0.0090245	0	0	0	0	0.18067	0	0.0171295	0.27301	0	0.058253	0	0.314296	0	0	0	0.114318	0	0.00206848	0	0	0.367467	0	0	0	0	0	0.129398	0.165879	0	0.35405	0.446217	0	0.859745	0.543702	0	0	0.978871	2.23786	0	0.553124	0	0
TCONS_00006534	0	0	0	0	0	0	0.0408646	0	0	0.0755009	0.00255753	0	0	0	0	0	0.00456706	0	0	0	0	0	0.261808	0	0	0	0	0	0	0	0	0	0	0	0	0	0	0	0	0	0	0	0	0	0	0	0	0	0
TCONS_00006535	2.10272	1.44956	0.843313	1.73232	1.57484	1.04658	1.06646	0.405231	0	0.0288168	1.31686	2.56355	2.3161	1.67171	2.66701	0.0473452	1.03561	1.2746	1.70296	0.952079	0.912266	1.20338	0.74475	0.546089	0.747795	0.780753	1.039	0.400354	0	0	0.644606	1.6112	0.148817	2.64401	2.2655	0.939628	1.11921	0.985764	1.25317	1.26084	1.23476	1.55589	2.81427	1.18919	0	1.24221	1.43671	1.06809	0.648537
TCONS_00006540	0	0	0.776813	0.915834	0	0.881969	0.191155	1.2671	0.409608	0.969055	0.413027	0.938723	0	0.0398694	0.0487355	0	0.602916	0	1.74295	0	0	0	0.214566	0	0	0	0	0.166389	1.5378	0	0	0.804167	1.73451	1.30773	0.99604	0	1.21588	0.0204939	0	0.31808	0.445604	0	0	0.554358	0.854436	0	0.56202	0	0.173776
TCONS_00006573	0	0	9.43219	3.54359	0.000153871	2.95907	0.000124582	9.7e-05	0	9.64e-05	0	0	0	0	0	0	0.0424399	0	0	0	9.61e-05	0	0	0	0	0	0	9.32e-05	0	0	0	0	0	0	0	0	0	0	0.119365	9.74e-05	0	9.72e-05	8.85e-05	0	0	0	0	0	0
TCONS_00006652	1.5399	1.06916	1.55399	1.37364	1.8567	1.47479	1.36516	1.22116	1.44699	1.61476	1.29939	1.60634	1.5551	1.03195	2.36106	1.5221	1.13332	1.0948	1.60458	1.87249	0.879432	0.299209	0.296394	0.221555	0.409859	0.223515	0.349611	0.467202	0.907634	0.893087	1.41271	1.32145	1.39777	1.37899	1.50559	1.29878	1.6199	1.31868	0.836223	0.801686	1.10654	1.10294	1.49375	1.54835	2.09057	1.56813	0.903862	0.825575	0.618353
TCONS_00006747	0	0	1.02e-05	0	0	0	0.276419	0.251818	0.84931	0.585163	0	0	0	0	0	0	0	0	0	0	0	0	0	0	0	0	0	0	0.147308	0.160362	0.152044	0	0.299495	0	0	0	0.0218012	0	0.0292995	0.0714106	0.435667	0.392742	0	0.000407454	0	0	0	0	0
TCONS_00006748	0	0	0	0	0.0975856	0.477431	1.12206	0.621523	0.604061	0.755983	0	0	0	0	0	0	0	0	0	0	0	0	0	0	0	0	0	0	0	0	0.0518025	0	0	0.326428	0	0	0.0131037	0.0296293	0.105731	2.11e-05	0.486866	0.543369	1.14678	0.879052	0	0	0	0	1.14e-06
TCONS_00006750	0	0	0.0130131	0.0553957	0.218905	0	0.347366	0.00125219	0.595124	0.199599	0.0200717	0	0	0	0	0.0800199	0	0	0	0	0	0.016825	0	0	0	0	0	0	0.876158	0.727392	0	0.310493	0.198089	0	0	0	0	9.78e-07	0	0.0399924	0.176258	0.222194	0.693024	0.0472992	0	0	0	0	0.0420768
TCONS_00006751	0	0	0.14124	0.0608768	0.220476	0.251066	0.546405	0.613832	1.53374	1.03046	0	0	0	0	0	0	0.00714013	0	0	0	0.0105655	0	0	0	0	0	0.0345614	0.0124256	0.0604688	0.18049	1.1469	0.329197	1.39115	1.29642	0	0	0.0298002	0.00896732	0.170008	0.156041	0.442779	0.563163	0.419117	0.401698	0.0108614	0.00864357	0	0.0148742	0
TCONS_00006752	0	0	0	8.62e-06	0.0484597	0	0	0	0.431601	0.258639	0	0.0152214	0	0	0.0257541	0	0.00761666	0	0.0324004	0.0301571	0	0	0	0	0	0	0.0282306	0	0.397213	0.283545	0.237927	0.308939	0.277646	0.455158	0.0232797	0	1.84e-05	0	0.18357	0.0749991	0.0778065	0.241307	1.2649	0.0691454	0	0	0	0	0
TCONS_00006843	0.4418	0.706767	0	1.45152	0.652806	0	0	0	0.150186	0.000216472	2.65072	4.05216	1.98492	5.6631	1.25221	2.90626	0.847677	4.27595	0.880652	1.17897	2.74162	2.21561	1.71658	0	0	0.984764	0	3.2276	0	0	1.29258	0.717482	1.58953	0	0.875029	0.649301	0	0	0	1.04776	0.342013	0.361152	0	0	1.14007	1.46811	0	1.11151	1.52782
TCONS_00006859	8.72979	2.49377	7.24311	2.75165	11.9454	14.4588	11.7893	3.78639	12.3843	1.57802	12.7628	4.28557	6.70128	0	6.49793	0.0957829	8.91977	9.59572	15.5935	7.60286	14.6725	13.634	29.0546	6.27242	25.5954	4.65034	22.6895	0.567856	46.4122	32.5529	18.9137	7.30585	2.19131	0.0360101	13.8568	17.0926	15.8318	23.9539	10.6585	0.98576	14.923	17.1009	12.6631	4.04869	30.0769	16.3109	23.9035	19.3473	21.9602
TCONS_00006925	0	0	0	0	0	0	0	0	9.23738	3.948	0	0	0	0	0	0	0	0	0	0	0	0	0	0	3.25e-06	0	0	0	0	0	0	0	0	0	0	0	1.96e-06	0.234081	2.22948	0.936919	7.20173	10.9846	8.22095	8.80432	0	0	0.29262	0	0
TCONS_00006956	84.9976	103.542	32.847	38.1804	55.3588	66.576	60.2184	62.8004	16.16	27.9655	111.139	59.9583	86.5261	77.4721	46.9382	55.6641	41.4614	38.5655	93.7423	57.8384	82.179	59.2943	61.7933	48.9522	65.9125	38.4962	48.1178	45.2519	312.626	283.761	96.5078	90.9671	31.7304	21.7011	57.8856	50.3241	61.1243	51.5547	55.3492	49.7955	27.1717	18.273	32.697	14.1446	101.28	72.7406	55.4786	75.7651	40.637
TCONS_00006957	4.60988	3.31391	3.292	0.755243	3.18936	2.29142	1.97701	3.10428	0.622115	3.57499	4.65635	1.66182	4.33127	3.77965	5.5907	3.26308	1.79351	3.66193	3.0872	2.76255	1.68075	3.30329	0.395316	1.38939	1.62376	0.486193	0.183925	0.630459	1.30659	0	4.3954	1.23127	1.44677	5.25702	2.03998	2.16618	0.830359	1.58056	0	4.74222	2.66272	3.91545	0.00863102	0.00160539	3.78408	2.29354	2.20167	4.22966	1.63206
TCONS_00006958	1.43599	1.97764	0.97421	3.42063	1.59772	3.05254	1.48026	0.008205	5.37933	2.30872	2.15606	2.48657	1.06942	1.01719	0.000659719	1.38985	3.6063	0.415086	2.86455	1.57684	2.55923	0.00245695	2.59425	0.000946183	0.000684224	1.36869	0.953451	0.715058	9.9744	8.69221	1.38206	3.75674	5.00632	0	1.55564	1.18843	5.69268	3.83282	4.91969	0.00153999	1.83111	0.000291008	5.25196	3.34978	2.39839	2.26772	1.79705	0.160045	1.29506
TCONS_00006961	1.40538	1.1999	2.33802	1.35675	3.00101	2.88646	2.11209	0.986395	0.968247	1.13636	1.95851	1.3704	1.74275	0.291013	2.37173	1.11842	1.84958	0.523239	1.59327	1.30586	2.88288	0.686087	0.88281	0.927079	1.84415	0	0.872471	0.555198	9.64549	4.91856	3.58454	3.53955	2.84971	0.0128491	1.78422	1.76669	2.00919	2.76637	1.57712	0.0676613	1.64426	1.30679	0.439804	0.883556	1.46579	1.3021	0.51609	2.07977	1.09853
TCONS_00006962	0.844034	0.000264141	0	0	0.640019	0	0.453959	0.000241102	0.399231	0.000160032	0.327132	0.000520861	0.788512	1.20927	0.320823	0.000154399	0.0512928	0.574786	0.00314527	0.000751428	0.27723	0.000309243	0.002484	0.000134653	0.000454338	0	0	0.0422797	0	0	1.69408	0	1.72319	1.20788	0.00513049	0	0.000296795	0.00139792	0.477588	1.8924	0.104862	0.00044718	0.617806	0.000191674	0.00485462	0.000133108	0.797844	0.375631	0.00579295
TCONS_00007075	34.0647	45.8892	62.8123	45.9873	63.0189	98.791	62.7205	58.2122	16.6857	32.3974	29.6719	32.1169	38.8383	37.5195	39.1902	47.3783	36.1592	37.2192	64.7145	63.6689	54.1877	59.5994	31.0477	44.9529	25.3749	21.7823	18.4315	31.7482	159.096	188.531	112.498	60.8721	60.0108	81.8355	62.1461	91.7972	67.5266	112.69	31.74	53.8716	46.5174	49.8584	68.9387	52.6224	61.9194	61.3901	45.1157	64.1061	34.0965
TCONS_00007140	1.27541	0.961597	1.71517	1.78357	2.34162	2.00868	1.2719	2.06771	1.86034	1.06289	0.934213	0.947742	1.08124	0.868477	0.972579	1.8029	0.893498	1.64185	0.454054	1.52481	0.523611	0.336273	0.185835	0.290544	0.0618274	0.0934718	0.318565	0.112251	0	0.455319	2.8605	0.734442	1.82898	1.48619	1.50626	1.99157	1.068	1.02421	1.05715	0.713256	0.973016	1.6616	0.802066	0.518636	1.45757	0.581971	0.683134	0.281265	0.446943
TCONS_00007190	93.8241	70.6644	102.183	93.9513	95.8485	107.563	103.689	87.1805	84.0634	69.6397	94.102	83.7841	118.256	84.8739	100.986	112.234	154.755	117.436	107.225	103.095	115.12	92.0848	65.6848	63.0281	73.0126	56.4579	69.0241	57.756	260.821	258.124	237.264	175.11	221.64	169.739	151.255	151.612	114.666	113.414	87.4751	85.3289	147.646	131.264	176.198	195.493	132.266	102.812	124.955	115.303	100.904
TCONS_00007291	0.000498822	0	0	0	0.452801	0.321823	0	0	0	0	0	0	0.00358364	0	0	0.0183089	0.150643	0	0	0.00529311	0.00031715	0	0	0	0	0	0	0	0	0	0	0	0.533331	0	0.00212448	0.278991	0.153784	0	0.152094	0	0	0	0	0	0	0	0.00119388	0	0
TCONS_00007329	6.7197	6.67974	7.58151	8.30128	10.4669	16.8944	9.69529	10.1781	6.05698	10.8622	9.17103	9.79595	5.58529	10.3567	9.30327	9.79353	6.90448	5.16156	13.5129	14.6316	9.42453	8.85025	5.7486	8.35832	9.57253	6.98151	9.58527	3.31547	21.465	34.3883	10.5393	12.2967	9.88893	15.421	7.33058	15.8182	12.3105	19.9142	9.12371	10.0293	15.6944	13.9593	14.6566	12.2462	10.2155	11.8201	9.27677	11.4231	12.6195
TCONS_00007399	0.771409	0.987292	0	0	0	0	0.185743	0	1.36088	3.07797	0	0	0	0	0	0.158837	0	0	0.35555	0	0	0.252391	0	0	0	0	0.245325	0	0	0	0	0	0	0	0	0	0.12116	0	0	0	0	0	0.351656	0.435903	0	0	0	0	0
TCONS_00007528	0.911363	1.42267	0.218493	0.283718	0.480428	1.68288	9.52066	6.35704	0	0.352008	1.66705	1.7313	0.428848	0.829037	0	0	0.147235	0	0.161289	0	0.167575	0.101025	0.42137	0	0.969185	0.164885	0	0.188582	7.33133	1.66154	1.2136	0	2.34892	4.46149	0.342543	0.394558	0.544687	0.220816	3.33228	2.42467	8.16148	3.08338	8.14424	7.67711	0	0	0	0.112874	0
TCONS_00007532	2.95469	2.87851	4.83651	4.00706	5.03885	4.315	4.62527	3.88388	6.70793	6.44659	3.41906	2.98763	3.60221	3.04017	3.82468	4.39351	0.000197993	0	4.19872	4.76901	3.99763	4.66402	5.68283	4.85101	4.92747	4.66085	3.96399	4.64406	4.86926	6.8871	3.85189	3.48734	3.49008	3.19704	3.00236	3.88235	3.85966	4.04357	5.51218	4.63328	6.91726	5.40912	3.70971	3.24276	5.23914	5.77049	5.43203	5.428	4.97423
TCONS_00007598	9.00525	8.68196	26.5265	20.1998	20.8472	13.0086	18.5939	27.0658	25.1969	39.3829	11.8627	10.988	13.1067	13.4914	15.4541	18.6235	22.2765	24.3775	11.3842	18.4206	11.5814	11.5083	8.68378	12.762	13.0622	9.39143	13.4697	6.1378	7.73328	29.2925	6.45038	9.17634	24.1465	43.1088	9.75354	9.63129	16.2958	7.18693	10.9962	17.2629	12.764	14.7072	14.1307	13.4872	6.97441	8.53923	14.176	11.4804	11.0861
TCONS_00007649	0.356863	1.05161	0	0.117934	0.374929	0	0.439064	0.368826	0.026185	0.219397	0.0340683	0.0863194	0.178067	0	0.0902157	0.15861	0.154989	0.301986	0	0.0570484	0.185955	0	0	0	0	0.137115	0.0245195	0.23523	0.229227	0	0	0	0	0	0.344906	0.164052	0.363006	0.275425	0	0.252038	0.0971165	0.176832	0.708841	0.580373	0.276411	0.0545442	0	0.022022	0.383768
TCONS_00007680	0.715105	0	7.33373	0	2.50756	0	16.5311	0	8.67048	0	0	0.222011	0.739241	0	2.05693	0	3.82769	0	9.33813	2.70147	12.8766	0	4.85172	0	8.26867	0	9.30404	0	87.0036	0	62.7399	1.17675	17.5455	0	11.1506	0	11.7488	12.1111	7.05259	0	17.0972	0	11.7278	0.980265	28.2022	0	15.8329	3.14963	7.63082
TCONS_00007722	0.178212	3.90057	0	0.512952	0.20432	0	0	0	0	0	0	0	0	0	0	0	0	0	0	0	0	0	0	0	0	0	0	0	0	0.666658	1.56969	0	0	0	0	0	0.13699	0	0.264703	0	0	0.127981	0	0	0	0	0	0	0
TCONS_00007831	29.185	28.2864	28.2017	27.7053	33.356	35.8699	30.9128	28.873	39.1736	32.4544	28.7198	27.1874	25.7143	22.4899	25.2481	26.4725	30.1497	23.581	37.232	37.4059	34.5071	24.2373	34.0194	34.7911	34.279	34.3273	34.3596	33.6521	29.918	30.199	26.0649	21.5222	15.0579	25.9852	34.4122	39.7675	49.3934	57.1361	36.2966	32.2505	40.4896	47.8547	46.4047	33.2113	36.7855	35.1139	42.9575	36.7035	43.9017
TCONS_00007887	1.24887	1.03012	2.10043	1.24306	0.653239	1.52514	1.10037	0.826045	1.93275	1.2803	1.51073	1.54037	0.848015	1.16	1.82671	1.35123	0.103534	1.07049	1.59734	2.27626	0.543454	0.298086	0.213186	0.032409	0.214204	0.24651	0.263358	0.610426	0.916194	1.05409	1.31056	1.30213	1.4022	2.23351	1.48599	0.0960944	1.45815	0.574984	1.20471	1.23921	1.1737	1.54902	1.14968	1.63678	1.78787	1.88042	0.854266	0.651254	0.427949
TCONS_00007888	0.000540467	0	0.000435641	0.000518241	1.3555	0.000520228	0.0512246	1.15395	0.000426758	0.000240228	0.00728409	0	0.542675	0	0.000587842	0.000417716	1.16312	0.000669153	0.000255026	0.000170072	0.0949166	0	0.00040621	0.000240925	0.184324	0.000752494	0	0.000338619	0.000472637	0	0.000391227	0	0	0.000500776	0.000230407	0.967454	0.000220552	0.894709	0.000383578	0	0.000391421	0.00050323	0.000991636	0.000525715	0	0	0.00167109	0	0.000417016
TCONS_00008003	0.328877	1.01884	1.53085	0	0.75642	0	0	0	16.2584	23.1418	0.434676	0.535622	0.201722	0	0.298499	0.327824	2.04036	1.1703	5.38243	16.979	7.29948	19.7946	12.8953	6.57089	13.5895	8.50188	4.4924	5.83426	1.64287	0	0	1.09031	0	0	0.536315	0	1.27869	1.42323	0.48703	1.04185	6.41438	5.75643	2.30157	0.449831	29.4243	28.071	58.1268	42.7775	71.5366
TCONS_00008156	0.0212854	0	0	0	0.0519024	0	0	0	0	0	0	0	0	0.0257092	0	0	0.0228086	0	0	0	0	0	0	0	0	0	0	0	0	0	0	0	0	0	0.035738	0	0	0	0	0	0	0.0362702	0	0.0595211	0	0	0	0	0
TCONS_00008157	0	0	0	0	0	0	0	0	0	1.03e-05	0	0	0	4.05e-07	0	9.73e-06	3.45e-07	5.98e-07	0	0	0	0	0	0	0	0	0	0	0	0	0	0	0	0	0	0	0	0	1.1e-05	0	1.21e-05	1.01e-05	1.2e-05	0	0	0	0	1.01e-05	0
TCONS_00008158	0	0	0	0	0	0	0	0	0	0.0704216	0	0	0	0	0	0.0254314	0	0.0544963	0	0	0	0	0	0	0	0	0	0	0	0	0	0	0	0	0	0	0	0	0.0364421	0	0.0450185	0.0425371	0.0538515	0.209471	0	0	0	0.0225732	0
TCONS_00008159	0	0	0	0	0	0	0	0	0	0	0	0	0	0	0	7.09e-06	0	0	0	0	0	0	0	0	0	0	0	0	0	0	0	0	0	0	0	0	0	0	0	0	0	0	0	0	0	0	0	0	0
TCONS_00008195	0.0547077	0	0	0	0	0	0.135076	0	0	0	0	0	0.0529927	0	0	0	0.0553996	0	0.210354	0	0	0	0	0	0	0	0	0	0	0.583621	0	0	0	0	0	0	0.072697	0	0	0	0	0.128816	0	0	0	0	0	0	0
TCONS_00008198	16.1763	16.1527	14.8864	17.5014	17.0935	16.9256	12.7578	22.5008	16.645	38.6173	12.2546	5.87382	19.3905	7.67679	4.89832	5.2827	10.2164	12.1023	3.94537	10.5637	11.9163	12.9783	20.6528	11.9683	12.8565	9.55522	13.7306	23.4446	0	1.37051	9.94061	6.31754	3.12451	2.47953	10.6981	18.8858	6.58848	7.70549	6.39924	8.83203	6.78516	17.5217	17.2796	16.4113	12.4823	6.01359	13.0777	16.5338	12.6977
TCONS_00008199	1.87153	0.752555	2.4083	1.01302	0.670961	1.13756	2.49659	0.73099	1.91954	1.67613	0.52877	0.375768	0.516647	0.101685	0.143728	0.272143	0.410992	0.223924	0.710182	1.22114	1.65263	0.206474	0.316806	0.31904	0.285354	0.77543	0.180457	0.779619	0	0	0.22188	0.0277877	0.194886	0	0.62736	0	1.27175	1.42128	1.60282	0.487044	0.566966	1.41498	0.953184	0.75549	1.48186	0.311319	0.4911	1.22436	0.622349
TCONS_00008204	0.99474	0.257625	2.40891	0.229249	0	0.202169	0.787722	2.6505	7.04462	0.088786	0.61529	3.88876	6.02691	0.170412	0.415608	0.359655	1.90782	6.39522	0.0141237	0.263156	0.0461409	0.0826898	0	0	0	0	0.0565881	0.0639806	0.740846	0.331983	0.0870841	0.214365	0	0	1.64204	0.139737	0.0350504	0.300613	0	0	0.81266	0.142633	0.20646	0.232081	2.57734	0.229986	0.00766111	0.300419	0.0525977
TCONS_00008205	0.0222937	0	0	0	0	0	1.58663	0	0	0	6.61669	0	0	0	1.60271	0	2.24709	0	4.43766	0	0.207945	0	0	0	0	0	2.49801	0	0	0.0117022	0.0882419	0.0158445	0	0	0.158936	0	3.93992	0	0	0	0.855279	0	0	0	1.14077	0	2.514	0	4.40933
TCONS_00008206	3.0757	6.7747	0	2.6134	4.30655	3.84369	0.743326	0	0	2.69598	1.21596	0	0	6.48309	0.479125	1.50602	2.29584	0	0.0177159	3.6067	0.033496	0.189881	0	1.32982	0	0	0.0343637	0.207704	11.9968	0.754642	0.0338545	0.405869	0	0	2.58153	6.80177	0.0105854	2.30236	4.60382	0	0.749746	0.621769	5.06285	2.10308	3.04742	1.72703	0.00391595	1.48046	0.0431066
TCONS_00008207	0.992506	0.257625	0	0.229249	0	0.202169	0.74591	0	0	0.088786	0.644788	0	0	0.170412	0.396551	0.359655	1.90813	0	0.0138005	0.263156	0.0439746	0.0826898	0	0	0	0	0.0561832	0.0639806	0.687236	0.331983	0.0808853	0.214365	0	0	1.56098	0.139737	0.0304248	0.300613	0	7.25066	0.765033	0.142633	0.219329	0.232081	2.48341	0.229986	0.00696126	0.300419	0.049175
TCONS_00008319	0	0	0	0	0	0	0	0	0.0280341	0	0	0	0	0	0	0	0	0	0	0	0	0	0	0	0	0	0	0	0	0	0	0	0	0.0463244	0	0.190102	0	0	0	0	0	0.598226	0	0	0	0	0	0	0
TCONS_00008408	1.67636	1.48747	1.06885	1.60092	0.953671	0.733596	0.391822	0.241669	0	0.0959039	4.61639	6.95686	3.02645	3.12832	1.99284	1.94003	3.71971	2.8721	2.76701	3.26371	0.968662	1.63505	1.20174	0.640976	0.651587	0.628917	0.104903	0	25.431	24.2755	5.62876	2.94447	3.37354	5.37601	13.954	13.3497	2.50249	3.23152	0.510159	0	0	0.0579353	0.473683	0.28522	5.36448	3.61788	2.45573	2.50519	2.89389
TCONS_00008437	0	0	0	0.35567	0	0	0	0	0	0.210218	0.133012	0	0	0	1.30111	0.275352	0.17997	0.198042	0	0	8.84363	10.3052	27.9066	13.521	27.0018	27.8915	24.3814	15.2106	0	0.0207021	0.545732	0	0	0	0	0.123547	0.186491	0	1.03441	0	0	0	0	0	0.285077	0	7.79493	3.25689	14.4051
TCONS_00008442	11.397	3.99033	11.2347	3.53663	8.99355	11.1352	10.4434	7.61066	16.4286	12.3775	6.88689	3.57813	8.50383	2.68231	1.1864	2.24053	7.16412	7.27836	10.8871	9.12963	4.51476	0.0459958	0	0	0	0	0	0.619736	5.56576	5.11335	10.4562	3.48002	9.90597	6.46817	12.5463	13.3462	14.9423	14.8256	9.42035	6.57662	12.4	15.0786	24.0759	20.3406	15.87	7.20155	9.06358	9.37053	5.95687
TCONS_00008471	0.0936346	0.0417081	0.145875	0.0998124	0.134594	0.118408	0.0806553	0.130024	6.34013	17.1919	0.156163	0.073089	0.0811789	0.0397713	0.200654	0.178935	0.0715641	0.111786	0.234643	0.072403	0.190393	0.0533112	0.102521	0.0689722	0.187804	0.145017	0.0726509	0.298545	0.0932004	0.292267	0.238415	0.0495934	0.371369	0.196195	0.0371523	0.0694029	0.102625	0.135946	0.300689	0.0355418	0.531775	0.374048	0.441032	0.491058	0.175794	0.184601	0.0286952	0.0397092	0.0673495
TCONS_00008482	0.478132	0.508051	1.22515	0.857071	0.557228	0.804003	1.50135	1.63464	1.87224	1.40851	1.96e-05	0.49656	0.1259	1.33e-05	0.302125	0.670596	0.124175	0.70164	0.128117	0.543651	1.59e-05	1.3e-05	0	0	0	4.35e-06	0	0.0771443	0	0	1.07873	0.173421	1.44566	1.3427	0.168421	0.212108	0.247165	0.346833	0.163721	0.157996	0.276542	0.339195	0.462125	0.403585	0.610786	0.211197	0.274617	0.179182	0.164097
TCONS_00008528	4.34327	4.58562	4.81414	2.64281	7.3488	7.34525	1.71956	4.64278	5.25897	5.99573	5.23198	0.405477	0.916725	4.05175	3.55765	2.36889	2.80531	3.18938	1.5065	3.65156	4.62982	1.77453	1.7408	2.08712	1.98701	1.05318	0.816994	1.30492	0.297233	1.76881	0.747436	1.72582	0.655888	1.18738	2.58991	3.99029	3.55104	6.17064	2.12365	2.36611	2.48078	4.01817	3.7379	0.371488	4.19945	1.32669	1.93146	2.88387	1.36284
TCONS_00008529	1.37975	1.87082	3.40268	0	1.39924	3.06161	1.17521	1.81942	3.83129	1.37613	1.37521	0.0334975	1.35803	2.84582	2.03836	1.0306	2.35123	1.84125	0	0	0.758135	3.09996	2.70476	1.11182	1.87515	0.861349	1.14788	2.92315	0.467172	5.24825	0	1.04505	1.05819	2.21056	0.120878	0.335279	0.320968	0.929233	1.99397	0	0.283638	1.02082	0.0236262	0	0	1.33541	0.731622	1.41723	2.07231
TCONS_00008544	0	0	0	3.25894	3.56255	9.05371	10.9945	14.7009	2.71789	6.28938	0	0	0	0	0	0.233882	3.40028	3.81885	5.23407	16.0238	17.9201	22.2163	26.4324	27.0776	28.8016	41.4748	17.8235	22.6118	0	0	0	0	0	0	1.575	6.12184	0.622218	4.52415	2.36725	4.10756	3.11024	2.2899	0	1.87083	16.87	20.8779	32.9189	32.5889	30.127
TCONS_00008564	0.647474	0.272223	0.832338	1.085	0.358654	0.896087	0.22594	0.6726	0.521875	0.844405	0.194769	0.665949	0.19977	0.135545	0	1.01488	0.201088	0.258888	1.42421	1.58047	0	0	0	0	0	0	0.975535	0	0	0	0	0.737396	0.698439	1.51771	0.324492	0.914725	1.04805	0.769251	0	0	0.492568	0.539714	0	0	1.4895	1.76947	0.329571	0.453473	0
TCONS_00008603	0.0660309	0	0	0	0	0	0	0	0	0	0	0	0	0	0	0	0	0	0	0	0	0	0	0	0	0	0	0	0	0	0	0	0	0	0.452425	0	0	0.0101261	0	0	0.309906	0	0	0.0445014	0	0	0	0	0
TCONS_00008609	0.140075	0.189755	1.511	2.82207	1.6384	1.18596	1.34893	1.09515	2.78515	1.68424	0.0892361	0.283043	0.319002	0.336582	0.939934	0.987795	0.184943	0.727894	0.675791	1.16836	0	0	0	0	0	0	0	0	0.00720359	0	2.9608	0.906648	1.79853	0.315716	0.58236	2.44308	1.81027	0.853299	0.172596	0.452565	0	0	0.0361023	0.0734551	0.517592	0.144377	0	0	0
TCONS_00008610	0.0407327	0.0321399	0.45049	0.797454	0.559084	0.211409	0.438547	0.563124	0.700456	0.654395	0	0.0906633	0	0	0.281252	0.432768	0	0.280713	0.196205	0	0.0444467	0	0	0	0	0	0	0	0	0	0.937606	0.418359	0.958167	0	0.59981	0.711728	0.235549	0.143127	0.0271544	0	0	0	0	0	0.231101	0	0	0	0
TCONS_00008612	0.00990956	0	0.43973	0.54283	0.274628	0.38833	0.221932	0	0.405288	0.217786	0.150365	0.0581773	0.141534	0	0.458535	0	0.160835	0.122133	0.0918136	0.290202	0	0	0	0	0	0	0	0	0.157747	0	0.809518	0.165915	0.643373	0.802792	0.130206	0.404035	0.676266	0.160236	0.400471	0	0	0	0	0	0.149877	0.0824408	0	0.0138965	0
TCONS_00008613	0.237073	0.349447	5.14943	8.52293	4.80174	4.20391	3.921	4.28083	6.85304	5.09201	0.276159	0.632788	0.786737	0.570635	2.60247	2.72666	0.66969	2.10662	1.19689	2.57147	0	0.0223341	0	0	0	0	0.0122997	0	0.226856	0.408359	8.87118	3.23708	7.04437	2.17226	2.00864	9.26618	4.9461	2.47911	1.25872	1.41492	0.298913	0.117132	0.113567	0.0771428	1.53605	0.567225	0	0	0.168068
TCONS_00008614	0.0156967	0.0401821	1.19263	2.00128	1.1335	1.22025	1.00135	1.03853	1.4044	1.9075	0.021238	0.0940357	0.127115	0.0640194	0.425772	0.872352	0.0706453	0.619723	0.184879	0.401348	0	0	0	0	0	0	0	0	0	0	2.01163	0.485674	0.391774	1.78402	0.254136	1.50117	0.654096	0.294098	0.135085	0.334922	0	0.0231899	0	0	0.152808	0.0570652	0	0	0
TCONS_00008616	0.374441	0.320369	2.9286	8.13305	3.1059	3.45439	2.73683	3.60895	6.03633	5.28582	0.334521	0.398474	0.908667	0.455981	1.98067	1.87411	0.771211	1.48436	1.51657	1.85708	0	0.0744637	0	0	0	0	0	0.139	0.909191	0.408231	8.83114	2.07738	9.60143	4.60348	2.32785	5.37638	3.51095	1.90257	0.318756	1.41583	0.555739	0.641304	0	0.128606	0.883304	0.496455	0	0.0504086	0.308333
TCONS_00008617	0	0	0	0	0	0	0	0	0	0	0.0152611	0	0	0.278317	0	0	0.0312785	0	0	0.483564	0	0	0	0	0	0	0	0	2.37603	0	0.576708	0	0	0.64448	0	0.476004	0	0	0.520315	0	0.0531792	0	0	0.00102727	0	0.093016	0	0	0
TCONS_00008618	5.9e-05	1.44e-05	0	0	0.063701	0.6262	0.725449	0.115062	0.64962	0.557	0.0504353	0	0.0674953	0.0730047	0.139359	3.94e-05	0.145437	0.223531	0.0213507	0.35575	3.58e-06	0	0	0	0	0	1.36e-06	2.96e-06	0	0.0740028	0.555443	0.685995	0.970894	0.249398	0.327017	0.860631	0.303703	0.407625	0	2.6e-05	0	0.0523887	0	0	0.268738	0	0.0489965	0	0
TCONS_00008619	0	0	0	0	0	0	0.165228	0	0	0	0.0293592	4.44e-05	1.34e-05	0	0	0	2.55e-05	0	0	0.000120194	0.014398	1.2e-06	0	0	0	0	0	0.017978	5.16e-05	0.122237	0	8.04e-05	0	0	0	0.222087	0	0.00104611	0.000296765	0	0	1.12e-05	0	0.00813139	0	0.000106372	0	2.77e-06	0
TCONS_00008620	0.23937	0.316516	2.98335	6.35993	3.04189	2.50633	1.98115	3.16	4.60748	4.19139	0.177505	0.448832	0.550396	0.400818	1.43521	1.96271	0.414528	1.11466	0.925908	1.95454	0	0.0267926	0	0	0	0	0.0223534	0	0.269832	0.0582892	5.83668	2.22112	4.48465	3.13877	1.36616	5.14408	2.97569	1.76578	0.721367	1.04488	0.169058	0.104573	0.108867	0.124998	1.06058	0.600107	3.77e-07	0.0322938	0
TCONS_00008643	14.6304	12.3285	17.3387	16.1732	21.6983	21.6929	20.6887	18.2561	27.7515	24.4986	17.0907	14.0466	12.866	13.9399	12.9811	13.7738	13.3617	12.3665	18.4091	18.6521	19.2284	13.8432	13.7404	14.0164	13.5494	14.0206	13.9834	12.5119	19.4355	22.6477	19.9042	18.3242	19.9835	16.6127	16.524	18.3779	18.7667	23.0821	19.1382	17.9474	18.2725	16.268	20.3702	18.9473	17.2632	15.1691	18.1448	18.9209	16.1455
TCONS_00008765	1.61693	1.40934	0	0.455505	3.52432	1.57627	2.70767	0.927045	2.27165	2.01028	0.803124	1.23966	0.345889	0.2654	1.32823	0	0.360108	0.862754	3.10253	0.778419	0.507584	0	0	0.156006	0	0	0	0.737311	0	0	3.32254	0.633591	9.11635	3.21312	2.71263	0.000581604	1.21208	0.325368	0.00674816	0.508638	1.99381	0.661874	1.37104	0.478551	1.32262	0.783532	0.320389	0.107221	0
TCONS_00008793	1.18187	0.579162	1.74914	2.10126	1.31738	0.752825	1.66048	1.23819	3.09923	1.97488	0.534816	0.711048	0.519914	1.04671	0.678105	1.34049	1.00451	1.28863	1.44352	0.799951	1.73339	0	0	0	0	0.311676	0.00012761	1.1711	1.06704	0	2.9649	0	1.46902	1.72516	1.75488	1.15044	0.706228	0.326141	0.796463	2.00867	1.00112	1.87472	0	1.42009	1.39886	1.2894	0	0.202705	0.337204
TCONS_00008794	4.47538	4.89797	4.19022	2.97102	3.06485	2.66242	2.85477	2.06271	1.40582	1.314	3.9224	3.26899	3.61391	3.51965	2.96297	2.6226	3.45488	2.6669	4.01459	3.72456	4.1347	2.48035	6.19683	5.03594	5.33878	4.34561	7.56796	4.85177	2.89492	2.02672	1.03218	1.1092	1.24575	1.25371	2.65535	2.41125	2.19655	1.62879	2.29027	2.89485	2.51552	2.30083	1.78175	2.39058	4.76213	3.64188	5.12476	3.60422	7.59205
TCONS_00008795	0	0	0	0	0	0	0	0	2.76e-05	2.55033	0	0	0	0	0	0	0	0	0	0	0	0	0	0	0	0	0	0	0	0	0	0	0	0	0	0	0	0	0	0	0	0	0	0	0	0	0	0	0
TCONS_00008796	0	0	0	0	0	0	0	0	0.33417	0.328792	0	0	0	0	0	0	0	0	0	0	0	0	0	0	0	0	0	0	0	0	0	0	0	0	0	0	0	0	0	0	0	0	0	0	0	0	0	0	0
TCONS_00008902	0.60159	0.259167	0.0033126	0.399316	0	0.346636	0.504451	0.49435	0.849066	0	0	0.116003	0.548609	0.366193	0	0.00997168	0	1.53768	0.00596017	0	0.38171	0	0	0	0	0	0.125083	0	0	1.40645	0	1.13413	6.35932	0	0.369242	1.1207	0.190717	0.0411932	0.517972	0	0.454821	0.316631	0.7526	0	0	0	0.111682	0	0.043487
TCONS_00009003	0.724022	0.636374	1.17557	0.898334	0.601312	0.801591	1.1738	1.04197	2.18825	1.52037	1.01857	0.773908	1.15508	0.855334	0.73782	0.707088	0.914993	0.562157	1.07693	1.16044	0.213663	0.237937	0.0389004	0.0766272	0.252062	0.0958063	0.125141	0.2206	0.3668	0.328562	0.941195	0.770379	1.39356	2.06142	0.975886	0.819623	0.58279	0.652211	0.356803	0.23193	0.74079	0.74656	0.540887	0.555407	1.17112	0.806497	0.291685	0.39918	0.415199
TCONS_00009083	0.495906	0.258199	0.154472	0.488595	0.210474	0.48042	0.223821	0.447979	0.910581	0.308512	0.301001	0.343725	0.230106	0.189961	0.367865	0.310169	0.616709	0.31407	0.525028	0.38606	0.0922136	0.171398	0	0	0.0127633	0	0	0	0	0	0.0634935	0.322415	0.801003	1.09984	0.121233	0.323896	0.509585	0.120666	0.622878	0.302696	1.29942	0.568142	1.02354	0.611308	0	0.224214	0.11475	0.0513632	0
TCONS_00009084	3.7e-05	3.28e-05	0	0	0.00288041	0	0	0	0	0	0	0	0	0	2.32e-05	0	0	0	0	0	0	0.0401573	8.37e-05	0.00194649	0	0	0.009895	3.17e-05	0	0	0	0	0	0	0	0	0	0	0	0	0.0210263	0	0.352037	0	0.00750701	0	0	0	0.17527
TCONS_00009085	0	0.0715627	0.195281	0	0.0655303	0	0	0	0	0	0	0	0	0	0	0.05639	0	0	0	0	0	0	0	0.0637768	0.0519421	0	0	0	0	0	0	0	0	0	0.0583382	0	0	0	0	0	0	0.10104	0	0	0.234361	0.0699886	0	0	0
TCONS_00009086	0.995868	0.283119	0.821235	1.41538	0.142262	0	0.181288	0.834165	1.53503	1.05952	0.688067	1.8627	0.543278	0.757882	0.779716	0.294643	0.716469	0.455631	1.25778	0.800514	0.000734736	0.000170791	0.718522	0.335577	0.504848	0	0.620277	0.387039	0	0	1.18054	0.184831	3.02129	2.74531	0.263457	0.668121	0.577504	0.728742	0.969508	1.50243	0.486707	2.28841	0.974894	0.782697	0.834845	1.33958	0.671152	0	0.00415445
TCONS_00009087	0.509428	0.248115	0.307372	0.352728	0	0.305015	0.179083	0.315394	0.333148	0.92202	0.32474	0.453506	0.27249	0.133787	0	0.138396	0.185987	0.312509	0.104246	0.2569	0	9.11e-06	0	0	0	1.34e-05	0.138319	0.163527	1.66e-05	1.5e-05	0	0	0	0	0.178415	0	7.85e-05	0.435641	0.267391	0.451165	0	0.781991	0.747535	0.715578	0	0.154862	0	1.12e-05	0
TCONS_00009088	0.666422	0	0.628348	0	0.495728	0.0176224	0.616317	0.202449	0	0.941366	0.608861	0.106102	0	0.00692444	0.792968	0.375905	0	0.368301	0.271682	0.000217133	0.0739709	8.88e-05	0	0	0	0.29554	3.85e-05	0	0.542182	0.743929	0	0.00203873	0.000245794	1.03712	0.000559796	0.000314483	0.292778	0.0245686	7.23e-05	1.06649	1.48168	1.658	1.92662	0.000369739	0.232847	0	0	0.309082	0
TCONS_00009089	0	0	0	0	0	0	0	0	0	0	0	0	0	0	0	0	0	0	0	0	0	2.4e-05	0	0	0	0	0	0	0	0	0	0	0	0	0	0	0	0	0	0	0.000148847	0	0	0	0	0	0	0	0
TCONS_00009090	0.010235	0	0	0	0	0	0	0	0	0	0	0	0.000552227	0	0	0	0	0	0	0	0	1.06e-05	0.284955	0.108661	0.00243333	0	0.0761034	0.227771	0	0	0	0	0	0	0	0	0	0	0	0	0.000456472	0	0.000729107	0	0.360894	0	0	0	0
TCONS_00009091	0	0.934708	0.00850744	0.000222179	1.24819	1.47412	0.0827876	0.000103549	0.000403886	0	6.07e-05	0.000137319	0	0.397837	0.00454267	0.432385	0	0.321164	0.000769599	0.566795	0.389675	0.692948	0	0	0	0.000308737	0.000133163	0	0.000166095	0.000303316	0.0215554	0.928689	0	0.000341916	0.860214	0.713784	0.663865	0.697329	0.0015487	0	0.109165	0.000875366	9.39e-05	2.85592	0.101792	0.00030566	0.00131789	0.000310796	0.633284
TCONS_00009092	0.045094	0.398543	0.703902	0.335347	0.197672	0	0.000357072	0.000346126	0.600219	0.00657669	0.000359697	0.141242	0.0440326	0.253179	0.277628	0.000158246	0.000679599	0.108117	0	0	0.0395733	0.0830319	0	0	0	0.0282306	0	0	0.0994119	0.0938379	0.251407	0.254886	0.27919	0.346244	0.410762	0.133876	0.101225	0	0.787019	0.00165881	1.15811	0.516647	0.259399	1.03772	0.149985	0	0.073063	0.0254598	0.0758831
TCONS_00009097	96.9621	20.2239	30.9946	26.8998	38.4759	89.1981	91.5171	38.8417	53.9786	22.9198	63.5258	32.9087	160.546	44.7681	10.2926	18.3017	86.1483	87.1137	36.0188	18.1808	11.6397	12.6942	11.0419	11.6457	12.0024	10.9243	13.3123	11.2018	143.116	137.921	26.9538	18.0355	0	5.0964	156.67	209.429	57.6973	92.0678	31.8477	26.7741	14.8222	17.9753	26.0561	29.0993	49.7471	28.7714	20.2456	14.6988	49.2571
TCONS_00009259	0.112602	0.313162	0.34147	0.103697	0.484339	0.290189	0.362528	0.55517	0.692406	0	1.13177	0.315004	5.44e-05	0.964474	5.04e-05	0.577982	3.8e-05	0	0.358576	0	0.25272	0	0	0	0	0	0	0	0.677473	1.13542	0.0387046	4.08e-05	0.0635353	0	0	0.0535959	0.109501	1.72e-05	0.365095	0	0	0	0.659733	0.718603	0.244422	0	0.0444639	0	0
TCONS_00009263	0	0	0	0	0	0	0	0	9.41113	3.105	0	0	0	0	0	0	0	0	0	0	0	0	0	0	0	0	0	0	0	0	0	0	0	0	0	0	0	0	0	0	0	0.450823	0	0	0	0	0	0	0
TCONS_00009325	0	0	0	0	0.290883	0.21638	0	0	0	0	0	0.0427108	0	0	0	0	0	0	0	0	0	0	0	0	0	0	0	0	0	0	0	0	0.00751032	0	0	0	0	0	0	0.111666	0	0	0	0.00465351	0	0	0	0	0
TCONS_00009326	0	0	0	0	0	0	0.257291	0	0	0	0	0	0	0	0	0	0	0	0	2.39818	0	0.2386	0	0	0	0	0	0	0	0	0	0	0	0	0	0.207888	0	0	0	0	0	0	0	0	0	0	0	0	0
TCONS_00009327	0.772822	0.288587	0.379397	0.196465	0	0.0013729	0	0	0	0.281778	0.139449	0.27328	0	0	0	0	0.306182	0.183764	0	0	0	0	0	2.01089	1.6169	0	0	0	0	0	0	0.669728	0.492204	0	0	0	0	0.00191659	0	0.108431	0.243955	0.302203	0	0.525444	0	0	0.234727	0	0
TCONS_00009328	0	0	0	0	0	0	0	0	0	0	0	0	0	0	0	0	0	0	0	0	0	0	0	0	0	0	0	0	0	0	0	0	0	0	0	0	0	0.100604	0	0	0	0	0	0	0	0	0	0	0
TCONS_00009392	0.327204	1.1623	1.96505	1.05833	1.39704	0.883804	1.12825	1.88165	0.500854	0.852046	1.30732	1.96161	1.50546	2.51906	0.413978	3.16899	1.33812	3.1539	1.20261	0.792963	0.69577	0.688067	1.02549	0.397483	0	0.334289	0	0.864189	0	2.38752	0	2.94165	5.70294	7.36339	0	0	1.83462	1.5737	0.29963	1.48199	1.0416	2.04939	4.28936	1.62261	0.226522	2.18814	0	0.228882	1.49029
TCONS_00009418	10.6633	8.57156	9.87826	5.11381	10.1343	10.1581	7.59419	9.00071	13.8211	12.5832	8.49263	8.94741	10.0668	6.60176	12.1228	10.0489	9.16955	8.07194	15.1659	11.3235	10.2138	10.263	19.0397	18.7097	24.0398	18.271	23.6258	21.6024	9.86696	16.4858	7.61881	6.49634	12.9216	15.0357	10.6119	8.8146	11.1395	11.6784	18.1148	10.9041	19.198	11.8375	15.6133	10.5444	11.547	9.1316	12.9571	11.5021	12.7945
TCONS_00009521	5.37137	2.82244	3.71885	3.6465	6.11491	5.08552	4.299	3.79443	2.78341	3.62332	11.1212	9.28372	10.9927	8.3645	8.9549	7.27297	8.0446	4.24391	10.0783	9.14799	3.09504	0.205262	0	0.272	0.376926	0	0.18443	0	2.78748	1.88405	3.07288	2.32149	3.50217	1.73606	4.55769	4.75884	4.25708	4.51936	2.77851	1.70652	2.50417	2.81257	2.67531	1.77878	9.67811	8.7798	4.14071	3.17441	1.95119
TCONS_00009522	6.74853	6.90775	5.00421	6.43721	6.72852	7.75838	6.38283	6.00976	3.71729	10.2578	13.834	14.1173	8.51757	15.7759	14.7835	16.7001	6.79207	5.75933	17.7305	21.6364	18.8866	11.3285	8.43658	8.0618	8.26316	7.35871	7.60202	7.82691	4.81473	6.63073	8.85615	13.0142	6.30529	3.92684	6.45075	5.54682	8.3928	8.15463	8.44888	8.53594	8.06819	7.14591	6.86734	5.90377	12.155	13.1797	17.1005	18.2109	6.71783
TCONS_00009523	1.8256	1.29725	1.37522	0.893751	0.875214	1.48165	1.73835	0.522774	0.447378	1.29819	2.16513	1.37327	2.29797	2.01791	2.46005	2.49019	1.44635	0.786571	1.73846	2.87912	1.78416	1.38622	1.74115	2.43851	1.32837	1.77223	0	0.966854	5.01398	6.80507	5.04859	1.46998	1.41842	1.925	0.847837	2.25982	2.42196	2.89801	0.760698	0.763354	1.05221	1.28145	0.939587	0.704048	2.5012	2.21556	0.861129	1.92715	1.13286
TCONS_00009524	1.57186	1.27564	2.34169	2.52502	1.93302	1.44054	2.05028	2.26355	2.61309	1.86781	1.4706	1.92441	0.966755	1.13061	2.94485	1.84768	1.60782	1.38838	0.647915	2.53684	0.713062	0.654819	0.141162	0.503978	0.281148	0.255474	0.434694	0.390861	0.137147	0	1.46017	1.60717	3.1103	0.862339	1.79271	0.924067	1.76628	1.37534	0.515448	1.05333	1.84639	3.41657	2.50033	2.27769	2.05232	2.11407	1.56131	1.46036	0.528312
TCONS_00009525	1.78538	1.39715	0.618299	0.8449	0.126318	2.74135	2.14524	1.08477	0.64356	0.153875	2.7644	1.97793	2.80827	1.94886	1.89212	2.76376	1.45748	1.20436	7.6025	1.90795	6.19676	4.10008	5.86055	4.30159	4.99325	3.7542	4.46718	4.0114	1.82415	1.97671	0.938805	0.492364	2.84448	4.33651	1.65682	3.26196	2.61162	2.22918	1.65797	1.9829	2.58232	1.46167	4.68037	1.60101	4.6635	5.24038	1.67779	6.25021	1.77557
TCONS_00009527	0.262137	0	0.222725	0.333944	0.738787	0.622282	0.561476	0.343864	0.48097	0	0.269491	0.0795961	0.204229	0.0710265	0.31533	0.050651	0.286987	0.29675	0.169463	0.233789	0.195686	0	0.00650912	0.170763	0	0.157916	0.079555	0.00349903	0	0	0.521284	0.52897	0.513718	0	0.455727	0.367829	0.247082	0.46894	0.276697	0.117127	1.18026	0.534291	0.455955	0.327873	0.538903	0.483273	0.290021	0.0363624	0.311465
TCONS_00009528	0.667063	0.489169	0.00108018	0.422505	0.199636	0.000580384	0.484033	0.00419657	0	0.430536	0.619095	0.88998	0.0193977	0.788078	0.610281	0.650168	0.0661304	0.279965	0	0.643547	0.0581269	0.216198	0.192778	0.0451726	0.0404167	0.0600713	0.111867	0.170614	0	0.000124551	0.403398	0.164056	0.183084	0.0820051	0.1463	0	0.00135355	0.090025	0.00664714	0.181894	0.000267195	0.658412	0.00165871	0.355789	0	0	0.0366092	0.341491	0.152909
TCONS_00009529	0.0210548	0.000999838	0.831058	0.00046965	0.394197	0.361162	0.000648073	0.514162	0.416912	0.202522	0.000380362	0	1.01535	0	0.275144	0.223629	0.345954	0	1.16054	0.102327	0.2116	0.00172099	0	0	0	0	0	0	0	0.505191	0	0	0	0.0594338	0.537435	0.555772	0.479393	0.388755	0.289597	0.180321	0.395011	0	0.575401	0.0026413	0.0885849	0.437121	0.240909	0	0.000189306
TCONS_00009596	12.9651	11.0755	11.2795	12.4174	8.58746	15.0169	0	0	7.71099	4.39593	15.0139	12.5316	12.4222	11.441	11.7563	12.6195	9.815	10.894	11.3218	19.9309	6.20193	8.6081	8.23461	6.65708	6.01929	11.57	6.50983	5.99868	85.1775	127.759	17.7607	19.7021	8.06843	16.4209	16.7673	21.0478	12.8497	25.6223	10.1501	13.8302	14.9372	13.7254	13.3346	8.93229	8.3418	8.71713	5.86889	8.7365	10.193
TCONS_00009649	6.9771	4.56655	9.97591	5.91034	5.759	4.80999	6.16283	3.76969	4.42055	4.03142	7.79171	9.58615	10.309	5.94646	9.64865	8.00279	13.1954	5.96455	14.0132	12.6805	14.7366	14.1954	26.4203	20.3462	33.5606	25.5205	27.0009	19.2338	23.8363	24.8354	6.05511	1.91403	2.28057	1.66033	8.06784	7.00982	6.91506	6.21868	5.36424	6.12633	9.88	8.59272	4.87908	5.30306	11.5602	9.00803	18.883	13.9897	22.3942
TCONS_00009743	0	0	0	0	0	0	0	0	1.66628	0	0	0	0	0	0	0	0	0	0	0	0	0	0	0	0	0	0	0	0	0	0	1.84e-05	0	0	0	0	0	0	0	0	0	0.000106358	0	7.12e-05	0	0	0	0	0
TCONS_00009744	0	0	0	0	0	0	0	0	1.40726	0.802673	0	0	0	0	0	0	0	0	0	0	0	0	0	0	0	0	0	0	0	0.687196	0	0.158891	0	0	0	0	0	0	0.00102231	0.331007	7.3e-05	0.658629	0.0183279	1.62008	0	0	0	0	0
TCONS_00009745	0	0	0	0	0	0	0	0	3.22334	4.15206	0	0	0	0	0	0	0	0	0	0	0	0	0	0	0	0	0	0	0.855248	0.544794	0	0	0	0.288811	0	0	0	0.171528	1.57639	0.789718	1.31845	1.87312	0.101608	0.972546	0	0	0	0	0
TCONS_00009746	0	0	0	0	0	0	0	0	2.08735	0.572465	0	0	0	0	0	0	0	0	0	0	0	0	0	0	0	0	0	0	0	0	0	0	0	6.72e-06	0	0	0	7.23e-06	0	0	0.281247	0.513901	1.34879	0	0	0	0	0	0
TCONS_00009802	0.183738	2.3981	0.0693	0.313613	0.0749413	0.184924	0.050568	0.0467066	0	0.0556843	0.0165296	0.0658143	0.0146671	0.0358254	0.148652	0.100738	0.0389291	0.0860113	0	0.130243	0	0	0	0	0	0	0	0	0.194114	0	0.538502	0.066969	0.297484	0.0885054	0.215003	0.166299	0.0499693	0.0522907	0.0989225	0.0960551	0.235653	0.0837714	0.0469184	0	0.0542565	0.0207581	0	0.0178357	0
TCONS_00009803	26.797	19.4534	19.3738	16.0661	32.1762	28.3505	14.3277	16.0939	9.40723	7.8216	25.4496	29.0219	35.6653	32.6009	22.0538	27.0622	25.2101	16.8068	36.42	79.51	25.1062	18.9881	9.95304	13.0813	13.3578	7.69892	6.96153	7.03076	60.5617	111.514	57.4407	39.3678	34.091	40.177	57.8338	82.3937	46.6929	61.9939	14.5517	17.0116	20.1801	28.4015	15.9216	11.1728	45.9631	38.5025	37.6609	30.4715	8.56742
TCONS_00009877	10.1962	14.8826	16.8347	16.3722	12.6531	27.5823	17.6305	20.0959	12.1158	15.0485	7.70866	7.81063	8.18652	8.7624	4.76632	5.9815	8.94835	5.33222	42.5814	50.2801	46.2532	62.1678	24.5945	24.6523	24.9809	23.3104	17.9036	18.5691	1.945	2.33678	2.82965	4.94978	6.11409	6.84574	10.6802	15.4323	18.5825	27.6116	10.7482	12.9735	12.9042	13.3418	14.6477	13.7602	57.682	72.0198	52.002	61.0854	39.0786
TCONS_00009908	1.25758	0.464424	0.947535	0.755583	0.792613	1.067	1.46647	0.646292	0.796325	1.40897	1.01214	0.40513	0.801677	0.748351	1.22458	0.852043	0.746805	0.469156	2.08993	1.04766	0.566063	0.806616	1.06224	0.655335	0.920185	1.93913	1.24452	1.34719	0.71716	3.94383	1.43228	0.841575	0.511744	1.5937	2.05963	1.28741	1.00892	0.714315	1.28739	0.730061	0.616216	1.293	3.53419	1.26153	1.3864	0.512599	0.190473	0.953318	0.42001
TCONS_00009909	42.5498	52.4239	18.3822	31.7068	29.0328	54.8699	70.7078	40.7084	53.228	32.5825	34.191	25.3098	27.435	30.2999	25.5845	39.0109	42.2144	29.9113	54.2702	53.287	59.4431	66.0508	61.5538	52.0264	56.3889	43.0148	45.9754	58.3707	337.205	359.199	172.188	85.2963	51.0561	45.5247	54.281	80.5096	66.8515	90.8523	41.0963	33.9325	26.0186	30.7787	34.9222	36.5964	74.9827	58.8765	64.172	70.1092	47.0349
TCONS_00009964	5.78251	4.84687	18.8473	9.62032	14.7816	17.1304	23.2621	16.5054	12.491	32.4937	7.1316	5.92493	10.5598	6.48256	8.30682	7.08371	12.854	9.79341	21.3342	21.194	15.8636	16.2501	8.5807	17.8902	6.02711	9.22691	7.76825	7.5067	9.47849	10.1618	25.4589	24.3645	38.1006	50.5632	12.2005	19.0456	16.232	25.5727	7.45392	4.97472	42.6914	46.5906	65.1231	38.8296	22.8154	23.0987	11.9538	22.1764	7.95488
TCONS_00009978	1.35609	0.412262	0.797512	0	0.579277	0.585199	1.80619	0	0	0	5.39606	0.722445	1.15615	0.393118	0	0.221084	2.0361	2.68344	0.305442	0.477115	1.26907	0.175665	0.79706	1.36351	0	0.860074	0	0.655768	0	0.962975	0.774514	0	0	0	19.2631	10.0615	2.34292	5.75894	0.384855	0.351311	0	0.184863	0.566306	0	0.653451	0.912349	0.330043	0	2.62101
TCONS_00009994	0.0943661	7.13e-05	0.974249	0.556115	0	1.3596	2.68925	4.457	0.561677	0.614945	0	0.190414	0	0	0.000105167	0	0.0538008	0.16158	0.000204403	0.488088	0.156362	0	0.140661	5.92e-05	6.84e-05	0.155678	0	9.15e-06	0.000489187	0.000109551	0	0.541249	0	0	0.196606	0.284964	0.0497477	0	2.17e-05	0.329929	0	4.41e-05	0	0.152657	0.318288	0	0	1.7e-05	0
TCONS_00009996	0.157373	0.344388	0.689485	0.771307	0.42338	0.290225	2.91142	0	0.838299	0.588197	0.387293	1.78e-05	0.305027	0.135065	0.348579	0.147889	0.250279	7.99e-05	0.523372	0.153211	0.000129361	0.146364	0.00012573	0.272768	0.152536	8.14e-05	0.463653	0.331481	0.734006	0.888229	1.078	0.0652141	0.446547	0.546203	0.2245	0.312684	0.350498	0.209894	0.846407	0.423973	0.702469	0.544577	0.216193	7.98e-05	0.330685	0.430964	0.190772	0.330223	0.133521
TCONS_00009997	0.104504	0.0598476	1.993	2.6217	2.11265	4.76228	8.93553	11.2984	4.29743	3.73147	0.00129451	1.24179	0.445512	0.310156	0.244292	0.498403	5.41e-05	0.323641	0	0.200057	0	6.14e-05	0.0723143	0	0.380604	0.44546	0.000318862	0.271964	0	2.02881	0.408841	0	1.03459	0.563692	0.451484	0	0.27398	1.09521	1.05222	0.264173	0.661866	0.725561	0.432966	0.185006	0.241916	0	0	0.195595	0.302697
TCONS_00010014	13.1454	14.4236	36.0167	34.271	32.561	60.7886	31.5976	45.0913	29.0247	34.0066	11.5089	13.6676	11.2033	14.6874	15.3535	12.0705	20.7444	14.5743	16.2617	20.0242	10.9819	15.0204	17.5057	24.4131	26.2513	25.6222	24.4691	42.8107	9.81459	26.7551	23.8457	17.24	17.6815	13.7719	19.4526	28.8015	33.8943	42.5326	29.042	29.4493	44.265	37.9469	20.5794	24.6949	21.3489	20.9578	26.1216	24.217	28.0878
TCONS_00010038	0.121439	3.20972	0	0.333277	0	0	0	0	0	0	0	0.0348638	0	0.0126474	0	0	0	0	0	0	0	0	0	0	0	0	0	0	0	0.0929419	0	0	0	0	0	0	0	0	0	0	0	0	0	0	0	0	0	0	0
TCONS_00010042	0	0.296934	0	0.140752	0.408213	0	0	0	0	0	0.567534	0.134072	0	0	0.254279	0	0	0	0.61047	0.283031	0	0.399435	0	0	0	0	0	0	16.2197	20.5384	0	0	0	0	0	2.99458	0.00784306	5.4822	0.608154	0.209182	0.346275	1.0186	0	0.409578	1.13525	0.187452	0	0.146967	0
TCONS_00010149	23.308	28.2895	9.52742	10.6115	12.4167	2.69867	7.26238	7.89744	2.26445	6.58145	35.5807	21.8286	23.0929	31.4043	26.2439	18.3419	15.5684	9.70268	6.78661	17.5916	9.88745	3.7792	1.11499	1.05048	3.09199	2.6425	1.17685	2.01688	53.4903	73.9657	53.9037	30.1248	12.288	2.98192	21.5338	18.2698	12.4124	13.5672	2.24725	3.23817	8.42746	5.68118	0	0.932063	3.86895	9.11002	6.68237	3.61835	4.39624
TCONS_00010178	37.1032	38.6426	20.0572	20.0723	13.9832	27.0296	26.0311	23.604	19.0927	27.4314	48.068	47.9031	40.1108	44.1581	38.1181	45.9361	40.8539	29.2263	29.1855	42.9883	10.1565	17.2719	13.6025	7.1188	8.77118	9.88728	5.05324	9.42326	177.397	203.434	86.3537	68.7601	44.6321	59.1483	55.8086	73.209	29.7503	40.1258	28.4421	39.0313	33.8016	38.5427	24.6977	27.8797	29.5856	24.7547	9.58639	10.1647	10.1156
TCONS_00010236	0	0	0	0	0	0	0	0	1.70523	2.36641	0	0	0	0	0	0	0.024448	0	0	0	0	0	0	0	0	0	0	0	0	0	0	0	0	0	0	0	0.0143631	0	0.299293	0.228425	0.444964	0.557819	0.13482	0.156514	0	0	0	0.0144645	0
TCONS_00010238	6.88969	10.904	15.2769	13.7726	16.5738	16.7961	10.5461	12.7538	7.45804	12.3841	9.807	6.52501	11.3355	8.19889	3.38291	7.75832	8.12595	7.25048	11.2714	20.7573	17.886	15.0632	11.9774	16.0304	15.8315	12.2927	13.9417	8.72288	61.1726	67.0816	22.2158	19.4208	14.0209	19.1123	13.1664	24.2423	28.6367	39.0735	13.1431	15.4228	18.5173	14.0207	20.8533	17.8917	18.2962	13.3999	15.2296	26.4532	13.4027
TCONS_00010400	0.5905	0.155168	0.871734	0.641924	0.961772	0.981047	1.20405	0.588049	0.539192	0.813284	0.368696	0.271711	0.560309	0.31349	0.565801	0.568673	0.771422	0.379014	1.16945	0.708326	0.478878	0.0511281	1.01613	0	0.176468	0.279932	0.38055	0.309496	0	0.251435	0.599826	0.0895111	0.315275	0.432536	0.811849	0.419403	0.712266	0.156634	0.681939	0.323678	0.73541	0.536483	0.80184	0.472267	0.303891	0.479226	0.437984	0.113131	0.299482
TCONS_00010500	0	0	0	0	0	0	0	0	0	2.88356	0	0	0	0	0	0	0	0	0	0	0	0	0	0	0	0	0	0	0	0	0	0	0	0	0	0	0	0	0	0	0	0	0	0	0	0	0	0	0
TCONS_00010501	97.359	158.459	37.6646	50.308	57.1988	140.29	92.7068	98.66	29.302	57.115	144.897	110.894	99.6639	124.747	64.634	88.0368	57.6304	49.542	187.206	162.04	145.563	161.578	94.3119	95.6519	115.268	147.733	92.6015	109.574	955.391	1386.36	309.075	182.694	45.8294	81.1497	56.6694	112.746	89.5684	136.389	90.0763	98.369	38.6701	48.0808	43.1743	26.1211	137.719	175.893	105.676	214.702	95.0955
TCONS_00010509	11.0502	17.1441	9.2762	14.1345	8.27176	9.09058	17.7539	12.7899	9.65858	12.314	12.5275	16.3821	10.2757	21.672	7.78047	4.87939	10.4123	10.3677	12.1118	7.12465	15.3766	14.9986	19.4139	19.4531	19.3388	13.7989	12.0909	14.9122	16.9464	16.0151	4.16474	12.5407	4.11572	4.78649	9.45557	6.33502	8.09005	4.71343	4.89268	10.2426	3.97633	6.2196	4.19088	6.7208	10.5338	10.9677	6.36688	11.9968	6.50365
TCONS_00010510	32.7441	36.2659	31.2544	24.0846	36.6263	46.8445	25.8661	28.2808	23.6446	19.8126	45.3339	26.8986	34.0997	34.4918	32.909	44.7908	34.6949	21.4702	42.379	42.3691	52.1744	45.2204	41.5532	57.7142	48.0901	36.5863	36.3482	28.0386	141.612	137.673	48.0151	35.6118	8.28673	10.412	31.0425	43.3004	37.8849	54.4016	28.4185	30.0669	25.85	31.4662	28.3131	27.9019	56.3072	45.9993	53.8386	47.8392	35.3027
TCONS_00010530	2.38592	1.88063	0.955649	0.894692	1.60813	1.06138	1.15068	1.05955	0.3354	0.454107	2.92217	2.50148	3.50519	2.78718	2.22189	2.11426	2.02367	2.29034	1.21342	1.062	1.48204	0.608194	0.16019	0.112409	0.392723	0.189075	0.111661	0.0540622	3.03593	2.06409	0.790841	0.565781	0.126441	0.159876	1.83997	1.92288	1.07844	1.39267	1.02431	1.21642	1.46915	0.914417	0.425394	0.250097	0.541898	0.977784	0.47225	0.679528	0.3338
TCONS_00010578	0	0	0	0	0	0	0	0	0	0	0.212885	0	0.141504	0.0463173	0	0.0766947	0.207969	0.0555297	0	0	0	0.0632866	0	0	0	0	0	0	0	0	0	0	0	0	0	0.253897	0.0655798	0	0	0	0	0	0	0	0	0	0	0	0
TCONS_00010579	2.13022	1.64072	2.10523	2.9448	0	0.873378	0	0	0	0	5.89245	7.90662	27.3647	5.79827	18.8782	13.756	18.5422	8.87154	4.1218	7.83245	18.7471	7.76029	8.04924	12.2093	11.4627	9.41259	6.35108	17.616	0	0	0	0	0	0	11.0031	8.39924	3.0054	8.02168	0	0	0	0	1.58661	14.4877	0.902522	0.680786	0	0.585779	1.9877
TCONS_00010589	14.3165	16.3702	21.3326	15.7484	13.9739	22.0537	16.0932	13.5982	14.0232	12.8929	15.8617	10.5327	13.1783	14.7703	16.788	12.4502	20.2409	10.5341	19.3151	15.3816	16.6732	16.6552	18.3473	21.2689	18.5989	18.7625	16.8956	20.0909	56.4242	60.2666	35.053	0	0	0	17.3848	23.5893	21.9975	32.8469	18.7339	14.663	1.64664	0	0	0	21.5055	19.0211	21.2129	19.3915	15.6144
TCONS_00010609	0.0381997	0	2.09655	1.81684	0	0.293909	0	0	0	0	0.0509226	0	0	0	0	0	0.0381949	0	0	0	0	0	0	0	0	0	0	0	0	0	0	0	0	0	0	0	0	0	0	0	0	0	0	0	0	0	0	0	0
TCONS_00010685	20.499	15.3737	13.4087	9.78887	14.1885	20.067	23.8172	13.5586	27.5573	22.6068	20.8115	15.3742	27.8727	16.5347	18.2851	13.6213	13.0735	10.8064	26.3879	22.3958	20.6446	13.7041	12.5231	10.9429	14.4854	10.0632	13.201	8.79363	89.8302	109.752	44.8286	23.5245	18.5869	9.03962	15.9173	27.4958	21.5731	33.8266	12.5583	12.6815	19.76	14.0398	10.8623	9.7558	25.9915	20.8365	16.4502	14.5792	15.211
TCONS_00010696	20.599	12.5838	21.2953	9.43527	23.7786	30.9959	29.6591	11.7646	14.6182	6.41934	13.8729	8.9746	31.2919	8.9455	20.8811	13.5971	49.9822	22.7844	121.951	140.423	162.655	112.099	211.088	144.761	163.102	101.376	104.768	41.2838	17.3106	8.81805	7.75948	3.80365	12.7924	3.38977	69.1131	105.352	60.2125	99.3784	15.8487	10.5724	13.0484	6.85219	6.49988	4.23733	187.739	85.5691	206.338	166.399	158.387
TCONS_00010702	1.65751	2.54049	2.34103	3.35558	2.98704	2.0658	1.64576	1.3479	1.55143	1.48876	3.88514	1.34043	2.86287	0.00423407	3.93437	3.1227	2.46284	2.18327	1.51475	3.65456	0.948545	0.000232137	0.0935155	0.251551	0.231972	0.142186	0.352475	0.581195	0	0	0.986758	0.534873	0.187425	0.670631	2.08874	0.000346477	1.85901	1.82991	1.04127	0.900185	0.588326	1.8287	0.000727572	1.7727	0.0262308	3.01143	1.36275	1.495	0.778084
TCONS_00010703	1.66581	0.00448262	0.592028	0.000391322	0.00797814	0.000647078	0.00100314	0.692728	0.000750606	0.000402853	0.000495957	2.19309	0.00257537	2.90803	0.00306035	0.075642	0.00082974	0.00398297	2.28017	0.000321441	0.00655712	0.61642	0.123996	0.000230259	0.00272593	0.000461408	0.00156152	0	0	0	0.00696072	1.53501	2.04514	0.00018858	0.0017109	2.19967	0.000342502	0.00203479	0.000480672	0.00224416	0.462017	0.000888492	1.52841	0.000244485	3.67313	0.386044	0.00136839	0.00132024	0.0616952
TCONS_00010704	5.71935	6.09044	6.7285	7.45366	8.39966	6.02827	8.41302	5.41924	6.39059	4.21655	10.7536	6.33946	8.95723	5.33053	16.3586	11.0243	6.48576	5.58409	9.17635	10.1655	7.95136	2.84764	6.54096	8.41056	12.734	7.54528	7.06794	5.33766	0	3.19797	2.71724	1.95158	0.549327	2.65208	6.26712	3.25249	7.39804	5.00234	5.47246	5.24794	3.35454	4.09842	5.23801	6.71502	7.80749	9.07502	10.2785	10.4624	10.4564
TCONS_00010705	6.67775	6.49048	8.94564	4.16993	4.35412	7.45698	6.57718	6.42627	10.4249	10.1336	1.22399	9.66429	6.48036	10.7304	1.45304	6.16027	11.7234	7.90595	13.9302	16.1322	16.2138	26.9412	34.9323	36.868	37.9011	45.0305	39.5711	42.6787	3.82807	1.48248	3.40864	5.78235	5.15007	2.42103	7.11048	12.1907	11.3146	18.9567	11.3367	14.3959	12.8449	13.0189	21.3932	21.3682	16.9171	22.5865	30.4742	28.115	53.5204
TCONS_00010804	0.293463	0.260843	1.08983	0.523271	0.46008	0.238652	0.261177	0.429313	0.834605	1.00017	0.348538	0.329842	0.267076	0.129436	0.409353	0.412625	0.457853	0.269836	1.08265	0.557958	0.124231	0.0608785	0	0	0.0362624	0.0546323	0.194466	0	0	0	0	0.367975	1.64663	0.241557	0.738853	0.786606	0.604365	0.420139	0.53759	0.933863	0.894704	0.516878	1.05486	0.436629	0.600659	0.483209	0.500839	0.901855	0.276428
TCONS_00010828	2.03981	2.7123	1.55303	1.26142	0	1.90539	1.53328	0.924352	3.37353	2.6108	2.6061	4.31093	2.11247	2.8712	1.43496	1.26361	2.50403	3.02278	5.6271	4.4868	4.22986	5.29183	6.913	4.57776	6.7224	6.53385	4.86727	5.21643	1.06034	0.602112	1.27016	1.89305	2.71139	4.08812	2.43487	3.00551	3.43927	4.04904	2.36495	3.00982	5.07265	4.71177	3.77047	5.64308	3.35364	3.69921	6.29221	4.41095	7.70555
TCONS_00010857	25.6315	60.5512	22.6998	23.3889	7.85819	16.7623	30.2513	5.80714	0	7.18249	27.1905	12.8507	23.9323	53.5034	62.5408	81.7664	261.123	90.89	198.772	174.86	218.894	290.671	503.512	346.639	487.018	382.196	302.601	216.65	2.90355	0	0	0.995518	0	0	57.9248	77.9131	51.6096	49.8197	4.43636	15.8284	10.4603	1.49175	8.82941	3.33978	261.837	214.679	77.1797	144.293	118.653
TCONS_00010898	1.15401	0.694642	0.486193	0.519477	1.29802	0.493035	1.4512	0.649734	0.14808	0.51561	0.53562	0.557927	0.599735	0.883171	1.57206	1.49004	0.10192	0.332455	0.11638	0.200973	0.121966	0.29596	0	0	0	0	0	0	0	0	0	0.929198	0.339812	0	0.413657	0.288973	0.235669	0	0.298656	0.295971	0	0.311495	0.228716	0	0	0.0960761	0.128743	0.082697	0
TCONS_00010951	11.4452	10.706	22.5123	12.4711	14.7508	22.0833	18.5414	20.1713	15.5596	24.4862	12.2611	13.6112	15.5935	15.7705	13.3828	14.785	12.6079	14.9261	16.1457	20.3133	16.1823	14.2925	9.41192	12.7332	13.5276	10.6056	8.67555	13.954	12.0844	23.6861	21.5361	19.2895	15.417	21.2386	17.1578	23.4359	20.8802	30.4359	10.393	15.1468	21.6619	33.0739	24.3691	28.5322	17.7301	15.2276	17.7586	21.2034	13.4916
TCONS_00010984	0.272487	0.118544	0.165467	0.948457	0.402792	0.615595	0.845473	0.747848	1.04207	2.50912	0.243444	0.395425	0	0.315251	0.301159	0.969275	0.230016	0.714348	0	1.00782	0.209097	0.268077	0	0	0	0	0.182166	0	0.270133	0	3.50293	0.155422	1.54074	1.59228	0.0724059	1.27012	0.315352	0.635769	0.986397	0.225155	0.0901749	0	0.206508	0.960486	0.549537	0.417688	0.110239	0.338888	0.243221
TCONS_00011068	1.45943	2.57028	1.14075	1.16029	1.97667	1.43224	1.00235	1.28975	1.03458	0.780873	1.46605	1.88164	0.763139	1.06522	1.0537	1.64624	0.757443	1.13514	0.901142	1.33974	0.314782	0.192311	0.113157	0.0715341	0.0360922	0.0597601	0.107472	0.0607876	0.128009	0.103251	1.19948	0.751239	0.948772	1.30935	0.826669	0.808508	0.646572	0.494688	0.38424	0.224214	0.331219	0.818698	0.453416	0.666093	0.874346	0.937594	0.419658	0.316232	0.398095
TCONS_00011077	17.4484	11.6975	11.6928	7.66039	3.07101	5.5535	2.99936	2.36541	5.27892	3.34407	1.11232	0.761774	0.500917	0.678303	1.30184	1.39872	1.51685	1.90652	0.279023	0.274409	1.04202	0.303075	0	0.588163	0.339189	0.164885	0.389855	0.188582	0.551632	0	0	0.14097	0	0	2.74389	3.81406	5.70665	5.74122	4.01099	2.02056	1.14952	2.02015	1.1128	0.52344	0.495296	0.262365	0.160328	0.225748	0.188005
TCONS_00011103	0.00784673	0.000151733	0	0.0523034	0	0.250906	0.148623	0.0921846	0.102828	0.776158	9.54e-05	0	0	0	0	0	0	0	0	0	0.0451257	0	0	4.33e-05	0	0	0	0.0648672	0	0	0	0	0	4.32e-05	0	0	0	0	0.714268	0	0	0	0	0.303064	0	0	0	0	0
TCONS_00011105	0	0	0.330286	0.677535	0	0	0	0.261895	0	0	0	0	0	0.239034	0	0.000167784	0	0.0012553	0	0	0	0	0	0.0730651	0	0	0	0	0	0	0	0	0	0.219711	0.319971	0.220623	0	0	0.166697	0	0.0119257	0	0	0.0597764	0	0	0	0	0
TCONS_00011107	0.0963914	0.0196498	0.0446314	0	0.100078	0.118459	0.255497	0.199712	0.304351	0.0161583	0.270818	0.0462992	0.000342899	0.0113536	0.000572209	0.113193	0	0.0771318	0	0	0	0	0	0	0	0	0	0	0	0	0.388227	0	0	0	0.0282332	5.2e-05	0.14921	0.151287	0	0	0.106021	0	0	0.0944569	0.122916	6.84e-06	0	0	0.0265691
TCONS_00011110	0.338332	0.00205304	0.168355	0.00799371	0	7.78e-05	0.0359792	0.0911441	0	0	2.78e-05	0.342142	0.134976	0.000263445	0	0	0	0.114324	0.0649174	0	0	0	0	0	0	0	0.0253655	0	0.0568208	0	0	0	0	0	0.366787	0.197039	0.267866	0.496683	0	0.455556	0	0.335405	0	0	0	0	0	0	8.34e-07
TCONS_00011111	0	0.020374	0	0	0.141905	0.000231891	0	0	0.186126	0.154152	0	0.221989	0	0.079426	0	0.0186569	0.0344345	0	0	0	0	0	0	0	0	0	0.0242888	0	0	0	1.87e-05	0	0	0	0	0	0	8.11e-05	0	0	0	0.0937266	0.253256	0	0	0	0	0	7.98e-07
TCONS_00011112	0.148523	0.00271621	0	0	0.000699496	0	0	0	0	0.0475515	0	0	0	0	0	0.0962121	0	0.0806614	0.00388197	0	0.00744781	0	0	0	0	0	5.29e-05	0	0	0.394862	0	0.167424	0	0.573861	0	0	0	0	0.104354	0	0	0	0.128445	0	0	1.06e-05	0	0	0
TCONS_00011113	0.591707	0.522686	2.01124	1.80446	2.4717	1.52892	0.376951	1.07458	3.54688	1.27931	0.935546	1.65903	1.47663	1.4228	0.403741	0.145264	0.247865	0.583972	0.272797	0.249324	0	0	0	0	0	0	0	0	0	0	2.73867	1.02466	0	1.0134	1.44857	0.812618	0.485514	1.20377	1.43718	0.367167	1.56135	1.15924	0.53652	1.51318	0	0	0	0	0
TCONS_00011114	8.09e-06	0	0.566176	0.336462	0.369021	0.520744	0.312711	0.181941	0.377599	0.613152	0.245693	0.18644	0.257273	0.413493	0.179769	1.9e-06	0.0676596	0.0801927	0	0.424876	0	0	0	0	0	0	0	0	1.97e-05	0	1.0302	0.274315	1.01639	0.215871	0.139149	1.03798	0.153295	0.265479	0.131271	1.14e-05	0.260578	0.203767	0.199909	8.25e-06	0	1.12e-05	0	0	0
TCONS_00011115	0.321176	0.281624	0.647659	0.746639	0.541809	0.000513668	0.234991	0.488124	0.801409	0	0.825244	1.00107	0.36951	0.307828	0.000104067	0.0844078	0.120535	0.35942	0.143219	0	0	0	0	0	0	0	0	0	0.286906	0	0.827586	0.271114	0	0.269966	0.710695	0.331751	0.342505	0.149014	0.204091	0.195609	0.526903	0.0539875	0.287085	0.441511	0.236707	0.0634891	0	0	0
TCONS_00011165	2.29098	0.499808	3.05232	0.337744	4.37053	7.68422	5.80981	0.472311	1.65142	0.51257	3.14545	0.626793	1.98373	0.820365	1.08126	0.677298	1.39868	0.656453	6.46892	5.03068	6.11827	0.126536	0.851518	0	0.450307	0	0	0	51.724	75.0116	23.5919	2.29827	3.93141	0	7.73213	11.8284	14.1159	24.3428	3.26022	1.54049	6.42302	2.93068	2.3168	0.278421	13.272	0.694891	8.12876	3.56325	1.12133
TCONS_00011271	2.19007	2.50341	4.65244	4.19525	5.3978	3.54535	2.53226	2.87814	5.08929	4.21997	1.42913	2.53416	1.54693	1.37599	2.6181	2.1649	1.72309	2.7908	2.30643	4.27704	0.811392	0.504384	0.0974333	0.184593	0.15982	0.088932	0.749105	0.441218	0.389298	0.184773	2.91059	1.43528	4.26397	3.30085	1.75278	1.80077	2.10094	2.1719	2.36476	1.57478	2.37685	3.29449	2.70438	4.22911	2.94774	2.54956	1.94906	1.24159	2.00827
TCONS_00011283	1.30294	1.07396	1.33055	1.11854	1.74846	0.797821	0.670337	1.10248	0.531265	0.441046	1.55538	1.73287	1.90423	1.13483	1.76034	1.79394	0.94185	1.60954	1.65145	1.77685	0.701517	0.153244	0	0.0617872	0.101582	0	0.0607736	0.0488111	0	0.370054	1.91477	1.30673	0.895817	0	0.896395	0.806232	0.547956	0.586931	0.108168	0.12421	0.139231	0.183916	0.25391	0.0566787	0.941619	1.09042	0.489595	0.320005	0.122831
TCONS_00011284	0.143155	1.04131	1.73864	0	1.36495	0	0.83394	0.726986	0.162338	0	0	0	0	0.162012	0.0394504	0	0.395722	0	1.36537	0.658474	0	1.04784	0.208143	1.34962	1.33727	1.02815	1.49693	0	1.04996	4.42887	1.19992	2.33682	0.323969	0	0	0.450046	0.203253	0	0	0.664041	0.578367	0	0.112235	0	2.34245	0.405169	0	1.45906	0.203538
TCONS_00011285	3.39248	1.47536	0.921814	1.02634	0.841381	0.717193	1.27051	0.370124	0.675989	1.43183	1.57913	2.64298	1.1209	1.89314	0.691709	1.04463	0.509605	1.81423	3.7317	2.14189	0.856465	0.175608	0.165744	0	0.515387	0	0.208298	0	0.481367	0	0	1.70343	1.825	1.28439	1.99396	1.82094	1.91744	1.8771	1.58035	1.95288	1.01502	1.77933	0	0.978479	1.9009	1.88634	0.777136	0.402165	0.510662
TCONS_00011286	0.455024	1.51738	0.00424218	0	0	0.258138	0	0.779453	0	0	0.970734	2.38771	0.702403	0.740048	0	0.585814	0.000850526	0	0	0.435401	0.0111678	0.410545	0	1.30861	0.257063	1.2977	0.573349	0.000352789	2.33028	0	0	0	0.145175	0	0	0.313087	0.196815	0	0	0	0.464156	0.127585	0.567429	0	0	0	0.000943257	0.806252	0.272185
TCONS_00011287	0	0.000256866	1.91946	0.879255	0	0	0.397804	0.245639	0.455747	0	0	0.584094	0.0408361	0.0197708	0.458783	1.57192	1.2665	1.05254	1.23575	0.00138877	0.601721	0.528737	0.501736	0	0.000992872	0.000630548	5.9e-05	1.0103	0.00086565	1.60174	0.0925644	0.691336	0	0.107645	0.00516729	0.506333	0	1.55222	0	0	0.00105427	0.249332	0.155406	0.00195018	0	1.79885	0.000246951	0.00505476	0.601207
TCONS_00011288	0	0	0	0	0.526417	0.00381101	0.00126706	0	0	1.47982	1.01157	0	0.32214	0.219309	1.52865	0.0588343	0.176859	0.00260796	0	1.8738	0	0	0	0	0	0	0	0	0	1.34453	1.81397	1.31199	0	0.609124	2.17442	1.65883	0.732453	0	0	0.000190604	0.0554133	0.341601	0.587687	0.207388	1.41277	0	1.11845	0.374554	0.0802956
TCONS_00011289	0	0	0	0	0	0.0261661	0	0	0	0	0	0	0	0	0	0	0	0.00169894	0	0	0	0	0	0	0.0414831	0	0	0	0	0	0	0	0	0.178073	0	0	0	0.0415564	0.0363891	0	0.112841	0	0	0	0.62257	0.30918	0.242701	0	0
TCONS_00011290	0.00156768	0.627056	1.07512	0.75727	1.02784	0.438758	0.371168	0.922747	1.15971	1.25647	0.883562	1.19168	0.417526	0.457913	1.36846	0.824324	0.573502	0.675885	1.18305	0.942609	0.347295	0.177246	0	0.00101259	0	0	0.100296	0.000818036	0.184618	4.67e-05	1.64402	0.67188	1.06602	0.535018	0.73174	0.493886	0.651566	0.624144	0.006728	1.81e-05	0.281772	0.464264	0	0.00104854	0.577413	0.850458	2.04e-05	0.0711254	0
TCONS_00011291	0.0212981	0.401212	0.446608	0.394791	0.356689	0.233513	0.10424	0	0	0	0.575638	0.972871	0.616317	0.513286	0.307678	0.787096	0.326485	0.0984979	0.258556	0	0	0	0.117386	0	0	0	0	0	0	0.000185898	0.00256028	0	0	0	0.0178015	0	0	0	0.0275074	0.158311	0	0	0	0	0	0	0	0	0.195274
TCONS_00011292	8.33e-05	0.000514947	0.416335	0	0	0.496281	0.000665929	0.225821	0	0	0.232141	0	0	0.255559	0	0.131361	0.186629	0.417516	0.236653	0.208075	0	0.0814329	3.75e-05	0	0.00641909	0	0	0	0	0	0.593585	0	0	0	0.427994	0	0	0	0	6.46e-05	0.0486389	0	0	0	0.393875	0.0120236	0	0	0
TCONS_00011293	1.41363	0.0992006	0	0.0897609	0.173778	0.1858	0.864592	0.0013518	0.000145298	0.214793	0.0325365	0.0156029	0.859899	0.234928	0.692753	0.45488	0	0.374718	0.000306301	0.460856	0.00620239	0.00180335	0	0.131005	0	0	0	0.116608	0	0.387222	1.10915	0.332337	0.0021323	0	0.0477586	0.41509	0.147517	5.22e-05	0.392065	0.237105	0	0	0.194268	0.350787	0.0910779	0.000412968	0.294723	0.202769	0
TCONS_00011308	0.248954	0.598304	1.00954	0.589632	2.7235	1.84489	0.471002	0.425316	0.259237	0.329335	0.54106	0.547156	0.437442	0.584199	0.14802	0.260354	0.389199	0.328472	2.03437	1.48587	0.366975	0.212377	0	0	0	0	0.0725892	0.0128715	0	0	0.114656	0.261618	0.523515	0.35439	0.544403	0.327973	0.163576	0.360203	0.26441	0.211664	0	0.0527257	0	0.54875	2.00657	2.18242	0.68696	0.276718	0
TCONS_00011351	0	0	0	0	0	0	0	0	0	2.38436	0	0	0	0	0.0810246	0	0	0	0	0	0	0	0	0	0	0	0	0	0	0.416839	0	0	0	0	0	0	0.260438	0	0.0692762	0.152072	0	0.0400108	0	0	0	0	0	0	0
TCONS_00011353	0.149812	0.575944	0.0502321	0.0712896	0	0.0423136	0.189677	0.0743675	0	0.0885263	0.0394021	0	0	0.0378838	0.0541059	0.319505	2.19765	1.5284	0.0353444	0.138209	0.224123	0.101977	0	0	0	0	0	0	0	0	0	0	0	0	0.078039	0.0330532	0.0248427	0	0	0	0	0	0	0	0.0836055	0	0	0	0
TCONS_00011355	1.19637	0.728686	0	0	0.0801995	0	0	0	0	0	0	0	0	0	0	0	0	0	0	0	0	0	0	0	0	0	0	0	0	0	0	0	0	0	0	0	0	0	0	0	0	0	0	0.0946249	0	0	0	0	0
TCONS_00011358	0.0953384	0	0	0	0	0.269102	0	0	0.298289	0	0	0.332214	0.113316	0	0	0	0.0991878	0.145173	0	0	0	0	0	0	0	0	0	0	0.938394	0	5.90139	1.35251	2.01013	0.89177	0.165542	0.210306	0	0.176548	0.294374	0	0.375013	0	0	0.279003	0	0.419536	0	0	0
TCONS_00011359	0	3.02003	0	0.420554	0	0	0	0	0	0	0	0.0228116	0	0	0	0	0	0	0	0	0	0	0	0	0	0	0	0	0	0	0	0	0	0	0	0	0	0	0	0	0	0	0	0	0	0	0	0	0
TCONS_00011360	0	0	0	0	0	0	0	0	0	0.152748	0	0	0	0	0	0	0	0.078791	0	0	0	0	0	0	0	0	0	0	0	0	0	0	0	0	0	0	0	0	0	0	0	0	0	0	0	0	0	0	0
TCONS_00011364	0	0	0	0	0	0	0	0	12.2315	13.1385	0	0	0	0	0	0	0	0	0	0	0	0	0	0	0	0	0	0	0	0	0	0	0	0	0	0	0.099736	0	2.4142	1.83446	0	0.214513	0.851601	0	0	0	0	0	0
TCONS_00011365	0.3871	0.85526	1.40612	1.4583	0.400054	1.45683	0.571737	0.159975	0.504638	0	0.424137	0.374688	0.421752	0.489327	0.465979	0.206393	0.570533	0.491201	0.380388	0.51964	0.88422	0.765234	0.791841	1.2729	1.17875	1.33816	1.86251	1.32642	0	1.4983	0	0.305087	0.906853	0	0.728157	0.711584	0.481435	0.836307	0.199207	0.327967	0.380664	0.46021	0.15225	0.188804	0.810112	0.780738	0.514983	0.671775	1.21445
TCONS_00011366	0	0	0	0	0	0	0	0	0	0	0	0	0	0	0.221878	0	0.383523	0	0	0	0	0	0	0	0	0	0	0	0	0	0	0	0	0	0	0	0	0	0	0	0	0	0	0	0	0	0	0	0
TCONS_00011367	0.359067	1.47126	0	0.155333	0	0	0	0	0	0	0	0	0.0387976	0	0	0	0	0	0	0	0	0	0	0	0	0	0	0	0	0	0	0	0	0	0	0	0	0	0	0	0	0	0	0	0	0	0	0	0
TCONS_00011369	0.0856941	1.0792	0	0	0	0	0	0	0	0	0	0	0	0	0.077367	0	0	0	0	0	0	0	0	0	0	0	0	0	0	0	0	0	0	0	0	0	0	0	0	0	0	0	0	0	0	0	0	0	0
TCONS_00011370	1.1741	18.3258	0	1.44184	0	0	0	0	0	0	0.0497975	0	0	0	0	0	0	0	0	0	0	0	0	0	0	0	0	0	0	0	0	0	0	0	0	0	0	0	0	0	0	0	0	0	0	0	0	0	0
TCONS_00011372	0.719967	0.168427	6.62686	2.6872	8.99875	26.8965	0.107231	0	0	0	0.593959	0.787191	0.016779	0.249831	0.0764713	0.0903224	0.0734349	0	0.0332933	0	0	0	0	0	0	0	0	0	0	0	0	0	0	0	0.22061	0.436027	0.187278	0.366087	0.0435887	0	0	0	0	0.0413976	0	0	0	0	0
TCONS_00011375	0.0461665	1.28521	0	0.219689	0	0	0	0	0	0	0	0	0	0	0	0	0	0	0	0	0	0	0	0	0	0	0	0	0	0	0	0	0	0	0	0	0	0	0	0	0	0	0	0	0	0	0	0	0
TCONS_00011376	0	0	0	0	0	0	0	0	0.808769	0	0	0	0	0	0	0	0	0	0	0	0	0	0	0	0	0	0	0	1.27216	0	0	0	0	0	0	0	0	0.239344	1.19723	0.438019	0	2.53538	1.83005	1.8912	0	0	0	0	0
TCONS_00011379	4.39062	1.97973	1.50223	2.34517	1.25944	4.55251	1.96625	2.81432	2.80349	1.93976	2.55262	4.09373	4.33103	3.81335	0.97077	1.5288	4.16393	5.27576	2.04278	2.06202	0.818705	0.202586	0.18334	0.196431	0.167909	0.082603	0.383225	0.0944722	0.293985	0.554913	0.554653	0.423723	1.04958	0.558758	11.2541	10.7394	3.31847	5.91818	1.29113	1.01222	0.939892	1.91751	1.26873	1.92297	5.08395	2.69444	0.953652	0.282872	1.40559
TCONS_00011380	0	0	0.0514698	0	0	0.0866549	0.116598	0.0380624	0.144134	0.045314	0	0	0	0.0194057	0	0	0	0	0	0	0	0	0	0	0	0	0	0	0.151089	0	0	0	0	0	0.0266536	0.0339208	0.0763642	0.085277	0.236983	0.156064	0	0.109496	0	0	0	0	0	0	0
TCONS_00011384	0.092645	1.84221	0	0.110216	0	0	0	0	0	0	0	0	0	0	0	0	0	0	0	0	0	0	0	0	0	0	0	0	0	0	0	0	0	0	0	0	0	0	0	0	0	0	0	0	0	0	0	0	0
TCONS_00011386	4.30142	3.62864	2.62233	3.72162	7.75918	2.75935	14.3563	11.1506	44.6561	39.825	3.34193	4.7691	3.02103	2.71868	2.82432	3.33589	2.64437	4.46579	9.22219	7.64894	1.46163	2.31906	0.599923	1.28585	1.09915	0	3.13577	1.23684	0	0	0	0.462286	0	1.82883	8.14781	4.31294	5.836	10.1378	4.2259	4.63825	9.99795	9.76275	9.22796	4.00523	7.09241	7.31323	1.04044	2.59105	1.22681
TCONS_00011387	0	0	1.97713	0.631338	0.146253	0.166435	0	0.0731052	0	0	0	0	0	0	0	0	0	0	0	0	0	0	0	0	0	0	0	0	0	0	0	0	0	0	0	0	0	0	0	0	0	0	0	0	0	0	0	0	0
TCONS_00011388	0	0	0.530859	0.376699	0.196344	0.22344	0.200433	0	0.743022	0.233684	0	0	0	0	0	0.337655	0	0	0	0.182169	0	0	0	0	0	0	0	0	0	0	5.88003	1.12301	3.89444	3.70226	0.274905	0.349242	0.13127	0.439774	0	0	0	0	0	0.231661	0.220888	0.348348	0	0	0
TCONS_00011390	0.0979725	1.81827	0	0	0	0	0	0	0	0	0	0	0	0	0	0	0.101928	0	0	0	0	0	0	0	0	0	0	0	0	0	0	0	0	0	0	0	0	0	0	0	0	0	0	0	0	0	0	0	0
TCONS_00011394	0.0391106	0	0.196708	0.0930565	0.194013	0.0551966	0.247566	0.387914	0	0.115455	0.0514231	0	0	0	0.0353101	0.0834115	0.935863	0.20844	0.0922378	0.0900031	0.0974587	0.198811	0	0.0643037	0.219867	0.162241	0.188179	0.123706	0.192478	0.363312	0	0	0	0	0.0679101	0.0431369	0.226995	0.0724253	0.966087	0.994083	1.30765	0.94157	1.01525	0.743957	0.60023	0.344212	1.35281	0.666386	1.84053
TCONS_00011395	0	0	0	0	0	0	0	0	0	0	0.0958546	0	0	0	0	0	0.151694	0	0	0	0	0	0	0	0	0	0	0	0	0	0	0	0	0	0	0	0	0	0	0	0	0	0	0	0	0	0	0	0
TCONS_00011396	0	0	0	0	0	0	0	0	30.0863	8.11055	0	0	0	0	0.826831	0	0	0	0	0	0	0	0	0	0	0	0	0	4.50711	8.50741	0	1.08269	0	0	0.7951	0	0.759338	0	12.7249	29.4851	23.4155	51.4454	12.9673	17.4207	0	0	0	0	0
TCONS_00011397	0	0	0	0	0	0	0.175764	0	0	0	0	0	0	0	0	0	0	0	0	0	0	0	0	0	0	0	0	0	0	0	0	0	0	0	0	0	0.0575568	0	0	0	0	0.0618967	0.163817	0.101574	0	0	0.0923512	0	0
TCONS_00011398	1.23903	9.69078	0	0.589607	0	0	0	0	0	0	0	0	0	0	0	0	0	0	0	0	0	0	0	0	0	0	0	0	0	0	0	0	0	0	0	0	0	0	0	0	0	0	0	0	0	0	0	0	0
TCONS_00011399	1.052	7.6702	0	0.938645	0	0	0	0	0	0	0.172899	0	0	0	0	0	0	0	0	0	0	0	0	0	0	0	0	0	0	0	0	0	0	0	0	0	0	0	0	0	0	0	0	0	0	0	0	0	0
TCONS_00011400	0.294727	1.66049	0	0.70125	0	0	0	0	0	0	0	0	0	0	0	0	0	0	0	0	0	0	0	0	0	0	0	0	0	0	0	0	0	0	0	0	0	0	0	0	0	0	0	0	0	0	0	0	0
TCONS_00011401	1.54025	2.42466	0	0.320665	0	0	0	0	0	0	0	0	0	0	0	0	0	0	0	0	0	0	0	0	0	0	0	0	0	0	0	0	0	0	0	0	0	0	0	0	0	0	0	0	0	0	0	0	0
TCONS_00011402	1.15309	21.0945	0	1.76808	0	0	0	0	0	0	0	0.0595264	0.0304561	0.0323913	0	0	0	0	0	0	0	0	0	0	0	0	0	0	0	0	0	0	0	0	0	0	0	0	0	0	0	0	0	0	0	0	0	0	0
TCONS_00011405	0	0	0	0	0	0	0	0	0.469615	1.92005	0	0	0	0	0	0	0	0.0380926	0	0	0	0	0	0	0	0	0	0	0	0	0	0	0	0	0	0	0	0	0	0	0	0	0	0	0	0	0	0	0
TCONS_00011414	0	0	0.136418	0	0.504556	0.574184	0.618074	1.61411	1.14563	1.32112	0	0	0	0	0	0	0.0423275	0	0	0	0	0	0	0	0	0	0	0	2.40272	0.75588	0.251837	0.096222	0	0	0	0.179493	0.404797	0.452043	1.88433	1.65455	8.96188	11.6085	4.80053	7.02466	0	0	0	0	0.127641
TCONS_00011416	0.372039	3.45233	0.178208	0.379371	0	0	0	0	0	0	0	0	0	0	0	0	0	0	0	0	0	0	0	0	0	0	0	0	0	0	0	0	0	0	0	0	0	0	0	0	0	0	0	0	0	0	0	0	0
TCONS_00011417	1.2264	17.9791	0	1.37317	0	0	0	0	0	0	0	0	0	0	0	0.153856	0.0750538	0	0	0	0	0	0	0	0	0	0	0	0	0	0	0	0	0	0	0	0	0	0	0	0	0	0	0	0	0	0	0	0
TCONS_00011418	0.238103	1.42038	0	0.20233	0	0	0	0	0	0	0	0	0	0	0	0	0	0	0	0	0	0	0	0	0	0	0	0	0	0	0	0	0	0	0	0	0	0	0	0	0	0	0	0	0	0	0	0	0
TCONS_00011422	0.121067	2.62137	0	0.416084	0	0	0	0	0	0	0	0.0156248	0	0	0	0	0.0139951	0	0	0	0	0	0	0	0	0	0	0	0	0	0	0	0	0	0	0	0.0223069	0	0	0	0.0529131	0.0719666	0	0	0	0	0	0	0
TCONS_00011424	2.11589	14.9222	0	1.20825	0	0	0	0	0	0	0	0.0983064	0	0	0	0	0	0	0	0	0	0	0	0	0	0	0	0	0	0	0	0	0	0	0	0	0	0	0	0	0	0	0	0	0	0	0	0	0
TCONS_00011425	1.05768	13.1901	0	1.39808	0	0	0	0	0	0	0	0.0455006	0	0	0	0	0	0	0	0	0	0	0	0	0	0	0	0	0	0	0	0	0	0	0	0	0	0	0	0	0	0	0	0	0	0	0	0	0
TCONS_00011426	0	0	6.29735	2.11913	1.72885	2.13138	0.196094	0.288059	0	0.17147	0	0	0	0	0	0	0.0201437	0	0	0	0	0	0	0	0	0	0	0	0	0	0	0	0	0	0	0	0.0642143	0	0	0	0	0	0	0	0	0	0	0	0
TCONS_00011428	0	0	0	0	0	0	0	0	0	0	0	0	0	0	0	0	0	0	0	0	0	0	0	0	0	0	0	0	1.69755	0	0.266889	0.101945	0	0	0	0	0	0	0	0	4.40957	4.22894	0.203498	0	0	0	0	0	0
TCONS_00011430	0	0.119901	0.909822	2.79765	0	0	0	0	0	0	0	0	0	0	0	0	0	0	0	0	0	0	0	0	0	0	0	0	0	0	0	0	0	0	0	0	0	0	0	0	0	0	0	0	0	0	0	0	0
TCONS_00011431	0.226876	1.84751	0	0.154231	0	0	0	0	0	0	0	0.037646	0	0	0	0	0	0	0	0	0	0	0	0	0	0	0	0	0	0	0	0	0	0	0	0	0	0	0	0	0	0	0	0	0	0	0	0	0
TCONS_00011433	0	0	0	0	0	0	0	0	0	0	0	0	0.0344085	0.0182974	0	0	0.0150592	0.110205	0.0341372	0.0333101	0.108208	0.0245266	0.133242	0.0951951	0.935787	0.760576	0.650019	2.4723	0	0	0	0	0	0	0	0	0	0	0	0.0981092	0.0569366	0.129065	0.341586	0.338878	0.04039	0	0.11554	0.0548065	0.363297
TCONS_00011435	4.20435	16.7204	0	2.223	0	0	0	0.579173	0	0	0	0	0	0	0	0	0	0	0	0	0	0	0	0	0	0	0	0	0	0	0	0	0	0	0	0	0	0	0	0	0	0	0	0	0	0	0	0	0
TCONS_00011436	0.0759583	0.956588	0	0	0.1884	0	0	0	0	0	0	0	0	0	0.0685772	0	0	0	0	0	0	0	0	0	0	0	0	0	0	0	0	0	0	0	0	0	0	0	0	0	0	0	0	0	0	0	0	0	0
TCONS_00011437	0.16271	2.04911	0	0.338747	0	0	0	0	0	0	0	0.047248	0	0	0	0	0.06348	0	0	0	0	0	0	0.0668801	0	0	0	0	0	0	0	0	0	0	0	0	0	0	0	0	0	0	0	0	0	0	0	0	0
TCONS_00011440	2.92147	3.08245	2.39896	3.40462	3.25338	2.01946	2.11344	2.51325	3.35773	2.11205	3.29244	3.04709	2.90544	3.61762	5.05985	4.70477	3.22551	2.63282	7.17117	6.72302	4.15996	5.55638	5.85412	3.33292	4.52486	4.61678	6.11983	5.65746	1.17369	0	1.47622	2.8194	3.3522	2.23074	3.10575	3.15646	3.65814	3.75387	3.49776	3.63701	4.22139	4.35927	3.37678	3.31512	5.65646	6.82149	4.60048	3.95059	2.05758
TCONS_00011441	2.9739	4.8335	0.0382053	0.271105	0.141307	0.289452	0.0288498	0.113013	0.0356496	0.0336359	0.0149813	0.0132347	0	0	0.0822964	0.0486013	0.24894	0.173502	0	0.026221	0.0567861	0	0	0	0	0	0	0	0	0	0.0705297	0	0	0	0.336337	0.402152	0.963628	1.266	0.668454	0.424762	0.627469	0.264152	0.161333	0.166723	0	0	0	0	0
TCONS_00011443	2.43742	12.2784	0	0.28997	0	0	0	0	0	0	0.160238	0	0	0	0	0	0	0	0	0	0	0	0	0	0	0	0	0	0	0	0	0	0	0	0	0	0	0	0	0	0	0	0	0	0	0	0	0	0
TCONS_00011444	0.690929	0.986381	0	0.505828	0	0	0.269139	0	0	0	0	0	0	0	0	0	0	0	0	0	0	0	0	0	0	0	0	0	0	0	0	0	0	0	0	0	0	0	0	0	0	0	0	0	0	0	0	0	0
TCONS_00011445	1.03677	1.28759	0.146372	0.207731	0.0541373	0.0924122	0.138161	0.0541217	0	0.0644328	0.215236	0.152114	0.10377	0.206932	0.0788233	0.279301	0.0454161	0.116326	0.283118	0.175801	0.0815844	0.0554761	0.0334862	0.143546	0	0.0905435	0.0350062	0.0690375	0.214836	0.202757	0.135106	0.077411	0.0767	0.204162	0.0189496	0.0962951	0.0180973	0.0202095	0.033697	0.110955	0.128783	0.0778475	0.0515082	0	0.213166	0.264134	0	0.247931	0.0342388
TCONS_00011446	1.40329	1.85992	5.29069	3.75474	5.65304	2.47513	5.77209	5.65158	7.67927	1.5556	0.461035	1.01825	1.66701	0.221635	0.633204	1.86967	2.18931	3.47113	1.24121	3.63097	0	0	0.538262	0.576485	0	0.486253	0	1.10922	0	0	1.08545	0	1.23311	1.64089	0.913227	1.54755	1.1644	1.62393	1.08279	1.78251	2.06943	3.12638	0.827727	2.0533	6.35947	2.70216	1.39939	1.65949	0.550558
TCONS_00011447	0	0.124072	0.941471	0.22269	0.92857	0.264178	1.65883	0.580189	0.732077	1.24331	0	0.0543559	0.0556256	0	0	0.399218	0.0486865	0.0712584	0	0.107691	0	0	0	0	0	0	0	0	0	0	0.869012	0.331942	0	0	0.0812566	0.516146	0.0776029	0.0866591	0.144494	0	0	0.0834532	0	0.136949	0	0	0	0	0
TCONS_00011449	0.128148	0.169878	4.72651	6.09808	3.81416	4.70221	4.21804	4.13081	4.0094	1.89146	0	0	0.152312	0.323979	1.15695	2.45972	0.399965	0.780528	0.604443	1.4745	0.319328	0.651413	0.786406	0	0	0	0	0	2.52265	3.57123	38.0748	0.302993	5.40378	3.59597	0.222511	0.848039	0.425005	0.237305	0	0.868575	0	0	0	0	3.93336	1.12782	0	0	0
TCONS_00011452	0	0.281823	0	0	0	0	0	0	0	0	0	0	0	0	0	0	0	0	0	0	0	0	0	0	0	0	0	0	0	0	0	0	0	0	0	0	0	0	0	0	0	0	0	0	0	0	0	0	0
TCONS_00011453	2.50886	9.03547	6.17382	8.65943	24.0097	28.3564	39.2045	43.707	9.09605	12.2059	0.424723	0.0875481	2.70038	15.5848	40.8296	50.8199	21.0157	17.3306	0.355519	0.148674	0.778117	0.255431	0.033039	0.0708145	0	0	0	0.0340577	0.105983	0.200049	0	0	0.0756756	0	0.43002	0.332532	0.267834	0.319034	0.432211	0.255438	0.338836	0.326433	0.406562	0.409642	0	0	0.0859492	0.020385	0.067563
TCONS_00011454	0.492144	3.53067	0	0.516603	0	0	0	0	0	0	0	0	0	0	0	0	0	0	0	0	0	0	0	0	0	0	0	0	0	0	0	0	0	0	0	0	0	0	0	0	0	0	0	0	0	0	0	0	0
TCONS_00011455	0.26496	0.878104	0	0	0	0	0	0	0	0	0	0	0	0	0	0	0	0	0	0	0	0	0	0	0	0	0	0	0	0	0	0	0	0	0	0	0	0	0	0	0	0	0	0	0	0	0	0	0
TCONS_00011457	0	0	0	0	0	0	0	0	5.76297	8.45826	0	0	0	0	0	0	0.425849	0	0	0	0.50999	0	0	0	0	0	0	0	0	0	0	0	0	0	0	0	0.339382	0	0	0	4.8302	6.20453	14.4892	21.5615	0	0	0	0	0
TCONS_00011459	0	0	0	0	0	0	0	0	0.62162	25.8064	0	0	0	0	0	0	0	0	0	0	0	0	0	0	0	0	0	0	0	0	0	0	0	0	0	0	0	0	0	0	0	0	0	0	0	0	0	0	0
TCONS_00011460	0.129249	1.88471	0	0	0	0	0	0	0	0	0	0	0	0	0	0	0	0	0	0	0	0	0	0	0	0	0	0	0	0	0	0	0	0	0	0	0	0	0	0	0	0	0	0	0	0	0	0	0
TCONS_00011461	0	0	0.700229	0.248442	2.58988	0.589455	0.528761	1.03565	0	0	0	0.121283	0	0	0	0	0	0	0	0	0	0	0	0	0	0	0	0	0	0	0	0.246885	0	0.976692	0.362613	0.460667	0.346303	0	0	0	0	0	0	0.305572	0	0	0	0	0
TCONS_00011463	0	0	0	0	0	0	0	0	1.36982	1.93867	0	0	0	0	0	0	0	0	0	0	0	0	0	0	0	0	0	0	0	0	0	0	0	0	0	0	0	0	0	0	0	0	0	0	0	0	0	0	0.0858485
TCONS_00011465	0.405775	0.268956	1.16621	1.10339	0.862671	0.818117	1.10079	1.22176	2.35776	1.28341	0.0381084	0.370321	0	0.109914	0.471015	0.618143	0.0904624	0.353073	0.546842	0.800389	0.0722243	0.0982226	0	0	0	0	0	0.0916753	0	0	1.79409	0.137059	1.0185	1.35554	0.100653	0.319677	0.432577	0.214691	0.268479	0.196451	0	0.206748	0.273599	0.339279	0.808757	0.255087	0.154236	0.0548715	0
TCONS_00011466	0	0	0	0	0	0	0	0	0.437752	1.92745	0	0	0	0	0	0	0	0	0	0	0	0	0	0	0	0	0	0	0	0	0	0	0	0	0	0	0	0	0	0	0	0	0	0	0	0	0	0	0
TCONS_00011467	0	0	0	0	0	0	0.129546	0.126867	0	1.2083	0	0	0	0	0	0	0	0	0	0	0	0	0	0	0	0	0	0	0	0	0	0	0	0	0	0	0	0	0	0	0	0	0	0	0	0	0	0	0
TCONS_00011468	0	0	0	0	0	0	0	0	0.908522	1.28581	0	0	0	0	0	0	0	0	0	0	0	0	0	0	0	0	0	0	0	0	0	0	0	0	0	0	0	0	0	0	0	0	0	0	0	0	0	0	0
TCONS_00011470	0.323925	0.28627	0.181016	0.128449	0.535607	0.457148	0.546759	0.803179	0	0.318752	0.212944	0.0627093	0.705821	0.341213	0.292439	0.460544	0.449341	0	0.127319	0	0	0.182951	0	0	0	0	0	0.341546	0	0.501493	0	0.127662	0	0.50501	0.468695	0.35726	0.537136	0.499856	1.33353	2.19553	0.424705	0.3851	2.29321	0.631949	0.15064	0	0.430924	0.102204	0.338741
TCONS_00011473	1.56418	1.55513	2.62263	8.37364	5.33449	2.7597	3.46533	5.33331	9.17591	3.46306	2.05679	2.271	1.16194	1.23576	1.76532	3.75334	0.407	3.27491	1.38334	2.24989	0	0.331309	0	0	0	0	0	0	1.92445	0	7.2616	4.62286	4.12236	1.82907	4.07401	12.5075	3.24222	2.17238	0	2.65043	0	0	0.922796	0	1.63676	1.72076	0	0	0
TCONS_00011474	0.476994	0.384893	0.139076	0.148033	0.257195	0.292687	0.36757	0.514241	0.129773	0.306107	0.599891	0.55404	0.690185	0.419451	0.262131	0.17692	0.215762	0.189476	0.0978205	0.0477253	0.155036	0.0351407	0	0.0681957	0.233175	0.286769	0.199568	0.131193	0	1.15591	0.128372	0	0	0.193986	0.0360102	0.182991	0.378296	0.34564	0.320175	0.773117	0.326305	0.110951	0.0978818	0.182074	0	0	0	0	0.195193
TCONS_00011475	0.156246	1.9677	0	0.18588	0	0	0	0	0	0	0	0	0	0.0493771	0	0	0.121916	0	0	0	0	0	0	0	0	0	0	0	0	0	0	0	0	0	0	0	0	0	0	0	0	0	0	0	0	0	0	0	0
TCONS_00011478	0	3.02704	0	0	0	0	0	0	0	0	0	0	0	0	0.294509	0	0	0	0	0	0	0.276369	0	0	0	0	0	0	0	0	0	0	0	0	0	0	0	0	0	0	0	0	0	0	0	0	0	0	0
TCONS_00011479	0	1.47724	0	0	0	0	0	0	0	0	0	0	0	0	0	0	0	0	0	0	0	0	0	0	0	0	0	0	0	0	0	0	0	0	0	0	0	0	0	0	0	0.0602192	0	0	0	0	0	0	0
TCONS_00011480	0	0	1.63701	0.387209	0	0	0	0	0.127292	1.68143	0	0	0	0	0	0	0	0	0	0	0	0	0	0	0	0	0	0	0.400451	0	0	0	0	0	0	0	0	0	0.251243	0.137879	0	0.0725533	0	0	0	0	0	0	0
TCONS_00011481	0	0	0	0	0	0	0	0	0.148958	1.96762	0	0	0	0	0	0	0	0	0	0	0	0	0	0	0	0	0	0	0	0	0	0	0	0	0	0	0	0.176328	0	0	0	0	0	0	0	0	0	0	0
TCONS_00011482	0	0	0	0	0	0	0	0	0.734635	3.92779	0	0	0	0	0	0	0	0	0	0	0	0	0	0	0	0	0	0	0	0	0	0	0	0	0	0	0	0	0.241665	0.265246	0	0	0	0	0	0	0	0	0
TCONS_00011483	0	0	0	0	0	0	0	0	0.677946	4.79739	0	0	0	0	0	0	0	0	0	0	0	0	0	0	0	0	0	0	0	0	0	0	0	0	0	0	0	0	0.334525	0	0	0	0	0	0	0	0	0	0
TCONS_00011484	0.0805388	0.320297	1.35025	0.574882	0	0	0.203921	0.199704	0.503969	0.951005	0.105894	0.467739	0	0.203616	0	0	0	0	0	0	0	0	0	0	0	0	0	0	0	0	0	0	0.566032	2.26001	0	0	0.267109	0	0	0.272943	0	0.143625	0.760242	0	0	0	0	0	0
TCONS_00011485	0.257298	0.243633	0.492988	0.262369	0.182337	0.311249	0.186134	0.273427	1.49503	0.434026	0.0966569	0.256164	0	0	0.0663703	0	0	0.0559702	0	0.25376	0	0	0	0	0	0	0	0	0	0	0	0	0	1.71907	0	0	0	0.136133	0	0.124568	0.578332	0.0655486	0.173482	0	0	0.0808742	0	0	0
TCONS_00011486	0.112602	0.29854	0.283168	0.401874	0.34911	0.158915	0.356379	0.139604	1.0569	0.498603	0.111038	0.0980924	0.0334586	0.0711692	0.0508301	0	0.0292871	0.0428651	0.0663897	0	0	0	0	0	0	0.0778506	0	0	0	0	0.522749	0.133118	1.18706	1.84318	0	0.124194	0.280086	0.0521293	0.0869196	0.190802	0.332189	0.301205	0.132862	0.494285	0.1571	0.061938	0	0	0
TCONS_00011488	0.179232	0.178199	0.450729	1.59919	0.555691	0.5059	2.04214	0.888849	1.8225	0.661369	0.176743	0.36432	0.319544	0.113283	0.0809081	0.573376	0.0932346	0.682299	0.21135	1.13426	0	0	0	0	0	0	0.287456	0.141727	0	0.832478	2.7736	0.317834	2.2044	2.09561	0.311213	0.988419	0.371519	0.165952	0.415059	0.303706	0	0.239719	0	0.131129	0.875217	0.295767	0.238444	0	0
TCONS_00011491	0.568209	0.282466	1.19076	0.675975	0	0.601434	0.359671	0.528349	1.33333	1.46769	0	0.329994	0.0844191	0.0897831	0.128249	0.302956	0.517257	0.324457	0.335014	0.163449	0.176988	0.120349	0.217934	0.233555	0	0.196424	0.455652	0.673961	0	0	0	0.167935	1.9967	1.32872	0.123327	0.626704	0.23556	0.263054	0.219306	0.722115	1.11752	1.13995	0.670448	1.45498	0	0	0.188981	0.134465	0.222832
TCONS_00011492	0.0491463	0.456053	0.329578	0.818542	0.365695	0.27744	0	0.609315	1.07636	0.58032	0.129236	0.570846	0.0584135	0.186375	0.0887412	0.314444	0.0511306	0.0748356	0.115906	0.339293	0.122466	0	0	0	0.138142	0	0.157643	0.155448	0.483735	0	0.304212	0.348605	2.76322	2.7582	0.256007	0.433645	0.32599	0	0.151748	0.499665	0.57995	0.525855	0.231957	0.143824	0	0	0	0	0.154187
TCONS_00011493	0	0	0.800885	1.51547	0.394942	0.449443	0.604748	0.592242	1.49457	0.235025	0	0.0924779	0	0	0.143761	0.339603	0	0.121232	0.187781	0.549653	0	0	0	0	0	0	0	0	0	0	1.97126	0.376485	1.67867	2.97908	0.276483	0.526868	0.39607	0.147444	0	0	0.313183	0.283961	0	0	2.66587	0	0	0	0
TCONS_00011495	1.55315	1.70257	2.20328	2.27411	0.963072	2.52917	1.66375	2.14777	2.24279	1.67525	1.29595	1.73463	1.20701	1.32146	1.99547	1.91101	1.64693	2.50144	1.40881	1.92455	0.967561	1.11341	0.366585	0.589293	1.51119	0.660807	1.24548	0.661305	2.35188	3.05202	2.58835	0.988686	1.04958	2.79379	2.23007	2.76721	1.63447	2.7102	2.02891	1.51833	3.4071	2.82299	2.39648	2.97186	2.83367	1.84009	1.35101	1.18746	1.31188
TCONS_00011496	1.38058	1.00223	1.69	0.964598	1.25013	1.0206	1.13745	0.787901	0.891321	1.29381	1.26777	2.0872	1.5237	1.34351	0.197846	0.654308	0.558571	1.8186	0.542658	1.73982	0.327642	0.0556978	0.0672402	0.03603	0.0307984	0.0303018	0.17573	0.0693135	0.431389	0.101784	4.9511	0.64767	2.46421	4.09956	0.551735	1.25684	0.944821	0.892773	0.473644	0.185665	0.301696	0.351714	1.29285	0.448912	1.25354	0.699136	0.524765	0.601561	0.103127
TCONS_00011498	3.1931	2.3032	3.62134	1.89935	2.09644	2.2532	2.0212	2.44514	2.93834	2.91099	2.40787	4.74516	4.46494	2.73047	0.763099	0.901318	1.51445	6.14922	2.5471	5.1869	0.819083	0.477397	0	0.15441	0	0	0.451866	0.445574	0	0.436204	15.4051	1.77642	8.5805	10.5414	0.733815	1.76091	1.47949	1.30434	1.44989	0.95482	0.554119	0.334956	1.10813	0.549672	3.2757	1.34313	0.499762	1.42237	0.88392
TCONS_00011504	0	0	0	0	0	0	0	0	0	3.16033	0	0	0	0	0	0	0	0	0	0	0	0	0	0	0	0	0	0	0	0	0	0	0	0	0.232362	0	0.221911	0.495622	0	0	0	0	0	0	0	0	0	0	0
TCONS_00011505	0.249289	2.2582	0	2.57026	0	0	0	0	0	0	0	0	0	0	0	0	0	0	0	0	0	0	0	0	0	0	0	0	0	0	0	0	0	0	0	0	0	0	0	0.140805	0.163429	0.0740929	0	0	0	0	0.221096	0	0
TCONS_00011506	0	3.5371	0	0	0	0	0	0	0	0	0	0	0	0	0	0	0	0	0	0	0	0	0	0	0	0	0	0	0	0	0	0	0	0	0	0	0	0	0	0	0	0	0	0	0	0	0	0	0
TCONS_00011507	0.965662	24.237	0	1.68492	0	0	0	0	0	0	0.0846444	0.074776	0.0765167	0	0	0	0	0	0	0	0	0	0	0	0	0	0	0	0	0	0	0	0	0	0	0	0	0	0	0	0	0	0	0	0	0	0	0	0
TCONS_00011508	0	0	0	0	0	0	0	0	3.0124	2.95594	0	0	0	0	0.0695407	0	0	0	0	0	0	0	0	0	0	0	0	0	0	0	0	0	0	0	0	0	0.0638643	0	0	0	0.15149	0.206039	0	0	0	0	0	0	0
TCONS_00011510	0	0	0	0	0	0	0	0	1.48843	4.21306	0	0	0	0	0	0	0	0	0	0	0	0	0	0	0	0	0	0	0	0	0	0	0	0	0	0	0	0	0	0	0.467819	0	0	0	0	0	0	0	0
TCONS_00011511	0	0	0	0	0	0	0	0	1.05143	1.98409	0	0	0	0	0	0	0	0	0	0	0	0	0	0	0	0	0	0	0	0	0	0	0	0	0	0	0	0	0	0.227777	0	0	0	0	0	0	0	0	0
TCONS_00011513	0	0	0	0	0	0	0	0	2.09258	1.35738	0	0	0	0	0	0	0	0	0	0	0	0	0	0	0	0	0	0	0	0	0	0	0	0	0	0	0	0	0	0	0	0	0	0	0	0	0	0	0
TCONS_00011514	0	0	0	0	0	0	0	0	3.12461	7.37029	0	0	0	0	0	0	0	0	0	0	0	0	0	0	0	0	0	0	0	0	0	0	0	0	0	0	0	0	0	0	0	0	0	0	0	0	0	0	0
TCONS_00011515	0	0	0	0	0	0	0	0	0.70046	2.31313	0	0	0	0	0	0.119368	0	0	0	0	0	0	0	0	0	0	0	0	0	0	0	0	0	0	0	0	0	0	0	0	0	0	0	0	0	0	0	0	0
TCONS_00011518	0.0769631	0	0	0.18312	0	0	0.389735	0.190838	1.92638	0.908783	0.101192	0.268184	0.0914756	0	0.138969	0.16414	0	0.117193	2.35961	0.531333	0.191782	1.17368	1.18075	0.506156	0	0.638528	1.23435	0	0.75753	0	0	0.545916	0.540901	0	0.267272	0.339545	0.765751	0.427563	0.950549	1.30413	1.8164	1.64698	2.90596	1.12614	1.50329	0.677351	0.409555	0.582817	0.96583
TCONS_00011520	0	0	0.0754257	0.0713629	0	0	0	0	2.36946	4.53766	0	0	0	0	0	0	0	0	0	0	0	0	0	0	0	0	0	0	0	0	0	0	0	0	0	0	0	0	0	0	0	0	0.0353897	0.0219432	0	0	0	0	0
TCONS_00011522	0.583021	1.90643	0	0.246612	0	0	0	0	0	0	0.0170347	0.0752436	0.0153991	0.0163775	0	0	0	0	0	0	0	0	0	0	0	0	0	0	0	0	0	0	0	0	0	0	0	0	0	0	0	0	0	0	0	0	0	0	0
TCONS_00011526	0	0	0	0	0.0138366	0	0	0	0.122177	0.362296	0.0073348	0.00647966	0	0	0.010073	0	0.0580382	0.0254837	0	0	0	0	0	0	0	0	0	0	0	0	0	0	0	0	0.00968644	0.0246115	0.00925077	0	0.0172249	0.0189076	0	0.0099483	0	0	0	0	0	0	0
TCONS_00011529	0.33571	0.24724	1.06311	0.665633	0.277555	0.684358	0.661114	0.693688	1.40046	1.15619	0.12261	0.238294	0.0886694	0.0943035	0.101029	0.0397762	0.194036	0.198796	0	0	0	0	0	0	0.0524237	0	0.0598241	0	0	0.173252	0.346338	0.0881948	0.393235	0.348904	0.0647682	0.246847	0.0309275	0.172686	0.172761	0.252828	0.146724	0.266076	0	0.10916	0.0520418	0	0	0.0706172	0
TCONS_00011532	0	0.0707301	0	0	0	0	0	0.264599	12.1862	18.5856	0	0	0	0	0	0	0	0	0.251665	0	0.132955	1.08488	0.818567	2.28083	3.29941	2.65599	3.42288	2.02514	0	0	0	0	0	0.499071	0	0	0	0.197608	0	0	0	0.66604	0	0	1.19105	0.23479	1.27767	1.61617	3.18046
TCONS_00011534	0	0	0.540917	0.255891	4.26804	2.42851	0.816921	1.33338	0	0	0	0	0	0	0	0	0	0	0	0	0	0	0	0	0	0	0	0	0	0	0	0	0	0	0	0	0	0	0	0	0	0	0	0	0	0	0	0	0
TCONS_00011537	0.198681	1.3169	0	0	0	0	0	0	0	0	0	0	0	0	0	0.211865	0	0	0	0	0	0	0	0	0	0	0	0	0	0	0	0	0	0	0	0	0	0	0	0	0	0	0	0	0	0	0	0	0
TCONS_00011544	0	0	1.35673	0	0	0	1.0245	0.501656	14.5586	152.891	0	0	0	0.511482	0	0.431476	1.89434	0.61613	0	0	0	0	0	0	0	0.559501	1.94684	0.639911	0	0	1.25231	0	0	0	0	0	0.670978	0	0.624678	0.685632	0	0	0	0	0.564528	0	0	0.383013	0.634721
TCONS_00011545	0	0	0	0	0	0	0	0	0.344121	0	0	0	0	0	0	0	1.71642	0.502438	0	0	0.274075	0	0	0	0	0	0	0	0	0	0	0	0	0	0	0	0	0	0	0	0	0	0	0	0	0	0	0	0
TCONS_00011547	0.359756	1.64268	0	0.0951082	0	0	0	0	0	0	0	0	0	0	0	0	0	0	0	0	0	0	0	0	0	0	0	0	0	0	0	0	0	0	0	0	0	0	0	0	0	0	0	0	0	0	0	0	0
TCONS_00011548	0.930741	9.78838	0	0.147635	0	0	0	0	0	0	0	0	0	0.0784357	0	0	0	0	0	0	0	0	0	0	0	0	0	0	0	0	0	0	0	0	0	0	0	0	0	0	0	0	0	0	0	0	0	0	0
TCONS_00011549	0.256295	2.37829	0	0	0	0	0	0	0	0	0	0	0	0	0	0	0	0	0	0	0	0	0	0	0	0	0	0	0	0	0	0	0	0	0	0	0	0	0	0	0	0	0	0	0	0	0	0	0
TCONS_00011551	0	0	7.66112	1.65454	0	1.40199	0	0	0	0	0	0	0	0	0.179375	0.211865	0	0	0	0	0	0	0	0	0	0	0	0	0	0	0	0	0	0	0	0	0	0	0	0	0	0	0	0	0	0	0	0	0
TCONS_00011552	0	0	0	0	0.095256	0.325203	0	0	0	0	0	0	0	0.0970939	0	0.163813	0	0	0.0905733	0	0.6699	4.09969	1.06056	0.37886	0	0.212418	0	0	0	0	0	0	0	0	0.200054	0.169434	2.73847	3.05809	2.25305	2.34275	0.30213	0.273949	0.36252	0.11239	0.214327	1.352	0	0.290827	0
TCONS_00011553	0.077828	1.65075	0	0.185499	0	0	0	0.192982	0	0.230401	0	0	0	0	0	0	0	0	0	0	0	0	0	0	0	0	0	0	0	0	0	0	0	0	0	0	0	0	0	0	0	0	0	0	0	0	0	0	0
TCONS_00011554	0.206683	2.64855	0	0.164206	0	0	0.174751	0.341661	0	0	0	0	0	0	0	0	0	0	0	0	0	0	0	0	0	0	0	0	0	0	0	0	0	0	0	0	0	0	0	0	0	0	0	0	0	0	0	0	0
TCONS_00011555	0	0.220255	0.11938	0	1.23631	0.669961	1.56254	1.61851	0.0742625	0.17517	0	0	0	0	0	0	0	0	0	0	0	0	0	0	0	0	0	0	0	0	0	0	0	0	0	0	0	0	0	0	0	0	0	0	0	0	0	0	0
TCONS_00011556	0.012484	0.0165493	0	0	0	0	0	0	0	0	0	0	0	0	0.0225418	0	0	0	0	0	0	0	0	0	0	0	0	0	0	0	0	0	0	0	0	0	0.0207017	0	0	0	0	0	0	0	0	0	0	0	0
TCONS_00011559	0	0	0	0	0	0	0	0	0.307855	1.06504	0	0	0	0	0	0	0	0	0	0	0	0	0	0	0	0	0	0	0	0	0	0	0	0	0	0	0	0	0	0	0.129013	0.994329	0	0	0	0	0	0	0
TCONS_00011560	0	2.78273	0	0.384197	0	0	0	0	0	0	0	0	0	0	0	0	0	0	0	0	0	0	0	0	0	0	0	0	0	0	0	0	0	0	0.280377	0	0	0	0	0	0	0	0	0	0	0	0	0	0
TCONS_00011561	1.43958	17.1753	0	1.79416	0	0	0	0	0	0	0.090132	0	0	0	0	0	0	0	0	0	0	0	0	0	0	0	0	0	0	0	0	0	0	0	0	0	0	0	0	0	0	0	0	0	0	0	0	0	0
TCONS_00011562	0.20629	1.41798	0	0.0727155	0	0.0431313	0	0	0	0	0	0.00887448	0	0	0.0137959	0	0.00794886	0	0	0	0	0	0	0	0	0	0	0	0	0	0	0	0	0	0	0	0	0	0	0	0	0	0	0	0	0	0	0	0
TCONS_00011563	0.423937	0	0.710737	0.50434	0.525748	0.598301	3.22017	3.67918	0	0.625732	0	0.73862	0	0.267946	1.14823	0	2.64632	0.322767	1.49971	2.92675	0.528199	0.718333	0.650396	0.697016	0.59581	0	0	0	2.08636	0	0	0.501179	1.48973	0	0.368054	1.40274	2.4605	0.392525	0	1.43671	0	0.378004	0	0.620314	1.77441	0.466383	0	0.401292	0
TCONS_00011564	0	0	63.8042	52.1355	3.57556	4.88278	2.19001	2.14472	13.5309	31.491	0	0	0	0	0	0	0	0	0	0	0	0	0	0	0	0	0	0	0	0	0	0	0	0	0	0	0	0	0	0	0	0	0	0	0	0.634364	0	0	0
TCONS_00011565	0.158829	2.24588	0	0.377905	0	0	0	0	0	0	0	0	0	0	0	0	0	0	0	0	0	0	0	0	0	0	0	0	0	0	0	0	0	0	0	0	0	0	0	0	0	0	0	0	0	0	0	0	0
TCONS_00011570	0	0	0	0	0	0	0	0	0	0.0796644	0	0	0	0	0	0	0	0	0	0	0	0	0	0	0	0	0	0	0	0	0	0	0	0	0	0	0	0	0	0	0	0	0	0	0	0	0	0	0
TCONS_00011573	0.0822552	0.072694	3.95319	3.65328	1.22411	1.39304	0.694223	1.08779	2.8309	1.37597	0.0721002	0.0636943	0.065177	0.207955	0.0990164	0.409329	0.142627	0.292252	0.258653	0.757158	0.20497	0.0464587	0	0	0	0.075826	0	0	0	0	1.35775	0.388969	0.385396	0.256464	0.190433	0.423374	0.318269	0.456963	0.253978	0	0.32355	0.537848	0.517629	1.60477	0.688566	0.180982	0.364764	0.155723	0.17204
TCONS_00011574	0.0382975	0.203075	8.09	5.55844	1.32986	1.29718	1.26058	1.70932	4.79291	3.7308	0.100708	0.177934	0.045519	0.193645	0.207456	0.65342	0.31875	0.933057	0.361281	0.969452	0	0.0648926	0	0.125934	0	0	0.122844	0.121134	0.376953	0	0.474118	0.181102	0.538314	0.358224	0.598485	0.422401	0.635074	0.638277	0.236501	0.389367	0.753215	0.34148	0	2.12944	0.427456	0.337056	0.305697	0.290014	0.480605
TCONS_00011580	0	1.78677	0	0.4183	0	0	0	0	0	0	0	0	0	0	0	0	0	0	0	0	0	0	0	0	0	0	0	0	0	0	0	0	0	0	0	0	0	0	0	0	0	0	0	0	0	0	0	0	0
TCONS_00011581	0	0	0	0	0	0	0	0	0	0	0	0	0	0	0	0	0	0.154494	0	0	0	0	0	0	0	0	0	0	0	0	0	0	0	0	0	0	0	0	0	0.343843	0	0	0	0	0	0	0	0	0
TCONS_00011583	0.526754	0.43449	1.25598	0.94695	0.435505	0.693846	0.355659	0.174152	0.65923	0.794769	0.384769	1.03333	0.542604	0.414314	0.338182	0.823837	0.389705	0.748622	0.634948	0.754253	0.466704	0.277682	0.395089	0.192459	0.164514	0.258977	0.30038	0.296197	0.115216	0.217476	0.652115	0.0553538	0.082268	1.97085	0.609758	0.800464	0.329988	0.368502	0.325289	0.43637	0.644618	0.500993	1.0497	0.445327	0.718587	0.38633	0.0934365	0.354572	0.330519
TCONS_00011584	0	0	0	0	0	0	0	0	0	0	0	0	0	0	0	0	0	0	0	0	0	0	0	0	0	0	0	0	0	0.488037	0	0	0	0	0.0912236	0	0	0.0972888	0.162218	0	0	0	0	0.461242	0	0	0	0	0
TCONS_00011589	0.111678	0.444137	1.49784	0.531436	0.276997	0.630445	0.282765	0	0.349412	0	0.146836	0	0.132737	0.423513	0	0	0.232375	0.340108	1.05352	1.285	0.278288	0	0.342669	0	0	0.308848	0	0	0	0	0	0	0	0	0	0.24635	0.370384	0.827227	0	0.378474	0	0	0	0	5.2976	1.2286	0.891436	0.845703	3.85407
TCONS_00011591	0.650052	0	4.72257	0.51556	1.07489	0.612318	0.274343	0.537758	0	0	0.2849	0.251714	0.129019	0.410861	0.587519	1.15531	0.338149	0.164974	0.255512	0	0	0	0	0	0	0	0	0	2.13317	0	2.6837	2.56215	0	2.0268	0.188121	0.239719	0.359791	0.201348	0	0	0.426317	0	0	1.26823	0.302314	0.238436	0	0	0
TCONS_00011592	0.0668845	8.15717	0	0.795697	0	0	0	0	0	0	0	0	0	0	0	0	0	0	0	0	0	0	0	0	0	0	0	0	0	0	0	0	0	0	0	0	0	0	0	0	0	0	0	0	0	0	0	0	0
TCONS_00011593	0	0.0699136	2.12204	2.13322	0	0	0	0	0	0	0	0	0	0	0	0	0	0	0	0	0	0	0	0	0	0	0	0	0	0	0	0	0	0	0	0	0	0	0	0	0	0	0	0	0	0	0	0	0
TCONS_00011594	0	2.74164	0	0.079368	0	0	0	0	0	0	0	0	0	0	0	0	0	0	0	0	0	0	0	0	0	0	0	0	0	0	0	0	0	0	0	0	0	0	0	0	0	0	0	0	0	0	0	0	0
TCONS_00011597	0.141223	0.374423	2.36763	4.36819	3.50278	3.18892	5.72113	3.85194	2.20925	3.75202	0.371364	0	0.335705	0.357036	0.51	2.4095	0.440775	0.430084	0.666116	0.649978	0.35191	0.239293	0.433323	0	0	0.390555	0	0	1.39002	1.31187	29.7215	0.333908	2.97757	1.32096	0	0.311523	0.234185	0	0.436051	0	0	0	0	0.413282	1.97032	0.621451	0	0	0
TCONS_00011598	0.252132	0.334237	0.52838	0.299951	0.469026	0.355833	0.159597	0.0781484	0	0	0.414384	0.439287	0.224756	0.318717	0.455264	0.201647	0.360679	0.431916	0.222984	0.145055	0.0785352	0.0534027	0	0	0	0	0	0	0	0	0	0.0745178	0	0	0.164172	0.695221	0.209051	0.525263	0.0973129	0.106808	0.12397	0.112407	0.148749	0.0922314	0.263828	0.138688	0.0838568	0.119332	0
TCONS_00011605	0.669544	0.887576	0.295395	0.0838451	0	0.248664	0.044612	0	0	0	0.625494	0.839088	0.52355	0.779542	0.190889	0.450929	0.201641	0.160977	0.33243	0.608205	0.0878115	0.119421	0.108126	0	0.0495258	0.0487272	0	0	1.56083	1.14572	2.39941	1.87469	1.23831	1.15366	0.030594	0	0.0584358	0.0652561	0.0544036	0.0597121	0.138613	0.031421	0.0831595	0.0515627	0.19666	0.0387674	0.0468808	0.0667136	0.0552782
TCONS_00011606	0.890853	0.72381	0.819032	0.717936	1.21171	1.05447	0.982278	1.03322	1.12389	1.3149	1.13352	1.18495	1.0076	0.762851	1.16751	1.59349	0.852078	0.918928	1.42324	2.3146	0.393852	0.243466	0	0	0.0403878	0.0794731	0.322624	0.18179	0.141427	0	0.889407	0.441651	0.807867	0.5376	0.948065	1.04595	1.00073	1.357	1.06477	0.681725	1.07386	1.35805	1.2885	1.00917	1.36318	1.35942	0.726386	0.816065	0.405709
TCONS_00011607	0	0	0	0	0	0	0	0	0	0	0	0	0	0	0	0	0	0	0	0	0	0	0	0	0	0	0	0	0	0	0	0	0	0	0	0	0	0	0	0	0	0	0	0	0	0	0	0	0
TCONS_00011608	0.0276396	0.109921	0	0.0657633	0	0	0	0	0	0	0.0363409	0	0	0	0	0	0	0	0	0	0	0.0468334	0.0848082	0.181774	0	0.0764377	0	0	0	0	0	0	0	0	0	0	0.0458337	0	0	0	0	0	0	0	0	0	0	0	0.0867141
TCONS_00011612	0	0	0.405306	0.287606	0.599628	0.341188	0.306057	0.899183	0	0.356831	0	0.140402	0	0	0	0.77339	0.251516	2.02468	0	0.278169	0	0	0	0	0	0	0	0	0	0	0	0	0	1.13065	0	0	0	0.223842	0	0	0.475471	0	0	0	0	0	0	0	0
TCONS_00011613	0	0	0	0.135382	0.282256	0.321207	0.144067	0.56435	0.178023	0.503902	0	0	0	0	0.308222	0.12135	0.0591967	1.12634	0	0	0	0	0	0	0	0	0	0	0	0	0	0	0	0	0	0.125514	0	0	0	0	0	0	0	0	0	0	0	0	0
TCONS_00011615	0	0	0.263923	0.374561	0.19523	0.222172	0	0.195174	0.492537	0.697074	0	0	0	0	0.568506	0.16787	0.737009	1.31841	0	0.181136	0	0	0	0	0	0	0	0	0	0	0	0.186107	0	0	0	0.17363	0	0	0	0	0	0	0	0.230346	0	0	0	0	0
TCONS_00011616	0	0	0	0	0	0	0	0	0.28855	0	0	0	0	0	0	0	0.575696	1.54476	0	0	0	0	0	0	0	0	0	0	0	0	0	0	0	0	0	0	0	0	0	0	0	0	0	0	0	0	0	0	0
TCONS_00011618	0	0	2.42607	1.34932	0.0970065	0.16559	0	0	0	0	0	0	0	0	0	0	0	0	0	0	0	0	0	0	0	0	0	0	0	0	0	0	0	0	0	0	0	0	0	0	0	0	0.184591	0.0572275	0	0	0	0	0
TCONS_00011620	0	0	4.28275	0.828831	0	0.327748	0	0	0	0	0	0	0	0	0	0	0.120804	0	0	0	0	0	0	0	0	0	0	0	0	0	0	0	0	0	0	0	0	0	0	0	0	0	0	0	0	0	0	0	0
TCONS_00011623	0	0	6.59809	1.68553	0.390461	1.99954	0	0.195174	0	0	0	0	0.467771	0	0	0	0.0818899	0	0	0.181136	0	0	0.241517	0.258828	0	0	0	0	0.774743	0.731183	0	0	0	0	0	0	0	0	1.45822	0.266752	0	0	0	0	0	0	0	0	0
TCONS_00011624	0	0	5.33744	1.26249	0	2.24654	0	0	0	0	0	0	0.157665	0	0	0.282909	0	0	0	0	0	0	0	0	0	0	0	0	0	0	0	0	0	0	0	0	0.219972	0	0	0	0	0	0	0	0	0	0	0	0
TCONS_00011625	4.72835	6.89491	5.9894	7.50018	5.21253	2.66924	4.12368	2.60542	1.15068	2.01617	1.10523	1.34251	1.18643	1.7267	2.56133	2.24093	1.85839	1.44016	0.991224	0.483638	0.130916	0.534137	0	0	0	0	0.168534	0.498521	0.517137	0	2.60166	3.60236	22.1541	21.131	3.4665	3.36085	2.87498	1.84849	1.94662	1.06835	1.85989	2.717	4.4633	8.14861	0.293197	0.115595	0.279574	0.198924	0.164826
TCONS_00011626	0	0	0	0	0	0	0	0	0	2.79817	0	0	0	0	0	0	0	0	0	0	0	0	0	0	0	0	0	0	0	0	0	0	0	0	0	0	0	0	0	0	0	0.845183	0	0	0	0	0	0	0
TCONS_00011627	0	0	1.16548	1.74595	0.0957929	0.109012	0	0	0	0	0	0	0	0	0	0	0	0	0	0	0	0	0	0	0	0	0	0	0	0	0	0	0	0	0	0	0	0	0	0	0	0	0	0	0	0	0	0	0
TCONS_00011629	3.15312	2.65333	0	0	0	0	0	0	0	0	0	0.0636943	0	0	0	0	0	0	0	0	0	0	0	0	0	0	0	0	0	0	0	0	0	0	0	0	0	0	0	0	0	0	0	0	0	0	0	0	0
TCONS_00011630	0.981799	0.976136	0	0	0.0869703	0	0	0	0.219413	0	0	0.040728	0	0	0.063314	0	0.03648	0.106786	0	0	0	0	0	0.115302	0.09856	0	0	0	0	0	0	0.082906	0	0	0.121768	0	0	0.0649322	0	0	0	0	0	0	0	0	0	0	0
TCONS_00011631	5.30592	7.64538	3.86759	1.64667	1.14438	3.9069	1.16821	0	4.33064	0.681005	0.303317	0.267954	0	0	0.41655	0	0.960025	0.351278	0	0.530879	1.14971	0	0	0	0	0	1.47995	0	0	0	0	0	0	0	1.20169	1.01776	2.67784	3.84478	1.42461	0.781807	0	1.64557	0	0	0	0.507579	0.613808	0	0
TCONS_00011641	0	1.49644	0	0.223823	0	0	0	0	0	0	0	0	0	0	0	0	0	0	0	0	0	0	0	0	0	0	0	0	0	0	0	0	0	0	0	0	0	0	0	0	0	0	0	0	0	0	0	0	0
TCONS_00011642	0.0418016	0	0.140162	0	0.103681	0.471956	0.42336	0.518256	2.48494	1.60418	0	0	0	0	0	0	0	0	0	0.0961958	0	0.07083	0.128262	0	0.352493	0.231206	0.268168	0.528869	0	0	0	0	0	0	0	0	0.138636	0	0.12907	0.283328	1.15098	0.596359	0	0.24466	0	0	0.111223	0.0791375	0.131145
TCONS_00011644	0.191969	0.254482	0.643678	0.228378	0.238072	0	0.243029	0	0.90093	0	0.252404	0	0.456335	0.121333	0.34663	0.204707	0.09986	0.146157	0.226369	0.220884	0	0	0	0	0	0	0	0	0	0	0	0.226946	0	0	0.166664	0.423463	2.06918	0.177745	0.296369	0.325288	0	0.171169	0	0.842681	0.535664	0.633569	0	0	0
TCONS_00011646	0	0	0	0	0	0	0	0	0.683939	0.303674	0	0	0	0	0	0.027424	0.013378	0	0	0	0	0	0	0	0	0	0	0	0	0	0	0	0	0	0	0	0	0	0	0	0	0.0687932	0.0606899	0.0376305	0	0	0	0	0
TCONS_00011648	0.05485	0.0727115	0	0.783033	0.544181	0.619276	0.694389	0.68003	1.71611	1.45726	0.0721175	0.0637096	0.130385	0	0.29712	0.935833	0.285323	0.250562	0.258715	0.504893	0	0	0	0	0	0	0	0	0	0	1.35807	0.129687	1.15647	0.513052	0.0952394	0.241986	0.181911	0.203143	0.169359	0	0.431504	0.097814	0	0.321031	0.765257	0.120683	0	0	0
TCONS_00011649	0.138482	0.0917887	0.232167	0.164746	0.515218	0.977195	0.35063	0.515069	0.433273	1.2264	0.182078	0	0.329189	0.175053	0.125025	0.443013	0	0	0	1.43406	0	0	0	0.227685	0	0	0	0	0	0	0	0	0	0	0.120227	0.610952	0.22964	0.256442	0	0.234655	0	0	0	0	0.77283	0.152347	0	0	0
TCONS_00011651	0.0814406	0.107961	0.455121	0.581319	0.336664	0.766246	0.206204	0.134627	1.01922	1.12193	0.107079	0.126127	0.0967973	0.0686319	0.196072	0	0.0282429	0.0826738	0.320114	0.187415	0.0676466	0.0919971	0	0	0	0	0	0	0.2672	0	1.00822	0.128372	0.38158	0.253924	0.0942736	0.119766	0.360134	0.100542	0.167642	0	0.106782	0.048411	0.128126	0	0.227249	0.179189	0.216691	0	0
TCONS_00011849	0.0831105	0.496762	1.11818	0.577173	1.22045	1.64182	1.087	1.08227	6.01059	0	0.10871	0	0.239087	0.362009	0	0.630847	0.534603	0.304529	0.357048	0.918057	0	0	0	0.090517	0	0.0752742	0.208735	0.00297857	0	1.40248	26.4926	0.343455	7.17806	6.53862	1.09742	0.565797	1.14234	0.554853	1.30715	0	0	0.52754	0	0	1.39499	0	0	0	0.179885
TCONS_00011902	0	0	0.43692	0	1.20854	1.03589	0.141165	2.56944	105.142	557.381	0	0.100301	0.0444033	0	0.0335843	0	0	0.0328726	0.130947	0	0.186059	0.219479	0.115434	0	0	0	0	0	1.38591	3.00811	0.111106	0.0510432	0	0	0	0.0476212	0.605614	0.199886	0	0	0	0.115495	0.0856505	0	0.0523133	0.0949987	0.201137	0.613051	0.868815
TCONS_00011908	0.825224	0.598091	0.936923	0.808981	0.892298	0.685498	1.06422	0.650374	1.76298	1.17576	0.92049	0.891401	0.657077	0.847312	0.87139	0.984965	0.360808	0.650861	0.744851	0.916569	0.216284	0.296289	0.204285	0.351384	0.40398	0.429847	0.533294	0.307265	0.417027	0.360964	1.0959	0.390471	0.975158	0.72693	0.767188	0.600012	0.815816	0.935443	0.636286	0.460907	0.676511	0.831541	0.0506321	0.568576	0.566655	0.683973	0.363253	0.202302	0.567094
TCONS_00011972	0.0766289	0.193421	0.000139625	0	1.06926	0	0	1.72022	0	0	0	0	0.411313	0	0	0.043131	0	0.000691569	0.374355	0.29884	0	0	0	0.000552829	0	0	0	6.94e-05	0	0	3.22388	0	0	0.00148214	0.570195	0.301623	0.000108281	0	0.818675	0.401929	0.0870297	0.0282591	1.1609	0.894562	0	0	0.000872339	0.000163624	0
TCONS_00011973	0	1.93e-05	0.335592	0	0.485018	0	0.000382428	0.414084	1.61911	0	0	0	0	0.346546	0	0	1.95e-05	4.69e-05	0	0	0.241375	0.0589455	0	0	0	0	0	0	0.400605	0.646389	0	0.566607	0.876985	0	0	0.300913	0	0.148779	0.487876	0.374295	0.0275014	0	0	0	5.32e-05	0	0	6.35e-05	0
TCONS_00011974	0	3.73e-05	0.93915	0	0	0.000151879	0.884785	0	0	0.0304286	0.000186906	0.0245222	0	0.342433	7.67e-05	0	4.81e-05	0	0	0	0	0	0	8.33e-05	0	0	0	0.000162723	0	0	0	0	0	0	0	0	0	0	0.000132454	0	0	0.022047	0.000113857	0	0.502287	0	1.99e-05	5.01e-05	0
TCONS_00011976	4.02e-05	2.04e-05	0	0.0229448	0.841715	1.19191	0	0.00141634	0	0.185769	0.100159	0.0150017	0	0.000349903	0.194352	0	0.0131889	0.00109047	4.08e-05	0.00208012	0	0	0	0.0588602	0	0	0	0.0710124	0	0	0.00415851	0.62959	0.00521947	0	0	0	0.00326075	0.00303448	0.330802	0	0	0.0742013	0.0178568	0	0	1.01455	0.10389	0	0
TCONS_00011977	0.204019	0.215888	0.442764	1.45038	0.147072	0.798064	0.440449	0.144191	0.0762144	0.729197	0.3187	0.215953	0.339803	0	0.484184	0	0.300871	0.653921	0.453996	0.758121	0	5.5e-06	0	0	0	0	0	0	0.40008	0	2.01314	0.654732	2.22853	3.379	0.411117	1.63085	0	0.25599	0.140609	0.0032082	0.577954	0.554383	0.313508	0.421734	0.941651	0.200359	0	0.10342	0
TCONS_00011978	0.0406883	0.131163	1.90882	0.922035	0.0202949	0.00045894	0	4.63e-05	1.7485	0.512127	0.000801959	0.462723	0.0151427	0	0.000306214	0.52423	0.000131595	0.39559	0.285053	0.0692837	0	0	0	0.000187087	0	0	0	0.0003444	0	0	0.00538989	0.00193493	5.56565	3.71532	0.00224094	0.325194	1.30634	0.84347	0.00317547	1.17827	0.159216	0.0585524	0.0288013	0.0383208	0	0.000152638	8.18e-05	8.31e-05	0
TCONS_00011979	0.305939	0.696681	0.579328	1.42704	1.08537	1.26427	1.00423	1.08911	1.66086	1.49308	0.348695	0.840014	0.476731	0.902187	0.710113	0.682703	0.607759	0.193196	1.29512	0.960282	0.582071	0.605531	0.379236	0.427317	0.259011	0.359379	0.396622	0.616546	0	0	3.57901	0.658809	0	0.627279	1.4072	0.438984	1.296	0.86571	1.0462	2.82569	1.24741	1.758	2.39108	1.40293	0.885352	0.870382	0.532872	0.430533	0.718595
TCONS_00011980	0	0	1.46314	1.7952	0.249144	0.332938	0.719362	0	0	0	0	0	0	0	0.307152	0.758892	0	1.09464	0	0	0	0	0	0	0	0	0	0	0.503491	0.0120459	0	0.974	0.00114908	1.47745	0	0	0	0.480411	0	0	0.160824	0	0	0.613551	0	0	0	0	0
TCONS_00011981	0	0	0	0	0.888556	0	0	0.316868	0	0	0	0	0	0	0	0	0.145668	0	0	0.496811	0	0	0	0	0	0	0	0	0.524931	0.433144	0	0	0.000420304	4.45875	0	0	0	0	0	0	0.125903	0	0	0	0	0	0	0	0
TCONS_00011982	0.852157	0.245919	2.23196	1.77058	1.44446	2.27879	1.53531	1.2921	3.16367	2.37613	0.665971	0.636455	0.288595	0.695181	1.21094	0.606833	0.435363	0.878116	1.05075	1.26221	0.0886624	0	0	0	4.97e-05	0	4.59e-06	0	0	0	5.27668	1.81607	5.20095	3.34624	0.450482	1.15636	0.944364	1.08349	1.10334	1.4149	0.393814	0.712517	0	1.08273	0.786487	0.973162	0	0	0
TCONS_00012009	0	0.543972	0.0540851	0.186708	0.241819	0.300769	0.122263	0	0	0	0	0.237838	0	0	0.376174	0.433353	0.134775	0.00161055	0	0.145798	0	0	0	0	0.0123238	0	0	0	0.129898	0.495377	0	0	0	0	0.17939	0	0	0	0	0	0.00015329	0.00199824	0	0	0	6.24e-05	0.000143418	0	0.0460605
TCONS_00012011	0.11142	0	0	0	0	0	0	0	0	0	0	0	0	0	0	0.00201982	0	0	0	0	0	0	0	0	0	0	0	0	0	0	0	0.20679	0	0	0	0	0	0.0891092	0	0.00192099	0	0	0	0	0	5.09e-06	0	0	0
TCONS_00012012	3.26736	2.00498	2.61224	1.83981	1.72673	0.810426	1.73138	0.747162	5.86081	2.32677	3.39455	2.02763	1.50911	1.48449	0.816473	0.640722	0.746439	0.818035	0.313941	0	0	0	0.0485878	0	0	0	0	0	0.506161	0.540682	0.505795	0.892401	0.148398	0.213937	3.96078	1.75342	1.88089	1.02111	1.70294	0.920379	1.99977	1.68978	0.596701	0.309419	0.139182	0	0	0	0.0540007
TCONS_00012014	0.592934	0.604356	0	0.000184866	0.426845	0.896664	1.01894	0	0.0198127	1.64839	0.00123208	0.740786	0.284375	0.588902	0.572396	0.203253	0.281388	0.585799	0.18785	0.079689	0	0	0	0	0	0	0	0	1.98e-05	0	0.000538668	1.08436	3.25172	0	1.58664	0.00126576	0.303433	6.34e-05	0.149277	0.42496	1.21598	1.07388	0.971033	0.413915	0	0.185286	0	0	2.42e-05
TCONS_00012015	0.335712	0.260154	0.297569	0.375594	0.000103102	0	0	0.421712	2.06453	0.982624	0.587807	0.681726	0.616136	0.68043	0.694831	2.47e-05	0.249466	0.171225	0	0	0.0308656	2.49e-05	0	0	2.32e-05	0	0	0	0	0	0.385833	0.120121	0	1.18893	0.597748	0.264935	0	0	0.186525	0	1.03295	0.661979	0	0	0.130377	0	5.44e-06	2.27e-05	0
TCONS_00012019	0.697639	0.44097	0.285321	0.246916	0.572449	0.181172	0.244615	0.527056	1.54065	1.33432	0.311732	0.14555	0.348873	0.059042	0.257882	0.0948233	0.229062	0.147366	0	0	0	0	0	0	0	0	0	0	0	0	0.214317	0.0404078	0.322597	0	0.504111	0.482095	0.189763	0.0863114	0	0.197616	0.149307	0.30161	0.216718	0.137752	0.0910941	0.0972718	0	0	0
TCONS_00012022	0.227763	0.194203	0.686059	0.000278153	1.05509	0.00500684	0.000542984	0.00574548	0.260477	0.00781241	0.000758858	0.466517	0	0.134844	0.000416082	0	0.410307	0	0	0.820899	0.42727	0.561208	0.470408	0.798481	0.744721	0.459664	0.526947	0.418935	0.217489	0.531667	0.485595	0.188113	0	0.412967	0	0.559981	0.209731	0.42144	0.745056	0	0	0	0	0	0.401996	0	0.00658865	0	0
TCONS_00012025	0	0	0.0676579	0.0885102	0	0	0	0	1.56804	2.66839	0	0	0	0	0	0	0	0	0	0	0	0	0	0	0	0	0	0	0	0	0	0	0	0	0	0	0	0	0	0	0	0	0	0	0	0	0	0	0
TCONS_00012026	0.0125543	0	0	0	0	0	0.0312928	0	2.42997	4.02902	0	0	0	0	0	0	0.0127282	0	0	0	0	0	0	0	0	0	0	0	0	0	0	0	0	0	0	0	0.0407345	0	0.0385136	0	0	0.0210909	0	0	0	0	0	0	0
TCONS_00012027	1.92239	1.17115	3.37505	2.7555	1.79714	2.64323	2.9444	2.18195	4.45906	4.76425	1.95698	2.40263	2.77261	1.74326	1.02246	0.708274	0.842902	1.16148	0.587629	0.895192	0.185027	0	0.0767486	0	0.0633474	0	0	0.319385	1.5749	1.31513	8.12388	3.07519	5.952	2.56664	2.21179	2.55209	2.21804	1.73959	1.94219	2.03379	2.81621	3.1274	0.714683	1.44406	0.912312	0.98169	0.189449	0.290489	0.0735133
TCONS_00012032	0.857953	1.68389	3.01949	1.51688	2.3693	2.66519	1.81715	2.08125	1.94741	1.08788	0.44133	0.719261	0.593988	0.642873	0.693124	0.50998	0.94025	0.556679	1.03418	1.49702	0.374695	0.340727	0.406115	0.655896	0.625652	0.439054	0.424517	0.199266	0.977801	0.76447	0.376555	0.627625	0.132692	0.571884	0.962196	1.10182	0.819363	1.12972	0.962872	0.694545	0.849422	0.856406	0.761613	0.766863	0.629206	0.395422	0.316596	0.556227	0.362058
TCONS_00012033	1.41722	0.957031	2.519	2.20231	3.23106	2.56666	3.6101	2.86453	2.50041	3.03305	0.878374	0.496827	0.708543	0.575289	1.5398	1.14525	1.17304	0.998176	1.65557	1.68567	0.672569	0.348831	0.161127	0.0921745	0.142728	0.0271111	0.527781	0.321951	0	0.174543	1.07017	0.514114	0.790037	0.275093	1.15712	1.00069	1.20471	0.910595	0.820378	0.66477	0.847251	1.02514	1.12809	0.961095	0.908454	1.06374	0.984486	0.652058	0.771689
TCONS_00012034	0.787427	0.90963	6.84919	4.63476	4.91594	3.09191	1.59912	3.45228	4.31785	2.34937	1.25629	2.37185	1.71864	0.866642	1.46512	1.81347	1.06546	0.918612	1.13683	1.92638	0.12966	0	0	0	0	0	0	0	0	0	0.77859	1.21964	1.36064	1.73459	1.50984	1.11811	0.91734	0.781797	0.358099	0	0.507342	1.39762	0.94543	0.851152	1.39933	0.506431	0.211437	0	0
TCONS_00012180	5.88387	11.8488	4.84301	9.48427	2.6435	14.3682	6.33732	4.02686	3.95841	7.4612	3.64599	6.53051	5.06167	11.025	5.91022	11.5788	6.16771	7.53387	10.5256	16.1286	4.49175	10.4986	4.6335	6.02447	7.1031	10.6067	5.17028	5.7844	17.8854	22.4294	22.6507	22.8797	8.43527	9.3004	13.1681	21.6692	12.9078	30.9963	8.89671	13.1224	8.43313	23.0582	4.12306	18.0647	11.548	14.2728	6.9178	18.9345	6.95538
TCONS_00012248	0	0.000889754	4.22e-05	0	0.254811	0	0	0	0	0	0	0.163817	0	0	0	0	0.228576	0	0	0	0	0	0	0	0	0	0	0.351754	0	0	0	0	0	0	0	0	0	0	0	0	0	1.4e-05	0	0.25802	0.169853	0	0	0.232497	0.278677
TCONS_00012250	0.00102699	0.00336159	0	0	0	0	0	0	0	0	0	9.35e-05	0	0.000222462	0	0	0	0	0	0	0.0201639	0.0295067	0	0	0	0.0731981	0.155058	0.239201	0	0	0	0	0	1.85448	2.1e-05	0	0	0	0	0	0	2.6e-05	3.77e-05	0	0	0	0.000196206	0	0
TCONS_00012251	0.645199	0.0881049	0.295537	0.181398	0.348399	0.666659	0.268648	0.267853	1.21069	1.11984	0.461881	0.559961	0.604129	0.389165	1.25753	1.14514	0.809536	0.5181	1.42076	1.17466	0.461334	0.270034	0	0	0	0.16791	0.389256	0.167297	0	0	0.709426	0.568585	1.3948	0	0.391704	0.180572	0.288123	0.315802	0.0764416	0.337047	0.0959728	0.0962491	0.607286	0.456536	1.1554	0.800164	0.483253	0.395912	0
TCONS_00012315	0	0	0	0	0	0	0	0.188845	0	0	0	0	0	0	0	0	0	0	0	0	0	0	0	0	0	0	0	0	0	0	0	0	0	0	0	0	0	0	0	0	0	0	0	0	0	0	0	0	0
TCONS_00012326	0.279989	0.343622	0	0	0	0	0	0	0	0	0.93686	0.5823	0.411524	0.457431	0.31482	0.171502	0.152019	0.0612244	0.562838	0.849257	0	0.0681288	0.139918	0	0	0	0	0	0	0	0.26152	0.0950666	0	0	0.0781329	0.0886933	0	0.0744564	0	0.272523	0	0	0	0	0.123757	0.0884662	0	0	0
TCONS_00012358	0.102786	0	0.498051	0.234938	0.152762	0.259964	0.435925	0.109972	1.2385	1.18267	0.109395	0.212731	0.0511757	0.0946183	0.339653	0.137631	0.117185	0.199133	0.1358	0.107737	0.144968	0	0.13433	0.0692845	0.0114412	0	0.209743	5.35e-06	0.316328	0	1.60152	1.53151	1.8143	1.67142	0.0231962	0.0820979	0.0945679	0.358256	0.456241	0.718795	0.653644	0.691377	0.153475	0.70707	0.0918253	0.178672	0.166132	0.152213	0.0715613
TCONS_00012359	0.473385	1.78e-05	0.000293563	0.00361088	0.00135516	0.334708	0.237811	0.014509	0.00146632	0.31282	0.000206239	0.318427	0.185206	0.128844	0.357147	0.25354	0.139499	0.209612	0.137942	0.315232	0.140406	0.0884373	0.104129	0.0416578	0.000261441	0.0356656	0.336532	0.0920691	0	0.395467	1.35744	0.0481185	1.36514	3.45054	0.0969614	0.117983	0.000137362	0.450297	0.80381	0.443465	1.3924	1.28883	0.810804	0.945035	0.323182	0.186572	0.360459	0.395052	0.313001
TCONS_00012360	0.242278	0.260965	1.00889	0.353404	0.963475	0.694239	0.550472	0.936625	2.68928	1.82394	0.518142	0.569164	0.2296	0.234112	0.214611	0.222146	0.203109	0.331313	0.429909	0.487126	0.000233318	0.144696	3.45e-05	0	0.0363528	7.35e-07	6.5e-05	0.108326	0.619071	0.159706	2.02439	2.28746	2.85813	1.66144	0.0597265	0.000227759	0.382214	1.49e-05	0.350274	0.55439	0.568349	1.83915	1.42064	1.77873	0.497425	0.319654	3.35e-05	0.16771	0.200946
TCONS_00012361	0.0765355	0.166718	0.502381	0.312082	0.901491	0.507208	0.511493	0.97263	1.40573	1.43982	0.143865	0.363412	0.140586	0.154569	0.166461	0	0.128704	0.215073	0.177212	0.153771	0.119047	0.217593	0	0.22202	0.073344	0.0753197	0	0.119204	0.294629	0.436457	1.70133	1.09068	1.80329	1.72226	0.241615	0.201323	0.14363	0	0.181519	0.209366	0.562922	1.258	1.61475	2.52059	7.7e-05	0.271133	0.124579	0.224076	0.341733
TCONS_00012376	3.13788	2.49221	2.96783	3.38221	3.91613	3.89829	3.40362	3.03203	0.969535	10.8529	2.24378	2.71311	2.86179	2.33119	2.34963	2.2521	2.09907	2.67558	1.95958	3.53202	2.10323	1.87883	2.13885	3.34826	2.59711	2.24571	2.92966	2.15116	0.623643	0.231962	1.4224	1.67707	2.60139	6.66082	1.57849	2.15331	1.78873	2.29324	1.93292	1.87678	2.23421	2.1574	1.3778	0.88568	1.8985	1.93588	2.46141	2.4423	2.96791
TCONS_00012380	1.10932	0.644099	0	0	1.70448	0.344647	0.344705	0	0.000644452	0.00102562	0.0010144	0	0.639189	0.10002	0.000339199	0.0460701	0.00129653	1.13918	2.35942	3.43891	4.43113	0.000819979	0.56087	3.07166	0.605511	0.14928	2.28799	3.8719	5.4e-05	0.160147	0.00116636	0.000732228	0	0	1.22673	1.56413	0	0.495028	0	0	0.000211762	1.30729	0	2.1535	2.69076	0.517024	0.864849	0.47877	1.93533
TCONS_00012383	2.84005	3.06773	4.08873	3.83743	2.56574	3.75385	2.05758	1.04042	5.55782	3.94825	2.85691	4.99616	2.46287	2.7481	1.99894	2.91053	1.57715	1.87223	3.78341	3.83192	1.92456	1.82804	1.70916	1.38661	1.90919	0.829046	2.1606	4.15475	0	0	0.0994914	3.96204	3.34916	2.86166	3.73924	3.14132	3.05062	2.57177	3.27393	4.31961	5.84654	5.64218	3.12365	3.56514	3.29869	2.87029	2.41562	2.52819	4.84137
TCONS_00012384	1.50167	0.959773	2.76416	1.33438	2.99373	1.77079	2.26772	1.43492	2.22303	1.08473	1.48263	1.51463	1.76232	1.0489	2.18703	1.32408	1.48405	0.893708	1.90315	1.71886	0.192626	0.25287	0.080612	0.140988	0	0	0.26457	0.39601	0.429621	0.191734	1.30987	0.684733	0.515063	1.0151	2.10189	1.1727	1.78126	1.23027	1.29543	0.73981	1.34897	1.29537	1.90045	1.33311	1.49875	1.65825	0.796312	0.573082	0.567812
TCONS_00012385	1.67966	0.00272444	0.215189	0.202143	1.43976	0.000356046	0.000307083	2.62526	0.289073	2.04011	0.674402	1.20382	1.16862	0.334709	0.0797145	0.00035291	0.696591	1.495	0.00070965	2.20399	1.0649	0.974486	1.64494	0.705973	0.366145	2.30909	0.85993	0.000823852	1.24271	1.8991	1.53279	0.00360142	2.00066	0.592477	0.00233641	2.91089	0.572305	2.51633	2.46062	2.08971	1.14663	4.21992	2.02822	3.74336	0.00533821	0.0930037	0.495786	0.218075	1.30176
TCONS_00012402	0	0.473331	0	0.0638156	0.227748	0	0	0.0622328	0.357418	0.0790024	4.27e-07	0	0	0.0342971	0	0	0	0	0	0.0579857	0	0	0	0	0	0.0696852	0	0	0	0	0	0	0	0	0	0	0	0	0.109625	0.0832619	0.137983	0.372297	0	0	0	0	0	0	0
TCONS_00012414	0	0	0.622816	0	0.214918	0.326297	0	0	1.64972	0	0	0	0.176729	0	0	0	0.859539	0	0	0.987601	0	0	0	0	0.727389	0	0	0	1.67523	0.408866	0	0	0	0	1.2954	3.49458	3.85512	17.6469	0	0	0.00542524	0	0	1.12853	0	0	3.48982	0.441449	3.30115
TCONS_00012454	60.9573	53.5334	42.0159	33.7846	44.6442	35.7823	45.1449	49.1654	56.361	61.7326	59.5762	35.064	38.0355	40.514	32.6051	30.842	37.2176	26.1043	28.8979	15.7487	41.3643	37.2201	56.0426	40.5913	68.0715	47.5134	68.754	49.0492	48.0763	16.2175	33.5175	42.3867	46.8736	28.3874	29.6575	15.2422	29.7277	14.7507	49.7421	40.7604	41.8872	31.7543	37.2432	38.2374	23.109	23.5148	36.4217	24.1317	45.3397
TCONS_00012515	33.3334	48.7316	25.9434	30.9112	29.9401	47.0791	35.946	36.3993	22.918	21.7706	62.3926	75.9292	53.1808	68.9237	37.9658	74.2018	53.2107	52.7803	68.0326	94.682	63.2103	67.3159	36.7898	54.8252	44.5896	55.9991	30.6681	36.3212	305.774	292.88	136.57	162.129	65.5225	72.8005	51.1862	77.2192	68.1304	78.5936	33.4334	51.8343	57.3501	69.4844	22.0452	36.8191	62.7463	93.2808	87.7112	94.5367	54.2409
TCONS_00012560	0.486915	0.570345	0.512956	0.363704	0.400768	0.158577	0.327563	0.405876	0	0	0.710389	0.197649	0.28905	0.384242	0.130851	0.450152	0.903631	0.243497	1.16742	0.116414	1.04187	0.725569	2.03391	0	1.08472	0.697452	1.53444	0.959729	1.96734	0.706669	1.33368	0.376608	0	0	0	1.09704	0.83284	0.520974	0.616112	1.07365	0.535391	0.427434	0	0.140798	1.04186	1.25811	0.458332	0.273432	1.13246
TCONS_00012604	90.8763	153.051	89.1804	96.4323	81.2925	143.702	100.501	89.4762	67.4992	77.2817	97.6357	95.4158	79.811	113.489	82.4144	135.42	84.6498	91.3686	122.592	149.34	116.068	141.305	98.4267	126.204	84.246	87.6606	67.3199	82.069	500.948	719.82	168.227	167.453	77.4015	96.2004	92.4037	177.551	134.065	215.097	78.8223	97.3894	107.778	133.325	81.3428	113.942	121.015	136.367	124.791	186.938	88.133
TCONS_00012683	0.355341	0	0	0.292941	0	0	0	0.309318	0	0	0	0	0.216483	0	0	0	0	0	0.811946	0.299502	0	0	0	0	0	0.360319	2.28404	0	0	0	0	0	0	0	0.701526	0	0.670707	0	0	0	0	0	0	0	0	0	0.933813	0.710638	0
TCONS_00012684	31.2151	16.7174	1.29711	3.41121	11.4587	16.8636	16.1917	12.464	8.76513	18.1921	25.2997	4.80864	18.2984	0.867655	16.4653	19.1887	19.5477	9.5247	16.7967	12.1728	27.6866	13.0094	30.5576	24.2591	5.2505	16.1586	13.825	32.0089	74.8716	58.9007	21.5847	10.7841	3.502	24.6162	17.174	22.6291	30.7922	25.0786	14.3981	13.103	27.5438	13.7023	16.9349	19.2789	6.81977	11.9083	18.3288	12.8645	30.4128
TCONS_00012685	45.4471	64.9431	17.1335	34.4541	36.4984	49.7403	51.5769	56.5175	71.6548	66.6524	54.6239	48.4547	51.6579	47.1999	41.0794	49.548	53.2216	46.2741	62.4839	52.1344	64.7246	64.8601	74.9151	53.6325	88.5454	76.1425	62.1456	61.6521	236.835	300.294	96.6552	73.4716	26.612	20.6413	55.6577	73.8623	80.2595	99.5142	69.0286	71.1401	56.8006	57.6391	44.4661	50.9024	77.2737	55.0084	56.9004	72.0267	66.2286
TCONS_00012686	157.044	174.864	100.32	99.0451	112.339	132.66	123.177	107.933	122.95	118.235	192.802	148.159	200.581	179.503	134.102	144.026	131.991	123.736	164.916	133.833	166.817	146.053	146.439	146.682	163.202	135.791	143.95	109.081	494.451	557.804	194.792	126.778	71.5695	68.2908	160.11	201.628	176.54	207.31	158.018	148.76	133.882	127.77	142.221	105.395	144.578	138.606	139.268	127.993	133.055
TCONS_00012712	0	0	0	0	0	0	0	0	0.539396	0.533969	0	0	0	0	0	0	0	0	0	0	0	0	0	0	0	0	0	0	0	0	0	0	0	0	0	0	0	0	0	0	0	0	0	0	0	0	0	0	0
TCONS_00012714	0.0601571	0	0	0	0	0	0	0.0613921	0.253669	0.588837	0	0	0	0	0	0.0976284	0	0	0	0	0	0	0	0	0	0	0	0	0	0	0	0	0	0	0	0	0.0926383	0	0	0	0	0	0	0	0	0	0	0	0
TCONS_00012737	0.307926	0.125036	1.39666	0.664246	0.580315	0.282807	0.252242	0.17944	0.535184	0.0663583	0.239754	0.210439	0.0888425	0.0248505	0.110562	0	0.132055	0.208156	0.189275	0.19685	0.226511	0.0342514	0.0739353	0.227721	0.0638274	0	0.0905169	0	0	0.125321	0.319094	0.0951944	0.362034	0.253774	0.119625	0.244799	0.142486	0.0749211	0.144574	0.0675234	0.204948	0.24531	0.0762808	0.0794819	0.219007	0.174994	0.243292	0.187127	0.318088
TCONS_00012738	0.210047	0.000571003	0.8733	0.0679129	0	0.524251	0.222003	0.298762	0.124592	0.191703	0.151302	0.129741	0.655226	0.0313037	0.471564	0	0.000242779	0.457053	0.0372139	0.0757399	0.541628	0.103153	0.255709	0.980686	0.660321	1.3138	0.226694	0.288351	0	0	0	0.00806095	0.0442145	0	0.0450622	9.98e-05	0.0283002	0	0.0152487	0.0739109	0.291615	0.141792	0.194334	0	0	0.0233184	0.925031	0.058655	0.754087
TCONS_00012739	4.42587	1.18869	8.12793	1.66945	1.36286	0.0307475	3.09674	1.86737	1.72386	0.523993	2.50051	1.21904	2.85057	1.33603	1.78071	0.72579	1.86087	3.17216	5.7746	0.934553	8.59789	4.33136	10.1764	3.60286	9.68425	5.88837	7.03753	1.85377	0.0017369	3.47357	1.4628	3.27731	0.000114061	4.6123	2.33387	2.85631	5.54976	3.51981	3.82049	4.03147	6.62472	1.36714	2.86219	2.15705	5.64422	3.89002	7.71511	6.69907	6.41318
TCONS_00012740	5.59402	5.00776	12.8064	15.3653	8.67597	11.5527	6.35814	9.20854	4.20977	6.63639	5.12816	8.495	6.44266	5.78934	5.27221	6.67002	4.63687	10.5016	7.19478	10.2442	13.2127	15.2035	17.8485	26.4932	19.4747	29.4426	12.3892	14.4512	4.12075	0.000708949	3.42568	4.07621	6.07626	6.12919	3.56294	4.8595	3.66169	6.42061	4.83999	8.13359	5.44505	9.92697	9.9112	7.93515	4.78815	11.2238	15.6438	18.7472	13.3231
TCONS_00012769	2.53979	2.43265	1.55264	2.55373	1.206	3.23408	0.449038	2.68094	1.7124	3.93026	0.772807	1.1817	1.93218	2.6372	2.27676	1.12481	2.82208	3.76792	3.58807	1.53141	5.04334	5.98106	1.96749	9.14554	6.40008	7.47872	9.56158	5.373	0	1.1398	0	0.303525	1.47947	7.04165	3.08822	2.50158	3.45228	3.38842	5.3744	3.81822	2.8846	3.13172	5.85916	8.40532	3.55683	4.45264	5.72137	3.9586	9.29665
TCONS_00012780	0.0209907	0	16.6361	0	30.8294	42.9745	12.8176	0	0	0	0.47484	0	2.46736	0	8.33723	1.74695	6.98345	0.0184747	15.5096	11.0746	21.2433	16.1052	32.169	16.1118	21.8905	0.149423	3.23809	5.44184	0	1.21468	0	0	0.0002573	1.70289	5.74771	10.8235	16.751	41.2678	20.3894	16.6166	11.7089	0.110443	6.26654	16.6316	17.4445	13.3696	18.266	14.4179	14.8408
TCONS_00012863	19.9783	36.7618	16.8067	31.4705	28.3526	49.009	38.1183	31.7067	15.1667	13.4985	26.7006	31.3177	22.7468	29.1111	23.4596	31.3477	28.8729	29.4091	39.4817	55.6811	17.3575	27.8522	27.5352	24.2986	26.8473	24.0139	19.9361	22.2093	50.6324	89.1293	26.8705	27.593	25.2144	28.0607	30.166	68.0879	53.5965	72.7339	32.5264	38.9664	30.4467	36.1464	12.1359	10.8658	63.2039	53.025	29.9819	34.4951	26.0205
TCONS_00012881	0.834073	6.12958	0	0.0121924	0	0	0	0	0	0	0	0.00814605	0	0	0	0	0	0	0	0	0	0	0	0	0	0	0	0	0	0	0	0	0	0	0	0	0	0	0	0	0.386457	0.553065	0.204519	0	0	0	0	0	0
TCONS_00012882	0.787111	1.09711	1.68196	0.897159	0.982128	0.256125	1.01615	0.689045	1.13101	1.29109	0.44421	0.708994	0.720485	0.359605	1.07641	0.884879	0.653102	0.72767	0.913224	0.97407	0.157953	0.138727	0	0	0	0.0282412	0.0831655	0	0.188359	0.264479	2.07594	1.28993	1.80039	1.2099	1.09355	0.783866	0.662468	1.06318	0.367633	0.181524	0.52129	1.12448	0.957673	1.52101	1.30662	1.46481	0.49467	0.328141	0.213341
TCONS_00012884	0	0	0	0	0	0	0	0.0809402	2.95144	1.92721	0	0	0	0	0	0	0	0	0	0	0	0	0	0	0	0.0902732	0	0	0	0	0	0	0	0	0	0	0	0	0	0.110624	0	0	0	0	0	0	0	0	0
TCONS_00012913	1.61806	2.97903	0.000204501	1.91047	1.06419	0.505107	1.44299	1.69214	0.728338	0.407868	2.91347	4.96897	1.97463	5.11972	1.62914	1.69831	1.38535	1.17053	3.08738	3.40879	1.09503	0.825322	0.129623	0.597423	1.00152	0.3129	0	0.040846	1.91256	3.40552	1.40143	4.61397	0.000539451	0.946637	0.637	0.172599	0.658086	0.585934	0.31919	2.4405	1.58643	1.1911	0	0	2.04022	1.67837	0.670702	0.63239	0.451794
TCONS_00012915	1.00394	1.20206	0.493782	0.603303	0.658499	0.000225273	1.09891	1.05748	0	0.000130495	1.36064	2.33513	1.02816	3.04484	0.715906	1.62001	1.03652	0.599291	0.171821	2.3635	0.374335	1.15151	0.40385	0	3.8e-05	0	0.000185937	0	0.944323	2.52782	1.25143	3.75529	0.683615	0.361489	0.584283	0.543023	0.154384	1.1402	1.23189	1.45196	1.68147	1.20217	0.189917	0.309984	0.854783	1.59443	0.954621	0.000528494	0.681217
TCONS_00012986	1.72241	1.58042	2.58879	3.87304	9.56605	5.93832	7.41228	4.17337	0.554076	0.285015	5.96126	3.99137	8.92373	9.39676	22.8544	15.4051	20.7156	9.82427	23.8075	22.9971	5.09898	3.68367	2.90715	1.72953	0.807484	1.45457	1.71766	1.15273	0	0	0	0	0	0	29.2202	19.7238	23.4449	18.3109	10.355	7.01126	5.47264	6.87834	8.55156	4.30977	20.8043	13.7327	5.1932	4.1821	5.87209
TCONS_00013024	15.0455	16.0081	11.3528	7.47677	13.266	7.31565	10.6559	13.9629	17.4018	15.6362	17.9037	11.9532	16.3149	12.6577	12.2692	15.4757	13.7988	16.0624	15.9305	13.0176	15.6073	14.1824	18.7399	11.0335	17.4658	13.6492	18.7029	10.9925	23.3119	15.343	9.90809	13.4469	9.91639	14.0908	12.608	6.45146	10.289	8.00588	11.8792	13.9101	11.9602	10.2499	9.11827	17.8528	15.7583	13.1385	13.636	19.0335	15.4776
TCONS_00013025	2.92777	4.09642	4.04954	5.57436	4.83461	0	4.24249	0	10.0613	18.587	5.10616	2.49649	3.31571	5.69533	5.98766	5.13983	7.1824	6.34111	6.43723	0	4.15724	4.68948	2.96091	9.38326	9.81861	9.84928	7.19632	7.55423	0	8.55956	6.12406	5.12026	7.0525	0	3.86082	6.85535	0	3.6387	7.43369	5.02887	6.54676	9.29489	4.88734	8.91102	6.81922	6.88175	4.79774	2.9417	9.10588
TCONS_00013026	2.0158	0.00557382	0	2.84475	1.22171	5.5042	1.82236	0	0	0	0.891409	3.89644	2.56851	2.48725	0	1.90889	1.02536	0.486238	0	0	4.19915	3.30658	2.52629	0	0	0	0	0.00961944	9.37733	0	0.850109	0.905015	0	2.27658	0	0.0483324	0	1.37614	0	1.07778	0	0.0179762	7.07724	0.00476007	0	0.328405	2.05965	2.20337	0
TCONS_00013030	0.551559	0.421595	0.725302	0.609228	0.777571	0.10438	0.667644	0.620844	0.823467	0.536809	0.637338	0.634562	0.518153	0.559191	0.975973	1.07273	0.585184	1.08537	1.08937	1.68837	0.333873	0.119158	0.139987	0	0	0.0968462	0.149708	0	0	0	0.876608	0.255798	0.910657	0.654289	0.818604	0.159547	0.424421	0.334765	0.699361	0.371977	0.502516	0.581969	0.411105	0.944833	1.16064	0.774568	0.585296	0.33719	0
TCONS_00013035	0	0.628279	0	0	0	2.6755	0	0	0	1.39908	0	0	0	0	0	0	0	0	0	0	0	0	0	0	0	0	0	0	6.18316	30.8184	0	1.12059	0	0	0	0	0	0.877651	8.81172	30.5173	11.7074	13.5229	0	1.38697	0	0	0	0	0
TCONS_00013036	0.0510989	0.235291	0	0	0	0	0	0	0.453712	0.523957	0	0	0	0	0	0	0	0	0	0	0	0	0	0	0	0	0	0	3.39353	5.77075	0	0	0	0	0	0	0.239148	0.328681	4.09571	5.11286	4.79085	2.69043	0.456357	0.389565	0	0	0	0	0
TCONS_00013059	0.908244	0.990647	2.11628	1.77805	2.29212	2.18205	3.36604	2.87533	8.89923	10.954	0.516909	0.778208	1.15957	0.781775	0.875994	0.879318	1.89078	1.41259	1.96795	0.830205	1.21438	0.785943	0.94562	0.508414	1.04109	0.926432	1.10025	0.733554	0	0	0.17352	0	0	0	0.772024	1.08002	2.48951	1.62244	3.23239	2.53256	4.40168	3.81414	3.74209	4.67548	2.2078	1.24735	0.635826	0.682986	1.77116
TCONS_00013090	3.32403	7.10669	17.5862	13.2973	13.0428	18.3552	12.5023	10.3998	10.6398	27.1129	6.99132	5.20958	3.78054	6.67908	6.78618	2.99744	6.32761	9.99326	12.0982	8.86662	4.78078	8.24149	9.43374	5.22532	4.76862	8.93959	8.24915	3.33287	16.4671	28.1631	12.806	11.7496	6.53299	10.0142	7.72753	12.1553	13.8977	11.2951	9.56652	9.03222	2.39727	7.60025	12.7345	5.74026	9.28667	8.42927	5.89765	8.6186	8.14618
TCONS_00013093	0	0	0	0	0	0	0	9.34e-06	0.829366	0.935421	0	0	0	0	0	0	0	0	0	0	0	0	0	0	0	0	0	0	0	0	0	0	0	0	0	0	0	0	0.197767	0.398186	0.000232195	1.33477	0	0.549716	0	0	0	0	0
TCONS_00013095	0.271467	0.123024	0.292899	0.220845	0.443974	0	0.678947	0.860394	0	7.84945	0	0.215618	0.111422	0.117299	0	0	0	0	0.213905	0	0	0	0	0	0	0	0	0	0	0	1.15685	0	0.629366	0	0.305849	0.204739	0.00179666	0	0.0184498	2.00381	3.38505	2.12918	0.262113	0	0	0.408449	0	0	0
TCONS_00013096	0	0	0	0	0	0	0	0	0	2.33173	0	0	0	0	0	0	0	0	0	0	0	0	0	0	0	0	0	0	0	0	0	0	0	0	0	0	0	0	0.391197	0.962782	0.980965	0.000103735	0	0.433734	0	0	0	0	0
TCONS_00013122	2.44348	1.37448	1.77398	0.0185619	1.5745	1.08988	1.19831	0.0495418	1.87782	1.55047	3.0257	0.991512	1.73607	2.0415	2.62539	1.75416	3.62987	0.794362	1.29233	2.81961	5.04047	4.04009	6.6903	7.35055	7.42713	6.45555	7.91562	3.60441	1.07758	2.23164	8.4e-05	0.869801	2.24972	2.06863	1.5839	0.495726	2.21357	0.486974	2.75619	2.42096	2.96413	2.19863	4.75312	4.97085	3.77272	3.28033	4.74592	5.77956	4.5591
TCONS_00013123	3.27332	2.34884	6.20863	4.90312	4.36542	5.11983	3.22491	4.85584	5.44323	5.94181	3.02393	2.92605	3.69394	2.59534	3.64424	3.45035	4.2254	3.95438	8.74953	6.17242	1.19912	1.34211	0.951456	0.779138	0.855186	0.109593	0.838366	1.12856	0	0	3.37614	2.23349	4.62481	2.94795	3.91254	4.5148	4.75701	5.54564	3.52778	2.93671	3.91695	4.29169	4.3468	4.15723	6.55103	6.24885	2.33454	2.02428	1.8824
TCONS_00013124	1.14115	0	0	0	0	0	0	0.00342539	1.81754	0.000469495	0.000217969	0.0566411	0	0.0968961	0.000157095	0	0.0114037	0	0	0.948796	0.000266533	0.356639	0.828401	0.00200266	5.97e-05	0.000131161	0.00156915	4.85e-05	0	0	0	0.285344	0	0	0.0862881	0	0.0781853	0	0	3.22e-05	0	0.0529482	0	0.000434088	0.470712	0.0686547	0.000934423	0.0907052	0.000246159
TCONS_00013125	0.0786711	3.86e-05	0.529795	0.000129519	0	0.315492	0	0.16641	0.131138	0.876943	0	0.21161	0	0.281902	0.000592752	0	0.304433	1.25401	0.0035121	0.888336	1.42107	1.23706	0.00174022	0.230738	0	0	0.67075	9.61e-05	0	0	0	0.0306844	2.83957	0	0.662783	3.73e-05	0.587589	0.000120443	0	2.69e-05	0	0.54613	0.00084332	0.00392091	1.4346	1.511	1.55013	1.13234	0.589597
TCONS_00013126	2.55094	1.87812	2.15591	2.09901	2.1127	2.67201	1.46026	2.16212	0.936732	1.21078	2.7167	1.87801	1.66257	1.36304	2.98414	4.26017	2.6134	0.517806	6.20945	3.39857	1.28731	0.0265358	9.57e-05	0	0.000161155	0	0.746363	0.743763	0.897487	0	0.00256474	3.64622	0.00158278	2.63816	1.94719	2.57374	1.80728	2.28631	2.11221	0.56222	3.70276	2.35858	3.45181	3.48377	3.43403	4.86773	1.95541	2.24668	1.74621
TCONS_00013127	0.327901	0.00150806	0	0.394261	0.00923028	0	0.555402	0.161307	0.000213955	0.00131549	0.750165	1.63921	0.0264612	1.20187	0.576992	0.86284	0.112005	0	0.000233201	0.000249546	0.000193984	0.0366745	0.139418	0	0.595502	0.987582	0	0.48561	0.000353575	0	3.4171	0.00163743	0	0.717474	0.0845379	5.31e-05	0.280016	0	0.549827	0.849205	7.31e-05	0.294291	0	1.3011	1.33509	0.593331	0.000767627	0.677688	0.00142015
TCONS_00013128	0.745305	0.318182	0.397808	0.853215	0.994649	1.25121	0.00129078	0.0015806	0.299665	0.286363	1.31614	0.860562	0.300805	1.21854	1.02305	0.0122463	0.735269	0.760072	0.870606	2.14041	0	0.532774	0	0.246034	0	0	0.253486	0.175652	0	0.759466	0	0.00070772	0.575036	0.00193397	0.1262	0.644138	0.00325039	1.03755	0	0.342303	0.512227	1.82948	1.60476	0.000583337	2.5618	1.85699	0.508797	0.99465	0.0899288
TCONS_00013129	0.000709834	0.903178	0	0	0.756717	0	0.537537	0.350094	0.759391	0.44155	0.0201477	0.000579485	0.948664	0.0103537	0	0.794186	0.254782	0	0.530372	0	0	0	0	0.381169	0	0	0	0	0	0.000722378	0.282423	0.457718	0	1.19946	0.479196	0	0.771114	0	0.76374	0.733158	0.000699157	0.163013	0	1.33905	0.0337671	0.0422051	0.515775	0	0.603299
TCONS_00013169	3.92135	3.71057	3.15289	3.67792	2.91522	2.24407	2.71699	3.76245	0.000713875	0.625466	3.32507	4.82817	4.17187	2.96762	3.06795	2.87597	2.73606	2.8862	3.17305	3.75251	1.67808	1.61068	0.805394	0.842969	0.59116	1.22365	0.000708227	1.47777	1.53535	5.2144	2.26742	2.31871	2.80055	0.0013049	4.04629	3.81419	3.44359	4.46107	1.58667	3.08081	0.966529	3.00597	1.93373	1.53345	2.51048	2.73278	2.04381	2.67849	0.431455
TCONS_00013170	0.000520452	0	1.14143	0.0296996	0.00521627	0	0	0.0323803	1.26721	0	0.0178034	0.000621898	0.00129199	0.00113022	0.00505936	0.000633399	0.000556088	0.000480697	0	0.000766652	0.0125306	0.0106869	0.000213234	0.000959677	0.000846257	0.0023746	0.6278	0	0.000386447	0	0.000949581	0.000935261	0.000258596	4.28608	0.00286376	0.000368673	0.006509	0.000712729	0.671239	0	0	0.000622745	0.0015031	1.18964	0.00290531	0.000472687	0.000494457	0.000447343	0.319582
TCONS_00013171	1.75158	1.18798	0	0.664561	0.197992	0.787777	0.146733	0	0.000287458	0	1.84456	2.06113	0.164597	1.6046	1.18288	0.842973	0.815412	2.4016	0.261145	0.989913	0	0.103403	0	0	0.484649	0	0	0	0	0.448106	0.516241	1.12803	1.23044	0	0.608122	1.38993	0.69245	1.60146	0	2.01792	2.16122	0.114349	0.278979	1.04935	0.591914	0.57011	0.452887	0.48766	0.523518
TCONS_00013172	0	0	0.32048	0.00129697	0	0	0	0.000681919	0	0	0.000897984	0	0	0	0	0	0	0	0	0	0.00115563	0.000651	0	0	0	0	0.422304	0	0	0	0	0	0	3.31929	0	0	0	0	1.19034	0	0	0	0	0.866114	0	0	0	0	0.30309
TCONS_00013173	2.01066	1.1794	0.807336	1.61616	1.56769	1.70742	1.22475	0.754502	0	0.165254	1.94888	3.19161	2.17091	2.43158	1.62829	1.28067	1.20078	1.41004	0.866254	2.14105	0.957041	1.20914	0.788639	0.232992	0	0.451481	0	0	0	5.58049	2.49305	1.40557	1.91352	0	2.48163	1.95096	1.96573	0.860675	0.264296	0.956445	1.09672	1.75783	0.599416	1.34593	1.25041	1.42219	0.644923	1.20444	0.46438
TCONS_00013174	0.172761	0.525841	0.12756	0.162601	0.0554988	0	0	0	0.494608	0.000213838	0.313269	0.20517	0.289995	0	0	0.463099	0	0	0	0	0	0	0	0	0	0	0	0	0	0	0	0	0	0	0	1.14361	0	0.842307	0	0	0.00218523	0.324111	0	0.173995	0	0	0.00278344	0	0
TCONS_00013175	0	0.0979964	0	0	0	0	0.0148701	0	0	0.488752	0	0	0.118462	0	0.27667	0	0	0	0	0	0	0	0	0	0	0	0	0	1.54742	0.839598	0	0.626892	0	0	0	0.194238	0	0.340031	0	0	0	0	0	0	0	0	0	0	0
TCONS_00013176	3.04465	2.8081	3.20132	2.53331	2.26172	1.73847	1.39496	1.17575	1.44107	3.87739	1.57715	1.25212	2.39382	2.34241	2.42698	2.78394	1.79559	2.48018	2.56186	2.85358	1.24521	1.32173	2.03488	0.4781	0.430791	0.850526	1.58883	1.54605	4.71166	0.0536859	1.80269	1.56008	0.601161	0.347182	3.1495	3.91669	3.07285	4.07065	2.4615	2.67154	2.55631	3.84398	3.13067	1.11149	1.53104	1.92184	1.88981	1.3517	2.03285
TCONS_00013177	0	0	0	0	0	0	0	0	1.28784	0.0118324	0	0.132157	0	0	0	0	0.377233	0	0	0.548051	0	0	0	0	0	0	0	0	0	0	0	0	0	0	0.320316	0.444464	0	0	0	0	0	0.539165	0	0	0	0	0	0	0
TCONS_00013178	0	0	0	0	0.539814	0.0402877	0	0	0	0.0252066	0.268462	0	0.279802	0	0	0.329395	0	0	0.0608841	0	0	0	0.0398509	1.77173	0.879727	0.882579	0	0.228536	0.58089	0	0	0	0	0	0	0	0	0	0.332259	0.107915	0	0	0	0.638253	0.828482	0.240882	0	0.000638121	0
TCONS_00013179	0.433791	0.351991	0.691806	0.445042	0.746412	0.678422	0.614358	0.296667	0.0866783	0.102789	0.7508	0.449245	0.590952	0.665095	0.410336	0.411971	1.0005	0.344797	0.629176	0.659424	0.310548	0.0995922	0.221773	0.137293	0	0	0	0	0	0	0.33394	0.166314	0	0.11872	0.931201	0.373852	0.360835	0.320745	0.188026	0.27243	0.571043	0.909085	0.222054	0.0405084	0.411591	0.353924	0.243571	0.112765	0.0593364
TCONS_00013215	0	0	0.0673381	0.0524865	0.27095	0.16901	0.172141	0.258695	5.74771	5.09178	0	0	0	0	0.0170137	0.0200364	0.0633638	0.0435974	0.0220817	0.0446428	0	0	0.147289	0	0.293323	0.224626	0.0703825	0.0615844	0.523706	0.933286	0.173296	0.162985	1.86629	0.731975	0	0.0417115	0.0149788	0.0695896	0.548811	0.869483	3.60166	3.12543	3.40196	2.48011	0	0.0206709	0.0250764	0.0178945	0.178143
TCONS_00013222	0.240039	0	0	0	0	0	2.23366	0	0	0.856297	0	0	0	0	0	0	0	0	1.69421	0.0023513	0.183419	0	0	0	0	0	0	0	0	0	0	0	0	0	0	0	0	0	0	0	0	0.261452	0	0	3.22265	0.967805	1.4951	0.916426	0.00173509
TCONS_00013223	24.1677	15.479	12.7825	11.1829	14.9202	10.4229	3.47023	6.10436	13.9559	12.1201	22.2287	20.8716	22.2444	19.1	19.3684	15.8432	22.0863	23.7631	14.5255	15.7661	13.9434	15.7373	33.8802	26.2899	31.044	30.3039	45.1971	32.4318	13.0519	17.6902	11.1288	12.7305	20.3587	19.3292	15.2806	12.2338	14.4154	11.4027	19.3921	15.5639	21.6869	24.8382	29.6158	31.7046	9.60961	11.2872	19.1594	13.6533	30.4344
TCONS_00013242	0	0	0	0	0	0	0	0	0.626383	1.6387	0	0	0	0	0	0	0	0	0	0	0	0	0	0	0	0	0	0	0	0	0	0	0	0	0	0	0	0	0	0	0	0	0	0	0	0	0	0	0
TCONS_00013261	0.222678	0.511766	0.498594	0	0	0.716836	0.116594	0	0.262177	0	0.220737	0.745037	0.275289	0.394536	0.63052	0.441423	0.101624	0.577654	0.728963	0.499325	0	0.850169	0	0.365389	0.495184	0.176534	0.543871	0.361116	0	0	0.192473	0.0675559	0	1.13031	0.205402	1.37457	0.477269	0.940502	0.708382	0.497493	0	0	0.148881	0.302828	0	0.527521	0.360059	0.207994	0.0295349
TCONS_00013262	4.11265	2.65283	5.48083	4.76141	4.06525	4.55251	3.39824	3.9993	3.16516	13.4902	4.49169	5.6549	3.32246	4.4552	6.73294	5.73302	2.87627	3.72941	5.08351	7.49201	4.4262	2.12561	1.56462	1.57145	1.44089	2.56063	1.85612	2.45628	1.2895	4.4393	7.24293	3.67226	4.4322	6.70509	4.18258	5.20499	4.64828	5.19915	2.71413	2.83422	3.00894	3.2491	2.00245	2.79704	6.15478	4.60021	4.21733	4.29746	3.22232
TCONS_00013297	1.14828	1.44825	0.093413	0.299718	0.941753	0.0536642	0.80117	0.77752	0.563868	0.927534	1.73962	1.61412	1.28495	1.24854	1.27767	1.19515	1.88301	1.6454	1.5693	1.65247	1.40967	2.31792	2.59169	2.82206	4.59871	3.60633	2.3495	0.726964	0	0	0.369802	1.09765	0.960605	5.09189	1.4481	0.782793	0.262544	0.831064	0.530944	1.82824	1.48653	2.46611	0	3.55408	2.91162	3.65896	2.86034	2.30767	1.99266
TCONS_00013329	0	0	0.693396	0	1.02966	0	0	0.580336	4.07696	8.99965	0	0	0	0.0240328	0	0	0	0	0	0	0	0	0	0	0	0	0	0	0	0	0	0	0	0	0	0	0	0.0371659	0	0	0.0391532	0	0	0	0	0	0	0	0
TCONS_00013400	0.91568	0.223369	0.428172	0.169222	0	0.184684	0.28289	0.399799	0	0	0.286652	0.101176	0.354096	0.223051	0.158497	1.17893	0.0753757	0.472265	0.256259	0	0	0	0	0	0	0.402297	0.809739	0	0	0	0	0	0	0.734188	0.474174	0	0.0970941	0	0.259698	0.96554	0.555188	0.511282	0	0.730976	0.197152	0.127894	0	0	0
TCONS_00013454	16.9055	40.3263	29.5463	43.3958	30.9825	96.1024	42.6917	58.7445	30.8759	54.5429	20.8125	26.7783	16.0619	29.4313	16.7248	28.6275	20.8937	31.3158	19.0063	39.9771	33.0457	56.6156	23.1107	63.0479	34.4788	41.7097	29.9673	62.0523	48.6129	64.0296	22.4285	33.7124	4.91036	34.266	16.3025	49.5233	26.1452	64.7735	38.9961	59.7192	34.322	55.9555	47.9757	85.7296	18.1661	44.9124	46.2999	67.9521	36.0899
TCONS_00013524	0	0.157267	0	0.14155	0	0	0	0	16.2162	42.318	0	0	0	0	0	0.126909	0	0	0	0	0	0	0	0.195641	0	0	0	0	0	0	0	0.140131	0	0	0	0	0	0	0.0146082	0.946662	0	0.354696	0.855942	0	0	0	0	0	0
TCONS_00013550	0.183722	1.82775	0.271845	0.478907	0.0245925	0	0	0	0	0.148544	0	0.0116895	0	0	0	0.0214635	0	0	0	0	0	0	0	0	0	0	0	0	0	0	0	0	0	0	0	0	0	0	0	0	0	0	0	0	0	0	0	0	0
TCONS_00013586	0.758184	0.710128	0.19593	0.264134	0.416414	0.299198	0.563853	0.600164	0.161955	0.135154	0.313481	0.253526	0.593777	0.4989	0.416715	0.371511	0.54852	0.265409	1.08412	1.06043	0.395046	0.605135	1.34646	0.791566	0.680065	1.30855	0.0602572	0.143059	0	0.307363	0.205959	0.257635	0.650076	1.1779	0.558373	0.892552	0.401449	0.39354	0.249561	0.41155	0.601464	0.245215	0.879518	0.7632	0.655104	0.64753	0.146363	0.144212	0.421854
TCONS_00013668	0	1.15267	1.80319	1.23361	0	0	0.015488	0	0	5.15813	0.210413	0	0	0	0	0	0	0.0071718	0	0.238591	0	0.00833619	0	4.96476	0.72797	0.584868	0	0	4.385	7.94204	0	0	1.65797	0	0.00180983	0.280379	3.15701	2.94121	0	0	0	1.98882	2.64878	2.92529	0	2.57048	0	0	1.22538
TCONS_00013729	0.355496	0.48381	1.14443	1.36457	0.585069	1.41866	1.13277	0.973652	3.29845	6.42742	0.823328	0.207011	0.352754	0.568877	1.33807	1.11194	1.25714	1.10229	0.578784	1.76282	1.34341	0.724273	0.154128	0.171444	0.710988	0.432561	0.319063	0	0	0.484324	0.635894	0	0.69023	0.48768	2.97244	1.49513	1.08776	2.60855	2.29681	0.883461	0.392409	2.23145	1.41062	1.98351	0.767326	0.77983	1.39992	0.649677	0.773889
TCONS_00013735	4.49369	3.48963	4.62595	2.46044	6.44201	7.23512	5.15146	4.54721	4.31213	12.5967	3.54261	2.04818	3.2102	2.63507	2.69752	4.59493	2.33892	0.590605	7.53824	9.74098	4.98769	2.79281	2.03261	2.71349	0.852043	1.76677	1.04227	0.714614	1.71913	2.95482	3.54194	1.39571	2.30938	0.606478	6.28995	5.56222	8.44633	7.86704	5.00849	3.15449	4.05484	4.44619	5.19772	4.03223	8.33997	3.50817	4.4549	4.69124	3.82888
TCONS_00013736	8.09705	6.67609	7.5604	8.00262	7.0213	7.66317	6.77796	7.54012	13.3176	19.8638	7.2568	8.7052	5.60882	6.98097	10.1974	10.0334	7.70548	7.36139	10.4235	13.2382	5.92336	5.59343	3.02117	3.16715	3.73287	2.93711	4.43355	3.16528	2.7595	1.25404	5.70762	5.80594	5.00847	5.07029	6.20514	5.79139	5.15986	6.34239	6.69693	5.98796	6.42968	9.62106	6.96223	8.49287	9.30158	11.3098	6.86565	7.50817	5.02833
TCONS_00013740	0.000142355	1.30424	0	2.16416	0	1.86069	2.90884	2.89752	0	6.12833	0.535974	2.06853	2.13081	0.00017594	0.0329723	0.516895	2.12737	2.55227	3.00203	0.000277154	0.640364	0.664311	0	0.336405	0.316747	0.000311894	0.0741955	0.131942	0.00154187	0	3.04482	0.00374769	0.927724	1.00585	0.779208	1.98149	1.49326	0.856207	2.13779	0.384982	0.911675	3.32209	2.78224	2.10007	2.89869	3.24431	0	1.44034	0.746989
TCONS_00013741	0	0	0.000182094	0	0	0	0	0	0.000527811	0	0	0	0	0	0	0	0	0	0	0	0	0	0	0	0	0	0	0	0	0	0	0	0	0.00835517	0	0	0	0	0	0	0	0	0	0	0	0	0	0	0
TCONS_00013742	0	0	0	0	0	0	0	0	0	0	0	0	0	0	0	0	0	0	0	0	0	0	0	0	0	0	0	0	0	0	0	0	0	0	0	0	0	0	0	0	0	0	0	0	0	0	0	0	0
TCONS_00013743	1.74026	0	0	0	0	0	0	0.0150075	4.60429	0	0.0120221	0.000788804	0	0.000165353	2.04423	0.000189143	0	0	0	1.14862	0	0	0	0	0	0.0298348	0	0	0.00129818	0	0	0.74276	0.000221706	1.28295	0	0	0	0	0	0.000392274	0.000674347	0	0	0	0	0	0	0	0
TCONS_00013744	0.00527519	0	0	0	0.000484617	0	0	0.783899	0.958665	0	0	0	0	0	0.032862	0.000185007	0	0	0.348136	0.00150417	0	0	0	0	0	0	0	0	0	0	0	0	0	0.334098	0	0	0	0	0.301911	0.325165	0	0	0	0	0.00101335	0	0.0732523	0	0
TCONS_00013745	0	0	0	0	0	0	0	0	0	0	0	0	0	0	0	0	0	0	0	0	0	0	0	0	0	0.0332557	0	0	0	0	0	0	9.31e-05	0	0	0	0	0	0	0	0	0	0	0	0	0	0	0	0
TCONS_00013746	0.000876464	0	0	0	0.0104904	0	0	0	0	0	0	0.000253471	0	0.0935362	0.00168534	0	0	0	0	0.419956	0	0	0	0	0	0	0	0	0	0	0	0	0	0.000615315	0	0	0	0	0	0	0	0	0	0	0	0	0.00214259	0	0
TCONS_00013747	0	0	0	0	0	0	0	0	0	0	0	0	0	0	0	0	0	0	0	0	0	0	0	0	0	0	0	0	0	3.95e-05	0	0	0	0	0	0	0	0	0	0	0	0.335109	0	0	0	0	0	0	0
TCONS_00013748	0	0	0	0	0	0	0	0	0	0	0	0	0	0	0	0	0	0	0	0	0	0	0	0	0	0	0	0	0	0	0	0	0	0	0	0	0	0	0	0	0	0	0	0	0	0	0	0	0
TCONS_00013749	0	0	0	0	0	0	0	0	0	0	0	0	0	0	0	0	0	0	0	0	0	0	0	0	0	0	0	0	0	0	0	0	0	0	0	0	0	0	0	0.000204538	0	0	0	0	0	0	0	0	0
TCONS_00013750	0	0.560489	0	1.0968	0	0.449289	0.398114	0	0	0	0	1.1781	0.169608	0.102074	0	0.66503	1.07282	0.00080917	0.978336	0	0.375813	0.50361	0	0.119699	0.000838914	0	0.667571	0.967348	0	0	0.320991	0	0	0.000467462	0.602929	0.304836	0.440621	0.516817	0	0	0	0.399494	0.000273077	0	2.09855	1.33924	0.00189858	0.859662	0.0135558
TCONS_00013751	1.01588	0.000726965	3.55311	0	3.91376	0.000233743	0.000320427	0.00220571	1.11879	0	2.20409	0.000843298	0.0246739	1.72327	1.14802	1.17952	0.000157913	0	0.00282266	2.46739	0	0	0	0	0	0	0	0	0.273152	0	0.000243014	1.33744	1.30283	0	0.637659	0	0.000535429	0	0.140666	1.17553	1.73773	0.000947493	0	0.0019826	0	0.349662	2.16973	0.000469962	0.0985552
TCONS_00013752	0	0	0.00190028	0.00197354	0	0	0	0	0	1.32505	0	0	0	0	0	0	0	0	0	0	0	0	0	0	0	0	0	0	0	0.2566	0	0	0.00060071	0	0	0	0	0	0	0	0.002603	0	0	1.21079	0	0	0	0	0
TCONS_00013768	0.33409	0.287704	0.888428	0.687574	0.502588	0.135007	0.185373	0.167943	0.0803189	0.0857916	0.360588	0.716204	0.533847	0.282807	0.445208	0.700159	0.684147	0.569556	1.51731	0.770326	0.394233	0.203889	0.0505641	0.0972431	0	0.0216586	0.27002	0.150793	0	0	0	0.0934886	0.248543	0.560901	0.721866	0.8591	0.69572	0.432425	0.755397	0.449705	0.561005	0.720892	0.318237	0.263423	1.65541	1.25246	0.441338	0.329232	0.129973
TCONS_00013769	0.307624	0	1.21577	0	0	0.0908013	0.0479149	0	0.101723	0	0.113369	0	0	0.0772858	0.00453431	0	0.00318084	0	0.801948	0.000618878	0	0	0.0984725	0	0	0	0	0	0	0	0	0	0	0	0.917967	0	0.292423	0.0994159	0.608486	0.394869	0	0.00652569	0.333065	0	0.0732504	0.00134556	0.307473	0	0
TCONS_00013774	0	0.179449	0.932529	0	0	0	0	0	0	0	0.217885	0	0.118119	0	0	0	0	0.54391	0.117086	0	0	0	0	0	0	0	0	0	0	0	0	0	0	0	0.16252	0	0.109472	0	0	0	0	0	0.380398	0	0	0	0	0	0.164214
TCONS_00013775	0	0.544662	0	0.604035	0	0	0	0	0	0.336074	0	0.339746	0.130905	1.19429	0	0	0	0	0	0	0	0	9.01e-05	0	0	0	0	0	0	0	0	0.162151	0	0	0.245349	0	0.124243	0	0	0.248112	0.461695	0	0	0	0	0	0	0	0
TCONS_00013776	3.90766	3.17049	0.178244	1.48538	2.887	2.21239	0.00014296	0.911983	0.908516	0.648906	1.6956	0.962497	3.63492	0.00867803	3.55702	0.78492	1.36384	0.863447	1.99041	0.21473	0.000490304	0.00075677	0.751677	0.000596916	1.19554	0.616786	1.11494	6.86e-05	0.00012082	1.17383	0.00037574	0.000582751	0.0168446	2.30564	1.51262	2.03323	1.13869	1.22755	0.00170587	0.000633553	2.5266	1.43798	1.22687	0.00761604	0.21127	1.28516	1.14432	0.000598453	1.62004
TCONS_00013777	2.86219	3.06614	2.67527	1.88076	1.01205	1.28594	2.79372	1.10595	0.484423	0.926091	2.70147	1.44598	2.37371	2.45316	2.82386	2.41137	2.11353	2.10311	2.57843	1.79192	1.02022	1.15553	0.918488	1.09126	0.317558	1.69207	2.0456	0.258721	3.60882	3.37359	2.70019	2.22637	1.38242	1.92678	1.74205	1.2128	1.2481	1.50874	2.20489	1.98443	0.429136	2.12038	1.48537	2.08175	2.92756	1.1788	0.669173	1.22539	1.48782
TCONS_00013778	1.80673	0.00124558	3.06653	1.49048	0.010423	0.00111918	1.61315	0.000742333	0.656009	1.12008	1.71768	3.20064	0.141696	3.17884	0.370403	2.99445	1.54372	1.1859	0.000119798	1.88368	1.39601	1.29751	0.791966	0.88712	0.00244824	0.201884	0.000388322	0.880269	1.7423	0.000118899	1.24491	1.54258	1.86619	8.47e-05	1.12549	0.791974	1.3794	0.405516	2.07677	0.927238	0.307986	1.18746	0.000269247	1.8954	1.9438	0.0533434	3.23e-05	0.591492	0.000281732
TCONS_00013783	65.2622	66.5009	125.794	92.7543	121.749	108.199	143.234	121.144	142.95	111.623	64.8544	45.2144	86.3374	63.3451	80.1974	80.6755	186.787	124.014	151.504	126.081	202.574	177.251	353.637	225.777	404.886	341.953	359.079	274.914	862.434	925.458	362.13	206.213	667.58	883.231	119.503	145.856	251.124	239.912	319.052	271.51	302.932	216.483	371.418	289.643	154.219	136.227	221.36	177.37	308.809
TCONS_00013821	8.49561	8.5165	13.9815	11.1278	9.4242	9.25032	6.2489	5.30221	4.48553	11.0315	4.95467	5.27495	4.08131	1.0599	4.03018	7.76615	1.83079	4.5712	8.37822	12.4605	5.35935	2.27258	1.43985	4.37444	3.12258	1.12717	0.334682	2.20942	13.0708	21.7337	7.07616	4.12097	5.08074	9.84673	9.64195	15.0389	14.715	20.9583	7.3787	6.38728	8.8391	10.8278	10.5065	16.1308	5.63344	3.95133	7.03877	8.04474	6.05898
TCONS_00013844	2.42702	2.07475	4.04403	0.530082	3.90873	1.8393	2.94307	2.25733	5.55234	4.1773	2.68669	1.04365	0.871727	0.347815	1.65514	0.588365	2.28188	1.86972	3.50565	1.88098	2.84611	3.42493	4.98241	2.59597	3.12967	6.96607	6.26438	6.5896	1.54479	1.33711	0	1.58617	1.80541	1.71237	1.60711	3.67258	3.9704	3.72221	3.35979	4.59604	5.24451	7.40679	8.92407	6.74649	3.92847	4.49826	6.66853	3.56041	5.2671
TCONS_00013845	0.196353	0.345052	0.885346	1.18621	0.915043	0.285723	0.434838	0.925893	0.211606	1.50466	0.367615	0.617029	0.922032	0.688867	0.310511	0.809075	0.286795	0.440133	0.316418	0.807685	0.846283	0.295881	0.245228	0	0.198766	0	0	0	0	0	0.475782	0.0636236	0	0.2525	0.852267	0.462414	0.689169	0.171079	0.940086	0.361362	0.122866	0.953788	0.00461342	1.2463	0.734974	0.1343	1.40744	0.648906	0.316332
TCONS_00013846	0.000117877	0.000258107	0.000779921	1.28519	0	2.97152	1.30129	0.00747423	0.449095	2.74788	0.000260701	1.05703	0.00010379	0.0923659	0.0014135	1.09715	0.499436	1.02022	0	0.730458	0.795952	0.00193191	0.000194043	3.14073	1.26454	0.000124301	1.06043	1.06987	0	0	1.17351	0.00023076	0.438779	0.00289244	0.000395105	0.308905	0.481454	0.0584085	1.92304	0.374104	5.73255	0.00111497	1.54093	0.00318169	0.0148846	0	0.000208621	0.00120542	0.670701
TCONS_00013847	0.277847	0.327722	0.511906	1.31829	0.0290209	0.152313	0.486361	0.965305	2.54723	1.12635	0.36351	0.388777	0.0771757	0.391831	0.782733	0.19246	0.0662934	0.284438	0.550582	1.20654	0.333253	0.353068	0	0	0	0	0.207667	0	0	0	0.139943	0.286819	0.820808	0.31535	1.09159	0.241701	0.305837	0.227925	0.546271	0.621339	1.02917	1.48105	0.574223	1.10624	0.348579	0.0069646	0.473581	0.428275	0.345562
TCONS_00013893	0.767799	0.926215	0.839355	1.03184	1.12088	1.02006	1.03622	0.955848	1.40342	0.568977	0.883044	1.00744	0.669924	0.548196	1.12687	1.59287	0.580489	0.586983	1.16594	1.49697	0.810659	0.734826	0.371351	0.396122	0.202825	0.199887	0.31416	0.381024	0	0.223807	0.667539	0.398756	0.782668	1.12679	1.10599	1.22236	1.30338	1.78461	0.929294	1.14309	1.22134	1.33191	0.935956	0.987088	1.74021	1.90836	0.731689	0.456117	0.779359
TCONS_00013901	0.042474	0.0296703	0.177294	0.0516003	0.145922	0.0576221	0.0512958	0.14519	1.10549	3.32407	0.0680987	0.0730918	0	0.0815536	0.0457469	0.0665901	0	0.0294579	0.0891405	0	0.0687456	0	0	0	0.0574814	0	0	0	0	0.207159	0	0	0	0	0.0401678	0	0	0.0793938	0.132723	0	0.0848215	0.0500071	0	0	0	0	0.0748059	0.045351	0
TCONS_00013904	7.21892	4.8433	2.35991	5.32794	5.92349	4.65725	3.94087	4.48096	2.81143	8.58185	5.60153	9.30873	4.70666	4.96602	8.36566	7.5406	4.18715	5.14456	8.19354	10.2158	2.81777	0.865366	0.215091	0.645912	0.400153	0.651867	0	1.61536	1.08266	2.55456	2.27939	4.73722	2.05552	2.20479	6.2048	5.63287	4.2948	3.49196	2.95164	3.46156	2.08799	4.62381	3.0822	4.36874	5.74272	6.82858	3.64186	4.0162	0.82529
TCONS_00013909	0.104339	0.00146579	0	0.290029	1.3273	0.186431	0	0	0.379054	1.30367	0	0.422551	0.128704	0.630733	0.000797606	0.403964	0.557213	0.000197004	0	0.743156	0	4.93e-05	0.657645	0.435671	1.12196	0.246787	0	0.00212207	0	0	0	0.000492233	0.501174	1.5657	0.522157	0.417585	0.567031	0.458069	0.420444	1.33489	0.535872	0.8484	0.529138	1.24473	0	0.0473063	0.32824	0.341002	0.148234
TCONS_00013946	0	0.00845653	0	0	0	0	0	0	0	0	0	0	0	0	0	0	0.00304718	0	0	0.02091	0	4.52e-07	0	4.8e-07	0	0	0	0	1.25694	0.593285	61.6489	56.3818	71.7647	33.3584	0.0271495	0.00490611	0.0173668	0.0551081	0.0837374	0.324991	2.85338	4.74164	4.04226	1.96899	0	0	1.03e-06	0	0
TCONS_00013948	0	0.00608785	0	0	0	0	0	0	0	0	0	0	0	0	0	0	0.00301219	0	0	0.00438308	0	3.78e-07	0	3.93e-07	0	0	0	0	0.00579228	0.00233515	0	0	1.2962	0	0.025307	0.00479422	0.0154472	0.0038627	0.0255138	4.2e-05	0.00032429	0.000138397	0.000155525	0.00285897	0	0	0	0	0
TCONS_00013949	0	0	0	0	0	0	0	0	0	0	0	0	0	0	0	0	0	0	0	0	0.068121	0.0103349	0	0.0401159	0	0	0	0	0	0.356081	4.25156	5.19646	10.1352	0.0533112	0	0	0	0.0652307	0	0	2.58767	1.47249	0.597517	0	0	0	0.038085	0	0
TCONS_00013953	0.607354	0.981156	1.50115	0.83858	1.27397	1.89014	0.814812	0.611747	0.101475	0.416169	1.28173	2.2925	1.59487	1.69298	1.10076	1.20266	0.327019	1.12701	1.35507	2.10877	0.0807899	0.298598	0.103293	0.695369	0.280867	0.389878	0	0	2.39222	1.3096	3.11949	3.41663	3.30673	2.30768	0.275678	0.466474	0.62826	0.978993	0.998889	0.716656	1.99407	1.697	0.300594	1.54712	0.340885	0.697921	0.597097	0.266896	0.403486
TCONS_00013966	0	0.064379	0	0.109698	0	0.295534	0.0863686	0.113438	0	0	0	0	0	0	0.0633556	0.10187	0.0397972	0	0	0	0	0	0	0.168671	0	0	0	0	0	0	0	0	0	0.540639	0.0600064	0.123111	0	0	0	0.331731	0	0.30663	0.441563	0	0.215799	0	0	0.322518	0
TCONS_00014087	0.0118252	0	0.27325	0.0654422	0.427971	0.169547	0.482872	0.466197	2.48198	1.07671	2.38e-05	0.0201952	0	0	2.2e-05	0	0.0283917	0	0	0	2.03e-05	2.06e-05	0	0	0	0	2.11e-05	0	0.174701	0	0.759595	0.707398	2.37938	2.40128	0	0.0606745	0.0995959	2.03e-05	0.232386	0	0	0.613732	0.781808	1.31174	0	0	0	0	0.0323376
TCONS_00014088	0	0	0.126658	2.92e-06	0	0.12825	0.288655	0.316423	1.64147	0.700083	0.0176257	0.0249572	0	0	0.0227993	0	0.0378208	0.0311057	0	0	0.0301296	0.0345908	0	0	0	0	0.0414325	0	0.439559	0.379525	3.14942	1.09564	2.39923	0	0	0	6.3e-05	0.037806	0	0.207687	0.714634	0.372737	0.238263	0.541362	0	0	0	0	0
TCONS_00014089	0	0	0.00173716	0	0	0.000340942	0	2.01524	4.27054	1.74276	0.000410049	0.00388946	0	0.208194	0	0	0	0	0	0	0	0	0	2.87e-05	0	0	0	0	0	0	0	2.65009	11.3601	0.00753461	0	0.000135269	0	0	0	0	1.56731	0	2.94203	11.1935	0	0	0	0	0
TCONS_00014090	0	0	0.703789	0	1.04155	2.00226	2.67055	0.0394358	12.7322	5.87657	0.262307	0.269133	0	0.000112708	0	0	0	0	0	0	0	0	0	0.777692	0	0	0	0	0	0	13.7211	9.05775	0.00139824	15.4752	0	0.52153	0	0	0	0	0.000431238	10.9661	7.15549	4.00397	0	0	0	0	0
TCONS_00014091	0	0	0	0	0.183371	0.391967	0.204638	0.460715	0.541778	0.425473	0.0309933	0	0	0	0.0410759	2.41e-06	6.49e-06	4.2e-06	4.54e-06	0	0	0	4.15e-06	0	0	0	0	0	0	0	0	0.983558	0.562176	0.413968	3.97e-06	0	5.78e-05	1.29e-05	0	0.418229	0.326457	0.294609	0.541979	0.575194	0	0	1.09e-06	2.4e-06	3.89e-06
TCONS_00014092	0	0	0.382197	0	0.379916	0.458886	0.43179	0.228146	2.57241	1.73556	0	0	0	0	0	0.131999	0.0329576	0.0471174	0.0684206	0	0	0	0.0924716	0.101763	0	0	0	0	0.793987	1.4374	2.34869	1.66759	4.40706	4.29861	0.0491605	0	0.0919444	0.229214	0	0.315095	1.64721	3.36504	1.23014	2.89187	0	0	0.0752087	0.0585847	0.0888661
TCONS_00014254	0	0	0	0	0	0	0	0	0.0337031	0	0	0	0	0	0	0	0.00673348	0.0079814	0.0431764	0	0	0	0	0	0	0	0	0	0	0	0.0342347	0	0	0	0	0	0	0	0	0	0	0	0	0	0	0	0.0299119	0.0709043	0.0339292
TCONS_00014397	2.05987	1.53852	1.51319	1.94158	1.90813	1.62785	1.39328	1.56837	1.93555	1.56341	2.23016	1.9073	2.57287	1.55923	1.58801	2.08478	1.34704	1.48882	1.9818	2.08387	1.14151	0.923092	1.26951	0.922287	1.11074	0.908985	1.8219	1.54598	2.54438	2.08904	3.43997	1.8947	1.80453	1.7233	1.61984	1.29141	1.23529	0.964483	1.21201	1.05929	0.971587	0.929117	0.585547	0.961943	2.39235	1.5877	0.692808	0.78999	0.641028
TCONS_00014418	0	0	0	0	0	0	0	0	0.735973	1.77057	0	0	0	0	0	0	0	0	0	0	0	0	0	0	0	0	0	0	0	0	0	0	0	0	0	0	0.0440541	0	0.165995	0	0	0	0	0	0	0	0	0	0
TCONS_00014454	0.00314865	0.861586	0	1.42402	0.458148	0.809084	0.433791	2.25788	1.15298	1.78011	0	1.12392	0.00251772	1.15272	0.00742017	2.32069	0.922062	1.25012	0.994872	2.56044	0.0867531	0.435774	0	0	0.0758816	0	0.00199781	0	0	0	1.60891	0.712959	0	1.59826	1.29052	0.51753	0	0.786049	0.540795	1.04383	0.574399	1.24131	0	2.55193	1.66158	1.9818	0	0.839809	0.493746
TCONS_00014528	0	0	0	0	0	0	0	0	0	0	0	0	0	0	0	0	0	0	0	0	0	0	0	0	0	0	0	0	9.53911	14.8008	6.10206	0	0	0	0	0	0	0	0	0	0	0	0	0	0	0	0	0	0
TCONS_00014577	0.459111	0.676543	0.879682	1.14061	1.1307	1.04296	0.950253	0.866301	1.07138	0.283036	0.628363	0.998678	0.782787	0.455048	0.911682	0.882961	0.466343	0.669199	0.902881	2.03001	0.262401	0	0	0	0	0	0.232442	0	0.759024	1.40477	2.49873	0.788525	1.58155	1.3216	0.643373	0.883672	0.833402	0.58977	0.491193	0.412429	0.141746	0.545099	0.620905	0.271213	1.32583	0.817182	0.0262298	0.224761	0.378569
TCONS_00014578	0	0.00117282	0.722873	0	1.71571	0	0	0	0	0.00527914	0.0716167	0	0.0139801	0	0.728998	0.21646	0.0749991	0	0	1.01337	0.0125204	0.32662	0	0	0.326542	0.230718	1.0211	0.286983	0	0	0	0.114719	0	0.00684267	0	0	0.530219	0.00492486	0.413236	0	0.0015514	0	0.420438	0.747126	0	0	0.539006	0	1.62333
TCONS_00014579	0.218491	0.31175	0	0	0.046072	0.161511	0.23796	0	0.00633054	1.60603	0	0	0	0.311796	0	0	0	0	1.0179	0	0	0	0	0	0	0	0	0	0	0	0	0	0	0	0	0.0467651	0	0.119005	0	0	1.31309	0.481796	0	0	0	0	0	0.00110792	0
TCONS_00014580	14.4639	20.378	18.1404	12.2937	19.1217	22.5962	17.8781	11.7828	27.1409	5.33199	24.6212	25.7527	29.1463	22.3911	17.5461	18.8455	23.4177	24.2138	35.1945	36.9153	28.1806	39.3174	47.5789	26.2975	56.9846	49.531	34.8791	48.7561	126.447	96.4494	14.4625	44.0763	34.7612	31.3415	23.8051	39.8361	28.7539	31.39	21.7909	31.3935	26.7415	29.0022	35.9756	32.7348	51.0407	39.868	39.3257	40.5439	67.3636
TCONS_00014588	0	0	0	0	0	0	0	0	1.33493	4.93082	0	0	0	0	0	0	0	0	0	0	0	0	0	0	0	0	0	0	0	0	0	0	0	0	0	0	0	0	0	0	0	0	0	0	0	0	0	0	0
TCONS_00014678	0	0	0.896928	0.341054	0.907203	0.583336	2.32676	1.91511	1.60711	3.00553	0	0	0	0	0	0	0	0	0	0	0	0	0	0	0	0	0.00360152	0	33.6639	65.7858	43.525	96.9164	41.4944	113.554	0.432665	0	0.0371392	0.58423	5.0043	8.13797	14.2031	23.6176	9.69785	16.0178	0	0	0	0	0
TCONS_00014697	11.2269	9.33145	12.6181	12.038	13.5231	11.7971	14.2249	13.0908	16.8825	12.6627	7.12416	14.0528	10.3403	9.17621	13.0523	15.0126	12.3118	9.88127	22.0771	25.5639	4.82279	6.52282	0.702572	4.34006	1.60754	1.82503	4.39236	3.13098	2.25811	3.06514	12.7608	16.1234	19.4701	10.2879	14.1247	8.73433	11.8714	8.3507	7.98339	7.08212	7.06235	15.299	9.96536	8.0468	21.9439	23.4739	9.05303	10.8277	4.22647
TCONS_00014823	0.254572	1.03446	0.211154	0.53347	0.233711	0.285339	0.246394	0.156651	0.22418	0.226855	0.263798	0.260685	0.299983	0.178278	0.343812	0.192122	0.171146	0.140889	0.319152	0.271991	0.0412223	0.0473501	0	0	0	0	0.0604141	0	0	0	0.182205	0.24777	0.173757	0.0653464	0.236993	0.171669	0.454725	0.379969	0.099134	0.385014	0.0303446	0.186875	0.236819	0.163556	0.245973	0.200948	0.167785	0.171937	0
TCONS_00014826	0.545046	0.560922	0.825035	1.10256	0.4875	1.26019	0.996694	0.66877	1.22022	1.69599	0.690774	0.211439	0.973203	0.378748	0.582042	0.521229	1.72088	1.19428	1.59493	0.942584	0.730125	0.54388	0.239904	0.821002	1.99032	0.610557	1.29133	0.814526	0.385159	1.38135	1.39847	0.63251	0.580843	1.44125	2.12612	2.4772	2.37006	2.57128	1.8109	0.802071	1.57254	1.54935	1.11831	1.28881	1.50506	0.784955	1.09473	0.556907	1.42484
TCONS_00014827	0.302377	0.469312	0.83136	0.71725	0.496191	0	0.641873	0.234435	1.51677	1.02274	0.653649	0.542528	0.401027	0.536428	0.748733	0.297379	0.419391	0.516072	0.426006	0.623838	0.166903	0.155397	0.0842917	0.264348	0.204684	0.146178	0	0.161157	1.69597	0.947468	0.898034	0.062169	0.957035	1.16683	0.479183	0.916183	0.700369	1.06566	0.938856	0.561216	1.35142	1.02712	0.757143	0.737119	0.405551	0.40408	0.331818	0	0.297542
TCONS_00014828	0	0	2.73e-05	0	0.673196	6.22e-05	5.07e-05	0.041107	0	0	0	0	0	0	0.359737	0.579829	0	0	0	0	0	0	0	0	0	0	0	0	0	0	0.000116203	0	0	1.69382	0	0	0	0	0	0	1.40059	0.057673	0	0	0	0.142739	0	0.0022563	0
TCONS_00014829	0.136836	0	4.02e-05	3.72e-05	0.000123675	0.587731	0.159229	0.562163	0.000413863	0.23309	0.169052	0.000124627	0.296859	0	0.000242054	0.0348502	0	0	0	0	0	0.0762994	0	0	0	0	0.0988626	0	0.223753	0	0.634212	0.596818	1.534	0.00159584	0.0771918	0	0.181794	0.35848	0.183874	0.408186	0.000405937	1.18564	0.0126339	0.122548	0	0.00060512	0	0.221933	0
TCONS_00014830	0.946851	0.906448	1.36469	0.842729	0.521975	1.04477	0.832391	1.03832	1.23507	0.268458	0.805771	0.737733	0.727111	0.756575	1.27239	0.96339	0.446788	0.528547	1.15677	1.92551	0.581998	0.28708	0.917535	0.342598	0.559298	0.309534	0.426294	0.672214	0	0	0	0.459687	0	1.20342	2.0633	2.81764	2.16862	0.925399	1.14568	1.37997	0	0.433831	1.37311	0.305329	1.05237	0.307995	1.28668	0.994431	0.281745
TCONS_00014831	0.180988	0.000787414	0	0	0	0	0.264039	0.00468038	0.500845	1.19112	0.000182306	0.392017	0.567805	0.64383	0	0.0652429	1.13924	0.841035	0.409313	0.00659717	0.868308	0.633676	9.82e-05	0.469769	1.21267	1.18912	0	0.910375	0.0901207	2.00528	0.444833	0	0.512191	0	0.00426006	0.677054	0.436971	1.36593	0	0.168283	0.991282	1.16368	0.600144	1.7134	0.989454	1.3535	0.166859	0.001384	1.12949
TCONS_00014837	0	0.0253995	0.000841859	0.00242649	0	0	0.720629	0.0136219	0	1.55431	0.0726847	1.12731	0.00223862	0.000579583	0.000286174	0.893143	1.06861	0.000888124	0.000158028	0	0	7.56e-05	0	6.78e-05	0	0.00023144	6.31e-05	0.000489956	0.00127086	0.000228457	0.757613	0	0.000234553	7.25e-05	1.64747	1.84481	0.000130301	0.377317	0.354026	2.02024	0.000197082	0	3.11685	2.63109	0.000467255	0.000356349	0	7.82e-05	0
TCONS_00014838	0.529823	0.435403	0.612441	1.10327	0.69085	0.736332	0.671492	0.717022	0.524352	2.0893	0.274879	0.283147	0.508618	0.537066	0	0.304923	0.686941	0.301777	0	0	0.164179	0.5855	0	0	0	0	0.302285	0.583771	0	0.795255	0.650318	0	2.27126	0	0.734175	0.240483	0.714095	0.1941	0.91144	0	0	1.44708	0	0	0	0.482336	0.599548	0	0.486287
TCONS_00014839	1.02958	1.54905	0.607538	1.05445	0	1.51784	1.63481	0.455686	3.14258	0.0922008	2.19263	0.00296762	1.71955	1.72509	1.29635	0.0104043	0.0161341	0.334976	2.07253	2.95887	0.583398	2.22767	3.46112	2.78641	2.10374	0.609028	1.92129	0.615603	2.19131	1.95141	1.11978	3.10195	0.636696	0.0086703	0.000525835	0.435362	2.02634	2.56992	2.38547	0.00103028	3.45952	3.33584	0	0.000925846	2.35225	3.4882	1.04722	1.95956	1.28622
TCONS_00014875	0	0	0	0	0	0	0	0	0	0	0	0	0.185331	0	0	0.000770903	0	0	0	0	0	0.449535	0	0	2.18282	0	3.68918	1.75974	13.7909	0.0874234	1551.61	3163.47	0	0	0	0	0	0	0	0	313.685	622.33	0	0	0	0	0	0	0
TCONS_00014876	0	0	0	0	0	0	0	0	0	0	0	0.0855833	6.88e-06	0	0	0.470998	0	0	0	0	0	0	0	0.242288	0.000124728	0	3.06595	4.14973	258.952	305.219	10323.5	5051.55	0	0	53.998	16.2534	42.1751	39.5484	24.2562	13.7337	1247.48	1170.29	0	0	0	0	0	0	0
TCONS_00014959	1.32168	1.87819	3.02765	1.68553	2.68811	2.44389	1.9989	0.97587	3.59455	2.32358	1.03237	1.55424	1.21782	2.58696	2.91314	2.18231	2.51767	0.958845	3.33279	3.0793	2.37676	2.00058	4.16854	0.517657	0	1.95911	2.02259	0.497927	1.05014	0	4.32504	1.48885	2.84081	2.20875	2.28381	3.64623	3.98873	3.9355	3.4558	2.66752	6.85606	1.96514	4.75868	1.84277	2.7527	2.59778	2.20946	2.23522	1.58174
TCONS_00015051	14.6954	21.8151	16.5106	19.5673	18.4421	26.1549	18.9463	23.3057	27.7264	27.4882	17.2304	18.3683	16.17	21.7003	17.3768	24.2127	22.9298	24.9106	20.7126	27.6144	22.1034	37.1975	27.5548	32.6099	25.7963	32.4138	26.2458	30.8289	66.5655	98.5095	52.3456	38.5275	26.4585	28.6128	19.8828	27.536	31.5034	38.343	41.1583	44.7145	29.0172	29.6575	29.3152	37.2458	25.192	30.485	27.3434	38.3801	24.2538
TCONS_00015061	243.93	42.7542	418.81	156.314	298.989	304.994	410.11	119.866	312.407	63.4972	174.825	21.9544	297.593	0	92.015	58.464	230.085	50.5909	192.677	124.815	236.061	70.8974	177.235	63.3843	221.081	19.5636	160.699	7.17396	873.192	839.172	412.73	52.2462	298.222	96.1934	342.844	319.639	456.37	550.216	402.847	334.211	574.384	290.981	427.011	164.504	200.322	106.802	305.599	181.605	331.58
TCONS_00015075	0	0	0.391793	0.49322	0.318868	0	0.873594	0.210862	0.375065	0	0	0.0485558	0.289352	0.0528791	0.770561	0.412155	0.203796	0.0602037	1.62646	0.44095	0	0.0756482	0	0.142888	0	0	0.622502	0	0	0	0	0.10634	0	0	0.517532	0.102114	0	0	0	0.159655	0	0	0.697946	0.126305	0	0	0.431102	0.178498	1.41361
TCONS_00015076	0.211856	0	0.0157143	0	0	0	0	0	0	0	0.160766	0	0.00513108	0	0	0	0.00312384	0.00276779	0.00919459	0	0	0	0	0	0	0	0	0	0	0	0	0	0	0	0.0222547	0.00318007	1.18757	0	0	0	0	0.309732	0	0.00388862	2.95845	0	0	0	0.00402281
TCONS_00015106	0	0.000190954	0.223425	0.317032	0.0780967	0.0371212	0	0.207661	0.291555	0.191827	0	0	0.173304	0	0.213274	0	0	0.0684149	0	0.346485	0.0198433	0.0680874	0	0	0	0	0	0.0412673	0.368169	0	1.10372	0.0668514	1.05642	0	0.32237	0	0.196887	0	0.0313988	0	0.258406	0.009492	0.172281	0	0.293594	0.012664	0	0.0262138	0.123958
TCONS_00015107	0.290062	0.299884	0.23262	0.844253	0.479845	0.563507	0.270434	0.426401	0.671005	0.408412	0.47225	0.595605	0.349715	0.365928	0.594539	0.480253	0.348916	0.252493	0.268272	0.276676	0.130781	0.0577325	0	0.0567399	0	0	0.0673446	0	0.361663	0	0.79273	0.399463	0.479607	0.808531	0.579442	0.298964	0.363603	0.172955	0.244322	0.148578	0.10656	0.215906	0.137786	0.0569988	0.756881	0.326838	0.0704004	0.0415677	0.0850852
TCONS_00015120	0.0338086	0.0243235	0.197022	0	0	0	0.000342828	0	0	0	0	0	0	0	0.108946	0.118422	0.00143491	0.104854	0.114518	0.127792	0.33419	0.0659997	0	0.243719	0.164126	0	0	0	0.200925	0	0	0	0	0	0	0	0	0.231112	0.133011	0.439816	0	0.187588	0.037447	0.175889	0.218884	0.282024	0.140998	0.0907044	0.0947428
TCONS_00015232	0.645721	0.526725	0.71039	1.35051	0.728497	0.544731	0.87757	1.02708	1.55295	0.362527	0.907767	1.0283	0.859979	0.729851	0.892123	0.900783	0.652655	0.794246	0.729698	0.665477	0.217471	0	0.0402104	0	0	0	0	0	0	0	1.76696	1.78448	2.59815	1.38232	0.425943	0.55721	0.703633	0.448528	0.613226	0.411958	0.707226	0.521604	0.170895	1.01122	0.72778	0.459116	0.222263	0.103864	0.068136
TCONS_00015253	6.64029	15.3837	8.49679	14.6016	8.7079	25.5165	14.163	20.9221	9.59785	22.6435	6.17648	14.3847	6.72644	13.2204	5.63171	18.9706	6.01063	6.31115	9.38887	20.1775	9.45042	17.0034	11.3301	14.4385	7.68983	21.9061	8.44104	18.0167	27.9079	54.2386	16.2663	17.1168	21.0597	57.7572	6.95083	21.3489	9.58882	25.402	11.4057	17.06	12.043	33.9468	23.1097	38.874	7.57022	14.8297	14.3762	24.5704	9.53421
TCONS_00015287	23.6765	19.6794	29.8365	26.3389	36.5861	33.8415	29.2116	15.5144	27.52	10.6463	33.887	16.5807	30.8594	16.3315	31.7207	20.9541	23.4779	16.1617	58.0121	32.917	37.4938	31.0751	30.086	18.9769	32.408	26.9353	33.8282	21.7	152.406	92.905	27.7273	6.72272	3.82629	1.73485	37.6179	22.2979	40.9325	22.0161	27.4338	15.869	15.6099	16.1273	26.4195	10.0863	70.4015	50.2491	28.467	31.6566	24.4662
TCONS_00015376	763.753	812.749	384.69	458.386	317.631	381.176	403.165	324.906	239.225	225.759	1137.07	939.548	1157.81	963.931	851.252	1075.59	1259.23	611.953	466.536	587.038	290.797	347.86	219.372	216.933	196.087	221.672	249.589	155.505	6609.12	8261.73	2767.51	1423.69	468.321	654.127	1157.96	1593.37	634.32	837.534	466.315	545.114	378.056	398.447	227.511	280.33	467.149	442.741	236.552	221.145	172.917
TCONS_00015382	0	0	0	0	0	0	0	0	0	0	0	0.0122022	0	0	0	0	0	0	0	0	0	0	0	0	0.0304407	0.0212628	0	0	0	0	0	0.0178455	0	0	0	0	0	0	0	0.124426	0	0.0336043	0	0	0	0	0	0	0.104623
TCONS_00015383	0.31392	0.341878	0.273748	0.751065	0	0	0.148666	0.315916	1.25801	0.439722	0.722317	0.766353	0.292497	0.373687	0.380984	0.308408	0.126047	0.537499	1.12742	0.503587	0.365276	1.0964	0.485094	0.30803	1.45971	0.281943	0	0.594622	0.00237005	0	0	0.373322	0.837422	0	0.341445	0	0.552973	0.304832	0.671704	0.0118746	0.320239	0	1.28573	0.945154	1.23268	1.21051	0.000895282	0.352982	0.409569
TCONS_00015384	0	0	0	0	0	0	0	0	0	0	0	0	0	0	0	0	0	0	0	0	0	0	0	0	0	0	0	0	0	0	0	0	0	0	0	0	0	0	0	0	0	0	0	0	0	0	0	0	0
TCONS_00015386	0.119482	0	0	0	0	0	0	0	0	0.00992074	0.0139588	0	0	0.0369929	0	0	0.635388	0.0608057	0	0	0	0	0.0349759	0	0	0	0	0	0	0	0	0	0	0	0.0283074	0.468776	0	0	0	0	0.468194	0.519469	0	0	0	0	0	0	0.246327
TCONS_00015387	0	0	0	0	0	0	0	0	0	0	0	0	0	0	0	0	0	0	0	0	0	0	0	0	0	0	0	0	0	0	0	0	0	0	0	0	0	0	0	0	0	0	0	0	0	0	0	0	0
TCONS_00015388	0.0556627	0	0.0218516	0	0	0.235296	0.00162594	0	0.217038	0	0	0	0.0547541	0.0822052	0	0	0	0	0	0	0	0.00024357	1.37596	0	0	0.333457	1.12783	0	0	0.00155274	0	0	0	0	0.000812717	0	0.207418	0.447095	0	0	0	0.13052	0.00060663	0	0	0	1.16543	0.187429	0.0587311
TCONS_00015389	0	0	0	0	0	0	0	0	0	0	0	0	0	0	0	0	0	0	0	0	0	0	0	0	0	3.78e-05	0	0.0792255	0	0	0	0.00069211	0	0	0	0	0	0	0	0	0	0	0	0	0	0	0	0	0
TCONS_00015391	3.21346	4.24909	2.12012	1.9298	2.17249	2.12079	2.07713	2.29091	1.35479	0.933117	2.63272	2.21365	3.14766	3.45141	2.48455	2.37671	1.64449	1.16693	2.53104	1.8546	1.63384	2.33614	1.55049	1.10955	1.12333	0.778016	1.08913	0.721041	1.17518	0.726588	1.58003	2.14346	2.97901	3.07853	1.25026	1.39121	1.59097	1.59211	1.35105	1.41336	3.07409	2.11579	1.76328	0.853911	3.16768	2.18356	1.0072	1.44074	1.17673
TCONS_00015406	0	0	0	0	0	0	0	8.33e-06	0.888998	0.506316	0	0	0	0	0	0	0	0	0	0	0	0	0	0	0	0	0	0	4.14e-05	0	0	0.123192	0	0	0	0	0	0	6.27e-05	2.41265	0.00920404	2.98165	1.29e-05	0.37125	0	0	0	0	0
TCONS_00015407	0	0	0	0	0	0	0	0.387098	0	0	0	0	0	0	0	0	0	0	0	0	0	0	0	0	0	0	0	0	0	0	0	0	0	0	0	0	0	0	1.78736	1.25685	0.599596	0.892338	0.0482857	2.76e-05	0	0	0	0	0
TCONS_00015408	0	0	0	0	0	0	0	0	1.54013	2.28592	0	0	0	0	0	0	0	0	0	0	0	0	0	0	0	0	0	0	1.9484	0.802917	0	7.24e-05	0	0	0	0	0	0	2.8813	0	1.42004	0	0	4.24e-05	0	0	0	0	0
TCONS_00015409	0	0	0	0	0	0	0.0268267	0.0674019	0.000343671	0.293422	0	0	0	0	0	0	0	0	0	0	0	0	0	0	0	0	0	0	0.162589	0.815781	0	0	0	0	0	0	0.0168764	0	0.452626	0.828214	1.18988	1.25521	0.135264	0.0461215	0	0	0	0	0
TCONS_00015410	0	0	0	0	0	0	0.0266062	0.060788	0.410969	0.139912	0	0	0	0	0	0	0	0	0	0	0	0	0	0	0	0	0	0	0.121059	0.0762914	0	0	0	0	0	0	0.0167321	0	0.0291069	0.000127596	1.16628	0.309171	0.130351	0.0398465	0	0	0	0	0
TCONS_00015414	0.345009	0	0	0	0	0	0	0	0.452709	0	0.238021	0	0.0969616	0	0	0	0	0	0	0	0	0	0	0	0	0	0	0	0	0	0	0	0	0	0	0	0	0	0	0	0	0	0	0	0	0	0	0	0
TCONS_00015415	0	0	0	0	0	0	0	0	0	0	0.151163	0	0	0	0	0	0	0	0	0	0	0	0.689164	0	0	0	0	0	0	0	0	0	0	0	0	0	0	0	0	0	0	0	0	0	0	0	0	0	0
TCONS_00015416	84.542	51.0157	55.9532	47.2983	82.3208	40.3076	93.5895	65.4621	130.709	74.0005	97.3195	57.1931	83.0597	63.6413	93.1601	82.6015	89.6716	37.7801	86.8793	64.8723	142.104	89.3265	151.833	67.8	151.154	92.7305	177.696	74.6656	514.75	419.557	231.268	137.298	398.734	191.388	55.9958	34.0224	107.24	48.4346	108.242	55.1767	117.002	42.2646	173.745	75.5481	55.5715	44.6663	126.658	76.1724	124.94
TCONS_00015484	188.751	206.651	63.7482	75.9522	66.5537	86.3934	61.6815	41.1987	6.20969	0	260.134	160.101	208.836	188.797	176.136	175.763	135.254	83.3142	123.578	97.0739	119.332	105.042	127.888	101.919	120.095	110.218	131.358	59.62	1225.64	1326.17	491.16	258.519	106.683	98.3774	142.089	153.314	113.692	141.518	48.8474	41.5837	2.93092	0	0	0	161.225	125.414	110.659	124.761	107.404
TCONS_00015500	0	0	0.642321	0	0.468391	0	1.44935	0	0.604603	0	0.532682	0	0.486736	0	0	0	0	0.716014	0	0	0	0.531174	0	1.03082	0	1.73388	1.34234	0	0	0	0	0	0	0	0.332946	0.345754	0	0	0	0	0	0	0	0.458694	0	0	0	0	0
TCONS_00015508	3.31656	2.30632	2864.56	2351.55	1136.2	1582.02	644.469	418.107	0	12.1205	4.93751	0.161663	0.101168	25.1591	0.29611	0.593669	0	0	0	0	0	0	0	0	0	0	0	0	0	0	0	0	0	0	0.13613	0	0	0	0	0	0	0	0	0	0	0	0	0	0
TCONS_00015539	0	0	2.06361	0.433978	0	0.0858259	0	0.108593	0	0	0	0	0	0	0	0.017302	0	0	0.0649156	0	0	0	0	0	0	0	0	0	0	0	0	0	0	0	0	0	0	0	0.242709	0	0	0.173977	0	0	0	0	0	0	0
TCONS_00015592	0.258877	0.835114	0	0	1.00183	1.06689	1.70588	3.12414	1.29096	2.97548	0	0	0.300248	0.159267	0.726018	0	0.804576	0.191852	0	0	0	0	0	0	0	0	0	0	3.76599	5.85201	0.833577	1.1916	0.0504891	0	0.23347	0.555858	0.447791	0.933266	8.98703	7.25881	1.02919	3.35514	1.85731	0.368714	0	0	0	0	0
TCONS_00015603	0	0.0578856	0.968965	0.103895	0.842245	0.739509	1.71903	0.757921	2.04862	1.67573	0	0	0	0	0.0974528	0	0.11414	0.0664909	0	0	0	0	0	0	0	0	0	0	0.473259	0	0	0	0	0	0.170456	0	0.237102	0.242584	0.916255	0.147983	0.588131	0.233609	0.231568	0	0	0	0	0	0
TCONS_00015827	0	0	0.52487	0	0	0	0	0	0	0	0.220036	0	0	0	0	0	0.407005	0	0	0	0	0.287891	0	0	0	0	0	0	0	0	0	0	0	0	2.16498	0	0	0	0.564259	0.575798	0.314961	0	0	0	0	0.747661	0	0	0
TCONS_00015848	5.88586	5.42979	16.8755	8.4888	7.82275	12.5762	6.94558	1.91689	6.13121	13.4207	6.09211	4.98119	4.71296	4.17471	3.6353	4.45247	5.13094	0	7.5562	3.87242	8.63037	6.10519	6.92065	3.29821	6.48266	0.509682	9.48806	6.0475	2.08643	5.88837	3.80588	6.33787	5.14689	3.24015	6.29121	10.8368	8.7271	11.6645	3.58943	1.86887	7.17198	8.15254	6.5385	5.04124	6.91359	7.06378	11.2801	7.40425	10.8123
TCONS_00015940	0.451973	0	0.282625	0	0.615817	0	0.432944	0	0	0	0	0	0.620382	0	0.0850608	0	0.00255609	0	0.76149	0	1.42165	0	0.805146	0	0	0	0	0	4.55395	0	0.567113	0.104052	2.70153	1.3621	1.22642	0	0.0218416	1.57928	3.47382	0	1.59292	0	0	0	0.383028	0	1.42541	0	1.6637
TCONS_00016022	0	0.220649	0	0.39603	0	0	0	0	18.7349	23.0936	0	0	0	0	0	0	0	0	0	0	0	0	0	0	0	0	0	0	0	0	0	0	0	0	0	0	0	0	0	0	0	1.78095	2.78645	0.487098	0	0	0	0	0
TCONS_00016031	0.0802491	0.104504	4.20703	1.64123	15.2608	12.3773	6.20579	6.23074	0	0.0872684	0	0.0114458	0	0	0.0200802	0.063048	0.0237174	0	0	0	0	0	0	0	0	0	0	0	0	0	0	0	0.0761567	0	0.0371987	0.0434743	0.07056	0.127736	0	0	0	0	0	0	0.0293443	0	0	0	0
TCONS_00016076	24.6328	3.74311	90.5112	30.1601	31.6669	34.6551	36.6784	14.8801	12.2193	13.3368	8.28887	4.09233	13.3114	7.23685	18.4548	6.51414	40.8306	41.6971	35.3002	51.1781	65.8913	49.559	57.8449	74.5133	64.2865	60.4255	79.9382	49.8887	10.3833	10.2964	30.5071	24.1504	61.1975	218.885	47.7994	46.9449	58.556	90.0285	36.6595	47.6631	57.1939	72.1798	82.5893	126.869	39.6946	31.0819	80.5574	65.7445	68.5127
TCONS_00016255	0.63538	1.02731	0	1.51118	0	0.663622	0.244152	0.767798	0	1.22897	0.630207	0.700773	0	0.295008	0.734321	0.204677	0.723766	0.243503	0.891927	1.83861	1.44164	0.389	2.41062	1.56269	1.6704	3.73486	1.69069	0.774736	16.3104	19.4604	3.33571	0.485426	0	0	0.348555	1.87056	0.71488	1.06808	0	0	0	0.242111	0	0	0	0.713522	1.05688	1.05091	2.52011
TCONS_00016256	0.00621694	0.793607	0	1.22438	0.652352	9.34e-05	0.00040109	1.39831	4.83789	1.94886	0.49481	0.932603	0.146674	0.000479798	0	4.9e-05	0.116127	0.366201	0.159549	0	5.76e-06	0	0	0	0	0	0	0	0	0	0	1.58282	1.14262	0.647652	0.242339	1.06908	0.412284	2.47e-05	0.169104	0.234655	6.57e-05	8.01e-05	0	0.000180104	0	0.152329	0	0	0
TCONS_00016257	0.910556	0.224139	2.64874	1.67438	1.50391	1.56514	2.50067	2.35696	3.81312	5.1821	0.965299	0.901975	0.36101	0.955519	0.769909	0.752558	0.0797633	0.424245	1.18e-05	0	0.135979	0	0	0	0	0	0	0	0	0	2.37654	1.00025	1.30126	0	0.449781	6.02e-05	0.290463	0.65345	1.01586	0.170843	2.29948	1.34843	0.748632	0.589976	0	1.35e-05	0	0	0
TCONS_00016327	19.638	18.1166	4.85591	7.16424	6.85734	6.43298	6.36546	7.30122	4.79136	4.02667	19.606	15.8309	23.9893	18.3863	12.3148	18.5556	15.2568	13.8563	14.5138	10.6427	11.7915	16.7438	18.4388	15.6999	13.1479	15.915	14.5607	12.918	60.1	68.1504	26.0307	25.3702	20.7492	16.8055	19.9526	18.5319	12.3948	12.8197	11.9552	10.3171	12.5091	12.7565	14.0128	17.4282	13.517	12.5548	10.0664	9.16486	7.5249
TCONS_00016328	0	0	0	0	0	0	0	0	0.00224685	0.000304098	0	0.00189702	0.402291	0.0160948	0	0	0	0	0	0	0	0	0	0	0	0.00376747	0	0	0	0	0	0	0	0	0	0	0	0	0	0	0.003846	0	0.00199862	1.66062	0	0	0	0	0
TCONS_00016338	0.663442	0.875644	0.856228	0.957205	0.0568883	0.574991	0.0044902	0.0131275	0.0126586	0.0345438	0.623989	0.436201	0.547255	0	0.170569	0.124044	0.304215	1.82457	0	0.000693016	1.2276	0.267967	0.632788	0.307864	1.23493	1.96679	0.447123	0.378601	0	0.574969	0	1.98219	1.71116	1.01053	0.280519	0.890817	0.217974	0.195773	0	0.602053	0	0.569107	0.42097	1.44017	0.310779	0.576863	0.475533	0.607556	1.80301
TCONS_00016432	5.28891	3.40565	6.28524	3.11831	3.93549	4.28731	3.05353	3.60737	9.12718	7.46739	6.97099	8.83879	7.67402	6.11457	9.05363	6.82177	13.1934	15.6736	24.41	20.2451	35.9579	25.4784	51.1446	43.3357	73.7253	67.7574	54.1375	47.057	6.7491	6.79023	5.52546	3.91604	5.34933	8.67605	9.17555	13.2225	8.36131	10.7309	6.51101	8.27964	9.32623	7.91231	9.09349	9.34099	20.5507	15.2316	25.4327	20.5351	36.7898
TCONS_00016550	28.5669	33.8289	16.9424	31.7916	10.1817	13.0572	13.3715	13.1093	5.08249	11.0299	33.7368	37.3564	50.5536	37.3441	30.9354	32.2876	16.9702	18.3419	18.6431	15.5155	16.0684	10.8994	4.70222	6.32842	5.52529	6.6597	6.21778	5.65121	90.6714	153.067	27.3253	21.4607	15.3911	18.139	32.3683	51.8658	19.2693	23.2397	9.60699	14.5494	9.83949	13.2241	5.86257	10.0377	19.0725	16.8813	11.9567	12.4309	7.58201
TCONS_00016559	0.0533283	0.138231	0.170762	0.124052	0.252268	0.882978	1.17668	0.646401	0	0	0	0	0	0	0	0	0.112634	0	0.250159	0	0.265036	0.265031	0.492323	0.857219	0.152118	0.865123	2.89927	0	0	0	0	0	0	0	0	0	0	0	0	0	0	0	0	0	0.148426	0.688292	0.566413	0.19741	0.992353
TCONS_00016582	1.16841	0.157812	0.867436	0	0	0.0723464	0.413483	0.334336	0.327302	0	1.20117	0.175512	0.064713	0.118891	0.476474	0.0587759	0.373505	0.291018	0.623934	0.586713	0	0	0.659078	0.324179	0.035133	0.0355054	0	0.454123	0	0	0.615303	0.167063	0.769002	1.21868	0	0.304577	0	0	0.557786	0.0927198	0	0.0655616	0.146305	0.0691144	0.602773	0.361051	0.311874	0.38856	0
TCONS_00016612	17.1216	9.79716	34.2647	19.0592	20.2628	18.3157	26.5823	24.3168	44.2128	43.6452	12.2529	14.2075	18.3902	13.6912	16.4438	11.5002	27.8546	41.0453	30.525	26.5868	58.3628	34.2064	27.1895	28.7871	48.5345	43.4361	51.5472	63.5901	21.1164	20.4874	14.0231	9.38014	16.1349	4.48318	40.798	48.3617	44.7798	48.5208	61.2547	53.218	77.6557	69.8288	90.1538	61.6746	34.8801	23.6439	88.4311	82.0379	82.1296
TCONS_00016701	0	0	0	0	0	0.184303	0	0	0.227633	43.755	0	0	0	0	0	0	0	0	0.177445	0	0	0	0	0	0	0	0	0	0	0	0	0	0	0	0	0	0	0	0	0	0	0	0	0	0	0	0.39436	0.123616	0.229744
TCONS_00016714	0	0	0	0	0	0	0	0	2.01977	0	0	0	0	0	0	0	0	0	0	0	0	0	0	0	0.211124	0	0.941842	0	0	0	0.818345	0	0	0	0	0	1.04943	0	4.94712	0	0.00254067	0	0.434013	0	18.988	2.45248	0.0141715	0	0.483417
TCONS_00016719	1.42897	0.468855	1.30879	0.000460522	0.531975	0.537907	0.204406	0.175517	0.59567	0.000391755	1.08847	0.0388019	1.2358	0.227423	0.937765	1.56111	0.80271	1.22343	1.48931	0.979676	0.423191	0.37914	0.0954515	0.121563	0.0656485	6.52e-05	0	0.155961	0	0.399903	0.148042	0.327283	1.11285	4.28638	1.21442	1.29759	1.03257	0.359404	0.661513	0.439176	0.622975	0.0358187	0.965859	0.279264	1.20916	0.656546	0.353556	0.541683	0.407037
TCONS_00016720	0.660971	0.400121	5.27516	6.55223	6.39925	5.4083	5.72091	5.99372	6.43842	3.08214	0.303807	0.344209	2.10521	0.804363	2.40292	2.88186	1.23075	2.00037	1.27017	1.54735	0.661933	0.854064	2.4533	1.34349	0.966933	0.69205	2.08817	0.951508	3.56326	2.87665	28.0428	3.6797	18.4471	5.82683	2.78245	2.16435	1.28189	0.533656	2.10368	1.25026	0.620091	0.848127	1.44244	1.34058	4.37629	1.68193	1.24313	0.364877	1.97806
TCONS_00016721	0	0.277688	1.61683	1.33952	1.30162	0.601989	1.35543	0.937179	2.06592	0.837536	8.42e-05	0.851737	3.54e-05	0.203411	0.00453491	0.0806198	0.000718156	0.552572	0	0.372364	0	5.59e-05	0	0.0106172	0	0	0	0	0	0	5.18446	0.38077	2.72575	0.429274	0.00999091	0	0	0	0	0	0	0	0.262041	0	0.885873	0.000425068	0.0994821	0	0.233816
TCONS_00016722	3.25295	4.04429	0	0	0	0	0	0	0	0	4.56051	2.12431	1.9384	2.54088	2.61952	0	2.97194	0.779444	1.69926	0.853795	2.9395	1.73945	1.97102	0.543026	0.389575	1.85962	3.66849	2.3803	0.965383	1.52868	0	0	0	7.76144	0.281156	1.266	1.27371	1.56224	0.297768	3.55375	6.73483	1.95734	7.84283	4.71772	0	1.15146	1.84022	0.727458	0.657368
TCONS_00016725	0	0	0	0	0	0.0596151	0	0	0.00692416	0	0	0	0	0	0	0	0	0	0	0	0	0	0	0	0	0	0	0	0	0	0	0	0	0	0	0	0	0	0	0	0	0.0323738	0	0	0	0	0	0	0
TCONS_00016727	0	0	0	0	1.3e-05	0.0109594	1.21824	2.07215	4.49361	3.81539	0	0	0	0	0	0	0	0	0	0	0	0	0	0	0	0	0	0	0	0	0	0	0	0	0	0	0	0	0	0.00354427	0	3.23e-06	0	0	0	0	0	0	0
TCONS_00016728	0	0.0298562	0.511025	0	0.351876	0.900179	9.71865	2.93922	1.69387	2.41332	0	0.0261303	0.026458	0	0	0	0	0.0342371	0	0	0	0	0	0	0	0	0	0	0	0.210305	0	0	0	0	0	0.0498024	0	0	0	0.0767901	0	0	0	0.06613	0	0.049675	0	0	0
TCONS_00016729	0	0.000171233	0	0	0	0	0	0	0	1.25745	0	0.000177994	0.000149994	0	0	0	0	0.000250935	0	0	0	0	0	0	0	0	0	0	0	0.000171677	0	0	0	0	0	0.000170483	0	0	0	0	0	0	0	0.000169947	0	0.000170046	0	0	0
TCONS_00016730	0	0	0	0	0	0	1.43917	0.37734	0.581461	1.85379	0	0	0	0	0	0	0	0	0	0	0	0	0	0	0	0	0	0	0	0	0	0	0	0	0	0	0	0	0	0.0410858	0	0	0	0	0	0	0	0	0
TCONS_00016732	0	0	0	0	0.277609	0	2.87556	3.54142	0	2.22834	0	0	0	0	0	0	0	0	0	0	0	0	0	0	0	0	0	0	0	0	0	0	0	0	0	0	0	0	0	0	0	0	0	0	0	0	0	0	0
TCONS_00016733	71.5376	69.8585	279.05	257.888	217.606	344.733	193.592	206.584	250.136	249.816	46.311	70.9943	92.2146	61.7339	100.109	91.8727	136.781	194.621	147.512	81.0297	74.8493	68.0092	45.0632	26.2511	53.6653	64.4699	60.3998	70.4658	35.8141	41.0753	2.79749	4.99239	1.60787	5.96693	160.036	280.023	118.631	143.212	117.863	190.887	171.009	99.1788	169.877	109.813	173.194	178.396	75.996	84.7424	74.0903
TCONS_00016879	1.59981	0.221607	2.07468	1.1137	0.214578	0.377482	1.33654	0.787576	4.66422	11.7943	1.47217	0.737852	1.79778	0.464897	0.484517	0.713049	1.66385	3.89464	2.28404	1.76961	4.1459	7.7896	1.38259	1.59414	0.842953	0.970852	1.06555	0.79313	2.43452	2.79522	0.524016	0.355731	0.49047	0.938196	3.79838	3.79821	2.58559	2.44557	7.36909	7.30827	5.74134	4.26303	1.99399	2.73959	1.7234	2.17011	4.25891	4.14589	1.27976
TCONS_00016921	0	0	0	0	0	0	0	0	0	0	0	0	0	0	0	0	0	0	0	0	0	0	0	0	0	0	0	0	0	0	0	2.6578	0	0	0	0	0	0	0	0	0	0	0	0	0	0	0	0	0
TCONS_00016922	0	0	0.0126682	0	0	0	0.00230194	0	0	0	0	0	0	0	0	0	0	0	0	0	0	0	0	0	0	0	0	0	0.169024	0	1.63523	0	0	0	0	0	0	0	0.00911256	0	0	0	0	0	0	0	10.1121	0	0.00133956
TCONS_00016923	5.57947	10.2748	7.53551	13.6618	6.61774	25.8641	13.9648	15.991	10.7969	14.6739	7.92629	9.18879	4.49118	10.1766	3.86355	7.37646	2.52558	5.77609	14.7115	20.714	4.92306	16.3154	5.83747	9.68841	0.996162	7.94917	1.07691	5.00603	26.0125	46.8201	10.8598	20.4094	2.54211	19.2563	6.44913	16.5038	14.2308	29.1499	8.13761	12.5255	13.6167	18.9128	8.45344	10.2599	14.0477	14.1568	0.848238	17.0622	6.37194
TCONS_00016928	0	0	0	0	0	0	0	0	0	2.11307	0	0	0	0	0	0	0	0	0	0	0	0	0	0	0	0	0	0	0	0	0	0	0	0	0	0	0	0	0	0	0	0	0	0	0	0	0	0	0
TCONS_00016939	2.47512	1.64328	2.65341	1.73319	2.08586	2.92016	4.62358	1.06783	4.06096	3.74263	2.72651	0.912388	2.16434	1.85691	2.12864	2.5874	2.08743	0.78831	2.02905	2.31534	1.34428	1.17706	0.842946	1.41929	0.924006	0.307059	1.25291	1.24782	12.3225	8.53896	6.16358	3.99802	8.66429	6.48947	3.2523	5.40011	4.67806	9.56757	8.38456	4.75005	12.2313	8.86582	10.0852	0.763077	1.25044	2.35273	2.43655	2.88832	1.32145
TCONS_00016990	1.4665	0.952729	5.16925	1.16978	1.37735	11.5572	1.61201	0.396872	0.392121	0.000211737	0	0.349123	0.133666	0.154261	0.305049	0.621144	0.240638	0.725359	11.2438	36.5903	0.858388	0.790542	0	0.37398	0	0	0	0	0.435912	0.000573953	2.60219	0	0	0	4.12124	6.00166	2.22269	9.85054	0	0	0	0.643565	0	0.263336	32.3719	13.772	9.54643	26.6156	0
TCONS_00017138	0.0371413	0.178392	1.27424	0	1.0261	0	1.17255	0.428706	0.453181	0	0	0.234728	0	0	1.02243	0	0.812557	0.441889	0.850675	0.935555	1.30981	0	0.237515	0.215601	0.26925	0	0	0	0	0.310366	1.80006	0.28932	1.1289	1.353	0.666545	0	0.197003	0	1.52633	0	0.100391	0	0.196485	0	0.255232	0	0	0	1.92168
TCONS_00017183	6.16495	7.8125	6.33065	7.94114	7.85565	10.1646	7.24389	5.70223	4.46085	8.87939	7.34644	9.35335	8.36053	9.0473	10.5653	7.69665	6.61794	6.98435	3.36248	8.06396	3.84845	4.46553	3.41731	4.39248	1.9473	3.03348	2.30288	4.66419	4.60918	19.2127	1.40248	6.22808	4.54577	4.55386	8.1908	11.5862	10.7752	13.7891	7.23736	8.62724	8.1509	10.2316	10.9238	13.3901	4.68893	6.45221	4.20875	3.88209	4.30242
TCONS_00017295	0	0	0.131203	0	0	0	0	0	1.52394	3.35066	0	0	0	0	0	0	0	0	0	0	0	0	0	0	0	0	0	0	0	0	0	0	0	0.424676	0	0	0	0	0	0	0	0	0	0	0	0	0	0	0
TCONS_00017409	13.0692	11.0675	11.1835	19.9044	18.2306	36.4527	37.1675	55.5694	62.6182	141.556	9.16517	15.8886	18.3901	16.3124	16.1846	19.7077	56.6783	50.8312	14.1602	19.2192	7.65282	9.83489	4.74274	8.48101	8.29456	12.8827	11.4016	13.9475	27.1207	41.5067	33.3154	19.7695	4.82718	16.1439	33.059	58.3838	19.7592	36.2494	19.5013	22.729	21.6524	35.5929	35.3755	57.7356	14.5065	15.1222	10.7258	13.0502	17.866
TCONS_00017463	0	0	1.05383	0	1.24294	0	0	0	2.21586	0	0	0	0	0	0	0	0	0	0	0	0	0	0	0	0	0	0.367121	0	0	11.0198	3.42342	0	10.4899	3.8617	0	0	2.37301	0	0	0	7.04831	0	7.74497	0	0	0	3.80932	0.536794	0.00516675
TCONS_00017683	7.05338	1.68009	1.50995	1.11525	1.86405	4.46332	3.8537	1.79306	2.19612	1.16487	3.11623	2.41608	7.2113	2.05799	1.25547	1.7959	5.54809	6.68949	6.07644	5.01927	4.3852	6.16055	4.65802	4.87766	4.46277	4.39854	4.10671	3.12944	1.41787	1.64937	0.439894	0.641902	0.530437	1.54447	14.8653	20.1913	8.46632	12.1243	2.58906	2.26818	1.15393	1.47553	1.63292	1.70604	5.9061	4.53117	4.6226	5.51323	4.62811
TCONS_00017863	5.25176	4.17531	7.25339	4.00196	4.95453	3.93232	5.57543	3.15727	9.43511	4.56937	7.60153	10.5215	12.0298	9.55627	11.7845	9.32767	6.52436	7.24305	10.0534	8.3284	7.60319	5.9012	4.67176	3.28427	5.92157	3.59035	5.62775	5.6303	3.38603	1.86706	5.56683	7.13677	6.14513	5.79146	2.99203	2.39025	2.18367	2.20475	7.53134	5.67658	5.83379	5.82142	6.91417	6.79461	10.5608	7.24098	4.45281	4.98163	8.02483
TCONS_00017895	0.0365761	0.00816374	0.0453739	0.00822374	0.0511713	0.0077506	0.0413614	0.00688542	0.0885064	0.00702877	0.0355693	0.00765312	0.0356479	7.06021	0.0280235	0.00965535	0.0301266	0.00837292	0.0198724	0.00679286	0.0401788	0.00759472	0.0991156	0.00748312	0.0700835	0.00858285	0.0164917	0	0.0227056	0.0082693	0.0562451	0.007757	0.0400597	0	0.0161995	0.00800467	0.0242675	0.00810151	0.0296429	0.00766699	0.0289677	0.00815888	0.020377	0.00677465	0.0331999	0.00934208	0.0261881	0.00776141	0.0388899
TCONS_00017896	23.3849	20.4116	2.66086	6.24726	3.59461	5.90402	4.82428	2.99379	18.9021	19.2215	9.08527	7.71178	21.3756	4.38843	5.67523	6.52236	15.7663	13.9939	5.74189	5.71577	24.1623	9.78709	4.98202	2.39668	7.43713	8.05929	49.17	135.114	16.2327	14.4872	9.6009	7.07746	1.77787	0	32.6177	42.804	93.5384	116.796	58.2091	52.3888	26.3637	21.3951	26.8655	10.0796	5.70841	3.80615	5.85944	8.88567	4.06543
TCONS_00018075	0	0	0.00303105	0.377677	0.00329938	0	4.25356	0.00764449	0	0	0.00396885	0	0	0	0.00716076	0.000265826	0	0.119452	0.287381	0	0.000629534	0	0.276621	0	0	0	0.00188808	0	0	0	0.000240461	0	2.69734	0	0.0129891	0.311467	1.60684	0.00208919	0.603151	0	0	0	0	0.38326	0	0	0.398136	0.414703	0
TCONS_00018076	0.00464576	0.858515	3.13841	3.17018	1.02167	2.09837	1.77993	2.95256	5.19181	9.40217	0	0.0020547	0.516576	0.19113	0.27059	0.110131	0.116511	0.616552	0	0.00138442	0.00291937	0.000315398	0.00193356	0	0.164134	0.431094	0	0	0.672075	1.31512	1.69704	0.600357	2.13299	4.18347	0	1.35772	0.0326553	3.27428	0	1.60088	2.77917	0.761493	3.25039	2.83781	0.50156	0.232958	0	0.451019	0
TCONS_00018107	2.17931	0	4.50769	0	0	0	0.0166391	0	1.15936	0	3.15366	0	6.79101	0.117634	4.12173	0	0.00263521	0	5.90031	0	5.04181	0	0.00411067	0	0.0071901	0	0.383582	0	21.5809	0	1.18501	0.219586	1.06819	0	0	0	2.62562	0	0.515946	0	3.99984	0.836464	4.22391	0	1.66183	0	0.309281	0	0.00110877
TCONS_00018181	6.49772	4.02272	6.78362	2.53539	5.26901	4.20067	3.48163	3.39307	5.72155	4.06018	6.94988	5.70448	11.3928	7.42056	6.02113	5.03228	8.07929	8.5958	5.78185	7.03591	6.58877	6.48472	9.71345	7.81532	12.4207	12.0897	9.57292	8.12024	6.68697	4.70102	3.50162	7.12247	10.6	13.4847	8.53537	8.69225	5.48314	6.08108	9.77572	8.52954	13.0374	12.6308	10.9665	12.3161	3.43336	3.79295	7.88479	6.1715	10.247
TCONS_00018182	1.14934	0	1.81463	0	0.518366	0	1.41266	0	1.50076	0	1.87161	0	2.42014	0	2.33241	0	2.03618	0	0.608738	0	0.526229	0	0.105923	0	0	0	0.057738	0	0.268358	0	2.51944	0	1.84909	0	2.37432	0	1.2016	0	0.179522	0	1.29869	0	1.10371	0	1.70212	0	0.37163	0	0.275314
TCONS_00018218	0.712676	1.12636	1.22127	0.49416	1.9983	3.56095	0.690268	0.800373	0	0	3.65597	3.0933	1.25412	0.899526	3.8936	3.64394	0.101453	1.40395	0	1.88037	0.28989	1.28851	0	1.2464	0	0.321121	0.116783	0	0	0	4.10395	0.695634	1.62835	0	2.51019	1.53446	0.489999	0.960845	0	0.861062	1.44964	0.0845411	0	0	1.23552	0.45154	0.1679	0	0.239571
TCONS_00018398	0.533313	0	7.48372	0.387318	6.47218	0	3.59698	0.334786	12.5516	0.389526	0	0.123108	0.519387	0	0.049417	0	0.578545	0	2.83066	0	3.57558	0	2.17313	0	0	0	0	0	10.7042	7.45882	17.5543	0.339712	6.45642	0	1.22937	0	6.03079	13.9745	5.79273	0	14.8994	0.756511	13.7459	0.926773	8.03892	0	11.1638	0	5.00097
TCONS_00018464	5.09018	0.0510323	2.81757	1.06358	3.86575	3.30464	3.43887	2.27128	0.00213739	0.000752212	0.0764421	0.00990807	3.08986	4.06172	9.0212	0.0435144	2.55251	0.000506551	5.57726	0.816867	0.000360442	0.000711026	0.644579	0.00485686	0.000241459	0	0.00479087	7.21e-05	6.83e-05	0.00448138	0.000674325	3.48875	5.64518	0	6.28668	7.35678	5.46084	4.93651	4.06297	5.64442	6.46643	0.210713	6.24022	0.000882277	3.7159	1.87944	0.000154582	4.19476	2.01001
TCONS_00018465	0.447016	3.69347	3.59336	4.32512	0	0.00328195	5.04e-05	0	2.8759	2.68078	5.5949	7.31628	4.04459	2.06689	0.0128318	6.51604	3.69649	5.61821	0.06441	4.68674	2.22999	3.3913	2.75486	6.01528	4.10681	3.95657	4.94154	4.54264	2.04826	2.74905	2.57181	0.0439898	0.000426533	8.29252	0.268115	0.0939695	0.000626169	0.185523	1.9256	0.00317181	0.00896965	7.96311	0.0104791	7.10223	0.000461628	1.13899	4.70297	0.00576851	2.93542
TCONS_00018466	0.00131807	0.361083	2.58983	0.00217888	0.0733371	4.29266	0.0105333	0.00885358	1.97392	2.07824	1.41341	3.49512	3.06939	5.58589	4.21508	4.29788	3.60799	0.060201	4.7298	3.79648	2.14258	0.915141	0.0284988	0	0.000164522	0.000523072	2.61404	1.42824	0.0121595	0.000334392	0.0189597	0	0.00331219	10.1394	3.54304	1.77544	4.82141	7.67325	2.56339	2.98836	4.99666	0.00031454	5.28474	0.00112821	0.806252	2.20132	4.89676	0	0.00425354
TCONS_00018467	3.53066	3.20597	2.31523	3.66541	2.93148	0	0.844574	3.0701	0.000401001	0.0637743	2.8154	2.93183	2.9041	0.00228489	1.22551	0	0.0413703	5.17202	0.00437996	3.46836	1.48747	1.12248	1.91317	3.06607	2.00995	2.36903	0.0056367	1.62001	3.29963	3.24044	2.94736	1.82806	4.07727	0.0606792	1.81723	5.34464	0.00105122	0	0.128821	1.6636	1.82196	6.37665	0.108032	6.56974	1.19958	0.000271025	0.0129807	3.63651	3.54664
TCONS_00018518	0	0	0	0.946019	0	0	0	0	0	0.706566	0	0	0	0.00045905	0	0	0.00012726	0	2.12431	0	0.000271825	0.883813	0.0381128	0	0	0	1.7779	0	0	0.0013702	0	0	0	0	0	0.0010175	0.286739	0	0.184199	0	0	0	0	0.141586	0	0	0	0.340462	0
TCONS_00018520	0	0	0	0	0	0	0	0	0	0.604192	0	0	0	0.0347814	0	0	0	0	0	0	0	0.304727	0.0612238	0	0.113779	0.100454	1.18077	0	0	0	0	0.000306268	9.59e-05	0	0	0.00028425	0.000995879	0	0	0	0	0	1.23963	2.1391	0	0	0	0.000863593	0.253996
TCONS_00018522	0.133236	0	0	0.651542	0	0	0.0662316	0	0	1.79666	0.206171	0.84452	0.0621382	0	0	0	0	0	0.0727951	0	0	0.686352	0.00206619	0	0	0	0.000135463	0	0	0	0	0	0.00020693	0	0	0	0	0	0.00074062	0	0	0	0	0	0	0	1.59415	2.58884	0
TCONS_00018523	0.0870048	0.000615552	0	0	2.08922	0	1.28798	0	0.00310215	0	0.000555334	0	1.87634	0.000654752	1.25143	0.612825	0.881133	0.503814	0.90317	0.969176	0.338618	0	0.934044	0.720353	0.379658	0.00235538	0	0.321182	0.591218	0	0.173719	1.79032	0	3.40625	0	0	0.00027998	0	0	0.951238	0.121481	0.237453	0.0147026	0.000701818	0.000897559	0	0	0	0.930443
TCONS_00018524	0	0	0	0	0	0	0	0	0.00158573	0	0.000405884	0	0.160787	0	0.104003	0	0	0	0	0.498373	0.390742	0	0	0	0.00986559	0	0	0	0.372656	0	0.0735396	0	1.12116	0	0	0	0	0	0	0.645065	0	0.102515	0	0	0	0.149248	0	0	0
TCONS_00018525	0.805395	2.88705	0	0.0469618	0	0	1.02728	0	0	0.674176	0	0	1.84152	1.09283	0.940331	3.32249	1.18152	0.929209	0.0119058	2.35009	1.21931	0.814063	2.41953	0	3.13441	1.21739	0	1.9464	0	0	0	0.87869	2.1308	1.73459	1.07801	3.23725	0.929476	0	0.234862	1.92308	0	0.582387	0.478131	0.539907	0	0	0	0.00894228	0.744412
TCONS_00018526	0	0	7.64e-05	0	0	1.91223	0	0.888904	0.949751	0	0.57548	0.000109967	0.0304908	0	0.137544	0	0	0	0	0.42828	0.862318	0	0	0	0	0	1.05532	0	0.56212	2.81049	0.606899	0	0.000352201	0	0	0.00567748	0	1.09366	0.709338	0.60382	0	0.617248	0	0	0	1.36854	0.000906572	9.85e-05	0
TCONS_00018527	0	0	0	0	0	0.00987526	0	0	0	0	0.203492	0	0	0	0	0.913889	0	0.000571159	0	0	0	0	0.103536	0	0	0	0	0	0	0	0	0	0	0.745058	0	0	0	0	0	0	0	0	0	0	0	0	0	0	0
TCONS_00018528	0.0299623	0	0	0	0	0.957155	0	0.508654	0.491648	0	0.899219	0	0.766939	0.000200462	0.792127	0.0543954	0.37475	0.191265	0.556687	0.529423	0.000125469	0	0.714697	0	0.072689	0.000576917	0	0	0	0	0	0.238388	0	0	0	0	0	0.631566	0	0.00114173	0.970242	0.0833267	0.000163828	0.000249478	0.476783	0	0.352712	0	0
TCONS_00018529	0	0	0	0	0	0	0	0	0.279526	0	0.172248	0	0	0	0	0	0	0	0	0	0	0	0.939549	0	0	0	0	0	0	0	0	0	0	0	0	0	0	0	0	0.603212	0	0	0	0	0	0.214779	0	0	0
TCONS_00018530	0.0260359	0	0	0	0	0	0.599264	0	0	0	0.000300539	0.113228	0.403826	0	0	0	0	0	0.287422	0	0	0	0.591256	0	0.122052	0	0	0.154094	0	0	0	0	0.754738	0	0.997808	0	0	0	0	0	0	0	0	0	0	0	0	0	0.618391
TCONS_00018531	0.580583	1.38558	0.0166818	0	1.39909	0.19927	0.175875	1.37324	1.96994	1.68443	0	1.31799	1.46502	1.23457	1.65829	1.51111	0.984466	0.936902	1.16609	1.15622	0.739576	0.153256	0.293611	0	0.274191	0	0.313883	0	0	0	0.857758	0.696433	1.19677	0.464405	0.00239394	0.311245	1.39356	0.652444	0	0	0.0360235	1.36528	0.20873	0.758613	0.16913	1.23314	0.714183	0	0.000371928
TCONS_00018532	0.916152	1.92487	0.00560036	1.45516	0.426618	0.327605	0.242153	0.000477781	1.66167	0.025148	0.720021	0	0.416983	1.97213	1.64196	4.00223	0.962126	1.77434	0.000815843	0.853143	0.736739	0	0.448375	0	0	0.754638	0	0	0.941318	0	1.57531	0.798061	0	0	0	1.57104	1.44728	0.510767	0.289833	0.889356	0.000654049	1.32534	3.14433	1.55936	0.696589	0.000128708	0.0847531	0.00227779	0
TCONS_00018533	0.626213	0.676228	0	0	0	0	0	1.29747	0	0.725067	0.190462	0.801709	0.721219	0.613801	0.644742	0.629133	0.537707	0.819849	0	0.213916	0	0.719596	0	0	0.734802	0.885581	0	0	0	3.92099	0	0.468405	0	0	0	0.388105	0.457492	0.0898406	0	0.000585862	0	0.378458	0.00219328	0.514621	0.00941678	0	0	0.883634	0
TCONS_00018534	0.00251095	0	0	0	0	0	0	0	0	0	0	0.00144971	0.000678857	0	0	0	0	0	0	0	0	0	0	0	0	0	0	0	9.55e-05	0	0	0	0	0	0	0	0	0	0	0	0	0	0.767484	0	0	0	0	0	0
TCONS_00018536	0.246701	1.11531	0	0	0.00149489	0	0	0	0	0.463089	0.229168	0	0.590077	0.710484	0	0.00886827	0.0955168	0.0532626	0	0	0.982698	0	0.981643	1.61874	0.461677	0.75539	0	0.965257	2.91696	0	0.567559	0	0	0	0	0	0.57348	0.00266208	0	0	1.60435	0	0	0	0	0	0.000334195	0	0
TCONS_00018538	1.37799	0.668559	1.95615	1.49488	0.513019	0.79231	2.14196	1.0599	0.710692	1.30251	1.1976	0.753013	0.467643	0.720531	1.32967	0.694865	1.10781	0.663136	2.23213	0.963354	0.158656	0.241907	0	0.297088	0	0	0.00075098	0.267794	0.176752	0.225784	0	0.415813	0	1.3681	1.51156	0.89428	0.271574	0.74742	1.04413	0.42303	0.86544	1.07899	1.53959	0.822069	1.55665	0.914154	0.263393	0.665175	0.598184
TCONS_00018539	0	0	0	0	0	0	0	0	0	0	0	0	0	0	0	0	0	0	0	0	0	0	0	0	0	0	0.231084	0	0	0	0	0	0	0	0	0	0	0	0	0	0	0	0	0	0	0	0	0	0
TCONS_00018787	16.6758	13.3545	5.35963	10.7756	12.6417	13.5484	12.0855	9.49525	6.23557	10.3052	19.5417	8.90265	11.8082	14.6278	8.37026	19.5456	18.6894	24.2565	22.1393	6.18658	21.2089	32.9457	51.2169	28.7623	51.3925	41.2679	36.7761	50.9593	19.057	9.95692	24.8517	13.608	36.6336	15.7533	14.0195	15.1321	19.9946	20.9502	20.0544	30.5542	26.9308	49.2878	35.2814	40.927	21.4181	24.0438	32.9844	26.5182	56.291
TCONS_00018821	0	0	0	0	0	0	0	0	0	0	0	0	0	0	0	0	0	0	0	0	0	0	0	0	0	0	0	0	0	0	0	0	0	0	0	0	0	0	0	0	0	0	0	0	0	0	0	0	0
TCONS_00018897	0	0.0794914	0.784931	1.15569	0.859098	0.802342	0.675857	1.59781	2.66096	3.13369	0.182656	0.021395	0.0620826	0	0.363145	0.00586379	0.0540675	0.0294183	0	0.290793	0	0	0	0	0	0	0.0285392	0	0	0	2.78822	0.813199	2.1087	1.66098	0.521378	1.35432	0.635414	0.156944	0.73669	0	0	0.240233	0	0.26487	0.400587	0	0	0	0
TCONS_00018899	0	0	0	0	0	0	0	0	0	0.673693	0.165485	0	0	0	0.200064	0.146649	0	0.303516	0	0.139838	0	0	0	0	0	0	0.134751	0.13278	0.00497446	0	0	0.570058	1.0065	0.626183	0	0.428852	0	0.210855	0	0	1.33206	0.115902	0	0	0	0.127981	0	0	0
TCONS_00018900	0.0262756	0	0	0	1.1545	0	0	0.930439	0	0.176102	0	0	0	0.104573	0	0.432703	0.0556534	0	0.026983	0	0.00543932	0	0	0	0	0	0.0409384	0.0738036	0.128627	0	0	0.108716	0	0	0	0.00328933	0	0.489333	0	0.103428	0	0.618575	1.37697	1.13804	0.139873	0.0102076	0	0	0
TCONS_00018901	0	0.104818	0	0.232964	0	0	0.335107	0	0	0.0138451	0	0.317724	0.0755214	0.235448	0	0	0	0	0	0	0	0	0	0	0	0	0	0	0	0	0	0	0	0	0	0.358578	0.286351	0	0	0	0	0	0	0	0	0	0	0	0
TCONS_00018902	0	0.0054787	0.00312382	0	0	0.00133324	0	0.0373669	0	0.0101504	0	0	0.0829336	0	0.15116	0	0.0630498	0.435332	0	0.162572	0	0	0	0	0	0	0	0	0	0	0	0.0799767	0	0.0650828	0	0.0802285	0.563177	0	0.39941	0.727671	0.2242	0.177203	0	0.316499	0	0	0	0	0
TCONS_00018903	0.122963	0	1.54485	0	0	0	0.537472	0	2.04086	2.60396	0.0444975	0	0	0	0.1081	0	0	0	0.301384	0.0146721	0.0260398	0	0	0	0	0	0.00603114	0	0	0	0	0	0	0	0	0	0	0	0	0	0	0	0	0	0	0	0	0	0
TCONS_00018904	0	0.187094	1.33529	1.60139	2.06388	0.843439	0.673218	1.0948	1.94395	2.09877	0.0708248	0.174324	0.529684	0	0	0	0.18298	0.492024	0.0611002	0.0791388	0.0636835	0.0393181	0	0	0	0	0.0244507	0	0.15534	0.1025	2.21333	0.304859	1.82203	0	0.216642	1.4077	1.11539	0.971693	0.645716	1.04974	0.762229	0.544009	0.830978	0.405551	0.0579934	0	0	0.0188556	0
TCONS_00018905	0	0	0	0	0	0.272536	0	0.0968555	0	0	0	0	0	0	0.440424	0.68014	0	0	0	0	0	0	0	0	0	0	0.0931203	0	0	0	0.2003	0	1.09318	2.38975	0	0	0	0	0	0	0	0	0.041441	0	0	0	0	0	0.136264
TCONS_00018906	0	0	0	0	0	0	0	0	0	0	0	0	0	0	0	0	0	0	0	0	0	0.0252217	0.000302336	0.0280712	0	0.0351653	0.0102634	0	0	0	0	0	0	0.243696	0	0	0	0	0	0	0	0	0	0.530982	0	0	0.0817235	0	0
TCONS_00018907	0.532241	0.899171	1.36514	1.89603	2.84276	1.07322	1.08692	4.44552	5.67643	3.71659	0.748684	1.5106	1.2656	0.950474	1.95236	0.527432	0.248502	1.67621	0.344232	0.45815	0	0	0	7.23e-06	0.276248	0	0	0	0	0.851975	3.06817	2.77131	5.53816	3.50941	2.36662	5.56116	1.17309	1.1722	1.73826	1.55841	2.05365	2.66038	2.79706	0.684865	1.24441	0.293257	0.377075	0	0
TCONS_00018908	0.811792	0.927714	2.89328	1.73261	4.08636	2.26551	4.69043	5.59304	4.74335	10.6333	1.31053	1.72304	1.41485	0.398908	2.08653	1.84315	0.23886	1.46087	0	0.892656	0	0.232311	0	0.450823	0.208126	0	0	0	0	0	5.07747	1.69223	4.3143	2.44838	1.2977	3.33046	2.22679	1.67519	3.44197	1.15514	1.14788	3.23568	2.8973	2.58722	1.04695	0.466595	3.03e-05	0.129779	0
TCONS_00018914	0.962332	1.51191	0.632744	1.14692	1.41757	1.64618	1.10085	1.59154	0.937313	0.878315	1.52565	1.61732	2.21474	1.12243	1.95357	3.19878	1.35759	1.41751	1.53421	2.4133	0.620206	0.611752	0.0924289	0.107299	0.186318	0.360032	0.405236	0.306897	0.806849	1.17423	1.0406	1.55245	1.00003	1.49423	0.81925	0.996131	0.929771	0.90542	1.24901	0.763786	0.863077	0.461632	0.623835	0.568298	1.72752	2.04571	0.634876	1.28218	0.366133
TCONS_00018925	0.757085	0.980249	0.602731	0.758335	1.01181	0.422257	0.564761	0.829105	1.64489	0.823334	0.83776	1.36692	0.5084	1.08175	1.74897	1.05574	0.737083	0.516595	1.15403	1.05435	0.184382	0.283594	0	0	0	0.0139897	0.12697	0.0748859	0.204779	0	0.408396	1.25169	1.4477	1.32411	0.710016	0.347203	0.386497	0.668624	0.379403	0.056617	0.595991	0.851992	0.811615	1.47358	1.45142	1.13906	0.258541	0.567966	0.126802
TCONS_00018930	0.10602	0.162987	0.107965	0	0.235726	3.83e-06	0.240324	0.228652	0.600483	1.81205	0.136252	0	0.210019	0.0777061	0	0	0.000219067	0.0936045	0.0789214	5.3e-06	0	0.0520762	0.316289	0	0	0.425036	0.223299	0.388898	0	0.285538	0	0	0.306916	0	0.221991	4.73e-05	0.051313	0.227682	0.30051	0.416684	0.37266	0.292015	0.292614	0.179903	0	0	0	1.57e-05	0.200105
TCONS_00018937	0.3911	0.685647	0.499047	0.655842	0.72606	0.444427	0.106141	0.244189	2.24773	3.37876	0.781308	0.142033	0.200973	0.232706	0.558754	0.210015	0.534466	0	0	0	0	0.0826234	0	0	0.169012	0	0.0759394	0	0	0	0.3402	0.186161	0.36155	0	0.636479	0.607038	1.24046	0.948138	1.58397	1.53435	0.494561	1.01825	1.08836	0.480955	0.438864	0	0.117571	0	0
TCONS_00018938	0	0.258697	0	0.000796246	0	0.000830034	0	0	0.00110325	0.395585	0	0.000166093	0.136439	0.32337	0	5.31e-05	0	6.95e-05	0	0	0	0.0910008	0	0.162055	0.105628	0.110355	0	0	0	0	0.0536049	0	0	0	0	0.0042325	0	0	0	0.38677	0.272625	0.872451	0.000801603	0.760435	0.0465972	0.600389	0	0.0933727	0.539532
TCONS_00018939	0	4.67e-05	0	0	0	0	0	0	0.0935625	0.000224051	0	0.167559	0	0.000117545	0	0	0.0456994	0.222627	0	0	0.100951	0	0	0	3.11e-05	3.53e-05	0	0	0	0	0	0.000217871	0.165575	0	0.0560001	0	0.000118051	0.000277436	0.380125	0	1.47082	0.604334	0.508495	0.13745	0.000351531	0	0.102851	0	0
TCONS_00018977	0.110076	0.031824	0.263794	0.521397	0.310758	0.231109	0.269314	0.385889	0.764725	0.473152	0.156544	0.148397	0.202532	0.187331	0.120718	0.0671638	0.0390546	0.0732413	0.0291746	0.0580814	0.0386607	0	0	0	0	0	0	0	0.283694	0.0834964	1.31316	0.907625	0.655567	0.684151	0.0962795	0.227877	0.15031	0.0842005	0.114551	0.0980127	0.100862	0.137932	0.0453492	0.0279878	0.0370586	0.0630636	0	0	0
TCONS_00018978	0	0	0	0	0	0	0	0	0	0	0	0	0	0	0	0	0	0	0	0	0	0	0.000171841	0	0	0	0	0	0	0	0	0	0	0	0	0	0	0	0	0	0	0	0	0	0	0	0	0	0
TCONS_00018979	0	0	0	0	0.634155	0	0.0414521	0.646948	0	0.130652	0.011249	0.061804	0	0	0.127788	0	0	0.174839	0	0.016237	0.0831036	0	0	0.00676615	0	0	0.0816811	0	0	0	0.573574	0.125587	0	1.05138	0.0493318	0	0.0689439	0	0	0	0.0970585	0	0.205635	0	0.203091	0.0788065	0.0497501	0	0.165402
TCONS_00019025	0.117676	0.0306785	1.27052	0.761055	0.000957997	0	1.11908	1.01086	1.3783	0	1.61161	1.20795	0.522904	0.953432	0.141228	0.0134978	0.223682	0.882738	1.44116	0.645777	0	0	0	0	0.463022	0	0	0	0	0	0.30506	0	0.117239	0	1.47868	1.76645	2.53343	0.995915	1.88099	1.84823	1.11971	1.73156	1.43944	0.691837	1.82287	2.1649	0.500512	1.51904	0
TCONS_00019027	0.219863	0	0	0	0	0	0	0	1.02359	0	6.82e-05	0	0.137877	0	0	0	0.0157866	0.0033835	0.235073	0.352021	0	7.48e-06	0.345026	0	0	0	0	0	0	0	0	0	0	0	0.551297	0	0.0385111	0	0	0	0	0	0	0	0	0.371461	0	0	0
TCONS_00019029	0	0.00222895	0	0	0	0	0	0	0.000244451	1.19225	0	0	0	0	0	0	0	0	0	0	0.286158	0	0	6.69e-05	0	0	0.003399	0	0	0	0	0	0	0	0.10382	0	0.412134	0.107271	0	0	0	0	0.00106758	0	0	0	0	0	0
TCONS_00019030	0.574723	0.618777	1.77403	0.689906	1.26446	0.543576	0.111268	0.392235	2.10155	1.19397	0.724102	0.680466	0.787486	0.640207	0.784287	0.0864132	0.0462533	0.26775	0.820165	0.545712	0.0924124	0	0	0.0840496	0	0	0.115793	0	0	0	0.428644	0.290069	0.520847	0	0.579088	0.986689	0.585042	0.23404	0.200867	0	0.173276	0.856588	0	0.142545	0.923288	0.870914	0.33817	0.255095	0.141608
TCONS_00019031	0.000409673	0.392224	0.000135074	0.826268	0	0	0	0.000257885	0	0	0	0.00165671	0.000690517	0.000133885	0.000549324	2.16e-05	0.000246478	5e-05	0	0	0.000468893	0.187832	0	0	0	2.96e-06	0	0	3.6e-06	0	0	0.000524522	0.000440982	0.000386643	0.000143082	0.000126563	0	0	0.000393012	0	0	0.000508692	0	0	0	0	7.99e-05	0.954671	0
TCONS_00019032	0.778475	0.50262	3.59307	1.62215	2.07845	4.02447	2.34413	2.8112	0.810199	0.111183	0.00958638	0.33548	0.52798	0.923559	1.54827	0.213335	0.164387	0.190313	1.19773	1.05339	0.106563	0	0	0	1.6e-05	7.87e-05	0	0	6.42e-05	8.32e-05	0.263963	0.962471	0.507672	0.347305	0.955452	0.107218	1.43248	1.69675	0.589956	0.0168583	0.808044	0.208367	0.110613	1.07825	2.06999	0.364043	0.999737	0.222839	6.51e-05
TCONS_00019034	0.000636318	0.357952	0	0	0.189363	0.501375	0.00866554	0	0.504843	0.0316057	0.0815424	0	0.242648	0.203849	0	0.468284	0.451037	0.239364	0	0.00741991	0	0	0	0	0	0	0	0	0	0	0.225787	0	0	0.816642	0	0	0	0	0.462159	0.609888	0	0	0	0	0	0.166779	0	0	0
TCONS_00019035	0.190499	0.202931	0	0	0	0	0	0	0.10062	3.26377	1.41039	0	0.42587	0	0	0	0.0697428	0	9.38e-05	0	0.38253	0.132918	3.95e-05	0	0	0.248919	0	0	0.356839	0.418118	0	0	0	0	0.895013	1.31625	0.871397	0.38304	0.000318637	0	0	0.848564	0.707105	0	0.392372	1.03325	3.77e-05	0	0.310617
TCONS_00019043	0	0.0429235	0	0	0	0.0379071	0.269707	0	0	0.442144	0.0162757	0	0.0743092	0	0	0.0949508	0.0840284	0.223258	0	0.101619	0	0	0	0	0	0	0	0	0.105648	0.102561	0	0	0	0	0	0.000157749	0	0	0.000187262	0	0	0.138779	0.0492872	0.0508512	0.094474	0	0	0.0417255	0
TCONS_00019053	0	0.0928031	0.689571	0	0	0.170814	0.412993	0.504307	0.965959	1.32192	0	0.00687544	0	0.233314	0	0.0745535	0.21169	0	0	0	0	0	0	0	0	0	0	0	0.976233	0	0	0	0.426356	0	0.0265784	0.344535	0	0.00297762	0	0	0	0	0.542592	0	0	0.0275234	0	0	0.172851
TCONS_00019152	0.673357	2.17e-05	0.0681332	2.41231	2.62804	2.23983	0.00213806	0	0.0285434	0	0.46341	0.00265966	0.000150586	1.26686	0.00033671	0.560081	0.218118	3.28e-05	1.22641	1.4288	0.000648478	3.06e-05	1.59e-05	1.29e-05	1.89e-05	1.56e-05	0.00333389	4.28e-05	3.49e-05	3.27222	1.89807	3.7e-05	0	0	0.000394593	0.000207494	0.000138189	0.001353	1.62821	0	0.0199034	0.948024	1.07124	0.000171238	9.71e-05	0.00770773	1.15809	0.452515	0.00018635
TCONS_00019153	2.27324	1.4295	1.93904	0.000301143	0.000514735	9.51e-05	1.70978	1.71893	1.08454	0.909519	3.14296	2.72642	1.98909	0.889346	2.13892	1.39988	1.08874	1.58335	2.35234	3.44911	1.27337	1.1746	0.503052	0.506555	0.678496	0.426017	0.527241	0.609036	2.67865	0.00361638	0.00078447	1.63904	0	0.720475	3.56634	4.41747	2.40273	1.99573	6.04e-05	1.56622	1.76064	1.02621	0.000758414	1.91584	3.29532	2.45065	0.196906	1.42748	1.25408
TCONS_00019158	0.476635	4.53759	1.3034	3.07171	0.686195	0.935128	1.17708	0.745335	0.154555	0	2.55046	0.502663	0.537355	5.14333	2.36981	4.37032	1.51608	0.505369	1.14431	1.76625	2.00038	1.5404	0.487304	1.46804	0.267914	0.275919	0.272936	0.0739346	0	0	0.209584	0	0.739955	1.30523	0	0	0.0568042	0.0377225	1.09593	2.14108	1.07657	0.574471	6.04844	5.40494	0.797017	1.20838	0.857932	0.979406	0.0174144
TCONS_00019181	16.2114	24.4419	11.3241	15.0415	14.8055	26.2254	15.169	16.9565	8.49236	15.3236	19.3205	21.6895	18.1024	22.7427	12.3488	23.4888	11.437	18.3441	17.0014	19.0151	16.4438	9.67651	8.40364	14.5027	9.81783	12.3945	9.90841	11.7978	137.862	139.387	45.3871	34.0514	9.92562	34.6206	9.56781	23.3525	9.90051	20.5945	9.31582	10.2145	12.6161	13.8489	17.336	16.7498	10.2523	14.443	9.6233	15.3628	8.40668
TCONS_00019229	0.159934	0.192598	0.163248	0.160887	0.490194	0.341862	0.356922	0.376755	1.34059	0.892831	0.11037	0.696236	0	0.18186	0.495551	0.236577	0.232172	0.325	0.125599	0.772934	0.165174	0.0582893	0	0	0	0	0.0222422	0	0.122512	0	0.000245372	0.103298	0.897105	1.00279	0.111676	0.130616	0.251187	0.224628	0.372018	0	0.74906	1.35792	0.720528	1.31128	0.688445	0.533833	0	0.337722	0
TCONS_00019254	0.328519	0.271311	0.435902	0.486372	0.171045	0.299412	0.448461	0.357115	0.151458	0.582631	0.422752	0.334777	0.182045	0.406025	0.377281	0.21658	0.155141	0.0332163	0.344285	0.236965	0.185684	0	0	0	0	0	0.0768069	0.066997	0.441218	0.192426	0.834189	0.350018	0.474881	0.587367	0.200183	0.138373	0.307555	0.0800329	0.379253	0.151354	0.318658	0.0763905	0.201129	0.197758	0.0635742	0.140257	0	0.119086	0
TCONS_00019255	1.08454	1.29418	0.7691	0.967849	1.0492	0.803714	0.61466	0.958222	0.850245	0.960646	0.936532	1.1812	0.925451	0.745593	0.924475	0.650659	0.454052	0.464553	1.07499	0.889297	0.175093	0.0689255	0.0763153	0.0668801	0.0691571	0.0562473	0.0805536	0.192996	0.20841	0	1.81831	0.721356	0.652979	0.760975	0.82428	0.493518	0.399413	0.64028	0.500546	0.413565	0.0873183	0.580323	0.516049	0.595204	1.13147	0.671256	0.240143	0.462069	0.0699791
TCONS_00019279	1.87103	7.39361	10.8945	8.41653	2.94713	4.51119	4.10864	13.4664	11.2337	11.0371	4.56494	7.54283	7.69167	7.81631	6.56154	7.46575	0.528792	7.09948	3.03243	12.9671	8.82458	13.3649	2.12171	10.1379	4.22583	8.51015	4.46278	6.19942	4.86945	6.30657	0	30.1997	23.8357	70.9009	0.00344326	9.86538	0.0162682	0.00765872	8.69699	15.3122	21.9359	45.0514	17.753	22.3383	0	5.38675	0.024079	18.2488	0
TCONS_00019280	4.69518	0.00543514	0.00410131	0.00230476	10.9109	12.7018	9.4889	0	5.39683	0	0.0144684	0	3.2861	0	2.96551	0.00649785	12.2084	0.00197412	4.01187	0.00305493	1.61583	0.00162446	7.81598	0.0211033	4.49971	0	3.07578	0	52.9799	89.3841	42.07	0	27.8915	0	9.85291	5.07437	15.5222	19.2662	5.1519	0.0286115	5.90296	5.09106	10.3678	0.0168478	10.4075	3.26118	14.3626	0.973989	9.97873
TCONS_00019283	23.1027	26.5154	14.6622	14.9209	15.6256	16.1192	15.8471	15.8976	20.5052	21.3567	28.9333	30.5845	33.7389	31.0182	21.4235	24.3589	26.3801	25.647	20.0683	23.1993	20.5725	24.759	30.5915	34.3681	32.4953	34.9011	25.5048	28.6735	31.4052	44.7005	24.2152	27.1088	32.3535	53.9306	22.6567	28.1096	20.8127	22.978	18.4146	25.3639	28.8795	32.1964	24.1142	29.6089	19.7663	23.7892	19.9598	21.0913	22.8247
TCONS_00019285	0	0	0	0	0	0	0	0	0.827169	2.89035	0	0	0	0	0	0	0	0	0	0	0	0	0	0	0	0	0	0	0	0	0	0	0	0	0	0	0	0	0	0	0	0	0	0	0	0	0	0	0
TCONS_00019365	0.485531	0.968451	0.975913	0.717791	0.00750637	1.70184	0.89996	0.00274809	0.000437738	0.00671447	0.000621593	0.376982	0.729788	0.0184963	1.29699	0.000323721	0.00017718	1.23422	0.000253403	1.49981	0.000140939	0.000318007	0.000654638	1.90727	0.00010407	0.00604968	0.000626508	1.86058	2.31e-05	1.38712	0.361857	0.739171	2.81079	0.0468388	1.07693	0.000869415	0.0132436	0.000156233	0.452432	0.000733735	0.317045	0.00142528	1.64245	0.000283279	3.56377	0.000866175	0.00448759	0.000981958	0.000150049
TCONS_00019382	2.08734	1.05328	2.33357	1.87869	1.57534	1.01303	0.828972	0.721994	0.931204	1.37734	3.0387	1.58494	1.8747	1.55231	1.56237	2.29633	2.48558	2.29383	2.02801	1.81705	2.39206	1.21842	1.97247	1.03773	0.737015	1.98512	1.96756	2.49746	2.48387	0.666802	0.661396	0.0490506	1.34646	1.0071	2.01975	2.61264	2.17531	1.40196	4.20483	3.0408	3.36137	2.40544	3.2295	3.05315	2.11613	0.92106	2.32348	1.23205	3.76205
TCONS_00019383	0.309758	0.466627	0	0	0.346964	9.13e-06	0.186311	0.43318	0	0	0	0.58528	1.60246	0.517069	0.217875	0	0.309997	0.181993	0.472402	0	0	0.299924	0	0.215361	0.830255	0	2.45e-05	0	0	0	1.93e-05	0.801386	1.65e-05	2.35e-05	0.33259	0	0.209697	0.324537	0	0	0.722628	0.551261	0	0.515071	0	0.544282	0	0.217269	0
TCONS_00019400	0.333541	1.45679	0	0.326839	0	0	0	0	0	0	0.119456	0.0319235	0	0	0	0	0.0314467	0	0	0.0632236	0	0	0	0	0	0	0	0	0	0	0	0	0.190882	0	0.289658	0.727253	0	0.0508754	0	0	0	0	0	0	0	0.0605497	0	0	0
TCONS_00019470	9.95003	12.0372	19.3381	9.32119	15.8057	21.4166	10.8857	13.267	11.6618	12.7314	10.8217	9.97815	12.8465	12.2149	9.8721	11.2832	12.6226	11.5042	15.4901	24.4443	14.8376	16.6554	12.2964	8.97004	11.3821	15.283	13.834	9.23108	6.72119	15.9497	11.1721	7.35692	8.25709	18.3581	11.7691	15.685	14.9344	15.4748	13.34	14.4148	27.6023	26.1504	22.1888	22.9063	16.128	17.8632	23.0137	21.4917	16.3801
TCONS_00019644	0.352802	0	0	0.316157	0	0	0	0	0	0	0.524082	0.0409891	0.0407119	0.213429	0	0	0.0101366	1.09621	0	0	3.26247	0	3.07267	0	7.85407	2.39215	3.04965	1.68202	0	0	0	0	0	0	0	0	0	0	0	0	0	0	0	0	0	0.456233	0	0	0
TCONS_00019668	0.367357	0	0	0	0.923341	0	0.000410123	0.507286	0.405364	0	0	0	7.56e-05	0	1.44136	0	0	0	0	0	0	0.000137431	0	0	0	0	0	0	0	0	0	0.0205758	0	0	0	0	0	0.000190989	0	0.496455	0	0	0	0	0	0	1.0526	0.00182437	0
TCONS_00019669	0	0	0	0	0	0	0	0	0	0	0	0	0	0.000131464	0	0	0	0	0	0	0	0	0.119418	0	0	0.124041	0	0	0	0	1.46637	0.237869	0	6.07398	0	0	0.858297	0	0	9.49e-05	0.11447	0	0	0	0	0	0	0	0
TCONS_00019672	0.76748	1.19799	0	0	0.0648319	0	0	0	0	0	0.6116	0.528716	0.19649	0.300134	0	0	0.734735	0.447942	0.0166634	0	0.834583	0	0.534155	0.819552	0.000741505	2.05042	2.569	0.340253	0	0	0	0.87671	3.87238	1.6561	0.405115	0.149719	0.000271741	0.329752	0	0.67744	3.04967	0.654985	3.76274	1.91599	0	0.134597	0.597553	0	1.29429
TCONS_00019674	1.81294	0.329308	0.553636	0	0.00423509	1.15466	1.18338	0	0	0	1.77715	1.30031	0.92198	0.526631	0	0	0.308035	2.0692	0.481264	0.821913	1.3506	0.662417	0.230159	2.10216	0.00248714	0.583011	1.7877	1.55789	0	0	0	0.262933	7.70776	12.878	0.300268	0.212944	0.000461214	2.2893	0.645962	1.23188	0	2.15162	3.51943	3.9047	0	0.183013	0.534292	0.133975	2.07066
TCONS_00019675	0	0	0.460906	0	0.0405459	1.25829	0	0.0767843	0.240538	0.00111946	0.000892106	0.227425	0.163699	8.95e-05	0.00244676	0	0.109534	0.00601935	0	0.000108968	0	0.261922	0.316445	0	0.133042	0.274624	0.414624	0.391794	1.76827	3.233	0.730153	0	1.38229	0	0.09314	0.241353	0.72694	4.62e-05	0.00877598	0.0667105	0	0.707475	0.0613675	0.532828	0.746054	0.0696359	0.0105332	0.275669	0.213531
TCONS_00019676	0	0	0	0.00194694	0.202346	9.63e-05	0	0	0	0	0.000615756	0.115467	0.0598405	9.43e-05	0	0	0.195733	0.00294058	0	0	0	2.19e-05	0.0604137	0	0.00685424	0.569425	0.0600365	0.0682859	0.0188918	0.000123406	0.240017	0.000173622	0.736745	0	0.131463	0.138027	0.249817	0	0	0.0472371	0.331306	0.251787	0.179559	0.337316	0	0.051887	0.0139333	0	1.36374
TCONS_00019677	0	0	0	0	0	0	0	0	0	0	0	0	0	0	0	0.566903	0.163105	0	0	0	0	0	0	0	0.484946	0	0	0	0	0	0	0	0	0	0.41897	0.745805	0	0	0.663306	0	0	0	0	0	0	0	0	0.245777	0
TCONS_00019678	2.31051	0.835676	0.785583	0.891948	0.389187	0.508144	0.444836	0.467119	0.0610098	0.171542	2.61912	1.88719	1.3578	0.745525	1.35883	0.739744	1.07801	1.02996	1.56963	1.22397	0.62315	0.193869	0	0.121699	0	0	0.167063	0.182322	0.217981	0	2.25128	2.18056	10.0283	7.8149	1.07317	0.738173	1.18789	0.926484	1.13941	0.611803	0.903634	1.80463	2.08011	3.69591	1.39777	0.59815	0.476509	0.304676	1.21051
TCONS_00019679	0	0	0.000364241	0.147004	0	0	0.000160061	0	0	0	0.871827	0	0	0.00656245	0.224865	0	0	0.00561316	0	0	0.408472	0	0	0	0	0	0	0	0	0	0.466749	0.00104854	0	0	0.000253395	0.168002	0	0	0	0.0186379	0.432027	1.05103	0	0.780677	0	0	0	0	0
TCONS_00019680	0	0	0	0	0	0	0	0	0.219019	0.010094	0	0	0	0	0	0	0	0	0	0	0	0	0	0	0	0	0	0	0	0	0	0.156722	0	0.642169	0	0	0	0	0	0	0	0	0	0	0.000134211	0	0	0	0
TCONS_00019681	0.998208	0.690413	0	0.635586	0.534366	2.53e-05	0	0.000128473	0	0	0.593804	0.798135	0.256276	0.381152	0	1.29752	0.76099	0.323764	0.036312	0	0.155111	6.53e-05	0	0.0568225	0	0.156934	0	0	0	0	0.220096	1.48134	3.55626	2.60657	0.282606	0.121044	0.0707824	0.16839	0	0.187013	0.794267	0.274606	0.349749	1.96056	0	0.265081	0.310998	0	0.480925
TCONS_00019682	2.18735	0.379414	0	0.000241037	0.204605	0.107213	0.359274	0.51638	0.00194828	0.105123	1.30269	1.54711	0.724234	0.552627	1.28606	0.00643954	0.510056	0.746885	0.902224	1.82657	0.14157	0.263952	0	0.299239	0	0.0701274	0	0	0	0	1.45393	0.830715	6.53048	8.87007	0.155764	0.199916	0.155943	0.613546	0.736977	0.277593	0	0.716941	1.95882	3.16354	0.209197	0.36026	0.207991	0	0.198502
TCONS_00019683	0.612877	0.0202355	0.995935	0.0261516	0	0	0.72113	0	0	0.053272	0.000843709	0.831012	0.000204883	0.000376967	0.134215	0	0.00043761	0	0	0	0.287563	0	0	0.00546086	0	0	0.692134	0.187478	0	0	0	0.754249	0.00927359	0.306283	0.748549	0.171668	0	0	0	0.0139734	0	0.118063	0	0.000865558	0.685206	0.0493544	0	0.224082	0
TCONS_00019753	0	0	0	0	0	0	0	0	0.355358	1.83609	0	0	0	0	0	0	0	0	0	0	0	0	0	0	0	0	0	0	0	0	0	0	0	0	0	0	0	0	0	0	0	0.369692	0	0.303302	0	0	0	0	0
TCONS_00019754	0	0	0	0	0	0	0	0	8.7e-06	0	0	0	0	0	0	0	0	0	0	0	0	0	0	0	0	0	0	0	0	0	0	0	0	0	0	0	0	0	0	0	0	2.18e-05	0	4.12e-05	0	0	0	0	0
TCONS_00019775	0	4.78e-06	0.402947	0	0.629875	1.17591	0.571764	0.910305	1.41536	1.65479	0	5.43e-06	0	0	0	0	0	0.136442	0	0	0	0	0	0	0	0	0	4.51e-06	0	0	0	0	0	0	0	0	4.09e-06	4.04e-06	0.577645	0.798695	0.000104206	5.32e-06	2.59e-06	4.36e-06	0.0800259	0	0	0	4.12e-06
TCONS_00019776	0	0.174763	0.597874	0	0.688832	0.750678	6.0689	1.82073	0	1.97604	0	0.0510365	0	0	0	0	0	0	0	0	0	0	0	0	0	0	0	0.416994	0	1.22469	0	0	0	0	0	0	0.152985	0.0813738	1.91623	1.50562	0.353749	0.15673	0.210333	0.128599	0	0	0	0	0.144582
TCONS_00019786	11.3391	8.3876	7.39346	11.1487	10.3013	5.2371	6.02655	4.95592	17.6072	7.5393	17.3884	18.6115	12.8223	13.4885	13.0529	12.5722	12.6545	10.8327	18.8616	18.3355	18.072	18.5875	31.8857	30.5975	25.2959	28.0619	26.4642	19.5017	19.4666	17.7318	12.1595	8.21642	10.7972	11.6469	13.7945	16.3647	13.4632	10.3326	18.7796	8.77726	24.5159	17.5915	19.0823	13.5851	21.4269	11.4006	26.4211	21.7098	28.8615
TCONS_00019787	3.40759	1.11757	4.24095	0.000611562	0	2.39753	1.27476	2.02246	3.69471	5.13463	0	1.50881	2.3805	0.751338	1.09557	0.351941	2.91112	1.13611	0.00242372	5.58468	4.86151	3.34305	0	3.11175	2.15065	0.049494	1.83743	4.19819	0.916606	0	0.145168	1.06275	0.206829	2.11303	0.891048	0.00718071	2.53994	0.838088	0	4.2658	0.105768	0.620607	0	5.47763	0.00471716	2.99188	0.19581	0.214585	2.29243
TCONS_00019788	0	2.84374	0.784619	0	0	0.466787	0	0	0	0.00447094	0	0	0.000755085	1.62104	0	0	0	0	3.76879	0	0	0.727762	3.93909	0	1.09767	1.79108	0	0	0	0.24911	0	0	0	0	0	0.467275	1.05226	2.00316	5.82849	0	3.15019	1.90699	6.56445	1.27419	0	4.57383	0	3.37449	0
TCONS_00019789	2.31337	0.00222116	0.000393701	0	0	0.356969	0	0	0	1.50713	0.00157529	3.50892	3.22205	1.05435	4.7719	0	0.000678949	0	0	0	0	0	0	0	0	0	0	0	0	0	0.000226803	0	1.36364	0	0.000912721	0.000827949	0.000436039	0.519533	0.000622061	0	0	0.384397	0	0.320107	0	0	0	0	0
TCONS_00019790	0	0	0	0	0	0.139949	0	0	0	0	0	0	0	0	0	0	0	0	0	0	0	0	0	0	0	0	0	0	0	0.415612	0	0	0	0	0	0	0.000897946	0.00727002	0	0	0	0	0	0	0	0	0	0	0
TCONS_00019791	0	0	0	0	0	0	0	0	0	0	0.176708	0	0	0	0	0	0.119273	0	0	0	0	0.818468	0	0	0	0	1.77527	0	0	0	0	0	0	0	0	0	0	0	0	0	0	0.222049	0	0	0	0	1.42436	0.759263	0
TCONS_00019792	0	0	0.00532042	0	0	0	0	0	0.612809	0	0	0	0	0	0	0	0	0	0	0	0	2.81953	2.5215	3.67737	0.482356	3.39866	6.87802	1.33756	0	3.30816	0	0	0	0.000519846	0	0	0	0	2.35064	4.80784	0	0	0	0	0	0	0	0	1.74925
TCONS_00019793	0	0	0	0	0	0	0	0	0.00366231	0	0	0	0	0	0	0	0	0	0	0	0	0	0	0	0	0	0	0	0	0	0	0	0	0	0	0	0	0	0	0	0	0	0	0	0	0	0	0	0
TCONS_00019794	0	0	0	0	0	0	0	0	0	0	0	0	0	0	0	0	0	0	0	0	0	0	0	0	0	0	0	0	0	0	0	0	0	0	0	0	0	0	0	0	0	0	0	0	0	0	0	0	0
TCONS_00019795	4.50158	3.78457	1.59001	3.3363	3.94727	2.34054	4.67439	2.47609	3.50479	3.31602	3.26874	2.84781	2.78777	2.49695	1.46226	4.55678	2.09633	3.18313	5.19657	5.82544	0.451461	0.728473	0.762089	0.619936	0.00488185	0.329954	0.194955	0	0	0.161365	2.4738	4.40614	0.228373	0.583319	3.73779	3.61571	3.37299	1.54398	2.20196	0.890067	3.12455	4.28761	2.99408	3.3232	6.32991	5.23829	2.05829	0.858092	0.0521977
TCONS_00019797	0.119404	0	0	0	0	0	0	0	0	0	0	0	0.172475	0	0	0	0	0	0	0	0	0	0	0	0	0	0	0	0	0.687427	0	0	0	0	0	0	0	0	0	0	0	0	1.09923	0	0	0	0	0	0
TCONS_00019798	0	0.152921	0	0	0	0	0	0	0.728819	0	0	0	0	0	0	0	0	0	0.28097	0	0	0	0	0	0	0	0	0	0	0	0	0	0	0	0	0	0	0	0	0	0	0.240582	0	0.436313	0	0	0	0	0
TCONS_00019800	0	0	0.604496	0.542027	0	0.283335	0.456945	0.221747	0.64817	0	0	0.579799	0	0	0	0	0	0	0.258095	0.0031257	0.0970811	0.530388	0.393798	0	0.209021	0	0	0.220902	0	0.216528	0	0	0	0	0.194344	0	0.0728241	0	0.192279	0.00245696	0	1.32397	1.22454	2.15339	0	0	0.082765	0	0
TCONS_00019801	9.30486	5.43491	5.90653	3.70306	8.28816	2.79367	4.64992	4.10017	5.52713	5.72574	11.1871	6.98689	9.23594	4.43278	8.07765	3.62824	5.37348	3.1938	16.3104	11.6905	5.15786	1.22561	1.12737	1.00027	1.28309	0.0502795	1.12496	0.955912	0.561279	0.00372313	5.18573	3.31588	6.54357	4.23044	8.13577	8.99059	4.71052	4.54576	3.6989	3.17609	6.19141	7.38765	7.85337	7.74115	10.1988	6.94259	1.89749	4.13395	1.11062
TCONS_00019802	0.233914	0	0	0	0	0	0	0	0	0	0	0	0	0	0	0	0	0	0	0.77431	0	0	0	0	1.48118	0	0	2.29312	0	0	1.0651	0	0	0	0.15128	0	0.334134	0	0	0	1.03837	0	0	0.93966	0	0	0	0	0
TCONS_00019803	0	0.346056	0	0	0	0.651333	0	0	1.24856	0	0	0	0	0	0	0.280226	0	0	0.375338	0	0	0.248825	0	0	0	0	0	0.725229	0	0	0	0	0	1.92609	0	0	0.246045	0	0.821767	0	0	0.60012	1.09002	1.75595	0	0	0	0	0.799679
TCONS_00019804	0	0	0	0	0	0	0	0	0	0	0	0	0	0	0	0	0	0	0	0	0	0	0	0	0	0	0	0	0	0	0	0	0.0163702	0	0	0	0	0	0	0	0	0	0	0	0	0	0	0	0
TCONS_00019805	3.28712	2.86974	2.75414	2.18189	1.74755	1.51391	2.78689	2.67535	4.02522	2.40735	4.92061	2.87606	5.01859	2.96925	4.10694	4.75344	5.13217	3.27753	7.55577	4.23704	0.996545	1.01437	0.173652	0.531705	0.132944	0.124808	0.460357	0.334731	0	0	3.84052	2.65402	1.38542	0.623855	5.32724	2.09303	2.93657	1.64046	3.31704	3.25265	4.39456	3.57127	2.75497	3.762	6.94823	6.56461	2.83014	1.85384	1.8379
TCONS_00019806	2.08141	3.08907	2.75029	1.84671	3.00383	0.830931	0.0787645	1.69375	1.94894	1.05371	3.56457	0.54844	0.757291	1.22163	0.196241	2.38174	3.32423	2.62003	4.4862	4.65008	2.01829	0.591156	0.261345	0.115766	0	0	0.585779	0.894978	0	0.326264	1.15903	1.20611	0.844025	1.56536	1.76342	2.00375	1.41976	1.58263	3.30744	2.61293	1.78951	1.9458	2.20604	1.77712	2.43583	4.20407	0.43934	1.76227	0.753798
TCONS_00019878	2.44626	1.42933	1.18389	1.77606	0.865732	1.63874	1.11512	0.822631	1.64394	2.4484	0.910294	2.02308	1.80596	1.57265	1.90099	0.707547	1.03005	1.13664	1.10634	0.763461	0.231871	0.140536	0.284646	0	0	0.229372	0.30366	0.524803	0	0	3.95303	0.784432	0.650044	0.775804	1.40364	0.914783	0.292074	0.460767	0.565367	0.843249	1.078	1.9228	0.422879	1.94176	2.18307	0.729953	0.242562	0.785096	0
TCONS_00019912	1.13433	1.39639	1.90734	1.69093	1.1969	1.63243	1.44837	2.05131	3.44393	3.60738	1.67918	1.1201	1.24151	1.08665	2.3921	1.79089	1.33278	1.40861	1.39976	1.89581	1.75047	1.81525	1.82873	2.33846	2.37343	2.32338	1.5846	2.0874	5.55417	9.99252	2.16336	3.50646	2.67144	3.47976	0.984783	1.34597	1.42845	1.71115	1.80796	2.11915	2.20371	3.36906	1.5117	1.13893	2.09733	0.887949	2.15245	2.18916	2.63245
TCONS_00019913	0.150321	0.14652	0.130629	0.25278	0.114151	0.324681	0.32629	0.247676	0.57547	0.611261	0.111892	0.0960101	0.107854	0.120764	0.125964	0.158469	0.0261376	0.0871885	0.109951	0.198487	0.145914	0.122112	0	0.17035	0.249203	0.0713061	0.0733363	0.423511	0	0.477203	1.2603	0.295711	0.756882	0.382057	0.0856354	0.216745	0.408577	0.24109	0.141287	0.189508	0.505141	0.572155	0.226172	0.620841	0.12336	0.0522695	0.336566	0.262441	0.261313
TCONS_00020175	36.6727	47.5301	35.4376	52.5462	27.9889	53.4677	28.9074	37.7166	15.0619	30.0805	36.9034	43.2765	40.789	40.8961	25.628	41.3619	28.7048	36.0893	24.5971	33.9682	31.5251	40.6055	27.7023	32.6631	34.847	34.9355	24.0626	23.2044	131.002	159.353	43.0246	50.5601	23.4764	25.9923	20.7435	41.9241	32.2331	49.9875	21.3333	19.8966	19.3853	27.9865	20.5616	28.2569	30.9732	38.0825	42.4931	46.3599	21.3489
TCONS_00020271	1.00901	0.517623	1.07822	1.08066	0.863272	0.579741	0.403708	0.236965	1.42553	0.389336	0.974736	1.02104	1.44002	0.503552	0.746161	0.432538	0.73505	0.669641	0.683873	0.589833	0.0575061	0.0715883	0	0	0	0	0.151564	0.06465	0	0	0	0.104371	0.140329	0	0.453788	0.273105	0.354912	0.280395	0.754464	0.38822	0.217018	0.295214	0.243956	0.138397	0.458473	0.223663	0.197235	0.0335891	0
TCONS_00020272	1.86039	1.60344	2.88187	1.94496	2.21671	1.55162	1.76913	1.77211	2.5526	1.38609	2.00311	2.07073	1.87397	1.83848	2.27911	1.60461	1.17467	1.40828	1.41476	1.48902	1.41742	1.34379	2.32048	1.28083	1.95682	1.26292	1.58244	1.20211	3.15767	3.36876	2.44142	2.50818	1.82217	1.38197	1.55658	1.28103	1.48852	1.28804	1.82127	1.66395	1.41083	1.3006	1.29357	0.938301	1.27156	1.22641	0.931824	0.87444	1.68855
TCONS_00020273	0.251511	0.0849047	0.288074	0.419701	0	7.04e-05	0.00563244	0.863687	1.942	0.8065	0.207896	0.116995	0	0.166245	0.0140884	0	2.12e-05	1.91e-05	0	2.66e-05	2.22e-05	0.0955507	0	0.0033044	0	0	0	0	0	0.000309013	0.0520688	6.01e-06	0.00108061	0.00441632	1.67e-05	0.000910494	0.278583	0.401175	0.250066	0	0.00035474	0.00185051	1.11919	0	0.00483735	1.83e-05	0.244322	0.00290077	0
TCONS_00020274	1.55478	0.624268	2.38481	2.65998	1.78344	1.3475	1.53181	0.000379649	0.000440042	0.000210182	1.68368	1.97873	2.03526	0.94996	1.62154	1.43146	1.43215	1.44851	0.837809	1.33557	0.713739	0.611874	1.63696	1.3009	1.46306	0.881806	0.697253	0.917869	0.792642	0.331519	0.503329	0.158617	0.807557	0.467908	0.428561	0.720948	0.28249	0.000138871	0.250967	0.459308	0.725309	0.605696	0.0185497	0.715055	0.833088	0.760578	0.214685	0.371874	1.34821
TCONS_00020275	2.22481	2.435	2.68741	3.21785	1.91408	1.72189	0.876542	0.827934	2.50427	1.49481	1.42897	4.06677	1.73262	2.36376	2.4162	2.80796	1.69987	1.50225	2.11189	1.14177	0.555331	3.10449	4.45957	5.3284	4.67174	6.19664	7.89523	8.31058	1.46615	0.167036	0	0.430096	0.792924	2.43932	0.253735	0.158538	0.304964	1.9034	1.59303	3.33312	1.24475	2.58235	3.52018	3.01316	1.79205	2.85834	2.90154	1.29983	4.6056
TCONS_00020410	0	0	0	0	0.27479	0	0	0	0	0	0.34531	0.502642	0.16899	0.266434	0	0	0	0.0941556	0.18187	0.21564	0.102617	0.223615	0	0	0.196277	0	0	0	0	0	0.258542	0.17172	0.388087	0	0.306188	0	0.490824	0.169124	0.257082	0	0	0.119099	0	0.0252009	0.577773	0.368709	0.169904	0	0.288319
TCONS_00020425	4.56e-05	0.35741	0.46954	0.768124	0.802073	0.00284258	0.000150142	0.274389	3.32136	2.26036	0.326291	0.744352	0	0.358962	0	1.17918	0.912166	0.420872	0.35948	0.684595	0.298257	0.187369	0	0	0	0	0	0	0	0	0	0.522924	0	0	3.68e-05	2.23e-05	0.379755	0.000186703	0	1.68646	1.20523	2.51204	0.15039	1.28718	0.977525	1.20444	0.47324	0.0396431	0
TCONS_00020426	0	0	0.135779	0.134303	0.149852	0.147459	0.170953	0.104048	1.92124	1.26461	0	0	0	0	0.136817	0	0.0814818	0	0	0	0	0	0	0	0	0	0	0	0	0	0	0	0	0.26487	0	0	0	0	0	0	0	0	0	0	0	0	0	0	0
TCONS_00020427	0.217885	0.262333	0.154302	0.615143	0.00389014	0.956343	0.44961	0.327631	2.76416	2.83181	0.189749	0.0183918	0.219945	0.0910124	0.0083312	3.1e-05	0.167958	7.04e-05	0.691067	0.410588	2.48e-06	6.73e-06	0.111483	0.126998	0.100374	0.106808	0	0	0	0	1.05604	8.01e-06	0	0.455407	0.354876	0.766733	0.402464	0.500504	0.622385	0	0.606992	0.242693	0.532097	0.457191	0.0843697	0.00847484	7.74e-06	0.264776	0.108383
TCONS_00020456	386.631	312.117	926.336	644.943	657.346	748.613	757.449	658.364	580.981	608.252	401.404	398.593	535.881	359.628	543.193	517.689	1187.49	582.872	952.095	1254.1	1515.69	1308.74	1182.99	1071.68	1516.34	1409.97	1823.98	1704.46	1102.72	1350.23	187.708	88.1495	8.52412	28.0361	1083.41	1668.87	1661.25	2057.33	1573.11	1446.06	1457.38	1493.5	1810.34	1920.58	1265.47	1138.34	2193.67	1837.33	2217.77
TCONS_00020562	17.2193	4.49307	11.5981	6.72029	4.08241	3.18892	6.63214	3.15159	6.77132	7.08715	16.8217	6.72539	20.0837	8.39034	13.4206	13.2523	16.792	17.4184	23.4141	33.4739	10.4228	10.5289	3.63614	4.17946	3.45479	3.90555	1.62854	2.23342	7.49695	2.62374	11.9205	3.00518	0	1.32096	18.8837	15.2646	5.4307	8.89161	3.11343	1.9144	7.37975	4.28133	10.3091	11.5719	97.6873	52.8233	35.6542	38.4997	18.5177
TCONS_00020610	1.33349	0.802069	1.39897	2.97539	3.8995	4.13122	0	0.399155	0.774053	0.298704	1.51024	2.3136	0.614233	1.20276	1.46356	1.31895	0.626004	1.57498	0.81	0.00657998	0.380222	0.677331	0.761293	0.775705	2.04336	0.741537	1.18677	0	0	0.347038	2.9102	2.51321	0	1.43942	2.4852	1.66682	2.68053	2.07449	0.988413	0.574247	2.55344	2.35438	1.63689	0.873297	4.50467	1.32572	0.57273	1.76056	3.144
TCONS_00020611	0.0671479	0.714674	0.000207681	0.676316	7.48e-05	0.000106341	0.740492	0.675035	0	0.043797	0.000169809	0.000750601	0.660086	0.000188668	5.28e-05	0.650981	2.89e-05	0.0399861	0.000160644	0	1.18168	0	0	0.000104446	2.66e-05	0.406116	0.149947	0.632862	0.000316628	0.71393	0.00758455	0.310495	1.45495	0.745195	0.304594	0	1.02669	0.00115065	5.21e-05	0.732274	1.30472	0.717274	0.000738009	0.202759	0.493632	0.508792	0.522433	0.000109873	0.567438
TCONS_00020612	0.681881	0.0119052	1.19938	0.00051061	0.713153	0.921839	0.00274753	0.0119403	0	0.00509322	1.6663	1.68731	0.00295677	0.528078	1.57868	0.0121277	0.181653	0.00888324	0.783293	1.95751	0.0026791	1.29642	0	4.52e-05	0.443357	0.0120446	0.00234625	0.0114934	2.88e-05	0.011511	0.000470177	0.0124832	0.00193353	0.0124114	0.29028	1.31666	0.000192575	0.624018	0.425214	2.76e-05	0.00257349	0.0121842	3.92e-05	0.0127642	0.00313725	0.0119871	0.0029171	1.02991	0.00246696
TCONS_00020631	7.38944	5.08525	12.2784	4.77218	17.845	19.6035	23.5331	25.3333	29.2908	23.5187	8.56682	10.2127	9.87949	6.95285	10.7375	7.95181	12.7083	14.5945	14.6311	16.9022	14.5033	16.0211	15.943	15.727	22.8085	15.8045	23.1353	18.8317	18.8373	30.9664	18.0713	8.8803	11.549	7.32637	13.5214	15.1579	19.1003	30.5562	21.4052	20.276	12.215	24.3891	31.8943	30.7972	10.6377	10.3753	24.9017	23.2891	17.389
TCONS_00020641	0.0790983	1.18898	0.180603	0.248969	0.0437554	0.168773	0.220775	0.0741322	0	0	0	0	0.0235801	0	0.0343226	0	0	0.0227622	0	0	0	0	0	0	0	0	0	0	0	0	0	0	0.124879	0.139823	0.582142	0.42867	0.0568573	0.0830448	0.0561613	0.101319	0.0689585	0.0799726	0.246105	0.174983	0	0	0	0	0
TCONS_00020642	0.0735736	1.22062	0.656627	0.282686	0.159676	0.041919	0.121687	0.220951	0	0	0	0	0	0.0187732	0	0	0.0389062	0	0	0	0	0	0	0	0	0	0	0	0.146661	0	0.184559	0	0.34839	0	0.311017	0.360363	0.0521805	0.247515	0	0.100661	0	0.0794527	0.220437	0.130384	0	0	0	0	0
TCONS_00020772	0	0	0	0	0	0	0	0	0.0679432	1.29515	0	0	0	0	0	0	0	0	0	0	0.027694	0	0	0	0	0	0	0	0	0	0	0	0	0	0	0	0	0	0	0	0	0	0	0	0	0	0	0.0216769	0
TCONS_00020773	0	0	0	0	0	0	0	0	1.74e-05	1.09896	0	0	0	0	0	0	0	0	0	0	1.3e-05	0	0	0	0	0	0	0	0	0	0	0	0	0	0	0	0	0	0	0	0	0	0	0	0	0	0	1.82e-05	0
TCONS_00020787	11.6276	7.01673	3.61637	5.90246	6.65174	1.5769	1.78426	5.44593	5.72859	10.1946	9.31779	2.34981	4.64409	8.59934	2.20346	7.32213	7.54415	2.7366	5.49363	4.40296	3.07324	4.12887	7.53809	0.739658	5.94316	3.01931	3.13395	1.34424	33.0757	12.6775	0	7.19788	3.30904	2.55303	5.10299	8.09975	4.1154	3.51597	8.12372	4.33714	5.22284	2.15681	8.56419	2.75367	3.7997	1.95514	5.04936	1.67697	3.22744
TCONS_00020788	0.775586	2.04284	0.698834	0.814812	0.577533	0.425702	0.865053	0.613107	0.859896	0.841105	1.87761	1.15261	0.993815	1.0141	0.682367	1.02766	0.313111	0.992524	0.408188	0.868661	0.572586	0.52066	0.334565	0.580206	0.360035	0	0.218548	0.614563	1.92862	0	1.27648	1.01623	0.371472	0	1.0315	0.874536	0.609319	0.389708	1.77694	0.843646	0.579902	0.938891	0.532211	0.705109	0.596025	0.545611	0.271484	0.478312	0.534038
TCONS_00020789	0.532846	0.385335	0.304526	0.291165	0.523278	0.172753	0.305741	0.0757966	0.892329	0.353543	0.382718	0.0242052	8.43e-05	0.000149018	0.00121864	0.42347	0.45256	0.000260979	0.289244	0.704203	0.150935	0.10362	3.73e-05	0	0	0	0	0.0967132	0	0	0.174629	0.0722537	0.414077	0	0.623004	0.974646	0.88464	0.690893	0.28068	0.311039	0.340449	0.218207	0	0.179025	0	0.269243	0	0.0578369	0
TCONS_00020790	0.494638	0.385546	9.76e-05	7.29e-05	8.88e-05	0	4.51e-06	7.55e-05	0.366442	0.252333	0.000112836	0.653641	0.420112	0.665043	1.00106	0.502742	0.213104	0.294969	0.000110894	1.66e-05	0.000110697	7.68e-05	0.445396	0	0	0	0	7.17e-05	0	0	8.95e-05	9.16e-05	0.000102595	0	9.58e-05	0.217594	9.61e-05	0.554315	0.000109609	7.78e-05	0.000104081	7.34e-05	0	7.56e-05	0.150807	7.44e-05	0	8.81e-05	0
TCONS_00021081	1.9558	1.2579	1.16147	0.790207	1.12452	0.937425	2.72737	1.88231	2.58847	0.840348	2.01748	0.330651	1.65547	1.31944	0.986346	0.202373	0.720888	0.650206	0.282567	0.327548	0	0.0803924	0	0.156013	0.339063	0	0	0	0.550385	1.76293	0	1.12179	0.404125	0.887575	1.19977	1.04659	1.2953	1.05431	1.60337	1.92947	1.75864	1.35374	0.78327	0.833071	0.924236	0.417563	0.779249	0.269464	0.541356
TCONS_00021082	5.73825	5.74175	7.40565	8.41592	6.94192	5.38072	7.116	8.66327	5.01034	6.38683	4.0073	5.04248	5.05341	5.00165	2.12789	5.78898	5.74872	6.84097	7.92472	7.89286	5.65989	8.3033	12.5128	11.0105	16.2263	20.7336	14.5537	14.3099	1.29105	3.64159	0.587366	5.7685	8.86188	3.25576	3.75821	6.40848	6.4857	6.94803	6.94858	9.81727	11.2321	9.97941	8.14419	13.4511	9.6592	8.70901	10.9651	7.30465	16.3683
TCONS_00021083	0	0	0	0	0	0	0	0	0	0	0	0	0	0	0	0	0	0	0	0	0	0	0	0	0	0	0	0	0	0	0.000712608	0	0.000402895	0	0	0	0	0	0	0	0	0	0	0	0	0	0	0	0
TCONS_00021084	0.0700738	0	0.911145	0.000948082	0.913268	0	1.55013	0.288385	0.00593481	0.0544331	0	0.000398945	0.000212562	0	0.178244	0	0.676311	0.935626	0	0.487168	0	0.335761	0.827938	0.000162585	1.51365	0.330817	0.343446	0.000117709	1.28016	0.000886811	2.40712	0.339397	0.000724017	3.07137	0	0.851136	1.41016	0.665653	0.00263956	0.0012151	0	0	0	0.00241412	0	0	0.168453	0.335811	0.000292695
TCONS_00021085	0.0566151	0	0	0	0	0	0	0	0	0	0	0	0	0	0	0	0	0	0	0	0	0	0	0	0	0	0	0	0	0	0.00179536	0	0.00165033	0	0	0	0	0	0	0	0	0	0	0	0	0	0	0	0
TCONS_00021086	0	0.000330681	0.291096	0.214105	0	0	0	0	0	0	0.00494192	0.000350892	0	0	0	0	0	0.175231	0	0	0	0.220943	0.947092	0	1.21318	0	0	0.464187	0	0	0	0.166958	0	0	0.10643	0	0	0.0634863	0	0	0.491356	0.435317	0	0	0	0	0.163173	0	0
TCONS_00021087	1.05016	0	8.4e-05	0	0.280749	1.39678	0.00017085	0	0	0.0180151	0.00986171	0.0565443	1.67445	0.000196058	0.689181	0.000105106	0.000195038	0	1.87504	0.656708	0	0.0317392	0	0	0.000743253	0.000198675	0.357909	0	0	1.85023	0	0.000247526	0	0	0.468308	0.330626	0.360841	0.169813	0.000153196	0	0	0	0	0.764702	0	0	1.83248	0	0
TCONS_00021088	0	0	0	0.0179771	0	0	0	0	0	0	0.255686	0.333266	0	0	0	0	0	0	0	0	0	0.00335005	0	0	0.000249811	0	0	0	0	0	0	0.00034108	0	0	0.0387163	0.208733	0.199551	0.0109836	0	0	0.161467	0	0	0	0	0	0.461899	0	0
TCONS_00021091	1.15099	0.114028	0.695179	0.994362	0.666882	0	0.286696	0.194735	0.247589	0.479123	1.45362	0.572611	0	0.471918	0.354769	0	0.903348	0.457664	0.96323	0	0	0.895682	0.684816	1.00135	1.51415	1.40912	1.41641	1.75589	0	0	0.886276	0.103467	0.18857	0	0.768947	0	0	0.482467	1.35035	1.62103	0	0.670991	1.27373	0	2.01468	2.01583	1.00543	0.769064	1.12733
TCONS_00021092	0.575209	0.795964	0.634219	1.31199	1.33805	1.30109	0.664277	1.33786	1.42192	0.99562	0.852104	0.417243	0.734545	0.316881	1.3273	0.796636	0.428529	0.498385	0.727673	1.08613	0.211269	0.0282217	0.123183	0	0.190474	0	0.0776008	0.254355	0	0	0.732923	0.400948	0.247187	0.184748	0.398905	0.397345	0.183538	0.169081	0.485994	0.226979	0.360404	0.423205	0.491953	0.164971	0.895929	0.643098	0.550074	0.056945	0.263384
TCONS_00021093	0	0	0	0	0	0	0	0	0	0	0	0	0	0	0	0	0	0	0	0	0	0	0	0	0	0	0	0	0	0	0	0	0	0	0	0	0	0	0	0	0	0	0	0	0	0	0	0	0
TCONS_00021135	0.238054	0.216312	0	0	4.16e-05	0	0.0828826	0.462791	0	0.0922874	0.112271	0.259129	0.0638691	0.483954	0.434021	0.0992867	0.214137	0.000367929	1.47016	1.46652	0.111864	0.296551	0.081018	0.0205748	0	0	0	0	0	0	0	0.0853343	0.445184	1.07735	1.44678	0.823503	0.896749	0.227346	0.155158	0	0.909663	0.676285	0.00294218	0.24645	0.14867	0.938473	0.0474563	0.000356237	0.148411
TCONS_00021140	71.2813	69.8634	110.261	95.7823	117.819	148.378	157.436	113.924	113.404	116.122	76.52	51.866	82.4792	67.7768	82.9995	82.5027	201.637	122.976	170.034	172.137	213.916	211.853	285.899	245.076	345.68	306.671	316.813	282.857	894.37	1130.44	365.464	206.274	540.725	825.008	147.855	217.541	274.244	319.664	291.319	284.488	307.984	293.17	349.093	309.17	194.783	160.437	252.466	215.378	301.841
TCONS_00021157	0.648733	0.381775	0.63567	0	0.75613	0.445259	0.90569	0.733373	0.73428	0.838528	0.174137	0.326904	0.486947	0.248022	0.368677	0.162067	0.320584	0.118342	0.517006	0.516607	0	0	0	0	0.116645	0	0	0	0	0	0.223717	0.311067	0.427314	0.406847	0.150634	0.438316	0.427873	0.321903	0.749238	0.175883	0.455014	1.1476	0.601882	0.28675	0.709863	0.886143	0.403897	0.269651	0.308148
TCONS_00021226	0	0.468044	1.56964	0.370397	0.503928	2.33067	0.623154	0	2.73118	0.8117	0.338012	0.723704	0.389269	4.24e-05	0.891544	0.527905	0.0202111	0.595376	0.276726	1.85154	8.07e-05	0.630179	0.930664	1.3304	0.763619	0	0.493675	0.839752	0	0	0.381353	0.0910612	0.70385	0.0461794	0.653269	0.663548	0.314323	0.303941	0.0609181	0.923864	2.44303	1.41768	0.5871	0.85616	0.000195448	0	0.0953657	0.37758	1.41754
TCONS_00021227	7.68e-05	0.0909543	0.000790976	0.0103853	0.074925	0.293541	0	0.00609169	0.0235342	0.239318	0.000292455	0.0451489	0.0581756	0.38701	0.837642	0.000295214	0.284252	0.434575	0.716925	0.000257332	0.589103	0.509535	0.397835	1.7e-05	0.306961	0.564858	0.336833	0.687537	0	0	0.101398	0	5.1e-05	7.99e-05	7.53e-05	0.346245	0.255107	0.123827	0.27639	0.23771	0.278321	0.384449	4.71e-05	0	0.255451	0.123196	1.19e-05	1.21e-05	0.21685
TCONS_00021228	1.23992	0.547283	0.800153	0.932701	0.914434	0.985076	1.25503	1.68374	2.74738	2.17439	0.626766	0.718915	0.657476	0.400425	0.728328	0.849745	0.593259	0.85157	0.80676	1.54708	0.17631	0.26361	0	0.0382959	0	0	0.0995265	0.0815673	0	0.0701916	0.0826497	0.235239	0.599228	0.382659	0.717486	0.517184	0.792302	0.849044	0.823628	0.643267	0.84618	1.02738	0.873087	0.682503	0.660751	0.906045	0.390632	0.371427	0.260914
TCONS_00021238	8.70232	6.85745	3.815	7.97497	9.39889	6.76953	5.50716	11.6454	11.5348	11.0929	7.47177	11.3181	12.276	7.48907	12.82	10.3864	8.15101	9.66851	9.73688	10.5131	7.409	3.88245	7.32274	13.4715	2.94364	11.6702	6.33328	15.577	0	2.13751	1.38269	3.10336	1.84582	5.67477	6.31638	7.39551	4.62678	5.40745	4.32659	2.00645	2.52583	4.41046	5.5822	4.14042	6.31734	7.16268	5.84037	7.56491	7.95713
TCONS_00021335	5.88187	3.7983	16.4513	6.81734	11.2506	11.6257	6.61893	5.77254	10.9893	12.1587	4.45438	4.16007	9.50326	4.07466	7.27942	1.14576	8.70567	5.45369	7.3173	1.64841	9.48399	4.55154	4.95773	7.06635	11.693	5.94292	4.43078	3.96493	26.1974	14.9717	4.03328	3.81072	0	5.02514	10.5627	13.8259	23.3431	14.2596	9.38263	13.3516	12.6291	7.6644	11.8614	5.24062	1.76945	4.72819	6.48572	3.05122	2.74404
TCONS_00021377	0.446495	1.21402	0.670956	0.753211	0.000509038	0.000284288	0	0.00156207	0.348356	1.46939	0.98572	1.73332	0.480233	0.705907	0.000253101	0.954208	0.81116	0	1.27733	2.84198	0.671966	0.40709	0.935187	0	0.53407	0.247537	0.670573	0.834828	0.00114694	8.95e-05	0	1.85552	0.523822	2.1397	0.965644	0.673242	1.76754	1.35039	0	0	0	0	0	1.22323	1.82717	0.000781828	1.03887	1.81405	0
TCONS_00021378	8.74147	5.56914	1.60281	4.60216	4.38389	4.49666	3.1579	3.48783	2.06023	3.32558	6.47257	9.28561	5.10686	5.74529	7.50617	6.81156	3.89386	6.91742	6.80296	10.4679	3.1337	2.57335	0.0646552	1.18175	0.343873	0.308451	1.2468	0.962593	1.40449	1.84745	2.88036	2.57887	1.72659	0.198579	8.73343	9.4338	4.67467	6.34273	2.54777	4.15123	4.06278	7.16211	4.54483	4.31073	4.98729	8.05707	2.3973	3.14725	2.71445
TCONS_00021383	1.03907	0.746106	2.66536	1.12334	1.81656	1.3749	2.14307	2.04862	3.3538	4.19508	0.852268	0.939892	1.02747	0.845976	2.08992	1.04702	1.28918	0.910313	1.72972	2.31108	0.588852	0.285882	0.013975	0.510948	0.237707	0.101577	0.184137	0.377439	0.373429	0.661161	0.821714	1.10096	2.12857	1.2694	2.01875	1.7811	0.860309	1.06786	2.21166	0.767461	1.2449	3.90198	1.98862	2.82641	1.94356	1.55381	0.346871	0.656635	1.20945
TCONS_00021384	1.08636	0.459942	2.14492	2.10133	1.63572	1.325	1.78117	0.531736	3.98326	2.47043	0.36928	0.727862	0.791882	0.727373	1.29679	1.46648	1.8972	0.976229	1.87116	1.71003	0.654394	0.259774	0.441581	0.0258445	0	4.34e-06	0.403407	0.169383	0.214186	0	0.610508	0.842146	1.53999	2.30949	2.29923	2.29149	1.81181	1.34639	1.83458	1.56072	2.58668	3.09628	2.62294	2.96922	1.53335	1.39955	1.12174	0.393776	0.000128489
TCONS_00021385	0.000149003	0.00157203	0	0.130748	0.00011236	0.28563	0.000453138	1.62246	0.00156944	0.00122577	0.00300337	0.626449	0.000611395	0.138499	0.468638	0.0238561	0.0144419	0.263289	0.0164809	0.678332	0.0372716	0.237232	0.000468727	0.243013	0.347138	0.191973	2.03e-05	0.369657	0	0	0.00497215	0.119753	1.72645	0	0.0740763	0.00847963	0.00742228	0.00757921	0.00166119	0.000296339	0.0251752	1.04761	1.6295	0	0.000444345	0.000541949	2.8e-05	1.16003	0.999285
TCONS_00021386	1.41344	1.02192	3.62361	1.72862	2.32936	1.8231	2.48002	2.6288	5.49602	3.39451	1.71422	1.3746	0.930668	0.693395	1.66803	1.22922	1.24884	1.42299	2.04514	2.13433	0.431802	0.161476	0	0.061286	0.209619	0.100963	0.620809	0	9.71e-06	0.110542	1.37406	0.996939	1.81175	1.92175	2.61494	1.52219	1.24663	1.01922	1.4863	1.34792	1.84699	2.97973	2.2262	3.41478	1.85285	2.04224	0.659865	0.720386	0.685097
TCONS_00021417	0	0	0.264845	0.173517	0.573268	0.308765	1.55603	1.17539	1.83072	1.72225	0	0	0	0	0	0	0	0	0.0948929	0.0839116	0	0	0	0	0	0	0	0	0	0	0	0	0	0	0	0	0	0	0	0.247147	0	0	0	0	0.10485	0.0802287	0	0	0
TCONS_00021419	0	0	0.560162	0	1.02238	0.955367	1.36413	1.16566	1.19408	2.58317	0	0.0218414	0	0	0	0	0	0	4.81e-06	3.53e-06	0	0	0	0	0	0	0	0	0	0	0	0	0	0	0	0	0	0.0348215	3.98e-06	0.254903	0	4.1e-06	0	0	0	3.39e-06	0	0	0
TCONS_00021420	0	0	0	1.39561	1.63154	1.10377	5.50548	0.969633	4.12215	4.04022	0	0	0	0	0	0	0	0	0	0	0	0	0	0	0	0	0	0	0	0	0	0	0	0	0	0	0	0.362064	0	3.31305	0	0	0	1.14435	0	0	0	0	0
TCONS_00021495	8.89956	13.6022	10.6292	14.8617	16.2679	20.872	19.4582	20.5493	6.35302	8.30752	9.77872	8.93052	8.73564	10.0928	6.37433	13.6052	20.1977	13.3043	11.9356	13.6677	11.5362	15.7436	17.3299	20.9719	20.8511	23.8485	19.5395	15.312	48.6295	64.3532	26.0781	17.6202	12.078	13.7114	7.73712	11.6882	17.2934	21.6475	5.9042	7.51607	5.01403	6.37523	5.38696	9.12433	13.7456	13.2668	8.25629	14.2615	7.51242
TCONS_00021658	0.35112	0.0712094	0.114843	0.189755	0.229398	0.0805232	0.591243	0.217133	0.445207	0.552826	0.2161	0.333018	0.117114	0.303411	0.173874	0.258739	0.536633	0.409724	1.19443	0.667849	0.597311	0.749305	0.584259	0.508067	1.4179	0.948444	1.27675	0.700646	0.171018	0.191419	0	0	0	0.892041	0.551535	0.767647	0.416337	0.368535	0.334921	1.10876	0.695273	0.761164	0.848932	0.798979	0.661472	0.617359	0.84256	0.717855	1.22066
TCONS_00021659	0.107559	0.0655311	0.244884	0.191733	0.144425	0.0373705	0.299689	0.329494	0.186857	0.367879	0.0645577	0.276964	0.149356	0.152742	0.484164	0.410145	0.237725	0.375371	0.736171	0.494686	0.582528	0.165499	0.0831157	0.142681	0.113203	0.19016	0.254838	0.270914	1.68e-06	0.252861	0	0.142562	0.174579	0.513555	0.477253	0.393503	0.457909	0.295989	0.461888	0.455491	0.488152	0.189992	0.160567	0.319385	0.625145	0.541368	0.430173	0.205196	0.167461
TCONS_00021701	0.0600309	0	0	0	0	0	0	0	0	0	0	0	0	0	0.0620438	4.2515	7.72155	3.12778	1.30565	1.43185	0.228914	2.74684	1.70843	3.8989	3.09691	4.63651	1.84098	0.580248	1.48182	2.30112	0	0	0	0	0	0	0	0	0	0	0	0	0	0	0	2.01154	0.262136	1.04529	1.57204
TCONS_00021714	1.18024	0.779516	0.645656	0.599074	1.30379	0.94334	0.986392	1.3102	0.686056	1.07031	0.518592	1.28771	1.00629	0.535115	1.00766	1.70667	1.03821	1.08982	1.06247	1.36281	0	0.0898227	0.469037	0.526011	0	0.19381	0.22766	0.185989	0.464086	3.4e-05	0	0.723939	0.87355	0.776087	0.387925	0.587319	0.966873	0.442337	0.847928	0.630887	0.717421	0.928416	0.697307	1.24905	0.794545	0.828997	0.384835	0.724677	0
TCONS_00021715	2.14187	1.36258	3.21525	2.37759	1.67532	1.97479	1.63232	1.69667	2.11482	1.59036	2.7023	2.11846	2.21709	2.2517	2.46563	1.95098	1.17877	1.77454	2.7709	2.70956	2.68852	0.987244	1.03171	0.246709	1.91717	1.55753	1.65913	1.41524	2.11157	2.86708	3.28705	1.85132	5.19831	2.96545	2.97171	3.019	2.03293	2.73503	1.62383	1.98364	2.57606	3.20832	3.99328	3.0184	3.48119	2.50795	2.07403	1.85281	2.11389
TCONS_00021716	1.30834	0.00278274	8.66156	2.1232	0.0888033	0.547599	0.00795072	0.728843	3.73647	3.26959	0.181575	1.22783	0.915785	2.02228	0.000789994	2.10726	0.0164836	0.457902	0.00128655	2.56876	0	1.66435	0.000236903	3.42688	0.369853	1.35285	1.58428	0.438786	0.00503864	1.69129	2.57069	0	0	2.79141	0.574166	3.34275	0.482615	0.00035837	1.98744	0.443786	4.11122	2.3083	1.2206	3.08506	2.14475	1.29939	0.000216973	2.80131	0
TCONS_00021731	4.3395	1.80648	2.92136	3.50001	3.62885	4.70092	4.82996	7.51295	1.5886	2.09445	2.59526	2.81731	4.85045	2.74504	2.21586	3.12474	5.09924	8.22783	8.21861	7.6268	10.7805	13.0192	14.2144	13.8277	27.4317	28.8501	32.5762	35.6527	2.61244	2.89127	0.533976	0.149652	0.266503	1.32389	5.94853	6.92297	5.59242	7.61938	3.84843	4.16527	1.14464	2.01707	0.70455	1.98435	12.9528	13.3989	16.7502	19.5122	22.8733
TCONS_00021840	44.258	26.3629	8.71251	5.09972	9.35699	38.2665	5.80528	26.7485	31.5691	39.7624	41.612	11.6284	32.6091	5.72262	13.1937	0	10.5503	29.0113	15.5259	1.21095	26.3436	0	20.8484	16.7846	19.2934	10.548	5.93605	51.1282	75.0743	85.7854	39.5549	29.6644	11.4921	7.38117	12.613	8.7278	17.3869	10.8435	10.5664	21.4634	10.4115	0	13.4115	0	4.13443	0	4.67059	0	31.2412
TCONS_00021908	0.365355	0.187206	0.614377	0.115053	0.306268	1.0168	2.96185	4.27536	0.6274	0.00031023	0.00266098	0	0.267975	0	0.587984	0.657703	0.257972	0.00118237	0	0.204341	0.121718	0.0168756	0.559066	0.241375	0.103104	0.000258972	0.158263	0.34696	0	0	0	0	0	0	0.00355124	0.320636	0.632269	0.533361	0.326502	0.0501023	0.462471	0.316037	0	0.000931887	0	5.29e-05	0.0796744	0.431031	0
TCONS_00021909	0.0230239	0.075474	0	0.000687762	5.83e-05	0.0014821	0	0	2.59e-05	0.487605	0.312514	0.489249	0	0.333892	0	0	0.04366	0	0.212379	0	0.194028	0.430213	0	0	0	0.328878	0.176634	2.91e-05	0	0	0	0.36549	0	0	0	0.00341479	0	0.00188732	0.0889092	0.169347	0	0.000182854	0	0.142253	0	0.303461	0.000136212	0	0
TCONS_00021910	0.149514	0.100345	0.000159088	0.0746757	0.895526	0.193311	1.19415	0.10369	2.2e-05	0.290888	0.177565	0.0700909	0.175375	0.0663197	0.049705	0.0554841	0.0688565	0.0477295	0.156916	0.291123	0	0	0	0	0.0682647	0	0	0	0.189983	0	0.40923	0.0985084	0.527084	0.309938	0	0.175255	0.126106	0	0.000719239	0	0	0	0	0	0.506596	0.0608533	0.263567	0	0
TCONS_00021911	0.00435438	0.000276946	0	0	0.000467147	0	0	0	0	0	0.0167467	0	0.452651	0.000167244	0	0	0.00128334	0.492593	0.000192469	0	2.79e-05	0	0.000604545	0	9.57e-05	0.00719992	0.00309128	0.000211071	0	0	0	0.000204766	0	0	0.299155	0.109915	0.0102678	0	0.00106904	0	0	0	0	0.000227531	0	0	0.0604509	0	0
TCONS_00021912	0	0	0	0	0	0	0	0	0	0	0	0	0	0	0.0712268	0	0	0	0.00127378	0	0	0	0	0	0	0	0	0	0	0	0	0	0	0	0	0	0	0	0	0	0	0	0.407787	0	0	0	6e-05	0	0.654243
TCONS_00021913	0.603104	0.352095	0	0	0.34654	0	1.22939	1.75695	0.435736	0	0.523355	0.321111	0.604543	0.394497	0.257522	0.272968	0.594056	0	0	0.8111	0	0	0.20724	0	0.441756	0	0	0.12826	0	2.68285	0	0.257495	0.564553	0.633615	0	0.345507	0	0	0	0.0390382	0	0	0	0.551138	0.221911	0	0	0.571291	0
TCONS_00021914	0.550094	0.827306	1.6684	0.847754	0.310534	0.438609	0.0026687	0.961747	0	0	0.559289	1.22132	0.503804	0.521827	0	0.705355	0.0875914	0.497573	0.92683	0.964175	0.000470234	0	0.803616	0.697318	1.29678	0.815133	0.503043	1.44548	1.66485	0	1.507	0.475364	0	0	1.04494	0.362203	0.72424	0	0.395537	0.425011	1.49023	0	0.562685	0.409151	0.463365	0.527063	0.87314	0.873924	0.344082
TCONS_00021915	0	0	0	0	0	0	0.00169377	0	0	0.508167	0	0	0	0	0.1558	0	0	0	0	0	0	0.453237	0	0	0	0	0	0	0	0.000561981	0	0	0	0.000117739	0	0	0	0	0	0	0	0.406071	0	0	0	0	0	0	0
TCONS_00021916	0	0.403855	0	0.302417	0	0.523329	0.876037	0	0	0	0	0.059116	0	0.00705909	0.918053	0.00051896	0.0309843	0	0.37362	0	1.12874	0.278953	0	0.0139696	0	0	3.56e-05	0	0.0012275	0	0.256712	0.107867	0	0	0	0	0	1.02156	0.123415	0.239622	0.0012468	1.03537	0.00515314	0.000154478	0	0.946192	0	0	0.00107067
TCONS_00021917	0.371508	0.546802	0.374362	0	0.508574	0.00231767	0.122202	0.999984	0.365064	0	0	0.218401	0.432462	0.35792	0.177967	0.330778	0.0106302	0	0.320005	0.398797	0.464203	0	0	0	0.153258	0	0	0	0	0.4859	0.248724	0.3243	0.000475459	1.06125	0.560298	0.293748	0	0.470066	0	0.277369	0	0.934931	0.310709	0.482359	0.532603	0.103263	0.168964	0.121158	0.854719
TCONS_00021918	0	0	0	0	0.284744	0.535547	0	0	0	0	0.398684	0.124497	0.0407532	0.00400341	0	0	0.194736	0.900679	0	0	0	0	0	0	0	0.342974	0	0	0.666883	0	0.00903409	0.0206275	1.15156	0	0.0222492	0	0.0508102	0	0.385902	0.00092295	0	0	0	0.000580544	0.0170282	0.424077	0.000274178	0.110878	0
TCONS_00021919	0	0	0	0	0	0.000916045	0	0	0	9.36e-05	0.0010295	0	0	0	0	0	0.0101361	0	0	0	0	0.147713	0	0	0	0	0	0	6.6e-05	0	0	0.000255543	0	0	0	0	0	0	0.127604	0	0	0.000859977	0	0	0	0.004013	0	0	0
TCONS_00021963	3.15746	3.44377	3.9775	3.47963	3.46598	3.43115	4.42255	4.78598	3.64606	3.82455	5.31311	3.46932	4.21067	4.96736	2.50732	3.70337	4.9848	3.48474	4.26814	2.69101	4.63127	8.02095	8.27136	6.19421	6.41507	6.22611	7.43006	3.86022	28.7322	21.9821	17.6906	13.578	13.9701	11.3792	4.22687	3.92967	3.95917	3.01561	5.09322	5.05392	4.18823	3.33388	3.79324	3.17354	1.65397	3.84208	3.81744	3.83275	5.68135
TCONS_00021964	0.000377069	0.000722548	0.000601112	0.000773895	0.000285169	0.000815977	0.000362087	0.000614609	0.000399376	0.000645725	0.000438975	0.0012766	0.000772247	0.000829078	0.000342016	0.00109317	0.000575814	0.00113636	0.00121009	0.00126309	0.0012445	0.000911594	1.62723	0.00077238	0.000958144	0.0017033	0.000423189	0.000909129	0	0	0.000988338	0.000992846	0.0014946	0.000615967	0.000673489	0.000974181	0.000783037	0.00227704	0.000343427	0.000937102	0.000400405	0.00102948	0.00395041	0.00139186	2.62891	0.000833018	0.00125489	0.000854201	0.001298
TCONS_00022084	3.90646	2.01588	10.3334	2.39553	4.60153	1.73363	3.96223	0.209927	5.91836	4.28126	3.53385	3.15911	3.68077	2.03048	4.10026	4.09163	3.70748	2.43955	5.89496	2.91151	4.60017	2.9526	2.98421	3.69423	2.3325	0.170476	2.95649	1.49034	0.993424	1.01264	2.94711	1.4316	4.56932	1.31435	4.66367	4.11482	3.48359	3.7291	3.09091	2.43091	3.38346	3.34944	3.89487	2.44617	6.77401	2.99366	4.86164	4.04442	3.68453
TCONS_00022135	0	0	4.44271	1.29204	1.87313	5.62007	1.42327	2.69298	0	0	0.23559	0	0	0	0	0	0	0	0	0	0	0	0	0	0	0	0	0	0	0	0	0	0	0	0	0	0	0	0	0	0	0	0	0	0	0	0	0.342681	0
TCONS_00022141	0.0924679	0	0.685285	0	0	0	0	0	0	0	0	0	0	0	0	0	0	0	0	0	0	0	0	0	0	0	0	0	0	0	0	0	0	0	0.106141	0	0	0	0	0	7.84e-05	0	0	0	0	0	0	0.00088351	0
TCONS_00022188	10.7586	7.61308	9.17538	6.27839	16.1279	18.8386	16.1062	11.931	11.2449	16.9532	8.38393	10.8171	8.40379	7.25956	13.5125	16.2205	12.6561	10.6356	34.1167	36.7902	26.7301	26.3	20.5402	23.9884	15.2272	19.7454	30.2423	24.056	14.6493	10.0929	19.5222	14.6796	19.5799	13.0666	11.8863	13.6954	16.2421	16.6708	12.6857	16.3066	12.1248	13.0093	14.475	6.35918	32.6524	26.9793	23.9983	21.157	21.64
TCONS_00022366	0.42138	4.77422	0.25531	0.276418	0.0618454	0	0	0	0	0	0	0	0	0	0	0	0	0	0	0	0	0	0	0	0	0	0	0	0	0	0	0	0	0	0	0	0	0	0	0	0	0.0414352	0	0	0	0	0	0	0
TCONS_00022373	0.300001	2.08603	0.108333	0	0	0.438279	0.343563	0.0819231	0.10043	0.0924998	0	0	0.0847704	0.141009	0	0.133562	0.270602	0.103931	0.11504	0.159763	0.0818384	0	0	0.101821	0	0	0	0	5.01762	2.75903	0.201347	0.0746452	0.810073	0	1.83298	4.08396	64.576	34.0485	74.349	66.869	0.592528	0.256609	0.507127	0.100132	0.0889939	0	0.086082	0.0590279	0
TCONS_00022485	0	0.00246192	0.0623782	0.135391	0.68273	0.0161334	0.249699	0.00289508	3.7e-05	0.70815	0.0674684	0.78265	0.416611	3.89e-05	0.00172526	0.331093	0.532496	0.112085	0.693527	1.3123	0.0115229	0.00282374	0	0.00110381	0.00467857	0.0472239	0.16323	0.133034	0.370123	0	1.12491	0.660829	0.705966	2.45095	0.0327094	0.193774	0.738201	0.173444	0.00303157	0.00220231	0.169517	1.06376	0.105399	1.25438	0.131193	0.830877	0.00443834	0.584578	0.00276933
TCONS_00022486	0	0.392349	0.706159	0	0.000251713	0.00043284	0.0492868	0.206498	0	0	0	0	0.00755431	0.423148	0.268244	0	9.19e-05	0.109817	0.324878	0	0.809715	0.248096	0.459947	0.93472	0	0.748888	0	0	0	0.0126189	0	0.00113982	1.15437	1.13429	0.346058	0	0.000879875	0	0.985084	1.66667	0.507551	2.16766	0	0.000356611	0	0	1.08817	0.0357769	0.125512
TCONS_00022487	0	0	0	0	0	0	0	0	0	0	6.05e-05	0.105597	0.273976	0	0	0.593059	0.0121007	0	0.258175	0.468132	0	0	0.00158128	0.000457865	0.776374	0	0.495637	0.165086	1.37472	0.000227227	0.426116	0.000576189	0	0	0	0.59094	0.0258737	0.126954	0	0	1.0368	0	2.12582	1.35773	0.85467	0.0812508	0	0.115262	0.000497898
TCONS_00022488	0.880569	0.424097	1.0786	0.699525	0.512523	0.45423	0.169362	0.412003	0.274295	0.33251	0.685263	0.614347	0.377262	0.684534	1.06359	0.348238	0.479502	0.809913	1.05406	0.345815	0.45634	0.421107	0	0.136499	0.11763	0.176196	0.12967	0.176225	0.288897	0	0.00470859	1.29827	3.36963	2.85141	0.386158	0.202539	0.243178	0.4118	0.540146	0.841942	1.36358	1.91692	0.574125	1.12319	1.34409	0.927911	0.68711	0.296103	0.2697
TCONS_00022489	0	0.182958	0	0	0.353508	0	0	0	0	0	0.0733159	0.000150697	0	0	0.316798	0.0140121	0.122746	0	0.00020545	0.0900044	0.0667677	0	0	0	0	0	0.0179526	7.52e-05	0	0	0.00116171	0.609976	0	0	0.247383	3.83e-05	0	0.0583997	0	0	0.594744	0.194912	0	0	0	0.000458589	0	0.0779583	0
TCONS_00022502	11.9222	8.51832	14.4781	11.135	23.3006	27.0623	14.3886	13.1436	16.0406	11.5735	8.49371	6.92355	12.5584	7.1367	12.1513	8.02622	18.19	18.3654	31.8063	27.4554	22.8697	21.0535	12.9973	16.3499	12.8261	15.7961	19.0995	18.2939	8.05119	10.6721	7.4422	5.26341	11.1976	10.7348	24.9505	26.604	64.2622	71.8734	104.395	84.3338	53.6609	38.006	68.2293	72.8813	51.4185	44.37	36.6513	44.6863	24.1557
TCONS_00022535	0.187743	0	3.00031	0	0	1.05821	0.610844	0	0.671204	2.67269	0.567744	0.0182441	0	0	0	0	0	0.036016	0.330574	0.749597	0	0	0	0	2.43081	0	0	0	1.71636	12.2872	2.793	0	1.56844	0	0	1.64459	0.895109	3.16756	1.86042	0	3.06163	2.73921	0	0	0	0	0.150256	0.531226	0
TCONS_00022548	1.16581	1.15712	0.958081	0.737431	0.937495	0.964084	3.76037	2.57216	1.9687	2.4647	0.871024	0.778767	0.700033	0.959469	1.51111	1.23885	1.26759	0.866829	0.457736	0.829681	0.546904	0.417987	0.730354	0.873563	2.00158	1.17199	0.514068	1.30041	2.70518	4.81807	2.72999	1.01244	1.42384	1.41994	0.583391	0.78135	0.657537	0.749634	1.4294	1.09323	1.30828	1.45508	1.08359	0.944026	0.482918	0.528844	0.571194	0.682554	1.28827
TCONS_00022602	11.1594	7.04573	12.5035	7.6908	9.12517	7.36376	7.52883	7.58104	11.8334	6.94088	11.5468	11.1263	8.5607	5.85692	11.8809	7.64094	7.21766	5.85112	14.4468	11.8896	3.582	2.30717	0.802298	0.58521	0.412558	0.403089	1.52553	1.07334	0.684952	1.19302	5.67728	6.84049	10.9333	4.87998	8.09751	6.1479	7.30922	5.26746	7.26169	6.64206	10.4793	10.4892	10.2304	6.94268	13.9402	11.159	5.89168	4.07658	4.82489
TCONS_00022641	0	1.02674	0.743371	0	0	0.838779	0.00219599	0	0	0	0.280656	0.591819	0	0	0.795811	2.67209	0	0	1.27025	3.28348	0	0.00391298	0	0	0	0	0	0.0216223	2.6594	52.8271	4.51372	5.9849	0	0	0	4.13068	0.552137	9.02033	0	6.33973	0	1.70697	0	0	1.27571	4.88259	0	5.49914	0
TCONS_00022642	0.698814	0.214056	1.093	1.92098	0.401104	0	0	0	0	0	0.243218	0.375111	0.217455	0	0	0	0	0	0	0	0	0	0	0	0	0	0	1.02147	20.2284	9.11368	20.7747	7.4496	4914.1	19936.4	3.2157	0.356194	1.0659	1.49509	1.7002	0	207.224	222.913	3329.44	4067.46	0	0	0.44399	0	0
TCONS_00022701	1.3109	0.065684	0.000934822	2.02535	0.0093008	0.000110385	1.11909	1.13283	1.06496	0.000163873	0.0051851	0.0328218	1.86455	2.46135	0.117957	0.00374508	1.45199	1.02148	1.32069	0.044398	0.000115754	0.660467	0.000214189	4.55e-05	0.846904	1.29772	0.00273099	0.825936	2.24952	2.91089	2.4812	0.00776497	0.000293633	1.39305	3.62038	0.00293626	0.182071	0.000390547	1.13897	1.24038	0.632516	0.000370539	0.97479	0.000442745	2.7809	0.00832744	0.820393	5.3e-05	1.16333
TCONS_00022818	7.97e-05	0.0167829	0.960919	2.30438	3.64868	1.19808	1.10768	3.01707	1.05059	0.000159909	0.956305	0.000400907	0.000109815	0.00133689	1.25207	0.000112907	0.26335	0.219266	0.248163	0.39968	0.268816	0.125871	0.136646	0.244625	0.00238756	0.0683004	0.0700292	0.156728	1.05877	0	0.695211	0.704268	0.59231	0	6.18e-05	0.122268	2.88566	2.00912	0.70668	6.46e-05	0.000403063	0.00108614	0.000410945	0.00301398	0.180319	0.272821	1.22e-06	0.187687	0.067981
TCONS_00022819	0.84066	2.72879	3.62957	0.000132225	0.000351579	3.95735	1.55279	0.000364985	6.59439	8.99282	0.0005927	0.690721	0.528382	1.44281	0.0003591	0.913543	0.786776	0.695884	0.000517928	0.000363304	0.000541079	0.000357394	0.000294363	0.000353663	0.116994	0.000365141	0.000274329	0.000360385	0.000661682	0	0.00033556	0.000354652	0.000317273	0	1.72762	2.08783	0.00161889	3.23114	5.23082	6.12988	6.08341	6.28044	4.22092	3.75817	2.73e-06	0.000377622	0.111521	0.000364559	0.000264751
TCONS_00022977	0	0	0.14135	0.0811419	0	0.192643	0.825265	0.296296	4.57666	4.13753	0	0	0	0	0	0	0	0	0	0	0	0	0	0	0	0	0	0	0	0	0	0	0	0	0	0	0	0	1.07e-06	0	0	0.0658108	0	0.107186	0	0	0	0	0
TCONS_00022978	0	0	0.178026	0.000173394	0	0.000177578	0.48318	1.44e-05	4.58618	4.4344	0	0	0	0	0	0	0	0	0	0	0	0	0	0	0	0	0	0	0	0	0	0	0	0	0	0	0	0	0.0966021	0	0.239554	0.162126	0	0.0800957	0	0	0	0	0
TCONS_00022981	0	0	0	0	0	0	0.735317	0	0.281327	0	0	0	0	0	0	0	0	0	1.70745	0	4.21258	0	0	0	0	1.28244	0.599048	0.103435	0.0547307	0	0	0	0	0	0	0	9.75058	7.33197	0	0	0	0	0	0	2.30423	0	4.77449	1.67298	0
TCONS_00023150	29.6052	0	68.5197	0	99.2169	0	96.7391	0	49.9883	0	1.26453	0	59.0889	0	85.1696	0	104.853	0	103.741	0	159.334	0	141.799	0	170.713	0	143.262	0	1530.64	726.566	1044.13	0	258.954	0	101.419	0	146.628	87.7621	111.06	0	148.521	0	89.2015	0	250.316	0	170.053	4.18786	118.431
TCONS_00023214	17.9883	11.5754	30.3044	24.1617	29.1353	18.2567	25.0094	19.8874	38.1984	30.1682	13.6053	15.3262	32.355	10.302	20.5815	16.1396	21.7486	28.1682	4.70729	3.42346	4.04156	1.86315	1.82077	2.1269	3.70815	2.50426	2.59281	4.29625	17.3446	16.8236	9.83707	10.0935	13.6857	10.2851	23.3658	14.9813	34.5041	28.2672	28.5594	23.8929	23.879	27.7982	50.7478	48.0783	3.29475	2.41933	5.02029	3.67354	4.13878
TCONS_00023249	12.4092	35.936	0.109765	2.63417	0.0533919	0	0	0	0	0	0.0663794	0.0383445	0	0.0208743	0.025614	0	0	0	0	0	0	0.0563144	0	0	0	0	0	0	0.587655	0.232385	0	0	0	0	0	0	0	0	0	1.21e-05	0	0	0	0	0	0	0	0	0
TCONS_00023250	0.665923	4.11754	0	0.100618	0.0234609	0.0176982	0	0	0	0	0.0273937	0.0486531	0	0.0423244	0.0360969	0.0133725	0.132739	0.0381909	0	0.0144293	0.0368999	0.0283829	0	0	0	0.0346807	0	0	0	0	0	0	0	0	0.149485	0.165977	0.0818501	0.139335	0.0451537	0.106244	0.138952	0.0447266	0	0	0	0	0	0	0
TCONS_00023289	113.64	118.736	128.949	141.87	173.115	193.215	244.334	187.118	288.964	299.662	99.2886	78.7058	103.92	102.283	124.472	150.974	194.141	134.951	232.612	239.578	252.403	257.904	257.815	213.079	296.782	274.748	265.914	217.61	426.649	428.479	213.329	139.138	94.9754	101.994	184.975	250.649	252.103	278.524	229.143	214.681	211.755	217.138	201.465	188.973	285.111	239.916	307.563	301.249	261.884
TCONS_00023337	46.6802	47.0352	98.4755	39.508	80.8165	124.235	218.572	149.279	37.4128	44.3615	32.7645	23.2227	31.781	24.2284	33.2971	40.0932	31.8597	28.6381	69.1523	80.3497	86.8765	104.593	74.3022	71.9888	100.767	76.293	54.324	83.446	139.115	232.017	65.7257	42.4389	25.3182	55.2487	56.9739	89.3621	85.9666	115.804	55.9365	52.4588	56.2351	94.8404	160.893	208.264	95.0525	73.2052	146.968	151.707	122.12
TCONS_00023391	0.0636626	0	0	0	0	0	0	0.157429	0.157244	0	0	0.0686569	0.156128	0	0	0	0	0	0	0	0.221139	0.100684	0	0	0	0	0	0	0	0	0	0	0	0.690058	0.111939	0.334462	0	0	0.21452	0	0	0	0	0	0.224114	0	0.215653	0	0
TCONS_00023442	0.64883	0.125122	0.325749	0	0	0.379801	0	0	0	0	0.18676	0.435159	0.0632385	0.721945	1.45578	0.0118709	1.44634	4.89534	2.27295	0.304415	0.22304	0.67525	0	3.94023	0.0928431	0.222556	0.562501	2.5008	11.4557	25.9774	8.44534	0	0	0	0.427223	8.83228	4.70873	22.9644	5.21693	0	3.28367	0.186036	2.46364	3.14296	1.43796	1.93244	2.47861	2.05041	2.62833
TCONS_00023450	13.5182	25.5861	15.571	24.0137	14.206	18.3159	12.1581	14.9137	10.6163	14.6041	9.84542	17.684	12.8803	21.8231	14.2393	16.7387	13.9806	18.0047	11.9294	19.1681	13.2297	10.6952	12.1307	9.72165	14.0658	12.8981	9.26887	5.94116	3.7483	2.29218	16.4417	21.077	19.0078	12.7315	8.02516	10.9654	16.3455	20.0213	15.9802	14.5437	16.9211	15.8489	21.1296	22.8388	9.72038	12.6089	9.94861	11.3866	6.83933
TCONS_00023457	0	0	0	0	0	0	0	0	0	0	0	0	0	0	0	0	0	0	0	0	0	0	0	0	0	0	0	0	0	0	0	0	0	0	0	0	0	0	0	0	0	0	0	0	0	0	0	0.0265228	0
TCONS_00023458	3.94751	0	5.31791	0	0.670643	2.71677	4.02799	0.0896723	0.082907	0.713921	2.32868	0.0914315	5.95673	0	0.00190917	0.112775	4.32746	3.52776	4.57352	5.30168	2.54844	0.00964777	0	0	1.82349	0	1.53088	0.0024244	11.5886	12.5312	5.50125	1.04488	1.20146	0.365234	6.66267	10.6923	6.50671	12.198	2.91391	0	8.08607	0.0328688	3.95277	5.15791	7.4769	0.00219682	4.78425	0.00164055	2.34616
TCONS_00023514	140.525	180.719	226.716	135.23	256.015	413.75	166.276	171.175	74.4752	72.2274	188.107	147.69	193.529	206.315	165.512	210.99	206.152	129.985	364.393	372.262	429.135	384.868	419.039	362.424	389.618	378.766	348.939	302.239	951.69	1120.42	429.968	288.199	158.111	113.514	238.552	353.436	271.114	363.689	123.065	138.834	150.158	145.109	160.28	114.331	529.687	418.398	429.048	483.448	378.761
TCONS_00023596	0.00258997	0.52982	0.17815	0.734051	1.34349	2.41932	0.117958	0	0	0.6753	0.889855	0	0	0.76084	0	0	1.19517	0.00111336	0.745876	0.588892	0.886494	0.684638	1.74907	0.128881	0.720215	0.416358	0	1.23684	5.75735	0	0	0.00201687	0	1.15114	1.4656	0.00138481	3.32418	2.22523	0.55695	0.099284	0	2.02115	0	2.60373	0.880454	0.562228	2.9243	3.56014	2.55948
TCONS_00023617	1.87601	3.34587	3.06405	1.58034	1.39579	1.72479	0.78396	0.790537	2.23666	1.72544	1.34685	1.35781	1.54371	1.77997	2.05376	1.58653	1.6088	0.849565	1.6863	0.855954	1.56125	1.71067	0.858213	0.961	1.05067	1.10211	1.40782	1.26051	0	0.4936	0.334902	1.13072	1.2139	0.74553	1.35296	1.34794	1.64239	0.688784	2.25383	1.35057	1.85932	1.42136	0.645672	0.777499	1.21985	1.57832	1.69348	1.35804	1.35081
TCONS_00023701	0	0	0	0	0	0	0	0	0	0	0	0	0.153439	0	0	0.101038	0	0	0	0	0	0	0	0	0	0	0	0	0	0	0	0	0	0	0	0	0	0	0	0	0	0	0	0	0	0	0	0	0
TCONS_00023771	1.22e-05	0.108606	11.3375	6.86481	0.360306	0.335766	1.1e-05	6.33e-06	0	0.156301	0	6.08e-06	0	0	1.03e-05	6.92e-06	0.309682	0.126224	0.0351034	0.0293305	0.819614	9.13e-05	0	6.75e-06	0	0	0	0	0	0	0	0	0	7.32e-06	0.000314677	0.896103	0.0134349	7.37e-05	0.174716	6.44e-06	0	0.000215089	0.296391	0	6.3e-05	0.000176326	3.35e-05	0.215645	0
TCONS_00023772	1.22e-06	0.000103647	0	0.00108955	0.000127763	0.000133367	0	6.87e-07	0	0.00013271	0	7.86e-07	0	0	9.72e-07	7.96e-07	0.000130376	0.000132483	1.24417	1.39054	0.000118491	1.52883	7.71e-06	0	0	0	0	0	0	0	0	0	0	0	0.901821	0.000131802	0.309481	0.363393	9.66e-05	0	0	0.593851	0.456404	0.921357	1.20844	1.13531	0.563121	0.645722	0
TCONS_00023781	0.838725	0.882215	2.06192	1.62151	0.813822	0.870447	1.66363	1.88478	3.64914	3.66776	1.1025	1.78325	0.912535	0.737015	1.33135	1.57388	0.930369	0.729463	1.90216	2.44452	0.342036	0.295162	0.101905	0	0	0	0.100664	0.268127	0	0.264855	0.369318	1.03357	1.05772	0.547624	1.16921	1.96317	1.41594	1.58646	0.747453	0.722398	1.21147	1.98964	1.01315	1.22973	1.96282	1.75562	0.837846	0.62838	0.0915354
TCONS_00023782	0.336186	3.90515	4.81801	3.88727	2.67346	1.75574	0	0.136254	0	2.70976	0	0	0.550665	0	4.02716	0	0	3.21626	1.56587	0	4.70215	0	0	0	0.856871	0	0	3.44353	0	0	0.420559	1.14209	3.13522	7.2936	0	0	3.81209	2.45489	5.67138	3.67517	0	5.46423	9.30893	0	6.31388	0	1.47657	0	5.16757
TCONS_00023783	1.60963	0	0	0	0	0	0	0	11.333	12.0551	3.4569	7.70849	0	4.41362	0	4.2978	3.42637	0	3.47822	6.79943	0	3.6779	1.65218	4.42418	0	7.09478	5.95525	0	0	0	0	0	0	0	3.69253	2.25067	0.00680403	0	0	0	5.48876	5.06917	3.98032	12.7117	0	6.36207	0	3.74029	4.06272
TCONS_00023784	2.40353	1.21861	1.91638	1.95659	2.518	1.41461	2.80562	2.73101	5.44092	4.04561	2.0731	2.30682	1.76943	1.7894	2.53866	1.95791	1.15324	1.52998	2.07684	2.94772	0.213645	0.149326	0	0.267773	0.192101	0	0.385375	0.258708	0.32413	0	2.18818	1.10589	1.73909	2.28489	1.67501	1.39221	1.75053	0.939789	0.992015	0.711516	2.99632	2.9581	1.29008	1.81734	1.86866	2.91934	1.15239	0.670731	0.526328
TCONS_00023786	16.529	13.155	17.1132	38.7111	32.877	73.0557	21.9475	28.2605	1.90727	0.862415	16.6517	21.3666	15.953	24.6551	18.8614	40.4968	9.83383	27.2824	70.2572	83.8932	33.9022	77.6128	21.5632	34.1802	33.1248	58.5836	29.0043	46.3546	35.6851	46.675	12.254	16.8483	0	54.889	21.961	28.8075	19.7655	35.8359	2.04918	5.59198	3.02206	7.95119	9.22712	11.4388	93.7741	113.276	61.0379	109.514	46.3973
TCONS_00023787	0	0	0	0	0.00886098	1.37515	0	0	0.000431655	1.7515	0	0	0	0	0	0	0	0	1.31081	0.171766	0	0	0	0	0	0	0	0	0	0.0101418	0	0	0	0	0	4.82936	0	8.38217	0.146597	0	0	0	0	0.00402527	0	1.99409	0	0.0467775	0
TCONS_00023788	1.63316	4.39093	0.0740746	0.0776363	0.0543395	0	0	0	0	0	0	0.0899236	0	0	0	0.0412789	0.02489	0	0	0	0.0572669	0.0328185	0	0	0	0	0	0	0	0	0	0	0	0	0.0386018	0.0427248	0	0.0717822	0	0	0	0	0	0	0	0	0	0	0.0693292
TCONS_00023789	2.00576	3.36351	0	0	0	0	0	0	0	0	0	0	0.0747696	0.0215831	0	0	0	0	0.0478379	0.0392844	0	0	0	0	0	0	0	0	0	0	0.11645	0	0	0	0	0	0.158121	0	0	0	0	0	0	0	0	0	0	0	0
TCONS_00023790	2.27488	2.54499	0	0.106421	0	0	0.151975	0	0	0	0.179603	0	0	0	0.088107	0	0	0.0205464	0	0	0	0	0	0	0	0	0	0	0	0	0	0	0	0	0	0	0	0	0	0	0	0	0	0	0	0	0	0.025542	0
TCONS_00023791	0.612122	2.05039	0	0.197126	0.068849	0	0.16614	0.14169	0	0	0.0999017	0.0322324	0.251497	0	0	0	0	0	0	0.268811	0	0	0	0	0	0	0	0	0	0	0.399792	0.089919	0.224471	0	0.0646436	0	0.386268	0.0814147	0	0	0.487533	0.1898	0.162841	0.117301	0.0820066	0	0	0.0658245	0
TCONS_00023809	2.20793	2.16963	0.505275	1.05952	1.23982	0.447793	0.15861	0	0	0.108611	1.58624	1.42115	3.20341	0.74691	0.351768	2.14912	1.05707	0.623899	3.77601	6.98654	0.755474	0.333986	0	0	0	0	0	0.000459914	2.32476	2.77686	3.3975	0.71849	0.711576	0	8.5263	9.71524	3.68883	5.04653	0.852055	1.13465	2.05699	3.1413	1.19315	2.04163	3.30371	2.43242	3.0028	1.08486	0.692714
TCONS_00023830	2.10161	1.08537	1.4784	0.112917	1.14615	0.520015	2.043	1.24295	1.37192	6.69595	2.5252	1.76725	1.18562	1.83392	1.83517	2.07614	1.87411	1.9457	1.69915	2.80087	2.58568	2.03451	3.87029	1.64463	4.23515	1.88399	3.033	2.85865	6.18862	3.20794	4.00857	1.90185	2.05538	3.39748	1.52044	2.66468	2.63517	2.27539	2.42485	4.13776	2.53942	1.92007	2.97101	0.835657	2.62525	1.4592	1.30634	1.65916	3.2134
TCONS_00023831	0.383236	1.00915	0.33744	0.985033	0.748509	1.1084	1.08774	0.636524	2.15858	0	1.0264	1.2192	0.95882	0.552585	0.247292	0.262063	4.51e-05	0	0.333645	0.437716	0.292956	0.319644	0.821358	1.69004	0.319402	1.98852	0	0	0	2.40204	0.000122269	1.33744	0	0.000113294	0	0.284756	0.579189	0	0	0	1.84668	1.38132	0	1.36508	0	0.764164	1.52964	1.5179	0.96255
TCONS_00023833	1.66068	1.39415	1.64408	1.15223	1.84228	1.35778	2.1829	1.76864	2.60469	1.7981	1.9132	1.99513	1.51489	1.26231	2.26572	1.05578	1.22232	0.8209	2.34481	2.45305	0.578618	0.451661	0	0.470497	0.229968	0.495037	0.468157	0.461602	0.426688	0.801475	2.54272	1.92	2.7839	1.27049	2.23654	1.78356	1.52355	1.66097	1.88401	1.52904	1.89733	2.49651	1.66376	0.99402	1.64879	1.55701	0.675669	0.746228	0.642247
TCONS_00023863	0.190242	0.0990932	2.01096	2.71255	1.55861	1.52025	1.2133	1.7107	1.25279	1.08846	0.202666	0.224847	0.245246	0.46798	0.632074	0.476838	0.287527	0.288372	0.611186	1.14899	0.314205	0.127445	0.000145808	1.78e-05	9e-05	0	0.465624	0	3.5e-05	0	2.27041	0.904841	2.54444	1.55375	0.515538	0.652106	0.42546	0.840317	0.540004	0.208429	0	0.352889	0.168732	1.62342	0.930831	0.829205	0.118233	0.000376792	0.078362
TCONS_00023864	0.00445539	0.432466	0	0	0	0	0	0	0	0	0.384364	1.51517	0.0660011	0.679072	0	0	0.000336772	0.00133754	0.139452	0	0.00010197	0.00107276	0.234675	0	0.123969	0.117527	0.000230602	0.0455958	0.3271	0.0349996	0	0	0	0	0	0.000815378	0.000675754	0.0275859	0.000194424	0.220446	0.444624	0.599419	0.518252	0.143228	0	0	0.194315	0	0.34704
TCONS_00023865	2.67449	1.734	4.16375	2.22751	2.71455	1.75209	2.46323	1.56731	2.25262	1.89736	1.87397	2.54215	2.08619	2.17781	1.80379	2.02818	1.39334	1.77912	3.34969	2.59133	0.628754	0.301617	0	0	0.222349	0	0	0	0	0.306144	1.6996	2.29743	3.27899	1.19056	2.33432	2.23593	1.428	1.30056	1.12906	1.04169	0.80291	1.44187	1.85143	2.66523	1.15344	0.938768	1.11947	0.686137	0.431068
TCONS_00023902	0	0	0	0	0	0	0	0.259548	0.159944	0	0	0	0	0	0	0	0	0.0796936	0	0	0	0	0	0	0	0	0	0.165539	0	0	0	0	0.365845	0	0	0	0	0	0.164395	0	0.820018	0	2.6951	1.68476	0	0	0	0	0
TCONS_00023959	0.77312	0.863739	1.86056	0.000605243	0.825676	0.000500444	0	0	0.222461	0	1.63374	0.884533	0	0.734078	1.4635	0.379922	0.0077015	0.223061	0.674778	1.00269	0	0.00152797	0.0217463	0	0	0.0389694	0.00373874	0	0.771998	1.52907	0.0191409	0.167314	0	0	1.48975	0.0115739	0.560586	1.14071	0.852462	0.00038761	1.02478	1.28842	0	0	0	1.14112	0.0475999	0	0
TCONS_00023960	1.94786	2.65686	2.97321	1.20574	1.61605	0.553121	2.40041	0.64266	1.5657	1.2514	2.08361	1.54908	2.51619	1.19631	1.67448	2.13635	1.4209	0.147308	4.54724	2.84867	1.05061	0.523067	0.488846	0.682382	0.704274	0.815227	0.734978	0.1862	0	0	2.64284	4.30377	0	0	0.990661	1.25682	1.46492	1.7219	0.236767	0.88766	1.26098	2.20996	0	0	2.63472	0.913873	0.785449	1.47633	1.75763
TCONS_00023961	2.11812	1.9777	2.6511	2.11691	2.91528	2.56933	3.07732	2.48688	2.61007	2.71539	1.65958	2.04828	2.04763	1.52771	2.73617	2.15953	1.91741	0.924303	3.04959	3.15381	0.729346	0.483046	0.172927	0.168848	0.263334	0.0521539	0.311203	0.081892	0.589494	0.456576	4.07986	3.59857	0.728874	0.352833	1.66815	1.46245	1.75604	1.34229	1.12466	0.915056	1.90448	2.05046	0.436047	0.113924	2.84746	2.1319	0.912673	0.997114	0.678198
TCONS_00023966	22.4144	14.6582	20.4347	15.7156	18.6327	14.8606	13.054	11.4398	6.93911	1.99623	21.7251	13.3288	29.3143	11.2764	20.185	15.5282	16.3169	5.7074	14.2732	10.8917	17.3092	6.04617	9.80773	3.2631	13.0194	7.0196	15.0996	5.42121	29.5268	30.0838	26.0324	9.04676	0	0	18.6283	12.5757	15.6048	12.1932	23.8312	13.2669	18.3387	11.7702	11.0775	5.42923	14.3087	11.5716	11.0691	5.15264	8.3571
TCONS_00023986	0.123259	0.127692	0.17597	0.290432	0.190986	0.174034	0.14595	0.0748531	0.29044	0.100567	0.15667	0.215881	0.0876469	0.0811425	0.0828097	0.190257	0.575436	0.46729	0.143409	0	0.410698	0	0	0	0	0	0.106823	0.109667	2.15805	2.12269	0.66684	0.564823	0.639859	0	0.149406	0.0707662	0.143237	0.261454	2.43391	1.27187	2.07877	0.390772	0.319565	0.099775	0.126059	0	0	0.0656898	0.188939
TCONS_00023996	0.0453994	0.104073	3.4775	0.560886	0.000347736	4.97716	0.000607094	1.79606	0.414253	1.33143	0.0907636	0.0227449	0	0	0.0793292	0.0418197	0.0474509	0.0896528	0	0	0	0	0	0.0645157	0	0	0.0701266	0.0620568	0	0	0	0	0	0	0	0.0432605	0.134181	0.218148	5.25e-05	0.59895	0.0796528	0	0	0	0	0	0	0	0
TCONS_00023997	0.000129335	6.06e-05	5.87534	0.981756	12.9538	8.77234	7.77718	4.18733	1.94878	1.32599	8.36e-05	6.09e-05	0	0	9.44e-05	5.97e-05	8.48e-05	5.71e-05	0	0	0	0	0	5.88e-05	0	0	5.27e-05	5.66e-05	0	0	0	0	0	0	0	5.65e-05	7.37e-05	5.66e-05	0.417837	5.8e-05	0.000131997	0	0	0	0	0	0	0	0
TCONS_00023998	0	0	0.165806	0	1.94497	1.11997	1.12122	1.20251	0.152858	0	0	0	0	0	0	0	0.119106	0.0671325	0	0.101456	0	0	0	0	0	0.121925	0	0	0	0	0	0	0	0	0	0	0	0	0	0	0	0	0	0	0	0.194006	0	0	0
TCONS_00024044	0	2.24665	0	0.310182	0	0	0	0	0	0	0	0	0	0	0	0	0	0	0	0	0	0	0	0	0	0	0	0	0	0	0	0	0	0	0	0.287574	0	0	0	0	0	0	0	0	0	0	0	0	0
TCONS_00024076	0	0	8.64295	1.9951	7.37484	6.15501	5.95796	5.79217	3.8603	1.81468	0.0951723	0	0	0	0	0.246795	0.0744615	0	0	0.266182	0	0	0	0	0	0	0	0	0	0	0	0	0	0	0	0	0.109196	0.428582	0	0.392179	0	0	0	0	0	0	0	0	0
TCONS_00024196	0	0	0	0	0	0	0	0	0.0420159	0.117176	0	0	0	0	0	0	0	0	0	0	0	0	0	0	0	0	0	0	0	0	0	0	0	0	0	0	0	0	0	0.0998441	0.949749	1.21888	1.24839	1.37212	0	0	0	0	0
TCONS_00024212	0	0	0	0	0	0	0	0.0439925	0.148836	0.384063	0	0	0	0	0	0	0	0	0	0	0	0	0	0	0	0	0	0	0	0	0.231648	0	0	0	0	0	0	0	0	0	0	0	0	0	0	0	0	0	0
TCONS_00024213	0	0	0	0	0	0	0	0	0	0	0	0	0	0	0	0	0	0	0	0	0	0	0	0	0	0	0	0	0	0	0	0	0	0	0	0	0	0	0	0	0	0	0	0	0	0	0	0	0
TCONS_00024230	0.623024	0.90691	2.38034	0.932097	1.2661	0.73343	0.813708	0.972345	1.20873	1.21392	0.42224	0.556099	0.986476	0.322454	0.86586	0.957269	0.843954	0.90837	0.948724	1.39699	0	0.279999	0.178384	0.106694	0	0	0	0	0	0.0117504	1.54934	0.39322	1.53933	0.820313	0.723534	0.736703	0.497976	0.283329	0.29528	0	0.36614	0.70963	0.533246	1.10182	1.09687	0.76642	0.554923	0.507302	0.143824
TCONS_00024270	5.70169	3.99737	9.54245	7.60645	10.1895	6.82289	8.78469	6.03626	6.94062	5.77801	5.45722	5.56722	5.10639	4.88269	7.69006	6.57028	4.88545	4.06828	7.39043	7.93179	2.11493	1.21044	0.189183	1.23989	0.502316	0.136689	1.25115	0.920035	0.724223	2.90367	5.0834	4.51594	5.56554	3.78964	4.91639	3.36933	3.2242	4.3138	3.54482	2.47387	3.13519	4.48976	5.24327	4.32367	5.11387	3.88824	3.14245	2.55417	1.18765
TCONS_00024271	2.91722	1.92475	0.81362	0.000259148	0.829245	3.47776	0.00069755	0.893234	0.0711534	2.03936	3.26279	1.53692	2.27968	0.519115	0.845088	0.776503	1.15791	0.26439	1.03206	0.932508	3.22182	2.96035	3.9162	1.81155	4.41326	3.05422	3.1283	2.73576	6.24733	9.7912	2.18674	0.000105442	0.904887	1.03116	2.1401	4.1098	4.23798	3.6813	1.87235	2.93529	3.21873	2.50117	3.13148	4.04525	3.45349	1.65339	2.13942	3.68467	4.61475
TCONS_00024302	1.25595	0.385468	2.12513	1.11577	1.61294	2.54424	1.77013	0.996489	2.94626	1.65893	0.718241	0.700983	0.508684	0.638086	1.18336	1.21034	1.10639	1.29903	1.73725	2.90073	0.420192	0.351366	0.35186	0.178866	0	0.16947	0.739458	0	0.618029	4.43e-05	1.20845	0.271897	0.362378	0.429191	5.92196	5.21707	4.20438	5.05194	1.77059	1.27911	2.54526	1.72895	0.499374	0.806813	3.09638	1.41594	1.9513	1.74077	1.12041
TCONS_00024390	0	0	0.0766539	0	0	0	0.471684	0.157737	0.395402	0.544852	0	0.0941375	0	0	0.0231301	0	0.169182	0.117624	0	0.125835	0.281151	0	0.361283	0.533619	0.50881	0.226378	0.219022	0.0732118	3.65673	0	0	0.484222	0.737817	0.622285	0.273536	0	0.316625	0	0.116692	0	2.12677	1.12512	0	1.04514	0	0.194824	0.60564	0.369847	0.866335
TCONS_00024417	44.1407	52.9255	51.3461	56.0286	57.4327	90.4715	54.8058	56.7589	32.5328	36.4226	56.1791	62.8355	53.7567	64.7951	52.0986	54.1529	47.7678	45.7827	48.1244	79.514	51.9234	30.5089	19.8785	20.0313	28.1869	31.778	16.3183	17.5334	81.3752	127.778	106.042	91.8976	89.1048	111.597	57.221	81.7216	70.4861	102.178	32.6451	47.2042	38.7657	52.2	51.0512	69.6113	48.0727	50.3683	53.9786	67.3994	40.3011
TCONS_00024562	0	0	0	0	0	0.255583	0	0.450271	2.08982	114.257	0.0737994	0	0	0	0	0	0	0	0	0	0	0.0689477	0	0	0	0	0	0	0	0.7518	0	0	0	0	0	0.0993094	0.301591	0.151903	0.575337	0.14299	1.61841	1.0644	0.827373	1.16687	0	0.100968	0	0	0
TCONS_00024645	0	0	0	0	0	0	0	0	0	0.430424	0	0	0	0	0	0	0	0	0	0	0	0	0	0	0	0	0	0	0	0	0	0	0	0	0	0	0	0	0	0	0	0	0	0	0	0	0	0	0.253513
TCONS_00024653	6.19	1.17321	24.137	4.76777	6.79672	3.57518	10.5754	4.23428	1.58876	2.30013	5.19794	8.09103	5.37715	2.21185	8.9749	6.59603	14.8071	9.75553	21.0097	9.27791	28.5894	14.293	26.4136	41.5099	17.342	14.2937	20.7426	11.9124	2.57732	2.04725	0	1.35785	0	0.473817	23.0101	21.0087	7.69145	7.47861	1.83765	2.30729	2.59339	1.89422	1.37378	0.687397	17.3225	16.1186	14.7408	19.7204	10.9683
TCONS_00024700	0	0	0.365181	0.000936097	0	0	0	0	0	3.03152	0.00283712	0	0	0	0	0	0	0	0	0	0	0	0	0	0	0	0	0	0	0	0	0	0	0	0	0.00303988	0	2.26237	0	0	0	0.235053	0	0.29122	0	0	0.00136865	0	0
TCONS_00024701	0.660389	0.455196	0.876746	0.0357334	0.768033	0.000826001	0	0.499645	0.240553	0.0457173	0.147599	0.543863	0.674089	0.000122999	0	0.504117	1.02071	1.65746	0.0459114	0.172971	9.35e-05	0.308396	0.00138037	0	0.0726051	0	0.00262725	4.67797	0	0	0	0	0.000945801	0.240373	0.741255	0.272477	0	0.265788	0	0	0	1.54583	0	0	0.289063	0.00106717	0.0354209	0	0
TCONS_00024702	0	0	0	0.307932	0	0	0	0	0.712919	0	0	0.321405	0	0.143378	1.30288	0.0223223	0.476111	0.20114	0	0	0.519323	0	0.913158	0.7354	5.14763	5.49261	4.27813	4.71002	5.5282	4.38768	0	0.495202	0	0	0	0	2.07775	0	2.05903	1.37999	0	0.779639	0	1.01561	0	0	0.253681	0	1.47047
TCONS_00024703	0	0.000284481	0	0.0790008	0.0385664	0.0234395	0	0	0.0901914	0	0.015852	0.000124291	0	0	0	0	0.000137232	0	0.0294021	0	0.196808	0	0	0	0	0	0	0	0	0	0	0	0.270204	0.0330897	0	0	0	0	0	0	0.133255	0	0.024065	0.0897016	0	0	9.11e-05	0	0
TCONS_00024704	0.0211309	0.057625	0.160305	1.01577	0.611235	0.787963	0.859703	0.0530559	0.686437	0.0174416	0.230207	0.0602155	0.0830011	0.00119077	0.000349038	0.076353	0.0447592	0.0514925	0.301633	0.114405	1.09273	0.0997081	0.471417	0.131229	0.515095	0	0.00626639	0.0854536	0.00010615	0	0	7.72e-05	2.26635	0.754406	0.0402376	1.38276	0	0.0577425	0.000128712	0	2.05468	0.046157	0.235388	0.840523	0.0310452	0.121296	0.315733	0.120978	0.000174986
TCONS_00024705	10.3025	5.5748	8.82908	8.47068	5.23891	7.21247	4.65971	3.87785	4.24024	7.1015	4.1629	9.48932	8.02008	7.10056	5.60965	5.39723	8.14914	8.65967	4.34335	4.61074	4.63973	3.61423	6.26618	6.34311	8.27588	9.6539	19.1246	25.2593	2.05487	3.81819	3.02482	5.57738	3.16589	5.2571	6.87461	7.69894	6.84084	7.86431	5.44471	8.34938	6.02883	7.52811	7.05058	5.27671	2.47451	4.45152	3.30795	3.7037	4.76913
TCONS_00024706	1.28312	0.340781	0.29168	0.736961	0.0243863	0.00140421	0	0.124316	0.00571524	1.19489	3.2345	0.849774	2.00161	1.03116	1.5581	0.599266	0.949798	0.546379	0.601073	1.82441	0.000136044	0.0568963	0.00139986	0	1.45768	1.47768	3.59245	0.778326	0	0.764995	0.000225372	0.5858	0.00011906	0.0218831	0.947466	1.78247	1.92069	0.511442	1.89014	2.5213	0	0.442224	0.000208167	0	0.507245	0.0286309	0.289535	0.000872219	1.38223
TCONS_00024707	0	1.26556	0	1.64693	1.53005	0.454053	0.000132184	0	3.02462	0	0.793257	1.11632	0	0.179264	0	0	0.728718	1.07534	0.922753	0	1.19087	7.49e-05	0	0	0	0	0	0	0	0	0	0	0.31994	3.02412	0	0	0.00508088	0	1.86194	0.00201474	3.25617	0.000217827	1.4094	1.02078	0	0.000258271	0.00138474	0.000250634	0
TCONS_00024763	0	0	3.2428	0.268385	1.88693	1.56557	1.33235	1.05467	0	0.0512622	0	0	0	0	0	0	0.0124872	0.0175989	0	0	0	0	0	0	0	0	0	0	0	0	0	0	0	0	0	0	0	0	0	0	0	0	0	0	0	0	0	0	0
TCONS_00024780	0	0.094643	0.228244	0	0.495575	0.403033	0.684969	0.531086	4.38647	5.69041	0.364286	0	0.165756	0	0	0	0	0	0.15683	0	0	0	0	0	0.388303	0.592324	0.677606	0.677452	1.98911	5.30564	0.420533	0.675218	0.944186	2.6712	0.460969	1.10241	2.41923	1.98312	7.13157	4.11318	7.50208	8.14829	2.49804	1.88038	0.17886	0	0.174778	0	0
TCONS_00024783	0	0	0	0	0	0	0.775873	0.620668	0.645727	0.850925	0.310123	0.0969137	0.257318	0	0	0	0	0	0	0	0	0	0	0	0.220385	0.302217	0	0.715737	0	0	0.482941	0.197278	0.959077	3.90222	0.261514	0.848765	0.584491	0.381125	0.344637	0.789845	1.33927	3.51778	2.15145	1.22086	0	0	0.199714	0	0
TCONS_00024795	123.511	167.178	38.2746	74.9981	61.9293	90.4504	68.4918	78.1995	105.3	125.029	172.419	154.698	135.825	160.577	140.325	202.215	107.379	107.237	110.801	114.087	102.651	187.325	106.782	128.817	122.122	145.65	95.6775	108.643	983.366	1336.87	423.738	428.642	204.961	242.164	92.9087	139.188	112.135	141.035	109.129	147.19	106.578	106.081	76.191	95.2001	108.529	137.855	98.8487	133.593	83.013
TCONS_00025044	22.2269	13.5777	9.99918	8.50626	13.9644	7.29706	7.98602	8.27319	5.06553	3.79359	29.6402	16.3555	31.9283	16.181	16.2995	17.354	18.6861	12.2114	26.5692	15.3509	10.3188	7.50178	3.4827	2.29987	2.27299	1.82963	2.83333	2.38578	53.4447	42.7789	34.7788	20.7265	13.2417	9.72347	20.1605	12.7429	9.6352	5.41168	6.50107	3.33527	7.13595	6.8604	5.59604	4.95732	27.5994	18.8544	6.93698	8.3389	7.25943
TCONS_00025079	0	0	1.06949	0	0	0.306656	9.06258	8.43758	0	1.1403	0	0	0	0	0	0	2.87154	0.741548	0	0	0	0	0	0	0	0	0	0	10.5224	13.8049	8.36218	5.15199	3.72252	3.29422	25.5813	34.4916	116.044	109.362	46.2725	34.3072	19.0205	15.909	12.6821	11.7498	0	0	0.360297	0	0
TCONS_00025188	14.4068	24.7834	20.3718	24.3846	21.9878	30.5856	25.0315	22.0317	19.3252	28.4659	17.2639	18.6625	14.8366	22.8974	17.0331	30.088	24.7371	21.7576	16.388	32.8993	22.8534	31.9251	24.6046	35.8501	28.6832	28.6373	20.7681	25.4247	116.38	167.332	58.6317	38.382	28.8021	35.5977	20.49	36.1299	30.453	47.5284	21.1234	26.0349	21.3273	25.8512	13.8676	22.3027	23.1336	25.5224	32.9908	35.0257	19.2205
TCONS_00025306	155.741	183.971	146.54	129.63	132.801	158.018	139.787	141.476	90.7308	117.774	140.998	135.782	201.504	148.586	228.799	218.665	208.799	230.917	97.4403	97.2408	89.9935	72.6896	94.1455	119.2	100.703	84.2333	111.921	99.7312	830.218	795.018	379.684	150.625	181.788	232.735	161.906	195.413	144.748	205.356	187.068	188.998	193.714	183.222	217.676	200.239	105.486	122.233	91.6582	79.9971	87.8946
TCONS_00025310	0.329498	1.27251	0	1.88361	1.51596	1.99269	0	2.37196	0.184355	1.52116	0.000723851	1.27494	0.0868995	2.24666	0	2.11087	0	2.14205	1.2982	2.06638	0	0.426657	0	0.116456	0.055637	0.0512845	0	0.165756	0	0.862078	0	2.48345	0	0.834243	0	2.30601	0	1.34204	1.03669	1.11402	0.149604	1.87075	0	1.40184	0.272661	1.86094	0.20284	0.713445	0.202647
TCONS_00025381	0.515511	2.3863	0.299638	2.22993	0.838858	1.35258	0.512991	1.39594	0	1.32918	0.562839	1.70813	0.671466	1.26205	1.20728	2.24845	1.24481	1.05258	1.44035	0.49772	0.479124	0.384758	0.200408	0.136708	0	0.267021	0	0	0	0	0.767439	0.461326	0	2.21267	0.529593	1.64682	0.213327	0.652613	0.705293	1.13743	0.464901	0.570383	0	0.443863	0.703768	2.39218	0.214503	0.32228	0.568694
TCONS_00025394	0	0.108823	0.484519	0.976602	0	0	0	0	0.0749835	0	0.0344987	0	0	0	0	0	0.0843986	0	0	0.125941	0.0634893	0	0	0.08998	0	0	0	0	0.241564	0	0.153341	0	0.15939	0.255952	0	0	0.0823465	0	0.151236	0.185469	2.3896	2.0007	0.231248	0.0800783	0.0687121	0.120414	0	0.103608	0.0770234
TCONS_00025396	4.09778	3.46265	0	0.00477169	0	0	0.310887	1.91757	3.12448	1.47263	0	9.19153	3.80839	3.01759	2.27278	2.31698	0.00235529	0.000244018	0	8.91316	6.04769	9.43233	11.2622	9.9269	6.5127	13.0928	6.91335	4.88795	1.11373	0.839853	0	2.25395	0	0.000402916	4.81939	3.27515	0	2.97209	0	5.78823	0	4.45984	0	0	5.19243	6.75128	8.19472	7.44624	11.3932
TCONS_00025397	11.0335	7.83058	13.6614	9.72592	11.2729	11.6909	10.3499	5.70384	7.50963	8.39487	16.9331	14.3606	10.0981	12.5723	17.2781	14.9015	10.8477	12.183	23.995	28.1031	19.6703	14.8728	25.8991	22.2635	27.836	27.6136	24.7809	19.4276	5.06994	2.64394	9.31962	6.12581	9.95397	11.0896	9.46834	12.5231	13.9956	17.4449	11.968	8.48477	16.634	10.9724	14.539	14.4383	24.3024	23.0112	28.7542	27.3796	27.1037
TCONS_00025398	7.48374	6.02269	7.43214	5.61599	5.19579	4.49352	4.34384	4.20687	4.1584	5.39558	8.85823	10.1912	8.70475	5.94308	8.2308	8.37024	7.17799	4.60579	13.4648	12.9701	2.18759	2.02294	0.57483	0.588606	0.533023	0.496977	0.657246	0.961576	0.392572	0.964954	2.16987	3.33928	3.90735	4.15341	6.67956	7.79183	6.62305	6.03455	4.99541	5.18255	3.47455	6.54933	3.17406	4.27475	8.64144	8.51044	4.37617	4.85287	4.17515
TCONS_00025486	10.258	34.6671	11.2925	26.1949	16.1002	45.131	25.7521	26.424	13.6261	17.4284	15.8559	20.1806	11.0241	25.5621	18.6859	29.9839	30.0345	23.3895	25.8164	44.5899	26.1171	48.5507	31.5018	37.674	25.1357	36.9632	33.4715	33.3074	156.327	301.997	181.422	119.47	43.6412	36.5535	20.4488	44.8496	27.5592	57.3073	40.9716	57.4171	20.9766	34.0527	12.0999	16.2623	39.4098	51.8601	32.0593	58.4555	33.5039
TCONS_00025491	0.163763	0.000628894	0	0.000728624	0	0	2.81851	1.81348	3.38557	3.46288	1.75357	1.26177	0.836026	0.000413822	0.000401713	1.89689	0.00121197	1.32479	1.09179	1.37377	3.47683	0.898344	0.699531	3.07762	3.13772	0.591094	4.42931	1.96864	1.9241	7.62538	0	0.841978	0.8704	4.43307	2.73982	7.6369	7.44478	8.59094	4.47265	3.48316	0.891173	4.20796	0.370918	3.3551	4.73954	0.991448	3.83126	5.58534	3.32207
TCONS_00025509	1.08932	0.515119	0.597799	0.00423505	0.35956	0.975083	1.02449	0.44384	0.334558	0.541219	1.05762	1.14385	0.894677	0.437194	0.118457	1.1952	0.333563	1.15373	0.679752	0.00019905	0.185289	0.786413	0.491261	0.147001	0.000812256	0.272119	4.16e-05	0.775135	1.29894	0.0021225	0.329026	0.281246	0.756425	0.556327	0.697945	0.559037	0.920911	0.887782	0.000609942	1.71331	0.568255	1.21972	0.317613	0.648498	0.353288	0.515867	0.266296	0.528498	0.599508
TCONS_00025510	1.21229	0.227041	0.39982	0.305117	0.461614	0.449915	0.0928256	0.534283	5.33e-06	0.308125	1.04546	1.24045	0.603394	0.501306	0.821809	0.191318	0.503781	0.773228	1.06543	0.93707	0.744468	0.307031	1.21134	0.532184	1.20732	1.47413	1.00941	0.256698	0	1.40224	6.83e-06	7.51e-06	0	4.42e-06	0.718938	1.16568	0.407603	0.594823	1.53556	0	1.40095	2.72e-05	1.26189	0.540061	0.738184	0.595631	0.7267	0.352008	0.543398
TCONS_00025584	1.50271	1.59008	0	1.10138	0.0744362	1.08957	0.452109	0.193196	0	0.153133	0.274661	1.75118	1.03516	1.64185	0.708475	1.51967	2.02122	2.01963	1.72901	0.994234	0	0.780344	0.00118071	0.0344902	0.562792	0.969129	2.07397	0.440257	5.90886	5.59456	1.23295	0.319941	2.59153	4.77051	0.839859	0.968817	0.94978	0.00221218	0.237591	0.672108	0	0.794105	1.12687	1.44422	0.780367	0.000158625	0.544623	1.00739	0.258311
TCONS_00025585	1.86138	1.22166	1.09358	0.935341	0.657749	1.20425	0.398878	0.0960502	0.0796437	0.176197	1.93548	1.92532	1.81528	1.7756	1.11556	1.51094	1.88281	2.57028	2.25128	1.35617	1.23037	1.60108	1.15987	0.897731	0.335548	0.883339	1.71248	2.41444	0.48198	0.905903	0.456991	0.641039	0.732996	4.11071	1.92998	2.16	1.74014	2.14836	0.674668	0.865965	1.27011	0.941614	0.388231	0.873553	1.20186	2.01064	0.527111	0.409717	0.931615
TCONS_00025684	2.57641	6.78472	8.2806	3.17501	7.95992	15.0058	5.64135	3.61128	3.99588	8.102	3.56236	1.64642	0.0665027	0.0399735	2.42958	3.15031	5.49816	6.39358	9.57034	12.6154	9.2065	7.15636	9.48756	6.79904	7.67657	1.69116	2.23745	1.20427	13.8852	18.7984	9.82993	3.84476	5.83603	5.75156	7.86053	9.2611	10.5682	14.5118	8.05001	11.7773	8.70991	7.7847	12.8505	5.454	9.92639	10.0819	12.739	12.8649	5.66843
TCONS_00025698	0.811539	0.540667	0	0	0	0	0	0	0	0	0.719503	0.78044	0.840507	0.330785	1.44767	0	0	0.370698	0	0	0	0.130175	0	0	0	0	0	0.519149	0	0	0	0	0.404242	0	0.331031	0.596704	0	0	0	0	0	0	0	0	0.933649	0.546096	0.554137	0.813482	0
TCONS_00025717	6.04767	4.10313	6.07503	3.74851	4.39963	4.21283	3.62212	3.28969	1.94891	3.59074	5.13476	4.22228	4.26151	3.6435	4.07244	3.46501	5.24708	4.87376	6.56736	5.53368	6.90617	7.06512	9.54239	5.18437	10.0617	8.24555	9.10506	7.1688	13.5769	13.608	5.44509	3.93257	5.97277	2.58533	4.84434	4.7085	4.71	4.15721	5.0394	5.62018	6.75316	5.01627	6.54171	5.00157	5.6156	5.94219	6.85184	6.04053	7.53483
TCONS_00025759	0.673366	0.631826	1.64998	1.79402	1.49739	1.19025	0.931686	1.60334	2.41431	1.98468	0.636778	1.00749	0.707147	0.764673	1.22692	1.35719	0.785027	0.932858	0.868229	1.27007	0.294473	0.134167	0.00974789	0.0855451	0.0802138	0.024158	0.0888239	0.0633079	0.0868597	0.0429689	1.83705	0.731599	1.82726	1.82228	0.85272	0.953886	0.920682	0.760747	0.848155	0.723019	0.805571	1.40323	0.877271	0.940708	0.99263	0.811077	0.291561	0.541421	0.261833
TCONS_00025839	0.527286	0.515071	1.39579	2.11309	2.68447	2.66326	1.33508	3.30301	3.99408	4.01421	0.47437	0.515767	0.725662	0.561344	0.701539	0.414302	0.25986	1.64805	0.0654773	0.063869	0	0	0	0	0	0	0	0	0	0	2.74851	1.18109	2.7306	0.259581	1.34924	2.75477	1.4266	1.28476	0.51417	0.752403	0.982478	1.38575	0.916898	0.649708	0.309819	0.183225	0	0	0.0870655
TCONS_00025840	0.269483	0.357238	1.69422	1.92356	0.417752	0.855721	0.93819	1.00232	1.15932	0.994395	0.26574	0.508643	0.400372	0.298068	0.121648	0.646571	0.3855	0.718104	0.556102	1.39533	0	0.0570777	0	0	0	0	0	0	0	0	1.87659	0.876105	0.473486	1.26034	0.5849	0.222919	0.502734	0.374273	0.416038	0	0.132501	0.120142	0	0.0985785	0.751956	0.296465	0.0896275	0	0
TCONS_00025844	0.477758	1.01334	1.44174	1.13674	1.89598	1.07881	1.93546	1.30311	4.0359	2.96172	0.251265	0.499434	0.283923	0.785104	0.431333	0.101892	0.596457	0.872985	0.901389	0.439775	0	0.161906	0	0.157101	0	0.132125	0.153247	0.151113	0	0.443806	0.887187	1.12961	4.02925	0.446881	0.995472	0.526941	1.02992	0.884715	1.03261	1.6191	1.50341	3.40794	3.15684	3.77496	0.399935	0.840947	0.508472	0.0904476	0.599551
TCONS_00025845	0.652911	1.32714	3.35682	1.24279	1.94331	2.4572	3.4165	3.34585	6.12835	4.36877	1.03015	0.758372	0.465616	0.825335	0.471573	0	0.588703	0.530238	0.102654	0	0.108465	0.0737543	0	0	0	0	0	0.137676	0.42843	1.61737	2.96375	1.44083	2.14139	0.814287	1.28485	1.1522	0.866159	1.12846	2.01598	1.1801	7.70467	9.3147	3.69787	2.67499	0	0.095771	0.231629	0	0.136559
TCONS_00025846	0.182158	0.48271	0.61048	0.216616	1.129	0	0	0.677192	4.84191	5.64334	0.359121	0.528686	0.21642	0.345221	0.657516	0.582442	0.662971	0.277235	0.214692	0.209493	0	0	0	0	0	0.251754	0.292003	0	0	0	2.81745	0.215239	0	0.8515	0.948414	1.20486	1.35862	0.842879	1.96766	0.308585	0.716157	1.78573	1.28895	0.266404	0	0.200322	0.48443	0	0.571252
TCONS_00025848	0.222231	0.589198	1.4903	2.64379	1.46988	1.04545	1.50048	1.46945	4.40358	1.53073	0.486988	0.430212	0.528272	0.655478	0.668789	2.21179	0.308272	0.789587	1.92172	2.38657	0	0	0	0.243588	0	0	0	0	0	1.37626	5.96092	3.15267	7.80927	6.92897	0.900373	2.45109	1.22839	0.960236	0.914905	0.502089	0	0.79261	0	0.86713	2.27372	0.977927	0.394197	0	0
TCONS_00025849	0.0778922	0.0344191	0.348233	0.926651	0.257596	0.219858	0.19722	0.193141	0.812346	1.22634	0.0682758	0.120632	0.0617199	0.0656416	0.140647	0.221495	0.0270124	0.118607	0.0612333	0.179249	0	0	0	0	0	0	0	0	0.766674	0	3.37504	1.04362	1.09486	1.2143	0.135249	0.28637	0.129166	0.144241	0.0801687	0.0879913	0.102129	0.185207	0.122543	0	0.217348	0	0	0.0491544	0
TCONS_00025851	0.0703014	0	0.235723	0.501808	0.697478	0.198432	0.534001	1.74319	1.53968	1.66024	0	0	0.0835577	0	0	0	0	0.107049	0	0	0	0	0	0	0	0	0	0	0.69196	0.653055	0	0	0.494082	0	0	0	0	0	0	0	0.27653	0.250737	0	0	0	0	0	0	0
TCONS_00025852	0.208835	0	0	0.248442	0.776964	0	0.26438	0.258913	3.59364	0.616482	0	0	0	0.131992	0	0.222692	0	0.158998	0	0	0	0	0	0	0	0	0	0	0	0	0.646337	0	0.733852	0	0	0	0	0.193361	0.322407	0	0	0.186208	0	0.305572	0	0	0	0	0
TCONS_00025853	0	0	0	0	0	0	0	0	0	0	0	0	0	0	0	0	0	0	0	0	0	0	0	0	0	0	0	0	0	0	0	0	0	0	0	0	0	0	0	0	0	0	0	0	0	0	0	0	0
TCONS_00025854	0	0	0	0	0	0.510916	0.458308	0	0	0	0	0	0	0	0	0	0	0	0	0	0	0	0	0	0	0	0	0	3.56326	18.4961	0	0	0	0	0	0	0	0	1.1178	3.06717	0	0	0	0	0	0	0	0	0.567884
TCONS_00025855	0	0	0	0	0	0	0	0	0	0.279556	0	0	0	0	0	0	0	0	0	0	0	0	0	0	0	0	0	0	0	0	0	0	0	0	0	0	0	0	0	0	0	0	0	0	0	0	0	0	0
TCONS_00025856	0.217049	0.0959097	0.485181	0.258214	0.17945	0.30632	0.0915931	0.089699	0.226363	1.49504	0.380505	0.0420179	0.21498	0.137184	0.261277	0.385752	0.150542	0.826257	0.0853141	0	0.0901431	0.0612958	0.110997	0	0	0.200084	0.348107	0	0	0	0	0	0	0	0.188438	0.558584	0.179962	0.334944	0.111696	0.122595	0	0.322553	0.170735	0.105864	0	0	0.385005	0.13697	0.113492
TCONS_00025858	0	0.352943	0	0.316738	0	0	0	0.495131	1.87426	1.37541	0.17503	0	0	0.252415	0	0	0	0	0	0	0	0	0	0	0	0	0	0	0	0	0	0	0	0	0	0	0	0	2.87725	8.34615	0.261816	2.01786	3.76977	6.23316	0	0	0	0	0
TCONS_00025859	0.0228478	0	0.0766092	0	0.170009	0.386939	0.983443	0.566533	0.357423	1.0117	0	0.0530764	0.081468	0	0.0412552	0.0974553	0.095081	0.382696	0.161651	0.0525783	0.0569337	0.154856	0.210316	0.225391	0.128443	0.0631858	0.513011	0.0722668	0	0	0	0	0	0	0.119016	0	0.227326	0.211548	0.0705465	0.232291	0	0	0	0	0.0637536	0.251353	0.182375	0.129764	0.286723
TCONS_00025861	0	0	0	0	0	0	0	0	0.875349	2.68419	0	0	0	0	0	0	0	0	0	0	0	0	0	0	0	0	0	0	0	0	0	0	0	0	0	0	0	0	0	0	0	0	0	0	0	0	0	0	0
TCONS_00025865	0	0	0	0	0	0	0	0.0396153	1.74952	0.282976	0	0	0	0	0	0	0.0166216	0.0243276	0	0	0	0	0	0	0	0	0	0	0	0	0	0	0	0	0	0	0	0	0	0	0	0	0	0	0	0	0	0	0
TCONS_00025866	0	0	0	0	0	0	0.241092	0	2.68125	0.421633	0	0	0	0	0	0	0	0	0	0	0	0	0	0	0	0	0	0	0	0	0	0	0	0	0.0826679	0	0	0	0	0	0	0	0	0	0	0	0	0	0
TCONS_00025867	0.737976	0.413893	0.666199	0	0.563204	0.320462	0.287465	0.281521	0.088805	0	0.783704	0.527493	0.438566	0.789347	0.717516	0.605342	0.265767	0.172881	1.20491	0.261271	0.0707286	0	0	0.0933341	0	0	0	0.0897768	0	0	0	0.0671105	0	0.265493	0.295706	0.187834	0.0941353	0.157683	0.175279	0.0961913	0	0	0	0.0830633	0.237602	0.499609	0	0.0537351	0
TCONS_00025869	0	0.0969331	0	0.0869897	0.272047	0.103196	0	0	0.228778	0.215855	0.0480706	0	0	0.046216	0	0.0779736	0.38037	0.389701	0	0.0841354	0	0.0619498	0	0	0	0	0	0	0	0	0	0	0.256951	0	0.761793	0.483895	0.121255	0.0677036	0.338664	0.123903	0.86287	0.391193	0.345114	0	0.102018	0.241328	0.0972782	0.0692157	0
TCONS_00025871	0.556998	0	1.24509	0.662637	0.46051	0	1.17525	0	2.9045	6.85109	0.122058	0.862622	0.110338	0.234698	0.502873	0.791943	0.676068	0.141358	0.437872	0.427263	0.231328	0	0	0	0.260939	0.256731	0	0.587256	0.913733	0	0.57463	0	0	0	0.322383	0.614338	0.153942	0.343818	0.573276	0	1.09547	0.993294	1.31444	0.543341	0	0.204255	0	0.351497	0
TCONS_00025872	0.163927	0.108654	0.274825	0	0	0.462698	0.207528	0.609708	0.769324	2.41956	0.323299	0.380809	0	0.103609	0.295995	0.524412	0.0852726	0.124806	0	0.188618	0	0	0	0	0	0	0	0	0	0	0	0.387589	0	0	0	0	0	0.30356	0	0	0.644804	0.146165	0	0	0	0	0	0	0.257145
TCONS_00025875	0	0	2.86324	2.03176	1.58851	0.903855	2.70263	2.11739	9.017	8.19257	0.140345	0.619909	0	0	0.963683	2.27647	0.777352	1.13775	0.503475	2.21073	0	0	0	0	0.300031	0.29522	0	0	2.10124	1.9831	37.0002	0.504756	7.50179	11.9811	0.370681	1.88366	0.354008	0.592989	1.31832	0.72348	0	0	0	0	4.16983	1.40913	0	0	0.669758
TCONS_00025876	0	0	0	0	0	0	0	0	0.344121	1.62342	0	0.127753	0	0	0	0	0	0	0	0	0	0	0	0	0	0	0	0	0	0	0	0	0	0	0	0	0.182388	0	0	0	0	0	0	0	0	0	0	0	0
TCONS_00025880	0.900274	0.720569	0.569556	0.929564	0.252788	0.335618	0.172035	0.294835	0.0531456	0.0501437	0.446676	0.51298	0.504733	1.03066	2.17767	2.64456	2.80987	2.79345	5.20783	4.72985	3.55553	5.06566	3.70053	4.41263	3.24672	3.42924	2.83326	2.14909	0.167192	0	0	0	0	0	0.235955	0.18735	0.25351	0.220188	0.0524482	0.057566	0	0.0302917	0	0	2.65429	2.31719	4.51959	2.54048	2.61128
TCONS_00025881	0.817437	0.979435	0.632514	0.860263	0.311923	0.976163	0.318418	0.389792	0.245918	0.464054	0.599395	0.785142	0.429736	0.536527	0.681236	0.502892	0.45793	0.430865	0.481958	0.976738	0.705099	0.532728	0.337641	0.516919	0.441863	0.173895	0.100848	0.497218	1.54728	1.60631	1.36228	0.408852	0.883846	1.02928	0.464024	0.728207	0.443153	0.465765	0.388305	0.37292	1.23669	1.56987	0.445163	0.736057	0.657966	0.62258	0.794703	0.684492	0.443866
TCONS_00025884	0.237864	0.315323	0.398783	0.848932	0.589978	0.671394	0.301131	0.589808	3.72107	0.702177	0.312747	0.138143	0.424075	0.451021	0.644251	0.253648	0.123734	0.543298	0.560975	0	0	0	0.364927	0	0	0	0	0	0	0	0	0	0	0	0.206509	0.262351	0.197221	0	0	0	0	0	0	0	0.331864	0	0.316446	0	0.373128
TCONS_00025886	0	1.66928	0	0	0	0	0	0	0	0	0.06132	0	0	0	0	0	0	0	0	0	0	0	0	0	0	0	0	0	0	0	0	0	0	0	0	0	0	0	0	0	0	0	0	0	0	0	0	0	0
TCONS_00025888	0	0	0	0.0635835	0	0	0	0	0	0.0788877	0	0	0	0	0.0482533	0	0	0	0	0	0	0	0	0	0	0	0	0	0	0	0	0	0	0	0	0	0	0	0	0	0	0	0	0	0	0	0	0	0
TCONS_00025889	0	0	10.7383	5.07997	1.53294	1.74448	0.0711298	0	0.0878949	0.414651	0	0	0	0	0	0	0	0.0427772	0	0	0	0	0	0	0	0	0	0	0	0	0	0	0	0	0	0	0.0465853	0	0	0	0	0	0	0	0	0	0	0	0
TCONS_00025891	0.0271469	0	0	0	0	0	0	0.134627	0	0.0801377	0	0	0	0	0	0	0	0	0	0	0	0	0	0	0	0	0	0.17173	0	0	0	0	0	0	0	0	0	0	0	0	0	0	0	0	0	0	0	0	0
TCONS_00025892	0.0435274	1.03863	0	0.207131	0	0	0	0	0	0	0	0	0	0	0	0	0.0452848	0	0	0	0	0	0	0	0	0	0	0	0	0	0	0	0	0	0	0	0	0	0	0	0	0	0	0	0	0	0	0	0
TCONS_00025895	0.0300647	1.39493	0	0.214601	0	0	0	0	0	0	0	0	0	0	0	0	0	0	0	0	0	0	0	0	0	0	0	0	0	0	0	0	0	0	0	0	0	0	0	0	0	0	0	0	0	0	0	0	0
TCONS_00025897	0.124917	1.24197	0	0.148609	0	0	0	0	0	0	0	0	0	0	0	0	0	0	0	0	0	0	0	0	0	0	0	0	0	0	0	0	0	0	0	0	0	0	0	0	0	0	0	0	0	0	0	0	0
TCONS_00025899	0.0945626	1.19088	0	0.224995	0	0	0	0	0	0	0	0	0	0	0	0	0	0	0	0	0	0	0	0	0	0	0	0	0	0	0	0	0	0	0	0	0	0	0	0	0	0	0	0	0	0	0	0	0
TCONS_00025903	0	0	0.147353	0	0	0	0.11127	0	0.137496	0.518917	0.0577809	0	0	0	0	0	0	0.602255	0	0	0	0	0	0	0	0	0	0	0	0	0.272024	0	0	0	0	0	0	0	0	0	0.345723	0.0783691	0	0.385818	0	0	0	0	0
TCONS_00025904	0.0517282	0	0.173446	0.164104	0	0	0	0	0.053948	0.203603	0.045342	0	0	0	0	0	0	0.472603	0	0	0	0	0	0	0	0	0	0	0	0	0.426926	0.0407688	0	0	0	0	0	0	0.05324	0	0.203473	0.184494	0	0.05046	0	0	0	0	0
TCONS_00025905	0.02479	0	0.0831217	0.17695	0	0	0	0.122939	0.465368	0.365902	0.0651885	0	0	0	0	0	0	0.717214	0	0	0	0	0	0	0	0	0	0	0	0	0.306897	0.0586136	0	0	0	0	0	0	0.0765436	0	0	0.0884162	0	0	0	0	0	0	0
TCONS_00025906	1.61851	0	0	0	0	0	0.512249	0	1.89895	1.79169	1.33002	0	0	0	0	0	0	4.00484	0	0	0	0.342806	0	0	0	0	0	0	0	0	2.50461	0.47835	0	0	0	0	0	0	0.624678	0.685632	1.5916	1.44314	2.86459	2.36824	0	0	0	0	0
TCONS_00025909	0.115331	0	0.055244	0.0392012	0	0	0	0.12256	0.618582	0.535004	0.108313	0	0	0	0.0297497	0	0	0.100352	0	0	0	0	0	0	0	0	0	0	0	0	0	0	0	0	0	0	0	0.0610201	0.050872	0.055836	0.0648076	0	0.155523	0	0	0	0	0	0
TCONS_00025910	0	0	0.273215	0	0	0	0.206312	0	0.509878	0.721616	0	0	0	0	0.14713	0	0	0.744452	0	0	0	0	0	0	0	0	0	0	0	0	0	0	0	0	0	0	0	0	0	0	0	0	0	0	0	0	0	0	0
TCONS_00025911	0.0910331	0	0	0	0	0	0.460984	0.225726	0.854455	0.537461	0.239383	0	0	0	0	0	0	1.10894	0	0	0	0	0	0	0	0	0	0	0	0	0	0	0	0	0	0	0	0	0	0	0	0	0.429651	0	0	0	0	0	0
TCONS_00025912	0	0	0	0	0	0	0	0	1.12057	0.52864	0	0	0	0	0	0	0	0.272684	0	0	0	0	0	0	0	0	0	0	0	0	0	0	0	0	0	0	0	0	0	0	0	0	0	0	0	0	0	0	0
TCONS_00025915	0	0.270294	0.512753	0	0.126432	0.143879	0	0.126395	0.159484	0.150476	0.134043	0	0.121172	0.0644356	0	0.108713	0.0530322	0.0776189	0.120216	0.234608	0.127021	0	0.156407	0	0.28656	0	0.490518	0.322459	0	0	0	0	0	0	0	0	0	0	0.157391	0.172749	0	0.363608	0.240583	0	0	0	0	0.193005	0
TCONS_00025916	0	0	1.22256	1.73506	2.71306	2.0583	0.923183	2.71228	5.70387	2.15268	0	0	0	0	0	0	0	1.1104	1.71979	1.67813	0	0	0	0	0	0	0	0	3.58879	0	51.9093	0	12.8126	3.41048	0.633099	1.60859	1.20925	0.675192	1.12581	0	0	0	0	0	1.0174	0.802237	0	0.690272	0
TCONS_00025920	0	0	0	0	0	0	0	0	2.4728	0.448678	0	0	0	0	0.0548886	0	0	0	0	0	0	0	0	0	0	0	0	0	0	0	0	0	0	0	0	0	0	0	0	0	0	0	0	0	0	0	0	0	0
TCONS_00025922	1.05015	1.4667	0	0.133855	0	0	0.0474808	0	0	0	0	0	0	0	0	0	0	0	0	0	0	0	0	0	0	0	0	0	0	0	0	0	0	0	0	0	0	0	0	0	0	0	0	0	0	0	0	0	0
TCONS_00025923	2.12403	0.563142	0.284878	0.4043	0	0	0.215119	0	0	0	0	0	0	0	0	0	0	0	0	0	0	0	0	0	0	0	0	0	0	0	0	0	0	0	0	0	0	0	0	0	0	0	0	0	0	0.186936	0	0	0
TCONS_00025924	0	0	1.21965	1.35229	0.112775	0	0	0	0	0	0	0	0	0	0	0	0	0	0	0	0	0	0	0	0	0	0	0	0	0	0	0	0	0	0	0	0	0	0	0	0	0	0	0	0	0	0	0	0
TCONS_00025928	0	0.190001	0	0.113674	0	0	0	0	0	0	0	0	0	0	0	0	0	0	0	0	0	0	0	0	0	0	0	0	0	0	0	0.112961	0	0	0	0	0	0	0	0	0.751703	1.19278	0.450977	0	0	0	0	0	0
TCONS_00025931	0	0	0	0	0	0.270925	0	0	3.0031	0.566694	0	0	0	0	0	0	0.09986	0	0	0	0	0	0	0	0	0	0	0	0	0	0	0	0	0	0	0	0	0	0	0	0	0	0	0	0	0	0	0	0
TCONS_00025932	0.346321	0.277875	1.10011	0.910744	0.79117	0.565934	0.438435	0.474565	0.798402	0.484267	0.46733	0.942135	0.476617	0.437779	0.411405	0.699728	0.256005	0.555102	0.451366	0.524322	0	0.0926554	0.0279641	0	0.0256172	0	0.0584668	0.0288264	0	0	0.112826	0.0646454	0.128103	0	0.126598	0.341765	0.166242	0.202522	0.140701	0.061772	0.215092	0.26004	0.301099	0.240037	0.228875	0.340891	0.0727471	0.0517613	0.0857777
TCONS_00025937	0	0	0	0	0	0	0	0	2.83785	1.02983	0	0	0	0	0	0	0	0	0	0	0	0	0	0	0	0	0	0	0	0	0	0	0	0	0	0	0	0	0	0	0	0	0	0	0	0	0	0	0
TCONS_00025938	16.4224	22.0199	5.55699	11.292	5.79226	10.9505	3.71938	7.00475	2.47479	4.22523	16.3924	9.75625	10.5206	18.0453	16.5269	13.4152	39.0301	11.9297	7.37297	3.81387	3.47278	3.06348	2.31146	1.85786	1.5881	1.04166	0.604094	0.595683	35.9616	62.9808	6.99451	2.58267	0.264719	0.352318	33.2895	51.6802	27.4825	31.3876	11.2811	11.8713	6.519	10.0083	2.31105	2.86592	2.41734	3.5636	1.6035	1.42616	0.590851
TCONS_00025939	0	0	0	0	0	0	0	0	0	1.93565	0	0	0	0	0	0	0	0	0	0	0	0	0	0	0	0	0.262908	0	0	0	0	0	0	0	0	0	0	0	0	0	0	0	0	0	0	0	0	0	0
TCONS_00025940	1.03276	7.83415	0	0.409545	0	0	0.581092	0	0	0	0	0.0666433	0	0.0725278	0	0	0	0	0	0	0	0	0	0	0	0	0	0	0	0	0	0	0	0	0	0	0	0	0	0	0	0	0	0	0	0	0	0	0
TCONS_00025941	0	0	3.48663	2.65739	0.0955237	0	0	0	0	0	0	0	0	0	0	0	0	0	0	0	0	0	0	0	0	0	0	0	0	0	0	0	0	0	0	0	0	0	0	0	0	0	0	0	0	0	0	0	0
TCONS_00025944	0.0505977	1.07319	0.678623	0.481552	0.250996	0.142817	0.384334	0	0	0	0	0	0	0	0	0	0	0.0770458	0	0	0	0	0	0	0	0	0	0	0	0	0	0	0	0.473277	0.702848	0.781292	0	0.0936972	0	0	0	0	0	0	0	0	0	0	0
TCONS_00025945	0	2.42352	0	0.108746	0	0	0	0	0	0	0	0	0	0	0	0	0	0	0	0	0	0	0	0	0	0	0	0	0	0	0	0	0	0	0	0	0	0	0	0	0	0	0	0	0	0	0	0	0
TCONS_00025949	0	1.04757	0	0	0	0	0	0	0.247245	0.816477	0	0	0	0	0	0	0	0	0	0	0	0	0	0	0	0	0	0	0	0	0	0	0	0	0	0	0	0	0	0	0	0	0	0	0	0	0	0	0
TCONS_00025952	0.0791611	0	0.530859	0	0.196344	0	0.200433	0.196288	0.247674	2.33684	0.208164	0.183895	0.188176	0	0	0.168828	0.329429	0	0.186692	0.364339	0	0	0.242895	0.260306	0	0	0.50784	0.250384	0	0	0	0	0	0	0	0.523863	0.26254	0.439774	0	0	0.31138	0.423504	0.747237	0.694982	0	0.522522	0.631878	0.149865	0
TCONS_00025954	0	0	0	0	0	0	0	0	1.30754	0.86358	0	0	0	0	0.0251536	0	0.0144929	0	0.0328534	0	0	0	0	0	0	0	0	0	0	0	0	0	0	0	0	0	0	0.0257966	0.0430128	0	0.109591	0.0745267	0	0	0.116613	0	0	0	0.0437043
TCONS_00025955	0	0	0	0	0	0	0	0	8.03874	3.44758	0	0	0	0	0	0	0	0	0	0	0	0	0	0	0	0	0	0	0	0	0	0	0	0	0	0	0	0	0	0	0	0.416535	1.10241	0	0	0	0.621479	0	0
TCONS_00025957	0	0	0	0	0	0	0	0	2.54584	4.08347	0	0	0	0	0	0	0	0	0	0	0	0	0	0	0	0.112515	0	0.128685	0	0	0	0	0	0	0	0	0	0	0.75373	1.10304	0.640134	0.65298	1.15213	0.59531	0.340577	0.179033	0.433005	0.0770233	0.255282
TCONS_00025960	0.565856	0	0.291897	0.310697	0.539808	0.12286	0.661258	0.323792	0.136186	0.38548	0.114461	0.151674	0.310411	0.495201	0.0785955	0	0.135855	0.397678	0.205309	0.601004	0.325394	0	0	0	0	0	0	0.137676	0	0	0.269432	0.205833	0	0.407143	0.302317	0.192034	0	0.0806044	0.268797	0	0.171215	0.0776225	0.205437	0.127381	0.121457	0	0	0.164809	0
TCONS_00025961	0	0	0	0	0	0	0	0	0	0	0	0	0	0	0.0952292	0.112478	0	0	0	0	0	0	0	0	0	0	0	0	0	0	0	0	0	0	0	0	0	0	0	0	1.03725	2.16315	0.49783	0	0	0	0	0	0
TCONS_00025962	0	0	0	0	0	0	0	0	0	0	0	0	0	0	0	0	0	0	0	0	0	0	0	0	0	0	0	0	0	0	2.60624	0	0	0	0	0	0	0	0	0	3.31235	9.76102	7.94884	2.46432	0	0	0	0	0
TCONS_00025964	0.776057	0.538882	0.867381	1.23099	1.46656	1.46033	1.59067	1.37451	1.73434	1.52728	0.826014	0.643864	0.395311	0.654002	0.467097	0.551702	0.26913	1.0129	0.522926	0.5953	0.0920875	0.125236	0.113392	0.12152	0	0	0	0.116888	0	0	0.686249	0.436884	2.07778	0.691336	0.51334	0.407595	0.735376	0.615904	0.456422	0.375719	0.872176	0.790825	0.174418	0.108147	0.412473	0.569172	0.196655	0.0699622	0.579699
TCONS_00025965	0.212904	0.395129	0.999437	2.43153	1.16175	1.20192	1.40157	1.16145	1.73191	2.38828	0.503872	0.642963	0.30366	0.161477	0.384431	0.726507	0.3101	0.518731	0	0.587934	0.106108	0	0	0	0	0	0	0	0	0	0.527145	0.201356	0.897781	0.796605	0.295743	0.375715	0.353051	0.473109	0	0	0	0.15189	0	0.249221	0.594098	0.468473	0.1133	0.161247	0
TCONS_00025966	0.456226	0.460795	0.364224	0.310145	0.592735	0.367926	0.605077	1.18513	0.67972	0.320663	0.199951	0.403747	0.490611	0.521784	0.863016	0.324333	0.452045	0.463135	0.512361	0.599937	0.216545	0.257682	0.199981	0.0714386	0	0.060081	0	0	0	0	0.268954	0.256834	0.152685	0	0.452671	0.335462	0.396285	0.442537	0.53664	0.220876	0.170911	0.619877	0.410145	0.635772	0.848692	0.478005	0.0578044	0.205646	0.136317
TCONS_00025967	0.128755	1.53615	0	0	0	0	0	0	0	0	0	0	0	0	0	0	0	0	0	0	0	0	0	0	0	0	0	0	0	0	0	0	0	0	0	0	0	0	0	0	0	0	0	0	0	0	0	0	0
TCONS_00025973	0	0	0	0	0	0	0	0	1.14654	1.51448	0	0	0	0	0	0	0	0	0	0	0	0	0	0	0	0	0	0	0	0	0	0	0	0	0	0	0	0	0	0	0	0	0	0	0	0	0	0	0
TCONS_00025974	0.0479429	1.08044	0	0.114071	0.118913	0	0	0	0	0	0	0	0	0	0	0	0	0	0	0	0	0	0	0	0	0	0	0	0	0	0	0	0	0	0.0832462	0	0	0	0	0	0	0	0	0	0	0	0	0	0
TCONS_00025975	0	1.51484	0	0.15105	0	0	0	0	0.198626	0	0	0	0	0	0	0	0	0	0	0	0	0	0	0	0	0	0	0	0	0	0	0	0	0	0	0	0	0	0	0	0	0	0	0	0	0	0	0	0
TCONS_00025976	0.23596	2.18959	0	0	0	0	0	0	0.369128	0	0	0	0	0	0	0	0.122744	0	0	0	0	0	0	0	0	0	0	0	0	0	0	0	0	0	0	0	0	0	0	0	0	0	0	0	0	0	0	0.223356	0
TCONS_00025977	0	2.04974	0	0.229934	0	0	0	0	0	0	0	0	0	0	0	0	0	0	0	0	0	0	0	0	0	0	0	0	0	0	0	0	0	0	0	0	0	0	0	0	0	0	0	0	0	0	0	0	0
TCONS_00025978	0.375628	1.19508	0	0	0	0	0	0	0	0	0	0	0	0	0	0.0801105	0	0	0	0	0	0	0	0	0	0	0	0	0	0	0	0	0	0	0	0	0	0	0	0	0	0	0	0	0	0	0	0	0
TCONS_00025981	0.130812	0.901729	0.350892	0	0.454235	0.147691	0.0662419	0.389232	1.80081	0.617851	0	0.0303882	0.0621911	0.0330714	0.0944803	0.16739	0.0816559	0.239026	0.123402	0.602059	0.130386	0.0443303	0.0802754	0.0860296	0	0	0.167838	0.165501	0	0.729094	9.06881	0.123717	2.02257	1.71301	0.136282	0.230845	0.260304	0.19379	0.323123	0.177326	0.308728	0.0466553	0.123479	0	0.584019	0.115127	0	0	0.164159
TCONS_00025983	0.108423	0.164263	2.75256	2.39546	0.115253	0.349753	0.15687	0.192033	0.048461	0.182895	0.142556	0.0539726	0.128868	0.0978971	0.111871	0	0.112801	0.0235853	0.0730581	0.142576	0.154387	0.0524902	0.0950517	0.101865	0	0	0.0993661	0.0489913	0.152455	0.143883	0.095876	0.0366223	0.108858	0	0.188262	0.0341671	0.0513697	0.086048	0.0478251	0	0.0609259	0.220973	0.146208	0	0.12966	0	0.20606	0	0.0971878
TCONS_00025984	0	0	0	0	0	0	0	0	0	0	0	0	0	0	0	0	0	0	0	0	0	0	0	0	0	0	0	0	0	0	0	0	0	0	0.110744	0	0	0	0	0	0	0	0	0	0	0	0	0	0
TCONS_00025986	0.527302	3.05819	0	0.0784137	0	0	0	0	0	0.972875	0	0.0382797	0	0	0	0	0	0	0	0	0	0	0	0	0	0	0	0	0	0	0	0	0	0	0	0	0	0	0	0	0	0	0	0	0	0	0	0	0
TCONS_00025987	0	0	7.54445	7.0008	0.429292	0	0	0	0	0	0	0	0	0	0	0	0	0	0	0	0	0	0	0	0	0	0	0	0	0	0	0	0	0	0	0	0	0	0	0	0	0	0	0	0	0	0	0	0
TCONS_00025988	0	2.51807	0	0.376628	0	0	0	0	0	0	0	0	0	0	0	0	0	0	0	0	0	0	0	0	0	0	0	0	0	0	0	0	0	0	0	0	0	0	0	0	0	0	0	0	0	0	0	0	0
TCONS_00025989	0	0	0	0	0	0	0	0	3.1037	3.96193	0	0	0	0	0	0	0	0	0	0	0	0	0	0	0	0	0	0	0	0	0	0	0	0	0	0	0	0	0	0	0	0	0	0	0	0	0	0	0
TCONS_00025990	0	0	0	0	0	0	0	0	5.94307	5.60737	0	0	0	0	0	0.337592	0	0	0	0	0	0	0	0	0	0	0	0	0	0	0	0	0	0	0	0	0	0	0	0	0	0	0	0	0	0.348283	0	0	0
TCONS_00025992	0.616961	0	0.459709	0	0.170029	0.193492	0.347138	0	0.214478	0.202364	0.540792	0.318496	1.14068	0.606582	0.37134	0.877199	0.071319	0.417535	0	0	0	0.348466	0.21034	0	0	0.189579	0	0.433651	0	0	0	0	0	1.28242	0	0.302433	0.454704	0.126944	0.211664	0	0.269646	0	0	0	0.382566	0	0	0.259558	0
TCONS_00026001	0	0.491157	0.232934	0.330581	1.09128	1.04579	0.879472	0.459352	0.0724507	0	0	0	0	0.0292719	0	0.0987725	0.650471	0.246826	0.0546121	0.106578	0.115407	0	0.0710527	0	0	0.0640399	0.0742778	0	0	0	0	0	0	0	0	0	0.0383997	0	0.0715	0	0	0	0	0	0	0.1019	0	0.0438393	0
TCONS_00026002	0.227597	1.20685	0	0	0	0	0	0	0	0	0	0	0	0	0	0	0	0	0	0	0	0	0	0	0	0	0	0	0	0	0	0	0	0	0	0	0	0	0	0	0	0	0	0	0	0	0	0	0
TCONS_00026003	0	10.562	0	0	0	0	0	0	0	0	0	0	0	0	0	0	0	0	0	0	0	0	0	0	0	0	0	0	0	0	0	0	0	0	0	0	0	0	0	0	0	0	0	0	0	0	0	0	0
TCONS_00026008	0	0	0	0	0	0	0	0	0	6.52025	0	0	0	0	0	0	0	0	0	0	0	0	0	0	0	0	0	0	0	0	0	0	0	0	0	0	0	0	0	0	0	0	0	0	0	0	0	0	0
TCONS_00026009	0	0	0.110504	0	0.0817423	0.186045	0.0834443	0	0	0	0	0	0	0	0	0	0	0	0	0	0	0	0	0	0	0	0	0	0	0	0	0	0	0	0	0	0	0	0	0	0	0	0	0	0	0	0	0	0
TCONS_00026010	0.295956	2.09244	0	0	0	0	0	0	0	0	0	0	0	0	0	0	0	0	0	0	0	0	0	0	0	0	0	0	0	0	0	0	0	0	0	0	0	0	0	0	0	0	0	0	0	0	0	0	0
TCONS_00026014	4.12585	3.86207	5.98537	6.33078	5.22113	3.85018	3.92276	5.92949	5.21617	5.51808	3.71981	5.65293	3.62284	2.49063	5.35174	5.02814	2.5229	3.64128	4.36873	5.30923	1.09106	0.913108	0.0516719	0.553757	0.142006	0.326003	0.864276	0.745711	0.331508	0.625739	5.73319	5.17622	7.4563	6.14323	2.98255	2.63749	3.35106	2.77545	3.37981	2.79647	3.11332	4.92511	5.00731	6.30809	3.47729	4.52042	1.61306	2.16793	1.05666
TCONS_00026015	0.0327204	1.12776	0	0.155704	0	0	0	0	0	0	0	0	0	0	0	0	0	0	0	0.150595	0	0	0	0	0	0	0	0	0	0	0	0	0	0	0	0	0	0	0	0	0	0	0	0	0	0	0	0	0
TCONS_00026019	0	0	4.24688	2.82524	0.196344	0	0	0	0	0	0.104082	0	0	0	0	0	0	0	0	0	0	0	0	0	0	0	0	0	0	0	0	0	0	0	0	0	0	0	0	0	0	0	0	0	0	0	0	0	0
TCONS_00026021	0.0805388	3.20297	0	0	0	0	0	0	0	0	0	0	0	0	0	0	0	0	0	0	0	0	0	0	0	0	0	0	0	0	0	0	0	0	0	0	0	0	0	0	0	0	0	0	0	0	0	0	0
TCONS_00026024	0.281675	0.07468	0.125929	0.0446796	0	0.159011	0.0950918	0.0931254	0.117505	0.0554337	0.02469	0.0218115	0.156235	0.0237374	0.0339072	0	0.078146	0.28594	0.088573	0.129641	0	0.0318186	0	0	0	0	0.0602339	0	0	0	0	0	0	0.175647	1.59769	2.15399	1.68153	1.84301	0.927702	0.572751	0.443186	0.435336	0.53177	0.934213	0.157195	0	0	0	0
TCONS_00026025	0.025154	0.666904	0.506053	0.778041	0.0623898	0.0709995	0	0	0.0787002	0	0	0	0	0	0	0	0	0	0	0	0	0	0	0	0	0	0	0	0.247585	0	0	0	0	0	0	0	0	0	0	0	0	0	0	0	0.0701888	0	0.0669279	0	0
TCONS_00026028	6.68696	21.2927	0	1.59903	0	0	0	0	0	0	0	0.156122	0.0399391	0	0	0	0.0349595	0	0	0	0	0	0	0	0	0	0	0	0	0	0.207999	0.0794506	0	0	0	0	0	0	0.103755	0	1.32176	2.9962	0.158596	0	0	0	0	0	0.105423
TCONS_00026029	0	0.0312249	3.791	2.63405	0.0584226	0.332424	0	0	0	0	0	0	0	0	0	0	0.0245056	0	0	0	0	0	0	0	0	0	0	0	0	0	0	0	0	0	0	0	0	0	0	0	0	0	0	0.0689311	0	0	0	0	0
TCONS_00026030	0.0144443	0	0	0	0	0	0	0	0.0903848	0	0	0	0	0	0	0	0	0	0	0	0	0.0489498	0	0.0474972	0	0	0	0	0	0.134178	0.0894094	0	0	0	0.0250805	0.0318626	0.0239525	0.0267481	0	0.0979025	0.681799	0.540929	1.09077	1.39493	0	0	0	0.0273455	0.0453163
TCONS_00026031	1.02116	10.8296	0	0.220879	0	0	0	0	0	0	0	0	0	0	0	0	0	0	0	0	0	0	0	0	0	0	0	0	0	0	0	0	0	0	0	0	0	0	0	0	0	0	0	0	0	0	0	0	0
TCONS_00026032	0.878922	6.00045	0	0.418247	0	0	0	0	0	0	0	0	0	0	0	0	0	0	0	0	0	0	0	0	0	0	0	0	0	0	0	0	0	0	0	0	0	0	0	0	0	0	0	0	0	0	0	0	0
TCONS_00026034	0.0943803	0	0.15823	0.0561402	0.117046	0.199798	0.537676	0.175519	0.221468	0.348264	0.155116	0.274063	0.112177	0.23861	0	0.150964	0.343668	0.718571	0.166939	0.380087	0.352776	0.159921	0	0	0	0	0	0	0	0.219183	0.146052	0.0557883	0	0	0.368727	0.208193	0.156508	0.305855	0.072854	0.239889	0.0928111	0.126231	0.111362	0	0.197517	0.155745	0.12556	0.223347	0.0740252
TCONS_00026036	0	0.0941553	0	0	0	0	0	0	0	0	0	0	0	0	0	0.302956	0	0.216305	0	0.163449	0	0	0	0	0	0	0	0	0	0	0	0	0	0	0.493309	1.56676	0.706681	0.131527	0	0	0	0	0	0	0	0.156275	0	0	0
TCONS_00026037	0	0	0	0	0	0	0	0	0.803397	1.81924	0	0	0	0	0	0	0	0	0	0	0	0	0	0	0	0	0	0	0	0	0	0	0	0	0	0	0	0	0	0	0	0.0915833	0	0	0	0	0	0	0
TCONS_00026039	0.0959846	0.127241	0.321839	0	0	0.812776	0.486058	0	0.300335	0	0	0.111488	0	0	0	0.204707	0.59916	0	1.13184	0.662659	0	0.487918	0	0	0	0	0.307883	0	0	0	0	0	0	0	0	0.211732	0.159168	0	0	0	0	0	0	0	0.803496	0.211193	0.255388	0	0
TCONS_00026041	0	0	0	0	0	0.0425179	0.03814	0.0373513	0	1.37849	0.0396112	0.0174965	0	0	0	0.0642519	0	0	0	0	0	0	0	0	0	0	0	0	0	0	0	0	0	0	0	0	0	0	0	0	0	0	0	0	0	0	0	0	0
TCONS_00026043	0.712217	0.377658	0.119404	0.338918	0.264978	0.20103	0	0.0883007	0	0	0.0468216	0.124089	0	0.0450152	0.064301	0	0	0.0542251	0	0	0	0	0	0	0	0	0	0	0	0	0	0	0	0	0	0.0785537	0	0	0	0	0	0	0	0	0	0	0	0	0
TCONS_00026045	1.47455	0.488683	0	0.292369	0.30478	0	0	0.304692	0	0	0	0	0	0.15533	0.887512	0.262066	0.127841	0	0	0	0	0	0	0	0	0	0	0	0	0	0	0	0	0	0	0	0.203767	0	0.379412	0	0	0	0	0	0	0	0	0	0
TCONS_00026046	5.30201	2.51967	3.68973	2.61824	4.21813	4.51786	3.0395	2.23248	3.7559	5.90625	5.26124	5.46123	3.92374	3.03495	5.41902	3.41363	3.22638	3.04658	4.2467	8.05741	4.48707	2.37311	1.22781	0.657909	1.68714	1.65994	1.92531	1.58208	2.95395	11.1515	4.95382	7.80549	6.32765	5.61436	4.68995	4.8548	3.31778	4.81652	2.16219	2.03415	5.11548	7.1359	3.77721	4.09857	8.37426	5.28259	4.52494	3.03022	2.19695
TCONS_00026048	0.067199	0.831431	0	0.0532959	0	0	0	0	0	0	0	0	0	0	0	0	0	0	0	0	0	0	0	0	0	0	0	0	0	0	0	0	0	0	0	0	0.0371446	0	0	0	0	0	0	0	0	0	0	0	0
TCONS_00026051	0	1.09949	0	0	0	0	0	0	0	0	0	0	0	0	0	0	0	0	0	0	0	0	0	0	0	0	0	0	0	0	0	0	0	0	0	0	0	0	0	0	0	0	0	0	0	0	0	0	0
TCONS_00026053	2.14265	0.162308	0.410536	0.582635	0.303683	0.863977	0.155003	0	0	0	0.724421	0.426642	0.727623	0.619085	0.66324	0.130562	0.445833	0.745748	0.288755	0.422638	1.06785	0.103731	0	0.402611	0	0	0.196367	0	0.602561	0	0	0.289492	0	0	0.637787	1.08033	0.203034	0.453461	0.189024	0	0	0.218343	0	0	0.170823	0.538785	0.162886	0.231795	0.576187
TCONS_00026058	0	2.55644	0	0	0	0	0	0	0	0	0	0	0.208372	0	0	0	0	0	0	0	0	0	0	0	0	0	0	0	0	0	0	0	0	0	0	0	0	0	0	0	0	0	0	0	0	0	0	0	0
TCONS_00026059	0	1.01644	0	0	0	0	0	0	0	0	0	0	0.0536078	0	0	0	0	0	0	0	0	0	0	0	0	0	0	0	0	0	0	0	0	0	0	0	0	0	0	0	0	0	0	0	0	0	0	0	0
TCONS_00026060	0.0509741	1.21632	0	0	0	0	0	0	0	0	0	0	0	0	0.0920416	0	0	0	0	0	0	0	0	0	0	0	0	0	0	0	0	0	0	0	0	0	0	0	0	0	0	0	0	0	0	0	0	0	0
TCONS_00026061	0.428404	3.0734	0	0.239838	0	0	0	0	0	0	0	0.0292707	0	0	0	0.0537448	0	0	0	0	0	0	0	0	0	0	0	0	0	0	0	0	0	0	0	0	0	0	0	0	0	0	0	0	0	0	0.0670509	0	0
TCONS_00026063	0.035246	0.140337	0.236363	0.167718	0.262254	0.0994812	0.178499	0.0874897	0.330816	0.312152	0.185374	0.122813	0.0419922	0.133887	0.190991	0	0.146823	0.322024	0.166242	0.0811906	0	0.0597196	0	0	0	0	0	0	0	0.327458	3.92707	2.99997	3.46784	0.659337	0.244985	0.155507	0	0	0	0	0.415903	0.691402	0	0	0	0.0776544	0.187568	0.200284	0
TCONS_00026066	0.103663	0.137421	3.82345	1.47989	0.514235	0	0	0	0.324335	0	0	0	0	0	0	0	0	0	0	0	0	0	0	0	0	0	0	0	0	0	0.64167	0.245102	0	0	0	0	0	0	0	0.351311	0	0	0.489262	0	0	0	0	0	0
TCONS_00026068	0	0	0.210384	0.149289	0.466878	1.06261	1.11207	1.71139	0.196311	0.648278	0	0	0	0	0	0	0	0	0	0	0	0	0	0	0	0	0	0	0	0	0	0	0	0	0	0	0	0.0580954	0.290602	0.106319	0	0	0	0	0	0	0	0	0
TCONS_00026069	0	0	0	0.881123	0	0	3.7506	5.50956	2.31735	7.65244	0	0	0	0	0.668681	0.789798	0.385278	0	0	0	0	0	0	0	0	0	0	0	0	0	0	0	0	3.46394	0.64302	0	1.84229	1.37154	2.28769	3.76507	8.74005	17.1705	26.2175	54.1999	0	0.814816	0	0.701089	1.16183
TCONS_00026071	0.152233	1.00903	0	0	0	0	0	0	0	0	0	0	0	0	0	0	0	0	0	0	0	0	0	0	0	0	0	0	0	0	0	0	0	0	0	0	0	0	0	0	0	0	0	0	0	0	0	0	0
TCONS_00026073	0.314442	2.41766	0	0.299263	0	0	0	0	0	0	0	0	0	0	0	0	0	0	0	0	0	0	0	0.103398	0	0	0	0	0	0	0	0	0	0	0.0545986	0	0	0	0	0	0	0	0	0	0	0.069185	0	0	0
TCONS_00026075	0	0	0	0	0	0	0	0	0	0	0	0	0	0	0	0	0	0	1.64146	1.12102	1.38729	0.707503	1.28121	1.60185	1.7605	1.15474	2.23225	0.220115	0	0.646478	0	0	0	0	0	0.153514	0.115538	0	0.214886	0	0.273735	0	0	0	0.776749	0.612469	0.740837	0.263548	0.218329
TCONS_00026077	0	0	0	0	0	0	1.97452	0.966846	0	0	0	0	0	0	0.117344	0	0.0676106	0	0	0	0	0	0	0	0	0	0	0	0	0	0	0	0	0	0	0	0.107765	0.361029	0.200658	0.220238	0	0.115891	1.22688	0	0	0	0	0	0
TCONS_00026079	0.0429061	1.02381	0	0	0	0	0	0.0531949	0	0	0	0	0	0	0	0	0	0	0	0	0	0	0	0	0	0	0	0	0	0	0	0	0	0	0	0	0	0	0	0	0	0	0	0	0	0	0	0	0
TCONS_00026081	0.937477	2.27839	0	0.18588	0	0	0	0	0	0	0.0513586	0	0	0	0	0.0833069	0.0406387	0	0	0	0	0	0	0	0	0	0	0	0	0	0	0	0	0	0	0	0	0	0	0	0	0	0	0	0	0	0	0	0
TCONS_00026082	0	0	0.332112	0	0.638745	0.782805	1.4044	1.12976	0.433854	1.22804	0.052092	0.0460188	0.0706351	0.125206	0.250386	0.380234	0.0618285	0	0.0467188	0	0	0	0	0	0	0	0	0	0	0	0	0	0	0	0	0	0	0	0	0	0	0	0	0	0	0.0435861	0.0527081	0.112509	0
TCONS_00026083	0.00784594	0	0.078923	0	0.622733	0.531501	1.70844	1.24511	0.515505	1.08858	0.0515797	0.0637927	0.0373016	0.188441	0.0708353	0.317929	0.0326509	0	0.0370075	0.0180554	0	0	0	0	0	0	0	0	0	0	0	0.018551	0.110283	0	0	0.0173073	0	0.0145292	0	0	0	0	0	0	0.0437861	0.069052	0.0626276	0.118829	0
TCONS_00026084	0.167944	4.59182	0	0.449541	0	0	0	0	0	0	0	0.0243839	0	0	0	0	0	0	0	0	0	0	0	0	0	0	0	0	0	0	0	0	0	0	0	0	0	0	0	0	0	0	0	0	0	0	0	0	0
TCONS_00026086	0.125023	0.165736	0.698679	0.793255	0.516829	0.35289	0.738627	0.723352	0.651942	0	0.109588	0.338842	0.148598	0.0526801	0.1505	0.533278	0.173429	0.0634583	0.393138	0.191807	0.103848	0	0	0	0	0	0	0	0	0	0.257963	0.0985354	0	0	0.217086	0.367718	0.414644	0.0771732	0	0	0	0.148636	0.196692	0	0.465148	0.0916941	0.110884	0.157794	0.261492
TCONS_00026091	0.334772	0.420431	0.59079	0.377303	0.480723	0.497329	0.133836	0.174758	0.551269	0.572144	0.301164	0.675363	0.251304	0.556816	0.286334	0.15031	0.128317	0.321955	0.166215	0.121641	0	0.0895656	0	0.115877	0	0	0	0.11146	0	0.163675	0.327192	0.0416598	0.247663	0	0.0917819	0.194334	0.175307	0.0978842	0.272018	0.358273	0.0693065	0.439894	0.249478	0.309376	0.147495	0	0.0937616	0	0
TCONS_00026092	0	0.547117	0	0.10911	0	0.129437	0	0	0	0	0	0	0	0	0	0	0	0.0698279	0	0	0	0	0	0	0	0	0	0	0	0	0	0	0	0	0	0	0	0	0	0	0	0	0	0	0	0	0	0	0
TCONS_00026094	10.5658	5.74264	0.708547	0.0628483	0	0	0.0668802	0	4.38011	5.22436	1.11136	0.0920429	0.408138	0.868142	0.143086	0.338006	4.39695	1.04576	8.78364	2.49223	0.263286	1.07418	0	0.347434	0.0742467	0	0.169456	0.501288	14.5595	12.514	0	0.0624544	0	0.74122	5.22861	3.2047	1.27026	1.12503	0.244678	0.268552	0.935108	0.141315	1.37136	0.309201	14.6675	7.43913	0.983941	0.350049	0.0828704
TCONS_00026095	1.48708	0.622529	0	0.186223	0	0	0	0	0	0	0	0	0	0	0	0	0	0	0	0	0	0	0	0	0	0	0	0	0	0	0	0	0	0	0	0	0	0	0	0	0	0	0	0	0	0	0	0	0
TCONS_00026099	0	2.18706	0	0	0	0	0	0	0	0	0	0	0	0	0	0	0	0	0	0	0	0	0	0	0	0	0	0	0	0	0	0	0	0	0	0	0	0	0	0	0	0	0	0	0	0	0	0	0
TCONS_00026100	0	0.324617	0.615805	0.873952	0	0	0	0	0	0.180718	0.0804912	0	0	0.0773857	0	0	0.318452	0.0932185	0	0	0	0	0	0	0	0	0	0	0	0	0	0	0	0	0	0	0	0	0	0	0	0.109171	0	0.53746	0	0	0	0	0
TCONS_00026102	0	0	0.283154	0	0	0	0	0	0.264213	0.498578	0	0	0	0	0	0	2.10857	0.257178	1.79243	1.36034	0.841728	1.14472	1.8138	3.05457	1.18684	0.700621	1.89613	2.93815	0	0	0	0	0	0	0.146631	0	0.280072	0.31276	1.04298	0.858566	0	0.60238	1.59427	0.24713	1.64947	1.85805	0.674073	1.59873	0.794813
TCONS_00026105	0.98903	0.858997	0	0.0811454	0	0	0	0	0	0	0	0	0	0	0	0	0	0	0	0	0	0	0	0	0	0	0	0	0	0	0	0	0	0	0	0	0	0	0	0	0	0	0	0	0	0	0.0907426	0	0
TCONS_00026106	0.0182775	0	0.0612849	0	0.136002	0.10318	0.185111	0.135962	2.7449	1.78052	0.0240315	0.0212297	0.0868958	0.0462086	0.0330028	0	0.0570463	0.139157	0	0.042061	0	0.03097	0.112164	0.120204	0.10275	0.0505466	0.117255	0.0578111	0.539703	0.679144	0.226273	0.129646	1.28455	0.854812	0.158682	0.161273	0.212162	0.304617	0.620784	0.37165	0.50326	0.651885	0.603852	0.320928	0	0.0402149	0.0486313	0.0346023	0.229369
TCONS_00026108	0	0.568079	0	0	0	0.172795	0	0	0	0.90359	0.0804912	0.071107	0.0727623	0	0	0	0.191071	0	0	0	0	0	0	0	0	0	0	0	0	0	0	0	0	0	0	0	0	0	0	0	0	0	0	0	0	0	0	0	0
TCONS_00026111	0	0.325683	15.6516	10.5219	17.6715	13.1756	9.33075	19.494	29.2093	10.1535	0	0	0.876017	0	2.66167	4.1917	0.766796	2.24459	0.579407	8.48053	0.612202	0.832575	0	2.4236	1.38113	0.67943	0.788049	0	0	2.28221	79.0785	2.32354	8.63325	6.89405	3.8393	7.58719	1.2222	2.27476	0	0.832599	0	2.1906	2.31908	1.43793	10.9686	1.08111	0.653685	0.465112	4.62464
TCONS_00026113	0.969726	1.46282	2.80304	1.35255	1.90759	2.83153	2.11664	2.48745	0.83697	2.17166	0.395692	1.28172	0.635907	0.422695	0.301895	0.570523	0.0347889	0.967437	0.47317	0.692559	0	0.623259	1.02602	0.329871	0.845921	1.10971	1.60889	7.82669	0.658261	0.310625	0.206984	0.316252	0.47002	1.87667	0.870929	0.368812	1.05356	0.743068	3.71694	1.81317	1.70991	2.32563	4.26119	2.15285	0.466533	0.294295	1.69046	0	0.524541
TCONS_00026116	0	0	0.136418	0	0	0	0	0	0	0	0	0	0	0	0	0	0	0	0	0	0	0	0	0	0	0	0	0.128685	0	0.377936	0	0	0	0	0	0	0.134932	0	0.879352	1.51667	2.24047	0.290213	0.192021	0	0	0	0	0	0
TCONS_00026117	9.24154	7.44931	3.06466	3.06068	4.11419	5.06414	3.94272	1.84665	0.211826	0.699515	5.34105	2.67374	6.63877	3.63728	6.66259	5.99227	22.8921	11.4949	17.4041	11.7631	10.9661	5.50652	1.45417	3.0055	2.66426	1.87235	7.27514	6.31726	5.66432	4.71692	2.30494	0.320157	0	0.633281	9.28708	11.9477	4.15401	6.83288	1.56785	1.60611	1.73103	0.905519	0.798855	0.693458	23.9925	15.4178	7.83611	10.7026	3.29232
TCONS_00026118	0.207174	2.95236	0	0.0821553	0	0	0	0	0	0	0	0	0	0	0	0	0	0	0	0	0	0	0	0	0	0	0	0	0	0	0	0	0	0	0	0	0	0	0	0	0.271639	0.0923632	0	0	0	0	0	0	0
TCONS_00026120	0	0.256217	2.9163	1.83948	1.43817	4.36435	1.95748	2.63588	7.25657	2.28223	0.127062	0	0.229723	0.12216	0.174497	2.06103	0.904866	0.735766	1.13956	3.11346	0	0.163748	1.48261	0.317778	0	1.06903	0	0.305666	3.80477	2.69314	32.3022	0	4.75429	16.2708	0.839	1.06587	2.08329	0.53687	1.19356	0.655011	0.380128	0.172336	0	0	2.42692	0	0	0	0.606373
TCONS_00026121	0	0	2.7997	0.941055	0	0.124042	0	0	0	0	0	0	0	0	0	0	0	0	0	0	0	0	0	0	0	0	0	0	0	0	0	0	0	0	0	0	0	0	0	0	0	0	0	0	0	0	0	0	0
TCONS_00026123	0.0471091	0	2.05346	1.00879	0.116845	0.0664849	0	0	0	0	0.123879	0.109437	0.13998	0.1191	0.0850628	0.150705	0.0490111	0.0358668	0	0	0	0	0	0	0	0	0	0	0.463683	0.218807	0	0.0556924	0	0	0.0408992	0.155876	0	0.0872369	0	0.0798255	0	0	0	0	0	0	0	0.0445927	0
TCONS_00026124	0	0.0455504	0	0	0	0	0	0	1.93511	0.507169	0	0	0	0	0	0	0	0	0	0	0	0	0	0	0	0	0	0	0	0	0	0	0	0	0	0	0	0	0	0	0	0	0	0	0	0	0	0	0
TCONS_00026125	0	0	0	0	0	0	0	0	0.691593	2.17509	0	0	0	0	0	0	0	0	0	0	0	0	0	0	0	0	0	0	0	0	0	0	0	0	0	0	0	0	0	0	0	0	0	0	0	0	0	0	0
TCONS_00026126	0	0	0	1.56072	0.813485	0	4.98254	0.813251	10.2615	8.71371	0	0	0.389821	0.414591	0.592213	0.699479	0.341219	0.499414	0	4.52853	0	0	0	0	0	0	0	0	3.2282	3.04669	79.1761	1.55094	4.61008	3.0678	0	0	1.63162	0	0	4.446	0	0	0	0	3.6607	0	0	0.620915	0
TCONS_00026130	0.282446	0.374423	0	0.336014	0	1.19585	0	0	0	0	2.0425	0.492102	0.167853	0	0.255	0.301188	0	0.430084	0	0	0	0.239293	0	0	0	0	0	0	0	0	1.74832	0	0	0	0.490429	0.311523	0	0.261518	0	0	0	0	0	0	0	0	0	0	0
TCONS_00026135	0.805954	0.534697	0.337809	1.67792	1.49926	0.853096	0.76524	0.749583	0.945843	2.37956	0.662299	1.17087	0.598704	0.764096	0.728281	0.859437	0.733683	1.07436	0.237889	0.695634	0.251042	0.341954	0.30912	0	0	0	0	0	0.991601	0.935871	1.87087	1.191	1.41608	0	0.699761	0.889	0.668242	0	0.622136	1.36567	0	0.179657	0.950969	0.589645	1.12448	0.664986	0.268128	0	0.316346
TCONS_00026139	1.82604	2.21777	1.8753	2.95594	1.90835	2.6603	1.1184	1.51338	3.2879	3.23386	1.49357	3.27839	2.78589	3.50858	1.02127	2.45885	1.91161	2.71867	1.7634	2.8099	1.4345	2.7086	1.77088	2.19473	1.8522	2.37797	2.46887	3.62831	2.10337	2.88248	2.57413	3.42749	2.50482	4.8214	1.94012	3.36448	2.05591	2.31134	1.32569	2.30878	1.84839	2.76743	1.28991	1.94754	1.46657	2.61315	1.28758	1.79642	2.16164
TCONS_00026140	6.90882	9.28509	9.0365	8.96957	7.7699	10.679	5.96391	6.74418	9.59325	7.67909	11.6125	10.5042	15.0425	12.1998	9.8338	9.41328	10.8262	6.6398	5.35188	9.74924	10.4077	10.7888	12.235	6.15617	4.74801	8.29699	11.3069	9.04273	22.845	21.6011	11.9872	9.4509	10.463	18.0165	8.66296	8.87509	5.5694	8.14398	7.3226	4.3437	7.77466	6.12716	2.31211	5.07565	6.15346	6.79677	8.50486	7.74919	7.86152
TCONS_00026142	0	0	0	0	0	0	0	0	0	0	0	0	0.00264385	0	0.051319	0	0.00317085	0	0.000630502	0	0.34982	0.000982141	0.000973427	0	0.904962	0.421871	0	0	0	0	0	0	0	0	0	1.03226	0	0	0	0	0	0	0	0	0	0	0	0	0.248784
TCONS_00026143	1.41501	0.815946	2.13836	0.244726	0	2.8233	1.14595	2.62746	0.00160516	0	3.31906	1.13851	0.680058	1.37775	2.42491	0	1.81287	0.0391633	2.20099	5.77536	1.32969	0.222775	3.01051	2.47365	0.714353	0.93075	0	2.51322	0	0	0	2.40527	16.7912	14.6418	0	4.0794	0.000677088	0.590526	0.00557741	0	7.79511	4.22178	0.00470349	11.4057	1.35839	3.31133	2.77224	0.00272078	1.78183
TCONS_00026144	0.000433735	0.00185439	0.00828749	0	0	0	1.65812	0	0	0	0	0	0.476174	0.0015544	0.0132401	0.000298513	0.0262093	0	0	0	0	0	0	0	0.00157092	0	4.01811	1.48947	0	0	0.00186556	0.625019	0	0	0.00291503	0	0	0	0	0.000223152	0	0	0	0	0.0628795	0.000669871	0.00592156	0	0
TCONS_00026145	1.54132	1.39553	1.38031	3.02223	0.323835	0.199899	0	0.341334	1.28878	5.43687	1.77841	2.63275	0.33142	0	0.482337	2.60259	0.679527	2.08684	0.961946	0	1.49183	0.542898	0.000189364	3.97829	0	2.6248	0.000279253	0	0	0	1.39573	6.10113	11.4866	23.5564	2.01856	0	3.48647	3.64003	2.55314	2.56876	0.0088406	4.939	8.83342	8.2677	1.44628	0	0	0.0303771	2.60715
TCONS_00026146	2.74052	2.12753	2.63402	5.27395	3.25084	3.92589	3.05428	0.650929	7.41482	8.73374	0.0120724	1.53677	0.000667123	1.15289	0	0.0584712	0	3.72673	1.848	1.37289	0.000354723	0	0.000952424	0.0631445	0	0.000152479	0.461679	0.052196	0.183326	0.939817	8.82005	7.25329	16.2796	3.41531	0.0510725	1.63923	5.25864	7.72964	5.30658	2.51639	2.64725	5.77037	5.81986	0.927746	3.161	1.38205	0.00138363	0.475412	0
TCONS_00026147	1.92646	2.84503	2.69343	1.97736	3.25307	6.24043	0.949413	2.86208	3.14908	0	1.83906	3.90483	2.44081	4.19763	3.12662	4.33137	3.63128	1.15969	3.58839	6.48697	2.98839	3.1295	3.9733	1.40901	1.18675	2.1855	1.15119	1.95314	2.17976	3.3974	4.76439	1.15412	6.44934	5.44744	1.93383	4.33415	1.25079	3.00487	1.73365	4.94643	10.1128	8.96743	6.75994	9.94732	4.9358	5.9131	4.07308	5.78222	3.96891
TCONS_00026148	1.81057	1.56701	1.80649	1.95035	2.42164	0.000405809	0.0479155	2.36108	3.55496	1.85638	0.0165968	2.70409	3.05648	1.92484	3.19703	4.1647	1.3658	0.997229	0.54235	0.550636	0	1.97553	9.03e-05	0	1.74126	0	0.842035	0.891308	0	0	0.940209	0.00037093	0.00265355	19.9856	4.37107	0.00792343	1.16266	0.000364581	2.40345	3.74999	1.52308	2.56318	9.42497	8.46002	1.02713	0.682807	1.38878	3.40932	1.81613
TCONS_00026149	0.68586	0.771153	0	0.0326296	0.6589	0.0013253	1.12354	1.47109	0.278139	0	1.4576	0.894089	2.14863	1.1278	1.56942	0.634696	0.551117	0.435296	0.836811	0.728461	0.775554	0	0	0.414203	0.815579	0	0.578676	0	0.529323	2.14869	0.161576	0	0.520769	0.857042	1.66331	0.969123	0.734768	0.410572	0.422732	1.23773	0.573042	0.300457	0	0.268139	1.75685	0.604798	0	0.57807	0
TCONS_00026313	0	0	8.61862	5.88618	0	0.258622	0.260326	0.45439	0	0.54096	0	0	0	0	0	0.195411	0	0	0	0	0	0	0	0	0	0	0	0	0	0	0	0	0	0	0	0	0	0	0	0	0	0	0	0	0	0	0	0	0
TCONS_00026439	0	0	0	0	0	0	0	0	0.71174	0.313789	0	0	0	0	0	0	0	0	0	0	0	0	0	0	0	0	0	0	0	0.493715	0	0	0	0	0	0	0	0	0.423767	0.720472	0.677104	2.27471	0.207409	0	0	0	0	0	0
TCONS_00026471	3.71822	2.30327	6.70527	1.29111	10.1917	2.21503	11.0311	2.09357	4.36243	1.41175	3.17467	0.48666	1.89122	1.06216	6.24398	3.07964	6.48536	2.01586	12.3501	1.39479	5.09018	0.855382	0.0484736	0.678638	2.52669	0.564552	5.87808	0.697087	5.55013	1.95825	13.9419	2.34692	21.7117	2.43484	8.52268	0.984583	14.328	0.828326	9.34067	1.71367	5.28934	1.65759	8.03862	2.26383	19.603	2.11316	12.5861	3.09711	2.0676
TCONS_00026500	0.0615782	0	0	0.233514	0	0.228509	0.221993	0.201009	0.00171755	0	0.126434	0.0432886	0.0556686	0.0490666	0	0.0791237	0.0895686	0	0	0.165655	0	0.0592638	0.130778	0	0.481447	0	0.268963	0.215897	0	0	0.573699	0.0953868	0.320255	0	0	0.0832759	0.0798303	0	0	0	0	0.2428	0	0.16497	0.120992	0.0754788	0	0.136797	0.506275
TCONS_00026576	0.287032	0.13495	0.539217	0.130026	1.02237	1.35027	3.80045	2.80558	0.387494	0.516325	0.20862	0.161152	0.0602433	0.243897	0.15823	0.250499	1.38461	1.03188	4.52463	2.77889	2.9647	2.86929	1.39005	2.70533	0.725594	1.21461	1.3218	0.763539	0	0	0	0.0730115	0.189146	0	4.70019	4.2771	4.1735	5.11353	3.24602	3.1627	3.47353	3.32311	2.7624	3.81294	3.90977	3.53463	3.08559	3.59026	3.37405
TCONS_00026795	0.811694	0.830146	1.03602	1.27999	2.91508	1.788	1.18807	1.44927	3.35562	3.15386	0.624567	0.360197	0.465007	0.742447	1.27391	1.51257	0.530192	0.772492	1.12918	1.40152	0.104965	0.160812	0	0	0.119862	0	0	0.0974518	1.45075	0.820979	3.36111	0.451663	0.900368	1.81682	1.68481	0.551512	1.86648	0.849355	1.06806	0.445789	1.01625	0.87888	1.37008	0.931291	1.4544	0.500381	0.959108	0.371163	0.13889
TCONS_00026817	6.74803	1.46617	3.62609	0.786675	7.61529	3.34055	6.79112	0	2.87894	0.678591	6.56524	1.63946	5.85645	1.73132	4.1898	0	5.59085	0	12.6009	4.0658	7.21916	4.833	8.66284	3.48201	13.3264	4.83777	14.6999	4.78552	57.4448	47.9725	17.9704	11.1289	20.1145	3.31577	7.64197	0.658913	9.91878	6.48874	11.3485	4.43607	8.2735	3.4584	6.17304	2.51307	16.7907	9.50813	8.30285	5.94888	4.82919
TCONS_00026828	3.0707	2.3861	2.40416	2.90686	3.44551	3.6632	5.30263	3.17347	3.45964	1.38946	4.3421	2.95445	4.04356	3.23765	3.71861	2.76542	5.96306	3.25027	5.9623	2.83145	4.32221	4.21533	8.1135	3.61956	9.12604	6.03264	7.18471	4.06388	8.29726	10.8287	6.48426	3.69285	6.21593	4.79296	4.8916	3.76369	7.31494	4.61034	5.15075	2.78908	4.86966	4.33534	5.85779	4.81683	6.34904	5.34737	4.77114	4.34771	5.73672
TCONS_00026903	0.450727	0	0.246746	0.0945139	0	0.479854	0.128075	0	0.740059	2.411	0.367483	0.957842	0.367384	1.074	0.832119	1.90599	0	0.348402	8.55975	11.2471	14.023	8.02316	5.51427	6.21426	6.49255	3.79864	0.246068	0.623647	0	0	0	0.185409	1.21176	0	1.49578	0.881234	4.67998	2.68961	3.07652	0.994141	0.297048	0	0.819935	0	8.99325	13.7308	28.9616	25.6215	13.3888
TCONS_00026905	0.0578567	0.0841607	0	0	0	0	0	0.314933	1.26839	2.43629	0	0	0	0	0	0	0	0	0	0	0	0	0	0	0	0	0	0	0	0	0	0	0	0	0	0	0	0	0	0.215151	0	0	0	0	0	0	0	0	0
TCONS_00026973	0	0	0	0	0.0706647	0	0.362312	0	0.0882366	0.740302	0	0	0	0	0	0.0594266	0	0	0.0719133	0.448859	0.0746355	0.283286	0.182907	0.458132	0.0850247	0.231178	0.479718	0.528805	0.313352	0.258842	0.18626	0.0658826	0	0.260635	0	0	0	0	0.5458	0.472156	1.65264	1.44102	0.558392	0.0815435	0.648106	0.919626	6.55644	0.580271	1.89543
TCONS_00027049	32.7886	7.99732	77.1126	15.6894	33.3331	33.0041	67.0188	26.0666	13.8146	15.8653	9.80505	5.43513	8.94717	7.93485	17.7821	12.9418	43.9913	27.8011	55.8677	14.496	78.5301	33.0169	1.50141	49.3163	1.71688	0.938594	2.48118	5.94933	3.49904	2.29367	0	0	0	0	60.3519	57.413	13.2021	19.6398	1.2473	5.28125	1.50928	5.55834	6.33272	4.76415	56.1889	42.8287	104.727	104.323	12.1522
TCONS_00027170	0.749262	0.0001784	0	0	0.000116504	0.000169707	2.26382	0.000165073	5.46316	1.99754	0.426276	0.631949	0.618658	1.28122	1.79479	2.23391	0.000404287	1.16648	1.72791	2.0532	1.39966	2.20344	4.27106	0.000210654	5.46041	5.10852	1.28462	1.05431	0	0.000174772	0.532564	0	0.000130805	0	0.954249	1.23782	1.66355	0.000173438	0.81765	0.000177012	1.75139	0.813073	0.000229581	0.701669	0.000104645	2.50847	2.98055	3.88126	3.00694
TCONS_00027171	0.659564	0.871571	2.35165	1.41274	0.00186436	1.73414	2.94379	2.32429	0	5.10718	1.17581	0.565349	1.21304	0.956248	0	0.85384	5.3992	1.80965	1.97605	4.394	4.48858	6.82727	12.167	9.72495	11.3	13.6372	9.07265	7.77069	0.397273	0	0	0.0200677	0	0	1.2861	0.747228	1.72005	1.24813	0.950853	2.30933	0.539829	0.000154637	0.452519	0.594439	2.01028	4.4314	6.31559	5.30648	9.09084
TCONS_00027172	0.223094	1.09147	0.749145	0.00104946	1.9053	0.42225	0	0.508129	3.19643	1.20846	0.328285	6.77e-05	0.0350367	0.000331689	0.00612482	0.000296829	0.586812	0.510668	0.00102434	1.12107	0.439599	0.000148622	0	2.17923	0.000169721	0	0.612836	0	1.55e-05	1.45031	0.153201	1.46e-05	0.080002	0	7.63e-05	7.92e-05	0.000218855	1.28374	0	0.500344	0.289557	0.92792	0.502167	0.000220451	3.44031	0.00470456	2.16598	0.0169428	0
TCONS_00027173	0.167122	0.512428	0.70543	0.567072	0.953964	0.364018	0.922638	0.91897	1.36891	0.548237	0.306862	0.426495	0.369007	0.341601	0.897584	0.602121	0.67693	0.467593	1.47503	0.925961	0.383896	0.398896	0.0562791	0.158747	0.106655	0.0853755	0	0.047708	0	0	0	0.0696358	0.125099	0	0.207796	0.372195	0.418215	0.29838	0.415608	0.160867	0	0.315806	0.0833123	0.0457189	1.21729	0.985629	0.798197	0.486475	0.491159
TCONS_00027178	1.34479	0.554453	1.18697	0.532387	1.09306	0	0.902281	1.30946	0.61816	0.000218989	1.7253	0.689541	0	1.7392	0	0.853417	1.67004	0.415977	1.19528	2.10572	0	1.17257	0	0	0	0	0	0	0	0	1.41487	1.16962	0	0	0	0.49715	0.681453	0.393776	0	0	1.45023	0	0	1.13735	1.38899	1.38835	2.08924	1.46331	0
TCONS_00027179	0.508641	0.485057	1.0593	0.667895	0.83	0.863739	0.825455	0.827897	0.785401	0	1.0257	0.733413	0.860618	0.997362	1.19756	1.02919	0.56418	0.523445	2.29168	3.14382	0.688752	0.307692	0	0.376511	0.213974	0	0	0.533323	0	0.485605	0.339413	0.153421	0	0.371698	0.479836	0.355725	0.54296	0.892587	0.165041	1.05213	0.894568	1.48776	1.08812	0.43709	1.16592	1.78227	1.47708	1.83364	0.867407
TCONS_00027180	1.96616	0.431205	1.62883	0	0.000266122	0.812292	3.49849	0.0107833	0.00024245	3.36622	0.000357924	0.592134	3.4011	0.0108163	1.95318	1.35924	0.997401	0.828545	5.52786	1.25157	13.535	14.291	26.3382	22.6521	27.4524	23.0025	28.0054	21.4637	11.5867	4.33502	2.75391	0.644023	2.14903	0	0.82948	2.30451	1.27848	1.34614	1.65642	1.17324	1.58581	0.966019	8.12991	2.23976	3.90852	0.962301	11.2208	7.94396	30.0891
TCONS_00027200	4.57458	4.45834	8.40965	7.04601	7.30916	5.97984	4.58934	3.91347	17.1944	16.2906	5.89507	5.41441	6.52871	5.01266	5.69257	4.14877	6.0573	5.20167	8.17097	9.41902	8.01717	7.21637	11.8415	8.56674	15.3538	13.7616	16.9772	17.6823	8.18849	11.0969	11.5523	10.9211	18.6283	16.1239	2.63824	2.46818	2.00759	2.64379	3.0394	3.11187	9.05355	6.74045	5.95215	3.7325	10.9319	9.85666	28.1269	16.7309	24.4254
TCONS_00027268	0.754455	0.496873	0	0.70078	0	0	0	0	0	0	0	0	0	0	0.168491	0	0.511159	0	0	0	0.0075429	0.00659842	4.92627	4.29904	11.3891	11.523	9.08981	0.676489	0	0	0	0	0.744563	0.376172	1.19927	0	2.14209	0	0.000744821	0	2.84268	0	0.00517447	0	1.23007	0	0.382089	1.30005	1.36917
TCONS_00027269	3.31936	0.331609	0	0.000357225	0	0.727009	0	0.421483	1.78783	0.623086	0	0	0	0.69758	4.30723	0	0.000306085	0	0	0.507118	1.04631	2.37067	0	0	5.49459	0.00127064	3.08545	7.25916	0	0	0	0	0	0.00801885	0.00161999	0	0.000952332	1.33048	0	0	0.0891279	0	0.555742	0	0	0	1.87427	0.000290246	0.0756886
TCONS_00027270	1.92097	0.699825	0.000284912	0.0192994	0.779449	0.17243	0.38751	0.790808	0.6359	1.11405	4.08554	0.0143125	0.00838058	3.42706	2.85577	0.013961	0.0292714	0.0104891	0.00702486	2.98018	0.580886	1.22593	0	0	0	0	0.566697	0.31785	0.00667109	6.55269	0.00824623	3.29705	0.00797579	0	0.104451	0.170234	0.0222953	0.024865	0.00219398	0	0	0	0	0	0.0065589	1.32303	0.394272	0.0111321	0.0767523
TCONS_00027271	0.228544	0	0	0	0	0	1.38732	0	1.1259	0.506605	0	0	0	0	0	0	0	0	0	0.0549531	1.90468	0	0	0	0	0	0.00145173	0.77725	0	0	0	0	0	0	2.12597	0.000862047	0.0176235	0	0	0	0	0	0	0	0	0	0.72988	0	0
TCONS_00027272	0.196842	0	0	0	0	0	0.0183839	0	0.0291797	0	0	0	0	0	0	0	0.504223	0	0	0	0.690882	0	0.00314813	0	0	0	1.78331	0.0505217	0	0	0.103123	0	0	0	0	0	0	0	0.000537117	0	1.02998	0.000453313	0	0	0	0	1.76655	0	0.41985
TCONS_00027273	0.0535687	1.12213	0	0	0	0	0	0	0	0	0	1.02856	0	0	0	2.0436	1.36226	0	5.01384	0	0	1.49947	0.000701278	0.656068	10.1103	7.87054	5.16255	6.2038	0	0	0	0	0	0	0	0	0.378946	0.000487029	0	0	0.255418	0	0	0	3.79551	4.01846	1.9527	0.0629781	0
TCONS_00027274	0.731285	0.830654	0.80366	1.13109	0.432147	0.00188733	0.318464	0.000163713	0.00284472	0.00978694	0.0119728	2.31164	4.23633	0.00388608	1.13493	3.98555	1.48761	0.803624	4.40169	0	1.82509	0.10089	0.834714	0	0	0	0.231603	0.123628	6.08365	0.00696272	5.1227	0.00963167	1.54079	0	0.98948	0.0125319	0.900534	0	1.44304	0	0	0	0	0	6.60622	1.76225	0.135014	0.723375	0.30814
TCONS_00027275	3.35928	0.572127	1.50693	1.7255	1.60263	2.12263	2.06373	0.372935	3.06984	1.96432	3.47449	1.16029	6.11529	2.71236	3.25322	0.714771	0	0.735551	0.000391224	2.37112	2.67265	0.000411359	4.80534	1.58516	1.23156	0.000995968	0.701357	0	4.80882	3.75289	4.58042	2.41413	1.49806	1.11521	0	1.40259	1.02313	2.12928	0	0	0	0.464979	1.35097	0	0.384377	0.00415026	0	1.19881	3.25411
TCONS_00027276	0	0	5.19299	0.0222349	0	0	0	0	0	3.49899	0.99987	0	0.672	0.165617	0.663439	0	0	0	0	0	0	0	2.74461	1.0271	0	0	2.04278	0	0	0	0.287676	0	0	0	0.610086	0.918059	0	0	1.19751	0.731507	0	2.03246	0	0	0	1.12599	0	0	8.38656
TCONS_00027350	0	0.540097	0	0	3.33113	0	0	0	10.463	6.51299	0	0	0	0	0	0	2.13644	0.620428	0	0	1.22862	4.19e-05	0	6.69912	4.45e-05	1.12419	7.35289	0.000125885	0	0	0	0	0	0	2.48e-05	0	7.88e-05	0	5.76095	0	13.7599	19.2032	18.4274	3.1323	1.32936	0.896542	0	0.771335	0
TCONS_00027382	0	0	0	0	0	0	0	0	0	0	0	0	0	0	0	0	0	0	0	0	0.488132	3.0164	3.70804	1.48094	1.02989	2.11633	2.84393	0.524254	0	0	0	0	0.0290736	0.237004	0	0.0016109	0.000927221	0.697561	0.00124949	0.430402	0	0	0	0.941062	0	0.023032	0.931674	1.07699	2.98469
TCONS_00027383	12.0652	7.8059	14.2216	12.9742	8.8543	4.23349	2.49104	2.11229	3.75223	1.70237	7.70398	9.79333	6.3751	6.47884	11.3077	8.90965	3.93271	5.11253	7.33133	8.05163	2.73621	2.18615	0.359262	0.567013	0.654676	0.541478	2.20514	1.38678	0	0	2.1279	4.26616	5.73453	4.37326	5.63087	4.84181	3.62672	3.49927	3.55493	2.05295	0.499162	5.27741	2.1212	4.97641	7.58643	7.70122	7.24476	4.25758	4.12358
TCONS_00027388	0	0	0	0.473892	0.508466	0.708555	0	0	0	1.30232	0	0	0	0	0.368236	0.338749	0	0	0.278853	0.481891	0	0	0	0	0	0	0	0	0	0.00102889	0	0	0	0	0	0	0.169637	0	0	0	0	0	0	0	0	0	0	0	0
TCONS_00027427	0.0125757	0.548843	0	0	0.439804	0.417925	0	0	0	0	1.23232	0.626794	0.790369	0	0	0.652025	0.147728	0	0	0.362972	0	0	0	0	0	0	0.224108	0	0.888139	0	0.716311	0.360393	0	0	0	0.34068	0.268846	0.284164	0	0	0.6202	0	0	0	0	0	0	0	0
TCONS_00027428	1.06688	0.229335	0.691927	0.000677138	0	0	0.613861	0	0	0	0	0.000620063	0.00221955	0.0730054	0	0	0.189472	0	0	0	0	0	0	5.11e-05	0	0.751179	0	0	1.85651	0	0	0	0	0	1.39835	0.000194395	0.27755	0	0.734224	0.612944	0	0.000241413	0.790587	0.127013	0	0.000151026	0.000761703	0	0.39729
TCONS_00027429	0.388131	0	0.0309929	0	0.198839	0	0	0	0.169255	0	0	0	0	0	0	0	0	0	0.150674	0	0	0	0	0	0.127257	0	0	0	0	0.114403	0	0	0.555199	0	0.209883	0	0.164496	0	0	0	0	0.100129	0	0	0	0	0	0	0.450866
TCONS_00027430	0.959751	0.643977	0	1.64217	0	0.0204715	0.648815	0.374673	0.435776	0	1.44355	1.87729	2.76278	2.01746	1.48457	0.941743	1.15341	1.02178	0.781769	0	0.861114	1.10237	0.901052	0.919498	0.67856	0.538604	0.0441546	0.840522	0.128257	2.89553	0	1.56808	0.000125833	0	1.62288	2.38832	1.06788	1.05068	1.82057	0.982563	0.85152	1.62571	0.759396	0.956355	3.34201	2.25523	1.61124	0.00217513	0.632408
TCONS_00027431	0	0	0	0	0	0	0	0	0	0	0	0	0	0	0	0	0	0	0	0	0	0	0	0	0	0	0	0	0	0	0	0	0	0	0	0	0	0	0	0	0	0	0	0	0	0	0	0	0
TCONS_00027432	0.175402	0.277515	0	0	0	0.541793	0	0	1.04708	0	0.326093	0.482656	0	0	0.225293	0.210642	0.0595381	0.620333	0.569977	0	0.537068	0.622842	0.148371	0.995622	0.0457424	0.734562	0.865133	0.0100041	1.30024	0.602222	0	0	0	0	0.104902	0.363861	0	0.35554	0	0.531399	0.126454	0.15316	0	0	0.179762	0.122271	0.126836	0	0
TCONS_00027436	0.252957	0.0313698	0	0	0	0.172916	0	0	1.17434	0	0.195507	0.0243387	0	0.424007	0	0.0124434	0.051471	0.0180136	0.057152	0.123365	0.349161	0.0367805	0.595	0.0123344	0.254741	0.0448756	0.201748	0.00505251	0.0351204	0.040248	0	0	0	0	0.119354	0.0035844	0.181928	0.0271473	0	0.00225893	0.360436	0.00813329	0	0	0	0.000192158	0.0754432	0.195282	0
TCONS_00027437	1.21274	0.678134	0.724107	1.25514	0.616627	0.244221	0.979682	0.751964	0.0866148	0.696761	1.14997	1.5119	1.27254	1.62829	2.4164	0.592346	1.30546	0.72834	3.23883	1.62794	0.627643	0.257774	0.0502607	0.398535	0.100049	0.132027	0	0.214916	0	0.0780065	0.999993	0.306821	0.618948	1.72678	2.0894	1.59411	1.05413	1.15856	1.50954	0.902684	0.0274308	1.10779	0.709922	0.781306	2.72478	2.35648	0.845817	0.828978	0.450616
TCONS_00027438	0.905542	1.15996	3.71229	0.89111	2.61099	2.69509	2.21032	1.49972	1.92938	3.47961	2.48972	0.500383	1.08329	0.377452	0.595203	1.34527	1.0763	1.08065	1.66113	2.63603	1.6195	0.874035	1.05479	0.341026	0.78453	0.436979	1.30775	0.9497	0.366363	1.1653	0.894429	0.0116128	0.786253	0.000187171	0.436937	0.934679	0.913531	1.01572	0.00175975	0.0486679	1.40172	0.696631	1.64284	1.49265	0.000982544	0.0420487	0.790298	2.81641	0.000187569
TCONS_00027511	1.37448	0.878144	0.412507	0.282167	0.841748	0.526266	1.90681	1.65762	3.91714	2.25195	1.52203	1.4123	0.441415	0.710796	0.454899	0.180365	0.228198	0.453185	0.680792	0.999872	0.169003	0.0615094	0	0	0	0.0788225	0.131091	0	2.20193	1.40584	3.52254	4.18828	3.65221	2.24167	2.04778	1.11628	2.077	1.98267	3.47131	1.82299	2.24466	3.14547	1.93398	2.23374	0.769874	0.579367	0.143125	0.289745	0
TCONS_00027543	0.0271825	0	0	0	0	0	0	0	0	0.137079	0	0	0	0.0279483	0	0	0	0.0338321	0	0	0	0	0	0	0	0	0	0	0	1.57209	0	0	0	0	0.0527144	0	0	0.0909263	0	0	0	0	0	0	0	0	0	0	0
TCONS_00027571	0	0	0	0	0	0	0	0	0	0	0	0	0	0	0	0	0	0.000366269	0	0	0	0	0	0	0	1.25245	0	0.00109795	0	0	0	0	0	0	0.214166	0	1.81281	0	0	0	0	0	0.000179185	0	0	0	0	0	0
[truncated: 4,533 more rows]
[truncated: 25 more columns]

## Sheet: DE lncRNAs 5884
The output of cuffdiff for each pairwise comparison.
Sample_1 and Sample_2 are the two samples which are compared.
Value_1 and value_2 are the FPKM value of each isoform in Sample_1 and Sample_2, respectively.
The output of cuffdiff for each pairwise comparison.
[truncated: 3,375 more rows]

## Sheet: DE lncRNAs 1556
The output of cuffdiff for each pairwise comparison.
[truncated: 899 more rows]

[truncated: 1 more sheets: Number of DE genes]
