# Supplementary material for: Global identification and analysis of long non-coding RNAs in diploid strawberry Fragaria vesca during flower and fruit development
Source: BMC Genomics. 2015 Oct 19;16:815. doi: 10.1186/s12864-015-2014-2 (PMC4617481; doi:10.1186/s12864-015-2014-2)
Supplement: Additional file 10: — Differentially expressed lncRNA loci in pairwise comparisons. (XLSX 2178 kb) [file 12864_2015_2014_MOESM10_ESM.xlsx]

## Sheet: Annotation
Note:
Class-code “u”: unknown or intergenic region
Class-code “o”: overlapped with existed gene with a dramatic difference in gene structures
Class-code “x”: overlapped with existed gene but in an opposite direction
Class-code “i”: located in introns
Gene_id	Isoform_id	Gene_short_name	Class_code	Locus	Length	Exon-number
XLOC_000013	TCONS_00000032	gene10044-v1.0-hybrid	x	LG1:109877-123189	408	2
XLOC_000013	TCONS_00000033	gene10044-v1.0-hybrid	x	LG1:109877-123189	525	2
XLOC_000013	TCONS_00000034	gene10044-v1.0-hybrid	x	LG1:109877-123189	482	2
XLOC_000071	TCONS_00000277	gene10221-v1.0-hybrid	x	LG1:828990-831217	1581	2
XLOC_000084	TCONS_00000324	NA	u	LG1:1127214-1127779	403	2
XLOC_000087	TCONS_00000328	NA	u	LG1:1156801-1159491	754	5
XLOC_000087	TCONS_00000329	NA	u	LG1:1156801-1159491	973	5
XLOC_000087	TCONS_00000330	NA	u	LG1:1156801-1159491	501	1
XLOC_000109	TCONS_00000370	gene30885-v1.0-hybrid	x	LG1:1535311-1540487	282	2
XLOC_000121	TCONS_00000401	gene30910-v1.0-hybrid	x	LG1:1649014-1660154	317	2
XLOC_000220	TCONS_00000718	NA	u	LG1:2482378-2483351	490	2
XLOC_000239	TCONS_00000768	gene31132-v1.0-hybrid	x	LG1:2708165-2722344	440	2
XLOC_000242	TCONS_00000771	gene30628-v1.0-hybrid	x	LG1:2756601-2761650	233	2
XLOC_000243	TCONS_00000772	NA	u	LG1:2756601-2761650	1247	3
XLOC_000243	TCONS_00000773	NA	u	LG1:2756601-2761650	1204	2
XLOC_000243	TCONS_00000774	NA	u	LG1:2756601-2761650	940	3
XLOC_000243	TCONS_00000775	NA	u	LG1:2756601-2761650	989	3
XLOC_000243	TCONS_00000776	NA	u	LG1:2756601-2761650	874	3
XLOC_000270	TCONS_00000841	gene30810-v1.0-hybrid	x	LG1:3025540-3027976	405	2
XLOC_000305	TCONS_00000950	NA	u	LG1:3322407-3323708	1245	2
XLOC_000324	TCONS_00001032	NA	u	LG1:3655270-3666222	221	1
XLOC_000339	TCONS_00001071	gene26574-v1.0-hybrid	o	LG1:3873333-3882111	394	2
XLOC_000417	TCONS_00001289	NA	u	LG1:4661310-4663190	674	3
XLOC_000417	TCONS_00001290	NA	u	LG1:4661310-4663190	525	2
XLOC_000417	TCONS_00001291	NA	u	LG1:4661310-4663190	1135	3
XLOC_000420	TCONS_00001296	NA	u	LG1:4693148-4698731	965	2
XLOC_000437	TCONS_00001353	gene02022-v1.0-hybrid	x	LG1:4927410-4931528	496	2
XLOC_000441	TCONS_00001361	gene02033-v1.0-hybrid	x	LG1:4992826-4996980	227	2
XLOC_000443	TCONS_00001363	NA	u	LG1:5021768-5024553	2503	2
XLOC_000443	TCONS_00001364	NA	u	LG1:5021768-5024553	1545	2
XLOC_000443	TCONS_00001365	NA	u	LG1:5021768-5024553	1989	2
XLOC_000443	TCONS_00001366	NA	u	LG1:5021768-5024553	544	2
XLOC_000443	TCONS_00001367	NA	u	LG1:5021768-5024553	1496	2
XLOC_000443	TCONS_00001368	NA	u	LG1:5021768-5024553	1432	2
XLOC_000484	TCONS_00001503	gene02112-v1.0-hybrid	x	LG1:5390247-5395551	821	2
XLOC_000485	TCONS_00001504	gene01918-v1.0-hybrid	x	LG1:5416417-5418722	260	2
XLOC_000486	TCONS_00001505	NA	u	LG1:5457881-5460219	499	2
XLOC_000486	TCONS_00001506	NA	u	LG1:5457881-5460219	1916	2
XLOC_000486	TCONS_00001507	NA	u	LG1:5457881-5460219	2036	1
XLOC_000491	TCONS_00001529	gene12642-v1.0-hybrid	x	LG1:5545582-5551343	630	2
XLOC_000500	TCONS_00001546	gene35181-v1.0-hybrid	x	LG1:5603283-5615617	680	2
XLOC_000582	TCONS_00001804	NA	u	LG1:6405400-6407739	437	2
XLOC_000622	TCONS_00001963	gene12996-v1.0-hybrid	x	LG1:6866157-6870455	303	2
XLOC_000639	TCONS_00002023	gene13028-v1.0-hybrid	i	LG1:7054600-7074463	1244	1
XLOC_000639	TCONS_00002024	gene13028-v1.0-hybrid	x	LG1:7054600-7074463	1737	3
XLOC_000648	TCONS_00002086	NA	u	LG1:7184705-7189512	897	2
XLOC_000648	TCONS_00002087	NA	u	LG1:7184705-7189512	1458	1
XLOC_000648	TCONS_00002088	NA	u	LG1:7184705-7189512	875	2
XLOC_000676	TCONS_00002151	NA	u	LG1:7444256-7445063	723	2
XLOC_000680	TCONS_00002155	gene14529-v1.0-hybrid	x	LG1:7488595-7498406	889	2
XLOC_000708	TCONS_00002266	NA	u	LG1:7884235-7886478	2061	2
XLOC_000708	TCONS_00002267	NA	u	LG1:7884235-7886478	1122	2
XLOC_000724	TCONS_00002295	NA	u	LG1:8021293-8025582	2218	1
XLOC_000736	TCONS_00002346	gene14891-v1.0-hybrid	x	LG1:8157449-8160999	326	1
XLOC_000757	TCONS_00002403	gene14939-v1.0-hybrid	o	LG1:8369064-8378018	379	3
XLOC_000757	TCONS_00002404	gene14939-v1.0-hybrid	o	LG1:8369064-8378018	424	3
XLOC_000757	TCONS_00002405	gene14939-v1.0-hybrid	o	LG1:8369064-8378018	429	3
XLOC_000757	TCONS_00002406	gene14939-v1.0-hybrid	o	LG1:8369064-8378018	437	3
XLOC_000765	TCONS_00002420	NA	u	LG1:8449812-8450479	539	2
XLOC_000799	TCONS_00002504	gene14775-v1.0-hybrid	x	LG1:8763731-8770778	821	2
XLOC_000801	TCONS_00002506	NA	u	LG1:8783007-8788195	1884	2
XLOC_000801	TCONS_00002507	NA	u	LG1:8783007-8788195	1795	2
XLOC_000801	TCONS_00002508	NA	u	LG1:8783007-8788195	2017	2
XLOC_000801	TCONS_00002509	NA	u	LG1:8783007-8788195	1871	2
XLOC_000801	TCONS_00002510	NA	u	LG1:8783007-8788195	1905	2
XLOC_000801	TCONS_00002511	NA	u	LG1:8783007-8788195	1883	2
XLOC_000801	TCONS_00002512	NA	u	LG1:8783007-8788195	2311	2
XLOC_000801	TCONS_00002513	NA	u	LG1:8783007-8788195	2033	2
XLOC_000801	TCONS_00002514	NA	u	LG1:8783007-8788195	1826	2
XLOC_000801	TCONS_00002515	NA	u	LG1:8783007-8788195	1887	2
XLOC_000801	TCONS_00002516	NA	u	LG1:8783007-8788195	1761	2
XLOC_000804	TCONS_00002519	NA	u	LG1:8861825-8863782	385	2
XLOC_000829	TCONS_00002548	NA	u	LG1:9187211-9192001	416	3
XLOC_000829	TCONS_00002549	NA	u	LG1:9187211-9192001	790	4
XLOC_000829	TCONS_00002550	NA	u	LG1:9187211-9192001	889	5
XLOC_000829	TCONS_00002551	NA	u	LG1:9187211-9192001	697	4
XLOC_000847	TCONS_00002661	NA	u	LG1:9580824-9603624	7582	3
XLOC_000847	TCONS_00002662	NA	u	LG1:9580824-9603624	2506	1
XLOC_000847	TCONS_00002663	NA	u	LG1:9580824-9603624	1211	2
XLOC_000847	TCONS_00002664	NA	u	LG1:9580824-9603624	3134	2
XLOC_000847	TCONS_00002665	NA	u	LG1:9580824-9603624	2282	2
XLOC_000847	TCONS_00002666	NA	u	LG1:9580824-9603624	2209	1
XLOC_000864	TCONS_00002734	NA	u	LG1:9903545-9909448	1468	1
XLOC_000864	TCONS_00002735	gene21076-v1.0-hybrid	x	LG1:9903545-9909448	437	2
XLOC_000871	TCONS_00002753	NA	u	LG1:9997461-9998443	896	2
XLOC_000876	TCONS_00002760	NA	u	LG1:10073007-10073609	292	2
XLOC_000877	TCONS_00002761	NA	u	LG1:10074865-10077432	333	3
XLOC_000942	TCONS_00003146	NA	u	LG1:11104081-11108523	1156	2
XLOC_000945	TCONS_00003164	gene24584-v1.0-hybrid	x	LG1:11172632-11176657	2410	2
XLOC_000955	TCONS_00003176	gene25354-v1.0-hybrid	x	LG1:11334424-11337658	1176	2
XLOC_000955	TCONS_00003177	gene25354-v1.0-hybrid	x	LG1:11334424-11337658	781	2
XLOC_000974	TCONS_00003245	NA	u	LG1:11620265-11622890	699	2
XLOC_000974	TCONS_00003246	NA	u	LG1:11620265-11622890	905	2
XLOC_001048	TCONS_00003470	gene17841-v1.0-hybrid	x	LG1:12646780-12649094	1804	2
XLOC_001048	TCONS_00003471	gene17841-v1.0-hybrid	x	LG1:12646780-12649094	1810	2
XLOC_001056	TCONS_00003487	NA	u	LG1:12708911-12713002	2393	2
XLOC_001075	TCONS_00003545	gene17875-v1.0-hybrid	x	LG1:12902069-12911481	2096	1
XLOC_001121	TCONS_00003692	gene31551-v1.0-hybrid	x	LG1:13488683-13496595	436	1
XLOC_001142	TCONS_00003753	NA	u	LG1:13708974-13711920	747	5
XLOC_001152	TCONS_00003772	gene31437-v1.0-hybrid	o	LG1:13827112-13837651	404	2
XLOC_001226	TCONS_00004050	NA	u	LG1:14827445-14829100	1655	1
XLOC_001226	TCONS_00004051	NA	u	LG1:14827445-14829100	1254	2
XLOC_001226	TCONS_00004052	NA	u	LG1:14827445-14829100	1131	2
XLOC_001234	TCONS_00004084	gene05754-v1.0-hybrid	o	LG1:14933521-14941138	459	2
XLOC_001290	TCONS_00004222	gene05591-v1.0-hybrid	x	LG1:15533636-15541196	488	2
XLOC_001297	TCONS_00004240	gene05608-v1.0-hybrid	x	LG1:15644184-15648231	870	2
XLOC_001299	TCONS_00004242	gene05613-v1.0-hybrid	x	LG1:15688990-15692871	304	2
XLOC_001398	TCONS_00004509	gene21143-v1.0-hybrid	o	LG1:17111774-17121790	386	2
XLOC_001425	TCONS_00004577	gene16196-v1.0-hybrid	x	LG1:17444610-17446581	601	2
XLOC_001437	TCONS_00004610	NA	u	LG1:17580268-17581888	582	2
XLOC_001437	TCONS_00004611	NA	u	LG1:17580268-17581888	1419	2
XLOC_001463	TCONS_00004690	NA	u	LG1:17926161-17927447	652	2
XLOC_001509	TCONS_00004811	gene16290-v1.0-hybrid	x	LG1:18473384-18476313	273	1
XLOC_001545	TCONS_00004913	NA	u	LG1:18924988-18925576	353	2
XLOC_001566	TCONS_00004958	NA	u	LG1:19163258-19165703	873	3
XLOC_001566	TCONS_00004959	NA	u	LG1:19163258-19165703	759	2
XLOC_001566	TCONS_00004960	NA	u	LG1:19163258-19165703	863	3
XLOC_001566	TCONS_00004961	NA	u	LG1:19163258-19165703	638	1
XLOC_001568	TCONS_00004964	gene16416-v1.0-hybrid	x	LG1:19193440-19197744	759	4
XLOC_001568	TCONS_00004965	NA	u	LG1:19193440-19197744	674	3
XLOC_001573	TCONS_00004973	gene16431-v1.0-hybrid	x	LG1:19264243-19265349	1040	2
XLOC_001698	TCONS_00005410	NA	u	LG1:20812032-20816341	1757	8
XLOC_001698	TCONS_00005411	NA	u	LG1:20812032-20816341	1869	9
XLOC_001698	TCONS_00005412	NA	u	LG1:20812032-20816341	1754	8
XLOC_001698	TCONS_00005413	NA	u	LG1:20812032-20816341	1740	10
XLOC_001698	TCONS_00005414	NA	u	LG1:20812032-20816341	1360	10
XLOC_001698	TCONS_00005415	NA	u	LG1:20812032-20816341	2214	6
XLOC_001698	TCONS_00005416	NA	u	LG1:20812032-20816341	1915	8
XLOC_001698	TCONS_00005417	NA	u	LG1:20812032-20816341	1476	6
XLOC_001698	TCONS_00005418	NA	u	LG1:20812032-20816341	2033	9
XLOC_001698	TCONS_00005419	NA	u	LG1:20812032-20816341	1960	8
XLOC_001698	TCONS_00005420	NA	u	LG1:20812032-20816341	2171	8
XLOC_001698	TCONS_00005421	NA	u	LG1:20812032-20816341	2210	8
XLOC_001698	TCONS_00005422	NA	u	LG1:20812032-20816341	1818	9
XLOC_001698	TCONS_00005423	NA	u	LG1:20812032-20816341	1817	9
XLOC_001698	TCONS_00005424	NA	u	LG1:20812032-20816341	1832	9
XLOC_001698	TCONS_00005425	NA	u	LG1:20812032-20816341	1829	9
XLOC_001698	TCONS_00005426	NA	u	LG1:20812032-20816341	2095	7
XLOC_001698	TCONS_00005427	NA	u	LG1:20812032-20816341	2080	7
XLOC_001698	TCONS_00005428	NA	u	LG1:20812032-20816341	2151	8
XLOC_001698	TCONS_00005429	NA	u	LG1:20812032-20816341	1844	9
XLOC_001698	TCONS_00005430	NA	u	LG1:20812032-20816341	2003	6
XLOC_001706	TCONS_00005449	NA	u	LG1:20926008-20929968	3786	2
XLOC_001706	TCONS_00005450	NA	u	LG1:20926008-20929968	3804	2
XLOC_001711	TCONS_00005456	gene10031-v1.0-hybrid	x	LG1:47894-52061	859	1
XLOC_001739	TCONS_00005590	gene10086-v1.0-hybrid	x	LG1:309025-313355	517	2
XLOC_001753	TCONS_00005645	gene10112-v1.0-hybrid	x	LG1:418141-424880	448	2
XLOC_001774	TCONS_00005736	gene10149-v1.0-hybrid	o	LG1:615216-621049	337	2
XLOC_001798	TCONS_00005813	NA	u	LG1:1001715-1007201	1011	4
XLOC_001798	TCONS_00005814	NA	u	LG1:1001715-1007201	1076	4
XLOC_001798	TCONS_00005815	NA	u	LG1:1001715-1007201	1053	4
XLOC_001798	TCONS_00005816	NA	u	LG1:1001715-1007201	1118	4
XLOC_001798	TCONS_00005817	NA	u	LG1:1001715-1007201	662	3
XLOC_001807	TCONS_00005826	NA	u	LG1:1156801-1159491	1487	2
XLOC_001884	TCONS_00006100	gene30997-v1.0-hybrid	x	LG1:2058205-2066484	542	3
XLOC_001884	TCONS_00006101	gene30997-v1.0-hybrid	x	LG1:2058205-2066484	1253	4
XLOC_001884	TCONS_00006102	gene30997-v1.0-hybrid	x	LG1:2058205-2066484	1137	5
XLOC_001884	TCONS_00006103	gene30997-v1.0-hybrid	x	LG1:2058205-2066484	1072	4
XLOC_001884	TCONS_00006104	gene30997-v1.0-hybrid	x	LG1:2058205-2066484	987	4
XLOC_001884	TCONS_00006105	gene30997-v1.0-hybrid	x	LG1:2058205-2066484	982	3
XLOC_001903	TCONS_00006154	gene31039-v1.0-hybrid	o	LG1:2240922-2244063	469	2
XLOC_001992	TCONS_00006450	gene30832-v1.0-hybrid	x	LG1:3114176-3115269	627	1
XLOC_002107	TCONS_00006843	gene11339-v1.0-hybrid	x	LG1:4391823-4394496	318	1
XLOC_002112	TCONS_00006859	gene11349-v1.0-hybrid	x	LG1:4433761-4438993	361	2
XLOC_002143	TCONS_00006956	gene11403-v1.0-hybrid	o	LG1:4693148-4698731	266	2
XLOC_002144	TCONS_00006957	NA	u	LG1:4693148-4698731	1153	2
XLOC_002144	TCONS_00006958	NA	u	LG1:4693148-4698731	1089	2
XLOC_002147	TCONS_00006961	NA	u	LG1:4699412-4705708	1095	2
XLOC_002147	TCONS_00006962	NA	u	LG1:4699412-4705708	1171	2
XLOC_002181	TCONS_00007140	gene02052-v1.0-hybrid	x	LG1:5111228-5113023	1043	3
XLOC_002181	TCONS_00007141	gene02052-v1.0-hybrid	x	LG1:5111228-5113023	558	2
XLOC_002193	TCONS_00007190	gene02076-v1.0-hybrid	x	LG1:5217497-5222313	323	3
XLOC_002230	TCONS_00007329	gene12641-v1.0-hybrid	o	LG1:5529283-5545145	585	2
XLOC_002248	TCONS_00007399	NA	u	LG1:5656429-5656898	388	2
XLOC_002282	TCONS_00007528	gene12489-v1.0-hybrid	o	LG1:6051019-6061629	434	2
XLOC_002303	TCONS_00007598	gene12520-v1.0-hybrid	o	LG1:6233132-6235991	247	2
XLOC_002333	TCONS_00007680	gene12945-v1.0-hybrid	o	LG1:6551631-6567803	408	2
XLOC_002345	TCONS_00007722	NA	u	LG1:6688397-6703412	395	2
XLOC_002375	TCONS_00007831	gene13021-v1.0-hybrid	x	LG1:7008226-7010689	436	1
XLOC_002388	TCONS_00007887	gene13045-v1.0-hybrid	o	LG1:7144760-7156239	1831	2
XLOC_002388	TCONS_00007888	gene13045-v1.0-hybrid	o	LG1:7144760-7156239	1866	2
XLOC_002422	TCONS_00008003	NA	u	LG1:7486161-7488530	288	2
XLOC_002470	TCONS_00008156	NA	u	LG1:7894808-7898031	878	2
XLOC_002470	TCONS_00008157	NA	u	LG1:7894808-7898031	1554	2
XLOC_002470	TCONS_00008158	NA	u	LG1:7894808-7898031	1353	1
XLOC_002471	TCONS_00008159	gene14606-v1.0-hybrid	x	LG1:7902649-7904213	633	2
XLOC_002481	TCONS_00008195	gene14860-v1.0-hybrid	x	LG1:8010762-8014673	1082	2
XLOC_002569	TCONS_00008408	gene14763-v1.0-hybrid	x	LG1:8720559-8725070	626	1
XLOC_002589	TCONS_00008471	gene20678-v1.0-hybrid	x	LG1:8915445-8917831	1511	3
XLOC_002611	TCONS_00008528	NA	u	LG1:9386620-9387356	636	2
XLOC_002615	TCONS_00008544	gene30490-v1.0-hybrid	x	LG1:9424772-9465445	544	2
XLOC_002625	TCONS_00008616	NA	u	LG1:9604709-9610455	516	2
XLOC_002625	TCONS_00008617	NA	u	LG1:9604709-9610455	403	2
XLOC_002625	TCONS_00008618	NA	u	LG1:9604709-9610455	3131	2
XLOC_002625	TCONS_00008619	NA	u	LG1:9604709-9610455	2615	2
XLOC_002625	TCONS_00008620	NA	u	LG1:9604709-9610455	4538	1
XLOC_002630	TCONS_00008643	NA	u	LG1:9680262-9681815	1053	2
XLOC_002662	TCONS_00008793	NA	u	LG1:10073007-10073609	451	1
XLOC_002663	TCONS_00008794	gene31666-v1.0-hybrid	x	LG1:10093666-10111506	991	3
XLOC_002664	TCONS_00008795	NA	u	LG1:10112687-10113893	677	3
XLOC_002664	TCONS_00008796	NA	u	LG1:10112687-10113893	597	2
XLOC_002716	TCONS_00009003	gene24184-v1.0-hybrid	x	LG1:10726726-10736054	1437	2
XLOC_002738	TCONS_00009083	NA	u	LG1:11209900-11215321	2257	7
XLOC_002738	TCONS_00009084	NA	u	LG1:11209900-11215321	2514	8
XLOC_002738	TCONS_00009085	NA	u	LG1:11209900-11215321	2485	8
XLOC_002738	TCONS_00009086	NA	u	LG1:11209900-11215321	1807	9
XLOC_002738	TCONS_00009087	NA	u	LG1:11209900-11215321	3169	8
XLOC_002738	TCONS_00009088	NA	u	LG1:11209900-11215321	1723	9
XLOC_002738	TCONS_00009089	NA	u	LG1:11209900-11215321	2527	8
XLOC_002738	TCONS_00009090	NA	u	LG1:11209900-11215321	2584	8
XLOC_002738	TCONS_00009091	NA	u	LG1:11209900-11215321	1764	9
XLOC_002738	TCONS_00009092	NA	u	LG1:11209900-11215321	3082	9
XLOC_002743	TCONS_00009097	gene25353-v1.0-hybrid	x	LG1:11314706-11324402	301	2
XLOC_002795	TCONS_00009259	NA	u	LG1:12220117-12223434	954	2
XLOC_002895	TCONS_00009521	gene31560-v1.0-hybrid	x	LG1:13523231-13531871	2710	2
XLOC_002895	TCONS_00009522	gene31560-v1.0-hybrid	x	LG1:13523231-13531871	2268	3
XLOC_002895	TCONS_00009523	gene31560-v1.0-hybrid	x	LG1:13523231-13531871	2018	3
XLOC_002947	TCONS_00009743	NA	u	LG1:14217394-14219970	474	6
XLOC_002947	TCONS_00009744	NA	u	LG1:14217394-14219970	408	5
XLOC_002947	TCONS_00009745	NA	u	LG1:14217394-14219970	648	3
XLOC_002947	TCONS_00009746	NA	u	LG1:14217394-14219970	798	5
XLOC_002959	TCONS_00009802	gene31724-v1.0-hybrid	x	LG1:14375640-14393049	1707	2
XLOC_002959	TCONS_00009803	gene31724-v1.0-hybrid	x	LG1:14375640-14393049	303	2
XLOC_002987	TCONS_00009877	gene05735-v1.0-hybrid	x	LG1:14802651-14807663	640	3
XLOC_002996	TCONS_00009908	gene05750-v1.0-hybrid	x	LG1:14913558-14918659	790	2
XLOC_002996	TCONS_00009909	gene05750-v1.0-hybrid	x	LG1:14913558-14918659	414	2
XLOC_003017	TCONS_00009964	gene05782-v1.0-hybrid	x	LG1:15069250-15075524	364	2
XLOC_003023	TCONS_00009978	gene05796-v1.0-hybrid	o	LG1:15137545-15142713	335	2
XLOC_003030	TCONS_00009994	gene05626-v1.0-hybrid	o	LG1:15197263-15205743	1554	3
XLOC_003030	TCONS_00009996	gene05627-v1.0-hybrid	x	LG1:15197263-15205743	1632	2
XLOC_003030	TCONS_00009997	gene05627-v1.0-hybrid	x	LG1:15197263-15205743	583	2
XLOC_003039	TCONS_00010014	gene05640-v1.0-hybrid	x	LG1:15262505-15271346	287	2
XLOC_003055	TCONS_00010038	NA	u	LG1:15472039-15473705	1574	2
XLOC_003085	TCONS_00010149	gene05560-v1.0-hybrid	o	LG1:15849761-15855961	227	2
XLOC_003094	TCONS_00010178	gene22028-v1.0-hybrid	x	LG1:15991557-15998884	411	1
XLOC_003122	TCONS_00010238	gene20236-v1.0-hybrid	x	LG1:16499301-16506021	558	2
XLOC_003202	TCONS_00010501	gene16166-v1.0-hybrid	o	LG1:17693020-17700721	230	2
XLOC_003208	TCONS_00010509	gene16170-v1.0-hybrid	x	LG1:17726822-17739041	291	1
XLOC_003209	TCONS_00010510	gene16170-v1.0-hybrid	x	LG1:17726822-17739041	329	1
XLOC_003221	TCONS_00010530	NA	u	LG1:17888987-17890078	1006	2
XLOC_003242	TCONS_00010578	gene16256-v1.0-hybrid	i	LG1:18232710-18242014	644	1
XLOC_003242	TCONS_00010579	gene16256-v1.0-hybrid	x	LG1:18232710-18242014	229	2
XLOC_003245	TCONS_00010589	gene16264-v1.0-hybrid	x	LG1:18295592-18305319	550	2
XLOC_003259	TCONS_00010609	NA	u	LG1:18441975-18442692	599	2
XLOC_003277	TCONS_00010685	gene16317-v1.0-hybrid	o	LG1:18637580-18654024	473	2
XLOC_003279	TCONS_00010696	gene16318-v1.0-hybrid	x	LG1:18655144-18673380	425	2
XLOC_003283	TCONS_00010702	NA	u	LG1:18700854-18703144	1796	3
XLOC_003283	TCONS_00010703	NA	u	LG1:18700854-18703144	2140	2
XLOC_003283	TCONS_00010704	NA	u	LG1:18700854-18703144	1120	3
XLOC_003283	TCONS_00010705	NA	u	LG1:18700854-18703144	719	3
XLOC_003331	TCONS_00010804	NA	u	LG1:19143988-19146005	1874	2
XLOC_003372	TCONS_00010951	gene16484-v1.0-hybrid	x	LG1:19512165-19524304	554	1
XLOC_003384	TCONS_00010984	gene16502-v1.0-hybrid	x	LG1:19568004-19573498	704	2
XLOC_003412	TCONS_00011068	NA	u	LG1:19815952-19819733	3677	2
XLOC_003418	TCONS_00011077	NA	u	LG1:19863403-19863944	434	2
XLOC_003427	TCONS_00011113	NA	u	LG1:19959115-19961003	329	2
XLOC_003427	TCONS_00011114	NA	u	LG1:19959115-19961003	798	1
XLOC_003427	TCONS_00011115	NA	u	LG1:19959115-19961003	679	2
XLOC_003432	TCONS_00011165	gene20460-v1.0-hybrid	x	LG1:20005178-20021161	816	2
XLOC_003465	TCONS_00011271	gene10394-v1.0-hybrid	x	LG1:20672253-20680303	4050	2
XLOC_003471	TCONS_00011283	NA	u	LG1:20763144-20768738	1256	2
XLOC_003471	TCONS_00011284	NA	u	LG1:20763144-20768738	478	3
XLOC_003471	TCONS_00011285	NA	u	LG1:20763144-20768738	1182	3
XLOC_003471	TCONS_00011286	NA	u	LG1:20763144-20768738	1155	5
XLOC_003471	TCONS_00011287	NA	u	LG1:20763144-20768738	1179	5
XLOC_003471	TCONS_00011288	NA	u	LG1:20763144-20768738	1252	5
XLOC_003471	TCONS_00011289	NA	u	LG1:20763144-20768738	2945	4
XLOC_003471	TCONS_00011290	NA	u	LG1:20763144-20768738	3223	2
XLOC_003471	TCONS_00011291	NA	u	LG1:20763144-20768738	2231	3
XLOC_003471	TCONS_00011292	NA	u	LG1:20763144-20768738	1924	3
XLOC_003471	TCONS_00011293	NA	u	LG1:20763144-20768738	3190	3
XLOC_003475	TCONS_00011308	NA	u	LG1:20797563-20810501	2203	3
XLOC_003484	TCONS_00011351	NA	u	LG1:457-1272	815	1
XLOC_003486	TCONS_00011353	NA	u	LG1:218573-225525	1119	1
XLOC_003488	TCONS_00011355	NA	u	LG1:408707-409335	628	1
XLOC_003491	TCONS_00011358	NA	u	LG1:857934-858281	347	1
XLOC_003492	TCONS_00011359	NA	u	LG1:893683-894585	902	1
XLOC_003493	TCONS_00011360	NA	u	LG1:1126657-1127126	469	1
XLOC_003497	TCONS_00011364	NA	u	LG1:1382944-1383376	432	1
XLOC_003498	TCONS_00011365	NA	u	LG1:1462112-1462741	629	1
XLOC_003499	TCONS_00011366	NA	u	LG1:1475470-1475783	313	1
XLOC_003500	TCONS_00011367	NA	u	LG1:1477523-1478147	624	1
XLOC_003502	TCONS_00011369	NA	u	LG1:1507223-1507747	524	1
XLOC_003503	TCONS_00011370	NA	u	LG1:1508016-1508582	566	1
XLOC_003505	TCONS_00011372	NA	u	LG1:1649014-1660154	1175	1
XLOC_003508	TCONS_00011375	NA	u	LG1:1942581-1943082	501	1
XLOC_003509	TCONS_00011376	NA	u	LG1:1963320-1963627	307	1
XLOC_003512	TCONS_00011379	NA	u	LG1:2161947-2175455	663	1
XLOC_003513	TCONS_00011380	NA	u	LG1:2535215-2545574	1097	1
XLOC_003517	TCONS_00011384	NA	u	LG1:2688754-2689254	500	1
XLOC_003519	TCONS_00011386	NA	u	LG1:2754453-2754718	265	1
XLOC_003520	TCONS_00011387	NA	u	LG1:2794298-2794967	669	1
XLOC_003521	TCONS_00011388	NA	u	LG1:2870476-2870853	377	1
XLOC_003523	TCONS_00011390	NA	u	LG1:2983682-2984025	343	1
XLOC_003527	TCONS_00011394	NA	u	LG1:3349906-3350811	905	1
XLOC_003528	TCONS_00011395	NA	u	LG1:3465118-3465510	392	1
XLOC_003529	TCONS_00011396	NA	u	LG1:3905808-3906012	204	1
XLOC_003530	TCONS_00011397	NA	u	LG1:4279290-4279889	599	1
XLOC_003531	TCONS_00011398	NA	u	LG1:4363539-4363851	312	1
XLOC_003532	TCONS_00011399	NA	u	LG1:4364064-4364369	305	1
XLOC_003533	TCONS_00011400	NA	u	LG1:4463203-4463593	390	1
XLOC_003534	TCONS_00011401	NA	u	LG1:4463822-4464738	916	1
XLOC_003535	TCONS_00011402	NA	u	LG1:4478874-4479613	739	1
XLOC_003538	TCONS_00011405	NA	u	LG1:4982782-4983534	752	1
XLOC_003547	TCONS_00011414	NA	u	LG1:5224591-5229083	541	1
XLOC_003549	TCONS_00011416	NA	u	LG1:5286380-5286842	462	1
XLOC_003550	TCONS_00011417	NA	u	LG1:5364634-5365028	394	1
XLOC_003551	TCONS_00011418	NA	u	LG1:5396355-5397365	1010	1
XLOC_003555	TCONS_00011422	NA	u	LG1:5788164-5789387	1223	1
XLOC_003557	TCONS_00011424	NA	u	LG1:5886104-5886632	528	1
XLOC_003558	TCONS_00011425	NA	u	LG1:5896342-5896896	554	1
XLOC_003559	TCONS_00011426	NA	u	LG1:6069158-6070070	912	1
XLOC_003561	TCONS_00011428	NA	u	LG1:6182110-6182632	522	1
XLOC_003563	TCONS_00011430	NA	u	LG1:6216251-6216606	355	1
XLOC_003564	TCONS_00011431	NA	u	LG1:6263211-6263838	627	1
XLOC_003566	TCONS_00011433	NA	u	LG1:6389494-6390645	1151	1
XLOC_003568	TCONS_00011435	NA	u	LG1:6421865-6422115	250	1
XLOC_003569	TCONS_00011436	NA	u	LG1:6422219-6422784	565	1
XLOC_003570	TCONS_00011437	NA	u	LG1:6444489-6445367	878	1
XLOC_003573	TCONS_00011440	NA	u	LG1:6791545-6791979	434	1
XLOC_003574	TCONS_00011441	NA	u	LG1:6832552-6833959	1407	1
XLOC_003576	TCONS_00011443	NA	u	LG1:6927560-6927874	314	1
XLOC_003577	TCONS_00011444	NA	u	LG1:7074955-7075417	462	1
XLOC_003578	TCONS_00011445	NA	u	LG1:7075794-7077254	1460	1
XLOC_003579	TCONS_00011446	NA	u	LG1:7081240-7102274	275	1
XLOC_003580	TCONS_00011447	NA	u	LG1:7184705-7189512	497	1
XLOC_003582	TCONS_00011449	NA	u	LG1:7667755-7668063	308	1
XLOC_003585	TCONS_00011452	NA	u	LG1:7892410-7892872	462	1
XLOC_003586	TCONS_00011453	NA	u	LG1:8072989-8074466	1477	1
XLOC_003587	TCONS_00011454	NA	u	LG1:8198927-8200078	1151	1
XLOC_003588	TCONS_00011455	NA	u	LG1:8200453-8200864	411	1
XLOC_003590	TCONS_00011457	NA	u	LG1:8405794-8406055	261	1
XLOC_003592	TCONS_00011459	NA	u	LG1:8678118-8678459	341	1
XLOC_003593	TCONS_00011460	NA	u	LG1:8696111-8696418	307	1
XLOC_003594	TCONS_00011461	NA	u	LG1:8864074-8864408	334	1
XLOC_003596	TCONS_00011463	NA	u	LG1:9135502-9136207	705	1
XLOC_003598	TCONS_00011465	NA	u	LG1:9180578-9185276	677	1
XLOC_003599	TCONS_00011466	NA	u	LG1:9187211-9192001	498	1
XLOC_003600	TCONS_00011467	NA	u	LG1:9187211-9192001	472	1
XLOC_003601	TCONS_00011468	NA	u	LG1:9187211-9192001	294	1
XLOC_003603	TCONS_00011470	NA	u	LG1:9392952-9404061	458	1
XLOC_003606	TCONS_00011473	NA	u	LG1:9580824-9603624	265	1
XLOC_003607	TCONS_00011474	NA	u	LG1:9622727-9623592	865	1
XLOC_003608	TCONS_00011475	NA	u	LG1:9642686-9643241	555	1
XLOC_003611	TCONS_00011478	NA	u	LG1:9875627-9875909	282	1
XLOC_003612	TCONS_00011479	NA	u	LG1:9910133-9910743	610	1
XLOC_003613	TCONS_00011480	NA	u	LG1:9911387-9911928	541	1
XLOC_003614	TCONS_00011481	NA	u	LG1:9912324-9912816	492	1
XLOC_003615	TCONS_00011482	NA	u	LG1:9912904-9913283	379	1
XLOC_003616	TCONS_00011483	NA	u	LG1:9913354-9913683	329	1
XLOC_003617	TCONS_00011484	NA	u	LG1:10023876-10024250	374	1
XLOC_003618	TCONS_00011485	NA	u	LG1:10024408-10024985	577	1
XLOC_003619	TCONS_00011486	NA	u	LG1:10025110-10025801	691	1
XLOC_003621	TCONS_00011488	NA	u	LG1:10034696-10035206	510	1
XLOC_003624	TCONS_00011491	NA	u	LG1:10204185-10204582	397	1
XLOC_003625	TCONS_00011492	NA	u	LG1:10206254-10206737	483	1
XLOC_003626	TCONS_00011493	NA	u	LG1:10211242-10222503	376	1
XLOC_003628	TCONS_00011495	NA	u	LG1:10352299-10352962	663	1
XLOC_003629	TCONS_00011496	NA	u	LG1:10376383-10377838	1455	1
XLOC_003631	TCONS_00011498	NA	u	LG1:10379687-10380183	496	1
XLOC_003637	TCONS_00011504	NA	u	LG1:10636997-10637300	303	1
XLOC_003638	TCONS_00011505	NA	u	LG1:10698100-10698634	534	1
XLOC_003639	TCONS_00011506	NA	u	LG1:10772061-10772308	247	1
XLOC_003640	TCONS_00011507	NA	u	LG1:10772579-10772996	417	1
XLOC_003641	TCONS_00011508	NA	u	LG1:10983144-10983704	560	1
XLOC_003643	TCONS_00011510	NA	u	LG1:10998478-10998795	317	1
XLOC_003644	TCONS_00011511	NA	u	LG1:10998857-10999265	408	1
XLOC_003646	TCONS_00011513	NA	u	LG1:11134518-11135050	532	1
XLOC_003647	TCONS_00011514	NA	u	LG1:11135254-11135534	280	1
XLOC_003648	TCONS_00011515	NA	u	LG1:11136086-11136535	449	1
XLOC_003651	TCONS_00011518	NA	u	LG1:11497448-11497830	382	1
XLOC_003653	TCONS_00011520	NA	u	LG1:11641078-11643110	2032	1
XLOC_003655	TCONS_00011522	NA	u	LG1:11809775-11811037	1262	1
XLOC_003659	TCONS_00011526	gene24551-v1.0-hybrid	i	LG1:12077902-12098157	2661	1
XLOC_003662	TCONS_00011529	NA	u	LG1:12215163-12218356	939	1
XLOC_003665	TCONS_00011532	NA	u	LG1:12506959-12507420	461	1
XLOC_003667	TCONS_00011534	NA	u	LG1:12611547-12612006	459	1
XLOC_003670	TCONS_00011537	NA	u	LG1:12726433-12726774	341	1
XLOC_003677	TCONS_00011544	NA	u	LG1:13477660-13477922	262	1
XLOC_003678	TCONS_00011545	NA	u	LG1:13534477-13534804	327	1
XLOC_003680	TCONS_00011547	NA	u	LG1:13632504-13633051	547	1
XLOC_003681	TCONS_00011548	NA	u	LG1:13659537-13659962	425	1
XLOC_003682	TCONS_00011549	NA	u	LG1:13660185-13660493	308	1
XLOC_003684	TCONS_00011551	NA	u	LG1:13736049-13736390	341	1
XLOC_003685	TCONS_00011552	NA	u	LG1:13779146-13779707	561	1
XLOC_003686	TCONS_00011553	NA	u	LG1:13780869-13790294	380	1
XLOC_003687	TCONS_00011554	NA	u	LG1:13780869-13790294	403	1
XLOC_003688	TCONS_00011555	NA	u	LG1:13790503-13791862	1359	1
XLOC_003689	TCONS_00011556	NA	u	LG1:14025634-14026936	1302	1
XLOC_003692	TCONS_00011559	NA	u	LG1:14461590-14462212	622	1
XLOC_003693	TCONS_00011560	NA	u	LG1:14605570-14605853	283	1
XLOC_003694	TCONS_00011561	NA	u	LG1:14708313-14708717	404	1
XLOC_003695	TCONS_00011562	NA	u	LG1:14773941-14775939	1998	1
XLOC_003696	TCONS_00011563	NA	u	LG1:14821048-14821306	258	1
XLOC_003697	TCONS_00011564	NA	u	LG1:14838802-14839036	234	1
XLOC_003698	TCONS_00011565	NA	u	LG1:14840862-14841325	463	1
XLOC_003703	TCONS_00011570	NA	u	LG1:15292651-15293363	712	1
XLOC_003706	TCONS_00011573	NA	u	LG1:15376034-15376738	704	1
XLOC_003707	TCONS_00011574	NA	u	LG1:15376821-15377383	562	1
XLOC_003713	TCONS_00011580	NA	u	LG1:15818233-15818671	438	1
XLOC_003714	TCONS_00011581	NA	u	LG1:15924988-15925326	338	1
XLOC_003716	TCONS_00011583	NA	u	LG1:16095743-16097118	1375	1
XLOC_003717	TCONS_00011584	NA	u	LG1:16119046-16119511	465	1
XLOC_003722	TCONS_00011589	NA	u	LG1:16430012-16430337	325	1
XLOC_003724	TCONS_00011591	NA	u	LG1:16753799-16764793	329	1
XLOC_003725	TCONS_00011592	NA	u	LG1:16854384-16854793	409	1
XLOC_003726	TCONS_00011593	NA	u	LG1:16904859-16905323	464	1
XLOC_003727	TCONS_00011594	NA	u	LG1:16967185-16967800	615	1
XLOC_003730	TCONS_00011597	NA	u	LG1:17753887-17754184	297	1
XLOC_003731	TCONS_00011598	NA	u	LG1:17887970-17888609	639	1
XLOC_003738	TCONS_00011605	NA	u	LG1:18379636-18380618	982	1
XLOC_003739	TCONS_00011606	NA	u	LG1:18420650-18421808	1158	1
XLOC_003740	TCONS_00011607	NA	u	LG1:18454266-18454587	321	1
XLOC_003741	TCONS_00011608	NA	u	LG1:18456715-18457415	700	1
XLOC_003745	TCONS_00011612	NA	u	LG1:18847572-18847887	315	1
XLOC_003746	TCONS_00011613	NA	u	LG1:18848583-18849028	445	1
XLOC_003748	TCONS_00011615	NA	u	LG1:18853862-18854240	378	1
XLOC_003749	TCONS_00011616	NA	u	LG1:18857196-18857548	352	1
XLOC_003751	TCONS_00011618	NA	u	LG1:18988000-18988905	905	1
XLOC_003753	TCONS_00011620	NA	u	LG1:19098170-19098490	320	1
XLOC_003756	TCONS_00011623	NA	u	LG1:19250393-19250771	378	1
XLOC_003757	TCONS_00011624	NA	u	LG1:19250830-19251134	304	1
XLOC_003758	TCONS_00011625	NA	u	LG1:19447025-19458516	465	1
XLOC_003759	TCONS_00011626	NA	u	LG1:19467964-19471595	202	1
XLOC_003760	TCONS_00011627	NA	u	LG1:19492878-19493437	559	1
XLOC_003762	TCONS_00011629	NA	u	LG1:19860265-19860969	704	1
XLOC_003763	TCONS_00011630	NA	u	LG1:19861639-19862234	595	1
XLOC_003764	TCONS_00011631	NA	u	LG1:19863017-19863268	251	1
XLOC_003774	TCONS_00011641	NA	u	LG1:20447891-20448240	349	1
XLOC_003775	TCONS_00011642	NA	u	LG1:20536550-20537082	532	1
XLOC_003777	TCONS_00011644	NA	u	LG1:20570982-20571328	346	1
XLOC_003779	TCONS_00011646	NA	u	LG1:20716062-20717332	1270	1
XLOC_003781	TCONS_00011648	NA	u	LG1:20739375-20739829	454	1
XLOC_003782	TCONS_00011649	NA	u	LG1:20739941-20740343	402	1
XLOC_003784	TCONS_00011651	NA	u	LG1:20741769-20742478	709	1
XLOC_003811	TCONS_00011849	NA	u	LG2:363727-396121	636	2
XLOC_003818	TCONS_00011902	gene27444-v1.0-hybrid	x	LG2:441874-443142	839	2
XLOC_003821	TCONS_00011908	gene27450-v1.0-hybrid	x	LG2:459775-462102	1615	3
XLOC_003838	TCONS_00012025	NA	u	LG2:645692-647848	941	1
XLOC_003838	TCONS_00012026	NA	u	LG2:645692-647848	1363	2
XLOC_003839	TCONS_00012027	gene27470-v1.0-hybrid	x	LG2:648444-689638	849	2
XLOC_003872	TCONS_00012180	gene27535-v1.0-hybrid	o	LG2:1162800-1184954	450	2
XLOC_003919	TCONS_00012358	NA	u	LG2:1765935-1768968	1533	3
XLOC_003919	TCONS_00012359	NA	u	LG2:1765935-1768968	1965	5
XLOC_003919	TCONS_00012360	NA	u	LG2:1765935-1768968	2766	3
XLOC_003919	TCONS_00012361	NA	u	LG2:1765935-1768968	880	4
XLOC_003928	TCONS_00012376	NA	u	LG2:1837035-1841574	753	2
XLOC_003928	TCONS_00012377	NA	u	LG2:1837035-1841574	2063	1
XLOC_003928	TCONS_00012378	NA	u	LG2:1837035-1841574	1733	2
XLOC_003928	TCONS_00012379	NA	u	LG2:1837035-1841574	2007	2
XLOC_003928	TCONS_00012380	NA	u	LG2:1837035-1841574	1218	3
XLOC_003931	TCONS_00012383	NA	u	LG2:1870334-1871826	814	3
XLOC_003931	TCONS_00012384	NA	u	LG2:1870334-1871826	1358	2
XLOC_003931	TCONS_00012385	NA	u	LG2:1870334-1871826	691	3
XLOC_003950	TCONS_00012414	gene08174-v1.0-hybrid	o	LG2:2092650-2103190	661	2
XLOC_003975	TCONS_00012515	gene00448-v1.0-hybrid	x	LG2:2492399-2509419	296	2
XLOC_003996	TCONS_00012560	NA	u	LG2:2868418-2883708	1096	2
XLOC_004018	TCONS_00012604	gene23719-v1.0-hybrid	o	LG2:3152581-3175568	298	2
XLOC_004044	TCONS_00012683	gene24978-v1.0-hybrid	x	LG2:3473143-3480997	691	2
XLOC_004044	TCONS_00012684	gene24978-v1.0-hybrid	x	LG2:3473143-3480997	348	2
XLOC_004044	TCONS_00012685	gene24978-v1.0-hybrid	x	LG2:3473143-3480997	436	2
XLOC_004044	TCONS_00012686	gene24978-v1.0-hybrid	x	LG2:3473143-3480997	320	2
XLOC_004066	TCONS_00012737	NA	u	LG2:3996536-4003639	2743	1
XLOC_004066	TCONS_00012738	NA	u	LG2:3996536-4003639	1855	2
XLOC_004066	TCONS_00012739	gene25232-v1.0-hybrid	o	LG2:3996536-4003639	1725	2
XLOC_004066	TCONS_00012740	gene25232-v1.0-hybrid	o	LG2:3996536-4003639	1590	2
XLOC_004082	TCONS_00012780	gene19680-v1.0-hybrid	x	LG2:4187849-4189756	354	2
XLOC_004102	TCONS_00012863	gene31882-v1.0-hybrid	x	LG2:4380365-4387216	357	2
XLOC_004109	TCONS_00012881	NA	u	LG2:4468913-4473928	616	2
XLOC_004111	TCONS_00012884	NA	u	LG2:4510028-4511870	624	3
XLOC_004143	TCONS_00013024	NA	u	LG2:5027867-5042130	473	2
XLOC_004143	TCONS_00013025	NA	u	LG2:5027867-5042130	570	3
XLOC_004143	TCONS_00013026	NA	u	LG2:5027867-5042130	500	3
XLOC_004143	TCONS_00013027	NA	u	LG2:5027867-5042130	539	3
XLOC_004143	TCONS_00013028	NA	u	LG2:5027867-5042130	490	3
XLOC_004146	TCONS_00013035	NA	u	LG2:5051756-5052107	202	2
XLOC_004147	TCONS_00013036	NA	u	LG2:5055691-5057633	513	2
XLOC_004156	TCONS_00013059	gene32639-v1.0-hybrid	o	LG2:5121877-5125101	736	2
XLOC_004168	TCONS_00013090	gene32653-v1.0-hybrid	x	LG2:5234713-5241174	326	2
XLOC_004183	TCONS_00013122	NA	u	LG2:5461386-5462910	1174	2
XLOC_004183	TCONS_00013123	NA	u	LG2:5461386-5462910	1524	1
XLOC_004184	TCONS_00013124	NA	u	LG2:5462978-5465754	1372	7
XLOC_004184	TCONS_00013125	NA	u	LG2:5462978-5465754	1331	7
XLOC_004184	TCONS_00013126	NA	u	LG2:5462978-5465754	1280	7
XLOC_004184	TCONS_00013127	NA	u	LG2:5462978-5465754	1317	7
XLOC_004184	TCONS_00013128	NA	u	LG2:5462978-5465754	1209	6
XLOC_004184	TCONS_00013129	NA	u	LG2:5462978-5465754	1232	6
XLOC_004221	TCONS_00013215	gene01001-v1.0-hybrid	x	LG2:6087973-6096044	1663	3
XLOC_004241	TCONS_00013261	gene00938-v1.0-hybrid	x	LG2:6344111-6353946	522	3
XLOC_004242	TCONS_00013262	gene00940-v1.0-hybrid	x	LG2:6366592-6370508	663	4
XLOC_004258	TCONS_00013329	NA	u	LG2:6564467-6571604	929	2
XLOC_004285	TCONS_00013454	gene01666-v1.0-hybrid	o	LG2:6938089-6950965	299	2
XLOC_004315	TCONS_00013524	gene01724-v1.0-hybrid	x	LG2:7288561-7302948	435	2
XLOC_004329	TCONS_00013550	NA	u	LG2:7433395-7435045	1566	2
XLOC_004333	TCONS_00013586	gene01799-v1.0-hybrid	x	LG2:7494416-7500313	1229	2
XLOC_004384	TCONS_00013729	gene24680-v1.0-hybrid	x	LG2:8225355-8228154	467	3
XLOC_004392	TCONS_00013764	NA	u	LG2:8293352-8298362	1178	1
XLOC_004392	TCONS_00013765	NA	u	LG2:8293352-8298362	1224	2
XLOC_004392	TCONS_00013766	NA	u	LG2:8293352-8298362	861	2
XLOC_004392	TCONS_00013767	NA	u	LG2:8293352-8298362	1382	3
XLOC_004392	TCONS_00013768	NA	u	LG2:8293352-8298362	2134	1
XLOC_004392	TCONS_00013769	NA	u	LG2:8293352-8298362	1335	2
XLOC_004395	TCONS_00013774	NA	u	LG2:8315435-8317388	1044	2
XLOC_004395	TCONS_00013775	NA	u	LG2:8315435-8317388	797	3
XLOC_004395	TCONS_00013776	NA	u	LG2:8315435-8317388	1084	3
XLOC_004395	TCONS_00013777	NA	u	LG2:8315435-8317388	615	2
XLOC_004395	TCONS_00013778	NA	u	LG2:8315435-8317388	1019	3
XLOC_004400	TCONS_00013783	gene24699-v1.0-hybrid	x	LG2:8352029-8359713	359	2
XLOC_004414	TCONS_00013844	NA	u	LG2:8503975-8505285	585	3
XLOC_004414	TCONS_00013845	NA	u	LG2:8503975-8505285	779	2
XLOC_004414	TCONS_00013846	NA	u	LG2:8503975-8505285	492	2
XLOC_004414	TCONS_00013847	NA	u	LG2:8503975-8505285	762	3
XLOC_004427	TCONS_00013893	NA	u	LG2:8642248-8644238	773	3
XLOC_004436	TCONS_00013904	NA	u	LG2:8757200-8758474	553	4
XLOC_004441	TCONS_00013909	NA	u	LG2:8876778-8879390	489	2
XLOC_004461	TCONS_00013953	gene21841-v1.0-hybrid	x	LG2:9082664-9088885	593	2
XLOC_004465	TCONS_00013966	gene21849-v1.0-hybrid	x	LG2:9128296-9133681	1232	2
XLOC_004508	TCONS_00014087	gene17206-v1.0-hybrid	x	LG2:9679763-9682370	1699	2
XLOC_004508	TCONS_00014088	gene17206-v1.0-hybrid	x	LG2:9679763-9682370	1546	2
XLOC_004509	TCONS_00014089	gene17209-v1.0-hybrid	x	LG2:9684663-9689216	281	3
XLOC_004509	TCONS_00014090	gene17209-v1.0-hybrid	x	LG2:9684663-9689216	249	3
XLOC_004510	TCONS_00014091	gene17209-v1.0-hybrid	x	LG2:9684663-9689216	870	3
XLOC_004510	TCONS_00014092	gene17209-v1.0-hybrid	x	LG2:9684663-9689216	647	4
XLOC_004616	TCONS_00014397	gene17433-v1.0-hybrid	x	LG2:11024073-11033992	1918	2
XLOC_004630	TCONS_00014418	gene17404-v1.0-hybrid	x	LG2:11181502-11182453	684	2
XLOC_004678	TCONS_00014577	gene17621-v1.0-hybrid	x	LG2:11613596-11625426	2708	2
XLOC_004678	TCONS_00014578	gene17621-v1.0-hybrid	x	LG2:11613596-11625426	455	3
XLOC_004678	TCONS_00014579	gene17621-v1.0-hybrid	x	LG2:11613596-11625426	473	3
XLOC_004678	TCONS_00014580	gene17621-v1.0-hybrid	x	LG2:11613596-11625426	229	3
XLOC_004680	TCONS_00014588	gene17627-v1.0-hybrid	x	LG2:11651787-11654089	414	2
XLOC_004712	TCONS_00014678	gene17562-v1.0-hybrid	x	LG2:12069178-12073516	682	2
XLOC_004722	TCONS_00014697	NA	u	LG2:12122764-12123318	327	2
XLOC_004777	TCONS_00014823	gene08046-v1.0-hybrid	x	LG2:12672886-12678854	2166	2
XLOC_004799	TCONS_00014875	gene08095-v1.0-hybrid	x	LG2:12926171-12929869	304	2
XLOC_004799	TCONS_00014876	gene08095-v1.0-hybrid	x	LG2:12926171-12929869	390	2
XLOC_004827	TCONS_00014959	NA	u	LG2:13213681-13214223	378	2
XLOC_004856	TCONS_00015051	gene08351-v1.0-hybrid	x	LG2:13592053-13602821	1073	2
XLOC_004861	TCONS_00015061	gene08358-v1.0-hybrid	o	LG2:13651414-13671076	270	2
XLOC_004865	TCONS_00015075	gene08364-v1.0-hybrid	x	LG2:13686226-13689542	752	2
XLOC_004865	TCONS_00015076	gene08364-v1.0-hybrid	x	LG2:13686226-13689542	773	2
XLOC_004879	TCONS_00015120	gene08383-v1.0-hybrid	x	LG2:13822044-13832994	943	2
XLOC_004910	TCONS_00015253	gene20300-v1.0-hybrid	x	LG2:14220500-14230593	530	2
XLOC_004922	TCONS_00015287	gene20327-v1.0-hybrid	x	LG2:14368677-14374459	246	2
XLOC_004943	TCONS_00015376	gene20277-v1.0-hybrid	x	LG2:14613655-14620206	262	2
XLOC_004948	TCONS_00015391	gene20286-v1.0-hybrid	x	LG2:14655953-14664442	1332	2
XLOC_004952	TCONS_00015406	NA	u	LG2:14695559-14697461	467	3
XLOC_004952	TCONS_00015407	NA	u	LG2:14695559-14697461	401	3
XLOC_004952	TCONS_00015408	NA	u	LG2:14695559-14697461	503	3
XLOC_004952	TCONS_00015409	NA	u	LG2:14695559-14697461	934	2
XLOC_004952	TCONS_00015410	NA	u	LG2:14695559-14697461	936	2
XLOC_004973	TCONS_00015484	gene27833-v1.0-hybrid	x	LG2:14964771-14968796	327	2
XLOC_004975	TCONS_00015500	gene27835-v1.0-hybrid	x	LG2:14977372-14979422	286	2
XLOC_004979	TCONS_00015508	gene27843-v1.0-hybrid	x	LG2:15019994-15021015	401	2
XLOC_004993	TCONS_00015539	gene27870-v1.0-hybrid	x	LG2:15177123-15189410	655	2
XLOC_005012	TCONS_00015603	NA	u	LG2:15448374-15449185	518	2
XLOC_005067	TCONS_00015827	gene10628-v1.0-hybrid	o	LG2:16074669-16079311	278	2
XLOC_005106	TCONS_00015940	gene11148-v1.0-hybrid	x	LG2:16515704-16521822	391	2
XLOC_005123	TCONS_00016022	NA	u	LG2:16647826-16648856	280	3
XLOC_005127	TCONS_00016031	NA	u	LG2:16682663-16684379	1595	2
XLOC_005146	TCONS_00016076	gene11226-v1.0-hybrid	x	LG2:16930545-16937724	381	2
XLOC_005191	TCONS_00016256	gene10983-v1.0-hybrid	x	LG2:17357349-17360539	402	4
XLOC_005191	TCONS_00016257	gene10983-v1.0-hybrid	x	LG2:17357349-17360539	476	3
XLOC_005205	TCONS_00016327	gene02513-v1.0-hybrid	x	LG2:17486045-17487606	1028	2
XLOC_005205	TCONS_00016328	gene02513-v1.0-hybrid	x	LG2:17486045-17487606	929	2
XLOC_005211	TCONS_00016338	gene02531-v1.0-hybrid	x	LG2:17563401-17568899	603	2
XLOC_005262	TCONS_00016559	NA	u	LG2:18026740-18027363	467	2
XLOC_005282	TCONS_00016612	gene02665-v1.0-hybrid	x	LG2:18168646-18189751	431	2
XLOC_005303	TCONS_00016701	gene02713-v1.0-hybrid	x	LG2:18473314-18474534	414	2
XLOC_005309	TCONS_00016714	gene00187-v1.0-hybrid	o	LG2:18567081-18575777	674	2
XLOC_005312	TCONS_00016719	NA	u	LG2:18624063-18632781	5364	1
XLOC_005312	TCONS_00016720	NA	u	LG2:18624063-18632781	1240	2
XLOC_005312	TCONS_00016721	NA	u	LG2:18624063-18632781	4695	2
XLOC_005312	TCONS_00016722	NA	u	LG2:18624063-18632781	548	2
XLOC_005316	TCONS_00016733	gene08473-v1.0-hybrid	x	LG2:18676457-18682808	283	2
XLOC_005347	TCONS_00016879	gene08541-v1.0-hybrid	o	LG2:19012264-19013503	1024	3
XLOC_005362	TCONS_00016921	gene08568-v1.0-hybrid	x	LG2:19147538-19155472	663	2
XLOC_005362	TCONS_00016922	gene08568-v1.0-hybrid	x	LG2:19147538-19155472	654	2
XLOC_005362	TCONS_00016923	gene08568-v1.0-hybrid	x	LG2:19147538-19155472	648	2
XLOC_005365	TCONS_00016928	NA	u	LG2:19167803-19172147	1145	2
XLOC_005381	TCONS_00016990	gene08608-v1.0-hybrid	x	LG2:19306602-19311890	945	2
XLOC_005427	TCONS_00017138	gene08685-v1.0-hybrid	x	LG2:19697115-19703191	418	2
XLOC_005467	TCONS_00017295	NA	u	LG2:20185075-20186880	506	3
XLOC_005565	TCONS_00017683	gene09118-v1.0-hybrid	x	LG2:21234035-21247977	1508	2
XLOC_005616	TCONS_00017895	gene15036-v1.0-hybrid	x	LG2:21795786-21797601	335	2
XLOC_005616	TCONS_00017896	gene15036-v1.0-hybrid	x	LG2:21795786-21797601	332	2
XLOC_005662	TCONS_00018074	gene15137-v1.0-hybrid	x	LG2:22282793-22297800	3119	2
XLOC_005662	TCONS_00018075	gene15137-v1.0-hybrid	x	LG2:22282793-22297800	2693	3
XLOC_005662	TCONS_00018076	gene15137-v1.0-hybrid	x	LG2:22282793-22297800	2373	3
XLOC_005780	TCONS_00018398	gene14712-v1.0-hybrid	x	LG2:23555943-23563792	482	2
XLOC_005796	TCONS_00018464	NA	u	LG2:23820986-23822867	847	3
XLOC_005796	TCONS_00018465	NA	u	LG2:23820986-23822867	840	3
XLOC_005796	TCONS_00018466	NA	u	LG2:23820986-23822867	655	3
XLOC_005796	TCONS_00018467	NA	u	LG2:23820986-23822867	646	3
XLOC_005852	TCONS_00018787	NA	u	LG2:66031-69843	209	2
XLOC_005876	TCONS_00018907	NA	u	LG2:396176-398058	503	6
XLOC_005876	TCONS_00018908	NA	u	LG2:396176-398058	404	4
XLOC_005879	TCONS_00018914	gene27441-v1.0-hybrid	x	LG2:432515-437760	1081	2
XLOC_005921	TCONS_00019152	NA	u	LG2:993220-995550	515	2
XLOC_005921	TCONS_00019153	NA	u	LG2:993220-995550	560	2
XLOC_005925	TCONS_00019158	gene27522-v1.0-hybrid	x	LG2:1084613-1090542	1481	2
XLOC_005936	TCONS_00019181	gene27541-v1.0-hybrid	x	LG2:1212564-1223492	313	2
XLOC_005954	TCONS_00019254	gene27577-v1.0-hybrid	x	LG2:1421156-1428513	919	2
XLOC_005954	TCONS_00019255	gene27577-v1.0-hybrid	i	LG2:1421156-1428513	878	1
XLOC_005958	TCONS_00019279	gene27584-v1.0-hybrid	x	LG2:1476406-1485241	456	2
XLOC_005958	TCONS_00019280	gene27584-v1.0-hybrid	x	LG2:1476406-1485241	512	2
XLOC_005961	TCONS_00019283	gene27588-v1.0-hybrid	x	LG2:1500529-1510915	659	2
XLOC_005963	TCONS_00019285	NA	u	LG2:1514888-1517228	1198	2
XLOC_005993	TCONS_00019382	NA	u	LG2:1873312-1874092	586	2
XLOC_005993	TCONS_00019383	NA	u	LG2:1873312-1874092	666	2
XLOC_006002	TCONS_00019400	NA	u	LG2:1965205-1972119	703	2
XLOC_006020	TCONS_00019470	gene08041-v1.0-hybrid	o	LG2:2228488-2262401	316	2
XLOC_006102	TCONS_00019753	NA	u	LG2:3298314-3299108	335	2
XLOC_006102	TCONS_00019754	NA	u	LG2:3298314-3299108	407	3
XLOC_006111	TCONS_00019775	NA	u	LG2:3378898-3380087	663	3
XLOC_006111	TCONS_00019776	NA	u	LG2:3378898-3380087	516	3
XLOC_006162	TCONS_00019912	gene25240-v1.0-hybrid	x	LG2:4046301-4051111	702	2
XLOC_006162	TCONS_00019913	NA	u	LG2:4046301-4051111	1042	1
XLOC_006244	TCONS_00020175	gene32649-v1.0-hybrid	x	LG2:5199333-5204420	311	2
XLOC_006283	TCONS_00020271	NA	u	LG2:5775532-5778586	1148	1
XLOC_006283	TCONS_00020272	NA	u	LG2:5775532-5778586	2245	2
XLOC_006284	TCONS_00020273	NA	u	LG2:5780717-5782426	1253	2
XLOC_006284	TCONS_00020274	NA	u	LG2:5780717-5782426	1245	2
XLOC_006284	TCONS_00020275	NA	u	LG2:5780717-5782426	423	1
XLOC_006321	TCONS_00020425	NA	u	LG2:6336119-6339633	452	6
XLOC_006321	TCONS_00020426	NA	u	LG2:6336119-6339633	1046	3
XLOC_006321	TCONS_00020427	NA	u	LG2:6336119-6339633	559	5
XLOC_006328	TCONS_00020456	gene01610-v1.0-hybrid	o	LG2:6421638-6434533	222	2
XLOC_006343	TCONS_00020562	gene01639-v1.0-hybrid	x	LG2:6668295-6672216	297	2
XLOC_006356	TCONS_00020610	NA	u	LG2:6844517-6849478	318	2
XLOC_006356	TCONS_00020611	gene01650-v1.0-hybrid	x	LG2:6844517-6849478	675	3
XLOC_006356	TCONS_00020612	gene01650-v1.0-hybrid	x	LG2:6844517-6849478	679	3
XLOC_006360	TCONS_00020631	gene01663-v1.0-hybrid	o	LG2:6891044-6912659	379	2
XLOC_006365	TCONS_00020641	NA	u	LG2:6953033-6954241	1121	2
XLOC_006366	TCONS_00020642	NA	u	LG2:6954359-6956547	1127	3
XLOC_006386	TCONS_00020772	NA	u	LG2:7219430-7221081	1400	2
XLOC_006386	TCONS_00020773	NA	u	LG2:7219430-7221081	1556	2
XLOC_006391	TCONS_00020787	NA	u	LG2:7259237-7269674	238	2
XLOC_006391	TCONS_00020788	NA	u	LG2:7259237-7269674	637	2
XLOC_006392	TCONS_00020789	NA	u	LG2:7270205-7271172	652	3
XLOC_006392	TCONS_00020790	NA	u	LG2:7270205-7271172	699	3
XLOC_006448	TCONS_00021081	NA	u	LG2:8143273-8144184	493	2
XLOC_006449	TCONS_00021082	NA	u	LG2:8151279-8154852	597	6
XLOC_006449	TCONS_00021083	NA	u	LG2:8151279-8154852	1047	5
XLOC_006449	TCONS_00021084	NA	u	LG2:8151279-8154852	960	5
XLOC_006449	TCONS_00021085	NA	u	LG2:8151279-8154852	1049	5
XLOC_006449	TCONS_00021086	NA	u	LG2:8151279-8154852	1141	5
XLOC_006449	TCONS_00021087	NA	u	LG2:8151279-8154852	1082	5
XLOC_006449	TCONS_00021088	NA	u	LG2:8151279-8154852	1121	5
XLOC_006449	TCONS_00021089	NA	u	LG2:8151279-8154852	1040	5
XLOC_006449	TCONS_00021090	NA	u	LG2:8151279-8154852	1127	5
XLOC_006449	TCONS_00021091	NA	u	LG2:8151279-8154852	1105	5
XLOC_006449	TCONS_00021092	NA	u	LG2:8151279-8154852	1532	4
XLOC_006449	TCONS_00021093	NA	u	LG2:8151279-8154852	1152	5
XLOC_006460	TCONS_00021135	NA	u	LG2:8293352-8298362	1678	2
XLOC_006465	TCONS_00021140	gene24699-v1.0-hybrid	o	LG2:8352029-8359713	550	2
XLOC_006473	TCONS_00021157	NA	u	LG2:8503975-8505285	1276	1
XLOC_006497	TCONS_00021226	NA	u	LG2:8876778-8879390	499	4
XLOC_006497	TCONS_00021227	NA	u	LG2:8876778-8879390	952	6
XLOC_006497	TCONS_00021228	NA	u	LG2:8876778-8879390	2018	5
XLOC_006524	TCONS_00021335	gene21876-v1.0-hybrid	x	LG2:9302518-9303449	273	2
XLOC_006549	TCONS_00021383	NA	u	LG2:9599287-9601766	1249	4
XLOC_006549	TCONS_00021384	NA	u	LG2:9599287-9601766	1785	4
XLOC_006549	TCONS_00021385	NA	u	LG2:9599287-9601766	1462	6
XLOC_006549	TCONS_00021386	NA	u	LG2:9599287-9601766	2017	5
XLOC_006564	TCONS_00021417	gene17218-v1.0-hybrid	x	LG2:9726179-9727660	580	2
XLOC_006566	TCONS_00021420	gene17219-v1.0-hybrid	x	LG2:9727990-9733495	265	2
XLOC_006586	TCONS_00021495	gene17311-v1.0-hybrid	x	LG2:10001146-10012720	937	3
XLOC_006642	TCONS_00021714	NA	u	LG2:10675566-10676980	811	3
XLOC_006642	TCONS_00021715	NA	u	LG2:10675566-10676980	737	2
XLOC_006647	TCONS_00021731	gene17395-v1.0-hybrid	x	LG2:10732023-10736873	1463	2
XLOC_006686	TCONS_00021840	gene17380-v1.0-hybrid	x	LG2:11307241-11311580	311	2
XLOC_006710	TCONS_00021908	gene17610-v1.0-hybrid	x	LG2:11561165-11567709	1721	4
XLOC_006710	TCONS_00021909	gene17610-v1.0-hybrid	x	LG2:11561165-11567709	1875	4
XLOC_006710	TCONS_00021910	gene17610-v1.0-hybrid	x	LG2:11561165-11567709	2892	4
XLOC_006710	TCONS_00021911	gene17610-v1.0-hybrid	x	LG2:11561165-11567709	1899	4
XLOC_006710	TCONS_00021912	gene17610-v1.0-hybrid	x	LG2:11561165-11567709	1896	4
XLOC_006710	TCONS_00021913	gene17610-v1.0-hybrid	x	LG2:11561165-11567709	827	3
XLOC_006710	TCONS_00021914	gene17610-v1.0-hybrid	x	LG2:11561165-11567709	1002	3
XLOC_006710	TCONS_00021915	gene17610-v1.0-hybrid	x	LG2:11561165-11567709	868	3
XLOC_006710	TCONS_00021916	gene17610-v1.0-hybrid	x	LG2:11561165-11567709	1016	3
XLOC_006710	TCONS_00021917	NA	u	LG2:11561165-11567709	870	2
XLOC_006710	TCONS_00021918	NA	u	LG2:11561165-11567709	979	2
XLOC_006710	TCONS_00021919	NA	u	LG2:11561165-11567709	1001	2
XLOC_006720	TCONS_00021963	gene17629-v1.0-hybrid	x	LG2:11682055-11684810	1685	2
XLOC_006720	TCONS_00021964	gene17629-v1.0-hybrid	x	LG2:11682055-11684810	1722	2
XLOC_006757	TCONS_00022135	NA	u	LG2:12062599-12062996	272	2
XLOC_006760	TCONS_00022141	gene17640-v1.0-hybrid	x	LG2:12093272-12094579	881	3
XLOC_006845	TCONS_00022366	NA	u	LG2:13092405-13093334	794	2
XLOC_006848	TCONS_00022373	gene08276-v1.0-hybrid	x	LG2:13133196-13139848	648	3
XLOC_006879	TCONS_00022484	NA	u	LG2:13469093-13471498	1907	2
XLOC_006879	TCONS_00022485	NA	u	LG2:13469093-13471498	1019	4
XLOC_006879	TCONS_00022486	NA	u	LG2:13469093-13471498	678	4
XLOC_006879	TCONS_00022487	NA	u	LG2:13469093-13471498	691	4
XLOC_006879	TCONS_00022488	NA	u	LG2:13469093-13471498	2235	2
XLOC_006879	TCONS_00022489	NA	u	LG2:13469093-13471498	1825	4
XLOC_006879	TCONS_00022490	NA	u	LG2:13469093-13471498	1497	4
XLOC_006889	TCONS_00022502	gene08349-v1.0-hybrid	o	LG2:13592053-13602821	420	2
XLOC_006897	TCONS_00022535	gene08362-v1.0-hybrid	x	LG2:13678186-13681888	282	2
XLOC_006903	TCONS_00022548	gene08378-v1.0-hybrid	x	LG2:13793586-13799920	2371	2
XLOC_006943	TCONS_00022641	gene20323-v1.0-hybrid	x	LG2:14334071-14345015	482	2
XLOC_006944	TCONS_00022642	gene20323-v1.0-hybrid	x	LG2:14334071-14345015	283	2
XLOC_006957	TCONS_00022700	NA	u	LG2:14483457-14485496	1390	4
XLOC_006957	TCONS_00022701	NA	u	LG2:14483457-14485496	1385	4
XLOC_006997	TCONS_00022818	NA	u	LG2:15043472-15044583	756	2
XLOC_006997	TCONS_00022819	NA	u	LG2:15043472-15044583	780	2
XLOC_007051	TCONS_00022977	NA	u	LG2:15648589-15649802	1007	3
XLOC_007051	TCONS_00022978	NA	u	LG2:15648589-15649802	632	4
XLOC_007100	TCONS_00023150	gene11090-v1.0-hybrid	o	LG2:16158772-16166316	265	2
XLOC_007126	TCONS_00023214	gene11140-v1.0-hybrid	x	LG2:16463902-16466170	416	2
XLOC_007135	TCONS_00023249	NA	u	LG2:16592359-16594969	752	2
XLOC_007135	TCONS_00023250	NA	u	LG2:16592359-16594969	2390	3
XLOC_007151	TCONS_00023289	gene11188-v1.0-hybrid	x	LG2:16730271-16746400	362	2
XLOC_007164	TCONS_00023337	gene11217-v1.0-hybrid	o	LG2:16877155-16886872	251	2
XLOC_007182	TCONS_00023391	gene11247-v1.0-hybrid	x	LG2:17048347-17052270	549	2
XLOC_007195	TCONS_00023442	gene10960-v1.0-hybrid	x	LG2:17240800-17247893	398	2
XLOC_007201	TCONS_00023450	gene10982-v1.0-hybrid	x	LG2:17349802-17356165	2785	2
XLOC_007204	TCONS_00023457	gene10986-v1.0-hybrid	x	LG2:17373897-17376669	1941	2
XLOC_007205	TCONS_00023458	gene10989-v1.0-hybrid	o	LG2:17379423-17392354	427	2
XLOC_007236	TCONS_00023514	gene02559-v1.0-hybrid	x	LG2:17685786-17690580	301	2
XLOC_007271	TCONS_00023617	NA	u	LG2:18031964-18032831	720	2
XLOC_007295	TCONS_00023701	NA	u	LG2:18226466-18251344	623	2
XLOC_007309	TCONS_00023782	NA	u	LG2:18347586-18360477	293	3
XLOC_007309	TCONS_00023783	NA	u	LG2:18347586-18360477	296	3
XLOC_007309	TCONS_00023784	NA	u	LG2:18347586-18360477	635	2
XLOC_007311	TCONS_00023786	gene02692-v1.0-hybrid	x	LG2:18366044-18370742	280	2
XLOC_007311	TCONS_00023787	gene02692-v1.0-hybrid	x	LG2:18366044-18370742	348	2
XLOC_007311	TCONS_00023788	NA	u	LG2:18366044-18370742	912	2
XLOC_007311	TCONS_00023789	NA	u	LG2:18366044-18370742	1007	2
XLOC_007311	TCONS_00023790	NA	u	LG2:18366044-18370742	1220	1
XLOC_007312	TCONS_00023791	NA	u	LG2:18372249-18375692	1441	3
XLOC_007317	TCONS_00023809	gene02705-v1.0-hybrid	x	LG2:18424573-18427518	444	2
XLOC_007339	TCONS_00023863	NA	u	LG2:18624063-18632781	5541	2
XLOC_007339	TCONS_00023864	gene00199-v1.0-hybrid	x	LG2:18624063-18632781	4786	2
XLOC_007339	TCONS_00023865	NA	u	LG2:18624063-18632781	620	1
XLOC_007354	TCONS_00023902	NA	u	LG2:18812889-18813475	466	2
XLOC_007368	TCONS_00023959	NA	u	LG2:18919510-18928703	510	2
XLOC_007368	TCONS_00023960	NA	u	LG2:18919510-18928703	488	2
XLOC_007368	TCONS_00023961	NA	u	LG2:18919510-18928703	2713	2
XLOC_007372	TCONS_00023966	gene08529-v1.0-hybrid	o	LG2:18937803-18946648	321	2
XLOC_007380	TCONS_00023986	gene08538-v1.0-hybrid	x	LG2:18996874-18999499	1239	2
XLOC_007386	TCONS_00023996	NA	u	LG2:19050717-19051893	902	3
XLOC_007386	TCONS_00023997	NA	u	LG2:19050717-19051893	968	3
XLOC_007387	TCONS_00023998	NA	u	LG2:19052711-19053320	515	2
XLOC_007397	TCONS_00024044	NA	u	LG2:19143128-19143511	306	2
XLOC_007408	TCONS_00024076	gene08585-v1.0-hybrid	x	LG2:19211420-19213375	441	1
XLOC_007446	TCONS_00024196	NA	u	LG2:19528761-19531414	1030	4
XLOC_007446	TCONS_00024197	NA	u	LG2:19528761-19531414	1745	6
XLOC_007449	TCONS_00024213	gene08659-v1.0-hybrid	x	LG2:19569440-19574029	731	1
XLOC_007496	TCONS_00024390	gene08756-v1.0-hybrid	x	LG2:20052891-20057893	588	2
XLOC_007503	TCONS_00024417	gene08765-v1.0-hybrid	o	LG2:20101342-20109571	636	2
XLOC_007580	TCONS_00024645	NA	u	LG2:20815749-20816141	392	1
XLOC_007595	TCONS_00024700	NA	u	LG2:20933593-20936106	1536	3
XLOC_007595	TCONS_00024701	NA	u	LG2:20933593-20936106	1524	3
XLOC_007595	TCONS_00024702	NA	u	LG2:20933593-20936106	858	2
XLOC_007595	TCONS_00024703	NA	u	LG2:20933593-20936106	1584	3
XLOC_007595	TCONS_00024704	NA	u	LG2:20933593-20936106	1796	2
XLOC_007595	TCONS_00024705	NA	u	LG2:20933593-20936106	1623	1
XLOC_007595	TCONS_00024706	NA	u	LG2:20933593-20936106	1355	2
XLOC_007595	TCONS_00024707	NA	u	LG2:20933593-20936106	1409	2
XLOC_007624	TCONS_00024780	NA	u	LG2:21249480-21250144	396	2
XLOC_007712	TCONS_00025079	gene15109-v1.0-hybrid	x	LG2:22126469-22138429	516	2
XLOC_007764	TCONS_00025306	gene15218-v1.0-hybrid	o	LG2:22598961-22610045	257	2
XLOC_007767	TCONS_00025310	NA	u	LG2:22598961-22610045	1368	2
XLOC_007786	TCONS_00025381	gene15253-v1.0-hybrid	x	LG2:22787521-22790308	715	2
XLOC_007792	TCONS_00025394	gene35209-v1.0-hybrid	x	LG2:22871072-22874678	705	2
XLOC_007794	TCONS_00025396	NA	u	LG2:22896390-22897727	751	3
XLOC_007794	TCONS_00025397	NA	u	LG2:22896390-22897727	799	3
XLOC_007794	TCONS_00025398	NA	u	LG2:22896390-22897727	869	1
XLOC_007821	TCONS_00025509	gene14695-v1.0-hybrid	x	LG2:23467297-23469426	665	2
XLOC_007821	TCONS_00025510	gene14695-v1.0-hybrid	x	LG2:23467297-23469426	839	2
XLOC_007841	TCONS_00025584	NA	u	LG2:23777124-23779216	438	2
XLOC_007841	TCONS_00025585	NA	u	LG2:23777124-23779216	1149	2
XLOC_007877	TCONS_00025717	gene15357-v1.0-hybrid	x	LG2:24301355-24319062	700	2
XLOC_007887	TCONS_00025759	gene15371-v1.0-hybrid	x	LG2:24425770-24448499	7105	2
XLOC_007898	TCONS_00025839	NA	u	LG2:363727-396121	698	1
XLOC_007899	TCONS_00025840	NA	u	LG2:456198-456809	611	1
XLOC_007903	TCONS_00025844	NA	u	LG2:585156-585647	491	1
XLOC_007904	TCONS_00025845	NA	u	LG2:586996-587515	519	1
XLOC_007905	TCONS_00025846	NA	u	LG2:609362-613334	354	1
XLOC_007907	TCONS_00025848	NA	u	LG2:643313-643702	389	1
XLOC_007908	TCONS_00025849	NA	u	LG2:690432-691164	732	1
XLOC_007910	TCONS_00025851	NA	u	LG2:769188-769587	399	1
XLOC_007911	TCONS_00025852	NA	u	LG2:773372-773706	334	1
XLOC_007912	TCONS_00025853	NA	u	LG2:894373-894701	328	1
XLOC_007913	TCONS_00025854	NA	u	LG2:908508-908780	272	1
XLOC_007914	TCONS_00025855	NA	u	LG2:928549-928897	348	1
XLOC_007915	TCONS_00025856	NA	u	LG2:953097-953680	583	1
XLOC_007917	TCONS_00025858	NA	u	LG2:1076524-1076934	410	1
XLOC_007918	TCONS_00025859	NA	u	LG2:1211625-1212429	804	1
XLOC_007920	TCONS_00025861	NA	u	LG2:1514342-1514742	400	1
XLOC_007924	TCONS_00025865	NA	u	LG2:1774986-1776048	1062	1
XLOC_007925	TCONS_00025866	NA	u	LG2:1776110-1776602	492	1
XLOC_007926	TCONS_00025867	NA	u	LG2:1791088-1791775	687	1
XLOC_007928	TCONS_00025869	NA	u	LG2:1841960-1842539	579	1
XLOC_007930	TCONS_00025871	NA	u	LG2:2277295-2277646	351	1
XLOC_007931	TCONS_00025872	NA	u	LG2:2277972-2278343	371	1
XLOC_007934	TCONS_00025875	NA	u	LG2:2283978-2292882	331	1
XLOC_007935	TCONS_00025876	NA	u	LG2:2414159-2414486	327	1
XLOC_007939	TCONS_00025880	NA	u	LG2:2602602-2603613	1011	1
XLOC_007940	TCONS_00025881	gene02117-v1.0-hybrid	i	LG2:2634992-2639747	1076	1
XLOC_007943	TCONS_00025884	NA	u	LG2:2704562-2704879	317	1
XLOC_007945	TCONS_00025886	NA	u	LG2:2763160-2763658	498	1
XLOC_007947	TCONS_00025888	NA	u	LG2:2884146-2884863	717	1
XLOC_007948	TCONS_00025889	NA	u	LG2:2885350-2886042	692	1
XLOC_007950	TCONS_00025891	NA	u	LG2:2888062-2888771	709	1
XLOC_007951	TCONS_00025892	NA	u	LG2:3021521-3022040	519	1
XLOC_007954	TCONS_00025895	NA	u	LG2:3028568-3029228	660	1
XLOC_007956	TCONS_00025897	NA	u	LG2:3078612-3079255	643	1
XLOC_007958	TCONS_00025899	NA	u	LG2:3220572-3221066	494	1
XLOC_007962	TCONS_00025903	NA	u	LG2:3501305-3501821	516	1
XLOC_007963	TCONS_00025904	NA	u	LG2:3502405-3503404	999	1
XLOC_007964	TCONS_00025905	NA	u	LG2:3503885-3504642	757	1
XLOC_007965	TCONS_00025906	NA	u	LG2:3506450-3506712	262	1
XLOC_007968	TCONS_00025909	NA	u	LG2:3903686-3904722	1036	1
XLOC_007969	TCONS_00025910	NA	u	LG2:3907293-3907665	372	1
XLOC_007970	TCONS_00025911	NA	u	LG2:3907781-3908135	354	1
XLOC_007971	TCONS_00025912	NA	u	LG2:3908442-3908715	273	1
XLOC_007974	TCONS_00025915	NA	u	LG2:4019551-4020024	473	1
XLOC_007975	TCONS_00025916	NA	u	LG2:4092459-4092677	218	1
XLOC_007979	TCONS_00025920	NA	u	LG2:4457495-4458150	655	1
XLOC_007981	TCONS_00025922	NA	u	LG2:4495456-4496391	935	1
XLOC_007982	TCONS_00025923	NA	u	LG2:4496626-4496991	365	1
XLOC_007983	TCONS_00025924	NA	u	LG2:4923199-4924006	807	1
XLOC_007987	TCONS_00025928	NA	u	LG2:5169489-5169980	491	1
XLOC_007990	TCONS_00025931	NA	u	LG2:5755141-5755487	346	1
XLOC_007991	TCONS_00025932	NA	u	LG2:5778727-5780435	1708	1
XLOC_007996	TCONS_00025937	NA	u	LG2:6056400-6056997	597	1
XLOC_007997	TCONS_00025938	NA	u	LG2:6231757-6232325	568	1
XLOC_007998	TCONS_00025939	NA	u	LG2:6396465-6396836	371	1
XLOC_007999	TCONS_00025940	NA	u	LG2:6409057-6409500	443	1
XLOC_008000	TCONS_00025941	NA	u	LG2:6782570-6783130	560	1
XLOC_008003	TCONS_00025944	NA	u	LG2:6954359-6956547	475	1
XLOC_008004	TCONS_00025945	NA	u	LG2:6972749-6973253	504	1
XLOC_008008	TCONS_00025949	NA	u	LG2:7435433-7435984	551	1
XLOC_008011	TCONS_00025952	NA	u	LG2:7684029-7684406	377	1
XLOC_008013	TCONS_00025954	NA	u	LG2:7851963-7853151	1188	1
XLOC_008014	TCONS_00025955	NA	u	LG2:7854124-7854374	250	1
XLOC_008016	TCONS_00025957	NA	u	LG2:7855121-7855662	541	1
XLOC_008019	TCONS_00025960	NA	u	LG2:7944691-7945210	519	1
XLOC_008020	TCONS_00025961	NA	u	LG2:8064123-8064587	464	1
XLOC_008021	TCONS_00025962	NA	u	LG2:8064885-8065094	209	1
XLOC_008023	TCONS_00025964	NA	u	LG2:8149296-8149871	575	1
XLOC_008024	TCONS_00025965	NA	u	LG2:8151279-8154852	526	1
XLOC_008025	TCONS_00025966	NA	u	LG2:8642248-8644238	835	1
XLOC_008026	TCONS_00025967	NA	u	LG2:8693402-8693819	417	1
XLOC_008032	TCONS_00025973	NA	u	LG2:9416959-9417350	391	1
XLOC_008033	TCONS_00025974	NA	u	LG2:9654419-9654909	490	1
XLOC_008034	TCONS_00025975	NA	u	LG2:9694237-9694657	420	1
XLOC_008035	TCONS_00025976	NA	u	LG2:9694871-9695189	318	1
XLOC_008036	TCONS_00025977	NA	u	LG2:9695257-9695602	345	1
XLOC_008037	TCONS_00025978	NA	u	LG2:9761122-9761691	569	1
XLOC_008040	TCONS_00025981	NA	u	LG2:10232555-10233283	728	1
XLOC_008042	TCONS_00025983	NA	u	LG2:10302797-10303886	1089	1
XLOC_008043	TCONS_00025984	NA	u	LG2:10343649-10357378	419	1
XLOC_008045	TCONS_00025986	NA	u	LG2:10918037-10918657	620	1
XLOC_008046	TCONS_00025987	NA	u	LG2:10944374-10951156	362	1
XLOC_008047	TCONS_00025988	NA	u	LG2:11153424-11153709	285	1
XLOC_008048	TCONS_00025989	NA	u	LG2:11182770-11183209	439	1
XLOC_008049	TCONS_00025990	NA	u	LG2:11183309-11183594	285	1
XLOC_008051	TCONS_00025992	NA	u	LG2:11574768-11575172	404	1
XLOC_008060	TCONS_00026001	NA	u	LG2:12273077-12273873	796	1
XLOC_008061	TCONS_00026002	NA	u	LG2:12303222-12303667	445	1
XLOC_008062	TCONS_00026003	NA	u	LG2:12321392-12321598	206	1
XLOC_008067	TCONS_00026008	NA	u	LG2:12757165-12757443	278	1
XLOC_008068	TCONS_00026009	NA	u	LG2:12827308-12827928	620	1
XLOC_008069	TCONS_00026010	NA	u	LG2:13093995-13094337	342	1
XLOC_008073	TCONS_00026014	NA	u	LG2:13196825-13197843	1018	1
XLOC_008074	TCONS_00026015	NA	u	LG2:13216686-13217309	623	1
XLOC_008078	TCONS_00026019	NA	u	LG2:13873266-13873643	377	1
XLOC_008080	TCONS_00026021	NA	u	LG2:13927901-13928275	374	1
XLOC_008083	TCONS_00026024	NA	u	LG2:14566056-14566990	934	1
XLOC_008084	TCONS_00026025	NA	u	LG2:14601230-14601979	749	1
XLOC_008087	TCONS_00026028	NA	u	LG2:15201972-15202584	612	1
XLOC_008088	TCONS_00026029	NA	u	LG2:15295021-15295807	786	1
XLOC_008089	TCONS_00026030	NA	u	LG2:15377240-15378393	1153	1
XLOC_008090	TCONS_00026031	NA	u	LG2:15397187-15397538	351	1
XLOC_008091	TCONS_00026032	NA	u	LG2:15397723-15398239	516	1
XLOC_008093	TCONS_00026034	NA	u	LG2:15433699-15434484	785	1
XLOC_008095	TCONS_00026036	NA	u	LG2:15503611-15504008	397	1
XLOC_008096	TCONS_00026037	NA	u	LG2:15631842-15632313	471	1
XLOC_008098	TCONS_00026039	NA	u	LG2:15700701-15707771	346	1
XLOC_008100	TCONS_00026041	NA	u	LG2:15874287-15875401	1114	1
XLOC_008102	TCONS_00026043	NA	u	LG2:15971923-15972512	589	1
XLOC_008104	TCONS_00026045	NA	u	LG2:15972865-15973178	313	1
XLOC_008105	TCONS_00026046	NA	u	LG2:16193813-16194153	340	1
XLOC_008107	TCONS_00026048	NA	u	LG2:16283046-16283862	816	1
XLOC_008110	TCONS_00026051	NA	u	LG2:16416752-16417121	369	1
XLOC_008112	TCONS_00026053	NA	u	LG2:16502240-16502668	428	1
XLOC_008117	TCONS_00026058	NA	u	LG2:16927264-16927539	275	1
XLOC_008118	TCONS_00026059	NA	u	LG2:16946270-16946778	508	1
XLOC_008119	TCONS_00026060	NA	u	LG2:17030107-17030580	473	1
XLOC_008120	TCONS_00026061	NA	u	LG2:17030842-17031590	748	1
XLOC_008122	TCONS_00026063	NA	u	LG2:17427691-17447304	593	1
XLOC_008125	TCONS_00026066	NA	u	LG2:17601694-17602029	335	1
XLOC_008127	TCONS_00026068	NA	u	LG2:17615671-17616312	641	1
XLOC_008128	TCONS_00026069	NA	u	LG2:17664531-17672650	217	1
XLOC_008130	TCONS_00026071	NA	u	LG2:17746718-17747102	384	1
XLOC_008132	TCONS_00026073	NA	u	LG2:18021150-18021790	640	1
XLOC_008134	TCONS_00026075	NA	u	LG2:18442140-18453076	401	1
XLOC_008136	TCONS_00026077	NA	u	LG2:18487996-18488411	415	1
XLOC_008138	TCONS_00026079	NA	u	LG2:18507817-18508660	843	1
XLOC_008140	TCONS_00026081	NA	u	LG2:18594374-18594929	555	1
XLOC_008141	TCONS_00026082	NA	u	LG2:18775290-18776186	896	1
XLOC_008142	TCONS_00026083	NA	u	LG2:18776435-18778386	1951	1
XLOC_008143	TCONS_00026084	NA	u	LG2:18832393-18833250	857	1
XLOC_008145	TCONS_00026086	NA	u	LG2:18989733-18996736	533	1
XLOC_008150	TCONS_00026091	NA	u	LG2:19631265-19632247	982	1
XLOC_008151	TCONS_00026092	NA	u	LG2:19792886-19793389	503	1
XLOC_008153	TCONS_00026094	NA	u	LG2:20020167-20020890	723	1
XLOC_008154	TCONS_00026095	NA	u	LG2:20051638-20052017	379	1
XLOC_008158	TCONS_00026099	NA	u	LG2:20603932-20604259	327	1
XLOC_008159	TCONS_00026100	NA	u	LG2:20732571-20732999	428	1
XLOC_008161	TCONS_00026102	NA	u	LG2:20967297-20967663	366	1
XLOC_008164	TCONS_00026105	NA	u	LG2:21140006-21140612	606	1
XLOC_008165	TCONS_00026106	NA	u	LG2:21273827-21274781	954	1
XLOC_008167	TCONS_00026108	NA	u	LG2:21337663-21338091	428	1
XLOC_008170	TCONS_00026111	NA	u	LG2:21483055-21483301	246	1
XLOC_008172	TCONS_00026113	NA	u	LG2:21803668-21804282	614	1
XLOC_008175	TCONS_00026116	NA	u	LG2:22078614-22079155	541	1
XLOC_008176	TCONS_00026117	NA	u	LG2:22255625-22256234	609	1
XLOC_008177	TCONS_00026118	NA	u	LG2:22336292-22337290	998	1
XLOC_008179	TCONS_00026120	NA	u	LG2:22758449-22758794	345	1
XLOC_008180	TCONS_00026121	NA	u	LG2:22929756-22930272	516	1
XLOC_008182	TCONS_00026123	NA	u	LG2:22943809-22944595	786	1
XLOC_008183	TCONS_00026124	NA	u	LG2:23123321-23123924	603	1
XLOC_008184	TCONS_00026125	NA	u	LG2:23160787-23161177	390	1
XLOC_008185	TCONS_00026126	NA	u	LG2:23250431-23250656	225	1
XLOC_008189	TCONS_00026130	NA	u	LG2:23759097-23759394	297	1
XLOC_008194	TCONS_00026135	NA	u	LG2:24513429-24524138	339	1
XLOC_008197	TCONS_00026139	NA	u	LG3:81711-87871	1812	2
XLOC_008197	TCONS_00026140	NA	u	LG3:81711-87871	334	1
XLOC_008199	TCONS_00026142	gene19539-v1.0-hybrid	x	LG3:115739-123293	1056	7
XLOC_008199	TCONS_00026143	NA	u	LG3:115739-123293	1197	6
XLOC_008199	TCONS_00026144	gene19539-v1.0-hybrid	x	LG3:115739-123293	1039	7
XLOC_008199	TCONS_00026145	gene19539-v1.0-hybrid	x	LG3:115739-123293	892	9
XLOC_008199	TCONS_00026146	NA	u	LG3:115739-123293	1051	5
XLOC_008199	TCONS_00026147	gene19539-v1.0-hybrid	x	LG3:115739-123293	877	6
XLOC_008199	TCONS_00026148	NA	u	LG3:115739-123293	1215	6
XLOC_008200	TCONS_00026149	gene19540-v1.0-hybrid	x	LG3:125043-131162	353	4
XLOC_008232	TCONS_00026313	NA	u	LG3:363103-363570	353	2
XLOC_008271	TCONS_00026439	NA	u	LG3:678559-681188	462	3
XLOC_008279	TCONS_00026471	gene19511-v1.0-hybrid	x	LG3:818789-828230	649	2
XLOC_008325	TCONS_00026576	gene19826-v1.0-hybrid	x	LG3:1265088-1268087	917	2
XLOC_008375	TCONS_00026795	gene30592-v1.0-hybrid	x	LG3:1728805-1734058	1137	2
XLOC_008388	TCONS_00026817	gene30608-v1.0-hybrid	o	LG3:1819318-1828795	431	2
XLOC_008390	TCONS_00026828	gene30612-v1.0-hybrid	x	LG3:1848546-1852921	879	2
XLOC_008412	TCONS_00026903	gene30387-v1.0-hybrid	o	LG3:2075991-2113835	365	2
XLOC_008414	TCONS_00026905	NA	u	LG3:2075991-2113835	420	3
XLOC_008430	TCONS_00026973	NA	u	LG3:2292845-2293541	696	1
XLOC_008506	TCONS_00027170	NA	u	LG3:2965442-2967708	674	3
XLOC_008506	TCONS_00027171	NA	u	LG3:2965442-2967708	562	2
XLOC_008506	TCONS_00027172	NA	u	LG3:2965442-2967708	643	3
XLOC_008506	TCONS_00027173	NA	u	LG3:2965442-2967708	1497	2
XLOC_008533	TCONS_00027268	gene30644-v1.0-hybrid	x	LG3:3202320-3206226	570	3
XLOC_008533	TCONS_00027269	gene30644-v1.0-hybrid	x	LG3:3202320-3206226	576	3
XLOC_008533	TCONS_00027270	gene30644-v1.0-hybrid	x	LG3:3202320-3206226	996	2
XLOC_008533	TCONS_00027271	gene30644-v1.0-hybrid	x	LG3:3202320-3206226	544	3
XLOC_008533	TCONS_00027272	gene30644-v1.0-hybrid	x	LG3:3202320-3206226	538	3
XLOC_008533	TCONS_00027273	gene30644-v1.0-hybrid	x	LG3:3202320-3206226	885	2
XLOC_008533	TCONS_00027274	gene30644-v1.0-hybrid	x	LG3:3202320-3206226	990	2
XLOC_008533	TCONS_00027275	gene30644-v1.0-hybrid	x	LG3:3202320-3206226	805	2
XLOC_008533	TCONS_00027276	gene30644-v1.0-hybrid	x	LG3:3202320-3206226	420	3
XLOC_008595	TCONS_00027427	NA	u	LG3:3817498-3822730	2249	3
XLOC_008595	TCONS_00027428	NA	u	LG3:3817498-3822730	1275	4
XLOC_008595	TCONS_00027429	NA	u	LG3:3817498-3822730	1786	5
XLOC_008595	TCONS_00027430	NA	u	LG3:3817498-3822730	1337	4
XLOC_008595	TCONS_00027431	NA	u	LG3:3817498-3822730	1637	6
XLOC_008595	TCONS_00027432	NA	u	LG3:3817498-3822730	1032	4
XLOC_008595	TCONS_00027433	NA	u	LG3:3817498-3822730	3018	5
XLOC_008595	TCONS_00027434	NA	u	LG3:3817498-3822730	2932	5
XLOC_008595	TCONS_00027435	NA	u	LG3:3817498-3822730	3839	4
XLOC_008595	TCONS_00027436	NA	u	LG3:3817498-3822730	1230	6
XLOC_008595	TCONS_00027437	NA	u	LG3:3817498-3822730	2355	5
XLOC_008595	TCONS_00027438	NA	u	LG3:3817498-3822730	1532	6
XLOC_008647	TCONS_00027646	gene29726-v1.0-hybrid	o	LG3:4427369-4439387	403	2
XLOC_008662	TCONS_00027677	gene29759-v1.0-hybrid	x	LG3:4602720-4606971	1135	2
XLOC_008708	TCONS_00027835	NA	u	LG3:5033792-5037617	524	2
XLOC_008761	TCONS_00027946	NA	u	LG3:5519086-5521044	741	3
XLOC_008761	TCONS_00027947	NA	u	LG3:5519086-5521044	834	5
XLOC_008761	TCONS_00027948	NA	u	LG3:5519086-5521044	840	5
XLOC_008761	TCONS_00027949	NA	u	LG3:5519086-5521044	844	5
XLOC_008764	TCONS_00027960	NA	u	LG3:5556624-5578105	1639	2
XLOC_008764	TCONS_00027961	NA	u	LG3:5556624-5578105	1400	3
XLOC_008764	TCONS_00027962	NA	u	LG3:5556624-5578105	1422	2
XLOC_008769	TCONS_00027973	gene02411-v1.0-hybrid	x	LG3:5596910-5604624	911	2
XLOC_008794	TCONS_00028050	NA	u	LG3:5865324-5870528	717	5
XLOC_008794	TCONS_00028051	NA	u	LG3:5865324-5870528	667	5
XLOC_008794	TCONS_00028052	NA	u	LG3:5865324-5870528	933	4
XLOC_008794	TCONS_00028053	NA	u	LG3:5865324-5870528	677	5
XLOC_008794	TCONS_00028054	NA	u	LG3:5865324-5870528	897	3
XLOC_008811	TCONS_00028084	NA	u	LG3:6062823-6067244	1399	2
XLOC_008830	TCONS_00028135	gene28971-v1.0-hybrid	x	LG3:6330305-6334802	1699	2
XLOC_008850	TCONS_00028190	NA	u	LG3:6580877-6581780	813	2
XLOC_008857	TCONS_00028222	gene19727-v1.0-hybrid	x	LG3:6667782-6677777	433	2
XLOC_008857	TCONS_00028223	gene19727-v1.0-hybrid	x	LG3:6667782-6677777	322	2
XLOC_008860	TCONS_00028238	gene19732-v1.0-hybrid	o	LG3:6730894-6736311	332	2
XLOC_008877	TCONS_00028303	gene19901-v1.0-hybrid	x	LG3:6894299-6899785	439	2
XLOC_008941	TCONS_00028502	gene20023-v1.0-hybrid	o	LG3:7617904-7632124	393	2
XLOC_008962	TCONS_00028569	gene20066-v1.0-hybrid	x	LG3:7886096-7896203	986	2
XLOC_008984	TCONS_00028622	gene20113-v1.0-hybrid	x	LG3:8180836-8189653	1620	2
XLOC_008995	TCONS_00028636	gene20132-v1.0-hybrid	x	LG3:8314287-8322548	1048	2
XLOC_009005	TCONS_00028651	gene20153-v1.0-hybrid	x	LG3:8413877-8421585	543	2
XLOC_009006	TCONS_00028652	NA	u	LG3:8431874-8434296	767	4
XLOC_009006	TCONS_00028653	NA	u	LG3:8431874-8434296	619	3
XLOC_009006	TCONS_00028654	NA	u	LG3:8431874-8434296	812	2
XLOC_009006	TCONS_00028655	NA	u	LG3:8431874-8434296	660	4
XLOC_009006	TCONS_00028656	NA	u	LG3:8431874-8434296	653	4
XLOC_009006	TCONS_00028657	NA	u	LG3:8431874-8434296	643	4
XLOC_009027	TCONS_00028686	NA	u	LG3:8594517-8602123	778	2
XLOC_009027	TCONS_00028687	NA	u	LG3:8594517-8602123	725	2
XLOC_009027	TCONS_00028688	NA	u	LG3:8594517-8602123	658	2
XLOC_009047	TCONS_00028712	gene02342-v1.0-hybrid	x	LG3:8733332-8734980	689	2
XLOC_009071	TCONS_00028792	NA	u	LG3:9224891-9225791	801	2
XLOC_009071	TCONS_00028793	NA	u	LG3:9224891-9225791	811	2
XLOC_009084	TCONS_00028819	gene31241-v1.0-hybrid	o	LG3:9393226-9408551	235	2
XLOC_009084	TCONS_00028820	gene31241-v1.0-hybrid	o	LG3:9393226-9408551	223	2
XLOC_009088	TCONS_00028871	gene31254-v1.0-hybrid	x	LG3:9474695-9477058	398	2
XLOC_009116	TCONS_00028980	gene05318-v1.0-hybrid	x	LG3:9876273-9880460	884	2
XLOC_009138	TCONS_00029027	gene03061-v1.0-hybrid	x	LG3:10184219-10188675	419	2
XLOC_009138	TCONS_00029028	gene03061-v1.0-hybrid	x	LG3:10184219-10188675	438	2
XLOC_009159	TCONS_00029084	gene03106-v1.0-hybrid	x	LG3:10425490-10431233	1915	5
XLOC_009159	TCONS_00029085	NA	u	LG3:10425490-10431233	1182	5
XLOC_009206	TCONS_00029303	gene25028-v1.0-hybrid	x	LG3:11180377-11184483	537	2
XLOC_009206	TCONS_00029304	gene25028-v1.0-hybrid	x	LG3:11180377-11184483	514	2
XLOC_009206	TCONS_00029305	gene25028-v1.0-hybrid	x	LG3:11180377-11184483	491	2
XLOC_009213	TCONS_00029317	NA	u	LG3:11240640-11243210	1524	2
XLOC_009226	TCONS_00029366	gene25057-v1.0-hybrid	x	LG3:11330595-11343871	784	2
XLOC_009237	TCONS_00029393	gene24998-v1.0-hybrid	x	LG3:11480184-11481358	682	2
XLOC_009299	TCONS_00029567	gene03294-v1.0-hybrid	o	LG3:12187780-12198791	408	2
XLOC_009322	TCONS_00029657	gene03183-v1.0-hybrid	x	LG3:12430145-12435315	312	2
XLOC_009348	TCONS_00029741	gene03154-v1.0-hybrid	x	LG3:12785607-12789215	453	2
XLOC_009394	TCONS_00029865	gene03326-v1.0-hybrid	x	LG3:13555504-13566226	559	2
XLOC_009405	TCONS_00029901	gene03409-v1.0-hybrid	x	LG3:13631246-13639437	347	2
XLOC_009468	TCONS_00030055	NA	u	LG3:14395465-14406370	1348	2
XLOC_009469	TCONS_00030056	gene03533-v1.0-hybrid	x	LG3:14395465-14406370	311	2
XLOC_009481	TCONS_00030080	gene03560-v1.0-hybrid	o	LG3:14543721-14554603	394	2
XLOC_009503	TCONS_00030112	gene27040-v1.0-hybrid	x	LG3:14931631-14935002	565	3
XLOC_009503	TCONS_00030113	NA	u	LG3:14931631-14935002	738	2
XLOC_009503	TCONS_00030114	NA	u	LG3:14931631-14935002	952	1
XLOC_009513	TCONS_00030138	NA	u	LG3:15131465-15134139	1319	3
XLOC_009513	TCONS_00030139	NA	u	LG3:15131465-15134139	1470	4
XLOC_009513	TCONS_00030140	NA	u	LG3:15131465-15134139	1499	4
XLOC_009513	TCONS_00030141	NA	u	LG3:15131465-15134139	1368	3
XLOC_009513	TCONS_00030142	NA	u	LG3:15131465-15134139	1411	5
XLOC_009513	TCONS_00030143	NA	u	LG3:15131465-15134139	1243	4
XLOC_009513	TCONS_00030144	NA	u	LG3:15131465-15134139	597	2
XLOC_009513	TCONS_00030145	NA	u	LG3:15131465-15134139	1219	4
XLOC_009513	TCONS_00030146	NA	u	LG3:15131465-15134139	1459	4
XLOC_009514	TCONS_00030147	gene27055-v1.0-hybrid	x	LG3:15134420-15140118	2255	2
XLOC_009514	TCONS_00030148	NA	u	LG3:15134420-15140118	456	2
XLOC_009526	TCONS_00030168	NA	u	LG3:15286491-15290882	761	3
XLOC_009526	TCONS_00030169	NA	u	LG3:15286491-15290882	963	3
XLOC_009526	TCONS_00030170	NA	u	LG3:15286491-15290882	966	3
XLOC_009543	TCONS_00030196	NA	u	LG3:15501291-15504233	1136	2
XLOC_009547	TCONS_00030204	gene20391-v1.0-hybrid	x	LG3:15543894-15552976	297	2
XLOC_009550	TCONS_00030208	gene22598-v1.0-hybrid	x	LG3:15634890-15636664	761	3
XLOC_009570	TCONS_00030237	NA	u	LG3:16061796-16063786	411	2
XLOC_009580	TCONS_00030254	NA	u	LG3:16210111-16212438	1007	4
XLOC_009580	TCONS_00030255	NA	u	LG3:16210111-16212438	1576	2
XLOC_009580	TCONS_00030256	NA	u	LG3:16210111-16212438	1397	2
XLOC_009580	TCONS_00030257	NA	u	LG3:16210111-16212438	642	3
XLOC_009580	TCONS_00030258	NA	u	LG3:16210111-16212438	646	3
XLOC_009591	TCONS_00030317	gene28894-v1.0-hybrid	x	LG3:16490032-16501718	544	2
XLOC_009658	TCONS_00030458	gene01100-v1.0-hybrid	x	LG3:17648130-17652463	251	2
XLOC_009674	TCONS_00030486	gene21086-v1.0-hybrid	x	LG3:17908869-17917627	1257	2
XLOC_009679	TCONS_00030491	NA	u	LG3:17989270-17993813	1991	2
XLOC_009719	TCONS_00030634	gene23523-v1.0-hybrid	x	LG3:18540448-18545389	387	3
XLOC_009723	TCONS_00030641	gene23529-v1.0-hybrid	x	LG3:18574407-18583028	855	2
XLOC_009761	TCONS_00030750	gene25337-v1.0-hybrid	x	LG3:19148013-19151240	244	1
XLOC_009785	TCONS_00030843	NA	u	LG3:19468145-19468617	227	2
XLOC_009801	TCONS_00030874	gene28049-v1.0-hybrid	x	LG3:19797547-19809884	4313	4
XLOC_009801	TCONS_00030875	gene28049-v1.0-hybrid	x	LG3:19797547-19809884	5251	3
XLOC_009801	TCONS_00030876	gene28049-v1.0-hybrid	x	LG3:19797547-19809884	4433	3
XLOC_009801	TCONS_00030877	gene28049-v1.0-hybrid	x	LG3:19797547-19809884	471	3
XLOC_009801	TCONS_00030878	gene28049-v1.0-hybrid	x	LG3:19797547-19809884	4834	3
XLOC_009801	TCONS_00030879	gene28049-v1.0-hybrid	x	LG3:19797547-19809884	3865	4
XLOC_009821	TCONS_00030937	gene28079-v1.0-hybrid	x	LG3:20021084-20022862	349	2
XLOC_009840	TCONS_00030980	gene28108-v1.0-hybrid	x	LG3:20160369-20161845	251	2
XLOC_009952	TCONS_00031379	gene28596-v1.0-hybrid	x	LG3:21299250-21307641	417	2
XLOC_009979	TCONS_00031432	gene07764-v1.0-hybrid	x	LG3:21699728-21700735	700	1
XLOC_010012	TCONS_00031582	gene07958-v1.0-hybrid	x	LG3:22026047-22030512	628	3
XLOC_010051	TCONS_00031675	gene34670-v1.0-hybrid	x	LG3:22461906-22463040	254	2
XLOC_010051	TCONS_00031676	NA	u	LG3:22461906-22463040	511	1
XLOC_010117	TCONS_00031902	gene30197-v1.0-hybrid	x	LG3:23277997-23279983	294	2
XLOC_010138	TCONS_00031979	gene27194-v1.0-hybrid	x	LG3:23488090-23497136	374	2
XLOC_010211	TCONS_00032208	gene27323-v1.0-hybrid	x	LG3:24358297-24365366	425	2
XLOC_010242	TCONS_00032373	NA	u	LG3:24695183-24696961	833	3
XLOC_010242	TCONS_00032374	NA	u	LG3:24695183-24696961	772	3
XLOC_010242	TCONS_00032375	NA	u	LG3:24695183-24696961	791	3
XLOC_010256	TCONS_00032439	gene29963-v1.0-hybrid	x	LG3:24954778-24961625	363	2
XLOC_010261	TCONS_00032454	NA	u	LG3:25027757-25028544	684	2
XLOC_010280	TCONS_00032578	NA	u	LG3:25237831-25240004	333	1
XLOC_010292	TCONS_00032617	gene10435-v1.0-hybrid	o	LG3:25393817-25404268	1426	2
XLOC_010320	TCONS_00032678	gene10370-v1.0-hybrid	x	LG3:25634860-25636886	620	2
XLOC_010322	TCONS_00032680	NA	u	LG3:25648978-25649857	735	2
XLOC_010324	TCONS_00032683	NA	u	LG3:25666834-25675195	2136	1
XLOC_010326	TCONS_00032685	NA	u	LG3:25666834-25675195	833	1
XLOC_010352	TCONS_00032735	NA	u	LG3:26111656-26112907	1033	3
XLOC_010365	TCONS_00032783	gene16835-v1.0-hybrid	x	LG3:26380779-26381989	780	3
XLOC_010379	TCONS_00032811	NA	u	LG3:26536926-26538414	1314	2
XLOC_010435	TCONS_00032967	NA	u	LG3:27175206-27179456	1714	6
XLOC_010435	TCONS_00032968	NA	u	LG3:27175206-27179456	1336	7
XLOC_010435	TCONS_00032969	NA	u	LG3:27175206-27179456	1335	7
XLOC_010435	TCONS_00032970	NA	u	LG3:27175206-27179456	1311	7
XLOC_010435	TCONS_00032971	NA	u	LG3:27175206-27179456	1383	6
XLOC_010435	TCONS_00032972	NA	u	LG3:27175206-27179456	1653	5
XLOC_010435	TCONS_00032973	NA	u	LG3:27175206-27179456	1378	6
XLOC_010435	TCONS_00032974	NA	u	LG3:27175206-27179456	1756	5
XLOC_010435	TCONS_00032975	NA	u	LG3:27175206-27179456	1181	6
XLOC_010435	TCONS_00032976	NA	u	LG3:27175206-27179456	1381	7
XLOC_010435	TCONS_00032977	NA	u	LG3:27175206-27179456	1270	6
XLOC_010435	TCONS_00032978	NA	u	LG3:27175206-27179456	1174	6
XLOC_010435	TCONS_00032979	NA	u	LG3:27175206-27179456	1492	7
XLOC_010435	TCONS_00032980	NA	u	LG3:27175206-27179456	868	3
XLOC_010435	TCONS_00032981	NA	u	LG3:27175206-27179456	1487	7
XLOC_010435	TCONS_00032982	NA	u	LG3:27175206-27179456	1616	7
XLOC_010435	TCONS_00032983	NA	u	LG3:27175206-27179456	1870	6
XLOC_010435	TCONS_00032984	NA	u	LG3:27175206-27179456	1263	6
XLOC_010435	TCONS_00032985	NA	u	LG3:27175206-27179456	1762	6
XLOC_010435	TCONS_00032986	NA	u	LG3:27175206-27179456	1557	5
XLOC_010442	TCONS_00032994	gene13950-v1.0-hybrid	x	LG3:27247714-27262598	341	2
XLOC_010449	TCONS_00033006	gene13961-v1.0-hybrid	x	LG3:27327175-27335538	900	7
XLOC_010449	TCONS_00033007	gene13961-v1.0-hybrid	x	LG3:27327175-27335538	1163	8
XLOC_010449	TCONS_00033008	gene13961-v1.0-hybrid	x	LG3:27327175-27335538	1362	8
XLOC_010449	TCONS_00033009	gene13961-v1.0-hybrid	x	LG3:27327175-27335538	1121	4
XLOC_010449	TCONS_00033010	gene13961-v1.0-hybrid	x	LG3:27327175-27335538	901	7
XLOC_010449	TCONS_00033011	gene13961-v1.0-hybrid	x	LG3:27327175-27335538	960	6
XLOC_010449	TCONS_00033012	gene13961-v1.0-hybrid	x	LG3:27327175-27335538	936	6
XLOC_010449	TCONS_00033013	gene13961-v1.0-hybrid	x	LG3:27327175-27335538	1130	8
XLOC_010449	TCONS_00033014	gene13961-v1.0-hybrid	x	LG3:27327175-27335538	1073	7
XLOC_010449	TCONS_00033015	gene13961-v1.0-hybrid	x	LG3:27327175-27335538	1276	7
XLOC_010449	TCONS_00033016	gene13961-v1.0-hybrid	i	LG3:27327175-27335538	520	1
XLOC_010453	TCONS_00033024	gene13969-v1.0-hybrid	x	LG3:27387402-27391656	574	2
XLOC_010467	TCONS_00033057	gene13988-v1.0-hybrid	x	LG3:27490039-27496007	2914	2
XLOC_010467	TCONS_00033058	gene13988-v1.0-hybrid	x	LG3:27490039-27496007	2270	3
XLOC_010467	TCONS_00033059	gene13988-v1.0-hybrid	x	LG3:27490039-27496007	2773	3
XLOC_010467	TCONS_00033060	gene13988-v1.0-hybrid	x	LG3:27490039-27496007	2321	3
XLOC_010467	TCONS_00033061	gene13988-v1.0-hybrid	x	LG3:27490039-27496007	2155	3
XLOC_010467	TCONS_00033062	gene13988-v1.0-hybrid	x	LG3:27490039-27496007	2222	3
XLOC_010467	TCONS_00033063	gene13988-v1.0-hybrid	x	LG3:27490039-27496007	2205	3
XLOC_010480	TCONS_00033088	NA	u	LG3:27616778-27618146	347	2
XLOC_010500	TCONS_00033132	gene34032-v1.0-hybrid	x	LG3:27883743-27885448	415	1
XLOC_010509	TCONS_00033170	NA	u	LG3:27979219-27979949	462	2
XLOC_010509	TCONS_00033171	NA	u	LG3:27979219-27979949	205	2
XLOC_010519	TCONS_00033184	gene24742-v1.0-hybrid	o	LG3:28021248-28052796	238	2
XLOC_010536	TCONS_00033208	gene34052-v1.0-hybrid	x	LG3:28212355-28215452	470	2
XLOC_010540	TCONS_00033212	NA	u	LG3:28269453-28269973	349	2
XLOC_010553	TCONS_00033239	gene24788-v1.0-hybrid	o	LG3:28357307-28365313	345	2
XLOC_010580	TCONS_00033355	NA	u	LG3:28590583-28593576	1136	3
XLOC_010580	TCONS_00033356	NA	u	LG3:28590583-28593576	807	1
XLOC_010581	TCONS_00033357	gene01162-v1.0-hybrid	x	LG3:28611824-28633180	585	2
XLOC_010581	TCONS_00033358	gene01162-v1.0-hybrid	x	LG3:28611824-28633180	544	2
XLOC_010611	TCONS_00033434	gene01440-v1.0-hybrid	x	LG3:28985126-29000407	463	2
XLOC_010630	TCONS_00033503	gene01474-v1.0-hybrid	x	LG3:29178615-29182157	1113	3
XLOC_010650	TCONS_00033600	gene01524-v1.0-hybrid	x	LG3:29452750-29458897	2581	5
XLOC_010650	TCONS_00033601	gene01524-v1.0-hybrid	x	LG3:29452750-29458897	2917	4
XLOC_010650	TCONS_00033602	gene01524-v1.0-hybrid	x	LG3:29452750-29458897	1784	4
XLOC_010650	TCONS_00033603	gene01524-v1.0-hybrid	x	LG3:29452750-29458897	2059	4
XLOC_010650	TCONS_00033604	gene01524-v1.0-hybrid	x	LG3:29452750-29458897	1980	5
XLOC_010650	TCONS_00033605	gene01524-v1.0-hybrid	x	LG3:29452750-29458897	1981	5
XLOC_010650	TCONS_00033606	gene01524-v1.0-hybrid	x	LG3:29452750-29458897	1874	4
XLOC_010656	TCONS_00033624	NA	u	LG3:29529858-29543309	6869	8
XLOC_010656	TCONS_00033625	NA	u	LG3:29529858-29543309	578	5
XLOC_010656	TCONS_00033626	NA	u	LG3:29529858-29543309	6430	8
XLOC_010656	TCONS_00033627	NA	u	LG3:29529858-29543309	5529	8
XLOC_010656	TCONS_00033628	NA	u	LG3:29529858-29543309	6855	8
XLOC_010656	TCONS_00033629	NA	u	LG3:29529858-29543309	5939	7
XLOC_010656	TCONS_00033630	NA	u	LG3:29529858-29543309	7242	7
XLOC_010656	TCONS_00033631	NA	u	LG3:29529858-29543309	6113	8
XLOC_010656	TCONS_00033632	NA	u	LG3:29529858-29543309	6733	8
XLOC_010656	TCONS_00033633	NA	u	LG3:29529858-29543309	6548	7
XLOC_010656	TCONS_00033634	NA	u	LG3:29529858-29543309	6756	8
XLOC_010656	TCONS_00033635	NA	u	LG3:29529858-29543309	7128	7
XLOC_010656	TCONS_00033636	NA	u	LG3:29529858-29543309	6331	9
XLOC_010656	TCONS_00033637	NA	u	LG3:29529858-29543309	7265	7
XLOC_010656	TCONS_00033638	NA	u	LG3:29529858-29543309	6463	8
XLOC_010656	TCONS_00033639	NA	u	LG3:29529858-29543309	7652	6
XLOC_010656	TCONS_00033640	NA	u	LG3:29529858-29543309	7677	6
XLOC_010656	TCONS_00033641	NA	u	LG3:29529858-29543309	5317	8
XLOC_010686	TCONS_00033794	NA	u	LG3:29942878-29944352	603	2
XLOC_010686	TCONS_00033795	NA	u	LG3:29942878-29944352	1368	2
XLOC_010686	TCONS_00033796	NA	u	LG3:29942878-29944352	585	2
XLOC_010727	TCONS_00033946	gene20660-v1.0-hybrid	x	LG3:30319719-30321150	464	1
XLOC_010765	TCONS_00034048	NA	u	LG3:30916725-30921827	1044	3
XLOC_010766	TCONS_00034049	NA	u	LG3:30937519-30939600	940	4
XLOC_010766	TCONS_00034050	NA	u	LG3:30937519-30939600	775	3
XLOC_010788	TCONS_00034156	NA	u	LG3:31196267-31197667	654	2
XLOC_010788	TCONS_00034157	NA	u	LG3:31196267-31197667	1400	1
XLOC_010829	TCONS_00034384	NA	u	LG3:31837833-31839729	1093	3
XLOC_010854	TCONS_00034447	NA	u	LG3:111320-112709	1292	2
XLOC_010854	TCONS_00034448	NA	u	LG3:111320-112709	1218	2
XLOC_010866	TCONS_00034464	gene19558-v1.0-hybrid	o	LG3:193011-204544	365	2
XLOC_010866	TCONS_00034465	gene19558-v1.0-hybrid	o	LG3:193011-204544	408	2
XLOC_010881	TCONS_00034494	gene19590-v1.0-hybrid	o	LG3:321186-336569	297	2
XLOC_010892	TCONS_00034517	gene19615-v1.0-hybrid	x	LG3:436374-444434	283	2
XLOC_010897	TCONS_00034529	NA	u	LG3:475214-485029	690	1
XLOC_010898	TCONS_00034530	gene19623-v1.0-hybrid	x	LG3:475214-485029	379	1
XLOC_010974	TCONS_00034770	gene19790-v1.0-hybrid	x	LG3:1115573-1121584	222	2
XLOC_010975	TCONS_00034771	NA	u	LG3:1125975-1126897	755	3
XLOC_011014	TCONS_00034914	gene19869-v1.0-hybrid	x	LG3:1454121-1464052	682	2
XLOC_011046	TCONS_00034992	gene30604-v1.0-hybrid	x	LG3:1788709-1793579	596	2
XLOC_011046	TCONS_00034993	gene30604-v1.0-hybrid	i	LG3:1788709-1793579	1107	1
XLOC_011052	TCONS_00035010	NA	u	LG3:1877828-1879689	1483	2
XLOC_011052	TCONS_00035011	NA	u	LG3:1877828-1879689	1166	2
XLOC_011052	TCONS_00035012	NA	u	LG3:1877828-1879689	1729	1
XLOC_011066	TCONS_00035049	gene30376-v1.0-hybrid	o	LG3:2046068-2051131	277	2
XLOC_011083	TCONS_00035124	gene30415-v1.0-hybrid	o	LG3:2266434-2275163	361	2
XLOC_011087	TCONS_00035136	NA	u	LG3:2295169-2308099	830	2
XLOC_011087	TCONS_00035137	NA	u	LG3:2295169-2308099	2161	2
XLOC_011087	TCONS_00035138	NA	u	LG3:2295169-2308099	2598	1
XLOC_011159	TCONS_00035339	NA	u	LG3:3222811-3223553	580	2
XLOC_011186	TCONS_00035406	gene21652-v1.0-hybrid	o	LG3:3565136-3569129	283	2
XLOC_011208	TCONS_00035457	NA	u	LG3:3824785-3829721	1876	5
XLOC_011208	TCONS_00035458	NA	u	LG3:3824785-3829721	2466	3
XLOC_011208	TCONS_00035459	NA	u	LG3:3824785-3829721	2328	3
XLOC_011208	TCONS_00035460	NA	u	LG3:3824785-3829721	2463	3
XLOC_011233	TCONS_00035517	gene24876-v1.0-hybrid	x	LG3:4075441-4081521	455	1
XLOC_011262	TCONS_00035627	gene29726-v1.0-hybrid	x	LG3:4427369-4439387	640	2
XLOC_011271	TCONS_00035659	NA	u	LG3:4501906-4510725	1043	2
XLOC_011286	TCONS_00035710	gene29764-v1.0-hybrid	x	LG3:4622099-4629039	397	2
XLOC_011293	TCONS_00035734	NA	u	LG3:4680576-4680915	268	2
XLOC_011301	TCONS_00035744	gene29786-v1.0-hybrid	o	LG3:4727467-4740830	808	2
XLOC_011305	TCONS_00035754	gene29794-v1.0-hybrid	x	LG3:4766942-4773820	535	2
XLOC_011320	TCONS_00035775	gene29822-v1.0-hybrid	x	LG3:4899937-4902147	508	2
XLOC_011329	TCONS_00035800	gene29653-v1.0-hybrid	x	LG3:4971307-4984841	4670	2
XLOC_011331	TCONS_00035802	gene29656-v1.0-hybrid	x	LG3:4989570-5000760	313	2
XLOC_011331	TCONS_00035803	NA	u	LG3:4989570-5000760	287	1
XLOC_011339	TCONS_00035823	gene29675-v1.0-hybrid	x	LG3:5066908-5076682	239	2
XLOC_011372	TCONS_00035912	gene02380-v1.0-hybrid	x	LG3:5417949-5419686	1578	2
XLOC_011392	TCONS_00035971	gene02418-v1.0-hybrid	x	LG3:5631488-5633526	716	2
XLOC_011395	TCONS_00035981	gene02425-v1.0-hybrid	x	LG3:5662409-5674627	1599	2
XLOC_011397	TCONS_00035983	gene02428-v1.0-hybrid	o	LG3:5677203-5682208	213	2
XLOC_011415	TCONS_00036008	gene28865-v1.0-hybrid	x	LG3:5934091-5948677	486	3
XLOC_011415	TCONS_00036009	gene28865-v1.0-hybrid	x	LG3:5934091-5948677	560	3
XLOC_011415	TCONS_00036010	gene28865-v1.0-hybrid	x	LG3:5934091-5948677	607	3
XLOC_011425	TCONS_00036064	NA	u	LG3:6062823-6067244	1263	2
XLOC_011425	TCONS_00036065	NA	u	LG3:6062823-6067244	1189	6
XLOC_011425	TCONS_00036066	NA	u	LG3:6062823-6067244	1139	5
XLOC_011425	TCONS_00036067	NA	u	LG3:6062823-6067244	1319	5
XLOC_011425	TCONS_00036068	NA	u	LG3:6062823-6067244	1330	5
XLOC_011425	TCONS_00036069	NA	u	LG3:6062823-6067244	1404	6
XLOC_011425	TCONS_00036070	NA	u	LG3:6062823-6067244	1415	6
XLOC_011425	TCONS_00036071	NA	u	LG3:6062823-6067244	1309	6
XLOC_011453	TCONS_00036181	NA	u	LG3:6487243-6490951	928	2
XLOC_011466	TCONS_00036238	NA	u	LG3:6648360-6649715	743	1
XLOC_011466	TCONS_00036239	NA	u	LG3:6648360-6649715	731	2
XLOC_011467	TCONS_00036240	gene19725-v1.0-hybrid	x	LG3:6651812-6655546	645	2
XLOC_011467	TCONS_00036241	gene19725-v1.0-hybrid	x	LG3:6651812-6655546	643	2
XLOC_011473	TCONS_00036257	NA	u	LG3:6724240-6725925	1562	2
XLOC_011479	TCONS_00036266	gene19880-v1.0-hybrid	x	LG3:6768115-6769944	912	2
XLOC_011480	TCONS_00036267	gene19881-v1.0-hybrid	x	LG3:6770107-6772050	583	3
XLOC_011480	TCONS_00036268	gene19881-v1.0-hybrid	x	LG3:6770107-6772050	798	2
XLOC_011483	TCONS_00036276	gene19887-v1.0-hybrid	x	LG3:6794474-6816751	2512	2
XLOC_011485	TCONS_00036278	NA	u	LG3:6849956-6850761	722	2
XLOC_011511	TCONS_00036355	gene19945-v1.0-hybrid	x	LG3:7144720-7147111	1329	2
XLOC_011529	TCONS_00036421	NA	u	LG3:7289981-7292273	1280	3
XLOC_011529	TCONS_00036422	NA	u	LG3:7289981-7292273	1756	2
XLOC_011529	TCONS_00036423	NA	u	LG3:7289981-7292273	1512	2
XLOC_011529	TCONS_00036424	NA	u	LG3:7289981-7292273	2283	1
XLOC_011531	TCONS_00036434	gene19978-v1.0-hybrid	x	LG3:7320848-7327360	717	2
XLOC_011616	TCONS_00036738	gene20128-v1.0-hybrid	o	LG3:8271763-8283499	219	2
XLOC_011638	TCONS_00036820	gene20173-v1.0-hybrid	x	LG3:8508681-8517953	1317	2
XLOC_011638	TCONS_00036821	gene20173-v1.0-hybrid	x	LG3:8508681-8517953	1301	2
XLOC_011685	TCONS_00036958	NA	u	LG3:9116719-9118715	977	5
XLOC_011685	TCONS_00036959	NA	u	LG3:9116719-9118715	960	5
XLOC_011685	TCONS_00036960	NA	u	LG3:9116719-9118715	979	4
XLOC_011685	TCONS_00036961	NA	u	LG3:9116719-9118715	923	4
XLOC_011685	TCONS_00036962	NA	u	LG3:9116719-9118715	1162	6
XLOC_011685	TCONS_00036963	NA	u	LG3:9116719-9118715	1056	5
XLOC_011685	TCONS_00036964	NA	u	LG3:9116719-9118715	704	1
XLOC_011687	TCONS_00036966	gene28633-v1.0-hybrid	x	LG3:9130702-9133213	589	2
XLOC_011725	TCONS_00037080	gene31146-v1.0-hybrid	o	LG3:9722016-9728245	640	2
XLOC_011725	TCONS_00037081	gene31146-v1.0-hybrid	o	LG3:9722016-9728245	639	2
XLOC_011728	TCONS_00037085	gene31150-v1.0-hybrid	x	LG3:9758201-9762930	439	2
XLOC_011733	TCONS_00037098	gene05313-v1.0-hybrid	o	LG3:9846441-9860457	302	2
XLOC_011745	TCONS_00037123	NA	u	LG3:9929875-9931852	778	5
XLOC_011753	TCONS_00037144	gene03031-v1.0-hybrid	x	LG3:9998907-10005610	664	3
XLOC_011784	TCONS_00037231	gene03091-v1.0-hybrid	x	LG3:10349632-10353271	423	2
XLOC_011789	TCONS_00037240	NA	u	LG3:10402283-10405435	1387	3
XLOC_011789	TCONS_00037241	NA	u	LG3:10402283-10405435	1401	3
XLOC_011789	TCONS_00037242	NA	u	LG3:10402283-10405435	1325	3
XLOC_011789	TCONS_00037243	NA	u	LG3:10402283-10405435	396	2
XLOC_011840	TCONS_00037419	NA	u	LG3:11134027-11136305	463	2
XLOC_011849	TCONS_00037464	gene25038-v1.0-hybrid	x	LG3:11239431-11240570	786	2
XLOC_011857	TCONS_00037482	NA	u	LG3:11366785-11367995	583	1
XLOC_011857	TCONS_00037483	NA	u	LG3:11366785-11367995	249	2
XLOC_011874	TCONS_00037555	gene25059-v1.0-hybrid	o	LG3:11679838-11686905	314	2
XLOC_011882	TCONS_00037595	NA	u	LG3:11765567-11765943	249	2
XLOC_011885	TCONS_00037612	gene25082-v1.0-hybrid	x	LG3:11854313-11860422	945	2
XLOC_011925	TCONS_00037698	gene03186-v1.0-hybrid	x	LG3:12449272-12463108	397	2
XLOC_011939	TCONS_00037746	gene03132-v1.0-hybrid	o	LG3:12634250-12637818	371	2
XLOC_011953	TCONS_00037780	NA	u	LG3:12782473-12783382	249	2
XLOC_011999	TCONS_00037888	gene03344-v1.0-hybrid	x	LG3:13461034-13471568	219	2
XLOC_012010	TCONS_00037919	gene03330-v1.0-hybrid	x	LG3:13579967-13580884	464	2
XLOC_012029	TCONS_00038002	gene03438-v1.0-hybrid	o	LG3:13824086-13828097	292	2
XLOC_012067	TCONS_00038112	NA	u	LG3:14335612-14337409	930	2
XLOC_012095	TCONS_00038202	gene03570-v1.0-hybrid	o	LG3:14657014-14666943	339	2
XLOC_012125	TCONS_00038255	gene27056-v1.0-hybrid	x	LG3:15140321-15146827	571	3
XLOC_012195	TCONS_00038431	NA	u	LG3:16482744-16487817	952	2
XLOC_012199	TCONS_00038458	gene28881-v1.0-hybrid	x	LG3:16556679-16570519	296	2
XLOC_012232	TCONS_00038584	NA	u	LG3:17308902-17309485	495	2
XLOC_012236	TCONS_00038590	NA	u	LG3:17373868-17377066	646	2
XLOC_012271	TCONS_00038716	gene21080-v1.0-hybrid	x	LG3:17864435-17867570	632	3
XLOC_012271	TCONS_00038717	gene21080-v1.0-hybrid	x	LG3:17864435-17867570	1595	2
XLOC_012276	TCONS_00038737	NA	u	LG3:17908869-17917627	551	5
XLOC_012276	TCONS_00038738	NA	u	LG3:17908869-17917627	1238	4
XLOC_012276	TCONS_00038739	NA	u	LG3:17908869-17917627	2448	5
XLOC_012276	TCONS_00038740	NA	u	LG3:17908869-17917627	2422	5
XLOC_012278	TCONS_00038742	NA	u	LG3:17947981-17948379	307	2
XLOC_012279	TCONS_00038743	gene21553-v1.0-hybrid	x	LG3:17950464-17953443	1039	5
XLOC_012279	TCONS_00038744	gene21553-v1.0-hybrid	x	LG3:17950464-17953443	958	6
XLOC_012279	TCONS_00038745	gene21553-v1.0-hybrid	x	LG3:17950464-17953443	961	6
XLOC_012279	TCONS_00038746	gene21553-v1.0-hybrid	x	LG3:17950464-17953443	920	6
XLOC_012279	TCONS_00038747	gene21553-v1.0-hybrid	x	LG3:17950464-17953443	898	5
XLOC_012279	TCONS_00038748	gene21553-v1.0-hybrid	x	LG3:17950464-17953443	884	5
XLOC_012291	TCONS_00038788	gene21570-v1.0-hybrid	x	LG3:18087956-18091560	242	2
XLOC_012296	TCONS_00038795	gene23174-v1.0-hybrid	x	LG3:18198608-18209336	1510	2
XLOC_012321	TCONS_00038905	NA	u	LG3:18636492-18644741	4054	2
XLOC_012347	TCONS_00038972	gene25329-v1.0-hybrid	x	LG3:19101025-19103665	239	2
XLOC_012403	TCONS_00039179	gene28066-v1.0-hybrid	x	LG3:19939823-19948100	311	2
XLOC_012407	TCONS_00039195	NA	u	LG3:20018365-20019109	574	2
XLOC_012410	TCONS_00039198	gene28081-v1.0-hybrid	x	LG3:20029643-20035105	504	2
XLOC_012419	TCONS_00039213	gene28101-v1.0-hybrid	x	LG3:20128005-20134390	1226	2
XLOC_012444	TCONS_00039315	gene28156-v1.0-hybrid	x	LG3:20425850-20428361	352	2
XLOC_012447	TCONS_00039318	NA	u	LG3:20438447-20439279	476	2
XLOC_012449	TCONS_00039321	gene28161-v1.0-hybrid	o	LG3:20442653-20448034	1944	2
XLOC_012455	TCONS_00039330	gene28168-v1.0-hybrid	x	LG3:20493737-20498585	516	2
XLOC_012480	TCONS_00039423	gene28217-v1.0-hybrid	x	LG3:20778857-20794068	597	1
XLOC_012486	TCONS_00039436	gene28230-v1.0-hybrid	x	LG3:20846161-20850872	1051	1
XLOC_012489	TCONS_00039440	gene28234-v1.0-hybrid	x	LG3:20853626-20867665	1227	5
XLOC_012489	TCONS_00039441	gene28234-v1.0-hybrid	x	LG3:20853626-20867665	533	3
XLOC_012489	TCONS_00039442	gene28234-v1.0-hybrid	x	LG3:20853626-20867665	1943	2
XLOC_012490	TCONS_00039443	gene28235-v1.0-hybrid	o	LG3:20868166-20882623	364	2
XLOC_012502	TCONS_00039464	gene28263-v1.0-hybrid	o	LG3:21023297-21026544	304	2
XLOC_012502	TCONS_00039465	gene28263-v1.0-hybrid	o	LG3:21023297-21026544	300	2
XLOC_012504	TCONS_00039467	gene28567-v1.0-hybrid	x	LG3:21048080-21053615	1586	2
XLOC_012507	TCONS_00039471	gene28569-v1.0-hybrid	x	LG3:21078576-21082884	1908	2
XLOC_012545	TCONS_00039614	gene28516-v1.0-hybrid	x	LG3:21580943-21589743	502	2
XLOC_012545	TCONS_00039615	gene28516-v1.0-hybrid	x	LG3:21580943-21589743	504	2
XLOC_012552	TCONS_00039622	NA	u	LG3:21656916-21665057	4795	2
XLOC_012586	TCONS_00039733	gene07967-v1.0-hybrid	o	LG3:22116505-22119505	399	2
XLOC_012613	TCONS_00039802	NA	u	LG3:22463802-22464457	323	2
XLOC_012623	TCONS_00039822	gene07896-v1.0-hybrid	x	LG3:22506540-22519353	393	2
XLOC_012623	TCONS_00039823	gene07896-v1.0-hybrid	x	LG3:22506540-22519353	389	2
XLOC_012627	TCONS_00039837	gene07904-v1.0-hybrid	x	LG3:22564149-22572063	505	2
XLOC_012634	TCONS_00039853	gene07913-v1.0-hybrid	x	LG3:22637738-22646980	1504	2
XLOC_012648	TCONS_00039896	NA	u	LG3:22843800-22848559	1469	2
XLOC_012660	TCONS_00039925	NA	u	LG3:23044149-23045644	558	5
XLOC_012669	TCONS_00039964	gene30181-v1.0-hybrid	x	LG3:23199773-23207956	1290	4
XLOC_012669	TCONS_00039965	gene30182-v1.0-hybrid	x	LG3:23199773-23207956	530	4
XLOC_012684	TCONS_00040011	gene30218-v1.0-hybrid	x	LG3:23373398-23375406	365	2
XLOC_012685	TCONS_00040012	NA	u	LG3:23381734-23382705	517	2
XLOC_012693	TCONS_00040025	gene27199-v1.0-hybrid	x	LG3:23519057-23521056	347	1
XLOC_012699	TCONS_00040039	gene27207-v1.0-hybrid	o	LG3:23558003-23566508	435	2
XLOC_012773	TCONS_00040213	gene27321-v1.0-hybrid	x	LG3:24345277-24354500	287	2
XLOC_012831	TCONS_00040371	gene30053-v1.0-hybrid	x	LG3:25228173-25236247	328	2
XLOC_012833	TCONS_00040373	NA	u	LG3:25237831-25240004	584	3
XLOC_012865	TCONS_00040472	NA	u	LG3:25665919-25666770	732	2
XLOC_012870	TCONS_00040490	gene10383-v1.0-hybrid	o	LG3:25708941-25713818	329	2
XLOC_012880	TCONS_00040507	gene10364-v1.0-hybrid	x	LG3:25818076-25818739	472	1
XLOC_012900	TCONS_00040550	gene16832-v1.0-hybrid	x	LG3:26329110-26335544	381	2
XLOC_012900	TCONS_00040551	gene16832-v1.0-hybrid	x	LG3:26329110-26335544	384	2
XLOC_012901	TCONS_00040552	NA	u	LG3:26342243-26344283	542	3
XLOC_012901	TCONS_00040553	NA	u	LG3:26342243-26344283	825	4
XLOC_012901	TCONS_00040554	NA	u	LG3:26342243-26344283	944	4
XLOC_012948	TCONS_00040726	NA	u	LG3:26848353-26849478	833	3
XLOC_012948	TCONS_00040727	NA	u	LG3:26848353-26849478	883	3
XLOC_012951	TCONS_00040760	NA	u	LG3:26945261-26951858	1072	3
XLOC_012953	TCONS_00040765	gene14137-v1.0-hybrid	x	LG3:26961402-26971687	763	2
XLOC_012953	TCONS_00040766	gene14137-v1.0-hybrid	x	LG3:26961402-26971687	1072	2
XLOC_012959	TCONS_00040777	gene14152-v1.0-hybrid	x	LG3:27055293-27055816	284	2
XLOC_012970	TCONS_00040801	gene14169-v1.0-hybrid	x	LG3:27142557-27147614	1059	2
XLOC_012970	TCONS_00040802	NA	u	LG3:27142557-27147614	408	1
XLOC_012982	TCONS_00040862	gene13956-v1.0-hybrid	o	LG3:27289189-27297225	293	2
XLOC_012997	TCONS_00040889	gene13983-v1.0-hybrid	o	LG3:27450837-27465972	697	2
XLOC_013031	TCONS_00040985	NA	u	LG3:27942735-27963056	630	2
XLOC_013031	TCONS_00040986	NA	u	LG3:27942735-27963056	400	1
XLOC_013062	TCONS_00041052	NA	u	LG3:28274768-28275325	557	1
XLOC_013074	TCONS_00041070	NA	u	LG3:28396704-28398859	789	1
XLOC_013074	TCONS_00041071	NA	u	LG3:28396704-28398859	1061	2
XLOC_013074	TCONS_00041072	NA	u	LG3:28396704-28398859	1302	1
XLOC_013085	TCONS_00041142	gene24823-v1.0-hybrid	x	LG3:28505337-28518273	1343	2
XLOC_013085	TCONS_00041143	gene24825-v1.0-hybrid	o	LG3:28505337-28518273	1340	2
XLOC_013103	TCONS_00041210	gene01188-v1.0-hybrid	o	LG3:28797515-28803679	211	2
XLOC_013179	TCONS_00041511	NA	u	LG3:29615621-29625134	854	2
XLOC_013179	TCONS_00041512	NA	u	LG3:29615621-29625134	892	1
XLOC_013180	TCONS_00041513	NA	u	LG3:29627487-29631162	1372	3
XLOC_013180	TCONS_00041514	NA	u	LG3:29627487-29631162	751	3
XLOC_013180	TCONS_00041515	NA	u	LG3:29627487-29631162	761	4
XLOC_013180	TCONS_00041516	NA	u	LG3:29627487-29631162	684	2
XLOC_013180	TCONS_00041517	NA	u	LG3:29627487-29631162	1506	2
XLOC_013180	TCONS_00041518	NA	u	LG3:29627487-29631162	764	3
XLOC_013180	TCONS_00041519	NA	u	LG3:29627487-29631162	1412	3
XLOC_013180	TCONS_00041520	NA	u	LG3:29627487-29631162	2046	3
XLOC_013180	TCONS_00041521	NA	u	LG3:29627487-29631162	1292	4
XLOC_013180	TCONS_00041522	NA	u	LG3:29627487-29631162	1298	1
XLOC_013184	TCONS_00041532	gene20547-v1.0-hybrid	o	LG3:29711005-29721470	620	2
XLOC_013190	TCONS_00041545	NA	u	LG3:29791591-29802263	1620	3
XLOC_013190	TCONS_00041546	NA	u	LG3:29791591-29802263	1686	3
XLOC_013190	TCONS_00041547	NA	u	LG3:29791591-29802263	1639	3
XLOC_013190	TCONS_00041548	NA	u	LG3:29791591-29802263	1001	4
XLOC_013190	TCONS_00041549	NA	u	LG3:29791591-29802263	1010	4
XLOC_013190	TCONS_00041550	NA	u	LG3:29791591-29802263	2416	2
XLOC_013190	TCONS_00041551	NA	u	LG3:29791591-29802263	1754	3
XLOC_013190	TCONS_00041552	NA	u	LG3:29791591-29802263	999	4
XLOC_013190	TCONS_00041553	NA	u	LG3:29791591-29802263	968	3
XLOC_013190	TCONS_00041554	gene20584-v1.0-hybrid	x	LG3:29791591-29802263	2596	4
XLOC_013190	TCONS_00041555	NA	u	LG3:29791591-29802263	460	4
XLOC_013201	TCONS_00041591	NA	u	LG3:29950217-29950750	533	1
XLOC_013202	TCONS_00041592	gene20605-v1.0-hybrid	o	LG3:29951099-29960963	349	2
XLOC_013205	TCONS_00041596	gene20608-v1.0-hybrid	x	LG3:29971011-29978265	3222	4
XLOC_013211	TCONS_00041664	gene20620-v1.0-hybrid	x	LG3:30044005-30045651	227	1
XLOC_013217	TCONS_00041672	gene20638-v1.0-hybrid	x	LG3:30151376-30153648	344	2
XLOC_013220	TCONS_00041681	gene20651-v1.0-hybrid	x	LG3:30252926-30264068	1548	2
XLOC_013249	TCONS_00041940	gene01573-v1.0-hybrid	x	LG3:30590654-30597228	204	2
XLOC_013258	TCONS_00041968	NA	u	LG3:30712660-30713987	765	3
XLOC_013258	TCONS_00041969	NA	u	LG3:30712660-30713987	869	2
XLOC_013267	TCONS_00042009	NA	u	LG3:30848627-30857868	947	2
XLOC_013271	TCONS_00042016	gene14187-v1.0-hybrid	x	LG3:30897237-30914589	1688	2
XLOC_013272	TCONS_00042017	NA	u	LG3:30916725-30921827	463	2
XLOC_013296	TCONS_00042090	NA	u	LG3:31354849-31368126	2127	2
XLOC_013309	TCONS_00042115	NA	u	LG3:31516762-31520498	1069	5
XLOC_013345	TCONS_00042248	NA	u	LG3:189936-190412	476	1
XLOC_013346	TCONS_00042249	NA	u	LG3:361537-361952	415	1
XLOC_013347	TCONS_00042250	NA	u	LG3:574823-575349	526	1
XLOC_013349	TCONS_00042252	NA	u	LG3:846831-847726	895	1
XLOC_013350	TCONS_00042253	NA	u	LG3:949402-949735	333	1
XLOC_013352	TCONS_00042255	NA	u	LG3:972120-972476	356	1
XLOC_013353	TCONS_00042256	NA	u	LG3:1067424-1067755	331	1
XLOC_013357	TCONS_00042260	NA	u	LG3:1099792-1100165	373	1
XLOC_013358	TCONS_00042261	NA	u	LG3:1127243-1127559	316	1
XLOC_013359	TCONS_00042262	NA	u	LG3:1375680-1376065	385	1
XLOC_013360	TCONS_00042263	NA	u	LG3:1376811-1377111	300	1
XLOC_013361	TCONS_00042264	NA	u	LG3:1574709-1575103	394	1
XLOC_013363	TCONS_00042266	NA	u	LG3:1830351-1830712	361	1
XLOC_013365	TCONS_00042268	NA	u	LG3:2009519-2009869	350	1
XLOC_013366	TCONS_00042269	NA	u	LG3:2068254-2068699	445	1
XLOC_013367	TCONS_00042270	NA	u	LG3:2191194-2191476	282	1
XLOC_013369	TCONS_00042272	NA	u	LG3:2400585-2407706	463	1
XLOC_013370	TCONS_00042273	NA	u	LG3:2499211-2499686	475	1
XLOC_013371	TCONS_00042274	NA	u	LG3:2499881-2500431	550	1
XLOC_013372	TCONS_00042275	NA	u	LG3:2500481-2500958	477	1
XLOC_013375	TCONS_00042278	NA	u	LG3:2648623-2648933	310	1
XLOC_013376	TCONS_00042279	NA	u	LG3:2759663-2760059	396	1
XLOC_013379	TCONS_00042282	NA	u	LG3:3014991-3015602	611	1
XLOC_013380	TCONS_00042283	NA	u	LG3:3027754-3028230	476	1
XLOC_013382	TCONS_00042285	NA	u	LG3:3053476-3053788	312	1
XLOC_013385	TCONS_00042288	NA	u	LG3:3330368-3330835	467	1
XLOC_013386	TCONS_00042289	NA	u	LG3:3331116-3331416	300	1
XLOC_013387	TCONS_00042290	NA	u	LG3:3331476-3331885	409	1
XLOC_013391	TCONS_00042294	NA	u	LG3:3971359-3971696	337	1
XLOC_013393	TCONS_00042296	NA	u	LG3:4091888-4092839	951	1
XLOC_013394	TCONS_00042297	NA	u	LG3:4197250-4198125	875	1
XLOC_013395	TCONS_00042298	NA	u	LG3:4449827-4450300	473	1
XLOC_013396	TCONS_00042299	NA	u	LG3:4629911-4630764	853	1
XLOC_013398	TCONS_00042301	NA	u	LG3:4867935-4868927	992	1
XLOC_013400	TCONS_00042303	NA	u	LG3:5120066-5120920	854	1
XLOC_013402	TCONS_00042305	NA	u	LG3:5587252-5587730	478	1
XLOC_013404	TCONS_00042307	NA	u	LG3:5761312-5762132	820	1
XLOC_013405	TCONS_00042308	NA	u	LG3:5762428-5762861	433	1
XLOC_013410	TCONS_00042313	NA	u	LG3:6308705-6309138	433	1
XLOC_013411	TCONS_00042314	NA	u	LG3:6347934-6349436	1502	1
XLOC_013412	TCONS_00042315	NA	u	LG3:6349501-6349891	390	1
XLOC_013413	TCONS_00042316	NA	u	LG3:6350370-6351744	1374	1
XLOC_013415	TCONS_00042318	NA	u	LG3:6395620-6395982	362	1
XLOC_013418	TCONS_00042321	NA	u	LG3:6399206-6399481	275	1
XLOC_013419	TCONS_00042322	NA	u	LG3:6464545-6464912	367	1
XLOC_013420	TCONS_00042323	NA	u	LG3:6465472-6466610	1138	1
XLOC_013421	TCONS_00042324	NA	u	LG3:6606032-6606458	426	1
XLOC_013422	TCONS_00042325	NA	u	LG3:6606536-6607299	763	1
XLOC_013423	TCONS_00042326	NA	u	LG3:6607683-6608160	477	1
XLOC_013430	TCONS_00042333	NA	u	LG3:7051321-7052185	864	1
XLOC_013431	TCONS_00042334	NA	u	LG3:7212889-7213300	411	1
XLOC_013435	TCONS_00042338	NA	u	LG3:7605001-7605746	745	1
XLOC_013436	TCONS_00042339	NA	u	LG3:7664350-7665218	868	1
XLOC_013437	TCONS_00042340	NA	u	LG3:7839951-7840279	328	1
XLOC_013440	TCONS_00042343	NA	u	LG3:7876294-7885791	438	1
XLOC_013443	TCONS_00042346	NA	u	LG3:7947923-7948309	386	1
XLOC_013444	TCONS_00042347	NA	u	LG3:8001946-8002473	527	1
XLOC_013445	TCONS_00042348	NA	u	LG3:8211910-8212517	607	1
XLOC_013446	TCONS_00042349	NA	u	LG3:8421656-8422102	446	1
XLOC_013447	TCONS_00042350	NA	u	LG3:8430339-8430847	508	1
XLOC_013448	TCONS_00042351	NA	u	LG3:8492235-8492895	660	1
XLOC_013459	TCONS_00042362	NA	u	LG3:9626258-9626587	329	1
XLOC_013464	TCONS_00042367	NA	u	LG3:9708476-9708930	454	1
XLOC_013465	TCONS_00042368	NA	u	LG3:9715726-9716307	581	1
XLOC_013468	TCONS_00042371	NA	u	LG3:9821157-9825228	544	1
XLOC_013469	TCONS_00042372	NA	u	LG3:9821157-9825228	558	1
XLOC_013470	TCONS_00042373	gene05315-v1.0-hybrid	i	LG3:9846441-9860457	566	1
XLOC_013471	TCONS_00042374	NA	u	LG3:10398297-10398904	607	1
XLOC_013472	TCONS_00042375	NA	u	LG3:10399012-10399368	356	1
XLOC_013475	TCONS_00042378	NA	u	LG3:10544214-10544753	539	1
XLOC_013476	TCONS_00042379	NA	u	LG3:10679299-10679713	414	1
XLOC_013477	TCONS_00042380	NA	u	LG3:10840370-10841060	690	1
XLOC_013478	TCONS_00042381	NA	u	LG3:10924749-10942447	379	1
XLOC_013479	TCONS_00042382	NA	u	LG3:11018872-11019234	362	1
XLOC_013481	TCONS_00042384	NA	u	LG3:11185013-11185444	431	1
XLOC_013482	TCONS_00042385	NA	u	LG3:11450841-11451725	884	1
XLOC_013485	TCONS_00042388	NA	u	LG3:11655032-11656032	1000	1
XLOC_013488	TCONS_00042391	NA	u	LG3:11976175-11977061	886	1
XLOC_013489	TCONS_00042392	NA	u	LG3:12086151-12086706	555	1
XLOC_013492	TCONS_00042395	NA	u	LG3:12218027-12218402	375	1
XLOC_013493	TCONS_00042396	NA	u	LG3:12644746-12645213	467	1
XLOC_013494	TCONS_00042397	NA	u	LG3:12654503-12655298	795	1
XLOC_013496	TCONS_00042399	NA	u	LG3:12925892-12926256	364	1
XLOC_013497	TCONS_00042400	NA	u	LG3:13021889-13022398	509	1
XLOC_013498	TCONS_00042401	NA	u	LG3:13043910-13044194	284	1
XLOC_013499	TCONS_00042402	NA	u	LG3:13044912-13045297	385	1
XLOC_013501	TCONS_00042404	NA	u	LG3:13198820-13199454	634	1
XLOC_013503	TCONS_00042406	NA	u	LG3:13248969-13249641	672	1
XLOC_013504	TCONS_00042407	NA	u	LG3:13343562-13343915	353	1
XLOC_013505	TCONS_00042408	NA	u	LG3:13344045-13344361	316	1
XLOC_013508	TCONS_00042411	NA	u	LG3:13814470-13815055	585	1
XLOC_013509	TCONS_00042412	NA	u	LG3:13990138-13990524	386	1
XLOC_013510	TCONS_00042413	NA	u	LG3:14035323-14035607	284	1
XLOC_013511	TCONS_00042414	NA	u	LG3:14178049-14178275	226	1
XLOC_013512	TCONS_00042415	NA	u	LG3:14228066-14228964	898	1
XLOC_013516	TCONS_00042419	NA	u	LG3:14590990-14591380	390	1
XLOC_013519	TCONS_00042422	NA	u	LG3:14703571-14703994	423	1
XLOC_013520	TCONS_00042423	NA	u	LG3:14718633-14719449	816	1
XLOC_013521	TCONS_00042424	NA	u	LG3:14984007-14984679	672	1
XLOC_013522	TCONS_00042425	NA	u	LG3:15033175-15033459	284	1
XLOC_013523	TCONS_00042426	NA	u	LG3:15118938-15119664	726	1
XLOC_013525	TCONS_00042428	NA	u	LG3:15155049-15155347	298	1
XLOC_013526	TCONS_00042429	NA	u	LG3:15273347-15274003	656	1
XLOC_013528	TCONS_00042431	NA	u	LG3:15305742-15306115	373	1
XLOC_013530	TCONS_00042433	NA	u	LG3:15320363-15320976	613	1
XLOC_013534	TCONS_00042437	NA	u	LG3:15330273-15330599	326	1
XLOC_013536	TCONS_00042439	NA	u	LG3:15337394-15337691	297	1
XLOC_013539	TCONS_00042442	NA	u	LG3:15341095-15341461	366	1
XLOC_013540	TCONS_00042443	NA	u	LG3:15489530-15489817	287	1
XLOC_013541	TCONS_00042444	NA	u	LG3:15584086-15585225	1139	1
XLOC_013546	TCONS_00042449	NA	u	LG3:15762392-15764284	1892	1
XLOC_013547	TCONS_00042450	NA	u	LG3:15930141-15930575	434	1
XLOC_013548	TCONS_00042451	NA	u	LG3:15938999-15940515	1516	1
XLOC_013549	TCONS_00042452	NA	u	LG3:16024084-16024373	289	1
XLOC_013550	TCONS_00042453	NA	u	LG3:16029697-16030742	1045	1
XLOC_013551	TCONS_00042454	NA	u	LG3:16092580-16092846	266	1
XLOC_013552	TCONS_00042455	NA	u	LG3:16092913-16093206	293	1
XLOC_013554	TCONS_00042457	NA	u	LG3:16118982-16119945	963	1
XLOC_013555	TCONS_00042458	NA	u	LG3:16198832-16199946	1114	1
XLOC_013556	TCONS_00042459	NA	u	LG3:16255146-16255488	342	1
XLOC_013559	TCONS_00042462	NA	u	LG3:16353029-16353239	210	1
XLOC_013562	TCONS_00042465	NA	u	LG3:16985902-16986381	479	1
XLOC_013565	TCONS_00042468	NA	u	LG3:17441028-17441336	308	1
XLOC_013566	TCONS_00042469	NA	u	LG3:17506536-17506759	223	1
XLOC_013567	TCONS_00042470	NA	u	LG3:17619029-17619331	302	1
XLOC_013570	TCONS_00042473	NA	u	LG3:17634763-17635380	617	1
XLOC_013573	TCONS_00042476	NA	u	LG3:17684902-17704871	296	1
XLOC_013574	TCONS_00042477	NA	u	LG3:17736718-17739352	2634	1
XLOC_013575	TCONS_00042478	NA	u	LG3:17739441-17740617	1176	1
XLOC_013576	TCONS_00042479	NA	u	LG3:17740736-17742628	1892	1
XLOC_013577	TCONS_00042480	NA	u	LG3:17763940-17764287	347	1
XLOC_013578	TCONS_00042481	NA	u	LG3:17765192-17765615	423	1
XLOC_013579	TCONS_00042482	NA	u	LG3:17778612-17779056	444	1
XLOC_013581	TCONS_00042484	NA	u	LG3:17792294-17793039	745	1
XLOC_013583	TCONS_00042486	NA	u	LG3:18033659-18034168	509	1
XLOC_013584	TCONS_00042487	NA	u	LG3:18037648-18038005	357	1
XLOC_013585	TCONS_00042488	NA	u	LG3:18092392-18092833	441	1
XLOC_013586	TCONS_00042489	NA	u	LG3:18195097-18195360	263	1
XLOC_013587	TCONS_00042490	NA	u	LG3:18198608-18209336	219	1
XLOC_013588	TCONS_00042491	NA	u	LG3:18338292-18338997	705	1
XLOC_013592	TCONS_00042495	NA	u	LG3:19012049-19012713	664	1
XLOC_013594	TCONS_00042497	NA	u	LG3:19408162-19408747	585	1
XLOC_013595	TCONS_00042498	NA	u	LG3:19771220-19771703	483	1
XLOC_013596	TCONS_00042499	NA	u	LG3:19791877-19792649	772	1
XLOC_013597	TCONS_00042500	NA	u	LG3:19891133-19891607	474	1
XLOC_013600	TCONS_00042503	NA	u	LG3:20045031-20045316	285	1
XLOC_013601	TCONS_00042504	NA	u	LG3:20212910-20213304	394	1
XLOC_013604	TCONS_00042507	NA	u	LG3:20533773-20534028	255	1
XLOC_013606	TCONS_00042509	NA	u	LG3:21059115-21059402	287	1
XLOC_013607	TCONS_00042510	NA	u	LG3:21059482-21059686	204	1
XLOC_013609	TCONS_00042512	NA	u	LG3:21293095-21293364	269	1
XLOC_013612	TCONS_00042515	NA	u	LG3:21695311-21696261	950	1
XLOC_013616	TCONS_00042519	NA	u	LG3:22049081-22049576	495	1
XLOC_013617	TCONS_00042520	NA	u	LG3:22050543-22051383	840	1
XLOC_013618	TCONS_00042521	NA	u	LG3:22116027-22116428	401	1
XLOC_013619	TCONS_00042522	NA	u	LG3:22401542-22406210	379	1
XLOC_013620	TCONS_00042523	NA	u	LG3:22502974-22504187	455	1
XLOC_013622	TCONS_00042525	NA	u	LG3:22636651-22637075	424	1
XLOC_013624	TCONS_00042527	NA	u	LG3:22682055-22682458	403	1
XLOC_013625	TCONS_00042528	NA	u	LG3:22723847-22724149	302	1
XLOC_013626	TCONS_00042529	NA	u	LG3:22789097-22789390	293	1
XLOC_013627	TCONS_00042530	NA	u	LG3:22801422-22801651	229	1
XLOC_013629	TCONS_00042532	NA	u	LG3:22889825-22890229	404	1
XLOC_013631	TCONS_00042534	NA	u	LG3:22982127-22982816	689	1
XLOC_013632	TCONS_00042535	NA	u	LG3:22988802-22989195	393	1
XLOC_013636	TCONS_00042539	NA	u	LG3:23120314-23120727	413	1
XLOC_013637	TCONS_00042540	NA	u	LG3:23124469-23124866	397	1
XLOC_013638	TCONS_00042541	NA	u	LG3:23124943-23125272	329	1
XLOC_013639	TCONS_00042542	NA	u	LG3:23151790-23152171	381	1
XLOC_013640	TCONS_00042543	NA	u	LG3:23152648-23152881	233	1
XLOC_013644	TCONS_00042547	NA	u	LG3:23679444-23679998	554	1
XLOC_013645	TCONS_00042548	NA	u	LG3:24091989-24092538	549	1
XLOC_013646	TCONS_00042549	NA	u	LG3:24401408-24402504	1096	1
XLOC_013648	TCONS_00042551	NA	u	LG3:24974620-24974993	373	1
XLOC_013650	TCONS_00042553	NA	u	LG3:25090947-25091341	394	1
XLOC_013651	TCONS_00042554	NA	u	LG3:25091415-25091790	375	1
XLOC_013653	TCONS_00042556	NA	u	LG3:25153735-25154033	298	1
XLOC_013656	TCONS_00042559	NA	u	LG3:25284284-25285246	962	1
XLOC_013661	TCONS_00042564	NA	u	LG3:25697460-25697728	268	1
XLOC_013663	TCONS_00042566	NA	u	LG3:25787178-25787600	422	1
XLOC_013671	TCONS_00042574	NA	u	LG3:26192166-26192757	591	1
XLOC_013672	TCONS_00042575	NA	u	LG3:26254228-26254931	703	1
XLOC_013673	TCONS_00042576	NA	u	LG3:26314212-26315702	1490	1
XLOC_013679	TCONS_00042582	NA	u	LG3:26862553-26862948	395	1
XLOC_013684	TCONS_00042587	NA	u	LG3:27140048-27140575	527	1
XLOC_013685	TCONS_00042588	NA	u	LG3:27147808-27148155	347	1
XLOC_013690	TCONS_00042593	NA	u	LG3:27679582-27680146	564	1
XLOC_013691	TCONS_00042594	NA	u	LG3:27680338-27680818	480	1
XLOC_013695	TCONS_00042598	NA	u	LG3:28061924-28062279	355	1
XLOC_013696	TCONS_00042599	NA	u	LG3:28101270-28102261	991	1
XLOC_013698	TCONS_00042601	NA	u	LG3:28270410-28270872	462	1
XLOC_013699	TCONS_00042602	NA	u	LG3:28967918-28968305	387	1
XLOC_013700	TCONS_00042603	NA	u	LG3:28968398-28968834	436	1
XLOC_013701	TCONS_00042604	NA	u	LG3:29021388-29022172	784	1
XLOC_013702	TCONS_00042605	NA	u	LG3:29023809-29024117	308	1
XLOC_013707	TCONS_00042610	NA	u	LG3:29505851-29506287	436	1
XLOC_013710	TCONS_00042613	NA	u	LG3:29757802-29758326	524	1
XLOC_013711	TCONS_00042614	NA	u	LG3:30023848-30024604	756	1
XLOC_013712	TCONS_00042615	NA	u	LG3:30024661-30025543	882	1
XLOC_013717	TCONS_00042620	NA	u	LG3:30518268-30545722	336	1
XLOC_013718	TCONS_00042621	NA	u	LG3:30821321-30822145	824	1
XLOC_013722	TCONS_00042625	NA	u	LG3:31136852-31137287	435	1
XLOC_013726	TCONS_00042629	NA	u	LG3:31416897-31417741	844	1
XLOC_013727	TCONS_00042630	NA	u	LG3:31617053-31618052	999	1
XLOC_013728	TCONS_00042631	NA	u	LG3:31623562-31624345	783	1
XLOC_013731	TCONS_00042634	NA	u	LG3:31710040-31710713	673	1
XLOC_013738	TCONS_00042644	NA	u	LG4:50468-51331	850	1
XLOC_013738	TCONS_00042645	NA	u	LG4:50468-51331	613	2
XLOC_013763	TCONS_00042720	NA	u	LG4:373287-377281	416	4
XLOC_013763	TCONS_00042721	gene28986-v1.0-hybrid	x	LG4:373287-377281	356	5
XLOC_013770	TCONS_00042734	gene28996-v1.0-hybrid	x	LG4:431137-433275	529	2
XLOC_013781	TCONS_00042774	NA	u	LG4:729689-731300	1611	1
XLOC_013781	TCONS_00042775	NA	u	LG4:729689-731300	767	3
XLOC_013781	TCONS_00042776	NA	u	LG4:729689-731300	735	2
XLOC_013781	TCONS_00042777	NA	u	LG4:729689-731300	417	2
XLOC_013796	TCONS_00042802	NA	u	LG4:874121-875090	446	2
XLOC_013825	TCONS_00042869	NA	u	LG4:1284999-1286252	748	4
XLOC_013825	TCONS_00042870	NA	u	LG4:1284999-1286252	1067	2
XLOC_013825	TCONS_00042871	NA	u	LG4:1284999-1286252	662	4
XLOC_013869	TCONS_00043069	NA	u	LG4:1815920-1817200	305	2
XLOC_013889	TCONS_00043151	gene32580-v1.0-hybrid	x	LG4:2212641-2217746	376	2
XLOC_013904	TCONS_00043195	NA	u	LG4:2376190-2378715	1022	4
XLOC_013904	TCONS_00043196	NA	u	LG4:2376190-2378715	970	4
XLOC_013904	TCONS_00043197	NA	u	LG4:2376190-2378715	979	4
XLOC_013904	TCONS_00043198	NA	u	LG4:2376190-2378715	934	4
XLOC_013904	TCONS_00043199	NA	u	LG4:2376190-2378715	933	4
XLOC_013904	TCONS_00043200	NA	u	LG4:2376190-2378715	961	4
XLOC_013943	TCONS_00043293	NA	u	LG4:2933856-2934792	782	2
XLOC_013980	TCONS_00043387	gene11505-v1.0-hybrid	x	LG4:3323434-3340824	262	2
XLOC_013987	TCONS_00043397	NA	u	LG4:3421178-3423196	1421	2
XLOC_013987	TCONS_00043398	NA	u	LG4:3421178-3423196	1215	3
XLOC_013987	TCONS_00043399	NA	u	LG4:3421178-3423196	1029	3
XLOC_013987	TCONS_00043400	NA	u	LG4:3421178-3423196	732	2
XLOC_013987	TCONS_00043401	NA	u	LG4:3421178-3423196	1122	4
XLOC_013987	TCONS_00043402	NA	u	LG4:3421178-3423196	627	3
XLOC_013994	TCONS_00043449	NA	u	LG4:3466117-3468920	1225	2
XLOC_013994	TCONS_00043450	NA	u	LG4:3466117-3468920	1598	4
XLOC_013994	TCONS_00043451	NA	u	LG4:3466117-3468920	1515	4
XLOC_013994	TCONS_00043452	NA	u	LG4:3466117-3468920	1614	4
XLOC_013994	TCONS_00043453	NA	u	LG4:3466117-3468920	1577	4
XLOC_013994	TCONS_00043454	NA	u	LG4:3466117-3468920	1560	4
XLOC_013994	TCONS_00043455	NA	u	LG4:3466117-3468920	2635	3
XLOC_013994	TCONS_00043456	NA	u	LG4:3466117-3468920	1398	3
XLOC_014047	TCONS_00043572	gene16863-v1.0-hybrid	x	LG4:4265752-4269939	938	3
XLOC_014047	TCONS_00043573	NA	u	LG4:4265752-4269939	335	4
XLOC_014047	TCONS_00043574	gene16863-v1.0-hybrid	x	LG4:4265752-4269939	541	2
XLOC_014057	TCONS_00043589	gene16961-v1.0-hybrid	x	LG4:4459464-4467091	696	2
XLOC_014058	TCONS_00043590	gene16963-v1.0-hybrid	x	LG4:4485653-4488062	519	2
XLOC_014058	TCONS_00043591	gene16963-v1.0-hybrid	x	LG4:4485653-4488062	311	3
XLOC_014059	TCONS_00043592	NA	u	LG4:4520802-4521373	482	2
XLOC_014071	TCONS_00043633	gene16948-v1.0-hybrid	x	LG4:4774965-4777764	512	2
XLOC_014100	TCONS_00043753	NA	u	LG4:5372319-5376304	249	2
XLOC_014109	TCONS_00043778	NA	u	LG4:5547282-5548399	537	2
XLOC_014119	TCONS_00043800	gene17029-v1.0-hybrid	x	LG4:5736177-5747380	649	2
XLOC_014168	TCONS_00043948	NA	u	LG4:6337717-6339251	784	4
XLOC_014168	TCONS_00043949	NA	u	LG4:6337717-6339251	422	3
XLOC_014168	TCONS_00043950	NA	u	LG4:6337717-6339251	518	2
XLOC_014184	TCONS_00044018	NA	u	LG4:6527599-6538008	238	2
XLOC_014212	TCONS_00044139	NA	u	LG4:6940652-6941680	256	3
XLOC_014225	TCONS_00044164	NA	u	LG4:7120606-7126634	1062	9
XLOC_014225	TCONS_00044165	NA	u	LG4:7120606-7126634	1011	9
XLOC_014225	TCONS_00044166	NA	u	LG4:7120606-7126634	583	7
XLOC_014230	TCONS_00044186	NA	u	LG4:7179990-7180875	298	2
XLOC_014239	TCONS_00044198	NA	u	LG4:7435102-7438366	1158	5
XLOC_014239	TCONS_00044199	NA	u	LG4:7435102-7438366	1013	3
XLOC_014239	TCONS_00044200	NA	u	LG4:7435102-7438366	1081	4
XLOC_014239	TCONS_00044201	NA	u	LG4:7435102-7438366	1168	5
XLOC_014239	TCONS_00044202	NA	u	LG4:7435102-7438366	1638	2
XLOC_014253	TCONS_00044283	gene21675-v1.0-hybrid	o	LG4:7526663-7530688	392	2
XLOC_014266	TCONS_00044349	NA	u	LG4:7692488-7698484	792	3
XLOC_014266	TCONS_00044350	NA	u	LG4:7692488-7698484	731	2
XLOC_014271	TCONS_00044357	gene21705-v1.0-hybrid	x	LG4:7737726-7746611	426	2
XLOC_014313	TCONS_00044459	gene00530-v1.0-hybrid	x	LG4:8672080-8690692	475	2
XLOC_014343	TCONS_00044529	NA	u	LG4:9443711-9444145	296	2
XLOC_014362	TCONS_00044586	NA	u	LG4:9704797-9705647	727	2
XLOC_014404	TCONS_00044691	gene28329-v1.0-hybrid	x	LG4:10076740-10079904	333	2
XLOC_014411	TCONS_00044714	gene28358-v1.0-hybrid	x	LG4:10228027-10230498	2103	2
XLOC_014411	TCONS_00044715	gene28358-v1.0-hybrid	x	LG4:10228027-10230498	1957	2
XLOC_014423	TCONS_00044749	NA	u	LG4:10540044-10541377	1249	2
XLOC_014425	TCONS_00044754	gene27383-v1.0-hybrid	x	LG4:10583527-10586107	250	2
XLOC_014425	TCONS_00044755	gene27383-v1.0-hybrid	x	LG4:10583527-10586107	251	2
XLOC_014450	TCONS_00044801	gene27663-v1.0-hybrid	x	LG4:11240362-11243141	816	3
XLOC_014454	TCONS_00044809	NA	u	LG4:11267220-11267657	267	2
XLOC_014461	TCONS_00044828	NA	u	LG4:11395746-11396786	911	2
XLOC_014500	TCONS_00045002	NA	u	LG4:11850998-11852113	637	2
XLOC_014500	TCONS_00045003	NA	u	LG4:11850998-11852113	658	2
XLOC_014500	TCONS_00045004	NA	u	LG4:11850998-11852113	597	2
XLOC_014512	TCONS_00045034	gene22452-v1.0-hybrid	o	LG4:11926727-11930305	393	2
XLOC_014520	TCONS_00045046	gene22463-v1.0-hybrid	x	LG4:11983186-11991299	406	2
XLOC_014523	TCONS_00045052	NA	u	LG4:12026440-12027079	275	2
XLOC_014539	TCONS_00045105	NA	u	LG4:12166784-12169205	552	3
XLOC_014548	TCONS_00045143	NA	u	LG4:12255565-12257607	900	4
XLOC_014548	TCONS_00045144	NA	u	LG4:12255565-12257607	736	4
XLOC_014558	TCONS_00045210	gene22402-v1.0-hybrid	x	LG4:12456513-12488079	345	2
XLOC_014579	TCONS_00045294	gene09771-v1.0-hybrid	x	LG4:12791916-12795143	335	1
XLOC_014590	TCONS_00045308	gene09858-v1.0-hybrid	o	LG4:13028682-13046152	1368	2
XLOC_014594	TCONS_00045312	NA	u	LG4:13087591-13089864	1252	3
XLOC_014594	TCONS_00045313	NA	u	LG4:13087591-13089864	759	4
XLOC_014594	TCONS_00045314	NA	u	LG4:13087591-13089864	1643	3
XLOC_014594	TCONS_00045315	NA	u	LG4:13087591-13089864	896	4
XLOC_014594	TCONS_00045316	NA	u	LG4:13087591-13089864	1927	2
XLOC_014606	TCONS_00045338	gene09844-v1.0-hybrid	x	LG4:13305188-13312809	570	2
XLOC_014625	TCONS_00045371	NA	u	LG4:13471564-13472789	1057	2
XLOC_014672	TCONS_00045472	gene09900-v1.0-hybrid	x	LG4:13909685-13910651	293	2
XLOC_014677	TCONS_00045506	gene09910-v1.0-hybrid	x	LG4:13955290-13966956	985	3
XLOC_014684	TCONS_00045553	gene00762-v1.0-hybrid	o	LG4:14060048-14075533	234	2
XLOC_014693	TCONS_00045612	gene00792-v1.0-hybrid	x	LG4:14196849-14205336	952	2
XLOC_014712	TCONS_00045689	NA	u	LG4:14427794-14429058	1240	1
XLOC_014712	TCONS_00045690	NA	u	LG4:14427794-14429058	901	3
XLOC_014734	TCONS_00045768	NA	u	LG4:14590198-14591194	368	2
XLOC_014738	TCONS_00045774	gene00866-v1.0-hybrid	x	LG4:14608028-14623349	537	2
XLOC_014748	TCONS_00045796	gene00890-v1.0-hybrid	o	LG4:14713322-14723178	313	2
XLOC_014749	TCONS_00045797	NA	u	LG4:14713322-14723178	576	2
XLOC_014751	TCONS_00045800	gene00896-v1.0-hybrid	x	LG4:14729703-14736171	1471	2
XLOC_014751	TCONS_00045801	gene00896-v1.0-hybrid	x	LG4:14729703-14736171	838	2
XLOC_014846	TCONS_00046064	NA	u	LG4:15807186-15809526	1022	2
XLOC_014881	TCONS_00046138	NA	u	LG4:16403358-16404449	810	2
XLOC_014948	TCONS_00046373	NA	u	LG4:17201106-17205930	596	2
XLOC_014948	TCONS_00046374	NA	u	LG4:17201106-17205930	597	3
XLOC_014948	TCONS_00046375	NA	u	LG4:17201106-17205930	555	3
XLOC_014948	TCONS_00046376	NA	u	LG4:17201106-17205930	538	3
XLOC_014951	TCONS_00046380	gene06588-v1.0-hybrid	x	LG4:17260565-17268296	408	2
XLOC_014951	TCONS_00046381	gene06588-v1.0-hybrid	x	LG4:17260565-17268296	446	2
XLOC_014962	TCONS_00046408	gene06604-v1.0-hybrid	o	LG4:17335110-17344970	233	2
XLOC_014997	TCONS_00046520	gene16902-v1.0-hybrid	x	LG4:17776884-17790978	529	2
XLOC_015002	TCONS_00046541	NA	u	LG4:17863810-17864483	565	2
XLOC_015014	TCONS_00046564	gene06667-v1.0-hybrid	x	LG4:18016714-18021895	2359	4
XLOC_015014	TCONS_00046565	gene06667-v1.0-hybrid	x	LG4:18016714-18021895	788	3
XLOC_015014	TCONS_00046566	gene06667-v1.0-hybrid	x	LG4:18016714-18021895	702	5
XLOC_015014	TCONS_00046567	gene06667-v1.0-hybrid	x	LG4:18016714-18021895	2022	5
XLOC_015014	TCONS_00046568	gene06667-v1.0-hybrid	x	LG4:18016714-18021895	533	5
XLOC_015014	TCONS_00046569	gene06667-v1.0-hybrid	x	LG4:18016714-18021895	756	5
XLOC_015014	TCONS_00046570	gene06667-v1.0-hybrid	x	LG4:18016714-18021895	2278	4
XLOC_015014	TCONS_00046571	gene06667-v1.0-hybrid	x	LG4:18016714-18021895	534	4
XLOC_015014	TCONS_00046572	gene06667-v1.0-hybrid	x	LG4:18016714-18021895	633	5
XLOC_015014	TCONS_00046573	gene06667-v1.0-hybrid	x	LG4:18016714-18021895	483	5
XLOC_015014	TCONS_00046574	gene06667-v1.0-hybrid	x	LG4:18016714-18021895	593	5
XLOC_015017	TCONS_00046577	NA	u	LG4:18032819-18037565	247	3
XLOC_015017	TCONS_00046578	NA	u	LG4:18032819-18037565	364	3
XLOC_015025	TCONS_00046591	gene06680-v1.0-hybrid	x	LG4:18076989-18099142	3827	2
XLOC_015025	TCONS_00046592	gene06680-v1.0-hybrid	x	LG4:18076989-18099142	476	3
XLOC_015025	TCONS_00046593	gene06680-v1.0-hybrid	i	LG4:18076989-18099142	604	1
XLOC_015025	TCONS_00046594	NA	u	LG4:18076989-18099142	508	1
XLOC_015049	TCONS_00046655	gene06648-v1.0-hybrid	x	LG4:18330330-18334446	2622	2
XLOC_015071	TCONS_00046758	NA	u	LG4:18755028-18758676	348	3
XLOC_015071	TCONS_00046759	NA	u	LG4:18755028-18758676	919	2
XLOC_015093	TCONS_00046814	NA	u	LG4:19106597-19107994	1187	2
XLOC_015099	TCONS_00046832	NA	u	LG4:19163089-19165668	1143	5
XLOC_015099	TCONS_00046833	NA	u	LG4:19163089-19165668	552	3
XLOC_015102	TCONS_00046841	gene06796-v1.0-hybrid	x	LG4:19188678-19193438	565	2
XLOC_015104	TCONS_00046843	NA	u	LG4:19232169-19233876	519	2
XLOC_015104	TCONS_00046844	NA	u	LG4:19232169-19233876	878	1
XLOC_015104	TCONS_00046845	NA	u	LG4:19232169-19233876	531	1
XLOC_015111	TCONS_00046852	NA	u	LG4:19328588-19330573	411	3
XLOC_015130	TCONS_00046899	gene06879-v1.0-hybrid	o	LG4:19531089-19540018	275	2
XLOC_015146	TCONS_00046955	gene06769-v1.0-hybrid	x	LG4:19689138-19705854	757	2
XLOC_015146	TCONS_00046956	gene06769-v1.0-hybrid	i	LG4:19689138-19705854	1046	1
XLOC_015147	TCONS_00046957	NA	u	LG4:19747151-19748320	642	3
XLOC_015147	TCONS_00046958	NA	u	LG4:19747151-19748320	1088	2
XLOC_015187	TCONS_00047073	gene07050-v1.0-hybrid	x	LG4:20159291-20167410	504	2
XLOC_015187	TCONS_00047074	gene07050-v1.0-hybrid	x	LG4:20159291-20167410	473	2
XLOC_015214	TCONS_00047149	gene22762-v1.0-hybrid	x	LG4:20407768-20410056	353	2
XLOC_015232	TCONS_00047192	gene22792-v1.0-hybrid	x	LG4:20618802-20625162	289	1
XLOC_015233	TCONS_00047193	gene22792-v1.0-hybrid	x	LG4:20618802-20625162	506	1
XLOC_015269	TCONS_00047306	gene22998-v1.0-hybrid	x	LG4:21098612-21104459	436	2
XLOC_015330	TCONS_00047588	gene05046-v1.0-hybrid	x	LG4:22009660-22018279	566	2
XLOC_015342	TCONS_00047604	NA	u	LG4:22107623-22108334	486	2
XLOC_015342	TCONS_00047605	NA	u	LG4:22107623-22108334	603	2
XLOC_015371	TCONS_00047684	gene05118-v1.0-hybrid	x	LG4:22416829-22452040	815	2
XLOC_015408	TCONS_00047779	NA	u	LG4:22814367-22815185	710	2
XLOC_015410	TCONS_00047783	gene05181-v1.0-hybrid	o	LG4:22818114-22825664	436	2
XLOC_015414	TCONS_00047787	gene04963-v1.0-hybrid	x	LG4:22898503-22912431	421	2
XLOC_015427	TCONS_00047819	NA	u	LG4:23118747-23119663	461	2
XLOC_015554	TCONS_00048338	NA	u	LG4:24725010-24728633	2186	1
XLOC_015554	TCONS_00048339	NA	u	LG4:24725010-24728633	848	2
XLOC_015562	TCONS_00048349	gene03666-v1.0-hybrid	x	LG4:24815958-24819844	394	2
XLOC_015624	TCONS_00048596	gene03774-v1.0-hybrid	x	LG4:25433737-25436713	1710	2
XLOC_015673	TCONS_00048695	gene04489-v1.0-hybrid	x	LG4:26021250-26026695	1744	3
XLOC_015673	TCONS_00048696	gene04489-v1.0-hybrid	x	LG4:26021250-26026695	1362	4
XLOC_015673	TCONS_00048697	gene04489-v1.0-hybrid	x	LG4:26021250-26026695	976	2
XLOC_015694	TCONS_00048810	gene04538-v1.0-hybrid	x	LG4:26308094-26310787	1148	2
XLOC_015767	TCONS_00049029	gene00738-v1.0-hybrid	x	LG4:27060584-27062593	491	1
XLOC_015798	TCONS_00049139	NA	u	LG4:245819-247713	886	3
XLOC_015799	TCONS_00049140	NA	u	LG4:248477-251409	698	6
XLOC_015799	TCONS_00049141	NA	u	LG4:248477-251409	865	9
XLOC_015799	TCONS_00049142	NA	u	LG4:248477-251409	966	8
XLOC_015799	TCONS_00049143	NA	u	LG4:248477-251409	683	6
XLOC_015799	TCONS_00049144	NA	u	LG4:248477-251409	753	8
XLOC_015800	TCONS_00049145	NA	u	LG4:251672-252368	545	2
XLOC_015801	TCONS_00049146	NA	u	LG4:265667-267061	700	2
XLOC_015801	TCONS_00049147	NA	u	LG4:265667-267061	427	3
XLOC_015801	TCONS_00049148	NA	u	LG4:265667-267061	1077	2
XLOC_015814	TCONS_00049225	NA	u	LG4:426638-427466	477	2
XLOC_015820	TCONS_00049234	NA	u	LG4:508025-518864	834	2
XLOC_015859	TCONS_00049386	gene29045-v1.0-hybrid	x	LG4:980454-982970	522	2
XLOC_015860	TCONS_00049387	gene29046-v1.0-hybrid	x	LG4:988539-998093	310	2
XLOC_015883	TCONS_00049463	NA	u	LG4:1409262-1411428	403	3
XLOC_015910	TCONS_00049545	NA	u	LG4:1824345-1825182	649	2
XLOC_015924	TCONS_00049592	gene29986-v1.0-hybrid	x	LG4:2021949-2026362	1099	2
XLOC_015924	TCONS_00049593	gene29986-v1.0-hybrid	x	LG4:2021949-2026362	1101	2
XLOC_015965	TCONS_00049785	NA	u	LG4:2613827-2615705	590	2
XLOC_015972	TCONS_00049803	NA	u	LG4:2684392-2684995	510	2
XLOC_015977	TCONS_00049816	gene32562-v1.0-hybrid	x	LG4:2740043-2742098	1513	3
XLOC_016021	TCONS_00049934	NA	u	LG4:3272556-3273157	512	2
XLOC_016024	TCONS_00049940	gene11499-v1.0-hybrid	x	LG4:3294184-3298172	567	2
XLOC_016039	TCONS_00049965	NA	u	LG4:3421178-3423196	641	2
XLOC_016061	TCONS_00050026	gene11565-v1.0-hybrid	x	LG4:3680173-3686213	1014	2
XLOC_016079	TCONS_00050118	gene01772-v1.0-hybrid	o	LG4:3930548-3943246	251	2
XLOC_016087	TCONS_00050141	gene16856-v1.0-hybrid	x	LG4:4182943-4191965	398	2
XLOC_016087	TCONS_00050142	gene16856-v1.0-hybrid	x	LG4:4182943-4191965	965	2
XLOC_016087	TCONS_00050143	gene16856-v1.0-hybrid	x	LG4:4182943-4191965	958	2
XLOC_016096	TCONS_00050166	gene34910-v1.0-hybrid	x	LG4:4388033-4396031	837	5
XLOC_016096	TCONS_00050167	gene34910-v1.0-hybrid	x	LG4:4388033-4396031	809	5
XLOC_016096	TCONS_00050168	gene34910-v1.0-hybrid	x	LG4:4388033-4396031	634	4
XLOC_016155	TCONS_00050366	gene17015-v1.0-hybrid	x	LG4:5621564-5628551	313	2
XLOC_016165	TCONS_00050381	gene17023-v1.0-hybrid	o	LG4:5678529-5683355	725	2
XLOC_016185	TCONS_00050439	NA	u	LG4:5956504-5958839	735	1
XLOC_016185	TCONS_00050440	gene17059-v1.0-hybrid	x	LG4:5956504-5958839	686	2
XLOC_016187	TCONS_00050442	NA	u	LG4:5985111-5987844	1228	5
XLOC_016187	TCONS_00050443	NA	u	LG4:5985111-5987844	1202	5
XLOC_016187	TCONS_00050444	NA	u	LG4:5985111-5987844	1249	5
XLOC_016187	TCONS_00050445	NA	u	LG4:5985111-5987844	1223	5
XLOC_016187	TCONS_00050446	NA	u	LG4:5985111-5987844	1153	4
XLOC_016229	TCONS_00050574	gene17139-v1.0-hybrid	x	LG4:6559293-6561371	1269	2
XLOC_016229	TCONS_00050575	gene17139-v1.0-hybrid	x	LG4:6559293-6561371	636	2
XLOC_016229	TCONS_00050576	gene17139-v1.0-hybrid	x	LG4:6559293-6561371	866	2
XLOC_016232	TCONS_00050579	NA	u	LG4:6590468-6593780	2913	1
XLOC_016236	TCONS_00050595	gene17153-v1.0-hybrid	x	LG4:6667189-6679744	345	2
XLOC_016236	TCONS_00050596	gene17153-v1.0-hybrid	x	LG4:6667189-6679744	364	2
XLOC_016236	TCONS_00050597	gene17154-v1.0-hybrid	x	LG4:6667189-6679744	362	2
XLOC_016262	TCONS_00050659	NA	u	LG4:7048327-7051164	1306	4
XLOC_016262	TCONS_00050660	NA	u	LG4:7048327-7051164	1155	5
XLOC_016262	TCONS_00050661	NA	u	LG4:7048327-7051164	1134	4
XLOC_016276	TCONS_00050683	NA	u	LG4:7380611-7382892	439	3
XLOC_016276	TCONS_00050684	NA	u	LG4:7380611-7382892	383	1
XLOC_016277	TCONS_00050685	NA	u	LG4:7383994-7384817	522	2
XLOC_016282	TCONS_00050713	gene34211-v1.0-hybrid	x	LG4:7449858-7457795	1316	2
XLOC_016282	TCONS_00050714	gene34211-v1.0-hybrid	x	LG4:7449858-7457795	904	2
XLOC_016283	TCONS_00050715	gene21663-v1.0-hybrid	x	LG4:7459754-7464629	490	3
XLOC_016286	TCONS_00050739	gene21673-v1.0-hybrid	x	LG4:7512303-7524210	448	2
XLOC_016288	TCONS_00050750	gene21676-v1.0-hybrid	o	LG4:7526663-7530688	232	2
XLOC_016331	TCONS_00050965	NA	u	LG4:8445652-8446837	730	2
XLOC_016351	TCONS_00050996	NA	u	LG4:8790189-8791064	741	2
XLOC_016354	TCONS_00050999	NA	u	LG4:8857753-8860204	905	2
XLOC_016367	TCONS_00051018	NA	u	LG4:9161265-9163170	251	3
XLOC_016367	TCONS_00051019	NA	u	LG4:9161265-9163170	668	4
XLOC_016397	TCONS_00051063	gene28270-v1.0-hybrid	x	LG4:9750217-9755101	391	1
XLOC_016411	TCONS_00051116	gene28310-v1.0-hybrid	x	LG4:9963418-9965362	447	2
XLOC_016417	TCONS_00051125	gene28322-v1.0-hybrid	x	LG4:10036750-10051581	446	3
XLOC_016417	TCONS_00051126	gene28322-v1.0-hybrid	x	LG4:10036750-10051581	398	2
XLOC_016422	TCONS_00051132	gene28330-v1.0-hybrid	x	LG4:10081784-10086407	425	2
XLOC_016447	TCONS_00051200	gene28362-v1.0-hybrid	x	LG4:10245958-10257743	661	2
XLOC_016488	TCONS_00051340	NA	u	LG4:11240362-11243141	357	1
XLOC_016496	TCONS_00051355	gene02729-v1.0-hybrid	x	LG4:11370025-11377504	1009	2
XLOC_016496	TCONS_00051356	gene02729-v1.0-hybrid	x	LG4:11370025-11377504	255	2
XLOC_016513	TCONS_00051424	gene22272-v1.0-hybrid	x	LG4:11592556-11599077	301	2
XLOC_016519	TCONS_00051439	NA	u	LG4:11698324-11699659	954	2
XLOC_016526	TCONS_00051465	gene22440-v1.0-hybrid	x	LG4:11867926-11882146	576	3
XLOC_016526	TCONS_00051466	gene22440-v1.0-hybrid	x	LG4:11867926-11882146	847	2
XLOC_016526	TCONS_00051467	gene22440-v1.0-hybrid	x	LG4:11867926-11882146	2654	2
XLOC_016535	TCONS_00051499	gene22462-v1.0-hybrid	x	LG4:11973265-11980926	668	2
XLOC_016535	TCONS_00051500	gene22462-v1.0-hybrid	x	LG4:11973265-11980926	668	2
XLOC_016542	TCONS_00051521	gene22478-v1.0-hybrid	x	LG4:12066375-12076164	272	2
XLOC_016559	TCONS_00051563	gene22398-v1.0-hybrid	o	LG4:12378885-12408649	298	2
XLOC_016564	TCONS_00051601	NA	u	LG4:12456513-12488079	776	2
XLOC_016630	TCONS_00051842	NA	u	LG4:13424077-13424705	530	2
XLOC_016657	TCONS_00051914	gene10005-v1.0-hybrid	o	LG4:13705720-13714374	419	2
XLOC_016708	TCONS_00052164	gene00802-v1.0-hybrid	x	LG4:14240281-14247765	1762	1
XLOC_016746	TCONS_00052366	gene00887-v1.0-hybrid	o	LG4:14687711-14703407	323	2
XLOC_016781	TCONS_00052508	gene00628-v1.0-hybrid	x	LG4:15023504-15031605	387	2
XLOC_016791	TCONS_00052525	gene05828-v1.0-hybrid	x	LG4:15197200-15205236	663	2
XLOC_016806	TCONS_00052592	gene05891-v1.0-hybrid	x	LG4:15395798-15396951	607	2
XLOC_016862	TCONS_00052746	NA	u	LG4:16179786-16181454	980	3
XLOC_016862	TCONS_00052747	NA	u	LG4:16179786-16181454	1233	3
XLOC_016864	TCONS_00052750	gene06112-v1.0-hybrid	x	LG4:16193312-16194811	689	2
XLOC_016873	TCONS_00052782	NA	u	LG4:16301186-16303434	594	7
XLOC_016873	TCONS_00052783	NA	u	LG4:16301186-16303434	614	7
XLOC_016873	TCONS_00052784	NA	u	LG4:16301186-16303434	711	6
XLOC_016873	TCONS_00052785	NA	u	LG4:16301186-16303434	704	6
XLOC_016873	TCONS_00052786	NA	u	LG4:16301186-16303434	578	7
XLOC_016873	TCONS_00052787	NA	u	LG4:16301186-16303434	611	7
XLOC_016878	TCONS_00052796	gene06137-v1.0-hybrid	x	LG4:16369485-16377289	526	2
XLOC_016890	TCONS_00052831	NA	u	LG4:16534277-16535073	719	2
XLOC_016897	TCONS_00052849	NA	u	LG4:16645321-16646051	618	2
XLOC_016901	TCONS_00052867	gene06498-v1.0-hybrid	x	LG4:16706633-16720126	385	2
XLOC_016902	TCONS_00052868	gene06498-v1.0-hybrid	x	LG4:16706633-16720126	304	2
XLOC_016904	TCONS_00052872	gene06502-v1.0-hybrid	o	LG4:16744327-16756302	990	2
XLOC_016910	TCONS_00052911	NA	u	LG4:16818061-16819935	350	3
XLOC_016917	TCONS_00052938	gene06531-v1.0-hybrid	x	LG4:16922679-16929657	289	2
XLOC_017025	TCONS_00053286	gene06693-v1.0-hybrid	x	LG4:18497849-18502839	1575	2
XLOC_017032	TCONS_00053303	gene06709-v1.0-hybrid	o	LG4:18597798-18606216	230	2
XLOC_017040	TCONS_00053321	NA	u	LG4:18817804-18818383	503	2
XLOC_017078	TCONS_00053432	NA	u	LG4:19384590-19385347	479	2
XLOC_017082	TCONS_00053438	gene06873-v1.0-hybrid	x	LG4:19478941-19485008	466	2
XLOC_017100	TCONS_00053493	gene06801-v1.0-hybrid	x	LG4:19771545-19774929	310	2
XLOC_017111	TCONS_00053526	gene06823-v1.0-hybrid	x	LG4:19877854-19898236	610	2
XLOC_017130	TCONS_00053555	gene07041-v1.0-hybrid	o	LG4:20092489-20100554	295	2
XLOC_017155	TCONS_00053610	NA	u	LG4:20337482-20338578	978	2
XLOC_017155	TCONS_00053611	NA	u	LG4:20337482-20338578	985	2
XLOC_017256	TCONS_00053916	NA	u	LG4:21647509-21648282	251	2
XLOC_017272	TCONS_00053965	gene05026-v1.0-hybrid	x	LG4:21907770-21913859	404	2
XLOC_017276	TCONS_00053969	NA	u	LG4:21945887-21946698	356	3
XLOC_017289	TCONS_00054019	NA	u	LG4:22102818-22105146	694	5
XLOC_017289	TCONS_00054020	NA	u	LG4:22102818-22105146	905	4
XLOC_017289	TCONS_00054021	NA	u	LG4:22102818-22105146	701	5
XLOC_017289	TCONS_00054022	NA	u	LG4:22102818-22105146	934	6
XLOC_017301	TCONS_00054043	NA	u	LG4:22246271-22255626	3288	2
XLOC_017350	TCONS_00054195	gene05174-v1.0-hybrid	x	LG4:22761179-22765866	1255	2
XLOC_017361	TCONS_00054224	NA	u	LG4:22898503-22912431	2330	3
XLOC_017361	TCONS_00054225	NA	u	LG4:22898503-22912431	2573	2
XLOC_017362	TCONS_00054226	NA	u	LG4:22920173-22920943	678	2
XLOC_017372	TCONS_00054314	NA	u	LG4:23058794-23059303	395	2
XLOC_017386	TCONS_00054378	gene23058-v1.0-hybrid	x	LG4:23323037-23331007	501	2
XLOC_017386	TCONS_00054379	gene23058-v1.0-hybrid	x	LG4:23323037-23331007	392	2
XLOC_017419	TCONS_00054525	gene22899-v1.0-hybrid	x	LG4:23819669-23825140	1349	4
XLOC_017419	TCONS_00054526	gene22899-v1.0-hybrid	x	LG4:23819669-23825140	1351	4
XLOC_017419	TCONS_00054527	gene22899-v1.0-hybrid	x	LG4:23819669-23825140	1556	3
XLOC_017419	TCONS_00054528	gene22899-v1.0-hybrid	x	LG4:23819669-23825140	1155	4
XLOC_017419	TCONS_00054529	gene22899-v1.0-hybrid	x	LG4:23819669-23825140	987	3
XLOC_017419	TCONS_00054530	gene22899-v1.0-hybrid	x	LG4:23819669-23825140	1336	4
XLOC_017419	TCONS_00054531	gene22899-v1.0-hybrid	x	LG4:23819669-23825140	1171	4
XLOC_017419	TCONS_00054532	gene22899-v1.0-hybrid	x	LG4:23819669-23825140	1173	4
XLOC_017419	TCONS_00054533	gene22899-v1.0-hybrid	x	LG4:23819669-23825140	990	3
XLOC_017419	TCONS_00054534	gene22899-v1.0-hybrid	x	LG4:23819669-23825140	2211	2
XLOC_017419	TCONS_00054535	gene22899-v1.0-hybrid	x	LG4:23819669-23825140	1579	3
XLOC_017419	TCONS_00054536	gene22899-v1.0-hybrid	x	LG4:23819669-23825140	1372	4
XLOC_017419	TCONS_00054537	gene22899-v1.0-hybrid	x	LG4:23819669-23825140	1383	3
XLOC_017419	TCONS_00054538	gene22899-v1.0-hybrid	x	LG4:23819669-23825140	1012	3
XLOC_017419	TCONS_00054539	gene22899-v1.0-hybrid	x	LG4:23819669-23825140	2008	3
XLOC_017425	TCONS_00054548	NA	u	LG4:23920571-23921550	676	4
XLOC_017425	TCONS_00054549	NA	u	LG4:23920571-23921550	754	3
XLOC_017433	TCONS_00054564	NA	u	LG4:24085441-24087385	598	2
XLOC_017433	TCONS_00054565	NA	u	LG4:24085441-24087385	487	3
XLOC_017433	TCONS_00054566	NA	u	LG4:24085441-24087385	466	3
XLOC_017433	TCONS_00054567	NA	u	LG4:24085441-24087385	317	2
XLOC_017433	TCONS_00054568	NA	u	LG4:24085441-24087385	361	3
XLOC_017433	TCONS_00054569	NA	u	LG4:24085441-24087385	703	2
XLOC_017434	TCONS_00054570	NA	u	LG4:24089141-24092400	582	2
XLOC_017434	TCONS_00054571	NA	u	LG4:24089141-24092400	362	3
XLOC_017434	TCONS_00054572	NA	u	LG4:24089141-24092400	612	4
XLOC_017434	TCONS_00054573	NA	u	LG4:24089141-24092400	644	4
XLOC_017436	TCONS_00054585	NA	u	LG4:24135671-24136400	444	2
XLOC_017482	TCONS_00054741	gene03652-v1.0-hybrid	x	LG4:24766027-24769641	488	2
XLOC_017497	TCONS_00054794	gene03677-v1.0-hybrid	x	LG4:24867499-24876305	304	2
XLOC_017521	TCONS_00054853	gene03733-v1.0-hybrid	x	LG4:25212641-25220617	656	2
XLOC_017521	TCONS_00054854	gene03733-v1.0-hybrid	x	LG4:25212641-25220617	661	2
XLOC_017522	TCONS_00054855	gene03734-v1.0-hybrid	x	LG4:25220690-25224704	485	2
XLOC_017522	TCONS_00054856	gene03734-v1.0-hybrid	x	LG4:25220690-25224704	492	2
XLOC_017533	TCONS_00054875	gene03755-v1.0-hybrid	x	LG4:25335267-25341014	533	2
XLOC_017599	TCONS_00055123	NA	u	LG4:26150398-26155751	1373	1
XLOC_017599	TCONS_00055124	NA	u	LG4:26150398-26155751	352	2
XLOC_017599	TCONS_00055125	NA	u	LG4:26150398-26155751	304	2
XLOC_017599	TCONS_00055126	NA	u	LG4:26150398-26155751	459	2
XLOC_017602	TCONS_00055130	gene04510-v1.0-hybrid	x	LG4:26162932-26170187	293	2
XLOC_017611	TCONS_00055153	gene04527-v1.0-hybrid	o	LG4:26246594-26257327	433	2
XLOC_017624	TCONS_00055210	gene04542-v1.0-hybrid	x	LG4:26333050-26352527	1361	2
XLOC_017625	TCONS_00055211	NA	u	LG4:26355590-26356259	501	2
XLOC_017637	TCONS_00055250	NA	u	LG4:26512038-26514720	506	3
XLOC_017662	TCONS_00055346	NA	u	LG4:26731032-26734456	1234	2
XLOC_017662	TCONS_00055347	NA	u	LG4:26731032-26734456	1342	2
XLOC_017717	TCONS_00055514	NA	u	LG4:72494-73597	1103	1
XLOC_017718	TCONS_00055515	NA	u	LG4:77648-78017	369	1
XLOC_017719	TCONS_00055516	NA	u	LG4:217486-217904	418	1
XLOC_017720	TCONS_00055517	NA	u	LG4:218965-223608	297	1
XLOC_017721	TCONS_00055518	NA	u	LG4:233110-238181	344	1
XLOC_017723	TCONS_00055520	NA	u	LG4:411986-424348	329	1
XLOC_017724	TCONS_00055521	NA	u	LG4:411986-424348	353	1
XLOC_017725	TCONS_00055522	NA	u	LG4:439351-439688	337	1
XLOC_017726	TCONS_00055523	NA	u	LG4:652209-652653	444	1
XLOC_017730	TCONS_00055527	NA	u	LG4:948668-949123	455	1
XLOC_017731	TCONS_00055528	NA	u	LG4:1017549-1017830	281	1
XLOC_017732	TCONS_00055529	NA	u	LG4:1057473-1058158	685	1
[truncated: 2,339 more rows]

## Sheet: FPKM
Note: the expression level of each lncRNA isoform is presented by FPKM in each sample.
	Anther_10_A	Anther_10_B	Anther_11_A	Anther_11_B	Anther_12_A	Anther_12_B	Anther_7-8_A	Anther_7-8_B	Anther_9_A	Anther_9_B	Carpel_10_A	Carpel_10_B	Carpel_12_A	Carpel_12_B	Carpel_7-8_A	Carpel_7-8_B	Carpel_9_A	Carpel_9_B	Cortex_1_A	Cortex_1_B	Cortex_2_A	Cortex_2_B	Cortex_3_A	Cortex_3_B	Cortex_4_A	Cortex_4_B	Cortex_5_A	Cortex_5_B	Embryo_3_A	Embryo_3_B	Embryo_4_A	Embryo_4_B	Embryo_5_A	Embryo_5_B	Ghost_3_A	Ghost_3_B	Ghost_4_A	Ghost_4_B	Ghost_5_A	Ghost_5_B	Leaf_A	Leaf_B	Ovule_1_A	Ovule_1_B	Pith_1_A	Pith_1_B	Pith_2_A	Pith_2_B	Pith_3_A
XLOC_000013	82.9023	102.833	71.5937	58.1827	48.7867	81.1126	57.2988	64.5442	84.7023	82.02	58.1997	64.0697	71.3415	77.0809	52.1703	48.9107	57.1631	53.9582	82.453	131.377	122.109	110.069	124.079	168.973	217.634	213.48	326.933	247.234	181.957	292.428	123.351	68.7938	378.04	753.489	82.2618	87.1002	87.2607	103.728	172.91	190.209	87.4662	125.093	69.266	119.786	109.986	109.373	152.315	176.148	215.355
XLOC_000071	6.2187	5.06057	4.33093	4.51682	2.88489	2.72471	6.64781	5.55329	6.88409	4.64172	7.7106	6.89165	5.15829	4.13323	8.07813	6.80224	6.96617	5.49223	8.90568	6.77952	4.51867	2.92596	2.42241	1.40257	2.36332	0.932904	2.46875	1.68409	3.61377	1.94818	9.5584	6.46228	4.72748	1.67908	3.44463	3.41039	4.4781	5.05808	3.59635	4.83832	11.0973	10.4824	5.07315	4.25252	9.58831	9.72388	3.69678	4.29682	2.78651
XLOC_000084	0	0	0	0	0	0	0	0	0	0	0	0	0	0	0	0	0	0	0	0	0	0	0	0	0	0	0	0	0	0	0	0	0	0	0	0	0	0	0	0	0	0	0	0	0	0	0	0	0
XLOC_000087	5.04127	6.38075	6.08884	5.22696	8.14054	6.29482	8.43623	6.31704	8.72025	5.67218	7.04106	5.55547	6.98371	7.55134	6.5244	9.06296	6.35578	5.2088	9.90131	9.4472	4.05738	3.2838	3.65171	3.38152	2.57712	2.64599	2.38429	3.30545	7.10013	7.82926	6.16844	4.83522	5.02208	5.12917	7.39895	7.62646	5.24491	7.40817	7.65949	7.09954	5.86429	7.13463	7.85001	6.52837	9.37081	6.49242	5.50954	5.62081	3.22802
XLOC_000109	2.63718	4.14351	1.92124	2.83102	0	0	16.429	25.7306	5.66123	15.523	8.96764	11.8271	18.3122	13.9082	21.3493	21.5973	22.4559	17.9375	2.87756	5.25479	3.84833	3.04006	0.483004	0	0	0	0	0	75.4846	87.8776	11.9643	10.7981	0	0	16.6843	8.84435	3.6491	1.45432	0	0	8.09943	4.24915	13.6593	22.307	0	0.717737	0	0.308787	0
XLOC_000121	60.9051	84.2724	61.4697	65.9211	72.9856	155.735	64.6265	72.7488	42.9409	68.7955	60.0431	84.1328	65.292	89.0882	62.8029	79.036	63.6983	71.1873	71.4002	111.406	57.7835	68.6157	26.6664	44.976	42.8015	72.0592	39.0539	52.9341	410.027	673.708	193.743	134.559	84.2279	116.41	74.5693	105.402	69.337	103.39	56.241	56.0101	55.9365	78.2966	75.0012	149.478	50.8461	77.4576	60.05	94.5424	62.1672
XLOC_000220	2.48789	0.541293	0.564641	0.118879	6.59857	2.83055	0	0	1.32128	0	0	0.102248	0	0	0	0	0	0	0	0	0	0	0	0	0	0	0.186036	0	0.608169	0	0	0	0.410482	0	0	0.324953	1.39896	0.598476	0.829059	1.96423	0	0	0.195212	0	0	0	0	0	0
XLOC_000239	0.136095	0.328016	0.672976	0.986415	1.80375	2.40121	0.0527088	0.693243	0	0	0.0960003	0.123933	0	0.0884779	0	0.134994	0.186337	0.0734503	0	0	0	0	0	0	0	0	0	0	0	0	0.334323	0.137385	0	0	0.509766	0.393853	0.215836	0.518108	0	0	0	0	0.0940384	0.316963	0.149996	0	0	0.110007	0
XLOC_000242	75.3068	111.146	64.0831	85.1549	59.2015	74.6867	113.82	82.841	110.961	112.391	63.6636	98.392	76.9164	93.5172	85.7533	95.2414	105.013	92.7241	136.1	102.384	95.5338	144.189	139.016	141.865	123.538	151.653	101.319	112.6	328.556	375.649	196.858	138.936	124.086	144.404	80.9798	101.801	162.539	151.378	152.096	135.612	72.648	111.654	114.742	152.1	92.4613	116.475	59.4948	147.908	90.3622
XLOC_000243	0.45673	0.989662	2.14765	1.36694	4.69218	8.28219	0.0669254	0.0813326	0.0683083	0	0	0.0436225	0	0	0.0591607	0.0216454	0	0	0	0	0	0	0	0	0	0	0	0	0	0	0	0	0	0	0.0631498	0.277366	0.475319	0.10946	0.920386	0.871906	0.038432	0.106606	0	0.060437	0	0	0	0	0
XLOC_000270	1.73191	0	0.648336	7.89704	0	0.78952	0	1.59293	0	3.69704	0	1.46162	0	0	0.112367	0.0344055	0	0.868814	0	0	0	0.00217934	0	19.5953	0.0362379	25.3802	0.876285	15.0769	0	0	0	0	0.0123108	6.57699	1.22824	1.84404	0.609016	0	0	0.299499	0.000554751	0	0	0	0	0	0.0420575	0	5.30504
XLOC_000305	0.713615	0.31435	0.000777505	2.12e-05	7.33e-05	0	0.389904	0.155204	0.662296	0.264723	0.13258	0.244087	0.560157	0.506157	0.610205	0.265055	0.187458	0.111071	0.256753	0.15068	0.13801	0	0.0282739	0	0.141225	2.35e-05	0	0.288872	0	0.122319	0.343222	2.17e-05	0.415434	0.369494	0.547931	2.22e-05	0.506621	2.28e-05	0.470356	0.510161	0.761125	0	0.866469	2.26e-05	0.129778	0.407274	0.327782	0	0.165915
XLOC_000324	0	0	0	0	0	0	0	0	0	0	0	0	1.03401	0	0.447913	0.368303	0	0.395073	8.48715	4.80866	9.00863	5.74298	21.8085	15.1312	26.8364	18.8825	11.5029	36.2267	0	0	0	0	0	0	0	1.1801	0	0	0	0	0	0	0	0	5.636	4.64117	1.77296	3.86566	10.0157
XLOC_000339	0.299954	0.715939	0.0857101	0.444216	0	0	0.953837	0.425661	3.48565	2.84017	0.328981	1.7608	0.811177	0.510992	2.16924	1.95228	2.81548	0.828522	1.6349	0.405972	1.60123	1.0572	0.0530152	0.30865	0.0436689	0	0	0.138772	0	0.69466	7.04898	3.0191	0	0.700135	2.76899	0	0.536891	1.40995	0	0.657368	3.8036	3.43226	6.05875	6.07352	0.0187022	0.104392	0.184462	0.0199997	0.104187
XLOC_000417	0.232444	0.241124	0.546801	0.316202	1.71189	1.54874	0.174345	0.113244	0.329616	0.608887	0.0853324	0.0622083	0.329197	0.221912	0.0913977	0.148562	0.082649	0	1.1396	0.938466	1.11518	1.71801	1.49917	2.0331	2.02564	1.69179	4.1547	4.02661	0.874073	0.541925	0.0925149	0.201982	0	0	1.44028	0.592433	1.55834	1.36224	0.868768	0.745791	0.130613	0.0383575	0.411364	0.446541	1.15661	1.21755	1.71676	1.12406	2.61721
XLOC_000420	1.10731	2.79516	1.20275	1.25571	1.82809	2.05604	2.03731	1.49522	1.56865	1.16607	2.26927	2.15139	2.96647	1.01235	2.55309	1.73107	2.07073	2.16417	1.9767	2.09967	1.25648	0.51705	0.72933	0.694771	0.868583	0.691252	0.732764	0.604214	1.44266	3.2777	1.24271	2.48588	1.28585	0.520583	1.02019	1.10458	1.46515	1.60563	0.684426	1.00477	1.99898	3.29185	1.44714	1.08207	2.19404	1.20055	1.16871	1.25725	0.968246
XLOC_000437	7.82007	7.15724	9.1496	9.31483	8.34715	4.85164	0.225758	0.93373	6.70734	10.3906	1.79427	2.30337	0.950571	1.07254	0.754309	0.0545421	0.278297	0.415507	1.14124	2.26927	0.535578	0.636529	0.341598	0.46323	0.464192	0.519445	0.179347	0.891148	0.558484	0.872408	43.7802	4.21899	19.2596	6.58839	0.489544	0.47741	0.204003	0.418695	0.48199	0.274836	1.65965	0.978656	2.39062	1.96807	3.26315	0.929859	0.41159	0.355593	1.26791
XLOC_000441	173.097	308.943	238.52	244.282	166.151	186.23	359.409	592.857	81.8011	134.932	234.08	398.085	234.08	218.435	396.002	262.513	297.72	359.243	423.048	407.394	384.434	385.544	379.775	340.784	376.125	423.15	308.02	408.254	5311.98	7160.14	2077.87	999.299	507.731	458.774	297.496	385.74	273.422	315.546	178.117	158.983	123.04	210.753	212.157	327.727	396.612	440.262	256.14	470.82	210.415
XLOC_000443	29.4983	31.542	29.13	29.8312	58.0904	76.4894	23.8671	18.3099	24.1125	24.3343	18.058	17.8299	33.2911	22.9554	23.9798	14.9343	20.097	17.7471	23.3919	25.6205	23.3148	16.9917	29.1794	19.0755	43.2538	33.9376	35.4652	23.0751	46.5454	48.9916	17.2431	12.8683	18.3528	19.0328	33.2878	25.7278	34.4181	26.5203	51.6518	36.2977	17.4567	16.273	17.0282	20.9972	26.7223	20.3204	31.7762	23.7439	36.3752
XLOC_000484	2.16078	2.31668	2.27927	1.76892	2.58385	1.14343	2.44048	1.84124	3.14265	1.24595	0.742988	1.18644	3.46529	4.39188	0.533504	0.843998	0.868972	0.608559	1.62304	3.75098	1.98331	1.17502	0.536685	0.889772	0.665058	1.44693	0.830412	0.820057	0	2.80089	0	0	1.83423	1.90301	4.40039	4.88919	1.19475	2.20839	4.18099	3.14512	0.658955	2.0549	3.5618	4.00829	3.34555	1.6464	2.32346	1.92617	3.35317
XLOC_000485	38.165	38.689	32.9819	33.3714	32.0344	48.8976	22.3084	12.9004	64.7752	64.0436	20.9206	13.6613	16.8151	23.6461	18.2162	17.7967	23.2508	15.1804	18.3473	20.0043	15.0695	18.2435	11.7141	14.9787	12.3861	9.73431	9.97932	17.0274	39.4488	57.7015	24.8049	14.1971	27.8741	30.9874	16.7628	18.244	14.9834	26.2158	18.7763	23.0253	23.137	19.9581	20.4096	21.497	16.6321	15.0337	13.5245	21.1672	11.7579
XLOC_000486	0	0.0451943	0.117977	0.115251	0.222934	1.38159	0.105787	0.0637026	0.0584606	0.0890094	0.0163314	0	0.530287	1.44055	0.0242107	0	0	0	0	0	0	0	0	0	0.025794	0.251601	0.0895044	0.730765	0	0.0743708	0	0	0	0.0748861	0.547386	0.152136	0.101317	0.109725	0.418489	0.0468572	0	0.0208548	0	0.102223	0	0	0.12477	0.0151544	1.66733
XLOC_000491	3.38543	5.34879	2.92751	3.27575	1.64122	3.26812	3.805	5.08852	3.77838	2.37914	2.3466	6.41818	2.55162	4.36984	4.89421	6.62186	3.03847	7.04291	5.93271	9.11124	3.143	6.04625	3.28254	2.92308	3.30575	2.96884	1.54154	2.25208	27.769	42.4477	10.7214	8.84169	3.35328	6.17423	6.69102	7.55052	3.99737	3.67624	4.35042	6.43674	4.42445	6.7992	7.49147	14.4645	7.21182	6.25862	3.34533	6.51738	3.29659
XLOC_000500	1.35081	1.92963	1.63566	2.34237	2.19968	1.07208	1.3891	1.76108	1.55632	0.47736	3.66225	3.63005	5.12396	2.79988	4.11609	2.59721	3.89202	3.54158	3.06285	5.97073	5.24513	2.13027	3.85159	2.13404	4.58253	3.88169	2.87095	4.08582	1.23899	3.86279	0	0.347819	1.3844	0	0.370885	0.767804	2.84265	2.48875	2.21526	1.77652	5.57959	3.31457	1.48499	3.25743	4.21694	4.95478	4.12476	5.37098	4.64473
XLOC_000582	0	0	1.767	0.145934	2.5554	5.38585	0	0	0	0	0	0	0	0	0	0	0	0	0	0	1.64266	0	0	0.387059	0.166331	0	0.551801	1.11692	0	0	0	0	0.415691	2.20201	0.182221	0	0.724471	0.104954	1.15236	0	0	0	0	0	0	0	0.158221	2.89693	0
XLOC_000622	18.0726	21.3055	8.23583	13.5245	13.9403	11.4171	14.9148	13.1733	13.9161	10.6817	12.5622	16.9484	11.3281	13.057	14.9672	13.5528	12.0033	13.2091	10.925	14.941	7.34553	6.49939	3.82941	4.42183	11.4896	7.33387	8.42771	7.87736	42.3014	39.4362	24.1517	16.3993	18.1576	13.1091	13.8365	12.1763	9.5409	14.6575	6.87207	8.16546	12.3723	10.1598	16.8262	17.536	13.1097	9.09274	5.9355	8.20825	3.63052
XLOC_000639	1.97069	1.24527	1.21752	1.11473	5.48724	13.7321	4.7236	2.11139	2.97276	1.81033	2.84486	2.5171	0.748079	2.93885	2.70266	2.61818	3.55815	1.76052	3.11245	4.03847	0.892059	0.594424	1.80458	2.03067	2.03713	1.3111	2.76931	3.33394	0.603836	1.22443	6.5722	6.35621	103.138	93.4811	4.44944	3.6995	10.9191	15.2762	27.3038	30.8638	5.11222	2.8325	2.91915	3.73681	1.93	1.13435	1.09032	0.478117	1.51591
XLOC_000648	2.21653	1.5804	2.59886	2.19106	1.97788	2.90448	0.550669	0.729087	1.81548	0.817611	0.187931	0.736172	0.13582	0.418792	0.310839	0.337816	0.493526	0.202259	0.200775	0.10064	0.0594335	0.0335171	0.0658969	0	0.123146	0.277112	0.283849	0.379436	2.61416	3.38414	0.458402	0.103379	0	0.191094	1.46035	1.35748	2.46279	1.00601	0.610301	0.215538	0.273683	0.330529	0.788493	1.21279	0.171518	0.231053	0.124317	0.0206938	0.343942
XLOC_000676	3.57959	3.95153	6.02926	5.10878	5.94207	6.78387	0.0434969	0	1.75267	0.125697	0	0	0	0.120665	0.0280659	0.061362	0	0	0	0	0.0531988	0	0	0	0	0	0	0.334192	0.937034	0	0.13	0.124909	0	0.247073	4.52832	5.55008	3.49903	4.33365	1.77002	1.70061	0.0583423	0.275256	0.0370075	0.0582674	0	0.0581182	0.0580777	0	0
XLOC_000680	0	0.112972	0	0.694709	201.742	993.728	0.0186249	0	0.125851	0	0	0	0	0.121891	0.0493916	0.0929783	0	0	0.0866875	0	0.045982	0.237365	0.057885	0	0	0	0	0	0	0.1859	0	0	0	0	0	0.0678204	0	0.0356877	0.0879739	0	0	0.0522607	0.0637421	0.132434	0	0.0440316	0	0.0379173	0
XLOC_000708	0.336488	0.41668	0.720161	0.457557	1.3884	2.68007	0.844873	5.39124	0.491783	1.16242	0.171262	0.0787093	0.17979	0.089915	0.0735634	0.172605	0.129086	0.111965	0.882782	0.798353	0.417587	0.437741	0.670851	0.339809	0.486946	0.612381	0.652155	0.189903	0.283593	0.479963	2.67562	1.62306	2.4795	1.79507	0.426512	0.150087	0.799357	0.697629	0.586235	0.626416	0.214121	0.384583	0.0139233	0.016282	0.792318	0.535932	0.669784	0.349344	0.304245
XLOC_000724	1.00174	0.872755	1.60266	0.780309	2.12503	1.87386	0.805154	0.32307	1.09515	1.08426	0.171646	0.419193	0.438352	0.396013	0.320089	0.22437	0.303116	0.180551	0.30767	0.693807	0.391927	0.0644983	0.240658	0	0.26323	0	0.0776141	0.162818	0	0.0717381	1.97523	0.432668	0.670886	0.779964	0.439903	0.265179	0.587538	0.229368	0.0528428	0.290867	0.861523	0.299253	0.418105	0.951281	1.90769	0.383972	0.332207	0.181697	0.364802
XLOC_000736	132.415	184.275	152.03	131.236	94.3005	136.802	187.154	148.957	116.034	155.247	142.018	191.125	176.321	209.805	156.739	151.954	280.693	180.5	94.326	101.892	48.2588	29.5262	10.6034	7.24267	9.24576	15.2505	11.4564	13.194	292.5	445.741	194.186	136.527	52.4169	84.5649	90.4886	86.0519	78.9355	103.123	72.0822	88.1407	132.881	164.09	190.238	289.358	85.7255	75.5239	21.4126	38.8805	12.7458
XLOC_000757	2.05395	4.56198	4.74188	4.19391	6.15016	7.92549	177.763	1.40012	45.9432	8.30638	7.25986	1.61439	24.0201	133.996	33.8924	7.01693	20.0601	2.36765	6.34191	1.88713	5.95617	2.09837	22.1335	47.1648	80.7537	66.4714	26.9392	10.3898	39.658	20.4328	37.9273	24.8292	71.5642	184.51	13.9218	10.4594	15.0747	23.2315	64.8225	148.09	36.2853	46.9652	4.52735	3.47962	7.26752	2.57047	5.90571	2.30994	17.9345
XLOC_000765	0.526416	0.46209	0.5394	1.62375	0.53489	0.483277	0.451152	0.813835	0.574074	1.07118	0.636414	0.698297	0.27769	0.436249	0.594108	0.760619	0.593725	1.18993	2.09767	1.50696	0.774172	0.485446	0	0.134583	0.12427	0.113187	0.419307	0.129454	0.430375	1.52077	3.24416	1.35478	1.49888	0	0.670567	0.832218	0.346671	0.291947	0.206565	0.119773	0.574501	1.38611	0.676776	1.08339	0.981255	0.72041	0.588579	0.387416	0.136285
XLOC_000799	67.4395	81.8423	40.1434	104.702	82.0693	126.282	58.1023	77.9351	70.1034	96.8109	77.5362	73.8942	49.0685	62.977	50.7824	105.616	53.0917	83.0898	85.5626	150.539	33.0744	31.5488	17.4219	26.995	19.2092	26.0059	31.0003	52.0703	25.3247	41.5039	28.4121	54.8204	52.418	86.4352	43.9808	70.6794	51.9924	98.2106	69.987	109.743	109.259	213.096	30.9171	51.3927	54.0174	103.12	24.1197	53.9391	32.628
XLOC_000801	11.2854	16.2508	21.3568	13.2936	18.0396	11.693	8.95111	3.76638	11.2384	9.38163	1.85159	2.1603	10.1832	10.8918	5.96164	5.60725	10.6485	3.91401	11.0023	7.23988	4.63982	2.12688	0.359131	2.22985	1.61088	1.70414	2.73751	1.21766	3.76811	2.79047	14.2592	5.71984	17.7603	13.1452	8.51709	4.51604	14.3006	7.4897	13.4031	9.25003	15.2202	8.48487	15.132	12.6248	27.5039	5.93409	10.0501	5.22101	4.09364
XLOC_000804	1.67754	2.77771	0.188915	0.750823	0	0.223467	0.0753068	0.100351	4.27253	1.80114	0.274794	0.322892	0.315219	0	0	0.35171	0.268153	0.287074	0	0.348409	0	0	0	0	0	0	0	0	0	0	0.453986	0	0.514062	0	0	0.256545	0.295244	0	0	0	1.61018	2.56375	1.43288	0.83493	0	0	0	0.143313	0
XLOC_000829	0	0	0.065941	0	0.989732	4.35792	0	0	0	0	0	0	0	0	0	0	0	0	0	0	0	0	0	0	0	0	0	0	0	0	0	0	0	0	0	0	0	0	0	0	0	0	0	0	0	0	0	0	0
XLOC_000847	3.22438	3.89813	3.8549	4.82484	6.70164	4.89065	0.66082	0.91179	3.50762	8.03779	2.83645	3.38745	0.804049	2.09398	1.29487	1.71402	1.02631	1.41477	1.10605	3.20885	0	0.0519757	0.05844	0.0183215	0.0252241	0.0256828	0.00166393	0.0117469	0.487403	0.882259	12.465	2.9351	5.80723	2.05708	0.813611	1.82434	0.148579	0.1005	0.33126	0.313359	4.34141	2.15185	1.87776	8.0897	1.88496	0.918266	0.0120714	0.0105723	0.0803322
XLOC_000864	15.8404	27.2075	11.3681	25.4498	11.9885	46.2592	14.6629	20.6106	35.0594	37.3605	22.1118	20.5909	21.5571	46.1917	10.9745	26.6048	18.3927	16.7099	6.40199	30.7509	9.98111	26.2053	23.7021	58.2908	21.5009	57.8906	33.756	53.9118	33.325	60.8947	8.30131	18.958	30.3237	77.7532	22.1688	46.2964	21.7226	58.4256	41.7026	71.1849	13.6691	34.8752	16.2639	44.7125	10.1036	19.9941	29.3078	46.2797	41.341
XLOC_000871	0.866784	0.615061	0.639355	0.2456	0.661911	0.643261	0.843513	0.892858	1.34643	0.989803	0.942278	1.2252	0.869751	0.482631	1.11619	0.667273	0.434056	1.10181	1.50054	1.41319	0.466039	0.805588	0.451618	0.521121	0.203803	0.109568	0.791442	0.563917	0.391068	0.184019	0.252912	0.515219	0.826381	0.741177	0.655624	1.27555	1.31887	1.02447	1.46203	0.869579	2.45839	1.59984	1.11674	1.35464	0.674859	1.17683	0.366742	0.300024	0.940169
XLOC_000876	8.20988	5.09267	1.05762	7.33865	13.5846	13.9531	9.22957	7.67412	7.25753	1.7925	7.00173	1.7916	4.88375	0.846213	4.19725	5.49417	6.11436	3.19504	3.75508	4.67725	3.59738	10.7791	23.2104	15.5672	12.0767	8.98862	9.7553	1.09063	0.637608	0	2.40959	10.4938	4.39699	6.47315	2.08181	1.66639	22.0417	7.14009	15.6764	20.0275	5.63587	9.53545	4.46817	1.17674	4.34232	12.8393	9.14491	5.34144	17.7257
XLOC_000877	1.18859	0.890653	2.4406	1.56485	7.28655	7.45191	1.83018	0.976031	0.810873	0.50052	1.12883	0.448643	1.21794	0.320322	0.700097	0.610854	1.24289	1.19663	2.96376	4.11482	4.04787	2.49512	1.97753	2.07521	1.43442	1.74529	9.33925	2.3288	2.52153	0.977069	2.23806	1.24346	11.2881	18.6929	3.40817	2.13874	2.82833	6.9401	11.6725	8.003	2.2737	2.46614	1.89936	0.464038	2.63943	1.61998	2.62759	1.59301	2.30083
XLOC_000942	1.36944	0.338025	0.38089	0.635676	0.817872	0.558178	1.03971	0.85068	0.956067	0.962842	1.4771	1.1438	1.10821	0.716647	0.883276	0.885348	1.66781	0.95661	2.30963	2.10029	0.511447	0.320252	0	0	0.0743827	0.133069	0.0876068	0.338114	0	0.653503	1.76188	1.05568	0.650909	0.914065	0.358236	0.828994	1.12804	0.689054	0.283065	0.526431	1.27799	1.49656	1.12776	0.633029	1.9179	1.97949	0.254877	0.853395	0.324318
XLOC_000945	0.808869	0.501637	0.380932	0.641396	0.566655	0.580426	0.722781	0.616652	1.02099	0.674202	1.14026	0.633434	0.637643	0.628318	0.632174	0.890366	1.04784	0.680068	0.919911	0.546801	0.517513	0.155572	0.129948	0.247837	0.161012	0.27546	0.553811	0.183643	0.518281	1.44295	0.982787	0.349721	0.831388	0.736554	0.48222	0.547368	0.276796	0.339846	0.310747	0.425318	0.628334	0.912092	0.598411	0.530209	0.323977	0.51198	0.339019	0.186848	0.191645
XLOC_000955	0.059784	0.134121	0.303697	0.0589113	0.0948644	0.0416306	0.268976	0.224347	0.77218	0.443683	0.504696	0.151981	0.27497	0.180887	0.411685	0.220232	0.132078	0.236508	0.442553	0.491196	0.496298	0.241495	0.332616	0.848386	0.218947	0.0657042	0.99039	0.286154	4.30313	5.45291	3.57821	2.73217	2.14053	1.77529	0.141289	0.241551	0.280081	0.252398	0.56139	0.194869	0.78262	0.295866	0.211482	0.470843	0.656582	0.341334	0.194899	0.240311	0.23402
XLOC_000974	0	0	0	0	3.46636	9.07033	0	0	0	0	0.0588579	0	0	0	0	0	0	0	0	0	0	0	0	0	0	0	0.139325	0.0875982	0	0	0	0	0	0	0	0	0	0	0	0	0	0	0	0	0	0	0	0	0.096728
XLOC_001048	0.851415	1.03891	0.896872	0.931198	1.17136	1.01145	1.30597	1.45093	1.64338	1.38605	1.01475	0.910409	1.3559	0.831751	0.736967	0.505619	0.886963	0.712093	1.41146	1.64989	1.20231	0.738932	0.89305	0.533256	0.713772	0.544758	0.692873	0.541868	0.266727	0.318248	0.793431	0.322911	1.07709	1.27929	0.874002	0.58051	0.850884	0.808698	0.466485	0.624655	1.37297	0.870306	0.781176	1.22758	1.50132	0.940492	1.19511	0.857974	0.639754
XLOC_001056	2.606	2.30408	2.1852	2.35264	3.3008	2.37275	2.07458	1.77327	3.03572	2.40938	2.89244	1.8725	1.53836	1.63918	2.03348	2.40402	1.53667	1.24598	2.30651	2.62174	0.989257	0.640287	0.269787	0.487077	0.594925	0.373227	0.465552	0.424863	0.60521	1.60531	2.69587	2.02594	2.0852	1.67125	1.97117	1.64376	2.43907	3.03034	2.6482	2.05687	2.98078	3.19368	2.28504	2.18677	2.46536	2.34265	1.39927	1.48803	1.10939
XLOC_001075	0.41681	0.542485	0.472455	0.511727	0.725973	0.613268	0.415848	0.435542	0.670023	0.698551	1.14523	0.665697	0.551062	0.527298	0.833623	0.80116	0.674556	0.645098	0.312349	0.50581	0.29432	0.133496	0	0.0752269	0.166999	0.209127	0.158066	0.19347	0	0	0.892416	0.332971	1.2334	0.78383	0.131664	0.286593	0.338283	0.307181	0.502004	0.367739	1.08778	0.45452	0.535089	0.666764	0.391097	0.432948	0.332726	0.246732	0.334376
XLOC_001121	21.6741	28.3606	20.5642	12.4357	17.9532	26.3733	13.4668	14.443	10.8239	12.2322	9.47022	13.807	11.9289	10.614	9.55673	10.2144	10.896	9.68339	23.461	27.766	17.1993	15.5783	16.2261	23.9807	21.0859	24.9913	11.2701	13.2608	28.0562	45.5452	24.093	21.5239	28.8268	43.2625	19.3264	27.8978	24.4473	35.0463	43.4349	43.962	11.6982	15.5068	21.0501	38.9947	19.4115	20.6944	29.055	31.9163	28.26
XLOC_001142	0	0	0	0	0.144234	0.0745283	0	0	0	0	0	0	0	0	0	0	0	0	0	0	0	0	0	0	0	0	0	0	0	0.234525	0	0	0	0	0.911174	1.02672	1.46117	2.70134	0.584529	1.18213	0	0	0	0	0	0	0	0	0
XLOC_001152	8.03818	14.3184	9.61554	8.49898	19.5759	23.6765	5.4378	3.08973	26.7381	15.495	4.24313	5.117	7.04373	8.55947	5.95194	6.21066	8.30412	3.29287	6.50094	6.78339	8.39844	7.55011	6.54156	7.88961	6.74173	7.20402	8.67521	9.97397	27.8795	20.3775	6.78184	5.18665	4.14593	1.92363	9.17042	7.43416	6.20064	6.35687	7.10489	6.62018	7.6649	6.96492	8.07131	11.7949	6.14203	6.93816	6.73596	5.84005	6.53741
XLOC_001226	5.62566	7.12143	3.36315	4.0108	4.02421	4.54475	6.24946	7.37631	6.27426	8.41052	5.14415	7.40096	6.8674	8.96397	6.17889	7.2858	5.65719	7.57864	10.7497	11.9155	11.7897	11.3938	11.1469	14.2504	12.6849	15.7819	11.8524	16.8404	1.49166	1.94038	2.40171	6.45074	5.2901	4.24483	6.25521	7.78042	8.22789	9.41709	7.17493	8.63632	6.65575	9.32607	5.45601	6.84295	7.8034	10.8041	10.7153	12.8614	10.8532
XLOC_001234	5.67825	8.71019	5.01559	4.7624	0.741943	2.43355	6.44732	9.2738	1.57444	2.41375	3.74534	9.94803	3.39431	2.79684	3.37371	8.0249	7.09838	7.61061	9.36904	5.70672	8.13147	8.87278	2.85733	8.27113	3.35577	7.46985	4.58578	8.13701	21.6137	29.6637	5.90246	12.67	3.76255	5.239	5.01605	2.67311	4.13823	3.99083	3.38496	1.57258	6.61824	6.8068	6.25051	7.42008	9.99796	7.62603	6.87161	10.3355	3.33879
XLOC_001290	1.46491	1.0518	0	0	5.86155	2.05103	0.954621	0	7.42658	0	1.08765	0	0.429817	0	2.61898	0	1.58264	0	3.41148	6.71284	7.38749	1.01628	1.09716	0	0	0	2.81917	0	0.827751	0	0.042742	0	0	0	1.07584	0	2.81183	0.121254	1.4174	0	5.59903	7.87429	0	7.86279	64.1357	9.32664	23.725	7.14101	14.2655
XLOC_001297	9.10855	38.0633	10.9764	16.1935	0.0147674	2.84897	10.7381	27.5561	8.66252	33.2256	13.9537	44.4343	17.9578	37.4871	12.9897	36.1153	17.4401	52.0245	18.9836	45.1787	32.9464	27.7074	8.38545	17.5981	11.9666	24.4792	4.0058	11.2453	66.9607	145.842	41.7935	36.9279	23.1467	37.3475	0.866946	6.2781	3.62926	7.99929	6.0367	7.49899	6.3181	22.5317	9.9543	27.2682	19.5568	32.2662	16.9993	43.3093	18.6206
XLOC_001299	79.8242	89.9187	62.8868	68.069	30.338	28.1562	90.4467	104.43	75.4495	82.8669	76.6504	98.9887	74.1046	77.6972	104.086	102.498	98.9079	114.308	74.5766	81.5484	53.2	66.3204	69.4085	77.9938	51.5533	67.7945	51.8094	75.744	569.796	686.09	238.521	157.453	110.594	156.728	49.0243	64.5522	72.9761	74.0652	54.304	44.0694	59.03	86.533	62.251	98.5919	74.9636	65.5576	47.7757	61.4001	56.161
XLOC_001398	117.472	142.594	157.109	128.242	192.49	173.101	80.1713	133.781	95.2833	118.351	102.937	130.663	135.428	94.2933	104.217	85.6648	88.3139	116.327	164.167	186.956	212.483	215.743	240.072	221.775	212.85	220.535	203.1	143.738	620.386	803.201	409.858	278.76	215.483	177.084	166.254	161.503	161.552	179.895	133.734	122.725	82.3208	107.678	128.223	162.911	195.92	156.668	180.274	213.474	204.713
XLOC_001425	0	0	0	0	0.271066	0	0.14952	0.366239	0	0.0821677	0.481214	0.736513	1.69519	1.31464	0.35559	0.240673	0.255614	0.349233	0.606888	0.317886	0.50237	0	0.28028	0	0	0.286514	0	0	0.27966	1.9248	0.364501	0.571569	0.194808	0.323023	0.175602	0.351105	0	0.12317	0.532677	0	0.307774	0.0899674	0.34594	0.228536	0.971779	1.21574	0.375282	0.392274	0.0911501
XLOC_001437	1.72055	1.84693	3.06967	2.74324	5.19333	4.1001	1.45776	1.46564	1.98678	1.39677	1.80599	1.53988	1.02009	1.15098	1.35952	1.38902	1.04713	0.698791	1.50607	2.051	0.619072	0.344116	0.168741	0.357106	0.709501	0.482775	0.431109	0.429629	0.11752	0.419212	0.872469	0.773561	1.23676	0.962293	1.26047	1.28554	2.40779	2.1527	1.64383	2.27805	2.75101	1.93979	0.902146	1.04522	2.12688	2.18438	1.30156	1.06796	1.71202
XLOC_001463	0	0	0	0	2.57908	0.813029	0	0	0	0	0	0	0.0392298	0	0	0	0	0	0	0	0	0	0	0	0	0	0	0	0	0	0	0	0	0	0	0	0	0	0	0	0	0	0	0	0	0	0	0	0
XLOC_001509	29.0735	55.2072	21.3332	19.82	7.76506	10.846	22.8222	29.529	45.0522	38.2422	22.0866	41.9766	22.8823	27.6402	35.8819	40.2856	29.5351	32.1011	26.6333	30.7601	20.6107	32.9554	21.2013	50.451	23.5439	30.2799	36.5704	55.1118	153.915	221.143	53.3376	38.8529	14.9909	18.0449	9.72717	14.3833	10.9331	14.2475	12.5502	11.3479	47.5139	126.333	20.9794	34.5401	19.762	31.4471	31.7963	43.3884	17.2215
XLOC_001545	0	0	0	0.227195	0	0	0	0	0	0	0	0	0.101392	0	0.134447	0.106426	0.120144	0.347468	0.251907	0	0	0	0	0	0	0	0	0	1.01448	0	0.608906	2.81632	1.4734	0	0	0	0.834051	0	0	0	0	0	0	0	0	0	0	0	0
XLOC_001566	2.47311	2.87409	4.1751	4.918	6.81211	7.85779	2.0086	2.379	3.51916	1.0455	2.15363	1.80718	2.73917	2.54548	3.25112	2.61007	3.08461	3.09833	7.35965	8.16361	4.96734	5.02155	8.94308	4.98614	9.39623	8.75601	5.13006	8.13648	3.10554	2.8985	3.99683	3.12213	2.47038	3.04642	3.80949	4.35357	5.97548	4.78438	4.52483	5.63432	0.880505	1.0316	1.3461	1.75202	8.25234	8.26523	8.99286	9.34745	12.9588
XLOC_001568	0	0	0	0	0.488975	0.688856	0	0	0	0	0	0	1.39645	0.348149	0	0	0	0	0.31952	0.335621	3.40294	6.48891	14.7998	42.2993	39.048	25.438	167.863	80.0916	1.35713	2.98058	1.03224	1.72418	0.716019	0.272834	44.6312	35.9069	120.455	107.96	164.106	216.437	0	0.0759859	1.4307	0.579088	1.04555	0.326085	5.08967	7.22591	21.1236
XLOC_001573	1.56794	0.828237	3.02572	1.48148	1.07834	0.543156	4.13873	5.4236	2.21754	2.0932	7.81391	10.0344	23.2628	10.6172	2.57151	2.48969	3.96835	7.90689	18.825	8.3969	15.9369	17.6029	46.409	27.4785	43.0926	35.0518	28.1316	17.4426	0.449716	0	0	0	0	0.153373	0.910538	0.772803	0.344803	0.0296282	0.0974961	0.205831	13.8346	11.0488	6.60144	5.46572	16.9829	11.4822	4.93755	5.21445	9.24783
XLOC_001698	14.3143	12.1662	6.72487	6.37492	13.6773	14.0705	2.88144	2.40659	11.167	4.08873	3.97192	4.56499	2.58161	2.82038	2.7073	3.75114	2.0372	2.76038	4.76802	5.92446	2.42859	2.66632	2.29839	1.65284	1.94384	1.49306	1.50988	1.65765	0.505275	0.880881	4.32792	3.55144	4.35096	4.03497	4.34734	4.06736	5.3528	6.19599	6.72275	6.59866	5.44302	6.14176	2.86756	2.49203	4.40725	4.67385	3.55482	3.22074	2.83305
XLOC_001706	0.467824	0.291593	0.337632	0.474383	1.1154	0.304984	0.351	0.334765	0.40389	0.573553	0.16139	0.195836	0.291541	0.515987	0.327399	0.257761	0.160679	0.275686	0.274886	0.508176	0.0713593	0.0453857	0.0110249	0.0125513	0	0.0105559	0.0113764	0	0.0402946	0.0710681	0.474986	0.244256	0.558147	0.68002	0.250645	0.348378	0.288915	0.211514	0.201883	0.111957	0.457151	0.588125	0.421914	0.34605	0.327199	0.319906	0.0482997	0.0796631	0.0462765
XLOC_001711	0.158998	0.295369	0.10954	0.051904	0.0678334	0.123564	0	0	8.16562	4.92985	0.167056	0.223176	0.100473	0.0956061	0.0624132	0.0243094	0.0564067	0.0793677	0.053235	0.240813	0.0555189	0	0	0.0688205	0	0.0578792	0.148173	0	0	0	0.273847	0.148463	0.155618	0	0.136408	0	0	0.074645	0.203472	0	0.874081	0.49071	0.0378868	0.0461672	0.176739	0.0460513	0.29031	0.158488	0
XLOC_001739	8.32761	23.79	16.7034	23.7087	28.2734	56.4581	8.61567	15.435	9.61584	21.202	5.17182	8.28628	9.25011	12.4715	7.98149	8.28338	6.31629	7.64207	8.35381	18.3078	5.31045	8.76531	1.42991	5.20705	1.50624	4.01341	0.823624	7.46672	61.2107	53.1176	54.6957	23.0672	18.6472	18.3008	11.9574	16.1491	6.08129	8.7634	11.4019	16.5247	5.119	9.56457	10.9758	31.7062	10.7125	12.4512	4.18526	13.1537	2.93618
XLOC_001753	38.5585	41.162	29.0504	21.596	29.3402	21.6742	33.7056	24.2769	26.599	20.6971	40.2704	35.096	36.4535	26.8435	33.7555	32.0051	42.3776	32.9689	33.0949	39.9788	35.1142	32.1514	39.6193	29.0834	31.7472	26.5037	28.9725	26.9506	100.289	114.072	57.8507	40.4958	38.9206	41.5921	35.5054	25.5758	42.0741	33.2699	32.1394	23.3573	27.8468	24.8033	42.6426	53.7827	44.0588	26.3094	37.3163	34.6589	21.8746
XLOC_001774	20.8996	23.8739	30.4372	23.0522	14.7802	17.7537	12.3608	9.72765	24.0367	16.989	16.6637	13.0472	15.5928	17.058	19.1416	20.1414	17.9824	19.7328	31.0653	41.6677	33.9246	25.0733	19.2176	28.7233	23.4107	25.0331	20.9097	19.5957	15.9716	15.7078	11.8326	12.9698	6.47658	11.7499	16.2842	15.4865	16.7371	18.1688	32.4747	16.2634	15.6432	17.7309	21.6927	30.5878	29.12	28.7577	48.4931	40.3176	35.1216
XLOC_001798	3.77791	3.21395	2.75884	4.29841	3.62327	4.556	4.5179	3.66692	4.42244	4.11953	3.8652	4.70692	5.33359	6.96237	4.17337	4.36482	6.6974	3.95075	3.69801	4.51004	2.66202	4.68055	4.90089	4.69041	6.5713	5.83158	4.78032	7.33419	10.0382	6.81736	3.96914	3.75504	5.18493	10.1998	5.18368	4.11094	4.72688	6.9444	5.49106	6.10755	4.83516	4.24968	4.63205	3.90127	3.81216	4.51279	3.27562	3.29186	4.39196
XLOC_001807	0.673983	0.254511	0.300758	0.301861	0.666641	0.157562	0.555098	0.298608	0.619723	0.208654	0.762406	0.746293	0.620958	0.46343	0.688347	0.478709	0.335723	0.240324	0.651127	0.605096	0.633035	0.312878	0.0733333	0.0612256	0.255339	0.25451	0.139169	0.239007	0	0.514699	0.159184	0.592584	0.142775	0	0.523021	0.561427	0.569576	0.726353	0.107455	0.259364	1.0084	0.232793	0.683361	0.541311	1.19247	0.857691	0.322249	0.481328	0.503096
XLOC_001884	2.24902	1.93735	1.32017	1.01537	3.23524	2.08575	0.0918206	0.142177	10.5255	11.4354	0.345882	0.23547	0.537968	0.093228	0.042625	0.197392	0.0223918	0.0222128	0.0778189	0.121549	0.499846	0.158626	1.26275	0.515906	2.90133	2.48683	1.19161	2.84992	20.5562	20.2793	35.6099	28.9374	36.121	45.5449	1.10083	1.75933	5.20307	5.70273	9.65226	7.16593	0.515625	0.751684	0.291085	0.255728	0.107801	0.154709	0.562248	0.514995	1.31844
XLOC_001903	0	0	0	0	0.50224	0.305496	59.7597	104.057	0	4.9246	0.106072	0	0	0	0.0752549	0.841424	0	0	0	0	0	0.0876765	0	0	0	0	0	0	0	0	0	0	0	0	0	0	0	0	0	0	0	0	0	0	0.151169	0	0	0	0
XLOC_001992	0	0	0.0911557	0	0.344402	4.87953	0	0	0.120397	0.0771157	0	0	0	0	0	0	0	0	0	0	0	0.0549181	0	0	0	0	0	0	0	0	0	0	0	0	0	0	0	0.0577983	0	0	0	0	0	0	0	0	0	0	0
XLOC_002107	0.652806	0	0	0	0.150186	0.000216472	0.4418	0.706767	0	1.45152	1.25221	2.90626	0.847677	4.27595	2.65072	4.05216	1.98492	5.6631	0.880652	1.17897	2.74162	2.21561	1.71658	0	0	0.984764	0	3.2276	0	0	1.29258	0.717482	1.58953	0	0	1.04776	0.342013	0.361152	0	0	3.84094	3.48415	0.875029	0.649301	1.14007	1.46811	0	1.11151	1.52782
XLOC_002112	11.9454	14.4588	11.7893	3.78639	12.3843	1.57802	8.72979	2.49377	7.24311	2.75165	6.49793	0.0957829	8.91977	9.59572	12.7628	4.28557	6.70128	0	15.5935	7.60286	14.6725	13.634	29.0546	6.27242	25.5954	4.65034	22.6895	0.567856	46.4122	32.5529	18.9137	7.30585	2.19131	0.0360101	10.6585	0.98576	14.923	17.1009	12.6631	4.04869	15.0065	15.1209	13.8568	17.0926	30.0769	16.3109	23.9035	19.3473	21.9602
XLOC_002143	55.3588	66.576	60.2184	62.8004	16.16	27.9655	84.9976	103.542	32.847	38.1804	46.9382	55.6641	41.4614	38.5655	111.139	59.9583	86.5261	77.4721	93.7423	57.8384	82.179	59.2943	61.7933	48.9522	65.9125	38.4962	48.1178	45.2519	312.626	283.761	96.5078	90.9671	31.7304	21.7011	55.3492	49.7955	27.1717	18.273	32.697	14.1446	31.8059	37.7753	57.8856	50.3241	101.28	72.7406	55.4786	75.7651	40.637
XLOC_002144	4.78708	5.34397	3.45727	3.11249	6.00144	5.88371	6.04587	5.29155	4.26621	4.17588	5.59136	4.65293	5.39981	4.07702	6.81241	4.14839	5.4007	4.79685	5.95175	4.33939	4.23997	3.30575	2.98957	1.39033	1.62444	1.85489	1.13738	1.34552	11.281	8.69221	5.77746	4.98801	6.4531	5.25702	4.91969	4.74376	4.49383	3.91574	5.26059	3.35139	6.03163	7.78276	3.59562	3.35461	6.18246	4.56126	3.99872	4.38971	2.92713
XLOC_002147	3.64103	2.88646	2.56605	0.986636	1.36748	1.13652	2.24942	1.20016	2.33802	1.35675	2.69256	1.11857	1.90087	1.09802	2.28564	1.37092	2.53126	1.50029	1.59642	1.30661	3.16011	0.686396	0.885294	0.927214	1.84461	0	0.872471	0.597478	9.64549	4.91856	5.27861	3.53955	4.57291	1.22073	2.05471	1.96007	1.74913	1.30723	1.05761	0.883748	1.88772	0.0013055	1.78935	1.76669	1.47064	1.30223	1.31393	2.4554	1.10432
XLOC_002181	5.67557	5.66471	4.4558	5.13713	4.80849	4.71724	4.43247	3.82149	7.15374	6.69107	3.76454	5.14225	3.4776	4.9448	4.84357	3.62363	5.96996	3.14253	4.31612	5.04046	2.02555	1.77042	1.72923	2.14895	1.48659	1.37143	1.64372	1.31619	2.07472	1.17488	8.03152	2.19853	4.65823	4.1218	2.35485	2.43512	3.06731	3.59352	3.97289	2.46279	16.2753	9.656	6.12433	6.07032	5.32868	2.95192	3.09423	1.81421	2.21588
XLOC_002193	95.8485	107.563	103.689	87.1805	84.0634	69.6397	93.8241	70.6644	102.183	93.9513	100.986	112.234	154.755	117.436	94.102	83.7841	118.256	84.8739	107.225	103.095	115.12	92.0848	65.6848	63.0281	73.0126	56.4579	69.0241	57.756	260.821	258.124	237.264	175.11	221.64	169.739	87.4751	85.3289	147.646	131.264	176.198	195.493	122.806	111.983	151.255	151.612	132.266	102.812	124.955	115.303	100.904
XLOC_002230	10.4669	16.8944	9.69529	10.1781	6.05698	10.8622	6.7197	6.67974	7.58151	8.30128	9.30327	9.79353	6.90448	5.16156	9.17103	9.79595	5.58529	10.3567	13.5129	14.6316	9.42453	8.85025	5.7486	8.35832	9.57253	6.98151	9.58527	3.31547	21.465	34.3883	10.5393	12.2967	9.88893	15.421	9.12371	10.0293	15.6944	13.9593	14.6566	12.2462	13.1175	12.6414	7.33058	15.8182	10.2155	11.8201	9.27677	11.4231	12.6195
XLOC_002248	0	0	0.185743	0	1.36088	3.07797	0.771409	0.987292	0	0	0	0.158837	0	0	0	0	0	0	0.35555	0	0	0.252391	0	0	0	0	0.245325	0	0	0	0	0	0	0	0	0	0	0	0.351656	0.435903	0	0.194024	0	0	0	0	0	0	0
XLOC_002282	0.480428	1.68288	9.52066	6.35704	0	0.352008	0.911363	1.42267	0.218493	0.283718	0	0	0.147235	0	1.66705	1.7313	0.428848	0.829037	0.161289	0	0.167575	0.101025	0.42137	0	0.969185	0.164885	0	0.188582	7.33133	1.66154	1.2136	0	2.34892	4.46149	3.33228	2.42467	8.16148	3.08338	8.14424	7.67711	2.17715	1.2426	0.342543	0.394558	0	0	0	0.112874	0
XLOC_002303	20.8472	13.0086	18.5939	27.0658	25.1969	39.3829	9.00525	8.68196	26.5265	20.1998	15.4541	18.6235	22.2765	24.3775	11.8627	10.988	13.1067	13.4914	11.3842	18.4206	11.5814	11.5083	8.68378	12.762	13.0622	9.39143	13.4697	6.1378	7.73328	29.2925	6.45038	9.17634	24.1465	43.1088	10.9962	17.2629	12.764	14.7072	14.1307	13.4872	12.5136	12.6385	9.75354	9.63129	6.97441	8.53923	14.176	11.4804	11.0861
XLOC_002333	2.50756	0	16.5311	0	8.67048	0	0.715105	0	7.33373	0	2.05693	0	3.82769	0	0	0.222011	0.739241	0	9.33813	2.70147	12.8766	0	4.85172	0	8.26867	0	9.30404	0	87.0036	0	62.7399	1.17675	17.5455	0	7.05259	0	17.0972	0	11.7278	0.980265	5.15462	0	11.1506	0	28.2022	0	15.8329	3.14963	7.63082
XLOC_002345	0.20432	0	0	0	0	0	0.178212	3.90057	0	0.512952	0	0	0	0	0	0	0	0	0	0	0	0	0	0	0	0	0	0	0	0.666658	1.56969	0	0	0	0.264703	0	0	0.127981	0	0	0.681353	0	0	0	0	0	0	0	0
XLOC_002375	33.356	35.8699	30.9128	28.873	39.1736	32.4544	29.185	28.2864	28.2017	27.7053	25.2481	26.4725	30.1497	23.581	28.7198	27.1874	25.7143	22.4899	37.232	37.4059	34.5071	24.2373	34.0194	34.7911	34.279	34.3273	34.3596	33.6521	29.918	30.199	26.0649	21.5222	15.0579	25.9852	36.2966	32.2505	40.4896	47.8547	46.4047	33.2113	41.3984	40.3442	34.4122	39.7675	36.7855	35.1139	42.9575	36.7035	43.9017
XLOC_002388	2.00874	1.52566	1.15159	1.97999	1.93318	1.28054	1.24941	1.03012	2.10087	1.24358	1.8273	1.35165	1.26665	1.07116	1.51801	1.54037	1.39069	1.16	1.5976	2.27643	0.638371	0.298086	0.213592	0.0326499	0.398528	0.247262	0.263358	0.610765	0.916667	1.05409	1.31095	1.30213	1.4022	2.23401	1.20509	1.23921	1.17409	1.54952	1.15067	1.6373	1.76604	1.75415	1.48622	1.06355	1.78787	1.88042	0.855937	0.651254	0.428366
XLOC_002422	0.75642	0	0	0	16.2584	23.1418	0.328877	1.01884	1.53085	0	0.298499	0.327824	2.04036	1.1703	0.434676	0.535622	0.201722	0	5.38243	16.979	7.29948	19.7946	12.8953	6.57089	13.5895	8.50188	4.4924	5.83426	1.64287	0	0	1.09031	0	0	0.48703	1.04185	6.41438	5.75643	2.30157	0.449831	19.0563	28.4318	0.536315	0	29.4243	28.071	58.1268	42.7775	71.5366
XLOC_002470	0.0519024	0	0	0	0	0.0704319	0.0212854	0	0	0	0	0.0254411	0.022809	0.0544969	0	0	0	0.0257096	0	0	0	0	0	0	0	0	0	0	0	0	0	0	0	0	0.0364531	0	0.0450306	0.0788173	0.0538635	0.268992	0	0.13705	0.035738	0	0	0	0	0.0225834	0
XLOC_002471	0	0	0	0	0	0	0	0	0	0	0	7.09e-06	0	0	0	0	0	0	0	0	0	0	0	0	0	0	0	0	0	0	0	0	0	0	0	0	0	0	0	0	0	0	0	0	0	0	0	0	0
XLOC_002481	0	0	0.135076	0	0	0	0.0547077	0	0	0	0	0	0.0553996	0	0	0	0.0529927	0	0.210354	0	0	0	0	0	0	0	0	0	0	0.583621	0	0	0	0	0	0	0	0.128816	0	0	0.0816339	0	0	0	0	0	0	0	0
XLOC_002569	0.953671	0.733596	0.391822	0.241669	0	0.0959039	1.67636	1.48747	1.06885	1.60092	1.99284	1.94003	3.71971	2.8721	4.61639	6.95686	3.02645	3.12832	2.76701	3.26371	0.968662	1.63505	1.20174	0.640976	0.651587	0.628917	0.104903	0	25.431	24.2755	5.62876	2.94447	3.37354	5.37601	0.510159	0	0	0.0579353	0.473683	0.28522	0.844744	1.43881	13.954	13.3497	5.36448	3.61788	2.45573	2.50519	2.89389
XLOC_002589	0.134594	0.118408	0.0806553	0.130024	6.34013	17.1919	0.0936346	0.0417081	0.145875	0.0998124	0.200654	0.178935	0.0715641	0.111786	0.156163	0.073089	0.0811789	0.0397713	0.234643	0.072403	0.190393	0.0533112	0.102521	0.0689722	0.187804	0.145017	0.0726509	0.298545	0.0932004	0.292267	0.238415	0.0495934	0.371369	0.196195	0.300689	0.0355418	0.531775	0.374048	0.441032	0.491058	0.111846	0.218574	0.0371523	0.0694029	0.175794	0.184601	0.0286952	0.0397092	0.0673495
XLOC_002611	7.3488	7.34525	1.71956	4.64278	5.25897	5.99573	4.34327	4.58562	4.81414	2.64281	3.55765	2.36889	2.80531	3.18938	5.23198	0.405477	0.916725	4.05175	1.5065	3.65156	4.62982	1.77453	1.7408	2.08712	1.98701	1.05318	0.816994	1.30492	0.297233	1.76881	0.747436	1.72582	0.655888	1.18738	2.12365	2.36611	2.48078	4.01817	3.7379	0.371488	3.07621	5.04326	2.58991	3.99029	4.19945	1.32669	1.93146	2.88387	1.36284
XLOC_002615	3.56255	9.05371	10.9945	14.7009	2.71789	6.28938	0	0	0	3.25894	0	0.233882	3.40028	3.81885	0	0	0	0	5.23407	16.0238	17.9201	22.2163	26.4324	27.0776	28.8016	41.4748	17.8235	22.6118	0	0	0	0	0	0	2.36725	4.10756	3.11024	2.2899	0	1.87083	0	0	1.575	6.12184	16.87	20.8779	32.9189	32.5889	30.127
XLOC_002625	6.21149	6.58691	5.60866	6.88401	11.2934	10.0342	0.61387	0.636899	5.91195	14.493	3.55525	3.83686	1.36248	2.82256	0.607081	0.847351	1.52657	1.20812	2.46383	4.65105	0.0144016	0.101258	0	0	0	0	0.0223548	0.156981	3.5551	0.662761	15.8	4.98458	15.057	8.63613	1.56073	2.46074	0.777977	0.798277	0.108867	0.262763	8.0404	5.20575	4.02103	12.0792	2.21262	1.18968	0.0489969	0.0827052	0.308333
XLOC_002630	21.6983	21.6929	20.6887	18.2561	27.7515	24.4986	14.6304	12.3285	17.3387	16.1732	12.9811	13.7738	13.3617	12.3665	17.0907	14.0466	12.866	13.9399	18.4091	18.6521	19.2284	13.8432	13.7404	14.0164	13.5494	14.0206	13.9834	12.5119	19.4355	22.6477	19.9042	18.3242	19.9835	16.6127	19.1382	17.9474	18.2725	16.268	20.3702	18.9473	17.107	15.3529	16.524	18.3779	17.2632	15.1691	18.1448	18.9209	16.1455
XLOC_002662	1.31738	0.752825	1.66048	1.23819	3.09923	1.97488	1.18187	0.579162	1.74914	2.10126	0.678105	1.34049	1.00451	1.28863	0.534816	0.711048	0.519914	1.04671	1.44352	0.799951	1.73339	0	0	0	0	0.311676	0.00012761	1.1711	1.06704	0	2.9649	0	1.46902	1.72516	0.796463	2.00867	1.00112	1.87472	0	1.42009	1.36981	1.48376	1.75488	1.15044	1.39886	1.2894	0	0.202705	0.337204
XLOC_002663	3.06485	2.66242	2.85477	2.06271	1.40582	1.314	4.47538	4.89797	4.19022	2.97102	2.96297	2.6226	3.45488	2.6669	3.9224	3.26899	3.61391	3.51965	4.01459	3.72456	4.1347	2.48035	6.19683	5.03594	5.33878	4.34561	7.56796	4.85177	2.89492	2.02672	1.03218	1.1092	1.24575	1.25371	2.29027	2.89485	2.51552	2.30083	1.78175	2.39058	4.39787	4.08238	2.65535	2.41125	4.76213	3.64188	5.12476	3.60422	7.59205
XLOC_002664	0	0	0	0	0.334197	2.87913	0	0	0	0	0	0	0	0	0	0	0	0	0	0	0	0	0	0	0	0	0	0	0	0	0	0	0	0	0	0	0	0	0	0	0	0	0	0	0	0	0	0	0
XLOC_002716	0.601312	0.801591	1.1738	1.04197	2.18825	1.52037	0.724022	0.636374	1.17557	0.898334	0.73782	0.707088	0.914993	0.562157	1.01857	0.773908	1.15508	0.855334	1.07693	1.16044	0.213663	0.237937	0.0389004	0.0766272	0.252062	0.0958063	0.125141	0.2206	0.3668	0.328562	0.941195	0.770379	1.39356	2.06142	0.356803	0.23193	0.74079	0.74656	0.540887	0.555407	1.64273	1.29259	0.975886	0.819623	1.17112	0.806497	0.291685	0.39918	0.415199
XLOC_002738	2.36274	2.27718	1.28365	1.80044	3.37938	3.238	2.72299	2.19428	2.81912	2.59227	2.22274	1.60805	1.51984	1.87979	1.92309	2.90741	1.09046	1.73957	2.15951	2.01049	0.596168	0.987838	1.00356	0.509961	0.571987	0.324092	0.844767	0.778368	0.641777	0.838086	1.517	1.69286	4.10173	5.22886	2.64842	3.32444	4.55671	5.91511	5.28485	6.00359	2.93312	3.88873	1.89298	1.83999	1.92223	1.78895	0.860283	0.386228	0.888591
XLOC_002743	38.4759	89.1981	91.5171	38.8417	53.9786	22.9198	96.9621	20.2239	30.9946	26.8998	10.2926	18.3017	86.1483	87.1137	63.5258	32.9087	160.546	44.7681	36.0188	18.1808	11.6397	12.6942	11.0419	11.6457	12.0024	10.9243	13.3123	11.2018	143.116	137.921	26.9538	18.0355	0	5.0964	31.8477	26.7741	14.8222	17.9753	26.0561	29.0993	32.5721	34.4213	156.67	209.429	49.7471	28.7714	20.2456	14.6988	49.2571
XLOC_002795	0.484339	0.290189	0.362528	0.55517	0.692406	0	0.112602	0.313162	0.34147	0.103697	5.04e-05	0.577982	3.8e-05	0	1.13177	0.315004	5.44e-05	0.964474	0.358576	0	0.25272	0	0	0	0	0	0	0	0.677473	1.13542	0.0387046	4.08e-05	0.0635353	0	0.365095	0	0	0	0.659733	0.718603	5.00106	9.21424	0	0.0535959	0.244422	0	0.0444639	0	0
XLOC_002895	13.7186	14.3255	12.4202	10.327	6.94808	15.1794	13.9455	11.0274	10.0983	10.9775	26.1985	26.4632	16.283	10.7898	27.1203	24.7743	21.8082	26.1583	29.5472	33.6635	23.7658	12.9199	10.1777	10.7723	9.96846	9.13095	7.78645	8.79376	12.6162	15.3198	16.9776	16.8057	11.2259	7.5879	11.9881	11.0058	11.6246	11.2399	10.4822	8.3866	17.2033	17.6668	11.8563	12.5655	24.3343	24.1751	22.1023	23.3124	9.80188
XLOC_002947	0	0	0	0	8.38423	5.5272	0	0	0	0	0	0	0	0	0	0	0	0	0	0	0	0	0	0	0	0	0	0	0.855248	1.23199	0	0.158909	0	0.288818	1.57741	1.12072	1.59976	3.04575	1.46872	2.59269	0	0	0	0	0	0	0	0	0
XLOC_002959	32.2511	28.5354	14.3782	16.1406	9.40723	7.87728	26.9807	21.8515	19.4431	16.3797	22.2024	27.163	25.2491	16.8928	25.4662	29.0877	35.68	32.6367	36.42	79.6402	25.1062	18.9881	9.95304	13.0813	13.3578	7.69892	6.96153	7.03076	60.7558	111.514	57.9792	39.4348	34.3885	40.2655	14.6506	17.1077	20.4158	28.4853	15.9685	11.1728	18.2133	18.0544	58.0488	82.56	46.0173	38.5233	37.6609	30.4893	8.56742
XLOC_002987	12.6531	27.5823	17.6305	20.0959	12.1158	15.0485	10.1962	14.8826	16.8347	16.3722	4.76632	5.9815	8.94835	5.33222	7.70866	7.81063	8.18652	8.7624	42.5814	50.2801	46.2532	62.1678	24.5945	24.6523	24.9809	23.3104	17.9036	18.5691	1.945	2.33678	2.82965	4.94978	6.11409	6.84574	10.7482	12.9735	12.9042	13.3418	14.6477	13.7602	9.80491	13.3481	10.6802	15.4323	57.682	72.0198	52.002	61.0854	39.0786
XLOC_002996	29.8254	55.9369	72.1743	41.3547	54.0243	33.9915	43.8073	52.8883	19.3297	32.4624	26.809	39.863	42.9612	30.3804	35.2031	25.7149	28.2367	31.0483	56.3601	54.3346	60.0092	66.8574	62.616	52.6817	57.3091	44.9539	47.2199	59.7179	337.923	363.142	173.62	86.1378	51.5678	47.1184	42.3837	34.6626	26.6348	32.0717	38.4564	37.8579	36.4146	38.3058	56.3406	81.797	76.3691	59.3891	64.3625	71.0625	47.4549
XLOC_003017	14.7816	17.1304	23.2621	16.5054	12.491	32.4937	5.78251	4.84687	18.8473	9.62032	8.30682	7.08371	12.854	9.79341	7.1316	5.92493	10.5598	6.48256	21.3342	21.194	15.8636	16.2501	8.5807	17.8902	6.02711	9.22691	7.76825	7.5067	9.47849	10.1618	25.4589	24.3645	38.1006	50.5632	7.45392	4.97472	42.6914	46.5906	65.1231	38.8296	21.5973	27.5037	12.2005	19.0456	22.8154	23.0987	11.9538	22.1764	7.95488
XLOC_003023	0.579277	0.585199	1.80619	0	0	0	1.35609	0.412262	0.797512	0	0	0.221084	2.0361	2.68344	5.39606	0.722445	1.15615	0.393118	0.305442	0.477115	1.26907	0.175665	0.79706	1.36351	0	0.860074	0	0.655768	0	0.962975	0.774514	0	0	0	0.384855	0.351311	0	0.184863	0.566306	0	0.333767	0.270061	19.2631	10.0615	0.653451	0.912349	0.330043	0	2.62101
XLOC_003030	2.53603	6.41211	14.5362	15.7554	5.6974	4.93461	0.356243	0.404307	3.65674	3.94912	0.592976	0.646292	0.304134	0.485301	0.388587	1.43222	0.750539	0.445221	0.523576	0.841355	0.156492	0.146426	0.213101	0.272827	0.533208	0.601219	0.463972	0.603454	0.734495	2.91715	1.48684	0.606463	1.48114	1.10989	1.89865	1.01808	1.36434	1.27018	0.649159	0.337743	0.809191	0.39576	0.87259	0.597648	0.890889	0.430964	0.190772	0.525836	0.436218
XLOC_003039	32.561	60.7886	31.5976	45.0913	29.0247	34.0066	13.1454	14.4236	36.0167	34.271	15.3535	12.0705	20.7444	14.5743	11.5089	13.6676	11.2033	14.6874	16.2617	20.0242	10.9819	15.0204	17.5057	24.4131	26.2513	25.6222	24.4691	42.8107	9.81459	26.7551	23.8457	17.24	17.6815	13.7719	29.042	29.4493	44.265	37.9469	20.5794	24.6949	22.108	40.7426	19.4526	28.8015	21.3489	20.9578	26.1216	24.217	28.0878
XLOC_003055	0	0	0	0	0	0	0.121439	3.20972	0	0.333277	0	0	0	0	0	0.0348638	0	0.0126474	0	0	0	0	0	0	0	0	0	0	0	0.0929419	0	0	0	0	0	0	0	0	0	0	0	0	0	0	0	0	0	0	0
XLOC_003085	12.4167	2.69867	7.26238	7.89744	2.26445	6.58145	23.308	28.2895	9.52742	10.6115	26.2439	18.3419	15.5684	9.70268	35.5807	21.8286	23.0929	31.4043	6.78661	17.5916	9.88745	3.7792	1.11499	1.05048	3.09199	2.6425	1.17685	2.01688	53.4903	73.9657	53.9037	30.1248	12.288	2.98192	2.24725	3.23817	8.42746	5.68118	0	0.932063	14.8015	13.2764	21.5338	18.2698	3.86895	9.11002	6.68237	3.61835	4.39624
XLOC_003094	13.9832	27.0296	26.0311	23.604	19.0927	27.4314	37.1032	38.6426	20.0572	20.0723	38.1181	45.9361	40.8539	29.2263	48.068	47.9031	40.1108	44.1581	29.1855	42.9883	10.1565	17.2719	13.6025	7.1188	8.77118	9.88728	5.05324	9.42326	177.397	203.434	86.3537	68.7601	44.6321	59.1483	28.4421	39.0313	33.8016	38.5427	24.6977	27.8797	27.8161	33.3276	55.8086	73.209	29.5856	24.7547	9.58639	10.1647	10.1156
XLOC_003122	16.5738	16.7961	10.5461	12.7538	7.45804	12.3841	6.88969	10.904	15.2769	13.7726	3.38291	7.75832	8.12595	7.25048	9.807	6.52501	11.3355	8.19889	11.2714	20.7573	17.886	15.0632	11.9774	16.0304	15.8315	12.2927	13.9417	8.72288	61.1726	67.0816	22.2158	19.4208	14.0209	19.1123	13.1431	15.4228	18.5173	14.0207	20.8533	17.8917	9.7779	10.3798	13.1664	24.2423	18.2962	13.3999	15.2296	26.4532	13.4027
XLOC_003202	57.1988	140.29	92.7068	98.66	29.302	57.115	97.359	158.459	37.6646	50.308	64.634	88.0368	57.6304	49.542	144.897	110.894	99.6639	124.747	187.206	162.04	145.563	161.578	94.3119	95.6519	115.268	147.733	92.6015	109.574	955.391	1386.36	309.075	182.694	45.8294	81.1497	90.0763	98.369	38.6701	48.0808	43.1743	26.1211	52.4278	82.2015	56.6694	112.746	137.719	175.893	105.676	214.702	95.0955
XLOC_003208	8.27176	9.09058	17.7539	12.7899	9.65858	12.314	11.0502	17.1441	9.2762	14.1345	7.78047	4.87939	10.4123	10.3677	12.5275	16.3821	10.2757	21.672	12.1118	7.12465	15.3766	14.9986	19.4139	19.4531	19.3388	13.7989	12.0909	14.9122	16.9464	16.0151	4.16474	12.5407	4.11572	4.78649	4.89268	10.2426	3.97633	6.2196	4.19088	6.7208	7.84612	10.1062	9.45557	6.33502	10.5338	10.9677	6.36688	11.9968	6.50365
XLOC_003209	36.6263	46.8445	25.8661	28.2808	23.6446	19.8126	32.7441	36.2659	31.2544	24.0846	32.909	44.7908	34.6949	21.4702	45.3339	26.8986	34.0997	34.4918	42.379	42.3691	52.1744	45.2204	41.5532	57.7142	48.0901	36.5863	36.3482	28.0386	141.612	137.673	48.0151	35.6118	8.28673	10.412	28.4185	30.0669	25.85	31.4662	28.3131	27.9019	37.8191	35.2355	31.0425	43.3004	56.3072	45.9993	53.8386	47.8392	35.3027
XLOC_003221	1.60813	1.06138	1.15068	1.05955	0.3354	0.454107	2.38592	1.88063	0.955649	0.894692	2.22189	2.11426	2.02367	2.29034	2.92217	2.50148	3.50519	2.78718	1.21342	1.062	1.48204	0.608194	0.16019	0.112409	0.392723	0.189075	0.111661	0.0540622	3.03593	2.06409	0.790841	0.565781	0.126441	0.159876	1.02431	1.21642	1.46915	0.914417	0.425394	0.250097	3.54132	2.58263	1.83997	1.92288	0.541898	0.977784	0.47225	0.679528	0.3338
XLOC_003242	0	0.873378	0	0	0	0	2.13022	1.64072	2.10523	2.9448	18.8782	13.8327	18.7502	8.92707	6.10534	7.90662	27.5062	5.84459	4.1218	7.83245	18.7471	7.82357	8.04924	12.2093	11.4627	9.41259	6.35108	17.616	0	0	0	0	0	0	0	0	0	0	1.58661	14.4877	15.7072	13.7033	11.0031	8.65314	0.902522	0.680786	0	0.585779	1.9877
XLOC_003245	13.9739	22.0537	16.0932	13.5982	14.0232	12.8929	14.3165	16.3702	21.3326	15.7484	16.788	12.4502	20.2409	10.5341	15.8617	10.5327	13.1783	14.7703	19.3151	15.3816	16.6732	16.6552	18.3473	21.2689	18.5989	18.7625	16.8956	20.0909	56.4242	60.2666	35.053	0	0	0	18.7339	14.663	1.64664	0	0	0	15.0255	24.0956	17.3848	23.5893	21.5055	19.0211	21.2129	19.3915	15.6144
XLOC_003259	0	0.293909	0	0	0	0	0.0381997	0	2.09655	1.81684	0	0	0.0381949	0	0.0509226	0	0	0	0	0	0	0	0	0	0	0	0	0	0	0	0	0	0	0	0	0	0	0	0	0	0	0	0	0	0	0	0	0	0
XLOC_003277	14.1885	20.067	23.8172	13.5586	27.5573	22.6068	20.499	15.3737	13.4087	9.78887	18.2851	13.6213	13.0735	10.8064	20.8115	15.3742	27.8727	16.5347	26.3879	22.3958	20.6446	13.7041	12.5231	10.9429	14.4854	10.0632	13.201	8.79363	89.8302	109.752	44.8286	23.5245	18.5869	9.03962	12.5583	12.6815	19.76	14.0398	10.8623	9.7558	13.6808	10.4956	15.9173	27.4958	25.9915	20.8365	16.4502	14.5792	15.211
XLOC_003279	23.7786	30.9959	29.6591	11.7646	14.6182	6.41934	20.599	12.5838	21.2953	9.43527	20.8811	13.5971	49.9822	22.7844	13.8729	8.9746	31.2919	8.9455	121.951	140.423	162.655	112.099	211.088	144.761	163.102	101.376	104.768	41.2838	17.3106	8.81805	7.75948	3.80365	12.7924	3.38977	15.8487	10.5724	13.0484	6.85219	6.49988	4.23733	28.7762	24.4553	69.1131	105.352	187.739	85.5691	206.338	166.399	158.387
XLOC_003283	15.7488	15.5517	16.637	13.8861	18.3677	15.8394	15.7204	15.1259	18.6072	14.9796	21.7491	20.3829	20.6728	15.6773	15.8633	19.5373	18.303	18.9732	26.9015	29.9525	25.1203	30.4055	41.6908	45.5304	50.8698	52.7185	46.9931	48.5975	3.82807	4.68045	7.1196	9.80381	7.93196	5.74392	17.8509	20.5462	17.2498	18.9469	28.1604	29.8561	19.4434	26.8904	15.4681	17.6432	28.424	35.059	42.1169	40.0737	64.8166
XLOC_003331	0.46008	0.238652	0.261177	0.429313	0.834605	1.00017	0.293463	0.260843	1.08983	0.523271	0.409353	0.412625	0.457853	0.269836	0.348538	0.329842	0.267076	0.129436	1.08265	0.557958	0.124231	0.0608785	0	0	0.0362624	0.0546323	0.194466	0	0	0	0	0.367975	1.64663	0.241557	0.53759	0.933863	0.894704	0.516878	1.05486	0.436629	0.663083	0.438539	0.738853	0.786606	0.600659	0.483209	0.500839	0.901855	0.276428
XLOC_003372	14.7508	22.0833	18.5414	20.1713	15.5596	24.4862	11.4452	10.706	22.5123	12.4711	13.3828	14.785	12.6079	14.9261	12.2611	13.6112	15.5935	15.7705	16.1457	20.3133	16.1823	14.2925	9.41192	12.7332	13.5276	10.6056	8.67555	13.954	12.0844	23.6861	21.5361	19.2895	15.417	21.2386	10.393	15.1468	21.6619	33.0739	24.3691	28.5322	15.6684	16.0447	17.1578	23.4359	17.7301	15.2276	17.7586	21.2034	13.4916
XLOC_003384	0.402792	0.615595	0.845473	0.747848	1.04207	2.50912	0.272487	0.118544	0.165467	0.948457	0.301159	0.969275	0.230016	0.714348	0.243444	0.395425	0	0.315251	0	1.00782	0.209097	0.268077	0	0	0	0	0.182166	0	0.270133	0	3.50293	0.155422	1.54074	1.59228	0.986397	0.225155	0.0901749	0	0.206508	0.960486	1.88923	0.733179	0.0724059	1.27012	0.549537	0.417688	0.110239	0.338888	0.243221
XLOC_003412	1.97667	1.43224	1.00235	1.28975	1.03458	0.780873	1.45943	2.57028	1.14075	1.16029	1.0537	1.64624	0.757443	1.13514	1.46605	1.88164	0.763139	1.06522	0.901142	1.33974	0.314782	0.192311	0.113157	0.0715341	0.0360922	0.0597601	0.107472	0.0607876	0.128009	0.103251	1.19948	0.751239	0.948772	1.30935	0.38424	0.224214	0.331219	0.818698	0.453416	0.666093	1.85568	1.50079	0.826669	0.808508	0.874346	0.937594	0.419658	0.316232	0.398095
XLOC_003418	3.07101	5.5535	2.99936	2.36541	5.27892	3.34407	17.4484	11.6975	11.6928	7.66039	1.30184	1.39872	1.51685	1.90652	1.11232	0.761774	0.500917	0.678303	0.279023	0.274409	1.04202	0.303075	0	0.588163	0.339189	0.164885	0.389855	0.188582	0.551632	0	0	0.14097	0	0	4.01099	2.02056	1.14952	2.02015	1.1128	0.52344	7.27764	5.74703	2.74389	3.81406	0.495296	0.262365	0.160328	0.225748	0.188005
XLOC_003427	3.38253	2.05018	0.924653	1.74464	4.72588	1.89247	0.912891	0.80431	3.22508	2.88756	0.583614	0.229674	0.43606	1.02359	2.00648	2.84654	2.10341	2.14412	0.416016	0.6742	0	0	0	0	0	0	0	0	0.286926	0	4.59645	1.57009	1.01639	1.49924	1.77255	0.562788	2.34883	1.41699	1.02351	1.9547	0	0	2.29841	2.18235	0.236707	0.0635003	0	0	0
XLOC_003432	4.37053	7.68422	5.80981	0.472311	1.65142	0.51257	2.29098	0.499808	3.05232	0.337744	1.08126	0.677298	1.39868	0.656453	3.14545	0.626793	1.98373	0.820365	6.46892	5.03068	6.11827	0.126536	0.851518	0	0.450307	0	0	0	51.724	75.0116	23.5919	2.29827	3.93141	0	3.26022	1.54049	6.42302	2.93068	2.3168	0.278421	0.442969	1.50912	7.73213	11.8284	13.272	0.694891	8.12876	3.56325	1.12133
XLOC_003465	5.3978	3.54535	2.53226	2.87814	5.08929	4.21997	2.19007	2.50341	4.65244	4.19525	2.6181	2.1649	1.72309	2.7908	1.42913	2.53416	1.54693	1.37599	2.30643	4.27704	0.811392	0.504384	0.0974333	0.184593	0.15982	0.088932	0.749105	0.441218	0.389298	0.184773	2.91059	1.43528	4.26397	3.30085	2.36476	1.57478	2.37685	3.29449	2.70438	4.22911	5.23472	5.14445	1.75278	1.80077	2.94774	2.54956	1.94906	1.24159	2.00827
XLOC_003471	6.03951	3.15748	4.51453	4.3746	2.98519	4.82396	6.73017	6.23625	7.85277	4.26596	6.84782	7.2528	4.378	6.04724	6.84069	9.5278	5.98425	5.63079	9.66283	8.49934	2.52437	2.57645	0.993047	2.85204	2.2602	2.32647	2.4397	1.17689	4.04709	8.13265	8.37054	8.35451	4.25811	2.71425	2.1512	3.13682	2.69649	3.14603	1.87093	1.59633	9.49034	8.06283	6.29523	6.46444	8.28268	6.35285	2.92382	3.64099	1.98599
XLOC_003475	2.7235	1.84489	0.471002	0.425316	0.259237	0.329335	0.248954	0.598304	1.00954	0.589632	0.14802	0.260354	0.389199	0.328472	0.54106	0.547156	0.437442	0.584199	2.03437	1.48587	0.366975	0.212377	0	0	0	0	0.0725892	0.0128715	0	0	0.114656	0.261618	0.523515	0.35439	0.26441	0.211664	0	0.0527257	0	0.54875	1.09328	0.847279	0.544403	0.327973	2.00657	2.18242	0.68696	0.276718	0
XLOC_003484	0	0	0	0	0	2.38436	0	0	0	0	0.0810246	0	0	0	0	0	0	0	0	0	0	0	0	0	0	0	0	0	0	0.416839	0	0	0	0	0.0692762	0.152072	0	0.0400108	0	0	0	0	0	0	0	0	0	0	0
XLOC_003486	0	0.0423136	0.189677	0.0743675	0	0.0885263	0.149812	0.575944	0.0502321	0.0712896	0.0541059	0.319505	2.19765	1.5284	0.0394021	0	0	0.0378838	0.0353444	0.138209	0.224123	0.101977	0	0	0	0	0	0	0	0	0	0	0	0	0	0	0	0	0	0	0	0	0.078039	0.0330532	0.0836055	0	0	0	0
XLOC_003488	0.0801995	0	0	0	0	0	1.19637	0.728686	0	0	0	0	0	0	0	0	0	0	0	0	0	0	0	0	0	0	0	0	0	0	0	0	0	0	0	0	0	0	0	0.0946249	0	0	0	0	0	0	0	0	0
XLOC_003491	0	0.269102	0	0	0.298289	0	0.0953384	0	0	0	0	0	0.0991878	0.145173	0	0.332214	0.113316	0	0	0	0	0	0	0	0	0	0	0	0.938394	0	5.90139	1.35251	2.01013	0.89177	0.294374	0	0.375013	0	0	0.279003	0.506317	0	0.165542	0.210306	0	0.419536	0	0	0
XLOC_003492	0	0	0	0	0	0	0	3.02003	0	0.420554	0	0	0	0	0	0.0228116	0	0	0	0	0	0	0	0	0	0	0	0	0	0	0	0	0	0	0	0	0	0	0	0	0	0	0	0	0	0	0	0	0
XLOC_003493	0	0	0	0	0	0.152748	0	0	0	0	0	0	0	0.078791	0	0	0	0	0	0	0	0	0	0	0	0	0	0	0	0	0	0	0	0	0	0	0	0	0	0	0	0	0	0	0	0	0	0	0
XLOC_003497	0	0	0	0	12.2315	13.1385	0	0	0	0	0	0	0	0	0	0	0	0	0	0	0	0	0	0	0	0	0	0	0	0	0	0	0	0	2.4142	1.83446	0	0.214513	0.851601	0	0	0	0	0	0	0	0	0	0
XLOC_003498	0.400054	1.45683	0.571737	0.159975	0.504638	0	0.3871	0.85526	1.40612	1.4583	0.465979	0.206393	0.570533	0.491201	0.424137	0.374688	0.421752	0.489327	0.380388	0.51964	0.88422	0.765234	0.791841	1.2729	1.17875	1.33816	1.86251	1.32642	0	1.4983	0	0.305087	0.906853	0	0.199207	0.327967	0.380664	0.46021	0.15225	0.188804	0.256973	0.504231	0.728157	0.711584	0.810112	0.780738	0.514983	0.671775	1.21445
XLOC_003499	0	0	0	0	0	0	0	0	0	0	0.221878	0	0.383523	0	0	0	0	0	0	0	0	0	0	0	0	0	0	0	0	0	0	0	0	0	0	0	0	0	0	0	0	0	0	0	0	0	0	0	0
XLOC_003500	0	0	0	0	0	0	0.359067	1.47126	0	0.155333	0	0	0	0	0	0	0.0387976	0	0	0	0	0	0	0	0	0	0	0	0	0	0	0	0	0	0	0	0	0	0	0	0	0	0	0	0	0	0	0	0
XLOC_003502	0	0	0	0	0	0	0.0856941	1.0792	0	0	0.077367	0	0	0	0	0	0	0	0	0	0	0	0	0	0	0	0	0	0	0	0	0	0	0	0	0	0	0	0	0	0	0	0	0	0	0	0	0	0
XLOC_003503	0	0	0	0	0	0	1.1741	18.3258	0	1.44184	0	0	0	0	0.0497975	0	0	0	0	0	0	0	0	0	0	0	0	0	0	0	0	0	0	0	0	0	0	0	0	0	0	0	0	0	0	0	0	0	0
XLOC_003505	8.99875	26.8965	0.107231	0	0	0	0.719967	0.168427	6.62686	2.6872	0.0764713	0.0903224	0.0734349	0	0.593959	0.787191	0.016779	0.249831	0.0332933	0	0	0	0	0	0	0	0	0	0	0	0	0	0	0	0.0435887	0	0	0	0	0.0413976	0.0749716	0.110362	0.22061	0.436027	0	0	0	0	0
XLOC_003508	0	0	0	0	0	0	0.0461665	1.28521	0	0.219689	0	0	0	0	0	0	0	0	0	0	0	0	0	0	0	0	0	0	0	0	0	0	0	0	0	0	0	0	0	0	0	0	0	0	0	0	0	0	0
XLOC_003509	0	0	0	0	0.808769	0	0	0	0	0	0	0	0	0	0	0	0	0	0	0	0	0	0	0	0	0	0	0	1.27216	0	0	0	0	0	1.19723	0.438019	0	2.53538	1.83005	1.8912	0	0	0	0	0	0	0	0	0
XLOC_003512	1.25944	4.55251	1.96625	2.81432	2.80349	1.93976	4.39062	1.97973	1.50223	2.34517	0.97077	1.5288	4.16393	5.27576	2.55262	4.09373	4.33103	3.81335	2.04278	2.06202	0.818705	0.202586	0.18334	0.196431	0.167909	0.082603	0.383225	0.0944722	0.293985	0.554913	0.554653	0.423723	1.04958	0.558758	1.29113	1.01222	0.939892	1.91751	1.26873	1.92297	2.06209	1.9453	11.2541	10.7394	5.08395	2.69444	0.953652	0.282872	1.40559
XLOC_003513	0	0.0866549	0.116598	0.0380624	0.144134	0.045314	0	0	0.0514698	0	0	0	0	0	0	0	0	0.0194057	0	0	0	0	0	0	0	0	0	0	0.151089	0	0	0	0	0	0.236983	0.156064	0	0.109496	0	0	0	0	0.0266536	0.0339208	0	0	0	0	0
XLOC_003517	0	0	0	0	0	0	0.092645	1.84221	0	0.110216	0	0	0	0	0	0	0	0	0	0	0	0	0	0	0	0	0	0	0	0	0	0	0	0	0	0	0	0	0	0	0	0	0	0	0	0	0	0	0
XLOC_003519	7.75918	2.75935	14.3563	11.1506	44.6561	39.825	4.30142	3.62864	2.62233	3.72162	2.82432	3.33589	2.64437	4.46579	3.34193	4.7691	3.02103	2.71868	9.22219	7.64894	1.46163	2.31906	0.599923	1.28585	1.09915	0	3.13577	1.23684	0	0	0	0.462286	0	1.82883	4.2259	4.63825	9.99795	9.76275	9.22796	4.00523	11.941	10.1872	8.14781	4.31294	7.09241	7.31323	1.04044	2.59105	1.22681
XLOC_003520	0.146253	0.166435	0	0.0731052	0	0	0	0	1.97713	0.631338	0	0	0	0	0	0	0	0	0	0	0	0	0	0	0	0	0	0	0	0	0	0	0	0	0	0	0	0	0	0	0	0	0	0	0	0	0	0	0
XLOC_003521	0.196344	0.22344	0.200433	0	0.743022	0.233684	0	0	0.530859	0.376699	0	0.337655	0	0	0	0	0	0	0	0.182169	0	0	0	0	0	0	0	0	0	0	5.88003	1.12301	3.89444	3.70226	0	0	0	0	0	0.231661	0.210202	0	0.274905	0.349242	0.220888	0.348348	0	0	0
XLOC_003523	0	0	0	0	0	0	0.0979725	1.81827	0	0	0	0	0.101928	0	0	0	0	0	0	0	0	0	0	0	0	0	0	0	0	0	0	0	0	0	0	0	0	0	0	0	0	0	0	0	0	0	0	0	0
XLOC_003527	0.194013	0.0551966	0.247566	0.387914	0	0.115455	0.0391106	0	0.196708	0.0930565	0.0353101	0.0834115	0.935863	0.20844	0.0514231	0	0	0	0.0922378	0.0900031	0.0974587	0.198811	0	0.0643037	0.219867	0.162241	0.188179	0.123706	0.192478	0.363312	0	0	0	0	0.966087	0.994083	1.30765	0.94157	1.01525	0.743957	0	0.0509449	0.0679101	0.0431369	0.60023	0.344212	1.35281	0.666386	1.84053
XLOC_003528	0	0	0	0	0	0	0	0	0	0	0	0	0.151694	0	0.0958546	0	0	0	0	0	0	0	0	0	0	0	0	0	0	0	0	0	0	0	0	0	0	0	0	0	0	0	0	0	0	0	0	0	0
XLOC_003529	0	0	0	0	30.0863	8.11055	0	0	0	0	0.826831	0	0	0	0	0	0	0	0	0	0	0	0	0	0	0	0	0	4.50711	8.50741	0	1.08269	0	0	12.7249	29.4851	23.4155	51.4454	12.9673	17.4207	0	0	0.7951	0	0	0	0	0	0
XLOC_003530	0	0	0.175764	0	0	0	0	0	0	0	0	0	0	0	0	0	0	0	0	0	0	0	0	0	0	0	0	0	0	0	0	0	0	0	0	0	0	0.0618967	0.163817	0.101574	0	0	0	0	0	0	0.0923512	0	0
XLOC_003531	0	0	0	0	0	0	1.23903	9.69078	0	0.589607	0	0	0	0	0	0	0	0	0	0	0	0	0	0	0	0	0	0	0	0	0	0	0	0	0	0	0	0	0	0	0	0	0	0	0	0	0	0	0
XLOC_003532	0	0	0	0	0	0	1.052	7.6702	0	0.938645	0	0	0	0	0.172899	0	0	0	0	0	0	0	0	0	0	0	0	0	0	0	0	0	0	0	0	0	0	0	0	0	0	0	0	0	0	0	0	0	0
XLOC_003533	0	0	0	0	0	0	0.294727	1.66049	0	0.70125	0	0	0	0	0	0	0	0	0	0	0	0	0	0	0	0	0	0	0	0	0	0	0	0	0	0	0	0	0	0	0.195652	0	0	0	0	0	0	0	0
XLOC_003534	0	0	0	0	0	0	1.54025	2.42466	0	0.320665	0	0	0	0	0	0	0	0	0	0	0	0	0	0	0	0	0	0	0	0	0	0	0	0	0	0	0	0	0	0	0	0	0	0	0	0	0	0	0
XLOC_003535	0	0	0	0	0	0	1.15309	21.0945	0	1.76808	0	0	0	0	0	0.0595264	0.0304561	0.0323913	0	0	0	0	0	0	0	0	0	0	0	0	0	0	0	0	0	0	0	0	0	0	0	0	0	0	0	0	0	0	0
XLOC_003538	0	0	0	0	0.469615	1.92005	0	0	0	0	0	0	0	0.0380926	0	0	0	0	0	0	0	0	0	0	0	0	0	0	0	0	0	0	0	0	0	0	0	0	0	0	0	0	0	0	0	0	0	0	0
XLOC_003547	0.504556	0.574184	0.618074	1.61411	1.14563	1.32112	0	0	0.136418	0	0	0	0.0423275	0	0	0	0	0	0	0	0	0	0	0	0	0	0	0	2.40272	0.75588	0.251837	0.096222	0	0	1.88433	1.65455	8.96188	11.6085	4.80053	7.02466	0.108036	0	0	0.179493	0	0	0	0	0.127641
XLOC_003549	0	0	0	0	0	0	0.372039	3.45233	0.178208	0.379371	0	0	0	0	0	0	0	0	0	0	0	0	0	0	0	0	0	0	0	0	0	0	0	0	0	0	0	0	0	0	0	0	0	0	0	0	0	0	0
XLOC_003550	0	0	0	0	0	0	1.2264	17.9791	0	1.37317	0	0.153856	0.0750538	0	0	0	0	0	0	0	0	0	0	0	0	0	0	0	0	0	0	0	0	0	0	0	0	0	0	0	0	0	0	0	0	0	0	0	0
XLOC_003551	0	0	0	0	0	0	0.238103	1.42038	0	0.20233	0	0	0	0	0	0	0	0	0	0	0	0	0	0	0	0	0	0	0	0	0	0	0	0	0	0	0	0	0	0	0	0	0	0	0	0	0	0	0
XLOC_003555	0	0	0	0	0	0	0.121067	2.62137	0	0.416084	0	0	0.0139951	0	0	0.0156248	0	0	0	0	0	0	0	0	0	0	0	0	0	0	0	0	0	0	0	0	0.0529131	0.0719666	0	0	0	0	0	0	0	0	0	0	0
XLOC_003557	0	0	0	0	0	0	2.11589	14.9222	0	1.20825	0	0	0	0	0	0.0983064	0	0	0	0	0	0	0	0	0	0	0	0	0	0	0	0	0	0	0	0	0	0	0	0	0	0	0	0	0	0	0	0	0
XLOC_003558	0	0	0	0	0	0	1.05768	13.1901	0	1.39808	0	0	0	0	0	0.0455006	0	0	0	0	0	0	0	0	0	0	0	0	0	0	0	0	0	0	0	0	0	0	0	0	0	0	0	0	0	0	0	0	0
XLOC_003559	1.72885	2.13138	0.196094	0.288059	0	0.17147	0	0	6.29735	2.11913	0	0	0.0201437	0	0	0	0	0	0	0	0	0	0	0	0	0	0	0	0	0	0	0	0	0	0	0	0	0	0	0	0	0	0	0	0	0	0	0	0
XLOC_003561	0	0	0	0	0	0	0	0	0	0	0	0	0	0	0	0	0	0	0	0	0	0	0	0	0	0	0	0	1.69755	0	0.266889	0.101945	0	0	0	0	4.40957	4.22894	0.203498	0	0	0	0	0	0	0	0	0	0
XLOC_003563	0	0	0	0	0	0	0	0.119901	0.909822	2.79765	0	0	0	0	0	0	0	0	0	0	0	0	0	0	0	0	0	0	0	0	0	0	0	0	0	0	0	0	0	0	0	0	0	0	0	0	0	0	0
XLOC_003564	0	0	0	0	0	0	0.226876	1.84751	0	0.154231	0	0	0	0	0	0.037646	0	0	0	0	0	0	0	0	0	0	0	0	0	0	0	0	0	0	0	0	0	0	0	0	0	0	0	0	0	0	0	0	0
XLOC_003566	0	0	0	0	0	0	0	0	0	0	0	0	0.0150592	0.110205	0	0	0.0344085	0.0182974	0.0341372	0.0333101	0.108208	0.0245266	0.133242	0.0951951	0.935787	0.760576	0.650019	2.4723	0	0	0	0	0	0	0	0.0981092	0.0569366	0.129065	0.341586	0.338878	0	0	0	0	0.04039	0	0.11554	0.0548065	0.363297
XLOC_003568	0	0	0	0.579173	0	0	4.20435	16.7204	0	2.223	0	0	0	0	0	0	0	0	0	0	0	0	0	0	0	0	0	0	0	0	0	0	0	0	0	0	0	0	0	0	0	0	0	0	0	0	0	0	0
XLOC_003569	0.1884	0	0	0	0	0	0.0759583	0.956588	0	0	0.0685772	0	0	0	0	0	0	0	0	0	0	0	0	0	0	0	0	0	0	0	0	0	0	0	0	0	0	0	0	0	0	0	0	0	0	0	0	0	0
XLOC_003570	0	0	0	0	0	0	0.16271	2.04911	0	0.338747	0	0	0.06348	0	0	0.047248	0	0	0	0	0	0	0	0.0668801	0	0	0	0	0	0	0	0	0	0	0	0	0	0	0	0	0	0	0	0	0	0	0	0	0
XLOC_003573	3.25338	2.01946	2.11344	2.51325	3.35773	2.11205	2.92147	3.08245	2.39896	3.40462	5.05985	4.70477	3.22551	2.63282	3.29244	3.04709	2.90544	3.61762	7.17117	6.72302	4.15996	5.55638	5.85412	3.33292	4.52486	4.61678	6.11983	5.65746	1.17369	0	1.47622	2.8194	3.3522	2.23074	3.49776	3.63701	4.22139	4.35927	3.37678	3.31512	5.22448	5.90235	3.10575	3.15646	5.65646	6.82149	4.60048	3.95059	2.05758
XLOC_003574	0.141307	0.289452	0.0288498	0.113013	0.0356496	0.0336359	2.9739	4.8335	0.0382053	0.271105	0.0822964	0.0486013	0.24894	0.173502	0.0149813	0.0132347	0	0	0	0.026221	0.0567861	0	0	0	0	0	0	0	0	0	0.0705297	0	0	0	0.668454	0.424762	0.627469	0.264152	0.161333	0.166723	0.635374	0.623364	0.336337	0.402152	0	0	0	0	0
XLOC_003576	0	0	0	0	0	0	2.43742	12.2784	0	0.28997	0	0	0	0	0.160238	0	0	0	0	0	0	0	0	0	0	0	0	0	0	0	0	0	0	0	0	0	0	0	0	0	0	0	0	0	0	0	0	0	0
XLOC_003577	0	0	0.269139	0	0	0	0.690929	0.986381	0	0.505828	0	0	0	0	0	0	0	0	0	0	0	0	0	0	0	0	0	0	0	0	0	0	0	0	0	0	0	0	0	0	0	0	0	0	0	0	0	0	0
XLOC_003578	0.0541373	0.0924122	0.138161	0.0541217	0	0.0644328	1.03677	1.28759	0.146372	0.207731	0.0788233	0.279301	0.0454161	0.116326	0.215236	0.152114	0.10377	0.206932	0.283118	0.175801	0.0815844	0.0554761	0.0334862	0.143546	0	0.0905435	0.0350062	0.0690375	0.214836	0.202757	0.135106	0.077411	0.0767	0.204162	0.033697	0.110955	0.128783	0.0778475	0.0515082	0	0.0579581	0.142156	0.0189496	0.0962951	0.213166	0.264134	0	0.247931	0.0342388
XLOC_003579	5.65304	2.47513	5.77209	5.65158	7.67927	1.5556	1.40329	1.85992	5.29069	3.75474	0.633204	1.86967	2.18931	3.47113	0.461035	1.01825	1.66701	0.221635	1.24121	3.63097	0	0	0.538262	0.576485	0	0.486253	0	1.10922	0	0	1.08545	0	1.23311	1.64089	1.08279	1.78251	2.06943	3.12638	0.827727	2.0533	1.86308	0.913612	0.913227	1.54755	6.35947	2.70216	1.39939	1.65949	0.550558
XLOC_003580	0.92857	0.264178	1.65883	0.580189	0.732077	1.24331	0	0.124072	0.941471	0.22269	0	0.399218	0.0486865	0.0712584	0	0.0543559	0.0556256	0	0	0.107691	0	0	0	0	0	0	0	0	0	0	0.869012	0.331942	0	0	0.144494	0	0	0.0834532	0	0.136949	0	0	0.0812566	0.516146	0	0	0	0	0
XLOC_003582	3.81416	4.70221	4.21804	4.13081	4.0094	1.89146	0.128148	0.169878	4.72651	6.09808	1.15695	2.45972	0.399965	0.780528	0	0	0.152312	0.323979	0.604443	1.4745	0.319328	0.651413	0.786406	0	0	0	0	0	2.52265	3.57123	38.0748	0.302993	5.40378	3.59597	0	0.868575	0	0	0	0	9.18753	5.67539	0.222511	0.848039	3.93336	1.12782	0	0	0
XLOC_003585	0	0	0	0	0	0	0	0.281823	0	0	0	0	0	0	0	0	0	0	0	0	0	0	0	0	0	0	0	0	0	0	0	0	0	0	0	0	0	0	0	0	0	0	0	0	0	0	0	0	0
XLOC_003586	24.0097	28.3564	39.2045	43.707	9.09605	12.2059	2.50886	9.03547	6.17382	8.65943	40.8296	50.8199	21.0157	17.3306	0.424723	0.0875481	2.70038	15.5848	0.355519	0.148674	0.778117	0.255431	0.033039	0.0708145	0	0	0	0.0340577	0.105983	0.200049	0	0	0.0756756	0	0.432211	0.255438	0.338836	0.326433	0.406562	0.409642	1.20087	0.785444	0.43002	0.332532	0	0	0.0859492	0.020385	0.067563
XLOC_003587	0	0	0	0	0	0	0.492144	3.53067	0	0.516603	0	0	0	0	0	0	0	0	0	0	0	0	0	0	0	0	0	0	0	0	0	0	0	0	0	0	0	0	0	0	0.0384359	0	0	0	0	0	0	0	0
XLOC_003588	0	0	0	0	0	0	0.26496	0.878104	0	0	0	0	0	0	0	0	0	0	0	0	0	0	0	0	0	0	0	0	0	0	0	0	0	0	0	0	0	0	0	0	0	0	0	0	0	0	0	0	0
XLOC_003590	0	0	0	0	5.76297	8.45826	0	0	0	0	0	0	0.425849	0	0	0	0	0	0	0	0.50999	0	0	0	0	0	0	0	0	0	0	0	0	0	0	0	4.8302	6.20453	14.4892	21.5615	0	0	0	0	0	0	0	0	0
XLOC_003592	0	0	0	0	0.62162	25.8064	0	0	0	0	0	0	0	0	0	0	0	0	0	0	0	0	0	0	0	0	0	0	0	0	0	0	0	0	0	0	0	0	0	0	0	0	0	0	0	0	0	0	0
XLOC_003593	0	0	0	0	0	0	0.129249	1.88471	0	0	0	0	0	0	0	0	0	0	0	0	0	0	0	0	0	0	0	0	0	0	0	0	0	0	0	0	0	0	0	0	0	0	0	0	0	0	0	0	0
XLOC_003594	2.58988	0.589455	0.528761	1.03565	0	0	0	0	0.700229	0.248442	0	0	0	0	0	0.121283	0	0	0	0	0	0	0	0	0	0	0	0	0	0	0	0.246885	0	0.976692	0	0	0	0	0	0.305572	0.277266	0.272025	0.362613	0.460667	0	0	0	0	0
XLOC_003596	0	0	0	0	1.36982	1.93867	0	0	0	0	0	0	0	0	0	0	0	0	0	0	0	0	0	0	0	0	0	0	0	0	0	0	0	0	0	0	0	0	0	0	0	0	0	0	0	0	0	0	0.0858485
XLOC_003598	0.862671	0.818117	1.10079	1.22176	2.35776	1.28341	0.405775	0.268956	1.16621	1.10339	0.471015	0.618143	0.0904624	0.353073	0.0381084	0.370321	0	0.109914	0.546842	0.800389	0.0722243	0.0982226	0	0	0	0	0	0.0916753	0	0	1.79409	0.137059	1.0185	1.35554	0.268479	0.196451	0	0.206748	0.273599	0.339279	0.692666	0.679587	0.100653	0.319677	0.808757	0.255087	0.154236	0.0548715	0
XLOC_003599	0	0	0	0	0.437752	1.92745	0	0	0	0	0	0	0	0	0	0	0	0	0	0	0	0	0	0	0	0	0	0	0	0	0	0	0	0	0	0	0	0	0	0	0	0	0	0	0	0	0	0	0
XLOC_003600	0	0	0.129546	0.126867	0	1.2083	0	0	0	0	0	0	0	0	0	0	0	0	0	0	0	0	0	0	0	0	0	0	0	0	0	0	0	0	0	0	0	0	0	0	0	0	0	0	0	0	0	0	0
XLOC_003601	0	0	0	0	0.908522	1.28581	0	0	0	0	0	0	0	0	0	0	0	0	0	0	0	0	0	0	0	0	0	0	0	0	0	0	0	0	0	0	0	0	0	0	0	0	0	0	0	0	0	0	0
XLOC_003603	0.535607	0.457148	0.546759	0.803179	0	0.318752	0.323925	0.28627	0.181016	0.128449	0.292439	0.460544	0.449341	0	0.212944	0.0627093	0.705821	0.341213	0.127319	0	0	0.182951	0	0	0	0	0	0.341546	0	0.501493	0	0.127662	0	0.50501	1.33353	2.19553	0.424705	0.3851	2.29321	0.631949	0.143352	0.421927	0.468695	0.35726	0.15064	0	0.430924	0.102204	0.338741
XLOC_003606	5.33449	2.7597	3.46533	5.33331	9.17591	3.46306	1.56418	1.55513	2.62263	8.37364	1.76532	3.75334	0.407	3.27491	2.05679	2.271	1.16194	1.23576	1.38334	2.24989	0	0.331309	0	0	0	0	0	0	1.92445	0	7.2616	4.62286	4.12236	1.82907	0	2.65043	0	0	0.922796	0	0.519175	0	4.07401	12.5075	1.63676	1.72076	0	0	0
XLOC_003607	0.257195	0.292687	0.36757	0.514241	0.129773	0.306107	0.476994	0.384893	0.139076	0.148033	0.262131	0.17692	0.215762	0.189476	0.599891	0.55404	0.690185	0.419451	0.0978205	0.0477253	0.155036	0.0351407	0	0.0681957	0.233175	0.286769	0.199568	0.131193	0	1.15591	0.128372	0	0	0.193986	0.320175	0.773117	0.326305	0.110951	0.0978818	0.182074	0.220277	0.216113	0.0360102	0.182991	0	0	0	0	0.195193
XLOC_003608	0	0	0	0	0	0	0.156246	1.9677	0	0.18588	0	0	0.121916	0	0	0	0	0.0493771	0	0	0	0	0	0	0	0	0	0	0	0	0	0	0	0	0	0	0	0	0	0	0	0	0	0	0	0	0	0	0
XLOC_003611	0	0	0	0	0	0	0	3.02704	0	0	0.294509	0	0	0	0	0	0	0	0	0	0	0.276369	0	0	0	0	0	0	0	0	0	0	0	0	0	0	0	0	0	0	0	0	0	0	0	0	0	0	0
XLOC_003612	0	0	0	0	0	0	0	1.47724	0	0	0	0	0	0	0	0	0	0	0	0	0	0	0	0	0	0	0	0	0	0	0	0	0	0	0	0	0	0.0602192	0	0	0	0	0	0	0	0	0	0	0
XLOC_003613	0	0	0	0	0.127292	1.68143	0	0	1.63701	0.387209	0	0	0	0	0	0	0	0	0	0	0	0	0	0	0	0	0	0	0.400451	0	0	0	0	0	0.251243	0.137879	0	0.0725533	0	0	0	0	0	0	0	0	0	0	0
XLOC_003614	0	0	0	0	0.148958	1.96762	0	0	0	0	0	0	0	0	0	0	0	0	0	0	0	0	0	0	0	0	0	0	0	0	0	0	0	0	0	0	0	0	0	0	0	0	0	0	0	0	0	0	0
XLOC_003615	0	0	0	0	0.734635	3.92779	0	0	0	0	0	0	0	0	0	0	0	0	0	0	0	0	0	0	0	0	0	0	0	0	0	0	0	0	0.241665	0.265246	0	0	0	0	0	0	0	0	0	0	0	0	0
XLOC_003616	0	0	0	0	0.677946	4.79739	0	0	0	0	0	0	0	0	0	0	0	0	0	0	0	0	0	0	0	0	0	0	0	0	0	0	0	0	0.334525	0	0	0	0	0	0	0	0	0	0	0	0	0	0
XLOC_003617	0	0	0.203921	0.199704	0.503969	0.951005	0.0805388	0.320297	1.35025	0.574882	0	0	0	0	0.105894	0.467739	0	0.203616	0	0	0	0	0	0	0	0	0	0	0	0	0	0	0.566032	2.26001	0	0.272943	0	0.143625	0.760242	0	0.42772	0.209818	0	0	0	0	0	0	0
XLOC_003618	0.182337	0.311249	0.186134	0.273427	1.49503	0.434026	0.257298	0.243633	0.492988	0.262369	0.0663703	0	0	0.0559702	0.0966569	0.256164	0	0	0	0.25376	0	0	0	0	0	0	0	0	0	0	0	0	0	1.71907	0	0.124568	0.578332	0.0655486	0.173482	0	0.292809	0.095758	0	0	0	0.0808742	0	0	0
XLOC_003619	0.34911	0.158915	0.356379	0.139604	1.0569	0.498603	0.112602	0.29854	0.283168	0.401874	0.0508301	0	0.0292871	0.0428651	0.111038	0.0980924	0.0334586	0.0711692	0.0663897	0	0	0	0	0	0	0.0778506	0	0	0	0	0.522749	0.133118	1.18706	1.84318	0.0869196	0.190802	0.332189	0.301205	0.132862	0.494285	0.1495	0.366684	0	0.124194	0.1571	0.061938	0	0	0
XLOC_003621	0.555691	0.5059	2.04214	0.888849	1.8225	0.661369	0.179232	0.178199	0.450729	1.59919	0.0809081	0.573376	0.0932346	0.682299	0.176743	0.36432	0.319544	0.113283	0.21135	1.13426	0	0	0	0	0	0	0.287456	0.141727	0	0.832478	2.7736	0.317834	2.2044	2.09561	0.415059	0.303706	0	0.239719	0	0.131129	2.26066	2.33466	0.311213	0.988419	0.875217	0.295767	0.238444	0	0
XLOC_003624	0	0.601434	0.359671	0.528349	1.33333	1.46769	0.568209	0.282466	1.19076	0.675975	0.128249	0.302956	0.517257	0.324457	0	0.329994	0.0844191	0.0897831	0.335014	0.163449	0.176988	0.120349	0.217934	0.233555	0	0.196424	0.455652	0.673961	0	0	0	0.167935	1.9967	1.32872	0.219306	0.722115	1.11752	1.13995	0.670448	1.45498	0.754402	0.555106	0.123327	0.626704	0	0	0.188981	0.134465	0.222832
XLOC_003625	0.365695	0.27744	0	0.609315	1.07636	0.58032	0.0491463	0.456053	0.329578	0.818542	0.0887412	0.314444	0.0511306	0.0748356	0.129236	0.570846	0.0584135	0.186375	0.115906	0.339293	0.122466	0	0	0	0.138142	0	0.157643	0.155448	0.483735	0	0.304212	0.348605	2.76322	2.7582	0.151748	0.499665	0.57995	0.525855	0.231957	0.143824	0.261003	0.384103	0.256007	0.433645	0	0	0	0	0.154187
XLOC_003626	0.394942	0.449443	0.604748	0.592242	1.49457	0.235025	0	0	0.800885	1.51547	0.143761	0.339603	0	0.121232	0	0.0924779	0	0	0.187781	0.549653	0	0	0	0	0	0	0	0	0	0	1.97126	0.376485	1.67867	2.97908	0	0	0.313183	0.283961	0	0	2.11408	1.03709	0.276483	0.526868	2.66587	0	0	0	0
XLOC_003628	0.963072	2.52917	1.66375	2.14777	2.24279	1.67525	1.55315	1.70257	2.20328	2.27411	1.99547	1.91101	1.64693	2.50144	1.29595	1.73463	1.20701	1.32146	1.40881	1.92455	0.967561	1.11341	0.366585	0.589293	1.51119	0.660807	1.24548	0.661305	2.35188	3.05202	2.58835	0.988686	1.04958	2.79379	2.02891	1.51833	3.4071	2.82299	2.39648	2.97186	4.44141	3.65715	2.23007	2.76721	2.83367	1.84009	1.35101	1.18746	1.31188
XLOC_003629	1.25013	1.0206	1.13745	0.787901	0.891321	1.29381	1.38058	1.00223	1.69	0.964598	0.197846	0.654308	0.558571	1.8186	1.26777	2.0872	1.5237	1.34351	0.542658	1.73982	0.327642	0.0556978	0.0672402	0.03603	0.0307984	0.0303018	0.17573	0.0693135	0.431389	0.101784	4.9511	0.64767	2.46421	4.09956	0.473644	0.185665	0.301696	0.351714	1.29285	0.448912	4.80066	1.68415	0.551735	1.25684	1.25354	0.699136	0.524765	0.601561	0.103127
XLOC_003631	2.09644	2.2532	2.0212	2.44514	2.93834	2.91099	3.1931	2.3032	3.62134	1.89935	0.763099	0.901318	1.51445	6.14922	2.40787	4.74516	4.46494	2.73047	2.5471	5.1869	0.819083	0.477397	0	0.15441	0	0	0.451866	0.445574	0	0.436204	15.4051	1.77642	8.5805	10.5414	1.44989	0.95482	0.554119	0.334956	1.10813	0.549672	14.5886	5.01561	0.733815	1.76091	3.2757	1.34313	0.499762	1.42237	0.88392
XLOC_003637	0	0	0	0	0	3.16033	0	0	0	0	0	0	0	0	0	0	0	0	0	0	0	0	0	0	0	0	0	0	0	0	0	0	0	0	0	0	0	0	0	0	0	0	0.232362	0	0	0	0	0	0
XLOC_003638	0	0	0	0	0	0	0.249289	2.2582	0	2.57026	0	0	0	0	0	0	0	0	0	0	0	0	0	0	0	0	0	0	0	0	0	0	0	0	0	0.140805	0.163429	0.0740929	0	0	0	0	0	0	0	0	0.221096	0	0
XLOC_003639	0	0	0	0	0	0	0	3.5371	0	0	0	0	0	0	0	0	0	0	0	0	0	0	0	0	0	0	0	0	0	0	0	0	0	0	0	0	0	0	0	0	0	0	0	0	0	0	0	0	0
XLOC_003640	0	0	0	0	0	0	0.965662	24.237	0	1.68492	0	0	0	0	0.0846444	0.074776	0.0765167	0	0	0	0	0	0	0	0	0	0	0	0	0	0	0	0	0	0	0	0	0	0	0	0	0	0	0	0	0	0	0	0
XLOC_003641	0	0	0	0	3.0124	2.95594	0	0	0	0	0.0695407	0	0	0	0	0	0	0	0	0	0	0	0	0	0	0	0	0	0	0	0	0	0	0	0	0	0.15149	0.206039	0	0	0	0	0	0	0	0	0	0	0
XLOC_003643	0	0	0	0	1.48843	4.21306	0	0	0	0	0	0	0	0	0	0	0	0	0	0	0	0	0	0	0	0	0	0	0	0	0	0	0	0	0	0	0.467819	0	0	0	0	0	0	0	0	0	0	0	0
XLOC_003644	0	0	0	0	1.05143	1.98409	0	0	0	0	0	0	0	0	0	0	0	0	0	0	0	0	0	0	0	0	0	0	0	0	0	0	0	0	0	0.227777	0	0	0	0	0	0	0	0	0	0	0	0	0
XLOC_003646	0	0	0	0	2.09258	1.35738	0	0	0	0	0	0	0	0	0	0	0	0	0	0	0	0	0	0	0	0	0	0	0	0	0	0	0	0	0	0	0	0	0	0	0	0	0	0	0	0	0	0	0
XLOC_003647	0	0	0	0	3.12461	7.37029	0	0	0	0	0	0	0	0	0	0	0	0	0	0	0	0	0	0	0	0	0	0	0	0	0	0	0	0	0	0	0	0	0	0	0	0	0	0	0	0	0	0	0
XLOC_003648	0	0	0	0	0.70046	2.31313	0	0	0	0	0	0.119368	0	0	0	0	0	0	0	0	0	0	0	0	0	0	0	0	0	0	0	0	0	0	0	0	0	0	0	0	0	0	0	0	0	0	0	0	0
XLOC_003651	0	0	0.389735	0.190838	1.92638	0.908783	0.0769631	0	0	0.18312	0.138969	0.16414	0	0.117193	0.101192	0.268184	0.0914756	0	2.35961	0.531333	0.191782	1.17368	1.18075	0.506156	0	0.638528	1.23435	0	0.75753	0	0	0.545916	0.540901	0	0.950549	1.30413	1.8164	1.64698	2.90596	1.12614	0.408731	0.601507	0.267272	0.339545	1.50329	0.677351	0.409555	0.582817	0.96583
XLOC_003653	0	0	0	0	2.36946	4.53766	0	0	0.0754257	0.0713629	0	0	0	0	0	0	0	0	0	0	0	0	0	0	0	0	0	0	0	0	0	0	0	0	0	0	0	0	0.0353897	0.0219432	0	0	0	0	0	0	0	0	0
XLOC_003655	0	0	0	0	0	0	0.583021	1.90643	0	0.246612	0	0	0	0	0.0170347	0.0752436	0.0153991	0.0163775	0	0	0	0	0	0	0	0	0	0	0	0	0	0	0	0	0	0	0	0	0	0	0	0	0	0	0	0	0	0	0
XLOC_003659	0.0138366	0	0	0	0.122177	0.362296	0	0	0	0	0.010073	0	0.0580382	0.0254837	0.0073348	0.00647966	0	0	0	0	0	0	0	0	0	0	0	0	0	0	0	0	0	0	0.0172249	0.0189076	0	0.0099483	0	0	0	0	0.00968644	0.0246115	0	0	0	0	0
XLOC_003662	0.277555	0.684358	0.661114	0.693688	1.40046	1.15619	0.33571	0.24724	1.06311	0.665633	0.101029	0.0397762	0.194036	0.198796	0.12261	0.238294	0.0886694	0.0943035	0	0	0	0	0	0	0.0524237	0	0.0598241	0	0	0.173252	0.346338	0.0881948	0.393235	0.348904	0.172761	0.252828	0.146724	0.266076	0	0.10916	1.13905	1.26328	0.0647682	0.246847	0.0520418	0	0	0.0706172	0
XLOC_003665	0	0	0	0.264599	12.1862	18.5856	0	0.0707301	0	0	0	0	0	0	0	0	0	0	0.251665	0	0.132955	1.08488	0.818567	2.28083	3.29941	2.65599	3.42288	2.02514	0	0	0	0	0	0.499071	0	0	0	0.66604	0	0	0	0	0	0	1.19105	0.23479	1.27767	1.61617	3.18046
XLOC_003667	4.26804	2.42851	0.816921	1.33338	0	0	0	0	0.540917	0.255891	0	0	0	0	0	0	0	0	0	0	0	0	0	0	0	0	0	0	0	0	0	0	0	0	0	0	0	0	0	0	0	0	0	0	0	0	0	0	0
XLOC_003670	0	0	0	0	0	0	0.198681	1.3169	0	0	0	0.211865	0	0	0	0	0	0	0	0	0	0	0	0	0	0	0	0	0	0	0	0	0	0	0	0	0	0	0	0	0	0	0	0	0	0	0	0	0
XLOC_003677	0	0	1.0245	0.501656	14.5586	152.891	0	0	1.35673	0	0	0.431476	1.89434	0.61613	0	0	0	0.511482	0	0	0	0	0	0	0	0.559501	1.94684	0.639911	0	0	1.25231	0	0	0	0.624678	0.685632	0	0	0	0	0	0	0	0	0.564528	0	0	0.383013	0.634721
XLOC_003678	0	0	0	0	0.344121	0	0	0	0	0	0	0	1.71642	0.502438	0	0	0	0	0	0	0.274075	0	0	0	0	0	0	0	0	0	0	0	0	0	0	0	0	0	0	0	0	0	0	0	0	0	0	0	0
XLOC_003680	0	0	0	0	0	0	0.359756	1.64268	0	0.0951082	0	0	0	0	0	0	0	0	0	0	0	0	0	0	0	0	0	0	0	0	0	0	0	0	0	0	0	0	0	0	0	0	0	0	0	0	0	0	0
XLOC_003681	0	0	0	0	0	0	0.930741	9.78838	0	0.147635	0	0	0	0	0	0	0	0.0784357	0	0	0	0	0	0	0	0	0	0	0	0	0	0	0	0	0	0	0	0	0	0	0	0	0	0	0	0	0	0	0
XLOC_003682	0	0	0	0	0	0	0.256295	2.37829	0	0	0	0	0	0	0	0	0	0	0	0	0	0	0	0	0	0	0	0	0	0	0	0	0	0	0	0	0	0	0	0	0	0	0	0	0	0	0	0	0
XLOC_003684	0	1.40199	0	0	0	0	0	0	7.66112	1.65454	0.179375	0.211865	0	0	0	0	0	0	0	0	0	0	0	0	0	0	0	0	0	0	0	0	0	0	0	0	0	0	0	0	0	0	0	0	0	0	0	0	0
XLOC_003685	0.095256	0.325203	0	0	0	0	0	0	0	0	0	0.163813	0	0	0	0	0	0.0970939	0.0905733	0	0.6699	4.09969	1.06056	0.37886	0	0.212418	0	0	0	0	0	0	0	0	2.25305	2.34275	0.30213	0.273949	0.36252	0.11239	0.305937	0.500256	0.200054	0.169434	0.214327	1.352	0	0.290827	0
XLOC_003686	0	0	0	0.192982	0	0.230401	0.077828	1.65075	0	0.185499	0	0	0	0	0	0	0	0	0	0	0	0	0	0	0	0	0	0	0	0	0	0	0	0	0	0	0	0	0	0	0	0	0	0	0	0	0	0	0
XLOC_003687	0	0	0.174751	0.341661	0	0	0.206683	2.64855	0	0.164206	0	0	0	0	0	0	0	0	0	0	0	0	0	0	0	0	0	0	0	0	0	0	0	0	0	0	0	0	0	0	0	0	0	0	0	0	0	0	0
XLOC_003688	1.23631	0.669961	1.56254	1.61851	0.0742625	0.17517	0	0.220255	0.11938	0	0	0	0	0	0	0	0	0	0	0	0	0	0	0	0	0	0	0	0	0	0	0	0	0	0	0	0	0	0	0	0	0	0	0	0	0	0	0	0
XLOC_003689	0	0	0	0	0	0	0.012484	0.0165493	0	0	0.0225418	0	0	0	0	0	0	0	0	0	0	0	0	0	0	0	0	0	0	0	0	0	0	0	0	0	0	0	0	0	0	0	0	0	0	0	0	0	0
XLOC_003692	0	0	0	0	0.307855	1.06504	0	0	0	0	0	0	0	0	0	0	0	0	0	0	0	0	0	0	0	0	0	0	0	0	0	0	0	0	0	0	0.129013	0.994329	0	0	0	0	0	0	0	0	0	0	0
XLOC_003693	0	0	0	0	0	0	0	2.78273	0	0.384197	0	0	0	0	0	0	0	0	0	0	0	0	0	0	0	0	0	0	0	0	0	0	0	0	0	0	0	0	0	0	0	0	0.280377	0	0	0	0	0	0
XLOC_003694	0	0	0	0	0	0	1.43958	17.1753	0	1.79416	0	0	0	0	0.090132	0	0	0	0	0	0	0	0	0	0	0	0	0	0	0	0	0	0	0	0	0	0	0	0	0	0	0	0	0	0	0	0	0	0
XLOC_003695	0	0.0431313	0	0	0	0	0.20629	1.41798	0	0.0727155	0.0137959	0	0.00794886	0	0	0.00887448	0	0	0	0	0	0	0	0	0	0	0	0	0	0	0	0	0	0	0	0	0	0	0	0	0	0	0	0	0	0	0	0	0
XLOC_003696	0.525748	0.598301	3.22017	3.67918	0	0.625732	0.423937	0	0.710737	0.50434	1.14823	0	2.64632	0.322767	0	0.73862	0	0.267946	1.49971	2.92675	0.528199	0.718333	0.650396	0.697016	0.59581	0	0	0	2.08636	0	0	0.501179	1.48973	0	0	1.43671	0	0.378004	0	0.620314	0	1.65664	0.368054	1.40274	1.77441	0.466383	0	0.401292	0
XLOC_003697	3.57556	4.88278	2.19001	2.14472	13.5309	31.491	0	0	63.8042	52.1355	0	0	0	0	0	0	0	0	0	0	0	0	0	0	0	0	0	0	0	0	0	0	0	0	0	0	0	0	0	0	0.765583	0.751111	0	0	0	0.634364	0	0	0
XLOC_003698	0	0	0	0	0	0	0.158829	2.24588	0	0.377905	0	0	0	0	0	0	0	0	0	0	0	0	0	0	0	0	0	0	0	0	0	0	0	0	0	0	0	0	0	0	0	0	0	0	0	0	0	0	0
XLOC_003703	0	0	0	0	0	0.0796644	0	0	0	0	0	0	0	0	0	0	0	0	0	0	0	0	0	0	0	0	0	0	0	0	0	0	0	0	0	0	0	0	0	0	0	0	0	0	0	0	0	0	0
XLOC_003706	1.22411	1.39304	0.694223	1.08779	2.8309	1.37597	0.0822552	0.072694	3.95319	3.65328	0.0990164	0.409329	0.142627	0.292252	0.0721002	0.0636943	0.065177	0.207955	0.258653	0.757158	0.20497	0.0464587	0	0	0	0.075826	0	0	0	0	1.35775	0.388969	0.385396	0.256464	0.253978	0	0.32355	0.537848	0.517629	1.60477	0.218418	0.142859	0.190433	0.423374	0.688566	0.180982	0.364764	0.155723	0.17204
XLOC_003707	1.32986	1.29718	1.26058	1.70932	4.79291	3.7308	0.0382975	0.203075	8.09	5.55844	0.207456	0.65342	0.31875	0.933057	0.100708	0.177934	0.045519	0.193645	0.361281	0.969452	0	0.0648926	0	0.125934	0	0	0.122844	0.121134	0.376953	0	0.474118	0.181102	0.538314	0.358224	0.236501	0.389367	0.753215	0.34148	0	2.12944	0.406776	0.0997716	0.598485	0.422401	0.427456	0.337056	0.305697	0.290014	0.480605
XLOC_003713	0	0	0	0	0	0	0	1.78677	0	0.4183	0	0	0	0	0	0	0	0	0	0	0	0	0	0	0	0	0	0	0	0	0	0	0	0	0	0	0	0	0	0	0	0	0	0	0	0	0	0	0
XLOC_003714	0	0	0	0	0	0	0	0	0	0	0	0	0	0.154494	0	0	0	0	0	0	0	0	0	0	0	0	0	0	0	0	0	0	0	0	0	0.343843	0	0	0	0	1.61648	0	0	0	0	0	0	0	0
XLOC_003716	0.435505	0.693846	0.355659	0.174152	0.65923	0.794769	0.526754	0.43449	1.25598	0.94695	0.338182	0.823837	0.389705	0.748622	0.384769	1.03333	0.542604	0.414314	0.634948	0.754253	0.466704	0.277682	0.395089	0.192459	0.164514	0.258977	0.30038	0.296197	0.115216	0.217476	0.652115	0.0553538	0.082268	1.97085	0.325289	0.43637	0.644618	0.500993	1.0497	0.445327	2.51771	1.73823	0.609758	0.800464	0.718587	0.38633	0.0934365	0.354572	0.330519
XLOC_003717	0	0	0	0	0	0	0	0	0	0	0	0	0	0	0	0	0	0	0	0	0	0	0	0	0	0	0	0	0	0.488037	0	0	0	0	0.162218	0	0	0	0	0.461242	0	0	0.0912236	0	0	0	0	0	0
XLOC_003722	0.276997	0.630445	0.282765	0	0.349412	0	0.111678	0.444137	1.49784	0.531436	0	0	0.232375	0.340108	0.146836	0	0.132737	0.423513	1.05352	1.285	0.278288	0	0.342669	0	0	0.308848	0	0	0	0	0	0	0	0	0	0.378474	0	0	0	0	0	0	0	0.24635	5.2976	1.2286	0.891436	0.845703	3.85407
XLOC_003724	1.07489	0.612318	0.274343	0.537758	0	0	0.650052	0	4.72257	0.51556	0.587519	1.15531	0.338149	0.164974	0.2849	0.251714	0.129019	0.410861	0.255512	0	0	0	0	0	0	0	0	0	2.13317	0	2.6837	2.56215	0	2.0268	0	0	0.426317	0	0	1.26823	0.575375	0.282253	0.188121	0.239719	0.302314	0.238436	0	0	0
XLOC_003725	0	0	0	0	0	0	0.0668845	8.15717	0	0.795697	0	0	0	0	0	0	0	0	0	0	0	0	0	0	0	0	0	0	0	0	0	0	0	0	0	0	0	0	0	0	0	0	0	0	0	0	0	0	0
XLOC_003726	0	0	0	0	0	0	0	0.0699136	2.12204	2.13322	0	0	0	0	0	0	0	0	0	0	0	0	0	0	0	0	0	0	0	0	0	0	0	0	0	0	0	0	0	0	0	0	0	0	0	0	0	0	0
XLOC_003727	0	0	0	0	0	0	0	2.74164	0	0.079368	0	0	0	0	0	0	0	0	0	0	0	0	0	0	0	0	0	0	0	0	0	0	0	0	0	0	0	0	0	0	0	0	0	0	0	0	0	0	0
XLOC_003730	3.50278	3.18892	5.72113	3.85194	2.20925	3.75202	0.141223	0.374423	2.36763	4.36819	0.51	2.4095	0.440775	0.430084	0.371364	0	0.335705	0.357036	0.666116	0.649978	0.35191	0.239293	0.433323	0	0	0.390555	0	0	1.39002	1.31187	29.7215	0.333908	2.97757	1.32096	0.436051	0	0	0	0	0.413282	1.125	0.36791	0	0.311523	1.97032	0.621451	0	0	0
XLOC_003731	0.469026	0.355833	0.159597	0.0781484	0	0	0.252132	0.334237	0.52838	0.299951	0.455264	0.201647	0.360679	0.431916	0.414384	0.439287	0.224756	0.318717	0.222984	0.145055	0.0785352	0.0534027	0	0	0	0	0	0	0	0	0	0.0745178	0	0	0.0973129	0.106808	0.12397	0.112407	0.148749	0.0922314	2.0922	1.14948	0.164172	0.695221	0.263828	0.138688	0.0838568	0.119332	0
XLOC_003738	0	0.248664	0.044612	0	0	0	0.669544	0.887576	0.295395	0.0838451	0.190889	0.450929	0.201641	0.160977	0.625494	0.839088	0.52355	0.779542	0.33243	0.608205	0.0878115	0.119421	0.108126	0	0.0495258	0.0487272	0	0	1.56083	1.14572	2.39941	1.87469	1.23831	1.15366	0.0544036	0.0597121	0.138613	0.031421	0.0831595	0.0515627	1.12287	0.826236	0.030594	0	0.19666	0.0387674	0.0468808	0.0667136	0.0552782
XLOC_003739	1.21171	1.05447	0.982278	1.03322	1.12389	1.3149	0.890853	0.72381	0.819032	0.717936	1.16751	1.59349	0.852078	0.918928	1.13352	1.18495	1.0076	0.762851	1.42324	2.3146	0.393852	0.243466	0	0	0.0403878	0.0794731	0.322624	0.18179	0.141427	0	0.889407	0.441651	0.807867	0.5376	1.06477	0.681725	1.07386	1.35805	1.2885	1.00917	2.67077	2.84488	0.948065	1.04595	1.36318	1.35942	0.726386	0.816065	0.405709
XLOC_003740	0	0	0	0	0	0	0	0	0	0	0	0	0	0	0	0	0	0	0	0	0	0	0	0	0	0	0	0	0	0	0	0	0	0	0	0	0	0	0	0	0	0	0	0	0	0	0	0	0
XLOC_003741	0	0	0	0	0	0	0.0276396	0.109921	0	0.0657633	0	0	0	0	0.0363409	0	0	0	0	0	0	0.0468334	0.0848082	0.181774	0	0.0764377	0	0	0	0	0	0	0	0	0	0	0	0	0	0	0	0	0	0	0	0	0	0	0.0867141
XLOC_003745	0.599628	0.341188	0.306057	0.899183	0	0.356831	0	0	0.405306	0.287606	0	0.77339	0.251516	2.02468	0	0.140402	0	0	0	0.278169	0	0	0	0	0	0	0	0	0	0	0	0	0	1.13065	0	0	0.475471	0	0	0	0.320974	0	0	0	0	0	0	0	0
XLOC_003746	0.282256	0.321207	0.144067	0.56435	0.178023	0.503902	0	0	0	0.135382	0.308222	0.12135	0.0591967	1.12634	0	0	0	0	0	0	0	0	0	0	0	0	0	0	0	0	0	0	0	0	0	0	0	0	0	0	0.302177	0	0	0.125514	0	0	0	0	0
XLOC_003748	0.19523	0.222172	0	0.195174	0.492537	0.697074	0	0	0.263923	0.374561	0.568506	0.16787	0.737009	1.31841	0	0	0	0	0	0.181136	0	0	0	0	0	0	0	0	0	0	0	0.186107	0	0	0	0	0	0	0	0.230346	0	0	0	0.17363	0	0	0	0	0
XLOC_003749	0	0	0	0	0.28855	0	0	0	0	0	0	0	0.575696	1.54476	0	0	0	0	0	0	0	0	0	0	0	0	0	0	0	0	0	0	0	0	0	0	0	0	0	0	0	0	0	0	0	0	0	0	0
XLOC_003751	0.0970065	0.16559	0	0	0	0	0	0	2.42607	1.34932	0	0	0	0	0	0	0	0	0	0	0	0	0	0	0	0	0	0	0	0	0	0	0	0	0	0	0	0	0.184591	0.0572275	0	0	0	0	0	0	0	0	0
XLOC_003753	0	0.327748	0	0	0	0	0	0	4.28275	0.828831	0	0	0.120804	0	0	0	0	0	0	0	0	0	0	0	0	0	0	0	0	0	0	0	0	0	0	0	0	0	0	0	0	0	0	0	0	0	0	0	0
XLOC_003756	0.390461	1.99954	0	0.195174	0	0	0	0	6.59809	1.68553	0	0	0.0818899	0	0	0	0.467771	0	0	0.181136	0	0	0.241517	0.258828	0	0	0	0	0.774743	0.731183	0	0	0	0	1.45822	0.266752	0	0	0	0	0	0	0	0	0	0	0	0	0
XLOC_003757	0	2.24654	0	0	0	0	0	0	5.33744	1.26249	0	0.282909	0	0	0	0	0.157665	0	0	0	0	0	0	0	0	0	0	0	0	0	0	0	0	0	0	0	0	0	0	0	0	0	0	0	0	0	0	0	0
XLOC_003758	5.21253	2.66924	4.12368	2.60542	1.15068	2.01617	4.72835	6.89491	5.9894	7.50018	2.56133	2.24093	1.85839	1.44016	1.10523	1.34251	1.18643	1.7267	0.991224	0.483638	0.130916	0.534137	0	0	0	0	0.168534	0.498521	0.517137	0	2.60166	3.60236	22.1541	21.131	1.94662	1.06835	1.85989	2.717	4.4633	8.14861	1.95308	3.01111	3.4665	3.36085	0.293197	0.115595	0.279574	0.198924	0.164826
XLOC_003759	0	0	0	0	0	2.79817	0	0	0	0	0	0	0	0	0	0	0	0	0	0	0	0	0	0	0	0	0	0	0	0	0	0	0	0	0	0	0	0.845183	0	0	0	0	0	0	0	0	0	0	0
XLOC_003760	0.0957929	0.109012	0	0	0	0	0	0	1.16548	1.74595	0	0	0	0	0	0	0	0	0	0	0	0	0	0	0	0	0	0	0	0	0	0	0	0	0	0	0	0	0	0	0	0	0	0	0	0	0	0	0
XLOC_003762	0	0	0	0	0	0	3.15312	2.65333	0	0	0	0	0	0	0	0.0636943	0	0	0	0	0	0	0	0	0	0	0	0	0	0	0	0	0	0	0	0	0	0	0	0	0	0	0	0	0	0	0	0	0
XLOC_003763	0.0869703	0	0	0	0.219413	0	0.981799	0.976136	0	0	0.063314	0	0.03648	0.106786	0	0.040728	0	0	0	0	0	0	0	0.115302	0.09856	0	0	0	0	0	0	0.082906	0	0	0	0	0	0	0	0	0	0.0913484	0.121768	0	0	0	0	0	0
XLOC_003764	1.14438	3.9069	1.16821	0	4.33064	0.681005	5.30592	7.64538	3.86759	1.64667	0.41655	0	0.960025	0.351278	0.303317	0.267954	0	0	0	0.530879	1.14971	0	0	0	0	0	1.47995	0	0	0	0	0	0	0	1.42461	0.781807	0	1.64557	0	0	3.67543	3.00496	1.20169	1.01776	0	0.507579	0.613808	0	0
XLOC_003774	0	0	0	0	0	0	0	1.49644	0	0.223823	0	0	0	0	0	0	0	0	0	0	0	0	0	0	0	0	0	0	0	0	0	0	0	0	0	0	0	0	0	0	0	0	0	0	0	0	0	0	0
XLOC_003775	0.103681	0.471956	0.42336	0.518256	2.48494	1.60418	0.0418016	0	0.140162	0	0	0	0	0	0	0	0	0	0	0.0961958	0	0.07083	0.128262	0	0.352493	0.231206	0.268168	0.528869	0	0	0	0	0	0	0.12907	0.283328	1.15098	0.596359	0	0.24466	0	0	0	0	0	0	0.111223	0.0791375	0.131145
XLOC_003777	0.238072	0	0.243029	0	0.90093	0	0.191969	0.254482	0.643678	0.228378	0.34663	0.204707	0.09986	0.146157	0.252404	0	0.456335	0.121333	0.226369	0.220884	0	0	0	0	0	0	0	0	0	0	0	0.226946	0	0	0.296369	0.325288	0	0.171169	0	0.842681	0.509748	0	0.166664	0.423463	0.535664	0.633569	0	0	0
XLOC_003779	0	0	0	0	0.683939	0.303674	0	0	0	0	0	0.027424	0.013378	0	0	0	0	0	0	0	0	0	0	0	0	0	0	0	0	0	0	0	0	0	0	0	0	0.0687932	0.0606899	0.0376305	0	0	0	0	0	0	0	0	0
XLOC_003781	0.544181	0.619276	0.694389	0.68003	1.71611	1.45726	0.05485	0.0727115	0	0.783033	0.29712	0.935833	0.285323	0.250562	0.0721175	0.0637096	0.130385	0	0.258715	0.504893	0	0	0	0	0	0	0	0	0	0	1.35807	0.129687	1.15647	0.513052	0.169359	0	0.431504	0.097814	0	0.321031	0.582587	0.428681	0.0952394	0.241986	0.765257	0.120683	0	0	0
XLOC_003782	0.515218	0.977195	0.35063	0.515069	0.433273	1.2264	0.138482	0.0917887	0.232167	0.164746	0.125025	0.443013	0	0	0.182078	0	0.329189	0.175053	0	1.43406	0	0	0	0.227685	0	0	0	0	0	0	0	0	0	0	0	0.234655	0	0	0	0	2.02246	0.721538	0.120227	0.610952	0.77283	0.152347	0	0	0
XLOC_003784	0.336664	0.766246	0.206204	0.134627	1.01922	1.12193	0.0814406	0.107961	0.455121	0.581319	0.196072	0	0.0282429	0.0826738	0.107079	0.126127	0.0967973	0.0686319	0.320114	0.187415	0.0676466	0.0919971	0	0	0	0	0	0	0.2672	0	1.00822	0.128372	0.38158	0.253924	0.167642	0	0.106782	0.048411	0.128126	0	1.29753	1.20228	0.0942736	0.119766	0.227249	0.179189	0.216691	0	0
XLOC_003811	1.22045	1.64182	1.087	1.08227	6.01059	0	0.0831105	0.496762	1.11818	0.577173	0	0.630847	0.534603	0.304529	0.10871	0	0.239087	0.362009	0.357048	0.918057	0	0	0	0.090517	0	0.0752742	0.208735	0.00297857	0	1.40248	26.4926	0.343455	7.17806	6.53862	1.30715	0	0	0.52754	0	0	1.42585	0.633522	1.09742	0.565797	1.39499	0	0	0	0.179885
XLOC_003818	1.20854	1.03589	0.141165	2.56944	105.142	557.381	0	0	0.43692	0	0.0335843	0	0	0.0328726	0	0.100301	0.0444033	0	0.130947	0	0.186059	0.219479	0.115434	0	0	0	0	0	1.38591	3.00811	0.111106	0.0510432	0	0	0	0	0	0.115495	0.0856505	0	0	0.232303	0	0.0476212	0.0523133	0.0949987	0.201137	0.613051	0.868815
XLOC_003821	0.892298	0.685498	1.06422	0.650374	1.76298	1.17576	0.825224	0.598091	0.936923	0.808981	0.87139	0.984965	0.360808	0.650861	0.92049	0.891401	0.657077	0.847312	0.744851	0.916569	0.216284	0.296289	0.204285	0.351384	0.40398	0.429847	0.533294	0.307265	0.417027	0.360964	1.0959	0.390471	0.975158	0.72693	0.636286	0.460907	0.676511	0.831541	0.0506321	0.568576	0.969824	1.10152	0.767188	0.600012	0.566655	0.683973	0.363253	0.202302	0.567094
XLOC_003838	0	0	0.0312928	0	3.99801	6.69741	0.0125543	0	0.0676579	0.0885102	0	0	0.0127282	0	0	0	0	0	0	0	0	0	0	0	0	0	0	0	0	0	0	0	0	0	0.0385136	0	0	0.0210909	0	0	0	0	0	0	0	0	0	0	0
XLOC_003839	1.79714	2.64323	2.9444	2.18195	4.45906	4.76425	1.92239	1.17115	3.37505	2.7555	1.02246	0.708274	0.842902	1.16148	1.95698	2.40263	2.77261	1.74326	0.587629	0.895192	0.185027	0	0.0767486	0	0.0633474	0	0	0.319385	1.5749	1.31513	8.12388	3.07519	5.952	2.56664	1.94219	2.03379	2.81621	3.1274	0.714683	1.44406	0.197891	0.0553689	2.21179	2.55209	0.912312	0.98169	0.189449	0.290489	0.0735133
XLOC_003872	2.6435	14.3682	6.33732	4.02686	3.95841	7.4612	5.88387	11.8488	4.84301	9.48427	5.91022	11.5788	6.16771	7.53387	3.64599	6.53051	5.06167	11.025	10.5256	16.1286	4.49175	10.4986	4.6335	6.02447	7.1031	10.6067	5.17028	5.7844	17.8854	22.4294	22.6507	22.8797	8.43527	9.3004	8.89671	13.1224	8.43313	23.0582	4.12306	18.0647	4.45161	5.8705	13.1681	21.6692	11.548	14.2728	6.9178	18.9345	6.95538
XLOC_003919	2.01908	1.79612	1.7357	2.03374	5.33497	4.75924	0.894985	0.427701	2.00961	0.904035	1.07787	0.613317	0.588497	0.955131	0.771608	1.46374	0.606568	0.612143	0.880864	1.06387	0.404655	0.450727	0.238493	0.332963	0.121399	0.110986	0.54634	0.319605	1.23003	0.991631	6.68469	4.95777	7.84085	8.50565	1.79184	1.92602	3.17731	5.07735	3.99967	5.95143	3.23475	3.22187	0.421499	0.401632	0.91251	0.95603	0.651204	0.939051	0.927241
XLOC_003928	14.3415	14.0249	12.3175	11.5638	13.4071	24.8734	15.2424	12.6238	13.2958	14.9658	14.9258	12.0853	12.2152	17.7737	13.7719	16.3418	20.0474	14.6514	15.1774	21.0109	20.7811	15.6982	18.9458	22.1775	19.6502	20.4504	24.0983	25.0971	2.43769	2.61673	6.9057	12.4403	10.268	15.8593	11.2985	12.0525	12.5446	13.2635	11.8079	10.221	16.6549	20.3321	10.6761	13.0694	13.7438	16.3084	22.8839	22.2019	18.7882
XLOC_003931	6.99923	5.525	4.32561	5.1006	8.06992	7.07309	6.02138	4.03023	7.06809	5.37396	4.26568	4.23496	3.75779	4.26094	5.01394	7.71461	5.39381	4.13171	5.68727	7.75478	3.18208	3.0554	3.43472	2.23357	2.27534	3.13814	3.2851	4.55158	1.67233	2.09084	2.94215	4.65038	5.86488	4.46923	7.02997	7.14914	8.34214	11.1575	7.05232	8.64161	9.85079	13.6793	5.84347	7.2249	4.80278	4.62154	3.70772	3.31935	6.71095
XLOC_003950	0.214918	0.326297	0	0	1.64972	0	0	0	0.622816	0	0	0	0.859539	0	0	0	0.176729	0	0	0.987601	0	0	0	0	0.727389	0	0	0	1.67523	0.408866	0	0	0	0	0	0	0.00542524	0	0	1.12853	0	0	1.2954	3.49458	0	0	3.48982	0.441449	3.30115
XLOC_003975	29.9401	47.0791	35.946	36.3993	22.918	21.7706	33.3334	48.7316	25.9434	30.9112	37.9658	74.2018	53.2107	52.7803	62.3926	75.9292	53.1808	68.9237	68.0326	94.682	63.2103	67.3159	36.7898	54.8252	44.5896	55.9991	30.6681	36.3212	305.774	292.88	136.57	162.129	65.5225	72.8005	33.4334	51.8343	57.3501	69.4844	22.0452	36.8191	41.4949	59.3753	51.1862	77.2192	62.7463	93.2808	87.7112	94.5367	54.2409
XLOC_003996	0.400768	0.158577	0.327563	0.405876	0	0	0.486915	0.570345	0.512956	0.363704	0.130851	0.450152	0.903631	0.243497	0.710389	0.197649	0.28905	0.384242	1.16742	0.116414	1.04187	0.725569	2.03391	0	1.08472	0.697452	1.53444	0.959729	1.96734	0.706669	1.33368	0.376608	0	0	0.616112	1.07365	0.535391	0.427434	0	0.140798	0.43241	0.433118	0	1.09704	1.04186	1.25811	0.458332	0.273432	1.13246
XLOC_004018	81.2925	143.702	100.501	89.4762	67.4992	77.2817	90.8763	153.051	89.1804	96.4323	82.4144	135.42	84.6498	91.3686	97.6357	95.4158	79.811	113.489	122.592	149.34	116.068	141.305	98.4267	126.204	84.246	87.6606	67.3199	82.069	500.948	719.82	168.227	167.453	77.4015	96.2004	78.8223	97.3894	107.778	133.325	81.3428	113.942	53.0053	99.3115	92.4037	177.551	121.015	136.367	124.791	186.938	88.133
XLOC_004044	160.296	199.264	190.945	177.224	203.37	203.079	234.062	256.525	118.751	137.203	191.647	212.762	204.76	179.534	272.725	201.422	270.754	227.571	245.008	198.44	259.228	223.922	251.912	224.574	256.998	228.452	222.205	202.742	806.157	916.999	313.032	211.034	101.684	113.548	241.445	233.003	218.226	199.111	203.622	175.576	139.451	144.369	233.643	298.12	228.671	205.523	215.431	213.595	229.697
XLOC_004066	10.6191	12.3905	9.92913	11.5541	6.5934	7.41845	10.5379	6.32206	23.2043	17.7669	7.63505	7.39581	6.63004	14.339	8.01972	10.0542	10.0373	7.18152	13.1959	11.4514	22.5788	19.6723	28.3546	31.3045	29.8831	36.6448	19.7439	16.5933	4.12249	3.5996	5.20758	7.45677	6.48262	10.9953	8.8203	12.3065	12.5663	11.6812	13.044	10.1717	10.9722	13.3085	6.0615	7.96071	10.6514	15.3121	24.5272	25.6921	20.8085
XLOC_004082	30.8294	42.9745	12.8176	0	0	0	0.0209907	0	16.6361	0	8.33723	1.74695	6.98345	0.0184747	0.47484	0	2.46736	0	15.5096	11.0746	21.2433	16.1052	32.169	16.1118	21.8905	0.149423	3.23809	5.44184	0	1.21468	0	0	0.0002573	1.70289	20.3894	16.6166	11.7089	0.110443	6.26654	16.6316	5.36253	4.14534	5.74771	10.8235	17.4445	13.3696	18.266	14.4179	14.8408
XLOC_004102	28.3526	49.009	38.1183	31.7067	15.1667	13.4985	19.9783	36.7618	16.8067	31.4705	23.4596	31.3477	28.8729	29.4091	26.7006	31.3177	22.7468	29.1111	39.4817	55.6811	17.3575	27.8522	27.5352	24.2986	26.8473	24.0139	19.9361	22.2093	50.6324	89.1293	26.8705	27.593	25.2144	28.0607	32.5264	38.9664	30.4467	36.1464	12.1359	10.8658	22.4219	34.8374	30.166	68.0879	63.2039	53.025	29.9819	34.4951	26.0205
XLOC_004109	0	0	0	0	0	0	0.834073	6.12958	0	0.0121924	0	0	0	0	0	0.00814605	0	0	0	0	0	0	0	0	0	0	0	0	0	0	0	0	0	0	0	0	0.386457	0.553065	0.204519	0	0	0	0	0	0	0	0	0	0
XLOC_004111	0	0	0	0.0809402	2.95144	1.92721	0	0	0	0	0	0	0	0	0	0	0	0	0	0	0	0	0	0	0	0.0902732	0	0	0	0	0	0	0	0	0	0.110624	0	0	0	0	0	0	0	0	0	0	0	0	0
XLOC_004143	19.3224	15.4834	16.7207	21.1206	27.463	34.2232	21.0671	20.6808	17.2127	15.8959	19.6963	23.9201	22.0065	22.8897	24.938	20.453	22.8484	21.503	22.3677	19.334	25.8809	23.8284	26.7486	20.4167	27.9191	25.3205	27.0385	18.5564	34.0901	23.9025	16.8823	21.055	19.2437	18.6961	19.3129	20.0167	21.1825	20.2846	25.1065	26.7686	20.9021	21.7227	18.0857	14.9071	25.499	22.8825	22.1188	24.8885	27.9431
XLOC_004146	0	2.6755	0	0	0	1.39908	0	0.628279	0	0	0	0	0	0	0	0	0	0	0	0	0	0	0	0	0	0	0	0	6.18316	30.8184	0	1.12059	0	0	8.81172	30.5173	11.7074	13.5229	0	1.38697	0	0	0	0	0	0	0	0	0
XLOC_004147	0	0	0	0	0.453712	0.523957	0.0510989	0.235291	0	0	0	0	0	0	0	0	0	0	0	0	0	0	0	0	0	0	0	0	3.39353	5.77075	0	0	0	0	4.09571	5.11286	4.79085	2.69043	0.456357	0.389565	0	0	0	0	0	0	0	0	0
XLOC_004156	2.29212	2.18205	3.36604	2.87533	8.89923	10.954	0.908244	0.990647	2.11628	1.77805	0.875994	0.879318	1.89078	1.41259	0.516909	0.778208	1.15957	0.781775	1.96795	0.830205	1.21438	0.785943	0.94562	0.508414	1.04109	0.926432	1.10025	0.733554	0	0	0.17352	0	0	0	3.23239	2.53256	4.40168	3.81414	3.74209	4.67548	3.38295	3.15521	0.772024	1.08002	2.2078	1.24735	0.635826	0.682986	1.77116
XLOC_004168	13.0428	18.3552	12.5023	10.3998	10.6398	27.1129	3.32403	7.10669	17.5862	13.2973	6.78618	2.99744	6.32761	9.99326	6.99132	5.20958	3.78054	6.67908	12.0982	8.86662	4.78078	8.24149	9.43374	5.22532	4.76862	8.93959	8.24915	3.33287	16.4671	28.1631	12.806	11.7496	6.53299	10.0142	9.56652	9.03222	2.39727	7.60025	12.7345	5.74026	3.22585	6.29586	7.72753	12.1553	9.28667	8.42927	5.89765	8.6186	8.14618
XLOC_004183	5.93992	6.20971	4.42322	4.90539	7.32105	7.49228	5.71681	3.72332	7.98261	4.92168	6.26963	5.20451	7.85527	4.74874	6.04963	3.91756	5.43001	4.63683	10.0419	8.99203	6.23959	5.38219	7.64175	8.12969	8.28231	6.56515	8.75399	4.73297	1.07758	2.23164	3.37623	3.10329	6.87453	5.01658	6.28397	5.35767	6.88109	6.49032	9.09992	9.12808	10.1488	10.4683	5.49644	5.01053	10.3238	9.52919	7.08046	7.80384	6.4415
XLOC_004184	3.87329	4.23871	2.55449	2.84494	3.94468	2.81742	4.84468	3.10103	3.08351	3.34661	4.58494	5.92944	4.03129	2.53188	4.80337	4.64661	2.9385	4.1726	7.61417	7.37636	2.70884	2.18969	0.969655	0.859944	0.595723	0.987713	1.67217	1.40517	0.897841	0.760189	3.70209	4.42231	3.41619	4.55703	3.42578	2.48694	4.21576	5.24444	5.05742	6.12885	7.58816	5.21214	3.3862	3.21797	9.27	8.93991	4.53182	5.14206	3.0307
XLOC_004221	0.27095	0.16901	0.172141	0.258695	5.74771	5.09178	0	0	0.0673381	0.0524865	0.0170137	0.0200364	0.0633638	0.0435974	0	0	0	0	0.0220817	0.0446428	0	0	0.147289	0	0.293323	0.224626	0.0703825	0.0615844	0.523706	0.933286	0.173296	0.162985	1.86629	0.731975	0.548811	0.869483	3.60166	3.12543	3.40196	2.48011	0	0.0244751	0	0.0417115	0	0.0206709	0.0250764	0.0178945	0.178143
XLOC_004241	0	0.716836	0.116594	0	0.262177	0	0.222678	0.511766	0.498594	0	0.63052	0.441423	0.101624	0.577654	0.220737	0.745037	0.275289	0.394536	0.728963	0.499325	0	0.850169	0	0.365389	0.495184	0.176534	0.543871	0.361116	0	0	0.192473	0.0675559	0	1.13031	0.708382	0.497493	0	0	0.148881	0.302828	0.775082	2.88394	0.205402	1.37457	0	0.527521	0.360059	0.207994	0.0295349
XLOC_004242	4.06525	4.55251	3.39824	3.9993	3.16516	13.4902	4.11265	2.65283	5.48083	4.76141	6.73294	5.73302	2.87627	3.72941	4.49169	5.6549	3.32246	4.4552	5.08351	7.49201	4.4262	2.12561	1.56462	1.57145	1.44089	2.56063	1.85612	2.45628	1.2895	4.4393	7.24293	3.67226	4.4322	6.70509	2.71413	2.83422	3.00894	3.2491	2.00245	2.79704	6.96001	5.68026	4.18258	5.20499	6.15478	4.60021	4.21733	4.29746	3.22232
XLOC_004258	1.02966	0	0	0.580336	4.07696	8.99965	0	0	0.693396	0	0	0	0	0	0	0	0	0.0240328	0	0	0	0	0	0	0	0	0	0	0	0	0	0	0	0	0	0	0.0391532	0	0	0	0	0	0	0	0	0	0	0	0
XLOC_004285	30.9825	96.1024	42.6917	58.7445	30.8759	54.5429	16.9055	40.3263	29.5463	43.3958	16.7248	28.6275	20.8937	31.3158	20.8125	26.7783	16.0619	29.4313	19.0063	39.9771	33.0457	56.6156	23.1107	63.0479	34.4788	41.7097	29.9673	62.0523	48.6129	64.0296	22.4285	33.7124	4.91036	34.266	38.9961	59.7192	34.322	55.9555	47.9757	85.7296	17.2398	36.3256	16.3025	49.5233	18.1661	44.9124	46.2999	67.9521	36.0899
XLOC_004315	0	0	0	0	16.2162	42.318	0	0.157267	0	0.14155	0	0.126909	0	0	0	0	0	0	0	0	0	0	0	0.195641	0	0	0	0	0	0	0	0.140131	0	0	0.0146082	0.946662	0	0.354696	0.855942	0	0	0	0	0	0	0	0	0	0
XLOC_004329	0.0245925	0	0	0	0	0.148544	0.183722	1.82775	0.271845	0.478907	0	0.0214635	0	0	0	0.0116895	0	0	0	0	0	0	0	0	0	0	0	0	0	0	0	0	0	0	0	0	0	0	0	0	0	0	0	0	0	0	0	0	0
XLOC_004333	0.416414	0.299198	0.563853	0.600164	0.161955	0.135154	0.758184	0.710128	0.19593	0.264134	0.416715	0.371511	0.54852	0.265409	0.313481	0.253526	0.593777	0.4989	1.08412	1.06043	0.395046	0.605135	1.34646	0.791566	0.680065	1.30855	0.0602572	0.143059	0	0.307363	0.205959	0.257635	0.650076	1.1779	0.249561	0.41155	0.601464	0.245215	0.879518	0.7632	0.578329	0.0815814	0.558373	0.892552	0.655104	0.64753	0.146363	0.144212	0.421854
XLOC_004384	0.585069	1.41866	1.13277	0.973652	3.29845	6.42742	0.355496	0.48381	1.14443	1.36457	1.33807	1.11194	1.25714	1.10229	0.823328	0.207011	0.352754	0.568877	0.578784	1.76282	1.34341	0.724273	0.154128	0.171444	0.710988	0.432561	0.319063	0	0	0.484324	0.635894	0	0.69023	0.48768	2.29681	0.883461	0.392409	2.23145	1.41062	1.98351	1.84454	1.08662	2.97244	1.49513	0.767326	0.77983	1.39992	0.649677	0.773889
XLOC_004392	5.5029	4.84383	4.7288	2.71195	4.74924	2.93391	9.07034	7.38833	9.4004	8.64689	7.14063	7.56921	12.2314	12.8956	7.51148	10.8434	9.02984	8.96366	19.1931	10.4275	14.8099	22.8304	23.1134	23.9974	22.3824	30.0851	40.3958	39.9442	12.6806	20.4557	7.29535	6.56639	8.44279	15.3782	16.2662	18.8829	16.7332	13.9337	13.3872	9.88653	17.3602	19.1924	17.0848	19.7205	21.6757	24.2218	11.4038	14.1202	12.0032
XLOC_004395	3.90947	3.49945	4.40701	2.01867	2.04895	3.03116	8.57658	6.96199	6.85257	5.46065	6.75128	6.19074	5.02109	4.69637	6.33263	5.94886	6.39936	6.83497	4.68605	3.89033	2.41672	2.4538	2.46222	1.97898	1.51555	2.51074	3.16094	1.13906	5.35124	4.54754	3.94547	3.93169	3.26546	4.23251	4.28337	3.16041	3.72541	4.74582	3.09291	3.98477	7.96726	6.57805	4.78803	4.038	5.08263	2.5173	1.81353	1.81748	3.27235
XLOC_004400	121.749	108.199	143.234	121.144	142.95	111.623	65.2622	66.5009	125.794	92.7543	80.1974	80.6755	186.787	124.014	64.8544	45.2144	86.3374	63.3451	151.504	126.081	202.574	177.251	353.637	225.777	404.886	341.953	359.079	274.914	862.434	925.458	362.13	206.213	667.58	883.231	319.052	271.51	302.932	216.483	371.418	289.643	123.317	125.84	119.503	145.856	154.219	136.227	221.36	177.37	308.809
XLOC_004414	4.85279	5.24885	5.16555	4.156	8.76027	9.55618	2.90133	2.74778	5.44207	4.31977	2.7498	2.68705	3.1344	3.61451	3.41807	3.10649	1.87104	1.52088	4.37265	4.62566	4.8216	4.07581	5.22783	5.7367	4.59297	6.9662	7.53247	7.65947	1.54479	1.33711	1.78924	1.93685	3.06499	2.28311	6.76918	5.95285	12.1291	9.84275	11.0438	9.10222	3.5545	9.39337	3.55136	4.6856	5.02691	4.63953	8.54975	4.6388	6.59969
XLOC_004427	1.12088	1.02006	1.03622	0.955848	1.40342	0.568977	0.767799	0.926215	0.839355	1.03184	1.12687	1.59287	0.580489	0.586983	0.883044	1.00744	0.669924	0.548196	1.16594	1.49697	0.810659	0.734826	0.371351	0.396122	0.202825	0.199887	0.31416	0.381024	0	0.223807	0.667539	0.398756	0.782668	1.12679	0.929294	1.14309	1.22134	1.33191	0.935956	0.987088	0.371104	0.627659	1.10599	1.22236	1.74021	1.90836	0.731689	0.456117	0.779359
XLOC_004436	5.92349	4.65725	3.94087	4.48096	2.81143	8.58185	7.21892	4.8433	2.35991	5.32794	8.36566	7.5406	4.18715	5.14456	5.60153	9.30873	4.70666	4.96602	8.19354	10.2158	2.81777	0.865366	0.215091	0.645912	0.400153	0.651867	0	1.61536	1.08266	2.55456	2.27939	4.73722	2.05552	2.20479	2.95164	3.46156	2.08799	4.62381	3.0822	4.36874	10.6774	8.90405	6.2048	5.63287	5.74272	6.82858	3.64186	4.0162	0.82529
XLOC_004441	1.3273	0.186431	0	0	0.379054	1.30367	0.104339	0.00146579	0	0.290029	0.000797606	0.403964	0.557213	0.000197004	0	0.422551	0.128704	0.630733	0	0.743156	0	4.93e-05	0.657645	0.435671	1.12196	0.246787	0	0.00212207	0	0	0	0.000492233	0.501174	1.5657	0.420444	1.33489	0.535872	0.8484	0.529138	1.24473	0.431829	1.4431	0.522157	0.417585	0	0.0473063	0.32824	0.341002	0.148234
XLOC_004461	1.27397	1.89014	0.814812	0.611747	0.101475	0.416169	0.607354	0.981156	1.50115	0.83858	1.10076	1.20266	0.327019	1.12701	1.28173	2.2925	1.59487	1.69298	1.35507	2.10877	0.0807899	0.298598	0.103293	0.695369	0.280867	0.389878	0	0	2.39222	1.3096	3.11949	3.41663	3.30673	2.30768	0.998889	0.716656	1.99407	1.697	0.300594	1.54712	0.344058	0.367273	0.275678	0.466474	0.340885	0.697921	0.597097	0.266896	0.403486
XLOC_004465	0	0.295534	0.0863686	0.113438	0	0	0	0.064379	0	0.109698	0.0633556	0.10187	0.0397972	0	0	0	0	0	0	0	0	0	0	0.168671	0	0	0	0	0	0	0	0	0	0.540639	0	0.331731	0	0.30663	0.441563	0	0	0.138783	0.0600064	0.123111	0.215799	0	0	0.322518	0
XLOC_004508	0.427971	0.297797	0.771527	0.78262	4.12345	1.77679	0.0118252	0	0.399907	0.0654451	0.0228213	0	0.0662125	0.0311057	0.0176494	0.0451524	0	0	0	0	0.0301499	0.0346114	0	0	0	0	0.0414536	0	0.61426	0.379525	3.90901	1.80304	4.77861	2.40128	0.232386	0.207687	0.714634	0.986468	1.02007	1.85311	0.390743	0.133043	0	0.0606745	0	0	0	0	0.0323376
XLOC_004509	1.04155	2.0026	2.67055	2.05468	17.0027	7.61933	0	0	0.705526	0	0	0	0	0	0.262717	0.273023	0	0.208307	0	0	0	0	0	0.777721	0	0	0	0	0	0	13.7211	11.7078	11.3615	15.4827	0	0	1.56774	10.9661	10.0975	15.1975	0.711498	1.2323	0	0.521665	0	0	0	0	0
XLOC_004510	0.563288	0.850853	0.636428	0.688861	3.11419	2.16103	0	0	0.382197	0	0.0410759	0.132002	0.0329641	0.0471216	0.0309933	0	0	0	0.0684252	0	0	0	0.0924758	0.101763	0	0	0	0	0.793987	1.4374	2.34869	2.65114	4.96924	4.71258	0	0.733324	1.97366	3.65965	1.77212	3.46707	0.30371	0.161245	0.0491645	0	0	0	0.0752098	0.0585871	0.08887
XLOC_004616	1.90813	1.62785	1.39328	1.56837	1.93555	1.56341	2.05987	1.53852	1.51319	1.94158	1.58801	2.08478	1.34704	1.48882	2.23016	1.9073	2.57287	1.55923	1.9818	2.08387	1.14151	0.923092	1.26951	0.922287	1.11074	0.908985	1.8219	1.54598	2.54438	2.08904	3.43997	1.8947	1.80453	1.7233	1.21201	1.05929	0.971587	0.929117	0.585547	0.961943	2.68932	1.83533	1.61984	1.29141	2.39235	1.5877	0.692808	0.78999	0.641028
XLOC_004630	0	0	0	0	0.735973	1.77057	0	0	0	0	0	0	0	0	0	0	0	0	0	0	0	0	0	0	0	0	0	0	0	0	0	0	0	0	0.165995	0	0	0	0	0	0	0	0	0	0	0	0	0	0
XLOC_004678	22.0142	23.8006	19.0663	12.6491	28.2186	7.22634	15.1415	21.3675	19.743	13.4343	19.1868	19.9449	23.959	24.883	25.3212	26.7514	29.9431	23.158	37.1153	39.9587	28.4556	39.644	47.5789	26.2975	57.3112	49.7617	36.1327	49.043	127.206	97.8542	16.9612	44.9796	36.3427	32.6699	22.6953	31.8059	28.1978	30.0291	37.0169	33.7531	30.2962	24.0709	24.4485	40.7665	52.3665	40.6852	39.8909	40.7697	69.3655
XLOC_004680	0	0	0	0	1.33493	4.93082	0	0	0	0	0	0	0	0	0	0	0	0	0	0	0	0	0	0	0	0	0	0	0	0	0	0	0	0	0	0	0	0	0	0	0	0	0	0	0	0	0	0	0
XLOC_004712	0.907203	0.583336	2.32676	1.91511	1.60711	3.00553	0	0	0.896928	0.341054	0	0	0	0	0	0	0	0	0	0	0	0	0	0	0	0	0.00360152	0	33.6639	65.7858	43.525	96.9164	41.4944	113.554	5.0043	8.13797	14.2031	23.6176	9.69785	16.0178	0	0	0.432665	0	0	0	0	0	0
XLOC_004722	13.5231	11.7971	14.2249	13.0908	16.8825	12.6627	11.2269	9.33145	12.6181	12.038	13.0523	15.0126	12.3118	9.88127	7.12416	14.0528	10.3403	9.17621	22.0771	25.5639	4.82279	6.52282	0.702572	4.34006	1.60754	1.82503	4.39236	3.13098	2.25811	3.06514	12.7608	16.1234	19.4701	10.2879	7.98339	7.08212	7.06235	15.299	9.96536	8.0468	22.8018	25.7882	14.1247	8.73433	21.9439	23.4739	9.05303	10.8277	4.22647
XLOC_004777	0.233711	0.285339	0.246394	0.156651	0.22418	0.226855	0.254572	1.03446	0.211154	0.53347	0.343812	0.192122	0.171146	0.140889	0.263798	0.260685	0.299983	0.178278	0.319152	0.271991	0.0412223	0.0473501	0	0	0	0	0.0604141	0	0	0	0.182205	0.24777	0.173757	0.0653464	0.099134	0.385014	0.0303446	0.186875	0.236819	0.163556	0.337618	0.352306	0.236993	0.171669	0.245973	0.200948	0.167785	0.171937	0
XLOC_004799	0	0	0	0	0	0	0	0	0	0	0	0.471769	0	0	0	0.0855833	0.185338	0	0	0	0	0.449535	0	0.242288	2.18294	0	6.75512	5.90947	272.743	305.307	11875.1	8215.02	0	0	24.2562	13.7337	1561.16	1792.62	0	0	0	0	53.998	16.2534	0	0	0	0	0
XLOC_004827	2.68811	2.44389	1.9989	0.97587	3.59455	2.32358	1.32168	1.87819	3.02765	1.68553	2.91314	2.18231	2.51767	0.958845	1.03237	1.55424	1.21782	2.58696	3.33279	3.0793	2.37676	2.00058	4.16854	0.517657	0	1.95911	2.02259	0.497927	1.05014	0	4.32504	1.48885	2.84081	2.20875	3.4558	2.66752	6.85606	1.96514	4.75868	1.84277	4.15673	2.05058	2.28381	3.64623	2.7527	2.59778	2.20946	2.23522	1.58174
XLOC_004856	18.4421	26.1549	18.9463	23.3057	27.7264	27.4882	14.6954	21.8151	16.5106	19.5673	17.3768	24.2127	22.9298	24.9106	17.2304	18.3683	16.17	21.7003	20.7126	27.6144	22.1034	37.1975	27.5548	32.6099	25.7963	32.4138	26.2458	30.8289	66.5655	98.5095	52.3456	38.5275	26.4585	28.6128	41.1583	44.7145	29.0172	29.6575	29.3152	37.2458	14.7448	22.5471	19.8828	27.536	25.192	30.485	27.3434	38.3801	24.2538
XLOC_004861	298.989	304.994	410.11	119.866	312.407	63.4972	243.93	42.7542	418.81	156.314	92.015	58.464	230.085	50.5909	174.825	21.9544	297.593	0	192.677	124.815	236.061	70.8974	177.235	63.3843	221.081	19.5636	160.699	7.17396	873.192	839.172	412.73	52.2462	298.222	96.1934	402.847	334.211	574.384	290.981	427.011	164.504	139.468	81.6136	342.844	319.639	200.322	106.802	305.599	181.605	331.58
XLOC_004865	0.318868	0	0.873594	0.210862	0.375065	0	0.211856	0	0.407507	0.49322	0.770561	0.412155	0.20692	0.0629714	0.160766	0.0485558	0.294483	0.0528791	1.63565	0.44095	0	0.0756482	0	0.142888	0	0	0.622502	0	0	0	0	0.10634	0	0	0	0.159655	0	0.309732	0.697946	0.130193	0	0	0.539787	0.105294	2.95845	0	0.431102	0.178498	1.41763
XLOC_004879	0	0	0.000342828	0	0	0	0.0338086	0.0243235	0.197022	0	0.108946	0.118422	0.00143491	0.104854	0	0	0	0	0.114518	0.127792	0.33419	0.0659997	0	0.243719	0.164126	0	0	0	0.200925	0	0	0	0	0	0.133011	0.439816	0	0.187588	0.037447	0.175889	0.428599	0.795928	0	0	0.218884	0.282024	0.140998	0.0907044	0.0947428
XLOC_004910	8.7079	25.5165	14.163	20.9221	9.59785	22.6435	6.64029	15.3837	8.49679	14.6016	5.63171	18.9706	6.01063	6.31115	6.17648	14.3847	6.72644	13.2204	9.38887	20.1775	9.45042	17.0034	11.3301	14.4385	7.68983	21.9061	8.44104	18.0167	27.9079	54.2386	16.2663	17.1168	21.0597	57.7572	11.4057	17.06	12.043	33.9468	23.1097	38.874	5.05476	12.1878	6.95083	21.3489	7.57022	14.8297	14.3762	24.5704	9.53421
XLOC_004922	36.5861	33.8415	29.2116	15.5144	27.52	10.6463	23.6765	19.6794	29.8365	26.3389	31.7207	20.9541	23.4779	16.1617	33.887	16.5807	30.8594	16.3315	58.0121	32.917	37.4938	31.0751	30.086	18.9769	32.408	26.9353	33.8282	21.7	152.406	92.905	27.7273	6.72272	3.82629	1.73485	27.4338	15.869	15.6099	16.1273	26.4195	10.0863	26.3675	30.1854	37.6179	22.2979	70.4015	50.2491	28.467	31.6566	24.4662
XLOC_004943	317.631	381.176	403.165	324.906	239.225	225.759	763.753	812.749	384.69	458.386	851.252	1075.59	1259.23	611.953	1137.07	939.548	1157.81	963.931	466.536	587.038	290.797	347.86	219.372	216.933	196.087	221.672	249.589	155.505	6609.12	8261.73	2767.51	1423.69	468.321	654.127	466.315	545.114	378.056	398.447	227.511	280.33	937.146	986.593	1157.96	1593.37	467.149	442.741	236.552	221.145	172.917
XLOC_004948	2.17249	2.12079	2.07713	2.29091	1.35479	0.933117	3.21346	4.24909	2.12012	1.9298	2.48455	2.37671	1.64449	1.16693	2.63272	2.21365	3.14766	3.45141	2.53104	1.8546	1.63384	2.33614	1.55049	1.10955	1.12333	0.778016	1.08913	0.721041	1.17518	0.726588	1.58003	2.14346	2.97901	3.07853	1.35105	1.41336	3.07409	2.11579	1.76328	0.853911	2.23387	1.77111	1.25026	1.39121	3.16768	2.18356	1.0072	1.44074	1.17673
XLOC_004952	0	0	0.0534329	0.515296	2.84044	3.22557	0	0	0	0	0	0	0	0	0	0	0	0	0	0	0	0	0	0	0	0	0	0	2.23209	1.69499	0	0.123264	0	0	5.15045	4.49784	4.38501	5.43837	0.313914	0.457288	0	0.135818	0	0	0	0	0	0	0
XLOC_004973	66.5537	86.3934	61.6815	41.1987	6.20969	0	188.751	206.651	63.7482	75.9522	176.136	175.763	135.254	83.3142	260.134	160.101	208.836	188.797	123.578	97.0739	119.332	105.042	127.888	101.919	120.095	110.218	131.358	59.62	1225.64	1326.17	491.16	258.519	106.683	98.3774	48.8474	41.5837	2.93092	0	0	0	94.1669	87.9989	142.089	153.314	161.225	125.414	110.659	124.761	107.404
XLOC_004975	0.468391	0	1.44935	0	0.604603	0	0	0	0.642321	0	0	0	0	0.716014	0.532682	0	0.486736	0	0	0	0	0.531174	0	1.03082	0	1.73388	1.34234	0	0	0	0	0	0	0	0	0	0	0	0	0.458694	0	1.22501	0.332946	0.345754	0	0	0	0	0
XLOC_004979	1136.2	1582.02	644.469	418.107	0	12.1205	3.31656	2.30632	2864.56	2351.55	0.29611	0.593669	0	0	4.93751	0.161663	0.101168	25.1591	0	0	0	0	0	0	0	0	0	0	0	0	0	0	0	0	0	0	0	0	0	0	0	0	0.13613	0	0	0	0	0	0
XLOC_004993	0	0.0858259	0	0.108593	0	0	0	0	2.06361	0.433978	0	0.017302	0	0	0	0	0	0	0.0649156	0	0	0	0	0	0	0	0	0	0	0	0	0	0	0	0.242709	0	0	0.173977	0	0	0	0	0	0	0	0	0	0	0
XLOC_005012	0.842245	0.739509	1.71903	0.757921	2.04862	1.67573	0	0.0578856	0.968965	0.103895	0.0974528	0	0.11414	0.0664909	0	0	0	0	0	0	0	0	0	0	0	0	0	0	0.473259	0	0	0	0	0	0.916255	0.147983	0.588131	0.233609	0.231568	0	0	0	0.170456	0	0	0	0	0	0
XLOC_005067	0	0	0	0	0	0	0	0	0.52487	0	0	0	0.407005	0	0.220036	0	0	0	0	0	0	0.287891	0	0	0	0	0	0	0	0	0	0	0	0	0.564259	0.575798	0.314961	0	0	0	0.92768	0.334632	2.16498	0	0	0.747661	0	0	0
XLOC_005106	0.615817	0	0.432944	0	0	0	0.451973	0	0.282625	0	0.0850608	0	0.00255609	0	0	0	0.620382	0	0.76149	0	1.42165	0	0.805146	0	0	0	0	0	4.55395	0	0.567113	0.104052	2.70153	1.3621	3.47382	0	1.59292	0	0	0	0.00243028	0	1.22642	0	0.383028	0	1.42541	0	1.6637
XLOC_005123	0	0	0	0	18.7349	23.0936	0	0.220649	0	0.39603	0	0	0	0	0	0	0	0	0	0	0	0	0	0	0	0	0	0	0	0	0	0	0	0	0	0	0	1.78095	2.78645	0.487098	0	0	0	0	0	0	0	0	0
XLOC_005127	15.2608	12.3773	6.20579	6.23074	0	0.0872684	0.0802491	0.104504	4.20703	1.64123	0.0200802	0.063048	0.0237174	0	0	0.0114458	0	0	0	0	0	0	0	0	0	0	0	0	0	0	0	0	0.0761567	0	0	0	0	0	0	0	0.170694	0.205374	0.0371987	0.0434743	0.0293443	0	0	0	0
XLOC_005146	31.6669	34.6551	36.6784	14.8801	12.2193	13.3368	24.6328	3.74311	90.5112	30.1601	18.4548	6.51414	40.8306	41.6971	8.28887	4.09233	13.3114	7.23685	35.3002	51.1781	65.8913	49.559	57.8449	74.5133	64.2865	60.4255	79.9382	49.8887	10.3833	10.2964	30.5071	24.1504	61.1975	218.885	36.6595	47.6631	57.1939	72.1798	82.5893	126.869	17.748	14.3869	47.7994	46.9449	39.6946	31.0819	80.5574	65.7445	68.5127
XLOC_005191	2.15626	1.56523	2.50107	3.75527	8.65101	7.13096	0.916773	1.01775	2.64874	2.89876	0.769909	0.752607	0.19589	0.790446	1.46011	1.83458	0.507683	0.955999	0.159561	0	0.135985	0	0	0	0	0	0	0	0	0	2.37654	2.58307	2.44389	0.647652	1.18496	0.405498	2.29955	1.34851	0.748632	0.590156	0	0	0.69212	1.06914	0	0.152342	0	0	0
XLOC_005205	6.85734	6.43298	6.36546	7.30122	4.7936	4.02698	19.638	18.1166	4.85591	7.16424	12.3148	18.5556	15.2568	13.8563	19.606	15.8328	24.3916	18.4024	14.5138	10.6427	11.7915	16.7438	18.4388	15.6999	13.1479	15.9187	14.5607	12.918	60.1	68.1504	26.0307	25.3702	20.7492	16.8055	11.9552	10.3171	12.5129	12.7565	14.0148	19.0889	12.6329	10.8348	19.9526	18.5319	13.517	12.5548	10.0664	9.16486	7.5249
XLOC_005211	0.0568883	0.574991	0.0044902	0.0131275	0.0126586	0.0345438	0.663442	0.875644	0.856228	0.957205	0.170569	0.124044	0.304215	1.82457	0.623989	0.436201	0.547255	0	0	0.000693016	1.2276	0.267967	0.632788	0.307864	1.23493	1.96679	0.447123	0.378601	0	0.574969	0	1.98219	1.71116	1.01053	0	0.602053	0	0.569107	0.42097	1.44017	0.202665	7.56e-05	0.280519	0.890817	0.310779	0.576863	0.475533	0.607556	1.80301
XLOC_005262	0.252268	0.882978	1.17668	0.646401	0	0	0.0533283	0.138231	0.170762	0.124052	0	0	0.112634	0	0	0	0	0	0.250159	0	0.265036	0.265031	0.492323	0.857219	0.152118	0.865123	2.89927	0	0	0	0	0	0	0	0	0	0	0	0	0	0	0.135827	0	0	0.148426	0.688292	0.566413	0.19741	0.992353
XLOC_005282	20.2628	18.3157	26.5823	24.3168	44.2128	43.6452	17.1216	9.79716	34.2647	19.0592	16.4438	11.5002	27.8546	41.0453	12.2529	14.2075	18.3902	13.6912	30.525	26.5868	58.3628	34.2064	27.1895	28.7871	48.5345	43.4361	51.5472	63.5901	21.1164	20.4874	14.0231	9.38014	16.1349	4.48318	61.2547	53.218	77.6557	69.8288	90.1538	61.6746	27.5531	32.2919	40.798	48.3617	34.8801	23.6439	88.4311	82.0379	82.1296
XLOC_005303	0	0.184303	0	0	0.227633	43.755	0	0	0	0	0	0	0	0	0	0	0	0	0.177445	0	0	0	0	0	0	0	0	0	0	0	0	0	0	0	0	0	0	0	0	0	0	0	0	0	0	0	0.39436	0.123616	0.229744
XLOC_005309	0	0	0	0	2.01977	0	0	0	0	0	0	0	0	0	0	0	0	0	0	0	0	0	0	0	0.211124	0	0.941842	0	0	0	0.818345	0	0	0	4.94712	0	0.00254067	0	0.434013	0	0	0	0	0	18.988	2.45248	0.0141715	0	0.483417
XLOC_005312	8.23285	6.5482	7.28074	7.10642	9.10001	3.92007	5.34288	5.19095	8.20078	7.89221	5.96474	4.52359	5.00611	4.55582	5.95287	3.35905	5.27944	3.77608	4.45874	3.75318	4.02462	2.97271	4.51978	2.0187	1.42216	2.55173	5.75666	3.48777	4.52864	4.80523	33.3753	4.38775	22.2857	18.3039	3.06296	5.24319	7.9779	2.84129	10.5132	6.33756	4.56541	3.49723	4.28802	4.72794	6.47132	3.49037	3.53639	1.63402	3.27628
XLOC_005316	217.606	344.733	193.592	206.584	250.136	249.816	71.5376	69.8585	279.05	257.888	100.109	91.8727	136.781	194.621	46.311	70.9943	92.2146	61.7339	147.512	81.0297	74.8493	68.0092	45.0632	26.2511	53.6653	64.4699	60.3998	70.4658	35.8141	41.0753	2.79749	4.99239	1.60787	5.96693	117.863	190.887	171.009	99.1788	169.877	109.813	313.864	423.875	160.036	280.023	173.194	178.396	75.996	84.7424	74.0903
XLOC_005347	0.214578	0.377482	1.33654	0.787576	4.66422	11.7943	1.59981	0.221607	2.07468	1.1137	0.484517	0.713049	1.66385	3.89464	1.47217	0.737852	1.79778	0.464897	2.28404	1.76961	4.1459	7.7896	1.38259	1.59414	0.842953	0.970852	1.06555	0.79313	2.43452	2.79522	0.524016	0.355731	0.49047	0.938196	7.36909	7.30827	5.74134	4.26303	1.99399	2.73959	7.54018	5.05187	3.79838	3.79821	1.7234	2.17011	4.25891	4.14589	1.27976
XLOC_005362	6.61774	25.8641	13.9671	15.991	10.7969	14.6739	5.57947	10.2748	7.54818	13.6618	3.86355	7.37646	2.52558	5.77609	7.92629	9.18879	4.49118	10.1766	14.7115	20.714	4.92306	16.3154	5.83747	9.68841	0.996162	7.94917	1.07691	5.00603	26.1815	46.8201	12.495	23.0672	2.54211	19.2563	8.14672	12.5255	13.6167	18.9128	8.45344	10.2599	1.76733	11.3855	6.44913	16.5038	14.0477	14.1568	10.9603	17.0622	6.37328
XLOC_005365	0	0	0	0	0	2.11307	0	0	0	0	0	0	0	0	0	0	0	0	0	0	0	0	0	0	0	0	0	0	0	0	0	0	0	0	0	0	0	0	0	0	0	0	0	0	0	0	0	0	0
XLOC_005381	1.37735	11.5572	1.61201	0.396872	0.392121	0.000211737	1.4665	0.952729	5.16925	1.16978	0.305049	0.621144	0.240638	0.725359	0	0.349123	0.133666	0.154261	11.2438	36.5903	0.858388	0.790542	0	0.37398	0	0	0	0	0.435912	0.000573953	2.60219	0	0	0	0	0	0	0.643565	0	0.263336	2.23127	5.34849	4.12124	6.00166	32.3719	13.772	9.54643	26.6156	0
XLOC_005427	1.0261	0	1.17255	0.428706	0.453181	0	0.0371413	0.178392	1.27424	0	1.02243	0	0.812557	0.441889	0	0.234728	0	0	0.850675	0.935555	1.30981	0	0.237515	0.215601	0.26925	0	0	0	0	0.310366	1.80006	0.28932	1.1289	1.353	1.52633	0	0.100391	0	0.196485	0	0	0.984686	0.666545	0	0.255232	0	0	0	1.92168
XLOC_005467	0	0	0	0	1.52394	3.35066	0	0	0.131203	0	0	0	0	0	0	0	0	0	0	0	0	0	0	0	0	0	0	0	0	0	0	0	0	0.424676	0	0	0	0	0	0	0	0	0	0	0	0	0	0	0
XLOC_005565	1.86405	4.46332	3.8537	1.79306	2.19612	1.16487	7.05338	1.68009	1.50995	1.11525	1.25547	1.7959	5.54809	6.68949	3.11623	2.41608	7.2113	2.05799	6.07644	5.01927	4.3852	6.16055	4.65802	4.87766	4.46277	4.39854	4.10671	3.12944	1.41787	1.64937	0.439894	0.641902	0.530437	1.54447	2.58906	2.26818	1.15393	1.47553	1.63292	1.70604	4.2901	4.37994	14.8653	20.1913	5.9061	4.53117	4.6226	5.51323	4.62811
XLOC_005616	3.64578	5.91177	4.86564	3.00068	18.9906	19.2286	23.4215	20.4198	2.70623	6.25548	5.70325	6.53202	15.7964	14.0022	9.12084	7.71944	21.4113	11.4486	5.76176	5.72256	24.2025	9.79468	5.08114	2.40416	7.50721	8.06787	49.1865	135.114	16.2554	14.4955	9.65714	7.08521	1.81793	0	58.2387	52.3965	26.3927	21.4033	26.8859	10.0864	12.0982	8.19117	32.6339	42.812	5.74161	3.8155	5.88563	8.89343	4.10432
XLOC_005662	8.02595	6.85864	14.9057	8.1077	13.4439	15.4907	3.25136	2.79712	13.5588	7.32271	2.43098	1.64587	4.28968	2.4225	1.82304	2.02282	1.58059	1.38783	5.29333	5.87375	1.94228	1.49265	1.78725	0.900073	1.21363	1.28838	3.09334	2.11631	1.08795	1.31512	3.97302	3.89966	11.2023	8.94131	10.662	6.04092	12.8946	17.6755	17.2967	17.4981	7.77471	5.9125	7.84467	5.76755	4.8841	3.99255	4.45826	3.75209	5.6876
XLOC_005780	6.47218	0	3.59698	0.334786	12.5516	0.389526	0.533313	0	7.48372	0.387318	0.049417	0	0.578545	0	0	0.123108	0.519387	0	2.83066	0	3.57558	0	2.17313	0	0	0	0	0	10.7042	7.45882	17.5543	0.339712	6.45642	0	5.79273	0	14.8994	0.756511	13.7459	0.926773	3.40087	0	1.22937	0	8.03892	0	11.1638	0	5.00097
XLOC_005796	6.87056	7.60059	4.29403	5.35023	4.85236	4.82355	9.06917	7.31156	11.316	9.05628	14.4746	10.8574	9.89836	10.8509	9.90015	13.7531	13.1079	11.7168	10.3758	12.7684	5.8604	5.42963	5.34111	9.08621	6.11717	6.32613	7.56601	7.59097	5.36012	5.9943	5.53881	5.36079	9.72619	18.4926	8.68078	10.2996	13.294	14.5508	11.6435	13.674	13.7218	12.7622	11.9151	14.5708	5.7222	5.22003	9.61286	7.83705	8.49633
XLOC_005852	12.6417	13.5484	12.0855	9.49525	6.23557	10.3052	16.6758	13.3545	5.35963	10.7756	8.37026	19.5456	18.6894	24.2565	19.5417	8.90265	11.8082	14.6278	22.1393	6.18658	21.2089	32.9457	51.2169	28.7623	51.3925	41.2679	36.7761	50.9593	19.057	9.95692	24.8517	13.608	36.6336	15.7533	20.0544	30.5542	26.9308	49.2878	35.2814	40.927	10.799	7.37688	14.0195	15.1321	21.4181	24.0438	32.9844	26.5182	56.291
XLOC_005876	6.92911	3.33873	5.77735	10.0386	10.4198	14.3499	1.34403	1.82689	4.25842	3.62865	4.03889	2.37059	0.487362	3.13708	2.05921	3.23364	2.68045	1.34938	0.344232	1.35081	0	0.232311	0	0.450831	0.484374	0	0	0	0	0.851975	8.14564	4.46354	9.85247	5.9578	5.18023	2.71355	3.20153	5.89605	5.69436	3.27208	2.88472	2.06585	3.66432	8.89161	2.29136	0.759852	0.377105	0.129779	0
XLOC_005879	1.41757	1.64618	1.10085	1.59154	0.937313	0.878315	0.962332	1.51191	0.632744	1.14692	1.95357	3.19878	1.35759	1.41751	1.52565	1.61732	2.21474	1.12243	1.53421	2.4133	0.620206	0.611752	0.0924289	0.107299	0.186318	0.360032	0.405236	0.306897	0.806849	1.17423	1.0406	1.55245	1.00003	1.49423	1.24901	0.763786	0.863077	0.461632	0.623835	0.568298	2.13432	1.96232	0.81925	0.996131	1.72752	2.04571	0.634876	1.28218	0.366133
XLOC_005921	2.62855	2.23992	1.71192	1.71893	1.11308	0.909519	2.9466	1.42952	2.00717	2.41261	2.13926	1.95996	1.30686	1.58339	3.60637	2.72908	1.98924	2.15621	3.57875	4.87791	1.27402	1.17463	0.503068	0.506567	0.678515	0.426032	0.530575	0.609079	2.67868	3.27583	1.89885	1.63908	0	0.720475	1.62827	1.56622	1.78055	1.97423	1.072	1.91601	3.1624	4.11364	3.56674	4.41768	3.29542	2.45836	1.35499	1.88	1.25426
XLOC_005925	0.686195	0.935128	1.17708	0.745335	0.154555	0	0.476635	4.53759	1.3034	3.07171	2.36981	4.37032	1.51608	0.505369	2.55046	0.502663	0.537355	5.14333	1.14431	1.76625	2.00038	1.5404	0.487304	1.46804	0.267914	0.275919	0.272936	0.0739346	0	0	0.209584	0	0.739955	1.30523	1.09593	2.14108	1.07657	0.574471	6.04844	5.40494	2.71967	2.46172	0	0	0.797017	1.20838	0.857932	0.979406	0.0174144
XLOC_005936	14.8055	26.2254	15.169	16.9565	8.49236	15.3236	16.2114	24.4419	11.3241	15.0415	12.3488	23.4888	11.437	18.3441	19.3205	21.6895	18.1024	22.7427	17.0014	19.0151	16.4438	9.67651	8.40364	14.5027	9.81783	12.3945	9.90841	11.7978	137.862	139.387	45.3871	34.0514	9.92562	34.6206	9.31582	10.2145	12.6161	13.8489	17.336	16.7498	9.87867	16.4136	9.56781	23.3525	10.2523	14.443	9.6233	15.3628	8.40668
XLOC_005954	1.22024	1.10313	1.06312	1.31534	1.0017	1.54328	1.41306	1.56549	1.205	1.45422	1.30176	0.867239	0.609193	0.49777	1.35928	1.51598	1.1075	1.15162	1.41928	1.12626	0.360777	0.0689255	0.0763153	0.0668801	0.0691571	0.0562473	0.157361	0.259993	0.649628	0.192426	2.6525	1.07137	1.12786	1.34834	0.879799	0.564919	0.405977	0.656714	0.717178	0.792962	1.70607	0.95619	1.02446	0.631892	1.19505	0.811513	0.240143	0.581155	0.0699791
XLOC_005958	13.858	17.213	13.5975	13.4664	16.6305	11.0371	6.56621	7.39904	10.8986	8.41883	9.52705	7.47225	12.7372	7.10146	4.57941	7.54283	10.9778	7.81631	7.0443	12.9701	10.4404	13.3665	9.93769	10.159	8.72554	8.51015	7.53856	6.19942	57.8493	95.6907	42.07	30.1997	51.7273	70.9009	13.8489	15.3408	27.8389	50.1424	28.1208	22.3551	5.82158	11.8154	9.85635	14.9397	10.4075	8.64793	14.3867	19.2228	9.97873
XLOC_005961	15.6256	16.1192	15.8471	15.8976	20.5052	21.3567	23.1027	26.5154	14.6622	14.9209	21.4235	24.3589	26.3801	25.647	28.9333	30.5845	33.7389	31.0182	20.0683	23.1993	20.5725	24.759	30.5915	34.3681	32.4953	34.9011	25.5048	28.6735	31.4052	44.7005	24.2152	27.1088	32.3535	53.9306	18.4146	25.3639	28.8795	32.1964	24.1142	29.6089	15.8533	19.385	22.6567	28.1096	19.7663	23.7892	19.9598	21.0913	22.8247
XLOC_005963	0	0	0	0	0.827169	2.89035	0	0	0	0	0	0	0	0	0	0	0	0	0	0	0	0	0	0	0	0	0	0	0	0	0	0	0	0	0	0	0	0	0	0	0	0	0	0	0	0	0	0	0
XLOC_005993	1.9223	1.01304	1.01528	1.15517	0.931204	1.37734	2.3971	1.5199	2.33357	1.87869	1.78025	2.29633	2.79558	2.47582	3.0387	2.17022	3.47717	2.06938	2.50041	1.81705	2.39206	1.51834	1.97247	1.25309	1.56727	1.98512	1.96759	2.49746	2.48387	0.666802	0.661415	0.850437	1.34647	1.00713	4.20483	3.0408	4.084	2.9567	3.2295	3.56822	4.95809	3.19969	2.35234	2.61264	2.11613	1.46534	2.32348	1.44932	3.76205
XLOC_006002	0	0	0	0	0	0	0.333541	1.45679	0	0.326839	0	0	0.0314467	0	0.119456	0.0319235	0	0	0	0.0632236	0	0	0	0	0	0	0	0	0	0	0	0	0.190882	0	0	0	0	0	0	0	0	0.0715742	0.289658	0.727253	0	0.0605497	0	0	0
XLOC_006020	15.8057	21.4166	10.8857	13.267	11.6618	12.7314	9.95003	12.0372	19.3381	9.32119	9.8721	11.2832	12.6226	11.5042	10.8217	9.97815	12.8465	12.2149	15.4901	24.4443	14.8376	16.6554	12.2964	8.97004	11.3821	15.283	13.834	9.23108	6.72119	15.9497	11.1721	7.35692	8.25709	18.3581	13.34	14.4148	27.6023	26.1504	22.1888	22.9063	12.9564	9.38411	11.7691	15.685	16.128	17.8632	23.0137	21.4917	16.3801
XLOC_006102	0	0	0	0	0.355367	1.83609	0	0	0	0	0	0	0	0	0	0	0	0	0	0	0	0	0	0	0	0	0	0	0	0	0	0	0	0	0	0	0	0.369714	0	0.303343	0	0	0	0	0	0	0	0	0
XLOC_006111	1.31871	1.92659	6.64066	2.73103	1.41536	3.63083	0	0.174768	1.00082	0	0	0	0	0.136442	0	0.0510419	0	0	0	0	0	0	0	0	0	0	0	0.416999	0	1.22469	0	0	0	0	2.49388	2.30432	0.353854	0.156736	0.210336	0.128604	0	0	0	0	0.0800259	0	0	0	0.144586
XLOC_006162	1.31105	1.95711	1.77466	2.29899	4.0194	4.21864	1.28465	1.54291	2.03796	1.94371	2.51807	1.94936	1.35892	1.4958	1.79107	1.21611	1.34936	1.20742	1.50971	2.09429	1.89638	1.93737	1.82873	2.50881	2.62264	2.39469	1.65793	2.51091	5.55417	10.4697	3.42367	3.80217	3.42833	3.86182	1.94925	2.30866	2.70886	3.94122	1.73787	1.75977	0.767074	0.531585	1.07042	1.56271	2.22069	0.940218	2.48902	2.4516	2.89377
XLOC_006244	27.9889	53.4677	28.9074	37.7166	15.0619	30.0805	36.6727	47.5301	35.4376	52.5462	25.628	41.3619	28.7048	36.0893	36.9034	43.2765	40.789	40.8961	24.5971	33.9682	31.5251	40.6055	27.7023	32.6631	34.847	34.9355	24.0626	23.2044	131.002	159.353	43.0246	50.5601	23.4764	25.9923	21.3333	19.8966	19.3853	27.9865	20.5616	28.2569	18.9662	29.403	20.7435	41.9241	30.9732	38.0825	42.4931	46.3599	21.3489
XLOC_006283	3.07999	2.13136	2.17284	2.00907	3.97813	1.77543	2.86939	2.12107	3.96008	3.02562	3.02527	2.03714	1.90972	2.07792	2.97785	3.09176	3.31399	2.34203	2.09863	2.07885	1.47493	1.41537	2.32048	1.28083	1.95682	1.26292	1.734	1.26676	3.15767	3.36876	2.44142	2.61256	1.9625	1.38197	2.57573	2.05217	1.62785	1.59581	1.53753	1.0767	6.18919	3.99843	2.01037	1.55414	1.73003	1.45008	1.12906	0.90803	1.68855
XLOC_006284	3.69751	3.06946	2.41398	1.692	4.44671	2.30152	4.0311	3.14418	5.36029	6.29752	4.05183	4.23942	3.13204	2.95078	3.32055	6.1625	3.76788	3.47997	2.9497	2.47736	1.26909	3.81191	6.09652	6.6326	6.1348	7.07845	8.59248	9.22845	2.25879	0.498863	0.555397	0.588718	1.60156	2.91165	2.09406	3.79243	1.97041	3.1899	4.65792	3.72822	7.00857	7.30587	0.682312	0.880396	2.62997	3.61893	3.36055	1.6746	5.95381
XLOC_006321	0.955816	1.10664	0.620714	0.706068	8.00675	6.35677	0.217931	0.619742	0.75962	1.51757	0.145149	1.17922	1.16161	0.420943	0.51604	0.762744	0.219945	0.449975	1.05055	1.09518	0.29826	0.187376	0.111483	0.126998	0.100374	0.106808	0	0	0	0	1.05604	0.522932	0	0.720278	0.622385	1.68646	1.81222	2.75473	0.682488	1.74437	0.212309	1.29642	0.354913	0.766756	1.0619	1.21291	0.473248	0.304419	0.108383
XLOC_006328	657.346	748.613	757.449	658.364	580.981	608.252	386.631	312.117	926.336	644.943	543.193	517.689	1187.49	582.872	401.404	398.593	535.881	359.628	952.095	1254.1	1515.69	1308.74	1182.99	1071.68	1516.34	1409.97	1823.98	1704.46	1102.72	1350.23	187.708	88.1495	8.52412	28.0361	1573.11	1446.06	1457.38	1493.5	1810.34	1920.58	769.699	869.365	1083.41	1668.87	1265.47	1138.34	2193.67	1837.33	2217.77
XLOC_006343	4.08241	3.18892	6.63214	3.15159	6.77132	7.08715	17.2193	4.49307	11.5981	6.72029	13.4206	13.2523	16.792	17.4184	16.8217	6.72539	20.0837	8.39034	23.4141	33.4739	10.4228	10.5289	3.63614	4.17946	3.45479	3.90555	1.62854	2.23342	7.49695	2.62374	11.9205	3.00518	0	1.32096	3.11343	1.9144	7.37975	4.28133	10.3091	11.5719	31.2696	23.5463	18.8837	15.2646	97.6873	52.8233	35.6542	38.4997	18.5177
XLOC_006356	4.61273	5.05317	0.74324	1.08613	0.774053	0.347594	2.08251	1.52865	2.59856	3.65221	3.04229	1.98206	0.807686	1.62385	3.1767	4.00166	1.27728	1.73102	1.59345	1.96409	1.56458	1.97375	0.761293	0.775854	2.48674	1.1597	1.33906	0.644355	0.000345399	1.07248	2.91825	2.83619	1.45688	2.19703	1.41368	1.30655	3.86073	3.08383	1.63767	1.08882	2.75905	2.96671	3.08008	2.98347	5.00144	1.8465	1.09808	2.79058	3.71391
XLOC_006360	17.845	19.6035	23.5331	25.3333	29.2908	23.5187	7.38944	5.08525	12.2784	4.77218	10.7375	7.95181	12.7083	14.5945	8.56682	10.2127	9.87949	6.95285	14.6311	16.9022	14.5033	16.0211	15.943	15.727	22.8085	15.8045	23.1353	18.8317	18.8373	30.9664	18.0713	8.8803	11.549	7.32637	21.4052	20.276	12.215	24.3891	31.8943	30.7972	13.3423	6.8694	13.5214	15.1579	10.6377	10.3753	24.9017	23.2891	17.389
XLOC_006365	0.0437554	0.168773	0.220775	0.0741322	0	0	0.0790983	1.18898	0.180603	0.248969	0.0343226	0	0	0.0227622	0	0	0.0235801	0	0	0	0	0	0	0	0	0	0	0	0	0	0	0	0.124879	0.139823	0.0561613	0.101319	0.0689585	0.0799726	0.246105	0.174983	0	0.0778865	0.582142	0.42867	0	0	0	0	0
XLOC_006366	0.159676	0.041919	0.121687	0.220951	0	0	0.0735736	1.22062	0.656627	0.282686	0	0	0.0389062	0	0	0	0	0.0187732	0	0	0	0	0	0	0	0	0	0	0.146661	0	0.184559	0	0.34839	0	0	0.100661	0	0.0794527	0.220437	0.130384	0	0	0.311017	0.360363	0	0	0	0	0
XLOC_006386	0	0	0	0	0.0679606	2.3941	0	0	0	0	0	0	0	0	0	0	0	0	0	0	0.027707	0	0	0	0	0	0	0	0	0	0	0	0	0	0	0	0	0	0	0	0	0	0	0	0	0	0	0.0216951	0
XLOC_006391	7.22928	2.0026	2.64931	6.05904	6.58849	11.0357	12.4032	9.05957	4.3152	6.71727	2.88583	8.34978	7.85726	3.72912	11.1954	3.50242	5.63791	9.61345	5.90182	5.27162	3.64583	4.64953	7.87266	1.31986	6.3032	3.01931	3.3525	1.95881	35.0043	12.6775	1.27648	8.21411	3.68052	2.55303	9.90066	5.18078	5.80274	3.0957	9.0964	3.45878	7.41336	9.68487	6.13449	8.97428	4.39573	2.50075	5.32085	2.15529	3.76148
XLOC_006392	0.523367	0.172753	0.305746	0.0758721	1.25877	0.605876	1.02748	0.770881	0.304624	0.291237	1.00227	0.926213	0.665665	0.29523	0.382831	0.677846	0.420196	0.665192	0.289355	0.70422	0.151045	0.103697	0.445433	0	0	0	0	0.0967849	0	0	0.174719	0.0723453	0.41418	0	0.280789	0.311116	0.340553	0.218281	0	0.179101	0.68369	0.921555	0.6231	1.19224	0.150807	0.269318	0	0.057925	0
XLOC_006448	1.12452	0.937425	2.72737	1.88231	2.58847	0.840348	1.9558	1.2579	1.16147	0.790207	0.986346	0.202373	0.720888	0.650206	2.01748	0.330651	1.65547	1.31944	0.282567	0.327548	0	0.0803924	0	0.156013	0.339063	0	0	0	0.550385	1.76293	0	1.12179	0.404125	0.887575	1.60337	1.92947	1.75864	1.35374	0.78327	0.833071	1.23989	0.618012	1.19977	1.04659	0.924236	0.417563	0.779249	0.269464	0.541356
XLOC_006449	10.1419	8.0786	9.61727	10.4842	8.96027	9.7361	8.6413	6.65207	9.93737	10.9958	5.5638	6.58572	7.75734	8.90788	6.58352	6.42289	7.46261	5.95117	11.5833	10.123	5.87116	9.81899	15.0959	12.012	20.6587	22.4737	16.771	16.7845	2.57128	5.49271	4.6162	6.77986	10.7708	6.51188	9.20992	11.6672	12.2453	11.7773	9.90987	14.3832	15.4973	14.9642	5.5404	8.19857	12.5698	11.3679	15.1466	8.46647	17.7593
XLOC_006460	4.16e-05	0	0.0828826	0.462791	0	0.0922874	0.238054	0.216312	0	0	0.434021	0.0992867	0.214137	0.000367929	0.112271	0.259129	0.0638691	0.483954	1.47016	1.46652	0.111864	0.296551	0.081018	0.0205748	0	0	0	0	0	0	0	0.0853343	0.445184	1.07735	0.155158	0	0.909663	0.676285	0.00294218	0.24645	1.0961	0.000363665	1.44678	0.823503	0.14867	0.938473	0.0474563	0.000356237	0.148411
XLOC_006465	117.819	148.378	157.436	113.924	113.404	116.122	71.2813	69.8634	110.261	95.7823	82.9995	82.5027	201.637	122.976	76.52	51.866	82.4792	67.7768	170.034	172.137	213.916	211.853	285.899	245.076	345.68	306.671	316.813	282.857	894.37	1130.44	365.464	206.274	540.725	825.008	291.319	284.488	307.984	293.17	349.093	309.17	128.198	145.038	147.855	217.541	194.783	160.437	252.466	215.378	301.841
XLOC_006473	0.75613	0.445259	0.90569	0.733373	0.73428	0.838528	0.648733	0.381775	0.63567	0	0.368677	0.162067	0.320584	0.118342	0.174137	0.326904	0.486947	0.248022	0.517006	0.516607	0	0	0	0	0.116645	0	0	0	0	0	0.223717	0.311067	0.427314	0.406847	0.749238	0.175883	0.455014	1.1476	0.601882	0.28675	1.29298	1.07028	0.150634	0.438316	0.709863	0.886143	0.403897	0.269651	0.308148
XLOC_006497	1.49329	3.60928	1.87819	1.68984	5.50209	3.22541	1.23999	1.10628	2.37058	1.31348	2.45751	1.37794	0.897722	1.88152	0.96507	1.48777	1.10492	0.787477	1.80041	3.39888	0.765494	1.40332	1.3285	1.36871	1.07058	0.564858	0.930034	1.60886	0	0.0701916	0.5654	0.326301	1.30313	0.428919	1.16094	1.80484	3.56753	2.82951	1.46023	1.53866	1.02593	1.08004	1.37083	1.52698	0.916398	1.02924	0.48601	0.749019	1.89531
XLOC_006524	11.2506	11.6257	6.61893	5.77254	10.9893	12.1587	5.88187	3.7983	16.4513	6.81734	7.27942	1.14576	8.70567	5.45369	4.45438	4.16007	9.50326	4.07466	7.3173	1.64841	9.48399	4.55154	4.95773	7.06635	11.693	5.94292	4.43078	3.96493	26.1974	14.9717	4.03328	3.81072	0	5.02514	9.38263	13.3516	12.6291	7.6644	11.8614	5.24062	7.1689	5.59835	10.5627	13.8259	1.76945	4.72819	6.48572	3.05122	2.74404
XLOC_006549	5.78175	4.80864	6.40471	6.83161	12.8346	10.0613	3.53902	2.22954	8.43388	5.08405	5.52337	3.76657	4.44966	3.57283	2.93877	3.6688	2.75063	2.40524	5.6625	6.83377	1.71232	0.944364	0.456024	0.841091	0.794464	0.394517	1.20837	0.916479	0.587624	0.771704	2.81125	3.0598	7.20675	5.50063	5.5342	3.6764	5.70375	11.0256	8.46726	9.2104	3.96602	2.98204	7.00699	5.60326	5.3302	4.99615	2.1285	2.93083	2.89396
XLOC_006564	0.573268	0.308765	1.55603	1.17539	1.83072	1.72225	0	0	0.264845	0.173517	0	0	0	0	0	0	0	0	0.0948929	0.0839116	0	0	0	0	0	0	0	0	0	0	0	0	0	0	0	0.247147	0	0	0	0	0	0	0	0	0.10485	0.0802287	0	0	0
XLOC_006566	1.63154	1.10377	5.50548	0.969633	4.12215	4.04022	0	0	0	1.39561	0	0	0	0	0	0	0	0	0	0	0	0	0	0	0	0	0	0	0	0	0	0	0	0	0	3.31305	0	0	0	1.14435	0	0	0	0	0	0	0	0	0
XLOC_006586	16.2679	20.872	19.4582	20.5493	6.35302	8.30752	8.89956	13.6022	10.6292	14.8617	6.37433	13.6052	20.1977	13.3043	9.77872	8.93052	8.73564	10.0928	11.9356	13.6677	11.5362	15.7436	17.3299	20.9719	20.8511	23.8485	19.5395	15.312	48.6295	64.3532	26.0781	17.6202	12.078	13.7114	5.9042	7.51607	5.01403	6.37523	5.38696	9.12433	3.93842	5.00007	7.73712	11.6882	13.7456	13.2668	8.25629	14.2615	7.51242
XLOC_006642	2.97911	2.91813	2.61871	3.00687	2.80088	2.66067	3.3221	2.14209	3.8609	2.97666	3.47329	3.65765	2.21698	2.86435	3.22089	3.40617	3.22338	2.78682	3.83337	4.07236	2.68852	1.07707	1.50074	0.77272	1.91717	1.75134	1.88679	1.60123	2.57566	2.86711	3.28705	2.57526	6.07186	3.74154	2.47176	2.61453	3.29348	4.13673	4.69059	4.26745	3.13562	2.75805	3.35964	3.60631	4.27574	3.33695	2.45887	2.57749	2.11389
XLOC_006647	3.62885	4.70092	4.82996	7.51295	1.5886	2.09445	4.3395	1.80648	2.92136	3.50001	2.21586	3.12474	5.09924	8.22783	2.59526	2.81731	4.85045	2.74504	8.21861	7.6268	10.7805	13.0192	14.2144	13.8277	27.4317	28.8501	32.5762	35.6527	2.61244	2.89127	0.533976	0.149652	0.266503	1.32389	3.84843	4.16527	1.14464	2.01707	0.70455	1.98435	5.13299	6.51328	5.94853	6.92297	12.9528	13.3989	16.7502	19.5122	22.8733
XLOC_006686	9.35699	38.2665	5.80528	26.7485	31.5691	39.7624	44.258	26.3629	8.71251	5.09972	13.1937	0	10.5503	29.0113	41.612	11.6284	32.6091	5.72262	15.5259	1.21095	26.3436	0	20.8484	16.7846	19.2934	10.548	5.93605	51.1282	75.0743	85.7854	39.5549	29.6644	11.4921	7.38117	10.5664	21.4634	10.4115	0	13.4115	0	7.95701	0	12.613	8.7278	4.13443	0	4.67059	0	31.2412
XLOC_006710	2.65271	2.71231	6.388	8.09774	1.42825	1.28706	2.06695	2.49336	2.6573	1.34059	2.21826	2.02281	1.29991	1.93976	1.99184	2.50378	2.47756	1.68569	1.99122	2.66954	1.90919	1.32699	1.57053	0.952663	2.06326	1.49444	0.841066	1.92094	2.52301	3.16931	2.4307	1.65011	2.24367	2.00492	1.44966	1.20141	1.95395	2.69345	1.28633	1.5868	1.08094	1.54907	1.93019	1.61068	1.7415	2.36898	1.44627	2.10828	1.85412
XLOC_006720	3.46627	3.43197	4.42292	4.78659	3.64646	3.82519	3.15784	3.44449	3.9781	3.4804	2.50766	3.70446	4.98537	3.48588	5.31355	3.4706	4.21144	4.96819	4.26935	2.69228	4.63252	8.02186	9.89859	6.19498	6.41602	6.22782	7.43049	3.86113	28.7322	21.9821	17.6916	13.579	13.9716	11.3799	5.09357	5.05485	4.18863	3.33491	3.79719	3.17493	2.21132	2.48515	4.22755	3.93065	4.28288	3.84291	3.8187	3.8336	5.68264
XLOC_006757	1.87313	5.62007	1.42327	2.69298	0	0	0	0	4.44271	1.29204	0	0	0	0	0.23559	0	0	0	0	0	0	0	0	0	0	0	0	0	0	0	0	0	0	0	0	0	0	0	0	0	0	0	0	0	0	0	0	0.342681	0
XLOC_006760	0	0	0	0	0	0	0.0924679	0	0.685285	0	0	0	0	0	0	0	0	0	0	0	0	0	0	0	0	0	0	0	0	0	0	0	0	0	0	0	7.84e-05	0	0	0	0.357776	0	0.106141	0	0	0	0	0.00088351	0
XLOC_006845	0.0618454	0	0	0	0	0	0.42138	4.77422	0.25531	0.276418	0	0	0	0	0	0	0	0	0	0	0	0	0	0	0	0	0	0	0	0	0	0	0	0	0	0	0	0.0414352	0	0	0	0	0	0	0	0	0	0	0
XLOC_006848	0	0.438279	0.343563	0.0819231	0.10043	0.0924998	0.300001	2.08603	0.108333	0	0	0.133562	0.270602	0.103931	0	0	0.0847704	0.141009	0.11504	0.159763	0.0818384	0	0	0.101821	0	0	0	0	5.01762	2.75903	0.201347	0.0746452	0.810073	0	74.349	66.869	0.592528	0.256609	0.507127	0.100132	0.0893702	0	1.83298	4.08396	0.0889939	0	0.086082	0.0590279	0
XLOC_006879	1.55314	0.557341	0.474661	0.749739	0.477079	1.04178	0.881131	1.10074	1.85182	0.835929	1.93702	1.80233	1.34426	1.0357	1.00936	1.98254	1.28752	1.22151	3.41799	4.64478	1.35579	0.726761	0.738082	1.36381	0.984291	0.976348	1.0896	0.764308	2.83685	1.87844	3.87702	2.97814	5.23156	6.44103	2.17289	2.54206	3.68967	5.34762	4.33663	5.76506	3.96226	3.83407	1.0221	1.46052	3.56567	3.2169	1.79525	2.04318	1.12245
XLOC_006889	23.3006	27.0623	14.3886	13.1436	16.0406	11.5735	11.9222	8.51832	14.4781	11.135	12.1513	8.02622	18.19	18.3654	8.49371	6.92355	12.5584	7.1367	31.8063	27.4554	22.8697	21.0535	12.9973	16.3499	12.8261	15.7961	19.0995	18.2939	8.05119	10.6721	7.4422	5.26341	11.1976	10.7348	104.395	84.3338	53.6609	38.006	68.2293	72.8813	15.3833	20.8946	24.9505	26.604	51.4185	44.37	36.6513	44.6863	24.1557
XLOC_006897	0	1.05821	0.610844	0	0.671204	2.67269	0.187743	0	3.00031	0	0	0	0	0.036016	0.567744	0.0182441	0	0	0.330574	0.749597	0	0	0	0	2.43081	0	0	0	1.71636	12.2872	2.793	0	1.56844	0	1.86042	0	3.06163	2.73921	0	0	0	1.44822	0	1.64459	0	0	0.150256	0.531226	0
XLOC_006903	0.937495	0.964084	3.76037	2.57216	1.9687	2.4647	1.16581	1.15712	0.958081	0.737431	1.51111	1.23885	1.26759	0.866829	0.871024	0.778767	0.700033	0.959469	0.457736	0.829681	0.546904	0.417987	0.730354	0.873563	2.00158	1.17199	0.514068	1.30041	2.70518	4.81807	2.72999	1.01244	1.42384	1.41994	1.4294	1.09323	1.30828	1.45508	1.08359	0.944026	1.11093	1.137	0.583391	0.78135	0.482918	0.528844	0.571194	0.682554	1.28827
XLOC_006943	0	0.838779	0.00219599	0	0	0	0	1.02674	0.743371	0	0.795811	2.67209	0	0	0.280656	0.591819	0	0	1.27025	3.28348	0	0.00391298	0	0	0	0	0	0.0216223	2.6594	52.8271	4.51372	5.9849	0	0	0	6.33973	0	1.70697	0	0	0	4.17692	0	4.13068	1.27571	4.88259	0	5.49914	0
XLOC_006944	0.401104	0	0	0	0	0	0.698814	0.214056	1.093	1.92098	0	0	0	0	0.243218	0.375111	0.217455	0	0	0	0	0	0	0	0	0	0	1.02147	20.2284	9.11368	20.7747	7.4496	4914.1	19936.4	1.7002	0	207.224	222.913	3329.44	4067.46	0	0	3.2157	0.356194	0	0	0.44399	0	0
XLOC_006957	1.98158	1.76161	1.12376	1.1511	1.06906	2.18356	3.47247	2.45167	2.13786	2.04348	2.72724	3.69736	2.73798	3.2601	2.95675	3.70528	3.79833	2.47943	4.24785	3.90993	1.43651	1.25613	0.812112	0.912116	0.852081	1.31594	0.775335	0.844278	2.25294	2.91106	2.48207	2.59608	1.86537	1.41126	1.1434	1.25861	0.633127	1.25725	0.979634	1.11615	7.62313	10.2072	3.62072	3.51829	2.79369	2.4667	1.28832	1.42223	1.16785
XLOC_006997	3.64903	5.15542	2.66046	3.01744	7.64497	8.99298	0.84074	2.74557	4.59049	2.30451	1.25243	0.913656	1.05013	0.91515	0.956897	0.691122	0.528491	1.44414	0.248681	0.400044	0.269357	0.126228	0.13694	0.244979	0.119381	0.0686656	0.0703036	0.157089	1.05943	0	0.695547	0.704623	0.592627	0	5.9375	6.12995	6.08382	6.28153	4.22133	3.76118	0.564084	1.42337	1.72768	2.2101	0.180322	0.273199	0.111522	0.188051	0.0682457
XLOC_007051	0	0.19282	1.30845	0.29631	9.16284	8.57193	0	0	0.319376	0.0813153	0	0	0	0	0	0	0	0	0	0	0	0	0	0	0	0	0	0	0	0	0	0	0	0	0.0966032	0	0.239554	0.227937	0	0.187282	0.0493641	0	0	0	0	0	0	0	0
XLOC_007100	99.2169	0	96.7391	0	49.9883	0	29.6052	0	68.5197	0	85.1696	0	104.853	0	1.26453	0	59.0889	0	103.741	0	159.334	0	141.799	0	170.713	0	143.262	0	1530.64	726.566	1044.13	0	258.954	0	111.06	0	148.521	0	89.2015	0	157.385	0	101.419	0	250.316	0	170.053	4.18786	118.431
XLOC_007126	29.1353	18.2567	25.0094	19.8874	38.1984	30.1682	17.9883	11.5754	30.3044	24.1617	20.5815	16.1396	21.7486	28.1682	13.6053	15.3262	32.355	10.302	4.70729	3.42346	4.04156	1.86315	1.82077	2.1269	3.70815	2.50426	2.59281	4.29625	17.3446	16.8236	9.83707	10.0935	13.6857	10.2851	28.5594	23.8929	23.879	27.7982	50.7478	48.0783	14.8525	10.7843	23.3658	14.9813	3.29475	2.41933	5.02029	3.67354	4.13878
XLOC_007135	0.0768528	0.0176982	0	0	0	0	13.0752	40.0535	0.109765	2.73478	0.0617109	0.0133725	0.132739	0.0381909	0.0937731	0.0869976	0	0.0631987	0	0.0144293	0.0368999	0.0846972	0	0	0	0.0346807	0	0	0.587655	0.232385	0	0	0	0	0.0451537	0.106257	0.138952	0.0447266	0	0	0	0	0.149485	0.165977	0	0	0	0	0
XLOC_007151	173.115	193.215	244.334	187.118	288.964	299.662	113.64	118.736	128.949	141.87	124.472	150.974	194.141	134.951	99.2886	78.7058	103.92	102.283	232.612	239.578	252.403	257.904	257.815	213.079	296.782	274.748	265.914	217.61	426.649	428.479	213.329	139.138	94.9754	101.994	229.143	214.681	211.755	217.138	201.465	188.973	163.616	201.103	184.975	250.649	285.111	239.916	307.563	301.249	261.884
XLOC_007164	80.8165	124.235	218.572	149.279	37.4128	44.3615	46.6802	47.0352	98.4755	39.508	33.2971	40.0932	31.8597	28.6381	32.7645	23.2227	31.781	24.2284	69.1523	80.3497	86.8765	104.593	74.3022	71.9888	100.767	76.293	54.324	83.446	139.115	232.017	65.7257	42.4389	25.3182	55.2487	55.9365	52.4588	56.2351	94.8404	160.893	208.264	21.4257	49.8068	56.9739	89.3621	95.0525	73.2052	146.968	151.707	122.12
XLOC_007182	0	0	0	0.157429	0.157244	0	0.0636626	0	0	0	0	0	0	0	0	0.0686569	0.156128	0	0	0	0.221139	0.100684	0	0	0	0	0	0	0	0	0	0	0	0.690058	0.21452	0	0	0	0	0	0.172732	0	0.111939	0.334462	0.224114	0	0.215653	0	0
XLOC_007195	0	0.379801	0	0	0	0	0.64883	0.125122	0.325749	0	1.45578	0.0118709	1.44634	4.89534	0.18676	0.435159	0.0632385	0.721945	2.27295	0.304415	0.22304	0.67525	0	3.94023	0.0928431	0.222556	0.562501	2.5008	11.4557	25.9774	8.44534	0	0	0	5.21693	0	3.28367	0.186036	2.46364	3.14296	0.660565	1.81091	0.427223	8.83228	1.43796	1.93244	2.47861	2.05041	2.62833
XLOC_007201	14.206	18.3159	12.1581	14.9137	10.6163	14.6041	13.5182	25.5861	15.571	24.0137	14.2393	16.7387	13.9806	18.0047	9.84542	17.684	12.8803	21.8231	11.9294	19.1681	13.2297	10.6952	12.1307	9.72165	14.0658	12.8981	9.26887	5.94116	3.7483	2.29218	16.4417	21.077	19.0078	12.7315	15.9802	14.5437	16.9211	15.8489	21.1296	22.8388	12.4993	13.3652	8.02516	10.9654	9.72038	12.6089	9.94861	11.3866	6.83933
XLOC_007204	0	0	0	0	0	0	0	0	0	0	0	0	0	0	0	0	0	0	0	0	0	0	0	0	0	0	0	0	0	0	0	0	0	0	0	0	0	0	0	0	0	0	0	0	0	0	0	0.0265228	0
XLOC_007205	0.670643	2.71677	4.02799	0.0896723	0.082907	0.713921	3.94751	0	5.31791	0	0.00190917	0.112775	4.32746	3.52776	2.32868	0.0914315	5.95673	0	4.57352	5.30168	2.54844	0.00964777	0	0	1.82349	0	1.53088	0.0024244	11.5886	12.5312	5.50125	1.04488	1.20146	0.365234	2.91391	0	8.08607	0.0328688	3.95277	5.15791	7.84135	0	6.66267	10.6923	7.4769	0.00219682	4.78425	0.00164055	2.34616
XLOC_007236	256.015	413.75	166.276	171.175	74.4752	72.2274	140.525	180.719	226.716	135.23	165.512	210.99	206.152	129.985	188.107	147.69	193.529	206.315	364.393	372.262	429.135	384.868	419.039	362.424	389.618	378.766	348.939	302.239	951.69	1120.42	429.968	288.199	158.111	113.514	123.065	138.834	150.158	145.109	160.28	114.331	139.956	187.738	238.552	353.436	529.687	418.398	429.048	483.448	378.761
XLOC_007271	1.39579	1.72479	0.78396	0.790537	2.23666	1.72544	1.87601	3.34587	3.06405	1.58034	2.05376	1.58653	1.6088	0.849565	1.34685	1.35781	1.54371	1.77997	1.6863	0.855954	1.56125	1.71067	0.858213	0.961	1.05067	1.10211	1.40782	1.26051	0	0.4936	0.334902	1.13072	1.2139	0.74553	2.25383	1.35057	1.85932	1.42136	0.645672	0.777499	1.81317	1.79957	1.35296	1.34794	1.21985	1.57832	1.69348	1.35804	1.35081
XLOC_007295	0	0	0	0	0	0	0	0	0	0	0	0.101038	0	0	0	0	0.153439	0	0	0	0	0	0	0	0	0	0	0	0	0	0	0	0	0	0	0	0	0	0	0	0	0	0	0	0	0	0	0	0
XLOC_007309	5.19146	3.17035	2.80562	2.86727	16.7739	18.8105	4.34935	5.12376	6.73439	5.84386	6.56583	6.25571	4.57961	4.74625	5.53001	10.0153	2.32009	6.20303	7.12093	9.74715	4.9158	3.82723	1.65218	4.69196	1.04897	7.09478	6.34063	3.70224	0.32413	0	2.60874	2.24798	4.87431	9.57849	6.6634	4.38669	8.48508	13.4915	14.5793	14.5291	7.96671	6.33791	5.36754	3.64288	8.18254	9.28141	2.62896	4.41102	9.75662
XLOC_007311	32.9402	74.4308	22.0995	28.2605	1.9077	2.61392	22.4428	23.4545	17.1873	38.8951	18.9495	40.5381	9.85872	27.303	16.8313	21.4565	16.0278	24.6767	71.6158	84.1043	33.9595	77.6456	21.5632	34.1802	33.1248	58.5836	29.0043	46.3546	35.6851	46.6851	12.3705	16.8483	0	54.889	2.19578	5.59198	3.02206	7.95119	9.22712	11.4428	33.6609	83.7976	21.9996	33.6795	93.7741	115.27	61.0379	109.586	46.4667
XLOC_007312	0.068849	0	0.16614	0.14169	0	0	0.612122	2.05039	0	0.197126	0	0	0	0	0.0999017	0.0322324	0.251497	0	0	0.268811	0	0	0	0	0	0	0	0	0	0	0.399792	0.089919	0.224471	0	0	0	0.487533	0.1898	0.162841	0.117301	0.435756	0.0778483	0.0646436	0	0.0820066	0	0	0.0658245	0
XLOC_007317	1.23982	0.447793	0.15861	0	0	0.108611	2.20793	2.16963	0.505275	1.05952	0.351768	2.14912	1.05707	0.623899	1.58624	1.42115	3.20341	0.74691	3.77601	6.98654	0.755474	0.333986	0	0	0	0	0	0.000459914	2.32476	2.77686	3.3975	0.71849	0.711576	0	0.852055	1.13465	2.05699	3.1413	1.19315	2.04163	2.7824	2.16958	8.5263	9.71524	3.30371	2.43242	3.0028	1.08486	0.692714
XLOC_007339	4.27316	3.27234	3.67653	3.27801	3.50542	2.98582	2.86919	2.26556	6.17471	4.94006	2.43587	2.50501	1.6812	2.06883	2.461	4.28217	2.39744	3.32487	4.10033	3.74032	0.943061	0.430135	0.234821	1.78e-05	0.346408	0.117527	0.465854	0.0455958	0.327135	0.341144	3.97001	3.20227	5.82344	2.7443	1.66926	1.47056	1.24753	2.39418	2.53842	4.43188	3.89867	3.09379	2.84986	2.88885	2.08427	1.76797	1.43202	0.686514	0.85647
XLOC_007354	0	0	0	0.259548	0.159944	0	0	0	0	0	0	0	0	0.0796936	0	0	0	0	0	0	0	0	0	0	0	0	0	0.165539	0	0	0	0	0.365845	0	0.164395	0	0.820018	0	2.6951	1.68476	0	0	0	0	0	0	0	0	0
XLOC_007368	5.35701	3.12295	5.47773	3.12954	4.39824	3.96679	4.83909	5.49829	7.48487	3.32326	5.87414	4.6758	3.34601	1.29467	5.37692	4.48189	4.56382	3.4581	8.27161	7.00517	1.77996	1.00764	0.683519	0.85123	0.967608	0.906351	1.04992	0.268092	1.36149	1.98565	6.74184	8.06965	0.728874	0.352833	2.21389	1.8031	4.19023	5.54884	0.436047	0.113924	4.54073	4.39074	4.14856	2.73085	5.48218	4.18689	1.74572	2.47345	2.43583
XLOC_007372	18.6327	14.8606	13.054	11.4398	6.93911	1.99623	22.4144	14.6582	20.4347	15.7156	20.185	15.5282	16.3169	5.7074	21.7251	13.3288	29.3143	11.2764	14.2732	10.8917	17.3092	6.04617	9.80773	3.2631	13.0194	7.0196	15.0996	5.42121	29.5268	30.0838	26.0324	9.04676	0	0	23.8312	13.2669	18.3387	11.7702	11.0775	5.42923	13.8998	7.99505	18.6283	12.5757	14.3087	11.5716	11.0691	5.15264	8.3571
XLOC_007380	0.190986	0.174034	0.14595	0.0748531	0.29044	0.100567	0.123259	0.127692	0.17597	0.290432	0.0828097	0.190257	0.575436	0.46729	0.15667	0.215881	0.0876469	0.0811425	0.143409	0	0.410698	0	0	0	0	0	0.106823	0.109667	2.15805	2.12269	0.66684	0.564823	0.639859	0	2.43391	1.27187	2.07877	0.390772	0.319565	0.099775	0.204077	0.378673	0.149406	0.0707662	0.126059	0	0	0.0656898	0.188939
XLOC_007386	12.9542	13.7495	7.77778	5.9834	2.36303	2.65742	0.0455287	0.104133	9.35284	1.54264	0.0794236	0.0418794	0.0475358	0.0897099	0.0908472	0.0228058	0	0	0	0	0	0	0	0.0645745	0	0	0.0701794	0.0621134	0	0	0	0	0	0	0.41789	0.599008	0.0797848	0	0	0	0	0	0	0.043317	0	0	0	0	0
XLOC_007387	1.94497	1.11997	1.12122	1.20251	0.152858	0	0	0	0.165806	0	0	0	0.119106	0.0671325	0	0	0	0	0	0.101456	0	0	0	0	0	0.121925	0	0	0	0	0	0	0	0	0	0	0	0	0	0	0	0	0	0	0	0.194006	0	0	0
XLOC_007397	0	0	0	0	0	0	0	2.24665	0	0.310182	0	0	0	0	0	0	0	0	0	0	0	0	0	0	0	0	0	0	0	0	0	0	0	0	0	0	0	0	0	0	0	0	0	0.287574	0	0	0	0	0
XLOC_007408	7.37484	6.15501	5.95796	5.79217	3.8603	1.81468	0	0	8.64295	1.9951	0	0.246795	0.0744615	0	0.0951723	0	0	0	0	0.266182	0	0	0	0	0	0	0	0	0	0	0	0	0	0	0	0.392179	0	0	0	0	0.361959	0	0	0	0	0	0	0	0
XLOC_007446	0	0	0	0	0.175692	0.395722	0	0	0	0	0.019767	0	0	0	0	0	0	0	0	0	0	0	0	0	0	0	0	0	0	0	0	0.021031	0	0	0.26205	0.25734	2.13518	2.81802	2.63573	2.64103	0	0	0.0179442	0	0	0	0	0	0
XLOC_007449	0	0	0	0	0	0	0	0	0	0	0	0	0	0	0	0	0	0	0	0	0	0	0	0	0	0	0	0	0	0	0	0	0	0	0	0	0	0	0	0	0	0	0	0	0	0	0	0	0
XLOC_007496	0	0	0.471684	0.157737	0.395402	0.544852	0	0	0.0766539	0	0.0231301	0	0.169182	0.117624	0	0.0941375	0	0	0	0.125835	0.281151	0	0.361283	0.533619	0.50881	0.226378	0.219022	0.0732118	3.65673	0	0	0.484222	0.737817	0.622285	0.116692	0	2.12677	1.12512	0	1.04514	0.2828	0.0130432	0.273536	0	0	0.194824	0.60564	0.369847	0.866335
XLOC_007503	57.4327	90.4715	54.8058	56.7589	32.5328	36.4226	44.1407	52.9255	51.3461	56.0286	52.0986	54.1529	47.7678	45.7827	56.1791	62.8355	53.7567	64.7951	48.1244	79.514	51.9234	30.5089	19.8785	20.0313	28.1869	31.778	16.3183	17.5334	81.3752	127.778	106.042	91.8976	89.1048	111.597	32.6451	47.2042	38.7657	52.2	51.0512	69.6113	27.4496	51.3359	57.221	81.7216	48.0727	50.3683	53.9786	67.3994	40.3011
XLOC_007580	0	0	0	0	0	0.430424	0	0	0	0	0	0	0	0	0	0	0	0	0	0	0	0	0	0	0	0	0	0	0	0	0	0	0	0	0	0	0	0	0	0	0	0	0	0	0	0	0	0	0.253513
XLOC_007595	8.21118	8.48015	5.51954	4.55487	9.00067	11.3911	12.2672	7.69424	10.523	12.2939	8.47098	6.59929	11.3694	12.1915	8.58716	12.381	10.7788	8.45568	6.24412	6.72252	7.63969	4.0793	7.65354	7.20974	15.4689	16.6242	27.0041	35.5111	7.58317	8.97086	3.02505	6.65845	6.02345	9.33098	11.2559	12.2527	11.4729	10.5772	8.71964	8.53455	14.8704	19.32	8.60356	11.1397	3.30187	4.60277	4.20516	3.8258	7.622
XLOC_007624	0.495575	0.403033	0.684969	0.531086	4.38647	5.69041	0	0.094643	0.228244	0	0	0	0	0	0.364286	0	0.165756	0	0.15683	0	0	0	0	0	0.388303	0.592324	0.677606	0.677452	1.98911	5.30564	0.420533	0.675218	0.944186	2.6712	7.13157	4.11318	7.50208	8.14829	2.49804	1.88038	0	0	0.460969	1.10241	0.17886	0	0.174778	0	0
XLOC_007712	0	0.306656	9.06258	8.43758	0	1.1403	0	0	1.06949	0	0	0	2.87154	0.741548	0	0	0	0	0	0	0	0	0	0	0	0	0	0	10.5224	13.8049	8.36218	5.15199	3.72252	3.29422	46.2725	34.3072	19.0205	15.909	12.6821	11.7498	0	0	25.5813	34.4916	0	0	0.360297	0	0
XLOC_007764	132.801	158.018	139.787	141.476	90.7308	117.774	155.741	183.971	146.54	129.63	228.799	218.665	208.799	230.917	140.998	135.782	201.504	148.586	97.4403	97.2408	89.9935	72.6896	94.1455	119.2	100.703	84.2333	111.921	99.7312	830.218	795.018	379.684	150.625	181.788	232.735	187.068	188.998	193.714	183.222	217.676	200.239	290.944	287.782	161.906	195.413	105.486	122.233	91.6582	79.9971	87.8946
XLOC_007767	1.51596	1.99269	0	2.37196	0.184355	1.52116	0.329498	1.27251	0	1.88361	0	2.11087	0	2.14205	0.000723851	1.27494	0.0868995	2.24666	1.2982	2.06638	0	0.426657	0	0.116456	0.055637	0.0512845	0	0.165756	0	0.862078	0	2.48345	0	0.834243	1.03669	1.11402	0.149604	1.87075	0	1.40184	0.285799	1.7377	0	2.30601	0.272661	1.86094	0.20284	0.713445	0.202647
XLOC_007786	0.838858	1.35258	0.512991	1.39594	0	1.32918	0.515511	2.3863	0.299638	2.22993	1.20728	2.24845	1.24481	1.05258	0.562839	1.70813	0.671466	1.26205	1.44035	0.49772	0.479124	0.384758	0.200408	0.136708	0	0.267021	0	0	0	0	0.767439	0.461326	0	2.21267	0.705293	1.13743	0.464901	0.570383	0	0.443863	2.80582	5.21243	0.529593	1.64682	0.703768	2.39218	0.214503	0.32228	0.568694
XLOC_007792	0	0	0	0	0.0749835	0	0	0.108823	0.484519	0.976602	0	0	0.0843986	0	0.0344987	0	0	0	0	0.125941	0.0634893	0	0	0.08998	0	0	0	0	0.241564	0	0.153341	0	0.15939	0.255952	0.151236	0.185469	2.3896	2.0007	0.231248	0.0800783	0	0.0712871	0	0	0.0687121	0.120414	0	0.103608	0.0770234
XLOC_007794	16.4687	16.1845	15.0047	11.8283	14.7925	15.2631	22.615	17.3159	21.0936	15.3467	27.7817	25.5887	18.0281	16.789	25.7913	33.7434	22.6113	21.533	37.4598	49.9864	27.9055	26.3281	37.7361	32.779	34.8817	41.2033	32.3515	25.2771	6.57625	4.44874	11.4895	11.719	13.8613	15.2434	16.9634	19.4555	20.1085	21.9815	17.713	18.713	46.0396	48.6973	20.9673	23.5901	38.1363	38.2729	41.3251	39.6787	42.672
XLOC_007821	0.821174	1.425	1.11732	0.978123	0.334563	0.849344	2.30161	0.74216	0.997619	0.309352	0.940266	1.38652	0.837344	1.92696	2.10308	2.3843	1.49807	0.9385	1.74518	0.937269	0.929756	1.09344	1.7026	0.679184	1.20813	1.74625	1.00945	1.03183	1.29894	1.40437	0.329033	0.281253	0.756425	0.556331	1.53617	1.71331	1.96921	1.21975	1.57951	1.18856	0.687558	0.385267	1.41688	1.72471	1.09147	1.1115	0.992996	0.880506	1.14291
XLOC_007841	0.732186	2.29382	0.850988	0.289246	0.0796437	0.32933	3.36409	2.81174	1.09358	2.03672	1.82404	3.03061	3.90404	4.5899	2.21014	3.67651	2.85044	3.41745	3.98029	2.35041	1.23037	2.38142	1.16106	0.932221	0.898339	1.85247	3.78645	2.8547	6.39084	6.50046	1.68994	0.96098	3.32453	8.88122	0.912259	1.53807	1.27011	1.73572	1.5151	2.31778	3.05053	4.72425	2.76984	3.12882	1.98223	2.0108	1.07173	1.41711	1.18993
XLOC_007877	4.39963	4.21283	3.62212	3.28969	1.94891	3.59074	6.04767	4.10313	6.07503	3.74851	4.07244	3.46501	5.24708	4.87376	5.13476	4.22228	4.26151	3.6435	6.56736	5.53368	6.90617	7.06512	9.54239	5.18437	10.0617	8.24555	9.10506	7.1688	13.5769	13.608	5.44509	3.93257	5.97277	2.58533	5.0394	5.62018	6.75316	5.01627	6.54171	5.00157	3.97149	3.68321	4.84434	4.7085	5.6156	5.94219	6.85184	6.04053	7.53483
XLOC_007887	1.49739	1.19025	0.931686	1.60334	2.41431	1.98468	0.673366	0.631826	1.64998	1.79402	1.22692	1.35719	0.785027	0.932858	0.636778	1.00749	0.707147	0.764673	0.868229	1.27007	0.294473	0.134167	0.00974789	0.0855451	0.0802138	0.024158	0.0888239	0.0633079	0.0868597	0.0429689	1.83705	0.731599	1.82726	1.82228	0.848155	0.723019	0.805571	1.40323	0.877271	0.940708	2.80531	2.09865	0.85272	0.953886	0.99263	0.811077	0.291561	0.541421	0.261833
XLOC_007898	2.68447	2.66326	1.33508	3.30301	3.99408	4.01421	0.527286	0.515071	1.39579	2.11309	0.701539	0.414302	0.25986	1.64805	0.47437	0.515767	0.725662	0.561344	0.0654773	0.063869	0	0	0	0	0	0	0	0	0	0	2.74851	1.18109	2.7306	0.259581	0.51417	0.752403	0.982478	1.38575	0.916898	0.649708	0.294762	0	1.34924	2.75477	0.309819	0.183225	0	0	0.0870655
XLOC_007899	0.417752	0.855721	0.93819	1.00232	1.15932	0.994395	0.269483	0.357238	1.69422	1.92356	0.121648	0.646571	0.3855	0.718104	0.26574	0.508643	0.400372	0.298068	0.556102	1.39533	0	0.0570777	0	0	0	0	0	0	0	0	1.87659	0.876105	0.473486	1.26034	0.416038	0	0.132501	0.120142	0	0.0985785	1.16281	1.14083	0.5849	0.222919	0.751956	0.296465	0.0896275	0	0
XLOC_007903	1.89598	1.07881	1.93546	1.30311	4.0359	2.96172	0.477758	1.01334	1.44174	1.13674	0.431333	0.101892	0.596457	0.872985	0.251265	0.499434	0.283923	0.785104	0.901389	0.439775	0	0.161906	0	0.157101	0	0.132125	0.153247	0.151113	0	0.443806	0.887187	1.12961	4.02925	0.446881	1.03261	1.6191	1.50341	3.40794	3.15684	3.77496	0.126862	0.373392	0.995472	0.526941	0.399935	0.840947	0.508472	0.0904476	0.599551
XLOC_007904	1.94331	2.4572	3.4165	3.34585	6.12835	4.36877	0.652911	1.32714	3.35682	1.24279	0.471573	0	0.588703	0.530238	1.03015	0.758372	0.465616	0.825335	0.102654	0	0.108465	0.0737543	0	0	0	0	0	0.137676	0.42843	1.61737	2.96375	1.44083	2.14139	0.814287	2.01598	1.1801	7.70467	9.3147	3.69787	2.67499	0.115581	0	1.28485	1.1522	0	0.095771	0.231629	0	0.136559
XLOC_007905	1.129	0	0	0.677192	4.84191	5.64334	0.182158	0.48271	0.61048	0.216616	0.657516	0.582442	0.662971	0.277235	0.359121	0.528686	0.21642	0.345221	0.214692	0.209493	0	0	0	0	0	0.251754	0.292003	0	0	0	2.81745	0.215239	0	0.8515	1.96766	0.308585	0.716157	1.78573	1.28895	0.266404	0	0	0.948414	1.20486	0	0.200322	0.48443	0	0.571252
XLOC_007907	1.46988	1.04545	1.50048	1.46945	4.40358	1.53073	0.222231	0.589198	1.4903	2.64379	0.668789	2.21179	0.308272	0.789587	0.486988	0.430212	0.528272	0.655478	1.92172	2.38657	0	0	0	0.243588	0	0	0	0	0	1.37626	5.96092	3.15267	7.80927	6.92897	0.914905	0.502089	0	0.79261	0	0.86713	3.14723	2.70177	0.900373	2.45109	2.27372	0.977927	0.394197	0	0
XLOC_007908	0.257596	0.219858	0.19722	0.193141	0.812346	1.22634	0.0778922	0.0344191	0.348233	0.926651	0.140647	0.221495	0.0270124	0.118607	0.0682758	0.120632	0.0617199	0.0656416	0.0612333	0.179249	0	0	0	0	0	0	0	0	0.766674	0	3.37504	1.04362	1.09486	1.2143	0.0801687	0.0879913	0.102129	0.185207	0.122543	0	0.206832	0.135282	0.135249	0.28637	0.217348	0	0	0.0491544	0
XLOC_007910	0.697478	0.198432	0.534001	1.74319	1.53968	1.66024	0.0703014	0	0.235723	0.501808	0	0	0	0.107049	0	0	0.0835577	0	0	0	0	0	0	0	0	0	0	0	0.69196	0.653055	0	0	0.494082	0	0	0	0.27653	0.250737	0	0	0	0	0	0	0	0	0	0	0
XLOC_007911	0.776964	0	0.26438	0.258913	3.59364	0.616482	0.208835	0	0	0.248442	0	0.222692	0	0.158998	0	0	0	0.131992	0	0	0	0	0	0	0	0	0	0	0	0	0.646337	0	0.733852	0	0.322407	0	0	0.186208	0	0.305572	0	0	0	0	0	0	0	0	0
XLOC_007912	0	0	0	0	0	0	0	0	0	0	0	0	0	0	0	0	0	0	0	0	0	0	0	0	0	0	0	0	0	0	0	0	0	0	0	0	0	0	0	0	0	0	0	0	0	0	0	0	0
XLOC_007913	0	0.510916	0.458308	0	0	0	0	0	0	0	0	0	0	0	0	0	0	0	0	0	0	0	0	0	0	0	0	0	3.56326	18.4961	0	0	0	0	1.1178	3.06717	0	0	0	0	0	0	0	0	0	0	0	0	0.567884
XLOC_007914	0	0	0	0	0	0.279556	0	0	0	0	0	0	0	0	0	0	0	0	0	0	0	0	0	0	0	0	0	0	0	0	0	0	0	0	0	0	0	0	0	0	0	0	0	0	0	0	0	0	0
XLOC_007915	0.17945	0.30632	0.0915931	0.089699	0.226363	1.49504	0.217049	0.0959097	0.485181	0.258214	0.261277	0.385752	0.150542	0.826257	0.380505	0.0420179	0.21498	0.137184	0.0853141	0	0.0901431	0.0612958	0.110997	0	0	0.200084	0.348107	0	0	0	0	0	0	0	0.111696	0.122595	0	0.322553	0.170735	0.105864	0.192115	0	0.188438	0.558584	0	0	0.385005	0.13697	0.113492
XLOC_007917	0	0	0	0.495131	1.87426	1.37541	0	0.352943	0	0.316738	0	0	0	0	0.17503	0	0	0.252415	0	0	0	0	0	0	0	0	0	0	0	0	0	0	0	0	2.87725	8.34615	0.261816	2.01786	3.76977	6.23316	0	0	0	0	0	0	0	0	0
XLOC_007918	0.170009	0.386939	0.983443	0.566533	0.357423	1.0117	0.0228478	0	0.0766092	0	0.0412552	0.0974553	0.095081	0.382696	0	0.0530764	0.081468	0	0.161651	0.0525783	0.0569337	0.154856	0.210316	0.225391	0.128443	0.0631858	0.513011	0.0722668	0	0	0	0	0	0	0.0705465	0.232291	0	0	0	0	0.72803	0.77379	0.119016	0	0.0637536	0.251353	0.182375	0.129764	0.286723
XLOC_007920	0	0	0	0	0.875349	2.68419	0	0	0	0	0	0	0	0	0	0	0	0	0	0	0	0	0	0	0	0	0	0	0	0	0	0	0	0	0	0	0	0	0	0	0	0	0	0	0	0	0	0	0
XLOC_007924	0	0	0	0.0396153	1.74952	0.282976	0	0	0	0	0	0	0.0166216	0.0243276	0	0	0	0	0	0	0	0	0	0	0	0	0	0	0	0	0	0	0	0	0	0	0	0	0	0	0	0	0	0	0	0	0	0	0
XLOC_007925	0	0	0.241092	0	2.68125	0.421633	0	0	0	0	0	0	0	0	0	0	0	0	0	0	0	0	0	0	0	0	0	0	0	0	0	0	0	0	0	0	0	0	0	0	0	0	0.0826679	0	0	0	0	0	0
XLOC_007926	0.563204	0.320462	0.287465	0.281521	0.088805	0	0.737976	0.413893	0.666199	0	0.717516	0.605342	0.265767	0.172881	0.783704	0.527493	0.438566	0.789347	1.20491	0.261271	0.0707286	0	0	0.0933341	0	0	0	0.0897768	0	0	0	0.0671105	0	0.265493	0.175279	0.0961913	0	0	0	0.0830633	3.39161	1.70072	0.295706	0.187834	0.237602	0.499609	0	0.0537351	0
XLOC_007928	0.272047	0.103196	0	0	0.228778	0.215855	0	0.0969331	0	0.0869897	0	0.0779736	0.38037	0.389701	0.0480706	0	0	0.046216	0	0.0841354	0	0.0619498	0	0	0	0	0	0	0	0	0	0	0.256951	0	0.338664	0.123903	0.86287	0.391193	0.345114	0	0	0.0952472	0.761793	0.483895	0.102018	0.241328	0.0972782	0.0692157	0
XLOC_007930	0.46051	0	1.17525	0	2.9045	6.85109	0.556998	0	1.24509	0.662637	0.502873	0.791943	0.676068	0.141358	0.122058	0.862622	0.110338	0.234698	0.437872	0.427263	0.231328	0	0	0	0.260939	0.256731	0	0.587256	0.913733	0	0.57463	0	0	0	0.573276	0	1.09547	0.993294	1.31444	0.543341	0	0	0.322383	0.614338	0	0.204255	0	0.351497	0
XLOC_007931	0	0.462698	0.207528	0.609708	0.769324	2.41956	0.163927	0.108654	0.274825	0	0.295995	0.524412	0.0852726	0.124806	0.323299	0.380809	0	0.103609	0	0.188618	0	0	0	0	0	0	0	0	0	0	0	0.387589	0	0	0	0	0.644804	0.146165	0	0	0	0	0	0	0	0	0	0	0.257145
XLOC_007934	1.58851	0.903855	2.70263	2.11739	9.017	8.19257	0	0	2.86324	2.03176	0.963683	2.27647	0.777352	1.13775	0.140345	0.619909	0	0	0.503475	2.21073	0	0	0	0	0.300031	0.29522	0	0	2.10124	1.9831	37.0002	0.504756	7.50179	11.9811	1.31832	0.72348	0	0	0	0	1.13374	0.556185	0.370681	1.88366	4.16983	1.40913	0	0	0.669758
XLOC_007935	0	0	0	0	0.344121	1.62342	0	0	0	0	0	0	0	0	0	0.127753	0	0	0	0	0	0	0	0	0	0	0	0	0	0	0	0	0	0	0	0	0	0	0	0	0	0	0	0	0	0	0	0	0
XLOC_007939	0.252788	0.335618	0.172035	0.294835	0.0531456	0.0501437	0.900274	0.720569	0.569556	0.929564	2.17767	2.64456	2.80987	2.79345	0.446676	0.51298	0.504733	1.03066	5.20783	4.72985	3.55553	5.06566	3.70053	4.41263	3.24672	3.42924	2.83326	2.14909	0.167192	0	0	0	0	0	0.0524482	0.057566	0	0.0302917	0	0	3.11224	3.00915	0.235955	0.18735	2.65429	2.31719	4.51959	2.54048	2.61128
XLOC_007940	0.311923	0.976163	0.318418	0.389792	0.245918	0.464054	0.817437	0.979435	0.632514	0.860263	0.681236	0.502892	0.45793	0.430865	0.599395	0.785142	0.429736	0.536527	0.481958	0.976738	0.705099	0.532728	0.337641	0.516919	0.441863	0.173895	0.100848	0.497218	1.54728	1.60631	1.36228	0.408852	0.883846	1.02928	0.388305	0.37292	1.23669	1.56987	0.445163	0.736057	0.292196	0.327625	0.464024	0.728207	0.657966	0.62258	0.794703	0.684492	0.443866
XLOC_007943	0.589978	0.671394	0.301131	0.589808	3.72107	0.702177	0.237864	0.315323	0.398783	0.848932	0.644251	0.253648	0.123734	0.543298	0.312747	0.138143	0.424075	0.451021	0.560975	0	0	0	0.364927	0	0	0	0	0	0	0	0	0	0	0	0	0	0	0	0	0	0.315808	0.309839	0.206509	0.262351	0.331864	0	0.316446	0	0.373128
XLOC_007945	0	0	0	0	0	0	0	1.66928	0	0	0	0	0	0	0.06132	0	0	0	0	0	0	0	0	0	0	0	0	0	0	0	0	0	0	0	0	0	0	0	0	0	0	0	0	0	0	0	0	0	0
XLOC_007947	0	0	0	0	0	0.0788877	0	0	0	0.0635835	0.0482533	0	0	0	0	0	0	0	0	0	0	0	0	0	0	0	0	0	0	0	0	0	0	0	0	0	0	0	0	0	0	0	0	0	0	0	0	0	0
XLOC_007948	1.53294	1.74448	0.0711298	0	0.0878949	0.414651	0	0	10.7383	5.07997	0	0	0	0.0427772	0	0	0	0	0	0	0	0	0	0	0	0	0	0	0	0	0	0	0	0	0	0	0	0	0	0	0	0	0	0	0	0	0	0	0
XLOC_007950	0	0	0	0.134627	0	0.0801377	0.0271469	0	0	0	0	0	0	0	0	0	0	0	0	0	0	0	0	0	0	0	0	0.17173	0	0	0	0	0	0	0	0	0	0	0	0	0	0	0	0	0	0	0	0	0
XLOC_007951	0	0	0	0	0	0	0.0435274	1.03863	0	0.207131	0	0	0.0452848	0	0	0	0	0	0	0	0	0	0	0	0	0	0	0	0	0	0	0	0	0	0	0	0	0	0	0	0	0	0	0	0	0	0	0	0
XLOC_007954	0	0	0	0	0	0	0.0300647	1.39493	0	0.214601	0	0	0	0	0	0	0	0	0	0	0	0	0	0	0	0	0	0	0	0	0	0	0	0	0	0	0	0	0	0	0	0	0	0	0	0	0	0	0
XLOC_007956	0	0	0	0	0	0	0.124917	1.24197	0	0.148609	0	0	0	0	0	0	0	0	0	0	0	0	0	0	0	0	0	0	0	0	0	0	0	0	0	0	0	0	0	0	0	0	0	0	0	0	0	0	0
XLOC_007958	0	0	0	0	0	0	0.0945626	1.19088	0	0.224995	0	0	0	0	0	0	0	0	0	0	0	0	0	0	0	0	0	0	0	0	0	0	0	0	0	0	0	0	0	0	0	0	0	0	0	0	0	0	0
XLOC_007962	0	0	0.11127	0	0.137496	0.518917	0	0	0.147353	0	0	0	0	0.602255	0.0577809	0	0	0	0	0	0	0	0	0	0	0	0	0	0	0	0.272024	0	0	0	0	0	0.345723	0.0783691	0	0.385818	0	0	0	0	0	0	0	0	0
XLOC_007963	0	0	0	0	0.053948	0.203603	0.0517282	0	0.173446	0.164104	0	0	0	0.472603	0.045342	0	0	0	0	0	0	0	0	0	0	0	0	0	0	0	0.426926	0.0407688	0	0	0.05324	0	0.203473	0.184494	0	0.05046	0	0	0	0	0	0	0	0	0
XLOC_007964	0	0	0	0.122939	0.465368	0.365902	0.02479	0	0.0831217	0.17695	0	0	0	0.717214	0.0651885	0	0	0	0	0	0	0	0	0	0	0	0	0	0	0	0.306897	0.0586136	0	0	0.0765436	0	0	0.0884162	0	0	0	0.0645823	0	0	0	0	0	0	0
XLOC_007965	0	0	0.512249	0	1.89895	1.79169	1.61851	0	0	0	0	0	0	4.00484	1.33002	0	0	0	0	0	0	0.342806	0	0	0	0	0	0	0	0	2.50461	0.47835	0	0	0.624678	0.685632	1.5916	1.44314	2.86459	2.36824	0	0	0	0	0	0	0	0	0
XLOC_007968	0	0	0	0.12256	0.618582	0.535004	0.115331	0	0.055244	0.0392012	0.0297497	0	0	0.100352	0.108313	0	0	0	0	0	0	0	0	0	0	0	0	0	0	0	0	0	0	0	0.050872	0.055836	0.0648076	0	0.155523	0	0	0.0429224	0	0	0	0	0	0	0
XLOC_007969	0	0	0.206312	0	0.509878	0.721616	0	0	0.273215	0	0.14713	0	0	0.744452	0	0	0	0	0	0	0	0	0	0	0	0	0	0	0	0	0	0	0	0	0	0	0	0	0	0	0.216368	0.424555	0	0	0	0	0	0	0
XLOC_007970	0	0	0.460984	0.225726	0.854455	0.537461	0.0910331	0	0	0	0	0	0	1.10894	0.239383	0	0	0	0	0	0	0	0	0	0	0	0	0	0	0	0	0	0	0	0	0	0	0	0.429651	0	0	0	0	0	0	0	0	0	0
XLOC_007971	0	0	0	0	1.12057	0.52864	0	0	0	0	0	0	0	0.272684	0	0	0	0	0	0	0	0	0	0	0	0	0	0	0	0	0	0	0	0	0	0	0	0	0	0	0.475518	0	0	0	0	0	0	0	0
XLOC_007974	0.126432	0.143879	0	0.126395	0.159484	0.150476	0	0.270294	0.512753	0	0	0.108713	0.0530322	0.0776189	0.134043	0	0.121172	0.0644356	0.120216	0.234608	0.127021	0	0.156407	0	0.28656	0	0.490518	0.322459	0	0	0	0	0	0	0.157391	0.172749	0	0.363608	0.240583	0	0.27071	0	0	0	0	0	0	0.193005	0
XLOC_007975	2.71306	2.0583	0.923183	2.71228	5.70387	2.15268	0	0	1.22256	1.73506	0	0	0	1.1104	0	0	0	0	1.71979	1.67813	0	0	0	0	0	0	0	0	3.58879	0	51.9093	0	12.8126	3.41048	1.12581	0	0	0	0	0	0	0.949878	0.633099	1.60859	1.0174	0.802237	0	0.690272	0
XLOC_007979	0	0	0	0	2.4728	0.448678	0	0	0	0	0.0548886	0	0	0	0	0	0	0	0	0	0	0	0	0	0	0	0	0	0	0	0	0	0	0	0	0	0	0	0	0	0	0	0	0	0	0	0	0	0
XLOC_007981	0	0	0.0474808	0	0	0	1.05015	1.4667	0	0.133855	0	0	0	0	0	0	0	0	0	0	0	0	0	0	0	0	0	0	0	0	0	0	0	0	0	0	0	0	0	0	0	0	0	0	0	0	0	0	0
XLOC_007982	0	0	0.215119	0	0	0	2.12403	0.563142	0.284878	0.4043	0	0	0	0	0	0	0	0	0	0	0	0	0	0	0	0	0	0	0	0	0	0	0	0	0	0	0	0	0	0	0	0	0	0	0	0.186936	0	0	0
XLOC_007983	0.112775	0	0	0	0	0	0	0	1.21965	1.35229	0	0	0	0	0	0	0	0	0	0	0	0	0	0	0	0	0	0	0	0	0	0	0	0	0	0	0	0	0	0	0	0	0	0	0	0	0	0	0
XLOC_007987	0	0	0	0	0	0	0	0.190001	0	0.113674	0	0	0	0	0	0	0	0	0	0	0	0	0	0	0	0	0	0	0	0	0	0.112961	0	0	0	0	0.751703	1.19278	0.450977	0	0	0	0	0	0	0	0	0	0
XLOC_007990	0	0.270925	0	0	3.0031	0.566694	0	0	0	0	0	0	0.09986	0	0	0	0	0	0	0	0	0	0	0	0	0	0	0	0	0	0	0	0	0	0	0	0	0	0	0	0	0	0	0	0	0	0	0	0
XLOC_007991	0.79117	0.565934	0.438435	0.474565	0.798402	0.484267	0.346321	0.277875	1.10011	0.910744	0.411405	0.699728	0.256005	0.555102	0.46733	0.942135	0.476617	0.437779	0.451366	0.524322	0	0.0926554	0.0279641	0	0.0256172	0	0.0584668	0.0288264	0	0	0.112826	0.0646454	0.128103	0	0.140701	0.061772	0.215092	0.26004	0.301099	0.240037	2.51682	1.49579	0.126598	0.341765	0.228875	0.340891	0.0727471	0.0517613	0.0857777
XLOC_007996	0	0	0	0	2.83785	1.02983	0	0	0	0	0	0	0	0	0	0	0	0	0	0	0	0	0	0	0	0	0	0	0	0	0	0	0	0	0	0	0	0	0	0	0	0	0	0	0	0	0	0	0
XLOC_007997	5.79226	10.9505	3.71938	7.00475	2.47479	4.22523	16.4224	22.0199	5.55699	11.292	16.5269	13.4152	39.0301	11.9297	16.3924	9.75625	10.5206	18.0453	7.37297	3.81387	3.47278	3.06348	2.31146	1.85786	1.5881	1.04166	0.604094	0.595683	35.9616	62.9808	6.99451	2.58267	0.264719	0.352318	11.2811	11.8713	6.519	10.0083	2.31105	2.86592	1.30022	2.55129	33.2895	51.6802	2.41734	3.5636	1.6035	1.42616	0.590851
XLOC_007998	0	0	0	0	0	1.93565	0	0	0	0	0	0	0	0	0	0	0	0	0	0	0	0	0	0	0	0	0.262908	0	0	0	0	0	0	0	0	0	0	0	0	0	0	0	0	0	0	0	0	0	0
XLOC_007999	0	0	0.581092	0	0	0	1.03276	7.83415	0	0.409545	0	0	0	0	0	0.0666433	0	0.0725278	0	0	0	0	0	0	0	0	0	0	0	0	0	0	0	0	0	0	0	0	0	0	0	0	0	0	0	0	0	0	0
XLOC_008000	0.0955237	0	0	0	0	0	0	0	3.48663	2.65739	0	0	0	0	0	0	0	0	0	0	0	0	0	0	0	0	0	0	0	0	0	0	0	0	0	0	0	0	0	0	0	0	0	0	0	0	0	0	0
XLOC_008003	0.250996	0.142817	0.384334	0	0	0	0.0505977	1.07319	0.678623	0.481552	0	0	0	0.0770458	0	0	0	0	0	0	0	0	0	0	0	0	0	0	0	0	0	0	0	0.473277	0	0	0	0	0	0	0	0	0.702848	0.781292	0	0	0	0	0
XLOC_008004	0	0	0	0	0	0	0	2.42352	0	0.108746	0	0	0	0	0	0	0	0	0	0	0	0	0	0	0	0	0	0	0	0	0	0	0	0	0	0	0	0	0	0	0	0	0	0	0	0	0	0	0
XLOC_008008	0	0	0	0	0.247245	0.816477	0	1.04757	0	0	0	0	0	0	0	0	0	0	0	0	0	0	0	0	0	0	0	0	0	0	0	0	0	0	0	0	0	0	0	0	0	0	0	0	0	0	0	0	0
XLOC_008011	0.196344	0	0.200433	0.196288	0.247674	2.33684	0.0791611	0	0.530859	0	0	0.168828	0.329429	0	0.208164	0.183895	0.188176	0	0.186692	0.364339	0	0	0.242895	0.260306	0	0	0.50784	0.250384	0	0	0	0	0	0	0	0	0.31138	0.423504	0.747237	0.694982	0	0.412457	0	0.523863	0	0.522522	0.631878	0.149865	0
XLOC_008013	0	0	0	0	1.30754	0.86358	0	0	0	0	0.0251536	0	0.0144929	0	0	0	0	0	0.0328534	0	0	0	0	0	0	0	0	0	0	0	0	0	0	0	0.0430128	0	0.109591	0.0745267	0	0	0	0	0	0	0.116613	0	0	0	0.0437043
XLOC_008014	0	0	0	0	8.03874	3.44758	0	0	0	0	0	0	0	0	0	0	0	0	0	0	0	0	0	0	0	0	0	0	0	0	0	0	0	0	0	0	0	0.416535	1.10241	0	0	0	0	0	0	0	0.621479	0	0
XLOC_008016	0	0	0	0	2.54584	4.08347	0	0	0	0	0	0	0	0	0	0	0	0	0	0	0	0	0	0	0	0.112515	0	0.128685	0	0	0	0	0	0	0.75373	1.10304	0.640134	0.65298	1.15213	0.59531	0	0	0	0	0.340577	0.179033	0.433005	0.0770233	0.255282
XLOC_008019	0.539808	0.12286	0.661258	0.323792	0.136186	0.38548	0.565856	0	0.291897	0.310697	0.0785955	0	0.135855	0.397678	0.114461	0.151674	0.310411	0.495201	0.205309	0.601004	0.325394	0	0	0	0	0	0	0.137676	0	0	0.269432	0.205833	0	0.407143	0.268797	0	0.171215	0.0776225	0.205437	0.127381	0	0.226793	0.302317	0.192034	0.121457	0	0	0.164809	0
XLOC_008020	0	0	0	0	0	0	0	0	0	0	0.0952292	0.112478	0	0	0	0	0	0	0	0	0	0	0	0	0	0	0	0	0	0	0	0	0	0	0	0	1.03725	2.16315	0.49783	0	0	0	0	0	0	0	0	0	0
XLOC_008021	0	0	0	0	0	0	0	0	0	0	0	0	0	0	0	0	0	0	0	0	0	0	0	0	0	0	0	0	0	0	2.60624	0	0	0	0	0	3.31235	9.76102	7.94884	2.46432	0	0	0	0	0	0	0	0	0
XLOC_008023	1.46656	1.46033	1.59067	1.37451	1.73434	1.52728	0.776057	0.538882	0.867381	1.23099	0.467097	0.551702	0.26913	1.0129	0.826014	0.643864	0.395311	0.654002	0.522926	0.5953	0.0920875	0.125236	0.113392	0.12152	0	0	0	0.116888	0	0	0.686249	0.436884	2.07778	0.691336	0.456422	0.375719	0.872176	0.790825	0.174418	0.108147	2.15885	1.05902	0.51334	0.407595	0.412473	0.569172	0.196655	0.0699622	0.579699
XLOC_008024	1.16175	1.20192	1.40157	1.16145	1.73191	2.38828	0.212904	0.395129	0.999437	2.43153	0.384431	0.726507	0.3101	0.518731	0.503872	0.642963	0.30366	0.161477	0	0.587934	0.106108	0	0	0	0	0	0	0	0	0	0.527145	0.201356	0.897781	0.796605	0	0	0	0.15189	0	0.249221	2.14834	0.887566	0.295743	0.375715	0.594098	0.468473	0.1133	0.161247	0
XLOC_008025	0.592735	0.367926	0.605077	1.18513	0.67972	0.320663	0.456226	0.460795	0.364224	0.310145	0.863016	0.324333	0.452045	0.463135	0.199951	0.403747	0.490611	0.521784	0.512361	0.599937	0.216545	0.257682	0.199981	0.0714386	0	0.060081	0	0	0	0	0.268954	0.256834	0.152685	0	0.53664	0.220876	0.170911	0.619877	0.410145	0.635772	0.346128	0.396183	0.452671	0.335462	0.848692	0.478005	0.0578044	0.205646	0.136317
XLOC_008026	0	0	0	0	0	0	0.128755	1.53615	0	0	0	0	0	0	0	0	0	0	0	0	0	0	0	0	0	0	0	0	0	0	0	0	0	0	0	0	0	0	0	0	0	0	0	0	0	0	0	0	0
XLOC_008032	0	0	0	0	1.14654	1.51448	0	0	0	0	0	0	0	0	0	0	0	0	0	0	0	0	0	0	0	0	0	0	0	0	0	0	0	0	0	0	0	0	0	0	0	0	0	0	0	0	0	0	0
XLOC_008033	0.118913	0	0	0	0	0	0.0479429	1.08044	0	0.114071	0	0	0	0	0	0	0	0	0	0	0	0	0	0	0	0	0	0	0	0	0	0	0	0	0	0	0	0	0	0	0	0.124899	0.0832462	0	0	0	0	0	0
XLOC_008034	0	0	0	0	0.198626	0	0	1.51484	0	0.15105	0	0	0	0	0	0	0	0	0	0	0	0	0	0	0	0	0	0	0	0	0	0	0	0	0	0	0	0	0	0	0	0	0	0	0	0	0	0	0
XLOC_008035	0	0	0	0	0.369128	0	0.23596	2.18959	0	0	0	0	0.122744	0	0	0	0	0	0	0	0	0	0	0	0	0	0	0	0	0	0	0	0	0	0	0	0	0	0	0	0	0	0	0	0	0	0	0.223356	0
XLOC_008036	0	0	0	0	0	0	0	2.04974	0	0.229934	0	0	0	0	0	0	0	0	0	0	0	0	0	0	0	0	0	0	0	0	0	0	0	0	0	0	0	0	0	0	0	0	0	0	0	0	0	0	0
XLOC_008037	0	0	0	0	0	0	0.375628	1.19508	0	0	0	0.0801105	0	0	0	0	0	0	0	0	0	0	0	0	0	0	0	0	0	0	0	0	0	0	0	0	0	0	0	0	0	0	0	0	0	0	0	0	0
XLOC_008040	0.454235	0.147691	0.0662419	0.389232	1.80081	0.617851	0.130812	0.901729	0.350892	0	0.0944803	0.16739	0.0816559	0.239026	0	0.0303882	0.0621911	0.0330714	0.123402	0.602059	0.130386	0.0443303	0.0802754	0.0860296	0	0	0.167838	0.165501	0	0.729094	9.06881	0.123717	2.02257	1.71301	0.323123	0.177326	0.308728	0.0466553	0.123479	0	0.555764	0.272629	0.136282	0.230845	0.584019	0.115127	0	0	0.164159
XLOC_008042	0.115253	0.349753	0.15687	0.192033	0.048461	0.182895	0.108423	0.164263	2.75256	2.39546	0.111871	0	0.112801	0.0235853	0.142556	0.0539726	0.128868	0.0978971	0.0730581	0.142576	0.154387	0.0524902	0.0950517	0.101865	0	0	0.0993661	0.0489913	0.152455	0.143883	0.095876	0.0366223	0.108858	0	0.0478251	0	0.0609259	0.220973	0.146208	0	0	0.0403515	0.188262	0.0341671	0.12966	0	0.20606	0	0.0971878
XLOC_008043	0	0	0	0	0	0	0	0	0	0	0	0	0	0	0	0	0	0	0	0	0	0	0	0	0	0	0	0	0	0	0	0	0	0	0	0	0	0	0	0	0	0	0.110744	0	0	0	0	0	0
XLOC_008045	0	0	0	0	0	0.972875	0.527302	3.05819	0	0.0784137	0	0	0	0	0	0.0382797	0	0	0	0	0	0	0	0	0	0	0	0	0	0	0	0	0	0	0	0	0	0	0	0	0	0	0	0	0	0	0	0	0
XLOC_008046	0.429292	0	0	0	0	0	0	0	7.54445	7.0008	0	0	0	0	0	0	0	0	0	0	0	0	0	0	0	0	0	0	0	0	0	0	0	0	0	0	0	0	0	0	0	0	0	0	0	0	0	0	0
XLOC_008047	0	0	0	0	0	0	0	2.51807	0	0.376628	0	0	0	0	0	0	0	0	0	0	0	0	0	0	0	0	0	0	0	0	0	0	0	0	0	0	0	0	0	0	0	0	0	0	0	0	0	0	0
XLOC_008048	0	0	0	0	3.1037	3.96193	0	0	0	0	0	0	0	0	0	0	0	0	0	0	0	0	0	0	0	0	0	0	0	0	0	0	0	0	0	0	0	0	0	0	0.154948	0	0	0	0	0	0	0	0
XLOC_008049	0	0	0	0	5.94307	5.60737	0	0	0	0	0	0.337592	0	0	0	0	0	0	0	0	0	0	0	0	0	0	0	0	0	0	0	0	0	0	0	0	0	0	0	0	0	0	0	0	0	0.348283	0	0	0
XLOC_008051	0.170029	0.193492	0.347138	0	0.214478	0.202364	0.616961	0	0.459709	0	0.37134	0.877199	0.071319	0.417535	0.540792	0.318496	1.14068	0.606582	0	0	0	0.348466	0.21034	0	0	0.189579	0	0.433651	0	0	0	0	0	1.28242	0.211664	0	0.269646	0	0	0	0.546086	0.178588	0	0.302433	0.382566	0	0	0.259558	0
XLOC_008060	1.09128	1.04579	0.879472	0.459352	0.0724507	0	0	0.491157	0.232934	0.330581	0	0.0987725	0.650471	0.246826	0	0	0	0.0292719	0.0546121	0.106578	0.115407	0	0.0710527	0	0	0.0640399	0.0742778	0	0	0	0	0	0	0	0.0715	0	0	0	0	0	0	0	0	0	0	0.1019	0	0.0438393	0
XLOC_008061	0	0	0	0	0	0	0.227597	1.20685	0	0	0	0	0	0	0	0	0	0	0	0	0	0	0	0	0	0	0	0	0	0	0	0	0	0	0	0	0	0	0	0	0	0	0	0	0	0	0	0	0
XLOC_008062	0	0	0	0	0	0	0	10.562	0	0	0	0	0	0	0	0	0	0	0	0	0	0	0	0	0	0	0	0	0	0	0	0	0	0	0	0	0	0	0	0	0	0	0	0	0	0	0	0	0
XLOC_008067	0	0	0	0	0	6.52025	0	0	0	0	0	0	0	0	0	0	0	0	0	0	0	0	0	0	0	0	0	0	0	0	0	0	0	0	0	0	0	0	0	0	0	0	0	0	0	0	0	0	0
XLOC_008068	0.0817423	0.186045	0.0834443	0	0	0	0	0	0.110504	0	0	0	0	0	0	0	0	0	0	0	0	0	0	0	0	0	0	0	0	0	0	0	0	0	0	0	0	0	0	0	0	0	0	0	0	0	0	0	0
XLOC_008069	0	0	0	0	0	0	0.295956	2.09244	0	0	0	0	0	0	0	0	0	0	0	0	0	0	0	0	0	0	0	0	0	0	0	0	0	0	0	0	0	0	0	0	0	0	0	0	0	0	0	0	0
XLOC_008073	5.22113	3.85018	3.92276	5.92949	5.21617	5.51808	4.12585	3.86207	5.98537	6.33078	5.35174	5.02814	2.5229	3.64128	3.71981	5.65293	3.62284	2.49063	4.36873	5.30923	1.09106	0.913108	0.0516719	0.553757	0.142006	0.326003	0.864276	0.745711	0.331508	0.625739	5.73319	5.17622	7.4563	6.14323	3.37981	2.79647	3.11332	4.92511	5.00731	6.30809	7.51245	6.93172	2.98255	2.63749	3.47729	4.52042	1.61306	2.16793	1.05666
XLOC_008074	0	0	0	0	0	0	0.0327204	1.12776	0	0.155704	0	0	0	0	0	0	0	0	0	0.150595	0	0	0	0	0	0	0	0	0	0	0	0	0	0	0	0	0	0	0	0	0.0868846	0	0	0	0	0	0	0	0
XLOC_008078	0.196344	0	0	0	0	0	0	0	4.24688	2.82524	0	0	0	0	0.104082	0	0	0	0	0	0	0	0	0	0	0	0	0	0	0	0	0	0	0	0	0	0	0	0	0	0	0	0	0	0	0	0	0	0
XLOC_008080	0	0	0	0	0	0	0.0805388	3.20297	0	0	0	0	0	0	0	0	0	0	0	0	0	0	0	0	0	0	0	0	0	0	0	0	0	0	0	0	0	0	0	0	0	0	0	0	0	0	0	0	0
XLOC_008083	0	0.159011	0.0950918	0.0931254	0.117505	0.0554337	0.281675	0.07468	0.125929	0.0446796	0.0339072	0	0.078146	0.28594	0.02469	0.0218115	0.156235	0.0237374	0.088573	0.129641	0	0.0318186	0	0	0	0	0.0602339	0	0	0	0	0	0	0.175647	0.927702	0.572751	0.443186	0.435336	0.53177	0.934213	0.398906	0.244604	1.59769	2.15399	0.157195	0	0	0	0
XLOC_008084	0.0623898	0.0709995	0	0	0.0787002	0	0.025154	0.666904	0.506053	0.778041	0	0	0	0	0	0	0	0	0	0	0	0	0	0	0	0	0	0	0.247585	0	0	0	0	0	0	0	0	0	0	0	0	0	0	0	0.0701888	0	0.0669279	0	0
XLOC_008087	0	0	0	0	0	0	6.68696	21.2927	0	1.59903	0	0	0.0349595	0	0	0.156122	0.0399391	0	0	0	0	0	0	0	0	0	0	0	0	0	0.207999	0.0794506	0	0	0.103755	0	1.32176	2.9962	0.158596	0	0	0	0	0	0	0	0	0	0.105423
XLOC_008088	0.0584226	0.332424	0	0	0	0	0	0.0312249	3.791	2.63405	0	0	0.0245056	0	0	0	0	0	0	0	0	0	0	0	0	0	0	0	0	0	0	0	0	0	0	0	0	0	0	0.0689311	0	0	0	0	0	0	0	0	0
XLOC_008089	0	0	0	0	0.0903848	0	0.0144443	0	0	0	0	0	0	0	0	0	0	0	0	0	0	0.0489498	0	0.0474972	0	0	0	0	0	0.134178	0.0894094	0	0	0	0	0.0979025	0.681799	0.540929	1.09077	1.39493	0.0767098	0.11289	0.0250805	0.0318626	0	0	0	0.0273455	0.0453163
XLOC_008090	0	0	0	0	0	0	1.02116	10.8296	0	0.220879	0	0	0	0	0	0	0	0	0	0	0	0	0	0	0	0	0	0	0	0	0	0	0	0	0	0	0	0	0	0	0	0	0	0	0	0	0	0	0
XLOC_008091	0	0	0	0	0	0	0.878922	6.00045	0	0.418247	0	0	0	0	0	0	0	0	0	0	0	0	0	0	0	0	0	0	0	0	0	0	0	0	0	0	0	0	0	0	0	0	0	0	0	0	0	0	0
XLOC_008093	0.117046	0.199798	0.537676	0.175519	0.221468	0.348264	0.0943803	0	0.15823	0.0561402	0	0.150964	0.343668	0.718571	0.155116	0.274063	0.112177	0.23861	0.166939	0.380087	0.352776	0.159921	0	0	0	0	0	0	0	0.219183	0.146052	0.0557883	0	0	0.072854	0.239889	0.0928111	0.126231	0.111362	0	0.0626536	0.122939	0.368727	0.208193	0.197517	0.155745	0.12556	0.223347	0.0740252
XLOC_008095	0	0	0	0	0	0	0	0.0941553	0	0	0	0.302956	0	0.216305	0	0	0	0	0	0.163449	0	0	0	0	0	0	0	0	0	0	0	0	0	0	0	0	0	0	0	0	0	0	0.493309	1.56676	0	0.156275	0	0	0
XLOC_008096	0	0	0	0	0.803397	1.81924	0	0	0	0	0	0	0	0	0	0	0	0	0	0	0	0	0	0	0	0	0	0	0	0	0	0	0	0	0	0	0	0.0915833	0	0	0	0	0	0	0	0	0	0	0
XLOC_008098	0	0.812776	0.486058	0	0.300335	0	0.0959846	0.127241	0.321839	0	0	0.204707	0.59916	0	0	0.111488	0	0	1.13184	0.662659	0	0.487918	0	0	0	0	0.307883	0	0	0	0	0	0	0	0	0	0	0	0	0	1.27437	0.500113	0	0.211732	0.803496	0.211193	0.255388	0	0
XLOC_008100	0	0.0425179	0.03814	0.0373513	0	1.37849	0	0	0	0	0	0.0642519	0	0	0.0396112	0.0174965	0	0	0	0	0	0	0	0	0	0	0	0	0	0	0	0	0	0	0	0	0	0	0	0	0	0	0	0	0	0	0	0	0
XLOC_008102	0.264978	0.20103	0	0.0883007	0	0	0.712217	0.377658	0.119404	0.338918	0.064301	0	0	0.0542251	0.0468216	0.124089	0	0.0450152	0	0	0	0	0	0	0	0	0	0	0	0	0	0	0	0	0	0	0	0	0	0	0	0	0	0.0785537	0	0	0	0	0
XLOC_008104	0.30478	0	0	0.304692	0	0	1.47455	0.488683	0	0.292369	0.887512	0.262066	0.127841	0	0	0	0	0.15533	0	0	0	0	0	0	0	0	0	0	0	0	0	0	0	0	0.379412	0	0	0	0	0	0	0	0	0	0	0	0	0	0
XLOC_008105	4.21813	4.51786	3.0395	2.23248	3.7559	5.90625	5.30201	2.51967	3.68973	2.61824	5.41902	3.41363	3.22638	3.04658	5.26124	5.46123	3.92374	3.03495	4.2467	8.05741	4.48707	2.37311	1.22781	0.657909	1.68714	1.65994	1.92531	1.58208	2.95395	11.1515	4.95382	7.80549	6.32765	5.61436	2.16219	2.03415	5.11548	7.1359	3.77721	4.09857	7.70348	6.25478	4.68995	4.8548	8.37426	5.28259	4.52494	3.03022	2.19695
XLOC_008107	0	0	0	0	0	0	0.067199	0.831431	0	0.0532959	0	0	0	0	0	0	0	0	0	0	0	0	0	0	0	0	0	0	0	0	0	0	0	0	0	0	0	0	0	0	0	0	0	0	0	0	0	0	0
XLOC_008110	0	0	0	0	0	0	0	1.09949	0	0	0	0	0	0	0	0	0	0	0	0	0	0	0	0	0	0	0	0	0	0	0	0	0	0	0	0	0	0	0	0	0	0	0	0	0	0	0	0	0
XLOC_008112	0.303683	0.863977	0.155003	0	0	0	2.14265	0.162308	0.410536	0.582635	0.66324	0.130562	0.445833	0.745748	0.724421	0.426642	0.727623	0.619085	0.288755	0.422638	1.06785	0.103731	0	0.402611	0	0	0.196367	0	0.602561	0	0	0.289492	0	0	0.189024	0	0	0.218343	0	0	1.62558	1.1164	0.637787	1.08033	0.170823	0.538785	0.162886	0.231795	0.576187
XLOC_008117	0	0	0	0	0	0	0	2.55644	0	0	0	0	0	0	0	0	0.208372	0	0	0	0	0	0	0	0	0	0	0	0	0	0	0	0	0	0	0	0	0	0	0	0	0	0	0	0	0	0	0	0
XLOC_008118	0	0	0	0	0	0	0	1.01644	0	0	0	0	0	0	0	0	0.0536078	0	0	0	0	0	0	0	0	0	0	0	0	0	0	0	0	0	0	0	0	0	0	0	0	0	0	0	0	0	0	0	0
XLOC_008119	0	0	0	0	0	0	0.0509741	1.21632	0	0	0.0920416	0	0	0	0	0	0	0	0	0	0	0	0	0	0	0	0	0	0	0	0	0	0	0	0	0	0	0	0	0	0	0	0	0	0	0	0	0	0
XLOC_008120	0	0	0	0	0	0	0.428404	3.0734	0	0.239838	0	0.0537448	0	0	0	0.0292707	0	0	0	0	0	0	0	0	0	0	0	0	0	0	0	0	0	0	0	0	0	0	0	0	0.0669159	0	0	0	0	0	0.0670509	0	0
XLOC_008122	0.262254	0.0994812	0.178499	0.0874897	0.330816	0.312152	0.035246	0.140337	0.236363	0.167718	0.190991	0	0.146823	0.322024	0.185374	0.122813	0.0419922	0.133887	0.166242	0.0811906	0	0.0597196	0	0	0	0	0	0	0	0.327458	3.92707	2.99997	3.46784	0.659337	0	0	0.415903	0.691402	0	0	0.561791	0.0919891	0.244985	0.155507	0	0.0776544	0.187568	0.200284	0
XLOC_008125	0.514235	0	0	0	0.324335	0	0.103663	0.137421	3.82345	1.47989	0	0	0	0	0	0	0	0	0	0	0	0	0	0	0	0	0	0	0	0	0.64167	0.245102	0	0	0	0.351311	0	0	0.489262	0	0	0	0	0	0	0	0	0	0
XLOC_008127	0.466878	1.06261	1.11207	1.71139	0.196311	0.648278	0	0	0.210384	0.149289	0	0	0	0	0	0	0	0	0	0	0	0	0	0	0	0	0	0	0	0	0	0	0	0	0.290602	0.106319	0	0	0	0	0	0	0	0	0	0	0	0	0
XLOC_008128	0	0	3.7506	5.50956	2.31735	7.65244	0	0	0	0.881123	0.668681	0.789798	0.385278	0	0	0	0	0	0	0	0	0	0	0	0	0	0	0	0	0	0	0	0	3.46394	2.28769	3.76507	8.74005	17.1705	26.2175	54.1999	1.9667	0.964767	0.64302	0	0	0.814816	0	0.701089	1.16183
XLOC_008130	0	0	0	0	0	0	0.152233	1.00903	0	0	0	0	0	0	0	0	0	0	0	0	0	0	0	0	0	0	0	0	0	0	0	0	0	0	0	0	0	0	0	0	0	0	0	0	0	0	0	0	0
XLOC_008132	0	0	0	0	0	0	0.314442	2.41766	0	0.299263	0	0	0	0	0	0	0	0	0	0	0	0	0	0.103398	0	0	0	0	0	0	0	0	0	0	0	0	0	0	0	0	0	0	0.0545986	0	0	0.069185	0	0	0
XLOC_008134	0	0	0	0	0	0	0	0	0	0	0	0	0	0	0	0	0	0	1.64146	1.12102	1.38729	0.707503	1.28121	1.60185	1.7605	1.15474	2.23225	0.220115	0	0.646478	0	0	0	0	0.214886	0	0.273735	0	0	0	0	0.181296	0	0.153514	0.776749	0.612469	0.740837	0.263548	0.218329
XLOC_008136	0	0	1.97452	0.966846	0	0	0	0	0	0	0.117344	0	0.0676106	0	0	0	0	0	0	0	0	0	0	0	0	0	0	0	0	0	0	0	0	0	0.200658	0.220238	0	0.115891	1.22688	0	0	0	0	0	0	0	0	0	0
XLOC_008138	0	0	0	0.0531949	0	0	0.0429061	1.02381	0	0	0	0	0	0	0	0	0	0	0	0	0	0	0	0	0	0	0	0	0	0	0	0	0	0	0	0	0	0	0	0	0	0	0	0	0	0	0	0	0
XLOC_008140	0	0	0	0	0	0	0.937477	2.27839	0	0.18588	0	0.0833069	0.0406387	0	0.0513586	0	0	0	0	0	0	0	0	0	0	0	0	0	0	0	0	0	0	0	0	0	0	0	0	0	0	0.101762	0	0	0	0	0	0	0
XLOC_008141	0.638745	0.782805	1.4044	1.12976	0.433854	1.22804	0	0	0.332112	0	0.250386	0.380234	0.0618285	0	0.052092	0.0460188	0.0706351	0.125206	0.0467188	0	0	0	0	0	0	0	0	0	0	0	0	0	0	0	0	0	0	0	0	0	0	0	0	0	0	0.0435861	0.0527081	0.112509	0
XLOC_008142	0.622733	0.531501	1.70844	1.24511	0.515505	1.08858	0.00784594	0	0.078923	0	0.0708353	0.317929	0.0326509	0	0.0515797	0.0637927	0.0373016	0.188441	0.0370075	0.0180554	0	0	0	0	0	0	0	0	0	0	0	0.018551	0.110283	0	0	0	0	0	0	0	0.0416677	0	0	0.0173073	0.0437861	0.069052	0.0626276	0.118829	0
XLOC_008143	0	0	0	0	0	0	0.167944	4.59182	0	0.449541	0	0	0	0	0	0.0243839	0	0	0	0	0	0	0	0	0	0	0	0	0	0	0	0	0	0	0	0	0	0	0	0	0	0	0	0	0	0	0	0	0
XLOC_008145	0.516829	0.35289	0.738627	0.723352	0.651942	0	0.125023	0.165736	0.698679	0.793255	0.1505	0.533278	0.173429	0.0634583	0.109588	0.338842	0.148598	0.0526801	0.393138	0.191807	0.103848	0	0	0	0	0	0	0	0	0	0.257963	0.0985354	0	0	0	0	0	0.148636	0.196692	0	2.98785	0.651416	0.217086	0.367718	0.465148	0.0916941	0.110884	0.157794	0.261492
XLOC_008150	0.480723	0.497329	0.133836	0.174758	0.551269	0.572144	0.334772	0.420431	0.59079	0.377303	0.286334	0.15031	0.128317	0.321955	0.301164	0.675363	0.251304	0.556816	0.166215	0.121641	0	0.0895656	0	0.115877	0	0	0	0.11146	0	0.163675	0.327192	0.0416598	0.247663	0	0.272018	0.358273	0.0693065	0.439894	0.249478	0.309376	0.0467864	0.045902	0.0917819	0.194334	0.147495	0	0.0937616	0	0
XLOC_008151	0	0.129437	0	0	0	0	0	0.547117	0	0.10911	0	0	0	0.0698279	0	0	0	0	0	0	0	0	0	0	0	0	0	0	0	0	0	0	0	0	0	0	0	0	0	0	0	0	0	0	0	0	0	0	0
XLOC_008153	0	0	0.0668802	0	4.38011	5.22436	10.5658	5.74264	0.708547	0.0628483	0.143086	0.338006	4.39695	1.04576	1.11136	0.0920429	0.408138	0.868142	8.78364	2.49223	0.263286	1.07418	0	0.347434	0.0742467	0	0.169456	0.501288	14.5595	12.514	0	0.0624544	0	0.74122	0.244678	0.268552	0.935108	0.141315	1.37136	0.309201	0	0.344071	5.22861	3.2047	14.6675	7.43913	0.983941	0.350049	0.0828704
XLOC_008154	0	0	0	0	0	0	1.48708	0.622529	0	0.186223	0	0	0	0	0	0	0	0	0	0	0	0	0	0	0	0	0	0	0	0	0	0	0	0	0	0	0	0	0	0	0	0	0	0	0	0	0	0	0
XLOC_008158	0	0	0	0	0	0	0	2.18706	0	0	0	0	0	0	0	0	0	0	0	0	0	0	0	0	0	0	0	0	0	0	0	0	0	0	0	0	0	0	0	0	0	0	0	0	0	0	0	0	0
XLOC_008159	0	0	0	0	0	0.180718	0	0.324617	0.615805	0.873952	0	0	0.318452	0.0932185	0.0804912	0	0	0.0773857	0	0	0	0	0	0	0	0	0	0	0	0	0	0	0	0	0	0	0	0.109171	0	0.53746	0	0	0	0	0	0	0	0	0
XLOC_008161	0	0	0	0	0.264213	0.498578	0	0	0.283154	0	0	0	2.10857	0.257178	0	0	0	0	1.79243	1.36034	0.841728	1.14472	1.8138	3.05457	1.18684	0.700621	1.89613	2.93815	0	0	0	0	0	0	1.04298	0.858566	0	0.60238	1.59427	0.24713	0.448477	0.22	0.146631	0	1.64947	1.85805	0.674073	1.59873	0.794813
XLOC_008164	0	0	0	0	0	0	0.98903	0.858997	0	0.0811454	0	0	0	0	0	0	0	0	0	0	0	0	0	0	0	0	0	0	0	0	0	0	0	0	0	0	0	0	0	0	0	0	0	0	0	0	0.0907426	0	0
XLOC_008165	0.136002	0.10318	0.185111	0.135962	2.7449	1.78052	0.0182775	0	0.0612849	0	0.0330028	0	0.0570463	0.139157	0.0240315	0.0212297	0.0868958	0.0462086	0	0.042061	0	0.03097	0.112164	0.120204	0.10275	0.0505466	0.117255	0.0578111	0.539703	0.679144	0.226273	0.129646	1.28455	0.854812	0.620784	0.37165	0.50326	0.651885	0.603852	0.320928	0.194134	0.047616	0.158682	0.161273	0	0.0402149	0.0486313	0.0346023	0.229369
XLOC_008167	0	0.172795	0	0	0	0.90359	0	0.568079	0	0	0	0	0.191071	0	0.0804912	0.071107	0.0727623	0	0	0	0	0	0	0	0	0	0	0	0	0	0	0	0	0	0	0	0	0	0	0	0	0	0	0	0	0	0	0	0
XLOC_008170	17.6715	13.1756	9.33075	19.494	29.2093	10.1535	0	0.325683	15.6516	10.5219	2.66167	4.1917	0.766796	2.24459	0	0	0.876017	0	0.579407	8.48053	0.612202	0.832575	0	2.4236	1.38113	0.67943	0.788049	0	0	2.28221	79.0785	2.32354	8.63325	6.89405	0	0.832599	0	2.1906	2.31908	1.43793	13.0474	5.1203	3.8393	7.58719	10.9686	1.08111	0.653685	0.465112	4.62464
XLOC_008172	1.90759	2.83153	2.11664	2.48745	0.83697	2.17166	0.969726	1.46282	2.80304	1.35255	0.301895	0.570523	0.0347889	0.967437	0.395692	1.28172	0.635907	0.422695	0.47317	0.692559	0	0.623259	1.02602	0.329871	0.845921	1.10971	1.60889	7.82669	0.658261	0.310625	0.206984	0.316252	0.47002	1.87667	3.71694	1.81317	1.70991	2.32563	4.26119	2.15285	0.532754	0.609798	0.870929	0.368812	0.466533	0.294295	1.69046	0	0.524541
XLOC_008175	0	0	0	0	0	0	0	0	0.136418	0	0	0	0	0	0	0	0	0	0	0	0	0	0	0	0	0	0	0.128685	0	0.377936	0	0	0	0	0.879352	1.51667	2.24047	0.290213	0.192021	0	0	0	0	0	0	0	0	0	0
XLOC_008176	4.11419	5.06414	3.94272	1.84665	0.211826	0.699515	9.24154	7.44931	3.06466	3.06068	6.66259	5.99227	22.8921	11.4949	5.34105	2.67374	6.63877	3.63728	17.4041	11.7631	10.9661	5.50652	1.45417	3.0055	2.66426	1.87235	7.27514	6.31726	5.66432	4.71692	2.30494	0.320157	0	0.633281	1.56785	1.60611	1.73103	0.905519	0.798855	0.693458	8.35967	9.34811	9.28708	11.9477	23.9925	15.4178	7.83611	10.7026	3.29232
XLOC_008177	0	0	0	0	0	0	0.207174	2.95236	0	0.0821553	0	0	0	0	0	0	0	0	0	0	0	0	0	0	0	0	0	0	0	0	0	0	0	0	0	0	0.271639	0.0923632	0	0	0	0	0	0	0	0	0	0	0
XLOC_008179	1.43817	4.36435	1.95748	2.63588	7.25657	2.28223	0	0.256217	2.9163	1.83948	0.174497	2.06103	0.904866	0.735766	0.127062	0	0.229723	0.12216	1.13956	3.11346	0	0.163748	1.48261	0.317778	0	1.06903	0	0.305666	3.80477	2.69314	32.3022	0	4.75429	16.2708	1.19356	0.655011	0.380128	0.172336	0	0	1.53967	0.503522	0.839	1.06587	2.42692	0	0	0	0.606373
XLOC_008180	0	0.124042	0	0	0	0	0	0	2.7997	0.941055	0	0	0	0	0	0	0	0	0	0	0	0	0	0	0	0	0	0	0	0	0	0	0	0	0	0	0	0	0	0	0	0	0	0	0	0	0	0	0
XLOC_008182	0.116845	0.0664849	0	0	0	0	0.0471091	0	2.05346	1.00879	0.0850628	0.150705	0.0490111	0.0358668	0.123879	0.109437	0.13998	0.1191	0	0	0	0	0	0	0	0	0	0	0.463683	0.218807	0	0.0556924	0	0	0	0.0798255	0	0	0	0	0	0	0.0408992	0.155876	0	0	0	0.0445927	0
XLOC_008183	0	0	0	0	1.93511	0.507169	0	0.0455504	0	0	0	0	0	0	0	0	0	0	0	0	0	0	0	0	0	0	0	0	0	0	0	0	0	0	0	0	0	0	0	0	0	0	0	0	0	0	0	0	0
XLOC_008184	0	0	0	0	0.691593	2.17509	0	0	0	0	0	0	0	0	0	0	0	0	0	0	0	0	0	0	0	0	0	0	0	0	0	0	0	0	0	0	0	0	0	0	0	0	0	0	0	0	0	0	0
XLOC_008185	0.813485	0	4.98254	0.813251	10.2615	8.71371	0	0	0	1.56072	0.592213	0.699479	0.341219	0.499414	0	0	0.389821	0.414591	0	4.52853	0	0	0	0	0	0	0	0	3.2282	3.04669	79.1761	1.55094	4.61008	3.0678	0	4.446	0	0	0	0	1.7418	0	0	0	3.6607	0	0	0.620915	0
XLOC_008189	0	1.19585	0	0	0	0	0.282446	0.374423	0	0.336014	0.255	0.301188	0	0.430084	2.0425	0.492102	0.167853	0	0	0	0	0.239293	0	0	0	0	0	0	0	0	1.74832	0	0	0	0	0	0	0	0	0	0	0	0.490429	0.311523	0	0	0	0	0
XLOC_008194	1.49926	0.853096	0.76524	0.749583	0.945843	2.37956	0.805954	0.534697	0.337809	1.67792	0.728281	0.859437	0.733683	1.07436	0.662299	1.17087	0.598704	0.764096	0.237889	0.695634	0.251042	0.341954	0.30912	0	0	0	0	0	0.991601	0.935871	1.87087	1.191	1.41608	0	0.622136	1.36567	0	0.179657	0.950969	0.589645	1.07005	1.05012	0.699761	0.889	1.12448	0.664986	0.268128	0	0.316346
XLOC_008197	9.67825	13.3393	7.08231	8.25755	12.8811	10.913	8.73487	11.5029	10.9118	11.9255	10.8551	11.8721	12.7378	9.35847	13.1061	13.7826	17.8284	15.7084	7.11528	12.5591	11.8422	13.4975	14.0059	8.35089	6.6002	10.675	13.7758	12.671	24.9484	24.4836	14.5613	12.8784	12.9678	22.8379	8.6483	6.65247	9.62305	8.89459	3.60202	7.02319	10.6698	11.8904	10.6031	12.2396	7.62003	9.40991	9.79244	9.54561	10.0232
XLOC_008199	9.24938	13.1899	6.85568	8.84288	15.4093	16.027	9.43432	8.75289	10.6609	12.4686	9.29546	11.1574	7.51885	8.00966	6.96519	11.917	6.98825	8.65467	9.1423	14.1859	6.16008	5.87168	6.98601	7.92409	4.5489	6.16307	6.4733	6.89932	2.36309	4.33721	15.9222	17.5392	51.0095	67.0466	12.0024	13.7818	22.0871	26.4618	30.8429	39.0085	10.4927	12.786	8.37745	11.093	11.9915	11.29	8.2414	9.70005	10.4228
XLOC_008200	0.6589	0.0013253	1.12354	1.47109	0.278139	0	0.68586	0.771153	0	0.0326296	1.56942	0.634696	0.551117	0.435296	1.4576	0.894089	2.14863	1.1278	0.836811	0.728461	0.775554	0	0	0.414203	0.815579	0	0.578676	0	0.529323	2.14869	0.161576	0	0.520769	0.857042	0.422732	1.23773	0.573042	0.300457	0	0.268139	0	0	1.66331	0.969123	1.75685	0.604798	0	0.57807	0
XLOC_008232	0	0.258622	0.260326	0.45439	0	0.54096	0	0	8.61862	5.88618	0	0.195411	0	0	0	0	0	0	0	0	0	0	0	0	0	0	0	0	0	0	0	0	0	0	0	0	0	0	0	0	0	0	0	0	0	0	0	0	0
XLOC_008271	0	0	0	0	0.71174	0.313789	0	0	0	0	0	0	0	0	0	0	0	0	0	0	0	0	0	0	0	0	0	0	0	0.493715	0	0	0	0	0.423767	0.720472	0.677104	2.27471	0.207409	0	0	0	0	0	0	0	0	0	0
XLOC_008279	10.1917	2.21503	11.0311	2.09357	4.36243	1.41175	3.71822	2.30327	6.70527	1.29111	6.24398	3.07964	6.48536	2.01586	3.17467	0.48666	1.89122	1.06216	12.3501	1.39479	5.09018	0.855382	0.0484736	0.678638	2.52669	0.564552	5.87808	0.697087	5.55013	1.95825	13.9419	2.34692	21.7117	2.43484	9.34067	1.71367	5.28934	1.65759	8.03862	2.26383	6.57472	1.70639	8.52268	0.984583	19.603	2.11316	12.5861	3.09711	2.0676
XLOC_008325	1.02237	1.35027	3.80045	2.80558	0.387494	0.516325	0.287032	0.13495	0.539217	0.130026	0.15823	0.250499	1.38461	1.03188	0.20862	0.161152	0.0602433	0.243897	4.52463	2.77889	2.9647	2.86929	1.39005	2.70533	0.725594	1.21461	1.3218	0.763539	0	0	0	0.0730115	0.189146	0	3.24602	3.1627	3.47353	3.32311	2.7624	3.81294	2.87706	3.58111	4.70019	4.2771	3.90977	3.53463	3.08559	3.59026	3.37405
XLOC_008375	2.91508	1.788	1.18807	1.44927	3.35562	3.15386	0.811694	0.830146	1.03602	1.27999	1.27391	1.51257	0.530192	0.772492	0.624567	0.360197	0.465007	0.742447	1.12918	1.40152	0.104965	0.160812	0	0	0.119862	0	0	0.0974518	1.45075	0.820979	3.36111	0.451663	0.900368	1.81682	1.06806	0.445789	1.01625	0.87888	1.37008	0.931291	2.44753	1.66043	1.68481	0.551512	1.4544	0.500381	0.959108	0.371163	0.13889
XLOC_008388	7.61529	3.34055	6.79112	0	2.87894	0.678591	6.74803	1.46617	3.62609	0.786675	4.1898	0	5.59085	0	6.56524	1.63946	5.85645	1.73132	12.6009	4.0658	7.21916	4.833	8.66284	3.48201	13.3264	4.83777	14.6999	4.78552	57.4448	47.9725	17.9704	11.1289	20.1145	3.31577	11.3485	4.43607	8.2735	3.4584	6.17304	2.51307	3.91861	0	7.64197	0.658913	16.7907	9.50813	8.30285	5.94888	4.82919
XLOC_008390	3.44551	3.6632	5.30263	3.17347	3.45964	1.38946	3.0707	2.3861	2.40416	2.90686	3.71861	2.76542	5.96306	3.25027	4.3421	2.95445	4.04356	3.23765	5.9623	2.83145	4.32221	4.21533	8.1135	3.61956	9.12604	6.03264	7.18471	4.06388	8.29726	10.8287	6.48426	3.69285	6.21593	4.79296	5.15075	2.78908	4.86966	4.33534	5.85779	4.81683	4.98652	3.22427	4.8916	3.76369	6.34904	5.34737	4.77114	4.34771	5.73672
XLOC_008412	0	0.479854	0.128075	0	0.740059	2.411	0.450727	0	0.246746	0.0945139	0.832119	1.90599	0	0.348402	0.367483	0.957842	0.367384	1.074	8.55975	11.2471	14.023	8.02316	5.51427	6.21426	6.49255	3.79864	0.246068	0.623647	0	0	0	0.185409	1.21176	0	3.07652	0.994141	0.297048	0	0.819935	0	4.21423	7.12522	1.49578	0.881234	8.99325	13.7308	28.9616	25.6215	13.3888
XLOC_008414	0	0	0	0.314933	1.26839	2.43629	0.0578567	0.0841607	0	0	0	0	0	0	0	0	0	0	0	0	0	0	0	0	0	0	0	0	0	0	0	0	0	0	0	0.215151	0	0	0	0	0	0	0	0	0	0	0	0	0
XLOC_008430	0.0706647	0	0.362312	0	0.0882366	0.740302	0	0	0	0	0	0.0594266	0	0	0	0	0	0	0.0719133	0.448859	0.0746355	0.283286	0.182907	0.458132	0.0850247	0.231178	0.479718	0.528805	0.313352	0.258842	0.18626	0.0658826	0	0.260635	0.5458	0.472156	1.65264	1.44102	0.558392	0.0815435	0.464189	0.145183	0	0	0.648106	0.919626	6.55644	0.580271	1.89543
XLOC_008506	2.86125	2.52058	6.13024	3.75156	10.0285	8.86142	1.79904	2.47564	3.80622	1.98086	2.6985	3.69017	6.66335	3.95439	2.23723	1.62386	2.23574	2.5794	5.18	8.49422	6.71174	9.42975	16.4943	12.0631	16.8673	18.8311	10.9701	8.87272	0.397288	1.45049	0.685765	0.0897181	0.205231	0	2.18411	2.97072	2.58078	2.05695	1.03823	1.34205	4.69801	6.42867	2.44822	2.35733	6.66799	7.9302	12.2603	9.69115	12.5889
XLOC_008533	2.81423	3.02396	4.17541	1.58539	6.6515	7.71684	10.5643	4.05322	7.50386	3.59926	12.3831	6.75788	3.89483	1.54966	8.57187	4.5148	11.032	7.00651	9.42294	5.91337	8.72804	5.20398	13.3148	7.56737	28.2255	19.3958	22.665	15.4087	10.8991	10.3125	10.1022	5.72081	3.79139	1.4994	2.64403	0.731507	4.21721	2.49789	1.91189	0	5.21167	2.89966	5.03087	2.50428	12.0227	8.23388	7.23478	3.29663	13.8903
XLOC_008595	6.34375	6.29237	7.20715	4.83367	7.10646	5.95031	6.32354	4.50112	6.80237	5.5066	6.962	5.63859	5.20723	4.80531	8.6751	6.63487	7.27135	5.65062	8.40042	6.73533	4.37261	3.11381	2.88015	2.85111	2.07956	2.71623	2.93928	2.34992	4.75421	5.53548	4.22921	3.43404	3.35177	3.05254	5.04277	3.72625	4.25957	4.76245	5.36747	4.62523	7.47578	6.6925	7.32314	6.97421	8.92162	6.51478	4.61943	4.77067	2.60826
XLOC_008647	9.5833	8.06866	4.97997	6.47551	6.24329	8.80797	5.1111	6.5138	17.4618	11.7778	4.08478	6.31275	8.10414	5.83765	5.75475	7.67756	3.80119	4.90275	30.4139	34.3569	32.7776	39.1732	17.5548	24.6418	24.9377	16.8356	8.76895	11.1742	34.6705	30.1418	11.0406	6.18905	1.96341	2.15001	8.27285	9.97128	5.89653	11.1716	5.11924	6.63875	7.62911	13.072	8.04609	13.558	53.88	46.5841	37.6901	41.9748	15.1374
XLOC_008662	0.502231	0.39444	0.317747	0.227346	0.0805515	0.0829381	0.332105	0.341058	0.694275	0.825716	0.624632	0.651482	0.765101	0.386442	0.467718	0.331977	0.69951	0.363287	0.954298	0.926918	0.153391	0.204957	0	0	0.0812539	0.0622257	0.301159	0.143443	0	0	0	0.216577	0	0	0.0662576	0	0	0.0438772	0	0.0711237	3.30884	4.51616	0.390202	0.209553	0.95492	1.24863	0.689882	0.52082	0.44363
XLOC_008708	7.25181	8.58009	6.39014	5.84154	7.59846	10.4891	6.48391	7.61995	9.0308	9.86323	8.15247	10.0768	8.40271	6.33261	5.82372	8.19374	10.5479	5.82929	7.83419	12.8965	5.41098	10.2713	5.14292	8.18191	6.15174	7.55487	6.69576	4.72255	28.0392	34.654	17.4671	10.7544	12.5426	25.9305	5.72811	9.6578	14.4131	20.4444	15.0643	17.4143	8.39906	9.10883	10.2406	18.6978	10.6021	9.0884	7.32551	9.63069	7.4188
XLOC_008761	3.21475	3.43536	2.95527	2.91253	1.41772	3.65542	3.53816	2.72519	5.7821	4.49742	3.65804	5.58858	2.84268	3.3898	3.25585	4.44728	2.9672	2.74163	13.2716	14.99	3.88559	3.16526	1.46015	1.86481	0.557212	0.782231	1.78145	1.63611	0	0	2.29265	1.55122	2.70606	2.11607	1.09659	1.84406	0.687491	1.3502	1.33978	2.79502	9.28636	11.7922	3.54437	3.57488	11.8841	12.0203	4.2022	5.84276	2.19843
XLOC_008764	0	0.199117	0.230676	0.132528	1.8309	1.12022	0	0	0.0251556	0	0	0	0	0	0	0.0123127	0	0	0	0	0	0	0	0	0	0	0	0	0	0.0351849	0.342395	0	0.353699	0.25402	0	0	0.0962577	0.0623998	0	0	0	0	0	0	0	0	0.0439367	0.0196607	0
XLOC_008769	8.37149	13.375	3.03581	7.64444	2.38566	4.96815	3.31494	5.10602	5.16164	5.46131	4.51904	7.321	8.14186	6.2667	1.78543	2.52703	1.54361	5.6748	4.64352	5.90978	3.27875	3.37698	0.399168	1.60402	2.05401	0.0515936	0	0	19.9436	26.7095	12.486	11.7731	3.48127	3.16268	6.13851	6.24828	12.6854	12.8083	3.00659	4.15226	2.37901	6.05874	4.22702	5.94179	5.62425	4.53318	3.79993	5.76303	1.31106
XLOC_008794	1.35764	1.88118	1.46454	2.38056	3.34754	1.91064	2.94427	1.81667	3.45923	3.19747	1.27495	1.66703	0.542437	1.63795	1.86653	3.10189	1.26542	0.905449	0.860684	0.527673	0.328434	0.439775	0.0892333	1.0079	0.943562	0.655097	1.44313	1.33169	0.542863	0.823142	0.976159	1.73714	1.70847	1.10782	1.33741	1.6643	2.29385	3.19878	1.49644	1.61696	2.66846	2.686	0.997761	1.08887	0.198493	0.435578	0.312487	0.336303	0.434002
XLOC_008811	0.891534	0.4482	0.3163	0.27303	0.372485	0.187563	1.02823	1.14908	1.23805	0.99858	1.04484	0.74944	0.384345	0.506445	0.606402	1.54801	0.734963	0.559023	0.211591	0.327261	0	0.0672392	0	0	0	0	0.0376686	0.0949025	0	0	0.643318	0.390644	0.507539	0.432855	0.632146	0.248053	0.799606	0.793504	0.808527	0.171709	0.419122	0.322822	0.762765	0.432236	0.315675	0.465438	0	0.0771504	0.126966
XLOC_008830	2.49758	1.91563	1.40073	2.61432	4.35903	3.9738	1.58524	2.16591	1.50631	2.34919	2.32129	2.93144	1.78436	2.57229	1.07097	2.9483	1.41772	1.83449	1.90053	2.64534	1.15051	0.390381	0.285686	0.239357	0.701654	0.230222	0.597738	0.238706	0.663911	0.525156	2.39224	1.67449	1.98752	1.74847	1.46698	1.03226	1.62664	3.24238	1.00696	3.39063	4.26723	4.70573	1.23463	1.75303	2.10281	2.27654	0.783446	0.610231	0.824471
XLOC_008850	0.0579855	0.0635367	0.0596488	0.167448	0	0.1329	0.479722	4.08812	0.155449	0.267793	0.180592	0.144022	0.10467	0.0685526	0.0334957	0.0784379	0.0899327	0.113818	0.173795	0.103602	0.120597	0.381418	0.0723513	0.444119	0.332488	0.373511	1.0567	0.99678	0.231414	0.627312	0.142739	0.159668	0.157653	0.210553	0.218321	0	0.650996	0.280995	0.333887	0.395246	0.127194	0	0.0816284	0.0496547	0.263977	0.0495276	0.452377	0.255692	0.751919
XLOC_008857	0.767391	4.14928	4.74205	0.816737	14.9536	16.8465	39.2836	19.938	7.91463	3.64435	3.49845	5.38456	27.86	23.4689	5.90539	1.67271	5.55086	2.95767	18.4345	15.6358	3.76661	8.8857	7.12851	15.5415	3.51608	4.94728	8.47717	2.11834	2.41994	0	0	0.141586	0	0	3.35696	3.45338	8.30986	6.0718	1.17027	0.328676	31.67	29.4862	19.5812	27.2561	26.4357	15.1509	7.07448	1.88583	11.7261
XLOC_008860	26.9355	35.4585	29.3056	28.4794	31.1048	37.9897	23.0463	22.9996	51.2801	29.502	25.5612	31.7858	28.7784	24.5128	31.339	30.4092	21.983	26.8145	26.3043	35.7074	38.8661	39.6779	29.7609	36.6311	46.2896	46.6995	40.8995	37.5909	68.6934	101.124	56.6333	62.0968	53.5137	45.7409	39.585	41.4122	37.5926	59.1698	49.1278	50.1086	33.8248	52.0201	31.5949	45.2175	32.0274	32.3855	41.5639	51.0133	48.532
XLOC_008877	51.1932	65.1376	35.0792	7.76714	2.11031	4.7695	7.18794	2.44618	176.221	18.8267	29.9305	7.16244	26.3366	5.5608	23.0286	17.2064	21.3833	9.47169	4.94159	1.43736	5.33799	2.19472	2.79056	6.53039	5.75354	6.47152	3.18526	0.0708792	33.6379	39.2175	10.6959	6.54029	2.29832	1.05387	26.7987	19.3018	18.3744	31.1162	35.1317	32.5709	5.82737	6.53269	20.4593	21.1462	1.53154	0.652889	1.66312	0.238134	2.04703
XLOC_008941	8.48319	12.6377	6.21507	6.34291	0.20928	3.63937	8.57906	13.3013	10.0001	4.97121	8.42054	3.37549	5.93695	4.2868	11.798	7.12474	8.07571	9.51125	8.44889	5.00458	6.83646	3.41254	1.7918	5.48478	2.55669	1.76677	2.86649	2.60267	20.9645	22.9457	12.577	11.8096	7.0456	3.15936	6.86771	5.16877	6.57322	5.35843	3.33532	3.67128	7.55315	8.94148	4.61048	5.09571	4.73395	12.0012	3.48687	4.49441	3.52953
XLOC_008962	11.8633	19.3956	10.5186	11.2342	10.5447	11.5913	8.6568	12.6027	9.0552	11.4697	6.8639	8.636	5.18131	6.32607	6.4548	9.24383	5.41443	7.73339	3.41267	5.32482	2.31707	2.49501	1.0225	1.03756	1.0341	0.824125	1.40812	1.44157	1.41625	1.46554	3.53742	6.59002	5.71573	3.27932	6.57617	8.9704	8.19442	12.848	8.87558	8.97731	10.6637	18.3582	3.29823	4.91084	3.64841	5.12969	1.53	4.14827	2.29616
XLOC_008984	0	9.95e-05	0.205115	0	0.184511	6.58443	0.11768	0.0143289	0.0224724	5.76e-05	0.372708	0.438544	1.77824	1.12451	0.0505975	0.212832	0.10486	0.0413936	0.0705858	0.334427	0.189131	0.0931647	0	0.134057	0.0294566	0.214165	0.0335232	0.122472	0	0	0	5.33e-06	0	0	2.03e-05	0.0328052	0.0820022	0.172626	0.0493375	0.169971	0.453989	0.294135	0.151224	0.245127	0.388145	0.177993	0.176821	0.384849	0
XLOC_008995	4.66832	6.12562	4.0839	3.37123	6.29534	6.42486	5.80462	6.06534	5.3489	4.98591	3.54223	4.94607	3.40814	5.15531	4.29517	4.45688	4.21193	5.46999	6.80372	4.86597	7.01648	7.15974	4.35451	4.19349	2.79637	4.7488	5.37574	2.69226	2.84184	3.87389	2.97519	4.76574	4.55588	2.62509	6.15029	5.13472	4.27732	3.9139	4.61205	4.112	3.25477	4.49427	5.74314	6.83391	4.47779	5.59204	5.47767	5.48857	5.2795
XLOC_009005	9.16639	13.1951	6.99795	3.04132	11.21	5.35031	7.99062	0.960593	8.55855	3.83974	0.910646	2.28233	5.46952	2.7204	3.69331	0.243428	6.22359	0.943103	6.91764	9.52873	6.60063	3.01454	1.43411	1.51494	4.99297	0.765862	3.60896	3.4574	10.8951	11.379	3.73034	3.82393	1.82045	5.26125	9.38726	7.96761	22.0833	18.0449	18.9673	7.07933	10.0805	9.12557	17.4241	26.3396	11.4206	6.16827	13.7605	10.808	8.35944
XLOC_009006	12.9134	11.0383	10.0296	8.25258	4.31632	3.79628	6.19717	7.70275	13.5953	6.0243	6.63492	6.07192	5.50514	3.88338	8.78996	8.23625	8.50289	7.53557	8.0949	7.14865	6.89708	5.32105	6.52958	7.80776	5.92032	5.31275	5.4015	4.56032	11.077	11.8334	5.62114	6.04621	5.19637	4.78527	9.24205	7.40273	7.03708	6.26406	4.17206	7.34992	5.61179	6.27665	7.77804	8.50275	7.55968	7.57627	7.49804	7.1448	10.6452
XLOC_009027	1.23831	1.28778	0.144157	0	2.29366	1.39417	2.57773	2.35429	0.806392	1.64139	10.2009	12.2285	24.834	4.29273	6.58094	4.272	8.7004	8.38939	20.8181	20.6163	2.75535	3.38566	0.750058	1.30935	0.1698	0.445349	0.504611	0.298956	36.3803	34.7981	17.7249	9.26162	6.77114	1.60417	7.06757	8.32618	8.82185	4.74374	1.91761	0.599466	16.4737	14.0999	8.51274	8.18774	15.5217	14.0729	0.602144	0.31585	0.433127
XLOC_009047	0.0760786	0.31914	0	0.0700898	0	0.584102	0	0	0.310765	0	0	0	0.0317961	0	0.337257	0.361156	0.0745356	0.0357314	0.510089	0.325242	0.538026	0.191584	0.285773	0.464746	0.173563	0.312687	0	0.178813	0.872703	0.262579	0.3631	0.401002	0.645023	0.264398	0	0	0	0	0	0	0	0	0	0	0.16873	0.559741	0.435816	1.13222	0.290244
XLOC_009071	1.36129	1.29624	0.837529	0.569342	0.892697	1.28789	2.51401	2.29942	1.38595	1.41329	1.95696	1.46914	1.7492	1.54779	2.09699	2.04487	1.58763	1.25613	3.88728	3.84593	4.26428	3.36777	5.52038	3.86173	4.20443	4.44786	4.62612	3.28625	2.3454	3.19958	1.45282	1.06797	0.952997	1.50346	1.67854	1.40071	1.47616	2.09513	0.386927	1.81433	0.408305	0.418712	1.1777	1.59423	3.6375	3.22995	3.65374	3.24944	4.40855
XLOC_009084	21.7719	30.5887	23.4914	25.9717	27.572	29.0967	22.7116	9.68639	30.4043	20.5173	23.2533	25.2126	13.1459	12.8691	17.0636	14.9133	15.1418	6.83373	33.0855	41.1472	6.29486	8.54217	1.15073	1.87008	1.0271	2.8032	12.4658	9.6183	3.54728	3.13865	54.4681	17.5753	34.9091	38.0221	35.0813	28.7038	45.3048	50.2893	51.2473	33.929	22.9178	34.3288	29.8152	17.2135	34.1027	28.9931	3.65071	16.3758	10.4265
XLOC_009088	25.9153	21.391	31.4862	10.9367	24.5876	6.23329	46.9223	19.0543	25.278	18.6352	50.029	28.0882	28.1493	13.578	42.1942	25.6236	48.9501	11.3618	36.1837	31.7693	34.0994	25.3916	35.1591	18.0598	41.1981	16.3048	24.6462	9.3918	195.049	216.545	20.9957	3.71014	9.82225	12.6568	23.3358	18.7926	27.0386	16.8228	18.5574	17.7168	12.3814	5.78301	28.4558	41.0249	24.1486	20.307	33.7203	21.7394	36.4746
XLOC_009116	0	0	0	0	0	0	0	0	0	0	0	0.0657375	0	0	0	0	0	0	0	0	0	0	0	0	0	0	0	0	0	0	0	0	0	0	0	0	0	0	0	0	0	0	0	0	0	0	0	0	0
XLOC_009138	14.9242	14.2367	9.27747	8.05455	2.08914	2.6358	0.665344	1.35275	19.4905	17.4301	1.79041	1.22417	2.35218	2.51859	3.37318	3.33359	4.9851	3.09428	1.13947	1.76054	0.986823	0.648399	0	0	0.188591	0.176341	0	0.201706	17.2151	21.3289	10.4776	7.59246	7.48388	4.38512	5.28917	7.13274	11.1054	10.1978	8.89632	4.91858	4.73963	4.27465	0.107743	0.422052	0.173906	0	0.683516	0.362183	0.808536
XLOC_009159	0.785969	1.12422	0.93633	0.995667	2.0934	2.75258	2.27188	0.692949	1.44486	0.729524	1.892	1.03353	2.54025	2.16786	2.05601	1.81777	2.94813	1.7565	2.21051	2.05483	1.44551	1.71171	1.35655	0.716268	1.39988	1.12044	1.72995	0.754738	1.75622	1.84824	0.693473	0.692334	0.593811	1.06522	0.494155	1.77793	0.843068	0.851236	0.771755	0.723602	2.03254	2.60434	1.44243	1.89711	1.96175	1.39551	1.59918	1.23805	1.40646
XLOC_009206	1.05619	0	2.51783	0	6.15699	6.23603	3.57983	3.20491	2.22852	1.10594	2.72821	2.42598	0.248776	2.39242	2.73558	3.83628	3.66286	2.78266	5.31215	5.5637	5.21224	4.55054	4.13902	4.18555	5.95055	6.0941	6.86618	5.23118	2.11251	4.64982	1.31123	1.9648	2.07734	3.42941	0	0	4.31633	7.60112	2.76299	4.22337	1.37489	0.712566	3.61689	1.32422	5.63184	5.92688	6.14682	5.99783	5.25419
XLOC_009213	0	0	0	0	0	0.0306543	0.0423173	0.0963603	0.0895215	0.123537	0.0743335	0.199319	0.462861	0.537614	0	0.0120615	0.102861	0.0918857	0.0983448	0	0.171839	0.0175954	0	0	0	0	0	0	0	0.0964627	0	0	0	0	0.04173	0	0	0.0185182	0	0	0.350586	0.243474	0.136467	0.0916258	0	0	0	0.0196591	0
XLOC_009226	0	0	0	0	0.960261	2.65137	0	0	0	0	0	0.0504083	0	0	0	0	0	0	0	0	0	0	0	0	0	0	0	0	0	0	0	0	0	0	0	0	0	0	0	0	0	0	0	0	0	0	0	0	0
XLOC_009237	0.221922	0.64763	0.152438	0.284466	0.282399	0.507993	0.161564	0.152081	0.404481	0.272961	0.458151	0.24467	1.05734	0.611413	0.171089	0.299819	0.227635	0.0725096	0.439592	0.462009	0.692809	0.19439	0.099362	0.282932	0.178056	0.0793168	0.102933	0.181432	0	0	0.179687	0.135625	0	0.268271	0.188944	0.291593	0.114654	0.358024	0.271067	0.419662	0.321788	0.298872	0.262261	0.316332	0.24652	0.126209	0.161274	0.108595	0.189145
XLOC_009299	101.326	90.5792	90.9435	54.9244	59.7161	58.7349	183.059	138.111	108.558	95.1063	215.806	138.808	179.176	126.948	261.931	130.29	251.273	151.354	123.363	102.669	94.8595	55.7618	79.1821	50.4032	63.0123	36.941	73.3812	35.9036	940.505	848.093	400.632	122.998	148.032	180.133	123.663	89.2973	126.226	89.9813	147.696	110.827	239.449	169.228	169.905	178.773	138.137	89.3761	86.4301	62.9817	58.6561
XLOC_009322	41.8259	64.2881	48.2737	39.1168	29.1999	32.6742	29.2643	38.4349	12.946	32.5301	26.5448	41.7218	29.3323	23.2535	30.5535	19.7451	24.5306	27.469	48.9604	96.1583	56.8307	60.7022	49.054	56.1889	52.1564	48.4616	59.1796	32.7271	184.731	253.36	118.892	63.5104	58.7176	34.1172	21.5355	29.9956	40.3793	58.4052	31.2522	32.4588	37.1763	54.5473	54.5365	92.4436	45.9321	48.6724	63.9671	79.7406	64.5484
XLOC_009348	0.145008	0.155456	0.148415	0.136567	0.183479	0.162583	0	0	0	0.393105	0	0.117464	0.126859	0.0838692	0	0	0	0	0.274669	1.2673	0.293764	1.02644	0.560801	0.90544	3.05257	3.19826	0.40168	0.174186	1.11763	0	0	0	0	0	1.27807	0.559894	0.224775	0.294621	0	0.161175	0.469326	1.00429	0.20268	0.728887	2.70584	2.3022	2.80529	1.66812	3.92361
XLOC_009394	0.441634	0.424073	1.75664	0.676567	1.19225	0.218417	0.306995	1.00109	0.414176	0	1.05567	0.97533	0.514119	0	1.76521	1.40901	1.18182	0.0827803	0.853372	0.088877	0	0	0.134172	0	0	0	0	0	0.631669	2.6224	2.61389	1.55108	2.77573	0.470924	0.301579	0.888331	0.489595	2.13592	0.477772	0	0.349931	0	0.761775	0.298176	0.0917686	0	0	0	0
XLOC_009405	105.811	142.782	137.1	47.1998	95.782	82.6708	66.5057	0	149.019	63.7313	58.5325	0	71.6543	3.48073	66.3436	4.86929	74.7198	3.51992	98.4426	128.904	119.672	48.4753	49.6658	5.56353	48.0375	0	39.1135	0	276.52	342.506	294.32	130.637	470.169	226.768	211.024	104.703	340.977	266.711	321.611	220.755	53.2167	42.261	192.731	287.723	182.513	102.282	251.725	215.269	152.648
XLOC_009468	0.301485	0.842889	0.550113	0.350625	0.956318	1.07097	1.06038	0.562178	0.391169	0.466454	0.368888	0.386573	0.78397	1.01989	1.7899	1.32087	1.82475	0.891914	0.174881	0.432869	0	0	0	0	0	0	0	0	0.121162	0	0	0.145873	0	0.185071	0.405665	0.346111	0.265525	0.319897	0.0905502	0.370427	0.174146	0.0878729	4.4306	6.6348	0.104486	0	0	0.0523802	0
XLOC_009469	2.15365	34.0912	16.2386	10.3921	3.78983	7.62549	44.112	42.3342	3.80385	12.0067	0.55783	3.68979	47.9181	39.916	76.1169	25.6796	53.4478	73.1494	7.65318	2.63153	7.89071	1.41864	3.11941	7.80125	2.20068	0.524836	2.47903	6.04072	4.80472	3.03979	0.674415	1.6753	1.49522	1.96397	8.01071	11.4273	8.7376	6.76496	10.4038	6.16445	0.54585	0.297357	74.4154	89.7183	13.0112	7.96372	25.3358	11.9029	49.2638
XLOC_009481	23.9771	31.7655	27.6727	28.9787	26.3697	21.0831	27.0653	38.1577	21.5827	26.4336	20.3288	26.0017	18.037	19.6632	31.4711	23.6298	23.8887	28.7256	27.7901	29.5506	32.6551	26.8924	28.0234	23.485	26.702	20.1502	22.3854	20.9926	61.9846	65.6742	40.9102	37.355	13.344	19.5689	29.9241	28.1156	37.4576	22.7709	22.5301	19.0005	22.532	27.0634	22.2372	25.9391	30.6195	27.9362	26.3157	30.0466	22.1829
XLOC_009503	3.78668	5.8725	5.13012	4.33754	9.73545	6.65081	4.51216	3.25756	3.91257	3.19167	3.49907	3.5867	9.9477	3.91359	2.73048	3.57257	2.6911	2.60516	11.5379	10.3014	8.34164	9.84493	10.1236	8.80458	9.38149	7.71378	12.5533	7.76746	0.369294	0.959942	3.68423	2.33191	4.43897	4.28724	10.0082	5.71569	10.4065	11.314	14.5835	14.3607	14.9202	11.6785	5.93981	5.76657	12.9955	11.7014	10.5162	8.40894	12.4031
XLOC_009513	3.6304	3.56316	4.3613	5.1535	5.48266	6.59863	3.22123	3.33836	6.18088	5.22694	5.17732	4.07063	3.85893	3.60528	3.12203	4.65418	3.07414	2.72135	5.27481	6.19711	2.30568	2.04245	0.185238	0.627115	0.648763	0.343123	1.81127	1.30336	1.82819	1.00778	3.69966	5.27377	7.31649	10.9443	4.14182	2.85103	3.21202	6.39543	5.61337	7.71639	10.572	9.1183	3.0756	3.70126	7.6777	7.55286	3.24742	4.49824	3.47056
XLOC_009514	14.9385	20.2947	16.486	16.9346	13.231	14.93	26.6488	30.1056	16.3969	13.4755	15.808	20.2123	18.3978	21.4756	28.9259	22.4603	24.9784	23.7208	31.0653	33.0047	23.4721	31.5774	41.6476	29.6857	36.3879	38.9418	41.7314	45.3093	51.5529	73.2142	27.766	37.0629	29.5936	39.0248	24.3099	30.9354	23.3111	22.2251	21.0973	21.9826	16.2733	16.4953	18.0495	17.6268	35.4354	37.03	19.7921	26.7283	25.2131
XLOC_009526	2.79118	4.34605	3.06023	2.16467	1.21318	1.16091	8.9914	8.80546	4.55476	4.45155	9.1019	10.6638	9.51635	9.58299	13.9532	15.2775	10.4968	10.0252	17.4637	19.0895	11.7953	10.9519	10.8713	11.4893	10.4817	13.5314	18.7105	16.707	23.1668	27.3804	4.20298	4.64306	1.45241	2.07192	9.68934	12.596	5.4123	5.27902	3.00861	1.95853	8.30157	9.56864	7.69985	10.7081	9.23872	14.23	5.51913	6.98945	4.88737
XLOC_009543	0.387606	0	0.428467	0	4.11912	0	0	0	0.145751	0	0.175663	0	0.335084	0	0	0	0	0	0	0	0.220028	0	0	0	0	0	0.909406	0	0.571485	0	0	0	3.56337	0	1.72914	0	2.72539	0.296578	2.99109	0	0	0	0	0	0	0	0.151238	0	1.95831
XLOC_009547	75.3411	113.626	71.5285	86.9834	54.9238	99.0796	103.442	183.335	42.0304	90.1054	108.871	168.619	77.2799	80.605	105.743	94.2856	86.8783	144.927	132.753	157.193	134.543	162.701	108.643	126.31	124.363	153.513	104.018	119.094	814.84	1417.52	393.227	325.158	91.9509	79.9558	117.272	121.231	87.2158	118.354	40.7439	63.5096	73.6899	118.426	97.3602	157.421	177.778	145.451	86.9878	172.3	90.0404
XLOC_009550	0.893862	0.972574	0.729839	1.46467	0.821055	0.581238	0.779351	0.326267	1.55516	0.804099	1.31463	0.734863	0.729722	0.749539	1.08789	1.05773	1.25181	0.560009	0.942846	1.1894	0.559132	0.62555	0.798451	0.485589	0.641776	0.272259	0.423149	0.389235	0	0.457259	0.823494	0.174578	1.012	1.38128	0.37956	0.667273	0.370129	0.307234	0.110492	0.144051	3.26357	1.7312	0.252386	0.488622	1.35371	0.649828	0.321791	0.372757	0.380113
XLOC_009570	3.20633	4.30027	2.75955	1.97098	1.88688	2.93311	2.08419	0.965915	3.15365	2.6793	1.15285	1.97779	1.00807	1.00864	1.1839	1.46185	1.09483	1.75839	1.34362	1.67678	0.351369	0.336717	0.203953	0.217817	0	0.366375	0.212186	0	2.08791	1.23065	0.434349	1.40956	0.937351	0	2.51299	4.71418	1.67645	2.00814	0.666981	0.969237	3.00223	2.5885	1.77479	1.16894	2.63429	1.3117	0.379441	1.25403	0
XLOC_009580	1.50679	1.27828	2.63045	2.54257	0.879261	1.65525	8.41124	9.82545	2.00316	3.30699	7.41537	8.6869	4.45719	2.68491	13.5774	12.2349	9.69215	10.5978	6.46453	5.42742	1.26907	2.64218	1.36156	1.73159	1.60878	1.80998	2.23379	1.30088	4.03818	8.53435	8.29129	9.36622	2.06589	1.16584	5.48659	6.4349	1.52151	1.69992	0.48676	0.903185	7.84505	6.9532	5.04453	3.12994	5.8616	6.37811	1.41846	1.10813	1.70443
XLOC_009591	26.8362	47.1255	35.5843	36.1654	35.009	47.3437	23.8134	14.4403	25.1208	21.3152	9.71921	14.4466	20.7131	12.5951	18.5413	15.7026	12.4147	11.225	45.9989	52.9839	42.0306	42.7653	49.598	45.7457	53.231	34.2842	30.1062	15.597	280.517	396.514	112.215	56.7852	23.9161	38.5094	25.1481	34.1643	33.3792	34.6685	30.4392	33.9213	23.5762	28.1858	24.3194	46.2993	42.0517	44.0784	29.8236	64.9006	48.0204
XLOC_009658	37.6385	26.6971	46.8515	64.6387	19.4134	22.4732	37.423	56.5758	27.3537	30.7378	29.5143	34.4399	24.4844	22.4818	51.4368	30.2788	27.7015	43.7422	34.8063	24.9513	40.3317	37.1348	37.7087	39.4464	51.8923	51.0386	53.6201	53.9957	187.209	167.153	80.1601	69.8175	33.6811	45.3144	40.9376	49.2538	18.0935	13.1646	25.1407	13.5022	19.0731	24.0397	28.6721	18.3197	32.1215	28.932	24.9521	25.7676	24.7068
XLOC_009674	0.931801	1.30306	1.07729	1.41584	2.36975	2.84909	0.767317	0.966801	2.40484	1.45654	0.85618	0.52402	0.657919	0.678017	0.892703	2.19015	0.425842	0.849898	1.18336	1.04409	0.105341	0.0499314	0	0.128416	0	0.0359924	0.0759419	0.0872436	0.462515	0	0.726662	1.82539	1.3914	1.2395	1.50163	1.09904	2.3249	2.26306	0.859857	1.4864	0.705462	2.13826	0.881421	0.905266	0.974608	1.06458	0.156502	0.186832	0.090521
XLOC_009679	2.36533	1.72802	1.63953	2.07936	3.07696	2.26787	2.26319	1.72328	1.35268	1.80199	3.0122	2.50396	1.64558	2.03673	1.77968	2.08377	1.99233	1.34766	3.38571	3.42875	0.672396	0.317133	0.131697	0.30672	0.0596853	0.037559	0.476486	0.172063	0.551351	0	1.63661	1.93767	2.39486	1.51085	1.87049	1.06201	2.83071	3.19103	2.82651	2.46118	4.09754	2.94264	1.89893	1.66531	1.88327	2.81707	1.25196	1.05394	1.0584
XLOC_009719	8.57654	4.26375	3.84472	0	2.26197	0.947565	7.88242	6.22412	7.26272	6.86298	10.341	10.9688	7.172	5.46827	13.5581	4.92703	9.35287	1.22189	5.13103	0.0346228	12.1084	1.99504	10.2084	0.9891	6.72192	11.0967	12.1096	0.636847	32.5518	42.0669	15.1853	0	10.081	0	4.67054	0.0236439	6.16095	3.36064	0.46465	0	19.7519	3.24221	3.24696	0	7.03511	3.81033	11.6392	2.84201	7.20708
XLOC_009723	1.89294	7.95047	5.09124	9.71615	0	3.17482	1.03388	0.842812	1.97043	2.30469	0.102639	1.51904	1.60872	3.38981	0.768006	0.430055	0	1.04206	1.4503	0.973906	1.60881	1.07832	0	1.35118	0.0266604	1.15406	0.271098	1.38466	3.28135	5.35826	1.10006	0.082583	0.63138	0.40554	5.53226	10.312	3.93279	5.25641	4.34258	9.84318	2.67522	7.26795	3.53152	7.32117	2.96061	2.05049	0.360394	3.30622	0
XLOC_009761	11.9118	43.8121	12.7121	20.3254	17.4429	47.8668	13.1023	21.3412	13.8369	21.095	13.1592	15.712	12.3687	11.6931	13.7076	17.6791	13.5172	13.7855	15.9044	23.0942	15.67	22.288	9.10828	36.8044	14.6402	20.7745	1.24157	13.4931	37.1525	41.2972	15.4781	11.7232	12.771	24.3356	9.23948	24.5245	14.7364	12.9449	22.0161	33.7135	6.11971	17.4666	16.5606	24.9662	15.5041	16.2336	15.0267	27.3832	5.54777
XLOC_009785	5.93136	4.49493	7.69232	3.94872	1.89147	10.3422	4.77957	4.64434	5.14793	7.57804	5.98723	5.43409	7.9398	5.33477	7.70787	5.91906	9.87836	8.05214	8.1054	5.13057	6.85686	8.09507	13.4515	9.42581	11.3357	5.28484	5.06623	7.05177	9.79066	2.95863	3.80413	9.78971	4.4163	5.95826	8.5856	8.63499	9.70718	9.65558	10.2162	8.38857	8.15998	6.63791	6.90583	10.5385	8.98462	6.30694	3.2054	5.42671	5.70331
XLOC_009801	9.89542	6.75755	8.04676	6.53592	8.55964	9.97347	6.00843	5.66735	13.4297	11.5118	7.70065	7.60144	5.07312	7.39909	6.65976	6.84637	6.75212	5.72417	4.48064	6.88744	4.38873	2.19201	1.81395	1.17505	3.792	0.932805	1.16616	1.18234	0.447249	0.266398	6.36591	7.91885	8.00176	5.71781	4.92509	4.72753	4.72258	6.25271	4.32615	4.61534	17.249	13.0511	6.67751	5.5857	5.00101	4.30532	2.71645	1.99954	3.07691
XLOC_009821	0	0	0	0	0	0.277696	0	0	0	0	0	0	0	0	0	0	0	0	0	0	0	0	0	0	0	0	0	0	0.963527	0	0	0	0	0	1.17306	0	2.25565	3.52286	1.35673	0.825874	0	0	0	0	0	0	0	0	0
XLOC_009840	5.88039	3.9069	2.35955	2.86012	2.16548	2.72402	11.9285	11.9268	6.41088	7.68445	10.2213	14.76	9.87489	5.62044	23.5042	20.3645	15.6756	19.5382	6.198	7.96319	2.57244	1.95446	0	0	0.69766	1.27596	0.76598	1.45934	18.8798	12.8579	17.0807	13.0908	1.65115	4.31566	3.00576	3.12723	8.06314	7.40508	4.73813	4.72575	9.31639	13.8228	8.96	5.08882	4.16345	2.03032	0	0.873478	0.736001
XLOC_009952	6.33054	7.92055	6.10788	3.03975	1.57175	2.85843	6.41735	7.95907	13.5176	6.25095	7.46457	5.77471	4.23784	3.47424	9.38559	10.2732	4.27212	7.01771	5.42414	9.19194	3.16617	0.822879	0.196659	1.43923	0	0.454483	0	0.0486615	7.60629	2.95708	6.3506	4.7964	1.64367	0.219499	0.451629	4.15218	3.25815	10.0772	6.71762	3.55586	2.72931	7.25901	9.21499	10.0966	3.35064	7.45685	2.48676	4.02566	0.285571
XLOC_009979	18.034	17.3194	7.91021	6.51083	5.14165	3.50847	17.9845	13.0073	17.9391	13.1527	17.3133	18.3915	26.3157	29.4943	16.2569	19.2624	27.8812	17.4694	38.6069	40.5167	27.4977	43.7424	70.7408	60.8945	38.0662	49.7609	65.9265	44.6732	18.0388	19.5133	11.8329	11.3711	22.1449	77.9516	24.1052	21.544	21.4327	16.0191	22.5019	16.258	20.1355	19.2256	29.462	33.1676	44.3706	42.7521	41.8228	25.9016	43.4576
XLOC_010012	1.20911	0	2.73971	0	1.9138	0.557743	0.803636	0	1.9424	0.460502	0.00283955	0	0.107909	0	0	0	0.558277	0	0	0	0	0	1.42862	0	0	0	0	0	2.30115	3.19415	0	0	1.51094	0	2.21354	0	0.585008	0	2.21389	0	0	0	0.535524	0.077309	0	0	2.2283	0	0.508376
XLOC_010051	0.485639	0.126063	0.618313	0.221488	0	7.92335	0.0516669	0.059206	0.164421	0.106265	0.268426	0.44223	0.156742	0.0680076	0.0685327	0.207505	0.121962	0.0564567	0	0.102779	0.126641	0.227031	0	0	0.141366	0	0	0	0	0	0	0.105599	0	0	0.152868	0	0	0	0.23475	0	0.129798	0.116353	0	0.19704	0.139754	0.0982676	0.134376	0.169106	0
XLOC_010117	2.82191	8.19625	19.1988	32.0412	0	3.00021	0	0	1.09197	0	0	0	0	0	0	0	0	0	0	0	0	0	0	0	0	0	0	0	0	0	0	0	0	0	0	0	0	0	0	0	0	0	0	0	0	0	0	0	0
XLOC_010138	11.7444	19.9026	14.2886	8.81336	9.79978	37.683	7.95939	7.54881	7.83085	5.25886	3.47776	8.4934	10.2126	10.517	12.2906	14.8155	15.4729	12.1783	21.9775	21.2732	13.8968	18.4857	16.8724	25.5651	16.1231	19.8899	16.856	11.0037	8.39544	9.24889	2.16815	8.5245	0	11.3752	20.6599	28.611	31.7142	24.137	32.4885	34.0239	7.24208	13.8377	16.225	20.5708	14.6684	20.8727	6.45414	13.3479	13.4858
XLOC_010211	1.03125	1.12197	0.848149	0.296777	1.03364	0.798111	1.92746	2.13847	0.963407	0	1.03821	1.69201	1.81537	1.31753	1.38445	2.47598	0.876905	0.974605	2.01741	2.3982	1.964	1.79469	1.29733	1.09102	2.0616	2.49273	2.5657	2.02384	0.00675857	1.1528	1.60466	0.858447	0	1.42035	0.73361	2.07878	1.25304	1.62388	0	1.69064	1.45215	0.981423	1.93804	1.77375	1.51326	0.273292	2.36288	1.35665	2.8502
XLOC_010242	5.28841	5.54219	3.85213	4.68933	6.4958	5.37714	5.08488	4.30271	4.36093	3.50066	7.04622	4.81341	7.8202	7.34686	6.14365	5.8623	8.90664	5.47915	8.79346	9.22698	6.99375	6.75829	7.48078	6.98829	8.30996	7.73984	6.73081	6.31737	3.2178	5.20661	3.4987	3.36684	5.35541	10.3847	6.48917	5.90915	7.51997	6.67674	6.94081	7.2721	7.08052	6.13208	7.49442	9.24586	8.25807	7.34437	8.72349	9.36094	7.8856
XLOC_010256	156.912	215.411	142.881	154.351	137.011	155.638	95.852	124.439	226.743	155.483	109.789	121.565	124.105	107.522	111.184	101.41	115.83	112.635	117.939	146.928	128.008	158.85	168.058	182.701	174.379	190.522	179.807	180.09	402.02	528.11	185.61	163.418	126.504	135.959	133.577	169.639	182.525	228.532	191.94	212.38	95.4035	125.749	113.255	181.755	127.597	137.725	163.135	181.715	192.932
XLOC_010261	0	0	0	0	0	0	0	0.0378618	0	0	0	0	0	0	0	0	0	0	0	0	0	0	0	0	0	0	0	0	2.49522	3.18378	0	0.06753	0	0	12.5879	13.3574	4.78755	3.36158	0.272502	0	0	0	0.102324	0	0	0	0	0	0
XLOC_010280	0	0.296879	0.275573	0	0	0	0	0	0	0	0	0	0	0	0	0	0	0	0	0	1.32492	0	0	0	0	0.290881	0	0	0	0	0	0	0	0	0	0	0	0	0	0	0	0	0	0	0	0	0	0.00280612	0
XLOC_010292	1.68934	2.32409	1.27089	1.02532	1.70549	1.49206	0.805246	0.534264	1.85517	0.998434	1.2891	0.925604	0.463381	0.411715	1.07044	1.31785	0.739555	1.11402	0.998533	0.955124	0.294051	0.0488803	0.171294	0.0987689	0.103002	0.0826932	0.16694	0.0448356	1.29883	1.08495	1.85497	0.857383	0.308883	0.622366	0.207465	0.0545815	0.870289	1.14512	0.388566	0.627239	1.16105	1.77198	0.547968	0.413742	1.10145	0.963958	0.356906	0.334613	0.162787
XLOC_010320	0	0	0	0	0	0	0	0	0	0	0	0	0.0362997	0.0501831	0	0	0	0	0	0	0	0.0558424	0	0	0	0	0	0	0	0	0	0	0	0	0	0	0	0.0587712	0.162882	0.19289	0	0	0.0587323	0	0	0	0	0	0
XLOC_010322	0	0	0	0	0	0	0	0	0	0	0	0	0	0.0393124	0.037092	0.0599749	0	0	0	0	0	0	0	0	0	0	0	0	0	0	0	0	0	0	0.162849	0.174988	0	0	0.754491	2.4177	0.851893	0.739845	0.0449632	0	0	0	0	0.0977532	0
XLOC_010324	0.938215	1.19432	0.830114	1.05305	0.89499	0.964304	1.25615	0.574989	1.58427	1.24898	0.803811	0.715669	0.842194	0.783526	1.05548	1.35616	1.69622	0.917971	0.94855	1.27697	0.092923	0.0600777	0.0297007	0.0279936	0.214898	0	0.140963	0.0643798	0	0	1.19517	0.65804	1.29148	0.960197	0.68353	0.361215	0.866234	1.15888	0.728714	1.33979	1.58947	1.01286	1.65246	1.17902	1.12883	0.413981	0.139522	0.135583	0.328433
XLOC_010326	0.508518	0.419955	0.436547	0.693013	0.983741	0.592615	0.368198	0.129232	0.212143	0.67078	0.206929	0.287669	0.478515	0.335237	0.32451	0.222829	0.624406	0.158924	0.151024	0.325682	0.392266	0	0	0	0	0	0	0	0	0.284056	0.458589	0.285415	0.778196	0.736836	0.176257	0.195938	0	0.320045	0.45799	0.244601	1.31912	0.575927	0.173918	0.258362	0.854941	0.187676	0.308142	0.15883	0.105507
XLOC_010352	0	0	4.27193	2.33707	0	0.34169	0	0	0	0	0	0	0	0	0	0	0	0	0	0	0	0	0	0	0	0	0	0	0	0	0	0	0	0	0	0	0	0	0	0	0	0	0	0	0	0	0	0	0
XLOC_010365	9.24975	10.2782	6.13606	5.54735	2.48181	4.1452	19.93	25.9974	9.3578	15.6292	23.5524	25.1254	14.5105	9.63997	29.3018	26.6767	17.9977	23.1656	19.4592	18.5669	4.41328	4.31503	1.91963	2.50436	2.37736	1.64548	2.51237	2.1078	21.6681	26.5304	21.8356	20.1456	3.57805	1.55833	10.8857	9.43689	5.48876	6.74835	3.33278	3.13422	29.971	30.7535	20.67	20.2125	19.7118	17.9614	5.31511	3.82987	4.17406
XLOC_010379	0.369056	0.801693	0.0741714	0.459309	0.285865	0.364543	0.532168	0.851259	0.253916	0.323204	0.425227	0.632084	0.616799	0.0752159	1.40123	0.760214	0.410523	0.312204	0.293284	0.113672	1.0325	0.523114	0.57038	0.852752	0.615663	0.375665	0.45471	0.351536	5.72391	7.91529	2.68056	2.04386	1.1925	0.924074	0.477368	0.418503	1.45722	1.18919	1.66784	1.62624	0.477212	0.225199	0.0781803	0.217925	0.528282	0.32605	0.79211	0.233787	1.12403
XLOC_010435	12.1346	11.0026	8.3816	9.28924	18.9814	28.1714	17.9628	13.2895	14.8247	13.2839	16.7954	15.7381	10.5929	10.8824	15.9567	20.4506	17.2085	15.2218	11.5108	13.075	9.8405	10.2476	11.7505	11.656	8.35114	10.3664	7.93757	6.46624	7.17912	7.16519	12.0661	15.0286	20.252	23.3015	10.2385	9.42932	14.6034	13.3121	11.8426	10.0853	14.9461	16.2028	10.9644	14.243	11.1119	9.88412	11.1967	10.5147	9.30916
XLOC_010442	62.3021	75.1466	52.9347	51.8755	35.9695	34.0175	128.103	182.143	56.087	89.3714	146.637	188.136	113.455	110.879	223.933	154.964	212.657	213.98	81.8783	100.816	51.7371	71.1277	59.5089	59.4524	39.1095	55.2203	46.9357	48.7309	866.521	953.263	338.948	205.235	73.9759	70.6195	68.8849	81.4721	84.7264	87.8684	58.4372	47.3865	113.993	134.453	111.558	155.366	81.7954	85.0251	41.8073	43.6319	36.0408
XLOC_010449	4.70938	4.27577	2.8378	4.07291	6.4543	3.51311	11.6449	8.63569	5.59115	6.238	8.47139	7.54463	5.65922	5.65345	10.1382	9.89656	7.9743	8.34422	7.53201	5.8413	2.55843	2.46767	2.60792	2.98642	2.73666	3.18404	2.90643	1.62688	4.70028	1.33631	10.4459	7.32797	7.68899	5.17876	4.38237	4.04152	3.47523	4.33419	4.68949	3.76509	5.48888	5.42539	6.40359	5.47076	5.4223	5.4056	2.41512	2.10343	2.74886
XLOC_010453	3.26227	8.25896	7.65855	2.00714	11.3668	27.1962	7.09864	11.3283	3.16091	3.92504	1.87633	3.05513	2.23966	3.7515	7.18559	14.6787	5.86225	8.69164	0.337259	1.72474	0.481665	0.439606	0.669311	0.627896	0.187594	0.0599054	0	0.249744	12.769	21.4055	5.23213	10.4515	13.6077	32.3891	3.19248	6.22955	6.61829	7.57008	5.06668	4.72098	2.34258	3.70622	14.1571	22.2426	1.59285	0.954802	0.419312	0.430511	0
XLOC_010467	3.66603	2.53352	2.67504	1.94632	4.45396	4.34976	4.76101	2.26942	3.37556	2.74426	4.74079	3.6793	3.13393	2.07851	5.93273	3.81746	5.40705	2.73276	4.33042	3.26891	2.3505	1.41964	2.05726	1.28764	1.00691	1.1594	0.879761	0.736664	2.67326	3.73314	4.10574	2.46143	3.91417	3.16257	1.89326	1.62868	3.01604	2.76402	1.92856	2.1292	4.79881	4.23371	3.11191	3.49971	3.30183	3.1518	2.73366	2.11076	1.84552
XLOC_010480	5.64326	5.11293	11.294	12.5293	7.443	9.56895	0.109002	0.505539	4.51459	0	0.195098	0.203329	0.113354	0.435519	0	0.110738	0.131143	0.361548	0	0.219397	0.268385	0	0	0	0	0	0	0	0	0	0	0.225419	0	0	1.62929	0.969296	3.3774	2.72027	2.01309	1.67402	0.283696	0.248373	0	0	0	0.209768	0	0	0
XLOC_010500	0.151747	0.183431	0	0	0	0	0.181121	0	0.206966	0.154624	0	0.277196	0	0	0	0	0.0725894	0	0	0	0	0.110116	0	0	0	0	0	0	0	0	0	0	0	1.21574	0	0	0	0	0	0	1.77316	2.87813	0	0.286707	0	0	0	0	0
XLOC_010509	2.25734	0.450049	4.87622	0.79072	19.0684	4.98833	2.64927	4.61394	0.616475	1.70341	1.34857	6.25868	1.25523	1.69341	11.591	8.54724	4.09041	0.739025	1.23822	1.4029	0.797009	0.360226	1.55172	0.524351	3.06706	0.146983	0	1.42387	17.3541	7.13777	12.2219	2.81046	6.26366	2.98281	0.386794	5.29426	6.76188	1.21778	2.96483	3.57879	0.818231	1.17082	0.218625	0.351719	2.67314	2.66177	5.02613	2.86689	0.196925
XLOC_010519	1.77052	0	2.82265	0.924247	0	0	0.604397	0.926858	4.62001	0.290928	4.05414	0	2.15478	0	0	1.29914	2.21301	0.833893	0	2.90439	1.70474	1.74444	0.114451	0	1.88626	0.0654116	0	0	14.1992	21.7783	8.66653	2.03068	0	0	0	0	1.37893	0	3.36283	0.437028	5.33516	3.91142	0.553774	4.79553	0	2.07833	2.43201	0	0
XLOC_010536	0.114277	0.145502	0.118149	0	0.432253	5.32608	0	0	0.463787	0.245304	0	0	0	0	0	0	0	0	0	0	0	0	0	0	0	0	0	0	0.513033	0	0	0	0	0	0.147162	0.174698	0	0	0	0	0	0	0	0.113712	0	0	0	0	0
XLOC_010540	0.659745	0.265522	1.57607	1.39954	1.97394	3.61004	0.0907383	0	0.302791	0	0.478734	0	0.292814	0.572967	0.118509	0.327794	0.442159	0	0.207958	1.08239	0	0.796978	0.286616	0.927993	0.779791	0	1.49391	0.595082	0	0	0	0	0.631197	0.879906	1.10844	0.637601	3.12144	1.5098	1.66311	1.37646	1.18932	2.45069	1.52226	0.415017	0.235578	0.413955	1.16201	0.890453	2.77955
XLOC_010553	16.1367	23.9237	17.74	15.0095	6.15076	13.4565	19.4636	23.3155	19.0769	21.9365	19.565	19.8989	23.0841	24.3077	23.2122	27.5491	20.2708	25.4482	16.4517	36.8627	20.048	29.2103	19.5976	33.2024	21.3343	24.6763	20.4894	33.0224	38.9702	50.5585	23.6082	15.5169	13.6099	35.1055	18.4639	23.3715	17.4992	23.3487	20.1466	23.6419	19.5135	22.7568	23.6968	36.0927	24.0436	21.1633	17.9486	22.3697	22.0557
XLOC_010580	0	0	0.0420979	0	0.0518397	0.130253	0	0.0389946	0	0	0	0	0	0	0	0	0	0	0	0	0	0	0	0	0	0	0.175799	0.0930407	0	0	0.41907	0.262404	0	0	0	0	2.28737	5.15067	0.416997	0	0.0460615	0	0	0	0	0	0	0	0
XLOC_010581	13.1987	24.1159	11.7597	11.1383	7.73899	8.51476	13.5418	20.0572	9.04177	19.0978	4.15382	8.78246	4.87794	5.894	7.38249	6.00573	6.70847	6.6546	12.2091	13.6191	7.09263	6.89432	6.61498	8.60859	6.51141	6.93542	9.4813	10.9651	12.0088	28.6008	24.5939	20.2507	52.2434	39.9782	4.73941	3.49297	2.41927	7.95742	15.8602	23.9518	20.0947	34.5187	5.50777	9.07019	20.5273	19.441	8.88445	12.4593	6.68507
XLOC_010611	43.4485	77.5255	54.0433	51.2031	30.3139	72.8795	19.8773	23.4139	38.013	50.6234	15.2498	23.2831	28.3848	33.5174	20.9319	23.5538	19.7903	28.4442	44.5086	79.333	42.6212	53.0935	30.9042	65.3792	31.0094	53.1084	33.73	48.2292	79.2205	112.837	57.9693	40.7827	19.6602	70.1841	56.2624	73.177	75.1764	90.8422	83.2064	96.0267	23.429	44.7293	30.5384	65.1888	46.2057	62.2881	66.4504	80.5626	49.9282
XLOC_010630	0	0	0	0	0	0	0	0	0.128628	0	0	0	0.0441519	0	0	0	0	0	0	0	0	0	0	0	0	0	0	0	0	0	0	0	0	0	0	0	0	0	0	0	0	0	0	0	0	0	0.0493512	0	0.0569915
XLOC_010650	3.83074	4.04489	2.5814	2.63186	5.14851	5.42231	2.91837	2.16296	4.83937	3.96557	3.4035	4.30847	2.20472	2.36031	2.5843	4.12753	2.36691	2.62499	3.55056	4.97882	1.97251	1.21437	0.704003	0.881965	0.7225	0.596909	1.24808	1.10355	0.13733	0.367079	1.53253	1.3146	1.53605	1.81698	1.47722	1.85043	1.30181	2.55606	2.1796	2.94252	4.51283	5.92367	1.93119	2.05119	3.16122	4.09391	2.91045	2.63176	1.92154
XLOC_010656	6.3393	5.94268	5.4952	4.76388	11.0524	7.70136	3.803	2.93962	4.58473	6.05047	3.69089	4.28743	4.12599	3.8525	3.81265	2.80885	3.48891	3.14341	3.55779	3.75284	2.39726	2.4139	2.65375	2.9004	3.27789	2.21684	1.61428	1.72849	3.85619	2.19022	6.74468	4.28254	10.4535	10.504	3.37133	3.36507	5.90276	4.53864	5.79192	4.80062	11.2948	6.12739	2.62886	3.86899	4.80772	3.26876	3.66052	2.51832	3.62893
XLOC_010686	0	0	0	0	0.269219	0.212434	0.0448349	3.51713	0	0.32063	0	0	0.0945005	0	0	0.0415686	0	0	0	0	0	0	0.135179	0.118308	0.249421	0.199012	0.391156	0.227617	5.11723	3.34267	0	0.0850616	0.300437	0	9.82627	5.11898	11.5793	5.45234	14.2887	12.0482	0	0	0.0738881	0.15838	0	0	0	0	1.25375
XLOC_010727	0.162188	0	0	0	0.331839	0.815977	0	0	2.05911	0.490426	0	0	0	0	0	0	0	0	0	0	0	0	0	0	0	0	0	0	0	0	0	0	0	0	0	1.8e-05	0	0	0	0	0	0	0	0	0	0	0	0	0
XLOC_010765	1.97777	2.17046	1.36282	0.857857	1.17885	1.49907	1.58025	1.61676	1.92956	1.55098	1.08539	1.70289	1.1655	1.64215	1.62345	2.31394	2.26749	2.5221	2.87488	3.77424	1.08908	2.14723	0.540911	1.19825	0.89244	0.901086	0.93404	0.737859	0.882443	0.17945	1.95547	3.06244	2.72758	5.75076	2.03921	3.38822	3.34499	4.01241	3.44391	3.81615	2.08137	2.22543	2.05462	2.59074	1.78524	2.46287	1.96624	1.76079	1.90998
XLOC_010766	0.826158	0.794475	2.14037	1.36689	2.30134	3.40953	0.956504	0.286436	0.915716	0.628358	1.34971	2.06555	0.515098	1.40183	1.63246	2.10185	1.39274	1.25864	2.06	2.88277	1.31214	1.24587	0.486241	0.868415	0.299286	0.59756	0.766915	0.303751	1.87025	0.519055	4.17921	3.34165	2.14982	2.06154	0.516243	0.407008	0.720227	1.21466	1.19007	1.03561	3.22212	2.52668	1.45431	2.10662	2.49857	1.90168	2.42709	1.68172	1.6073
XLOC_010788	0.545388	0.385543	0.238304	0.150791	0	0.179678	1.25396	0.470987	0.443019	0.361731	1.08474	1.00901	1.05913	0.472066	1.61648	1.18117	1.65375	0.998676	1.63633	1.60329	1.3966	1.03006	0.738215	0.801443	0.665002	1.01104	0.866824	0.289086	0.619808	0.283007	0.395568	0.354783	1.13002	0.568382	0.207748	0.515194	0.629911	0.335349	0.445608	0.100619	0.623474	0.705425	2.19847	2.33491	1.1733	1.38894	0.860272	1.05188	0.404741
XLOC_010829	12.8574	13.0132	12.8175	10.2084	6.94295	7.60149	18.6748	16.0662	17.1134	13.8312	11.8637	13.4499	14.7175	14.0171	19.513	14.4712	16.7022	15.8854	23.9993	16.1096	21.617	18.8376	18.1184	13.9941	16.7137	18.123	14.7161	14.4849	58.1054	69.1828	27.68	24.2807	14.8091	16.442	14.1875	15.9379	12.9699	13.4462	10.8209	9.79186	13.283	11.5689	13.933	12.0747	25.6171	22.6627	18.2978	17.9235	18.335
XLOC_010854	0	0	0	0.0335148	2.66595	2.75241	0	0	0	0	0	0	0	0.0617483	0	0	0	0	0	0	0	0	0	0	0	0	0	0	0.1384	0	0	0.0319578	0	0	0.34172	0.183252	1.12139	2.04389	1.0532	2.53351	0	0	0	0	0	0	0	0	0
XLOC_010866	24.5368	28.6526	34.6497	29.2685	20.064	24.7256	35.7589	52.2799	18.0389	28.5831	30.4984	35.5243	64.5466	51.7577	33.2741	31.7817	36.6567	38.1253	29.1088	39.2881	28.6341	30.1771	22.5633	30.7084	27.5813	29.4901	25.5834	29.4801	157.728	192.496	68.0304	55.6534	47.8324	51.9449	63.6271	62.8828	51.2051	64.3033	28.2226	32.3263	28.9835	37.1746	58.1271	71.145	29.3505	36.6352	30.74	48.2802	31.9228
XLOC_010881	22.432	35.3286	33.3604	19.9371	20.1121	21.5256	27.4295	35.5261	20.427	26.9967	39.2287	64.8852	95.7664	49.2513	33.6114	34.3519	37.5666	45.7192	75.1074	102.447	88.5844	118.532	64.288	54.9199	45.9565	59.4796	38.2781	49.6879	47.3734	74.6399	20.3956	25.7969	19.9531	16.663	38.1621	31.5518	13.4938	26.884	23.3749	13.7689	50.7782	90.7875	85.711	130.742	98.1448	111.916	105.658	106.938	67.3313
XLOC_010892	260.647	437.999	344.699	317.909	260.246	297.919	51.2979	44.3096	65.2003	144.458	88.9786	65.7759	164.889	119.742	30.722	22.5067	47.2176	50.0085	325.999	614.239	349.605	318.478	322.348	260.177	344.538	399.223	378.774	385.095	18.9644	20.9998	2.91651	2.29073	1.03193	3.02076	211.904	149.94	162.266	149.737	137.844	135.147	383.049	427.397	74.6873	137.847	379.836	332.543	568.201	454.265	658.286
XLOC_010897	1.68353	1.30872	1.35077	1.60053	1.40385	1.26659	0.635754	0.524768	1.39689	0.889231	0.989359	1.27345	0.686739	1.01183	0.294442	0.521135	0.694488	0.569898	0.483235	0.560541	0.0953234	0.479787	0.221055	0.567082	0.224845	0.117075	0.507882	0.364616	0	0	2.14614	0.645565	0.310623	1.16848	0.87671	0.657634	0.92544	0.547135	0.348415	0.82147	1.4481	0.792962	0.652992	0.674645	0.200945	0.417215	0.496685	0.214365	0.0983441
XLOC_010898	1.78165	0.472965	0	0	0	0	0	0	5.84862	0	0	0	0.234168	0	0	0	0	0	0.144405	0	0	0	0.417154	0	0.595498	0	4.44568	5.5135	0	0	0	0	0	0	0	0	0	0	0	0	13.9928	43.3196	0	0	0.978387	0	7.37227	0.0330008	2.40133
XLOC_010974	43.8291	69.9222	28.8543	18.3843	9.90346	13.6543	56.7751	66.3367	33.5191	34.8828	41.9715	41.2486	43.1771	41.8705	57.6744	45.4772	75.0876	44.0086	78.6649	61.5251	100.88	79.9457	103.887	44.8438	103.479	61.8899	74.9849	32.4911	250.789	212.06	40.2003	50.7867	19.5743	0	49.7023	50.6633	54.6978	54.283	60.2171	40.3975	68.4435	52.7425	169.499	189.283	94.6572	46.245	94.8575	66.491	66.1962
XLOC_010975	0.0652481	0	0	0	0	0	0	0	0	0	0	0	0	0	0	0	0	0	0	0	0	0	0	0	0	0	0	0	0	0	0	0	0	0	1.14416	1.34908	5.61382	2.30717	0.245524	0.800911	0	0	0	0	0	0	0	0	0
XLOC_011014	4.69132	3.41378	4.95181	5.79354	4.61032	4.19503	2.60631	1.74828	2.69021	5.96773	7.82218	9.09232	2.90983	5.23107	2.26577	5.5598	4.0218	4.83069	3.141	1.51775	0.151612	1.45113	0	0.548066	0.326455	0.474514	0.252544	0	0	2.31221	3.83876	5.69846	3.26607	3.93353	4.41604	2.41018	5.1483	10.8127	3.60536	10.3395	19.159	17.5145	7.0133	6.35982	3.50163	4.9785	0.335569	0.570016	0.440888
XLOC_011046	0	0.0856951	0.0863271	0.173447	0	0.103249	0.0535624	0	0	0	0.104441	0.06475	0.121547	0.115576	0.195273	0.206523	0.21642	0.0929789	0.635813	0.209601	0.094457	0.0592624	0.11004	0	0	0	0	0.221248	0	0	0.0868694	0.0826945	0	0	1.53514	0.308671	0.939536	0.975603	2.51536	0.838302	0.183342	0.0395471	0.214377	0.337372	0	0.230423	0	0.0287387	0
XLOC_011052	0	0	0	0	0.332303	4.99789	0	0	0.0519032	0	0	0.030388	0	0	0	0	0	0	0	0	0	0	0	0	0	0	0	0	0	0	0	0	0	0	0	0	0	0	0	0	0	0	0	0	0	0	0	0.0269749	0
XLOC_011066	16.3329	28.7502	24.9235	25.115	6.9091	11.4753	23.9229	38.1017	12.472	19.5613	19.7308	28.8114	13.8163	16.5702	30.1285	21.0266	20.5568	21.3974	35.1403	23.7312	26.1733	25.5343	30.9719	21.2579	28.7294	21.9279	22.8827	31.5376	181.797	281.489	75.3496	51.1441	8.42627	7.44164	26.5556	26.5803	8.80704	12.3745	17.6832	12.2865	12.0484	13.0637	15.3828	22.9792	33.3064	43.7977	9.02765	32.3562	9.48298
XLOC_011083	16.507	22.7584	14.0842	12.2426	10.0172	6.42588	11.4864	9.39995	16.2826	16.6741	8.80329	8.97532	8.32595	6.05889	9.95175	9.59249	10.2341	6.74947	15.647	16.867	14.7422	8.71217	7.02677	3.91991	9.03024	8.27044	3.93944	0.0527808	21.5121	42.1139	13.7722	10.0775	10.5676	11.8312	7.5516	6.77757	21.3984	14.6477	13.6812	14.3422	8.52012	15.7479	16.905	22.3754	15.2101	16.4248	12.6079	19.2999	9.24766
XLOC_011087	0.125271	0.123622	0.12117	0.0541586	10.4046	13.1775	0	0	0.0679051	0.08332	0	0.4415	0	0.0666038	0	0	0	0	0.177114	0.698477	0	0	0	0	0	0	0	0	0.0745085	0.0650616	0.252501	0.0331197	0.192741	0	0.240657	0.023733	0	0.0714726	0.115063	0.635785	1.61855	0.298288	0.0436516	0.0463466	0.985761	0.192101	0.20476	0	0.0793557
XLOC_011159	7.46064	6.89575	7.06116	7.8661	9.58608	10.4411	6.54885	5.6555	7.50597	7.20094	6.82023	7.31002	4.74022	6.27415	5.42883	6.86123	6.06105	6.36084	7.04426	7.55204	9.23831	6.73457	9.14452	5.15583	7.00119	4.94118	6.04664	7.03532	0.911546	1.01617	7.01053	4.82801	7.50918	9.20889	6.45728	5.56081	7.34995	4.87691	5.41627	7.04276	10.0335	9.2144	5.77933	5.22825	5.93083	7.86241	7.6949	6.69606	7.69391
XLOC_011186	19.8437	26.8907	185.708	106.904	17.4568	9.53342	77.6444	109.811	36.8182	51.8666	115.774	183.553	138.923	67.3705	159.479	124.162	170.281	173.091	111.823	108.504	34.1549	94.9414	42.7918	61.5929	48.7807	46.8886	71.2034	38.3052	579.248	778.493	322.511	200.057	36.9137	31.718	36.5665	30.0975	38.0495	30.2354	5.04828	6.14307	117.367	101.381	186.613	218.703	152.989	127.191	47.2469	23.2329	41.4836
XLOC_011208	1.91169	1.65452	1.52461	1.33104	2.54216	1.86488	2.04342	1.37241	1.91547	1.95395	2.83705	2.03678	2.1888	1.95442	2.38924	2.67214	2.20961	1.6863	2.27589	2.81139	1.01549	0.931976	0.525909	0.520599	0.429489	0.618348	0.646503	0.611067	0.598759	0.732392	0.693546	1.22931	1.93985	1.59689	1.61165	1.25691	2.2965	2.4339	1.45034	2.27652	3.31172	3.18285	2.50465	2.25996	2.08622	1.93039	1.23116	1.15818	1.0283
XLOC_011233	0.386248	0.614212	1.7433	0.357418	1.3546	4.47684	3.59256	2.32967	0.261867	0.981745	1.39978	3.63583	2.8174	0.0600597	5.27019	6.14991	7.1816	2.23892	4.87442	2.02219	0.833704	0.258499	0.566719	0.229646	0.302865	0.635553	0	0.104903	40.695	43.1023	11.2952	2.92505	0	0	2.76512	3.14762	0.788365	0.708089	0.264879	0	1.88156	1.92296	4.80902	6.58375	3.25204	2.17129	0.635891	0.167372	0.218659
XLOC_011262	0.205012	0.71623	0	0	0.12064	0.245253	1.20498	0.208816	1.69982	0.68682	8.28658	11.767	5.3402	4.316	1.65166	0.712293	2.75999	4.37301	25.3433	22.0495	15.5587	17.0183	24.053	16.0329	6.61467	3.59671	1.81055	0.35538	0.365249	0	0	0	0	0.382919	0.332963	0	0	0	0	0.428981	12.2426	8.93807	3.49084	5.87789	39.4588	23.5024	14.3917	6.75057	7.65811
XLOC_011271	1.5234	1.23541	4.37071	2.66731	2.74189	2.00823	1.49212	3.6623	4.25406	2.95444	9.51545	7.28264	32.5091	14.3223	1.90657	1.13512	5.59154	5.8804	4.31434	3.57186	1.02453	0.524627	0.650463	0.588972	0.432331	0.399943	0.226725	0.0816895	0	0.399032	0.11104	0.115909	0	0	0.343764	0.231076	1.4091	1.02091	0.692069	1.33848	20.6058	20.218	1.81894	1.29741	5.14919	3.23754	0.59888	0.215166	0.747177
XLOC_011286	14.9614	34.6358	35.1346	28.4509	8.38774	13.1411	30.234	35.7965	11.2684	27.6646	42.2143	50.1445	79.6819	65.8866	54.2794	57.7515	57.5528	52.2313	104.918	121.855	75.4421	50.1914	25.7963	29.2684	24.7458	29.1876	22.1825	19.4881	201.407	253.682	56.4276	44.464	33.7833	48.6255	54.9558	53.0417	111.09	90.347	60.6453	47.1632	48.4176	54.0476	55.7263	79.4185	94.675	85.6369	47.6476	52.3343	38.6576
XLOC_011293	0	0.533697	0	0	0	0	0.197042	2.50653	0	0.449883	0	0	0	0	0	0	0	0	0	0	0	0	0	0	0	0	0	0	0	0	0	0	0	0	0	0	0	0	0	0	0	0	0	0	0	0	0	0	0
XLOC_011301	0.967846	1.02366	1.35319	0.807575	1.26883	1.40186	1.25134	0.995847	0.605611	1.2151	3.29181	1.13032	2.10998	1.8995	2.07926	1.26014	3.29083	1.55371	2.53045	2.69609	2.61354	1.22769	1.04336	1.87969	2.6881	3.12298	2.80854	1.55076	1.33212	7.1465	3.54658	2.71947	4.40947	6.23907	2.11658	1.0075	2.43058	2.5215	2.03065	4.84173	1.59965	1.99158	3.01766	2.20876	2.44077	2.96033	1.80538	2.8444	2.75663
XLOC_011305	16.2894	42.9365	17.2414	19.0201	6.35558	13.1108	18.0683	19.2098	14.1168	21.4784	11.7675	17.9797	13.0365	13.6993	17.3135	14.7084	13.4064	13.2734	18.3226	23.3859	16.3813	14.2377	8.89229	9.82312	8.68738	6.32949	5.08705	4.20683	131.984	197.501	66.4925	36.5422	6.99763	25.1082	9.05939	15.1278	25.7209	24.928	18.0071	19.6097	6.77823	17.7822	22.4366	52.1549	13.6544	16.6005	14.0256	21.8344	12.7893
XLOC_011320	13.6147	16.7124	17.3328	15.1805	1.46549	2.26346	6.85404	9.65365	9.69025	11.8241	7.1743	7.59914	8.70674	5.54768	8.92767	9.31697	11.0381	7.60352	9.68052	9.1338	7.87185	9.01804	7.72614	7.1505	6.24525	8.38622	13.3776	10.2715	34.7725	48.6397	19.3536	7.57157	6.61353	9.28139	2.12783	4.58558	5.24557	5.30853	2.6281	2.24386	19.6321	39.5654	5.16793	9.76686	7.52337	8.2948	9.95399	6.9164	3.76068
XLOC_011329	1.60434	2.51221	2.25679	2.15904	2.09101	1.7933	1.31435	1.29909	1.79166	2.74522	1.29663	2.33297	1.29241	2.6387	1.19726	2.48573	1.36791	2.4694	2.33961	1.95765	1.05312	0.778859	0.398192	0.134097	0.0709306	0	0.0596722	0.274518	0	0	0.477734	0.550289	1.69364	1.41071	0.329697	0.782303	0.982909	1.84798	1.37091	1.48997	4.468	4.91741	0.588343	0.827967	1.83303	2.14933	0.585133	1.2656	0.353108
XLOC_011331	0.310895	0	0.898555	0	0	0.362741	3.83402	0	0	0	0	0.262443	0.14038	0	0.909515	0	0	0	0	0	0	0.68008	0	0	0.531748	0.340515	0	0	0	0	0	0	0	0	0.995074	0	3.1189	1.32745	2.46512	6.29188	12.8489	8.28789	2.80762	1.50531	0	0	0	0	0
XLOC_011339	247.834	369.164	380.994	206.016	139.978	109.213	127.882	249.867	268.56	269.907	313.39	328.137	1018.77	346.351	94.1935	61.2826	139.318	212.177	404.97	376.746	684.062	1003.51	630.99	506.111	633.936	768.687	932.674	891.219	18.5837	36.6656	0	1.62759	0	0	192.261	137.571	74.6331	68.5497	60.1351	28.6822	566.044	794.457	515.029	633.855	589.1	522.016	610.883	526.769	778.638
XLOC_011372	2.19682	3.17348	1.14081	1.16378	0.384597	0.473604	3.03659	6.10559	2.08368	5.68819	3.71202	6.8624	9.49787	9.58965	5.70195	4.87602	4.30965	10.084	7.25531	8.99766	4.96449	6.68103	2.89422	2.52063	1.21759	1.23274	0.568308	0.236098	7.96727	10.5211	4.47248	7.92281	1.07608	0.465906	0.126652	0.167037	0	0.107201	0	0.0366724	1.96671	1.49143	4.61949	3.3861	6.77603	9.30058	4.19415	3.9874	3.08447
XLOC_011392	3.03626	3.55271	5.51878	3.0872	19.6204	30.071	3.53929	3.20674	3.53358	2.91687	9.52025	7.80101	8.16464	6.39265	7.00753	5.99952	7.76175	7.11552	19.0066	15.0902	15.7414	20.4983	30.1171	22.8665	28.7366	25.074	23.3281	15.7124	10.1084	10.0824	4.55578	3.40492	3.24993	1.66412	5.89505	6.9273	3.10646	3.96592	3.84854	3.00135	10.3965	14.1466	6.32601	7.20892	18.5459	16.3928	23.9899	18.1383	20.1864
XLOC_011395	7.09134	9.1801	6.99866	4.0201	0.462115	0.870181	4.61849	7.633	2.86845	4.51212	2.81629	2.01175	2.17003	1.36154	4.77666	2.97879	3.47994	3.11761	2.5105	1.49238	2.08788	1.41519	2.07259	0.969313	1.65247	0.733687	1.4506	0.994526	11.9432	8.30613	5.16226	3.90303	1.4007	1.28672	2.90997	2.33097	1.86585	0.683377	1.26402	0.661362	2.04034	1.48469	2.66537	1.47389	2.33999	1.14582	0.951898	1.06032	0.446329
XLOC_011397	23.5748	35.6341	42.3173	38.1517	39.164	43.0911	37.6817	42.8853	26.3882	25.3445	28.0249	39.5456	43.7882	34.8429	41.3183	37.576	40.2226	33.912	50.6747	41.7628	52.9856	43.4516	52.4475	38.9189	38.4814	45.8241	39.6289	47.4184	322.998	318.84	57.5878	47.5729	34.8482	22.1413	39.3036	25.4032	41.1484	43.6199	31.7056	35.7907	26.2853	43.1672	37.2474	47.8647	40.483	59.0267	35.11	52.2824	36.7541
XLOC_011415	1.28674	2.27552	2.16142	2.72854	2.90919	3.81238	1.42666	1.65814	2.38617	1.63608	1.15872	1.33847	0.962156	0.870404	1.19522	1.62016	1.2667	1.14516	1.0374	1.41812	1.30555	0.922324	1.08426	0.895391	0.807121	1.06506	0.802831	0.852695	1.22197	2.14654	2.13201	1.06555	2.78801	0.909611	1.85921	0.759996	2.43986	1.44771	2.36381	2.14532	0.69736	0.802646	2.2717	1.12224	0.764917	1.10158	0.947521	1.23947	1.54117
XLOC_011425	2.92465	2.44712	2.10634	1.9235	1.2616	2.14524	5.31632	4.2278	4.23927	3.04031	3.63948	4.64479	2.39531	2.71531	4.00253	6.84563	1.89251	3.43993	2.47372	2.36763	0.577308	0.810819	0.555477	0.337249	0.193529	0.27441	0.794056	0.675953	1.70178	1.89846	1.8134	1.68326	1.81005	1.01316	3.12081	3.1337	4.47216	4.26973	2.50314	2.80478	3.11735	3.94756	3.03553	3.42536	1.51457	0.98872	0.615928	0.568948	0.542869
XLOC_011453	73.1447	176.922	67.7351	121.928	56.5713	106.659	30.658	86.0634	69.502	104.09	29.003	66.4429	62.0117	82.7849	21.9293	40.3457	30.68	64.8518	53.5072	106.926	26.499	70.4598	56.5263	96.7576	77.8734	103.361	56.1039	124.983	167.275	319.777	150.967	132.789	149.705	332.197	84.2273	135.822	99.6262	142.401	83.5086	157.618	59.4598	104.121	84.1909	183.17	93.3915	134.826	48.6435	58.0603	57.1583
XLOC_011466	0	0	0	0	0	0	0	0	0	0	0	0	0	0.0395781	0	0	0	0	0	0	0	0	0	0	0	0	0	0	0	0	0	0	0	0	0	0	0	0	0	0	0	0	0	0	0	0	0	0	0
XLOC_011467	1.66742	2.73926	8.83191	6.46663	6.38833	5.38522	4.38474	3.16903	2.35412	3.20818	8.94272	7.04913	31.0337	36.9725	2.85466	1.97499	2.36359	3.42246	36.41	31.2133	36.2875	29.589	21.2815	12.3458	9.42267	13.4316	6.24796	5.50941	0.281804	0.870097	1.47066	0.716136	0.500064	0.584011	3.44631	2.39957	9.46e-05	0.244594	0	0	31.6141	37.8663	14.1474	14.4651	33.6162	40.3304	33.1885	32.2746	21.3074
XLOC_011473	2.5631	2.10827	2.28611	3.2036	0.0731749	0.357557	3.98849	2.70287	0.0777799	0.240159	0	0.0215267	0	0.046109	0	0	0	0.0127592	0	0	0	0	0	0	0	0	0	0	0.326595	0	0	0.0477308	0	0	0	0.171034	0.411372	0.467999	0.432082	0.0886152	0	0	0.0203882	0.0445308	0	0	0	0	0
XLOC_011479	2.36648	1.96743	3.57676	1.20024	1.52969	1.02882	0.983631	0.641675	1.18218	1.05957	1.77609	1.48656	0.950425	1.20879	1.67013	1.23691	1.7579	1.37061	2.13213	1.42581	1.75586	1.41072	3.30141	2.16471	2.24428	2.19537	2.73435	1.95972	0.681018	0.899299	0.342306	0.824029	0.268992	0.181106	0.969424	1.1811	0.586549	0.828675	0.615573	0.396631	1.74779	1.61412	1.84543	2.22094	1.46573	1.78924	1.18685	1.28294	1.84015
XLOC_011480	5.54855	4.45022	14.9302	6.76963	2.06185	2.42497	2.25287	2.00008	3.34091	4.27306	3.80939	2.68484	1.86399	1.36167	2.72273	3.24185	2.62834	2.46787	4.57574	4.2654	5.71056	4.53559	7.14899	6.93516	6.27335	4.7421	3.14537	2.44994	1.00755	1.00812	1.06477	1.28561	1.59263	0.676736	1.82716	1.59373	0.426754	1.40226	0.821283	0.910069	4.32099	5.66821	2.73217	3.06654	4.05342	3.67512	2.91011	2.32371	3.49329
XLOC_011483	1.89007	1.33699	2.51332	2.60203	4.04888	4.84031	0.897593	0.730792	0.833549	0.854026	1.15159	0.881944	0.960672	1.02213	0.578735	0.715076	0.588969	0.825733	0.760866	1.02703	0.260368	0.153144	0.0654338	0.0221991	0	0	0.173981	0.196411	0.774274	0.349877	0.19094	0.284252	0.397334	1.09683	0.393798	0.473813	0.633926	0.760981	0.802365	0.778303	2.56256	2.42705	0.858856	0.97533	0.96611	0.965473	0.320727	0.589991	0.0209524
XLOC_011485	5.93391	5.00497	2.76558	1.50934	3.23657	5.54695	0.919197	0.526255	3.1496	1.70018	0.807271	0.395101	0.92201	0.765685	0.562409	0.614805	0.466862	0.602182	2.19991	1.88801	1.96327	2.33188	2.81361	3.307	3.76232	2.04933	3.9204	1.92532	1.9237	0.491694	1.24135	1.62695	20.509	19.804	3.42342	1.52474	4.73797	4.38921	10.6524	11.54	3.239	2.68893	2.04883	1.69302	2.60566	2.03806	2.98875	1.90393	3.51262
XLOC_011511	0.0657741	0.206348	0.370726	0.492053	0.198428	0.0494657	0.0267718	0.111893	0.172771	0.0869712	0.262294	0.179041	1.78767	1.28569	0.0553217	0.0911311	0.147127	0.0545328	0.0740162	0	0	0	0	0	0.0834977	0.0673271	0	0.0385387	0	0.172781	0.290653	0.115235	0.295948	0.155072	0	0	0	0.0869133	0.0714769	0.0713136	0.0747219	0	0.116796	0.0268773	0	0.134043	0.0727965	0.0483908	0
XLOC_011529	1.37593	0.964023	0.680054	0.860849	2.59427	2.58257	1.37454	0.616918	1.18419	0.9873	0.789469	0.847421	0.78725	0.843924	0.436241	0.521143	1.01281	0.563732	0.298636	0.589208	0.370472	0.150875	0.165456	0.134801	0.198405	0.284995	0.16769	0.151889	0	0.118338	0.119229	0.125528	0.139953	0	1.1049	0.958037	1.96361	2.05535	1.47128	2.44396	0.990611	0.948804	1.36398	1.68314	0.395566	0.388511	0.30191	0.50185	0.342943
XLOC_011531	2.42241	3.26752	2.93054	1.63582	1.67234	2.08032	1.97713	1.63135	1.97296	1.38822	1.23954	1.76644	2.97003	2.94207	2.29706	2.55272	2.11269	2.06559	1.72054	1.85517	3.19015	3.63222	5.43711	4.52117	5.15572	5.19271	6.13461	3.76296	3.26374	3.43795	1.82878	1.16682	2.21873	2.49964	3.38982	2.81158	3.49911	2.44923	2.63826	3.06998	2.22298	2.19627	2.35069	3.36761	2.51869	1.8402	2.88271	4.39815	3.74671
XLOC_011616	636.881	776.251	1003.86	752.252	435.558	441.955	734.845	1043.26	345.65	367.321	536.701	741.194	564.804	432.98	911.737	423.272	636.567	595.436	868.072	562.646	812.786	865.674	813.666	612.723	817.641	726.795	809.564	689.301	10073.5	11069.2	3481.09	2019.49	895.004	675.003	682.88	627.829	532.131	695.952	418.259	380.342	440.193	559.323	668.385	742.077	1043.56	833.391	568.377	709.602	538.096
XLOC_011638	2.22057	1.62306	1.79333	1.19786	3.90619	3.4326	3.40415	2.86635	3.26204	2.65269	2.13332	1.62034	3.32732	3.3114	2.35802	1.84356	2.12602	2.45385	3.7669	5.63914	2.321	2.9476	2.18127	2.03832	1.65325	1.83612	1.56267	1.23867	1.8244	1.08605	2.44785	1.60935	1.43498	2.09863	7.52966	7.72612	14.9581	16.4641	27.9633	32.7921	6.30553	9.38561	2.56268	2.78411	6.82921	6.12301	2.69325	2.7596	3.66589
XLOC_011685	8.21818	8.54123	6.19833	7.3876	10.8705	8.57689	11.2375	9.65516	9.42464	9.05544	12.57	12.4234	6.77042	9.00759	8.24685	13.7156	7.90949	8.93357	14.79	15.4852	8.48006	7.02433	6.00416	5.02784	5.40413	4.91141	5.72576	6.25111	2.57143	3.36301	6.54984	8.7341	9.99357	9.27926	7.35525	9.77252	12.6991	15.1051	10.5542	12.9641	15.4769	17.9688	8.77481	8.37043	15.9309	14.0028	8.59294	10.1311	7.48307
XLOC_011687	0	0	0	0	0.198266	4.41382	0	0	0	0	0	0	0	0	0	0	0	0	0	0	0	0	0	0	0	0	0	0	0	0	0	0	0	0	0	0	0	0	0	0	0	0	0	0	0	0	0	0	0
XLOC_011725	5.82582	7.64968	8.78725	5.62612	9.76699	11.5362	15.2771	44.9125	7.84396	17.2467	22.6032	37.2196	118.012	78.3116	2.31593	3.03793	3.65701	16.0216	10.1025	10.0078	27.6456	25.6344	38.1489	49.8482	35.1529	33.5698	20.2816	24.9207	2.80302	3.51282	0.17762	0.223313	0	0	1.58198	3.52427	2.87902	1.85267	2.43685	1.28986	7.84536	10.3447	2.37525	3.82323	5.84195	8.32054	8.18539	9.84443	6.7465
XLOC_011728	15.1163	28.3982	30.9316	33.3111	72.3055	72.6416	0.285211	0.000142983	1.78375	2.23434	0.115664	0	0.416123	0.0695707	0.0431502	0	0.761777	0	0.646117	0.000561041	2.0477	1.53637	13.2526	28.3088	23.8544	21.4756	45.3268	56.7249	3.34375	6.61308	1.8156	0.15433	1.45387	2.11519	113.131	109.343	128.94	97.5949	233.493	180.443	0	0.0122849	4.34417	12.3603	0.140999	0.128382	4.3478	4.50844	40.3591
XLOC_011733	3.28407	2.66787	2.72516	3.01309	4.21529	9.167	1.15891	4.47469	2.72462	0.963681	3.80146	6.62269	17.6828	11.5124	0.9644	3.29312	1.80466	1.70675	6.3254	13.3598	30.8535	24.4777	53.8432	34.1841	35.3211	41.8173	38.1092	29.0378	0	0	0	0.319503	0.984411	1.26283	0.85404	0	1.10399	1.9266	4.62643	9.87748	3.70466	7.03444	1.38791	1.48958	8.85272	10.397	30.1884	32.4603	30.6539
XLOC_011745	0	0	0	0.23688	5.7443	6.48623	0	0	0	0	0	0	0	0	0	0	0	0	0	0	0	0	0	0	0	0	0	0	0	0.221857	0	0.0564688	0	0	0.331998	0.0809382	0.420143	0.468494	0	0.139784	0	0	0	0	0	0	0	0	0
XLOC_011753	8.90354	11.1776	9.71756	3.5425	7.70502	3.18952	11.9856	11.4474	7.06166	5.17474	12.0237	10.937	12.5656	4.30535	14.1255	6.86828	10.0241	5.58648	17.5434	20.4632	17.3874	0	12.2564	5.59625	15.8232	0.69579	10.5175	1.74496	42.1822	58.1394	38.3289	9.46757	21.9646	6.34858	13.3722	14.1762	17.4232	11.5111	16.1891	5.8282	6.39078	5.18144	12.4705	15.3294	10.3553	8.90609	13.4551	10.221	13.0088
XLOC_011784	0.284678	1.06043	0.88067	0.776309	0.531912	0.184843	0.396265	0.747054	1.14978	3.27762	0.515501	0.267082	0.483192	0.286037	0.0741551	0.0727296	0.52576	0.554061	0.131829	0.864576	0.426225	0	0.353166	0.205899	0	0	0.185948	0.198056	0	1.16333	0.704322	0.592195	0	0	0.1757	0	0.878437	0.669975	1.05596	1.46593	0.301392	0	1.20128	0.966864	0.163354	0.275548	0.152983	0.237084	0.35711
XLOC_011789	3.19329	2.90513	1.85074	1.88435	0.782993	0.478838	8.53181	2.86934	3.03569	3.74111	1.89394	1.95743	5.37824	4.85776	6.41239	4.99894	6.39974	2.64182	4.3235	3.72277	2.83716	1.06953	0.937319	1.30397	1.4723	0.779741	3.33085	2.33386	1.3523	0.107607	0.185951	0.250965	1.35925	0.659325	5.01689	2.19447	0.495785	2.18546	1.93034	1.08951	2.63775	1.43739	4.70452	6.33987	3.64468	2.36836	1.35395	0.701924	1.43293
XLOC_011840	0	0.896621	0.983128	0.393833	0.308217	0	0.29836	0	0.487218	0.251937	0.272752	0.112912	0.373491	0.161234	0.129523	0.368968	0.0587169	0.267698	0.566522	1.34019	0.846977	1.0765	0.621555	0.348186	0.283207	0.732075	0.979699	1.1722	0	0	0	0	0	0	0.300017	0.179422	0.551456	0.377654	0.873044	0.30987	0	0.413778	0.420275	0.583934	0.391892	0.582439	0.635711	0.501151	0
XLOC_011849	0.523245	0.664849	0	0	0	0	2.09972	3.74699	1.87112	1.56922	0.75445	1.30611	10.3282	7.07429	0.32954	0.738697	0.616201	0.535949	0.363522	0.162614	1.39582	0.638585	0.161627	0.464726	0.300057	0.455983	0	0	1.62732	1.53165	0.172531	0	0.188481	0.660968	0.668816	0.638604	1.40539	0.378043	0.643888	0.758242	16.4754	11.5977	1.36483	0.83134	0.0749715	0.103652	0.0698458	0.0891854	0.166139
XLOC_011857	89.4195	108.25	87.4672	97.2728	66.7008	31.1511	19.4875	22.9724	93.651	93.3524	26.7179	29.2212	24.2859	29.9718	26.4845	18.4167	16.4285	25.9134	22.7174	65.3986	17.5056	23.074	22.9515	10.4963	21.0121	11.1938	16.1719	4.47412	41.7064	43.1997	501.591	33.1763	135.327	76.1145	27.0561	20.4153	14.2803	14.1048	23.2235	17.6184	41.4703	12.402	19.3202	32.13	56.5971	34.0964	23.4616	14.0021	24.3631
XLOC_011874	35.1583	39.5845	22.9222	19.9113	12.3249	19.1029	28.7622	44.4249	27.582	44.378	50.3052	75.9562	51.5685	40.951	46.9103	55.8751	53.1254	64.0611	19.7261	40.8907	16.08	18.4878	15.1814	15.6953	10.9722	13.3948	9.17825	10.2956	168.677	208.537	86.6434	44.4107	28.512	48.8499	30.7477	34.4628	31.2457	33.0067	33.6051	32.0626	35.9728	39.88	40.8665	70.0206	19.9429	16.8977	12.2894	17.491	14.6725
XLOC_011882	0	0	0	0	6.9649	6.98191	0	0	0	0	0	0	0	0	0	0	0	0	0	0	0	0	0	0	0	0	0	0	0	0	0	0	0	0	0	0	0	0	0	0	0	0	0	0	0	0	0	0	0
XLOC_011885	3.7376	11.8531	6.97138	11.1546	2.74691	10.8757	1.32622	6.01285	1.21444	6.82357	3.63405	9.84774	4.39801	9.59848	2.28167	6.80312	1.25401	9.06943	3.38011	12.5246	1.9363	13.656	3.57917	11.0841	2.90196	5.49444	1.83879	7.45079	4.04449	20.1063	2.6579	7.0859	0.207424	3.46077	2.97247	10.9088	1.4059	7.02567	1.08396	6.07106	6.04255	17.5922	3.23182	13.2971	3.42839	13.2286	2.30412	9.83946	2.21408
XLOC_011925	43.5482	70.597	86.5578	27.202	61.0478	47.5027	49.1656	8.41428	50.3687	31.3554	20.4376	26.9686	50.1805	30.4093	24.0405	19.3128	28.7037	1.45354	48.9727	77.1355	78.2046	54.7634	77.1614	21.9843	95.0285	15.6557	81.1193	85.3637	121.474	113.29	98.0089	31.5679	74.671	80.8173	56.8624	50.0271	64.7627	69.6182	92.8432	64.6753	24.9139	36.1574	42.6691	70.6396	80.3194	58.8541	106.055	146.318	146.294
XLOC_011939	8.20432	9.25551	6.94909	6.59134	8.11785	14.5159	5.73472	7.76968	6.23439	3.91726	6.53305	8.20893	4.73097	3.71121	5.86328	5.5785	6.83122	4.88112	8.12966	7.94442	7.84789	7.9181	12.5862	5.44388	11.7116	8.78566	5.42288	7.79282	47.684	58.4772	21.3746	10.7399	6.18598	12.4507	10.7118	9.95646	10.7698	7.01797	6.98801	8.47051	6.34502	7.36145	4.70111	4.98304	9.278	9.32691	9.12721	8.77611	8.12236
XLOC_011953	0	0	0	0	0.722662	0	0	0.313533	0	0	0	0	0	0	0	0	0	0	0	2.72139	1.1298	1.60303	1.39312	0	1.91933	0.654083	0.720432	0	0	0	0	0	0	0	2.123	0.801537	0	0	0	0	1.17151	0	0	0	1.87046	2.60194	5.89857	0.895522	2.10007
XLOC_011999	94.0467	101.084	73.5417	61.8329	3.92794	6.50169	9.11136	3.11657	87.6262	45.2326	21.1276	34.5168	64.3077	111.938	5.32672	6.87835	3.69424	7.51807	216.265	194.272	394.374	223.738	110.27	174.387	146.487	100.601	114.332	59.1099	0	0	6.84118	2.54664	1.37874	3.35822	21.0825	23.1867	23.1916	23.0474	16.5708	15.1181	180.027	227.667	37.9685	49.609	77.1348	128.917	406.361	479.25	160.61
XLOC_012010	0.148951	0.595447	0.306616	0.261545	0	0.622748	0.337484	0.629222	3.25232	0.376451	11.2046	13.1599	5.37926	4.33657	2.49213	1.28642	3.45209	5.20003	0	0.606832	2.93968	0.714907	1.22469	2.08108	2.26836	1.02096	1.72687	6.17209	29.2312	22.5361	2.35462	1.37167	0	0.49331	0	0.714927	0	0.0940502	0.28792	0.463017	25.9865	44.1038	1.29012	0.232675	0	0	0.683047	0	0
XLOC_012029	10.3036	7.12983	13.8115	1.32603	12.6695	0.823405	13.187	9.67833	4.17685	6.7985	11.487	8.80147	22.0837	4.04956	19.1347	7.76667	18.5864	0.157671	17.9092	9.15708	10.8607	7.72147	15.5225	11.4687	17.8641	0	2.68921	5.88567	248.228	322.156	62.3671	16.0409	43.1032	0	11.4037	12.7682	9.43874	7.41064	6.90817	0.875646	17.2338	5.49367	8.11957	16.6511	15.1077	14.2494	18.3074	15.1901	20.3254
XLOC_012067	0.18056	0.159887	0	0.0936385	1.34887	1.39348	0.174331	0.100122	0.0844658	0.0898515	0.0468296	0.0402694	0.234557	0.0287515	0.0393948	0.0219317	0.103702	0.0477364	0.124637	0.0434517	0	0	0	0	0	0	0	0	0.217576	0	0	0.0892884	0.522923	0	0.701199	0.319948	0.471416	1.3132	0.442616	0.939361	0.19275	0.295142	0.126504	0.0416512	0.126173	0.0830891	0	0.0357464	0
XLOC_012095	25.1828	30.6481	28.5244	9.567	22.2986	16.8635	37.2209	22.6661	22.0948	25.6795	37.644	31.9805	43.6612	35.7363	56.9443	33.8143	57.0275	35.8268	72.1324	56.5523	41.2697	41.1686	21.9562	32.434	29.6664	22.3159	30.7423	18.7349	125.154	142.506	88.7177	39.7179	49.1811	41.3226	29.2838	24.5776	33.6611	28.9051	21.312	20.4845	30.9257	48.1822	77.886	83.4485	75.7267	48.657	49.7992	47.6244	37.5026
XLOC_012125	0	0	0.0913387	0.0926329	0	0	0.0367603	3.61293	0	0.177773	0	0	0	0	0	0.0433922	0	0	0	0	0	0	0	0	0	0	0	0	0.354103	0	0	0	0	0	0	0	0	0	0	0	0	0	0	0	0	0	0	0	0
XLOC_012195	0.874298	0.80783	0.433952	0.310726	0.37995	1.04232	1.02887	0.419602	2.45352	0.96669	0.486922	0.499751	1.16534	0.701918	0.82963	0.606779	0.824616	0.246686	1.34363	0.825936	1.14201	1.15463	1.6537	1.26932	2.38845	1.69494	1.81366	0.756755	0.435532	0	0	0.0571078	0	0.767256	0.253473	0.298819	0.863728	0.633998	1.08369	1.18809	1.42523	0.764317	0.666765	0.646809	0.819256	1.08554	0.668374	0.476413	1.72557
XLOC_012199	8.28676	34.5251	7.18271	4.66104	1.35524	2.97768	79.248	74.7268	3.92063	15.4141	38.1805	45.4984	18.2872	21.6994	63.7249	93.1699	108.367	68.1274	76.6887	48.2325	33.4269	48.7098	23.783	35.0395	25.9238	31.62	24.3178	24.7596	82.7706	122.547	127.228	145.059	50.8128	31.5822	4.41914	9.4681	39.2305	47.5978	17.9658	12.2928	46.8783	44.0387	62.9974	81.2106	109.494	101.262	40.357	36.902	46.2233
XLOC_012232	0	0	0	0	0	0.27819	0	0	0	0	0.0755523	0	0	0	0	0	0	0	0	0	0	0	0	0	0	0	0	0	0.414042	0	0.523572	0.668447	0	0	0.513309	0.479051	8.03127	12.8561	3.22486	1.37891	0	0	0.0712063	0	0	0	0	0	0
XLOC_012236	1.08664	1.05059	2.92833	1.30748	1.81765	1.37345	1.76264	1.39801	0.743532	0.885599	2.57795	2.51373	2.728	1.27522	2.19759	1.15287	2.34774	1.64676	2.8133	1.28481	2.29894	1.41903	3.14856	2.85584	3.33001	3.51693	2.94936	2.74699	12.058	13.8303	5.50618	2.78682	3.94996	0.580254	4.66599	4.52001	3.74215	3.48473	1.93761	0.998474	1.39543	1.5353	2.19991	2.18946	3.32536	2.18386	2.30531	1.23314	3.59319
XLOC_012271	11.8226	8.53358	2.81658	5.00345	3.21181	3.11478	5.87063	13.4667	1.91481	3.68556	13.453	10.5615	16.1895	7.96524	5.33946	3.52733	10.6224	8.82832	21.937	12.3415	46.1185	80.0096	80.7593	34.0167	24.0317	25.448	14.6545	8.94332	4.17551	5.40117	0	0.227096	0.548875	0	71.3189	50.7532	33.3816	28.1272	28.2623	7.71299	13.3422	19.4057	21.1515	23.2692	12.4014	20.449	13.955	15.3085	7.64364
XLOC_012276	1.01205	2.08218	1.29518	1.76985	3.76983	3.17484	1.13632	1.59787	2.07987	1.68539	1.20009	0.875515	1.39698	1.25427	1.21096	2.86793	1.09416	1.8078	2.16223	2.08054	0.252306	0.381116	0.111998	0	0	0.3278	0.11768	0.161612	0.353373	0.24601	1.77492	1.73678	1.72981	1.85738	2.00924	2.15051	1.4957	3.50576	1.07422	3.01889	1.71867	2.04717	0.860423	0.599789	1.57789	1.18223	0.168823	0.435619	0
XLOC_012278	0.301974	0.364816	1.23594	0.320485	0.384362	0.763086	0	0	0.403346	0	0	3.58345	0	0	0	0	0	0	0	0	0	0	0	0	0.319844	0	0.360156	0.40881	0	0	0	0	0	0	0	0	0	0.460978	0	0	0	0	0	0	0	0	0	0	0
XLOC_012279	9.52969	7.66511	7.56861	7.02975	6.29933	6.82717	12.0614	9.12771	10.1105	8.61616	9.99291	9.68386	9.38663	7.86036	12.5387	9.85743	11.7824	8.16499	12.7043	9.38645	10.635	9.98311	10.7669	9.01336	11.4252	9.80977	9.75761	9.80762	12.7565	12.4136	7.62765	8.00844	9.28335	10.7419	10.3069	8.36861	12.0136	10.6907	10.9878	9.50057	12.4244	10.2395	8.60221	8.56333	14.8561	11.0665	11.6716	8.89482	11.0697
XLOC_012291	293.774	273.424	387.895	199.407	180.279	135.401	453.815	320.615	206.269	181.202	324.371	265.128	266.002	121.849	418.429	189.111	268.622	203.257	542.761	320.058	438.768	292.007	455.584	269.407	436.661	277.535	387.815	247.064	4645.23	4530.77	1949.46	608.713	522.346	143.672	361.619	283.213	294.366	237.099	253.344	113.22	190.36	189.941	466.981	475.449	556.096	276.978	448.126	359.856	351.293
XLOC_012296	0.0256781	0	0.0522349	0	0.163787	0.250205	0.0132221	0.0553941	0	0.0249727	0	0.0223843	0.012625	0.0319637	0	0.0365728	0	0.0265348	0	0.0241532	0.0544061	0.0355686	0.107078	0.207075	0.0325331	0.0580515	0.150586	0	7.22181	7.90302	57.5676	41.9634	88.4028	108.553	0.261922	0.328592	4.43904	5.55688	15.4742	16.5106	0.0285061	0	0.0625404	0	0	0.046186	0.0562054	0.0198702	0.192632
XLOC_012321	0.59602	0.417084	0.510162	0.517666	1.15903	0.491372	0.398418	0.296369	1.26867	0.490269	0.429521	0.228758	0.456132	0.506245	0.0886397	0.334104	0.115524	0.129095	0.266979	0.400122	0	0.0692377	0.11697	0.0862531	0.0569138	0	0.216945	0.0757951	0	0	0.881233	0.111462	0.775008	0	0.195042	0.19633	0.482615	0.216443	0.164471	0.401501	0.768342	0.181404	0.279085	0.0533741	0.882994	0.343723	0.620443	0.29289	0.0699001
XLOC_012347	80.3053	106.403	103.847	89.9456	100.753	90.5892	47.6176	90.6213	55.61	47.1494	74.8475	110.392	58.2207	59.3395	58.7382	44.2316	68.98	24.6132	113.463	135.135	121.811	134.466	78.6052	121.959	75.6916	97.6116	62.8377	25.7745	2054.55	2874.23	838.447	302.834	149.035	213.713	126.181	84.5842	131.924	79.0425	110.815	67.5343	65.0491	108.824	79.372	105.021	122.548	165.554	112.618	187.733	115.49
XLOC_012403	62.6	160.961	55.7761	63.8572	45.8856	86.1099	29.5304	39.0448	43.1573	52.023	52.5774	72.415	45.7683	40.6452	38.5971	23.5179	28.9658	16.9807	110.842	214.936	121.508	212.386	137.076	183.267	97.9634	165.077	166.988	179.027	426.366	843.873	181.541	107.365	45.0151	69.818	88.2959	103.291	99.8198	140.713	126.025	155.252	88.0234	174.16	66.0529	165.64	205.663	208.063	210.928	263.765	158.481
XLOC_012407	7.71921	5.75252	5.48794	5.14537	7.79544	9.62603	1.52612	1.08068	3.47325	0.793491	1.80038	0.790276	1.52256	1.69272	0.982348	1.37729	1.37352	0.889973	1.53779	1.19382	3.06204	1.69526	6.3458	4.99577	5.99335	3.48419	7.09202	4.45375	1.31283	0.344218	1.34077	1.05136	3.24238	3.11942	2.36126	3.13945	6.01125	4.09698	4.72171	4.22914	1.51661	1.93069	3.50098	3.02436	2.39955	1.14142	2.81993	2.80606	4.79882
XLOC_012410	12.3961	2.29091	10.9769	1.32671	6.80844	1.69969	14.4885	2.43798	9.32069	5.08597	14.3836	1.93672	15.6985	2.16815	15.8739	1.42898	10.8006	2.58779	16.2746	3.08865	8.10005	1.39006	12.7577	0.783236	10.2796	0.799302	13.2558	0.38366	68.7812	19.1784	54.077	2.91677	5.62863	0	11.8806	1.43509	15.956	1.24534	7.54622	0.349337	12.8384	2.97709	20.4565	3.59641	12.191	1.9139	9.25989	0.642952	12.6144
XLOC_012419	0.246535	0.150486	0.405674	0	0	0	1.00464	1.48814	2.94556	17.661	0	0	0	0	0.0122381	9.11e-06	0	0.5189	0	0	0	0	0	0	0	0	0	0	0	0	0	0	0	0	0	0	0	0	0	0	0	0	0	0	0	0	0	0	0
XLOC_012444	8.46364	11.5664	9.5626	0.0690314	4.57623	7.22299	1.9864	5.68938	9.02078	2.55698	11.0493	11.7246	7.68762	4.05707	10.8759	3.40877	6.46435	6.89688	7.44806	10.0821	7.67996	4.12364	6.77577	4.52745	8.75974	5.57709	5.52548	1.79928	91.5428	93.15	34.9894	10.3039	4.92063	9.81002	12.5981	12.8671	6.7298	10.7028	4.62526	9.40909	0.560827	6.49092	7.37314	11.307	6.19493	5.84765	9.56593	6.17311	3.08725
XLOC_012447	0	0	0.118797	0	0	19.6436	0	0	0	0	0	0	0	0	0	0	0	0	0	0	0	0	0	0	0	0	0	0	0	0	0	0	0	0	0	0	0	0	0	0	0	0	0	0	0	0	0	0	0
XLOC_012449	0.948793	1.14611	1.22625	1.51555	0.549178	0.916348	0.417493	1.16296	0.838383	1.25113	0.816564	1.08832	0.537873	0.754655	0.701276	1.12135	0.461391	1.11763	1.06056	1.70104	0.286298	0.555626	0.111443	0.0562828	0.0541301	0	0	0.169547	0.398434	0.484551	0.981136	2.56731	0.885792	2.13927	0.702325	0.662717	1.60879	1.63006	0.88614	1.43547	1.34285	1.7743	0.955056	1.02987	0.506709	1.37557	0.000102929	0.632397	0.495437
XLOC_012455	5.9439	3.62189	4.10839	5.03425	5.21464	5.46136	7.63983	5.49839	5.12063	4.11045	7.26374	3.38909	3.92603	4.10385	9.36975	6.15554	5.60932	4.60772	6.62416	5.25584	3.43613	5.05162	2.39348	2.65597	3.57103	2.35306	4.33445	0.872231	13.4387	6.73903	5.08915	5.40369	6.25642	0	3.71608	6.48586	12.815	7.67355	6.00119	5.24795	4.39425	2.78176	4.84971	6.83183	5.93289	5.32795	5.03256	4.11373	1.51415
XLOC_012480	0.757996	0.391473	0.445542	0.644604	0	0.333307	1.55711	1.11797	0.501635	0.602864	1.67369	0.912242	2.55207	1.18137	0.655069	0.960632	1.60534	1.20512	4.31639	4.88071	4.90107	1.50399	4.17509	1.28355	3.76818	1.30007	1.63493	0.633012	6.54042	9.13353	3.42824	2.96576	2.19585	1.13544	1.02418	0.660296	2.7956	1.48039	0.293538	0.592297	2.2145	1.83991	2.28516	2.37435	2.49387	2.52022	2.56809	4.75947	2.7716
XLOC_012486	23.0306	14.1181	10.9323	13.8708	0	0.281193	0	0	0.285555	1.16e-06	0	0.0345062	0	0	0	0	0	0	0	0	0	0	0	0	0	0	0	0	0	0	0	4.36e-06	0	0	0	0	0.747551	1.37099	0.231448	0	0	0	0	0	0	0	0	0	0
XLOC_012489	11.3366	7.33989	3.18162	3.24144	18.5465	9.34241	0.32798	1.14916	1.7047	1.38269	0.470439	0.620354	0.791541	0.560305	0.140347	0.337111	0.359786	0.599633	1.32307	1.51364	1.24999	1.15776	1.41007	0.632927	0.800021	0.857365	0.333874	0.316998	0	0	0	0.175407	0	0.0829797	0.314283	0.259076	0.125562	0.112249	0.114817	0.0717166	0	0.153182	0.138972	0.100997	0.647284	0.682354	1.13078	1.28191	1.48556
XLOC_012490	7.69593	10.6163	17.1914	10.1741	2.1869	1.51405	78.5529	86.3482	13.7931	37.8301	60.588	74.5636	63.6054	34.6235	107.024	64.0413	96.3659	81.5822	42.1131	40.9165	14.4331	14.7739	5.96581	12.0868	10.3075	9.69241	16.7593	7.02976	441.705	423.238	146.786	93.174	12.876	7.19613	19.5927	25.7827	9.91425	12.9573	0.419001	0.500314	69.0711	55.4508	65.8698	74.4823	42.3728	41.7538	7.76626	4.69309	8.69742
XLOC_012502	1.63122	6.98242	4.49429	3.74853	3.11271	3.24556	3.14111	3.34132	2.66776	1.9619	3.16068	3.22414	1.40258	4.39467	4.85839	3.99077	3.28368	2.60577	4.27105	3.79519	3.04333	4.19157	2.79348	4.51922	3.49419	3.66854	2.86982	2.60749	10.1344	8.93674	4.58288	4.54925	0.780035	5.14208	2.45211	3.72602	1.34844	1.22482	0.540741	1.60867	2.52483	2.86425	4.30958	5.15375	2.29772	5.1407	3.35195	5.27422	1.36231
XLOC_012504	0.105858	0.336293	0.252657	0.274763	0.240206	0.345373	0.190439	0.736685	0.248226	0.102939	0.195126	0.244196	0.165788	0.170505	0.155962	0.0746868	0.151446	0.0495072	0.214561	0.264147	0	0.0335737	0	0	0	0	0.0473491	0	0.278532	0.525107	0.508388	0.261013	0.22135	0.463994	0	0	0.174606	0.556966	0.811602	0.239953	0.35118	0.278671	0.0429982	0.0587475	0.359383	0.127026	0.0526581	0.112895	0
XLOC_012507	0.0290264	0.0599356	0	0.0279578	2.64625	1.46988	0	0.0145569	0.0338679	0.0245342	0.0156897	0.020309	0.0267606	0.01705	0	0	0.0105539	0	0	0.0310846	0	0	0	0.0256498	0	0	0.0607653	0	0	0	0	0	0	0	0.0400513	0	0	0	0	0	0.0343712	0	0	0	0	0	0.0217785	0	0
XLOC_012545	21.1711	51.5014	11.9475	30.1959	7.08139	22.4422	27.6047	67.0526	18.9472	55.0252	28.8772	81.2645	32.6429	72.5794	24.4001	92.2114	46.661	64.782	48.6284	87.5644	59.8454	90.5649	24.0386	82.6515	44.6391	109.81	48.6395	128.762	206.649	432.947	93.5303	174.356	47.2529	134.177	16.5969	41.0875	20.4946	41.1825	8.91274	33.4232	46.322	95.4388	42.7377	108.734	54.1411	77.2724	63.5666	137.536	44.3707
XLOC_012552	4.44224	3.46624	3.07813	2.67187	2.32355	2.28691	3.43452	2.62525	7.16778	5.13703	4.35192	3.61106	3.30722	3.61979	3.0026	3.7607	3.39432	2.87308	3.29162	4.21789	2.64947	2.78992	1.79025	1.68688	0.661237	0.991108	2.00009	1.33096	0	0.0470895	0	0.119067	0.298009	0.169701	1.93128	1.9339	1.98141	1.77474	2.13228	2.01604	4.61552	3.99158	2.36184	1.89552	2.81662	3.49913	2.45465	2.81663	2.44141
XLOC_012586	11.479	8.73102	6.78603	11.6794	16.2057	13.4895	6.247	7.08278	11.0221	13.2143	7.4533	7.49665	5.57518	6.31592	5.58029	9.88054	3.38986	5.77639	8.54435	8.73616	1.67776	0.357363	0.245309	0.462344	0.219034	0.38886	0.771402	1.55654	0.718489	0	23.5575	16.9546	40.8534	36.1669	7.89827	6.90922	13.8746	20.059	13.0454	22.0135	14.7094	13.1866	5.97437	2.016	7.05919	6.49661	2.13098	3.06112	1.83926
XLOC_012613	0.913337	2.2409	3.09239	3.93718	5.36598	4.35248	2.80525	2.55595	1.65609	1.88898	2.00817	2.90261	2.90679	1.72701	2.02031	1.4491	1.82332	1.86379	2.35671	2.08799	1.25984	1.72959	2.73792	1.49179	1.78979	1.56828	2.50646	2.86986	0	0	0	0.536325	0.868762	1.06087	0.387027	1.92182	0.970016	1.01128	0	0.995721	1.32527	1.18188	2.37419	1.25092	1.03906	2.74499	2.68158	1.2883	1.9451
XLOC_012623	9.9657	26.1287	7.59664	2.64671	6.72345	12.6896	3.9236	5.80368	8.19885	3.1571	19.827	5.86586	11.1049	1.49329	5.55636	1.38884	6.03673	0	17.0322	23.1304	14.9733	6.32731	14.4276	0	0	0	0	0	29.6927	57.7642	32.621	9.28007	18.2502	13.6497	10.8508	6.09533	14.0431	14.2927	12.4402	0	20.0296	18.3108	13.7735	34.3921	20.7379	10.2987	28.7249	25.0076	9.64745
XLOC_012627	3.14535	4.19421	1.04683	0.741036	0.223832	0.537833	1.78775	1.12371	2.47538	1.52385	2.98136	5.63823	5.88319	3.77418	3.74614	3.49699	1.34257	2.41639	9.9178	13.9904	10.8667	17.1211	16.4603	18.2822	7.39331	12.9239	7.05672	5.81107	2.98118	2.96185	1.70707	5.4789	3.95221	1.84784	0.544571	0.131927	0.296813	0.141495	0.193527	0.532114	9.75051	11.6663	11.9486	14.838	10.7343	9.39225	12.2382	8.99789	9.58249
XLOC_012634	3.52486	3.90758	3.08702	2.4646	2.68312	2.42788	3.75067	2.61556	3.88918	4.01657	3.39263	3.19325	2.88872	3.97809	3.47695	3.61266	4.80705	2.37011	4.99205	4.42789	6.33925	4.36902	2.90304	3.3866	2.48192	2.0121	1.31221	1.10225	5.14788	5.17007	3.07805	2.3933	1.58193	2.26839	3.86319	4.45944	2.91378	3.9487	4.11632	3.54469	5.17897	4.25785	4.58764	5.15127	2.5615	2.74923	4.31599	5.38961	2.17317
XLOC_012648	1.41174	0.880272	1.38605	1.52525	2.82358	2.09087	1.41762	0.751406	2.24859	1.21821	1.8092	1.26845	1.22483	1.8275	1.15215	0.94608	0.950597	1.01358	1.21399	2.11376	0.339314	0.401711	0.129269	0.303904	0.119722	0.109361	0.313546	0.167206	0.266699	0.362551	1.2863	1.33987	2.20298	2.08888	1.26317	0.840018	2.41134	1.83152	0.720388	1.3052	2.6859	3.45978	1.42386	0.957966	1.33815	1.67495	0.81197	1.0182	0.337229
XLOC_012660	0	0.10932	0	0.192072	1.22872	1.82932	0.039915	0	0.261751	0	0	0.0826007	0	0.0589752	0	0.0449863	0.0943543	0.097917	0.0932006	0.534769	0	0.393756	0	0	0.224934	0.107109	0.127824	0.122503	0	0	0	0	0.539949	0.724547	0	0.131256	1.06071	0.759747	0.54548	0.793397	0	0	0.0672336	0	0.982186	0.255649	4.26803	0.146646	0.242461
XLOC_012669	7.05576	5.5388	7.04088	4.63633	4.92318	5.79388	7.11574	2.00575	8.18096	6.19178	5.21364	4.09168	5.8402	7.91304	4.73973	1.59155	3.37531	2.19116	6.33989	3.86314	13.2061	6.68196	3.57132	6.60136	2.84455	2.78465	2.06705	2.96629	0.221363	1.57252	0.863842	1.01467	0.90333	1.53481	1.65435	1.92489	2.7967	2.99414	3.62009	3.27141	9.88952	5.88594	12.849	9.92313	3.18979	4.10312	7.99237	12.7801	2.98819
XLOC_012684	0.0113178	0	0.677348	0.264792	0	0	0.104183	0.291166	2.63322	0	0.117835	0.272191	0.236851	0	1.54433	0	0.042738	0.00754544	0.000335685	0	0.659897	0.296819	0	0.838136	0	0.0736364	0.204998	0.351742	2.14397	0	0	0	0	0	0.30289	0	0	0	0.459997	0.49727	4.98066	9.89922	0.0976656	0.355813	0.170881	0	0.951977	1.94117	0.00097689
XLOC_012685	0	0	0	0	4.31725	2.19835	0	0	0	0	0	0	0.0498544	0	0	0	0	0	0	0	0	0	0	0.144046	0	0.24229	0	0.138556	0	0.406927	0	0	0	0	0	0.148456	0	0.156237	0	0	0	0	0	0	0	0	0	0	0
XLOC_012693	0	0	0	0	0	0	0	0	0	0	0	0	0	0	0	0	0	0	0	0	0	0	0	0	0	0	0	0	0	0	0	0	0	0	0	0	0	0	0	0	0	0	0	0	0	0	0	0	0
XLOC_012699	9.7463	13.1025	8.49245	6.78641	13.1478	6.97066	3.95786	0	10.6608	6.55292	7.83992	12.286	3.31952	7.46514	8.12444	11.1703	9.08528	8.68433	14.902	15.1584	12.5934	10.7155	8.53306	13.3121	8.03877	8.43746	14.6427	9.45719	69.3302	105.63	57.5852	35.9857	49.3095	66.5237	9.24507	9.16272	23.2781	25.7572	28.5313	23.2744	4.94294	13.7004	12.1549	14.8946	12.2884	10.2466	18.5222	15.0212	8.90198
[truncated: 2,211 more rows]
[truncated: 25 more columns]

## Sheet: DE-loci
The output of cuffdiff for each pairwise comparison.
Sample_1 and Sample_2 are the two samples which are compared.
[truncated: 3,953 more rows]

## Sheet: Number of DE-loci
Sample_1	Sample_2	No. of DE (both up- and down-regulated) loci
[truncated: 36 more rows]
