# Supplementary material for: Global identification and analysis of long non-coding RNAs in diploid strawberry Fragaria vesca during flower and fruit development
Source: BMC Genomics. 2015 Oct 19;16:815. doi: 10.1186/s12864-015-2014-2 (PMC4617481; doi:10.1186/s12864-015-2014-2)
Supplement: Additional file 11: — Primers used in qRT-PCR for validation of ten random lncRNAs. (XLSX 8 kb) [file 12864_2015_2014_MOESM11_ESM.xlsx]

## Sheet: Sheet1
Name of primer	Primer Sequences (5'-3')
XLOC_028671-F	TCCCAAAAGGAGTGGATCATTGGT
XLOC_028671-R	TTGGGTTGATGTCCCATGCTTGTC
XLOC_035638_F	TCACTTTGTGCGGCTTTTGG
XLOC_035638_R	GGCCTGGTTGTCCTAAACTTTTCC
XLOC_019639-F	CGCCGACCCATGTCTAGAAATCTAT
XLOC_019639-R	AAGAGATGACGGACGAACGAGTTG
XLOC_030226-F	AACGACCAAACCCTAAATGCCA
XLOC_030226-R	ACCAATTGAGGGTGCTCCAACT
XLOC_023242-F	GCTTGCCTTGGGTCAACTGGTAT
XLOC_023242-R	CCTCGACTTATTCTGGTAGCTGACT
XLOC_010117-F	CCCTCAACATTGAGCAAGCAAGCA
XLOC_010117-R	TGGAGTGGGAGTCATAGCAGTTGT
XLOC_003838-F	CACGCAGCCAATAGAACTTCCTCA
XLOC_003838-R	GAAACCGAGCGTGCGACAATTATG
XLOC_011745-F	ACCGCTCACATTTCGGTCATCT
XLOC_011745-R	CTCTGCTATGTGCAGCCACAAA
XLOC_036386-F	AATAGATGGGAGGCATGTTGCCG
XLOC_036386-R	TCACCTTTCTTGGCTGGATGACCT
XLOC_033366-F	CCTTGATGGAACACGGGACTCATT
XLOC_033366-R	TACACCCTCTACCTCCCTATGTTC
Note: Primers were named by the loci and the direction, F: forward; R: Reverse.
Primer sequences were shown from 5' end to 3' end.
