# Supplementary material for: Global identification and analysis of long non-coding RNAs in diploid strawberry Fragaria vesca during flower and fruit development
Source: BMC Genomics. 2015 Oct 19;16:815. doi: 10.1186/s12864-015-2014-2 (PMC4617481; doi:10.1186/s12864-015-2014-2)
Supplement: Additional file 12: — Expression correlations between lncRNAs and adjacent PC genes. (XLSX 894 kb) [file 12864_2015_2014_MOESM12_ESM.xlsx]

## Sheet: expression correlation
Locus-ID of lncRNAs and protein-coding genes was randomly named by cufflinks. The geneID and description of protein loci were also listed afterwards for clarity.
r: correlation coefficient. When r=0, the two genes are not correlated; when r > 0, the two genes are positively correlated; when r < 0, the two genes are negetively correlated.
|r|≤ 1
Locus-ID of lncRNAs	Locus-ID of protein-coding genes	r	P-value	GeneID	Description
XLOC_029978	XLOC_023746	-0.688312	2.5e-06	gene18221	Actin-depolymerizing factor 2 (ADF-2)
XLOC_029978	XLOC_023746	-0.688312	2.5e-06	gene18222	Pentatricopeptide repeat-containing protein At3g53700, chloroplastic, Precursor
XLOC_003928	XLOC_005989	-0.662759	7.85e-06	gene08135	60S ribosomal protein L51, mitochondrial
XLOC_018306	XLOC_018307	-0.66103	8.45e-06	gene31812	G protein-regulated inducer of neurite outgrowth 1 (GRIN1)
XLOC_007928	XLOC_005989	-0.65754	9.79e-06	gene08135	60S ribosomal protein L51, mitochondrial
XLOC_014500	XLOC_014501	-0.64542	1.61e-05	gene22438	Pentatricopeptide repeat-containing protein At3g22690
XLOC_010630	XLOC_010631	-0.639918	2e-05	gene01475	DNA damage-inducible protein 1
XLOC_027455	XLOC_024120	-0.631115	2.82e-05	gene09666	hypothetical protein
XLOC_017848	XLOC_014323	-0.608299	6.5e-05	gene29648	Protein YIPF6 homolog
XLOC_022967	XLOC_020943	-0.606492	6.92e-05	gene20434	SWI/SNF complex subunit SWI3D (AtSWI3D)
XLOC_030314	XLOC_025605	-0.592895	0.000110259	gene05664	Metal tolerance protein C4 (AtMTPc4)
XLOC_013546	XLOC_009557	-0.579964	0.000168444	gene22604	DNA topoisomerase 1
XLOC_019759	XLOC_019760	-0.579336	0.000171872	gene29076	Survival of motor neuron-related-splicing factor 30
XLOC_004973	XLOC_004974	-0.576752	0.000186632	gene27834	mRNA guanylyltransferase
XLOC_002611	XLOC_000837	-0.574498	0.000200425	gene30485	Gamma-glutamyl phosphate reductase (GPR)
XLOC_016708	XLOC_014694	-0.56672	0.000255342	gene00797	Probable RNA helicase SDE3
XLOC_018983	XLOC_018982	-0.558267	0.000329977	gene08865	UPF0676 protein C1494.01		a
XLOC_028723	XLOC_025414	-0.550467	0.000415564	gene07486	Probable phospholipid-transporting ATPase IH
XLOC_016286	XLOC_014250	-0.550461	0.00041564	gene21671	RING finger and SPRY domain-containing protein 1, Precursor
XLOC_016286	XLOC_014250	-0.550461	0.00041564	gene21672	Pentatricopeptide repeat-containing protein At2g36980, mitochondrial, Precursor
XLOC_027306	XLOC_027309	-0.544794	0.00048972	gene13552	Probable WRKY transcription factor 70
XLOC_030089	XLOC_027727	-0.539539	0.000568715	gene15440	Zinc finger FYVE domain-containing protein 26
XLOC_002625	XLOC_002626	-0.53802	0.000593569	gene30512	Glutamine synthetase nodule isozyme (GS)
XLOC_010553	XLOC_010555	-0.536578	0.000618049	gene24791	Integrase catalytic region
XLOC_006392	XLOC_006393	-0.533494	0.000673438	gene01719	Splicing factor, proline- and glutamine-rich (PTB-associated-splicing factor)
XLOC_000724	XLOC_002483	-0.528376	0.000775148	gene14865	Putative L-lactate permease
XLOC_032549	XLOC_030530	-0.524098	0.000870383	gene18574	Putative F-box/FBD/LRR-repeat protein At4g03220
XLOC_030197	XLOC_028290	-0.523215	0.000891272	gene17782	Trehalose synthase complex regulatory subunit TSL1
XLOC_024482	XLOC_027778	-0.522695	0.000903806	gene15428	Serine/threonine-protein kinase 38-like
XLOC_024731	XLOC_028015	-0.520324	0.000962855	gene18066	DEAD-box ATP-dependent RNA helicase 52
XLOC_012321	XLOC_009729	-0.52019	0.000966301	gene23539	Protein DEK
XLOC_034800	XLOC_033717	-0.518543	0.00100944	gene23211	E3 SUMO-protein ligase SIZ1		1487
XLOC_034799	XLOC_033717	-0.517847	0.00102817	gene23211	E3 SUMO-protein ligase SIZ1
XLOC_034366	XLOC_034365	-0.516363	0.00106916	gene13111	Folylpolyglutamate synthase (FPGS)
XLOC_030398	XLOC_026167	-0.515677	0.00108861	gene24026	Probable cadmium/zinc-transporting ATPase HMA1, chloroplastic, Precursor
XLOC_014047	XLOC_016089	-0.514347	0.00112716	gene16862	hypothetical protein
XLOC_007998	XLOC_004244	-0.511946	0.00119984	gene01604	hypothetical protein
XLOC_014948	XLOC_014947	-0.508182	0.00132213	gene06580	Protein jagunal homolog 1
XLOC_030433	XLOC_026390	-0.507796	0.00133527	gene27948	hypothetical protein
XLOC_003471	XLOC_003473	-0.507314	0.00135183	gene10408	Protein CREG2, Precursor
XLOC_014266	XLOC_016295	-0.502999	0.00150845	gene21694	Ribosome biogenesis protein BMS1 homolog
XLOC_006642	XLOC_006643	0.500829	0.00159306	gene17385	Uncharacterized protein KIAA1522
XLOC_011473	XLOC_011471	0.500883	0.00159091	gene19730	YTH domain family protein 2
XLOC_025555	XLOC_028875	0.501068	0.00158354	gene05515	Ubiquinone biosynthesis protein COQ4, mitochondrial, Precursor
XLOC_033962	XLOC_033963	0.501078	0.00158315	gene20886	Actin-like protein 13E
XLOC_008025	XLOC_004426	0.501195	0.00157852	gene02155	Serine carboxypeptidase-like 48, Precursor
XLOC_030983	XLOC_030981	0.501253	0.0015762	gene19421	tRNA 2'-phosphotransferase 1
XLOC_020584	XLOC_018160	0.501286	0.0015749	gene32255	Auxin-induced protein X10A
XLOC_030325	XLOC_028955	0.501696	0.00155877	gene00577	Serine/threonine-protein kinase HT1
XLOC_034537	XLOC_032484	0.501783	0.00155535	gene13424	Valine racemase [ATP-hydrolyzing]
XLOC_008098	XLOC_007054	0.502232	0.00153787	gene10552	Glutathione S-transferase PARB
XLOC_000087	XLOC_000086	0.502314	0.00153473	gene10181	Myb-related protein 306
XLOC_003331	XLOC_001564	0.502834	0.00151475	gene16410	Endonuclease
XLOC_013345	XLOC_010864	0.504739	0.00144348	gene19553	Probable xyloglucan endotransglucosylase/hydrolase protein 8 (At-XTH8), Precursor
XLOC_032142	XLOC_032138	0.504758	0.00144277	gene21226	Structural maintenance of chromosomes protein 2-2 (AtSMC2-2)
XLOC_003513	XLOC_000230	0.505236	0.00142538	gene31104	Protein kinase APK1B, chloroplastic, Precursor
XLOC_034158	XLOC_032131	0.505291	0.00142336	gene21215	Exostosin-1c
XLOC_033021	XLOC_033018	0.505712	0.00140821	gene26795	AP-1 complex subunit gamma-1
XLOC_023405	XLOC_023406	0.505889	0.0014019	gene16735	Sorbitol dehydrogenase
XLOC_002388	XLOC_002386	0.505967	0.00139909	gene13041	Putative F-box protein At5g60060
XLOC_030378	XLOC_026024	0.506087	0.00139484	gene04388	Cell division topological specificity factor
XLOC_003624	XLOC_002676	0.506782	0.00137032	gene31682	Beta-catenin-like protein 1 (NAP)
XLOC_033830	XLOC_031816	0.506848	0.00136802	gene26602	Probable lysine-specific demethylase 4B
XLOC_003746	XLOC_003297	0.506853	0.00136785	gene34973	Calmin
XLOC_034742	XLOC_033454	0.507271	0.00135332	gene04838	Pentatricopeptide repeat-containing protein At1g02060, chloroplastic, Precursor
XLOC_028814	XLOC_025495	0.507607	0.00134173	gene05405	Mavicyanin
XLOC_008014	XLOC_004358	0.508885	0.00129847	gene31157	Transcription factor SOX-3
XLOC_033960	XLOC_031920	0.509459	0.00127945	gene20883	18.1 kDa class I heat shock protein (AtHsp18.1)
XLOC_033960	XLOC_031920	0.509459	0.00127945	gene20884	F-box protein SKIP23
XLOC_033960	XLOC_031920	0.509459	0.00127945	gene20885	18.1 kDa class I heat shock protein (AtHsp18.1)
XLOC_027294	XLOC_023982	0.509492	0.00127838	gene13874	Aldose reductase C (ARC)
XLOC_026388	XLOC_029686	0.509776	0.00126907	gene27945	E3 ubiquitin-protein ligase rnf181
XLOC_021921	XLOC_019575	0.510483	0.00124613	gene13673	4-coumarate--CoA ligase-like 6 (At4CL7)
XLOC_014454	XLOC_014456	0.510599	0.0012424	gene27667	hypothetical protein
XLOC_018315	XLOC_018316	0.511482	0.00121437	gene31831	COPII coat assembly protein sec-16
XLOC_030458	XLOC_029896	0.511691	0.00120779	gene26266	NADH-ubiquinone oxidoreductase 49 kDa subunit
XLOC_028400	XLOC_028399	0.511783	0.00120492	gene15929	Glutamate-1-semialdehyde 2,1-aminomutase 1 (GSA 1)
XLOC_023403	XLOC_023406	0.512321	0.00118821	gene16735	Sorbitol dehydrogenase
XLOC_002193	XLOC_002192	0.512495	0.00118288	gene02074	Protein mrp homolog
XLOC_002193	XLOC_002192	0.512495	0.00118288	gene02075	Protein VERNALIZATION INSENSITIVE 3
XLOC_013413	XLOC_008832	0.512569	0.00118058	gene28974	Chaperone protein dnaJ
XLOC_003465	XLOC_003464	0.512884	0.00117098	gene10393	DUF246 domain-containing protein At1g04910
XLOC_016862	XLOC_016861	0.513447	0.00115393	gene06110	Protein HEX2
XLOC_030741	XLOC_030742	0.513841	0.00114215	gene19237	Protein BPS1, chloroplastic, Precursor
XLOC_023178	XLOC_022141	0.514056	0.00113575	gene29130	hypothetical protein
XLOC_018219	XLOC_018221	0.514302	0.00112849	gene32362	Phospholipase D beta 1 (AtPLDbeta1)
XLOC_018059	XLOC_015419	0.514348	0.00112713	gene23025	Ly6/PLAUR domain-containing protein 3, Precursor
XLOC_022797	XLOC_020445	0.514738	0.00111569	gene22102	Putative F-box protein At1g47800
XLOC_007925	XLOC_003920	0.51542	0.00109595	gene08124	Coiled-coil domain-containing protein 42 like-2
XLOC_003707	XLOC_003049	0.51589	0.00108255	gene05662	D-(-)-3-hydroxybutyrate oligomer hydrolase (3HB-oligomer hydrolase), Precursor
XLOC_030331	XLOC_025661	0.515908	0.00108204	gene24503	Glutamyl-tRNA(Gln) amidotransferase subunit A (Glu-ADT subunit A)
XLOC_026636	XLOC_023336	0.515978	0.00108003	gene16621	Forkhead box protein B2
XLOC_014520	XLOC_014519	0.517014	0.00105103	gene22462	T2-TrpRS
XLOC_022507	XLOC_020148	0.51707	0.00104948	gene25668	Putative AC9 transposase
XLOC_003745	XLOC_003297	0.518256	0.00101713	gene34973	Calmin
XLOC_004333	XLOC_004334	0.518283	0.00101641	gene01800	hypothetical protein
XLOC_011372	XLOC_011371	0.518415	0.00101286	gene02378	Forkhead box protein M1
XLOC_008013	XLOC_004358	0.519364	0.000987723	gene31157	Transcription factor SOX-3
XLOC_002147	XLOC_000419	0.519875	0.000974421	gene11402	Putative laccase-11
XLOC_018942	XLOC_018941	0.520142	0.000967536	gene26174	2-aminoethanethiol dioxygenase
XLOC_009088	XLOC_009087	0.521223	0.000940063	gene31252	Beta-amyloid protein, Precursor
XLOC_030433	XLOC_026387	0.521654	0.000929318	gene27946	E3 ubiquitin-protein ligase RNF181
XLOC_021476	XLOC_019084	0.52175	0.000926928	gene09322	UPF0497 membrane protein At2g39530
XLOC_008016	XLOC_004358	0.52191	0.000922983	gene31157	Transcription factor SOX-3
XLOC_034817	XLOC_031869	0.52223	0.000915109	gene26720	Phosphoenolpyruvate carboxylase (PEPCase)
XLOC_028887	XLOC_028885	0.522731	0.000902934	gene05540	Vacuolar-processing enzyme (VPE), Precursor
XLOC_005146	XLOC_007172	0.524028	0.000872018	gene11227	E3 ubiquitin-protein ligase Arkadia
XLOC_017918	XLOC_016766	0.52415	0.00086917	gene00604	Peptide transporter PTR2
XLOC_023023	XLOC_021317	0.524924	0.000851213	gene26114	COBRA-like protein 4, Precursor
XLOC_023648	XLOC_023647	0.525293	0.000842791	gene00277	Aquaporin NIP1-2 (AtNIP1)
XLOC_007940	XLOC_003985	0.525806	0.000831189	gene02119	Probable 1-acyl-sn-glycerol-3-phosphate acyltransferase 5
XLOC_034717	XLOC_033381	0.527356	0.000796966	gene04786	Squamosa promoter-binding-like protein 8
XLOC_026543	XLOC_029847	0.527678	0.000790013	gene26418	Cytosolic Fe-S cluster assembly factor nubp1 (NBP 1)
XLOC_004183	XLOC_006264	0.527808	0.000787243	gene32682	Endonuclease
XLOC_003781	XLOC_001692	0.528488	0.000772784	gene10403	Thioredoxin domain-containing protein C06A6.5, Precursor
XLOC_003781	XLOC_001692	0.528488	0.000772784	gene10404	hypothetical protein
XLOC_023095	XLOC_019372	0.528807	0.000766076	gene10851	Putative uncharacterized protein YDR544C
XLOC_013646	XLOC_010216	0.52887	0.000764777	gene27330	Probable LRR receptor-like serine/threonine-protein kinase At1g53420, Precursor
XLOC_028928	XLOC_025609	0.528986	0.000762358	gene05674	Polyadenylate-binding protein 2 (Poly(A)-binding protein 2)
XLOC_021516	XLOC_019129	0.52923	0.000757275	gene09404	Laccase-1, Precursor
XLOC_034715	XLOC_033379	0.529559	0.000750492	gene04782	Metalloendoproteinase 1, Precursor
XLOC_034575	XLOC_032668	0.529597	0.000749721	gene19185	Vegetative cell wall protein gp1, Precursor
XLOC_013620	XLOC_012620	0.530203	0.000737376	gene07894	Vacuolar cation/proton exchanger 3
XLOC_009591	XLOC_009589	0.530592	0.000729553	gene28893	Glucan endo-1,3-beta-glucosidase 2 ((1->3)-beta-glucanase 2), Precursor
XLOC_029922	XLOC_026679	0.531092	0.000719593	gene16695	hypothetical protein
XLOC_010480	XLOC_010483	0.531249	0.000716486	gene14011	Calcium-transporting ATPase 4, endoplasmic reticulum-type
XLOC_010256	XLOC_012818	0.531295	0.000715595	gene29964	Phospholipase D1 (PLD 1)
XLOC_022407	XLOC_022406	0.532156	0.000698813	gene26879	Stress response protein NST1
XLOC_007380	XLOC_005345	0.532533	0.000691589	gene08539	Pathogenesis-related protein 5 (PR-5), Precursor
XLOC_031142	XLOC_033151	0.532895	0.0006847	gene14301	F-box protein At3g54460
XLOC_003590	XLOC_002523	0.532903	0.000684551	gene14943	Mitogen-activated protein kinase 7 (MAP kinase 7)
XLOC_019263	XLOC_021649	0.533143	0.000680007	gene10736	Serpin-ZX
XLOC_023205	XLOC_019982	0.53361	0.000671274	gene11815	Zinc finger CCCH domain-containing protein 1 (AtC3H1)
XLOC_029992	XLOC_027101	0.533611	0.000671268	gene18455	Protein SRG1 (AtSRG1)
XLOC_027341	XLOC_027344	0.534243	0.000659599	gene13616	Cell division control protein 2 homolog C
XLOC_010854	XLOC_008198	0.534813	0.000649236	gene19538	Selenoprotein O (SelO)
XLOC_020988	XLOC_020987	0.534902	0.000647619	gene06454	hypothetical protein
XLOC_034760	XLOC_031541	0.535312	0.000640273	gene23670	Selenium-binding protein 1
XLOC_033583	XLOC_031599	0.53603	0.000627576	gene00428	WD repeat-containing protein 48 homolog
XLOC_005936	XLOC_003875	0.536076	0.00062677	gene27543	Protoheme IX farnesyltransferase, mitochondrial, Precursor
XLOC_013436	XLOC_011559	0.536135	0.000625752	gene20031	hypothetical protein
XLOC_030378	XLOC_026023	0.536547	0.000618581	gene04387	Lamin-like protein, Precursor
XLOC_009138	XLOC_009139	0.536622	0.000617279	gene03062	E3 ubiquitin-protein ligase arkadia
XLOC_014606	XLOC_016616	0.537482	0.000602592	gene09841	Heat shock protein 27
XLOC_025515	XLOC_025517	0.53804	0.000593237	gene05449	RNA-binding motif, single-stranded-interacting protein 2
XLOC_033830	XLOC_031817	0.538049	0.000593082	gene26603	Glucan endo-1,3-beta-glucosidase ((1->3)-beta-glucanase), Precursor
XLOC_003491	XLOC_001790	0.538053	0.000593021	gene10223	Calmodulin-2/3/5 (CaM-2/3/5)
XLOC_023018	XLOC_018864	0.538108	0.000592096	gene26074	Zinc finger Ran-binding domain-containing protein 3
XLOC_022980	XLOC_018540	0.538287	0.000589126	gene06463	Protein RUPTURED POLLEN GRAIN 1
XLOC_023015	XLOC_021186	0.538486	0.000585837	gene25144	AMSH-like protease sst2
XLOC_003706	XLOC_003049	0.538768	0.000581212	gene05662	D-(-)-3-hydroxybutyrate oligomer hydrolase (3HB-oligomer hydrolase), Precursor
XLOC_001437	XLOC_003194	0.538898	0.000579087	gene16152	Protein CPR-5 (Protein constitutive expression of PR genes 5)
XLOC_021009	XLOC_021008	0.538914	0.000578831	gene06293	SUMO-activating enzyme subunit 1
XLOC_008189	XLOC_005793	0.538994	0.000577527	gene14812	Zinc finger CCCH domain-containing protein 55 (AtC3H55)
XLOC_012613	XLOC_012610	0.539247	0.000573423	gene34669	Pentatricopeptide repeat-containing protein At1g12300, mitochondrial, Precursor
XLOC_011733	XLOC_009115	0.539402	0.000570921	gene05315	Transaldolase 2
XLOC_022750	XLOC_022752	0.540496	0.000553543	gene02293	Probable anion transporter 1, chloroplastic, Precursor
XLOC_032486	XLOC_034541	0.540696	0.000550412	gene13429	Scm-like with four MBT domains protein 1
XLOC_003603	XLOC_000838	0.541242	0.000541955	gene30487	Activating molecule in BECN1-regulated autophagy protein 1
XLOC_006760	XLOC_004714	0.541816	0.000533189	gene17565	Eukaryotic peptide chain release factor subunit 1-3 (Eukaryotic release factor 1-3)
XLOC_031142	XLOC_031143	0.542205	0.000527333	gene14303	Formin-like protein 12
XLOC_020068	XLOC_022425	0.54304	0.000514922	gene26848	Multidrug and toxin extrusion protein 1 (MATE-1)
XLOC_013202	XLOC_013200	0.543332	0.000510653	gene20601	hypothetical protein
XLOC_033017	XLOC_033018	0.544338	0.000496175	gene26795	AP-1 complex subunit gamma-1
XLOC_007991	XLOC_004203	0.54474	0.000490488	gene34153	Protein FAR-RED IMPAIRED RESPONSE 1
XLOC_016422	XLOC_016421	0.544885	0.000488455	gene28329	DEAD-box ATP-dependent RNA helicase 2
XLOC_024634	XLOC_027947	0.545353	0.00048193	gene02487	Subtilisin-like protease, Precursor
XLOC_030032	XLOC_027424	0.545475	0.000480239	gene09744	UPF0717 protein At5g11950
XLOC_029651	XLOC_026350	0.54569	0.000477283	gene28452	Zinc finger protein 1
XLOC_006889	XLOC_006891	0.54619	0.000470464	gene08350	Valyl-tRNA synthetase (ValRS)
XLOC_022898	XLOC_022899	0.54621	0.000470193	gene02233	Elongation factor G, mitochondrial (EF-Gmt), Precursor
XLOC_003520	XLOC_000247	0.546468	0.000466703	gene34415	Kelch-like protein 22
XLOC_031453	XLOC_033444	0.547648	0.000451058	gene04802	Ubiquitin carboxyl-terminal hydrolase 12 (AtUBP12)
XLOC_029597	XLOC_029599	0.548378	0.000441616	gene01971	Putative F-box/FBD/LRR-repeat protein At4g03220
XLOC_003573	XLOC_000615	0.548943	0.000434429	gene12981	1-deoxy-D-xylulose 5-phosphate reductoisomerase, chloroplastic (1-deoxyxylulose-5-phosphate reductoisomerase), Precursor
XLOC_001739	XLOC_000027	0.549038	0.000433229	gene10085	Proteasome subunit beta type-5, Precursor
XLOC_034774	XLOC_031570	0.549453	0.000428034	gene00374	Cytosolic carboxypeptidase-like protein 5
XLOC_019401	XLOC_021772	0.550104	0.000419987	gene27639	Putative DNA helicase ino80
XLOC_023161	XLOC_019712	0.550682	0.000412959	gene10949	Putative ribonuclease H protein At1g65750
XLOC_013770	XLOC_015816	0.550736	0.000412311	gene28997	Polygalacturonase (PG), Precursor
XLOC_032555	XLOC_032556	0.551698	0.00040086	gene18581	Probable plastid-lipid-associated protein 7, chloroplastic, Precursor
XLOC_032555	XLOC_032556	0.551698	0.00040086	gene18583	BolA-like protein 2
XLOC_008185	XLOC_005750	0.55197	0.000397674	gene14669	2-oxoglutarate/malate translocator, chloroplastic, Precursor
XLOC_013471	XLOC_011790	0.55227	0.000394192	gene03103	Protein WAX2
XLOC_017970	XLOC_016985	0.552289	0.000393977	gene34902	Probable amino-acid ABC transporter permease protein patM
XLOC_006686	XLOC_006684	0.552347	0.000393306	gene17378	Heat shock protein 90 homolog
XLOC_034707	XLOC_033341	0.553418	0.000381102	gene03931	ATP synthase subunit b (F-ATPase subunit b)
XLOC_013718	XLOC_010759	0.554017	0.000374426	gene01601	Outer capsid glycoprotein VP7, Precursor
XLOC_000876	XLOC_002661	0.55409	0.000373615	gene31664	Protein split ends
XLOC_013640	XLOC_010104	0.554734	0.000366572	gene30173	Dual specificity protein kinase lkh1
XLOC_030388	XLOC_026085	0.554793	0.000365935	gene03840	Kinesin-like protein KIF20B (MPP1)
XLOC_014712	XLOC_016721	0.555564	0.000357659	gene00831	Cell elongation protein diminuto
XLOC_000876	XLOC_000879	0.555831	0.000354843	gene31665	Probable cysteine proteinase At3g19400, Precursor
XLOC_030222	XLOC_025106	0.556257	0.000350374	gene15810	Dynein heavy chain 11, axonemal
XLOC_003590	XLOC_002526	0.556385	0.000349044	gene14947	Anthocyanidin 3-O-glucosyltransferase
XLOC_023022	XLOC_021317	0.556508	0.00034777	gene26114	COBRA-like protein 4, Precursor
XLOC_018035	XLOC_017265	0.556933	0.000343392	gene05012	UDP-N-acetylmuramoylalanine--D-glutamate ligase
XLOC_008176	XLOC_005659	0.556952	0.000343196	gene15130	hypothetical protein
XLOC_034752	XLOC_033510	0.55709	0.000341795	gene23631	RNA pseudouridylate synthase domain-containing protein 4
XLOC_029960	XLOC_026917	0.557388	0.000338764	gene00147	Putative F-box/LRR-repeat protein 23
XLOC_021716	XLOC_019336	0.557576	0.000336865	gene10788	Expansin-like B1 (AtEXLB1), Precursor
XLOC_023203	XLOC_019957	0.557751	0.000335108	gene11767	COPII coat assembly protein SEC16
XLOC_034716	XLOC_033381	0.557887	0.000333757	gene04786	Squamosa promoter-binding-like protein 8
XLOC_004461	XLOC_004460	0.558063	0.000332005	gene21840	Embryogenic cell protein 40 (ECP40)
XLOC_028074	XLOC_028076	0.558151	0.000331133	gene18276	Putative phosphatidylglycerol/phosphatidylinositol transfer protein DDB_G0282179, Precursor
XLOC_009088	XLOC_009089	0.559023	0.000322591	gene31256	Proteasome subunit beta type-5, Precursor
XLOC_034711	XLOC_031381	0.55978	0.000315334	gene04793	Coiled-coil domain-containing protein 112
XLOC_029660	XLOC_029659	0.560104	0.000312275	gene28470	Cadherin-related tumor suppressor, Precursor
XLOC_033479	XLOC_031487	0.560446	0.000309079	gene23583	Biosynthetic arginine decarboxylase (ADC)
XLOC_018870	XLOC_021276	0.560967	0.000304261	gene25772	Zinc finger protein 1
XLOC_012480	XLOC_009902	0.561461	0.000299751	gene28219	Putative phospholipid-transporting ATPase C4F10.16c
XLOC_022104	XLOC_022102	0.561652	0.000298028	gene29235	Metacaspase-1 (AtMCP1b)
XLOC_022104	XLOC_022102	0.561652	0.000298028	gene29236	Zinc finger CCCH domain-containing protein 5 (AtC3H5)
XLOC_013476	XLOC_011814	0.561979	0.000295092	gene03127	Polyribonucleotide nucleotidyltransferase (PNPase)
XLOC_020424	XLOC_020423	0.562187	0.000293233	gene02332	CCHC-type zinc finger protein CG3800
XLOC_017276	XLOC_015323	0.562362	0.00029168	gene05033	Desiccation-related protein PCC13-62, Precursor
XLOC_017930	XLOC_014826	0.562366	0.000291652	gene05916	Uncharacterized choline transporter-like protein C1682.11c
XLOC_027169	XLOC_027170	0.563385	0.000282762	gene18793	UPF0354 protein SH1179
XLOC_021094	XLOC_021095	0.564532	0.000273047	gene01867	ADP,ATP carrier protein, mitochondrial (ANT), Precursor
XLOC_029960	XLOC_023625	0.564824	0.000270619	gene00146	Transcription factor Sp4
XLOC_003579	XLOC_000641	0.565188	0.00026763	gene13030	60S ribosomal protein L19, mitochondrial, Precursor
XLOC_003579	XLOC_000641	0.565188	0.00026763	gene13032	Protein kinase dsk1
XLOC_003821	XLOC_003820	0.565657	0.000263808	gene27446	2-oxoglutarate/malate translocator, chloroplastic, Precursor
XLOC_029396	XLOC_026086	0.565982	0.000261197	gene03841	Sucrose-phosphate synthase 2
XLOC_030306	XLOC_025583	0.566105	0.000260209	gene05338	Probable LRR receptor-like serine/threonine-protein kinase At2g23950, Precursor
XLOC_030423	XLOC_026323	0.56697	0.000253386	gene28396	Peptidyl-prolyl cis-trans isomerase, chloroplastic, Precursor
XLOC_013472	XLOC_011790	0.568174	0.00024415	gene03103	Protein WAX2
XLOC_003667	XLOC_001044	0.568243	0.00024363	gene17836	Zeaxanthin epoxidase, chloroplastic, Precursor
XLOC_023152	XLOC_019641	0.568275	0.000243396	gene13918	Indole-3-acetic acid-induced protein ARG7
XLOC_010211	XLOC_010209	0.568349	0.000242838	gene27321	Probable LRR receptor-like serine/threonine-protein kinase At1g53420, Precursor
XLOC_030621	XLOC_030620	0.568403	0.00024243	gene18703	hypothetical protein
XLOC_024205	XLOC_027522	0.569069	0.000237487	gene21894	Acetyl-coenzyme A synthetase
XLOC_007899	XLOC_003820	0.569814	0.00023206	gene27446	2-oxoglutarate/malate translocator, chloroplastic, Precursor
XLOC_030326	XLOC_025651	0.57019	0.000229364	gene00593	Serine/threonine-protein kinase LMTK3, Precursor
XLOC_031131	XLOC_033132	0.570779	0.000225198	gene14276	Doublesex- and mab-3-related transcription factor A1
XLOC_011745	XLOC_011744	0.571196	0.000222291	gene05326	Uncharacterized protein At1g28695, Precursor
XLOC_023648	XLOC_026931	0.571208	0.000222213	gene00282	ADP-ribosylation factor 2
XLOC_023648	XLOC_026931	0.571208	0.000222213	gene00283	Auxin-induced protein 5NG4
XLOC_034845	XLOC_034037	0.571943	0.000217167	gene21035	B3 domain-containing protein Os11g0197600
XLOC_026787	XLOC_026789	0.572008	0.000216727	gene22212	Cell cycle checkpoint control protein RAD9A (mRAD9)
XLOC_008159	XLOC_007572	0.572952	0.000210412	gene09018	Early nodulin-93 (N-93)
XLOC_023100	XLOC_019394	0.573132	0.000209231	gene22696	MADS-box transcription factor 27
XLOC_008182	XLOC_005730	0.574569	0.00019998	gene15269	Glycerophosphodiester phosphodiesterase gde1
XLOC_015330	XLOC_015331	0.574736	0.000198928	gene05047	Putative ribonuclease H protein At1g65750
XLOC_003418	XLOC_001643	0.575134	0.000196444	gene16561	Light-inducible protein CPRF2 (CPRF-2)
XLOC_034639	XLOC_031004	0.576035	0.000190923	gene26793	Beta-glucosidase 17 (AtBGLU17), Precursor
XLOC_032782	XLOC_030768	0.576191	0.000189984	gene19279	Cytochrome P450 71A24
XLOC_013420	XLOC_008837	0.577589	0.000181734	gene19691	Endonuclease
XLOC_005963	XLOC_003897	0.577924	0.0001798	gene27590	Respiratory burst oxidase homolog protein B (AtRBOHB)
XLOC_033107	XLOC_031099	0.579457	0.000171209	gene14230	mRNA guanylyltransferase
XLOC_029915	XLOC_026642	0.579487	0.000171043	gene16631	High affinity immunoglobulin alpha and immunoglobulin mu Fc receptor, Precursor
XLOC_034811	XLOC_033817	0.579549	0.000170702	gene26494	Centrosomal protein of 290 kDa (Cep290)
XLOC_018219	XLOC_018218	0.580229	0.000167021	gene32358	Phospholipase D beta 1 (AtPLDbeta1)
XLOC_033021	XLOC_031007	0.580239	0.000166966	gene26799	Reaction center protein M chain
XLOC_014239	XLOC_016280	0.58079	0.000164035	gene21659	Electron transfer flavoprotein-ubiquinone oxidoreductase, mitochondrial (ETF-ubiquinone oxidoreductase), Precursor
XLOC_008662	XLOC_008661	0.581102	0.000162396	gene29758	hypothetical protein
XLOC_011329	XLOC_011330	0.58251	0.000155179	gene29655	BRCA1-A complex subunit Abraxas
XLOC_003643	XLOC_000936	0.582744	0.00015401	gene23171	B-cell CLL/lymphoma 9-like protein (B-cell lymphoma 9-like protein)
XLOC_003644	XLOC_000936	0.583354	0.000150993	gene23171	B-cell CLL/lymphoma 9-like protein (B-cell lymphoma 9-like protein)
XLOC_011638	XLOC_009020	0.58346	0.000150478	gene20174	Mucin-2 (MUC-2), Precursor
XLOC_003746	XLOC_003298	0.583856	0.000148556	gene16352	hypothetical protein
XLOC_030222	XLOC_028406	0.584051	0.000147616	gene15811	Anthranilate N-benzoyltransferase protein 1
XLOC_034668	XLOC_031162	0.584139	0.000147191	gene14334	Pheophorbide a oxygenase, chloroplastic (Pheide a oxygenase), Precursor
XLOC_034668	XLOC_031162	0.584139	0.000147191	gene14335	Pheophorbide a oxygenase, chloroplastic (Pheide a oxygenase), Precursor
XLOC_023205	XLOC_019980	0.584895	0.000143614	gene11813	Sterol O-acyltransferase 2 (ACAT-2)
XLOC_003919	XLOC_003920	0.584996	0.000143142	gene08124	Coiled-coil domain-containing protein 42 like-2
XLOC_013646	XLOC_010215	0.585053	0.000142875	gene27329	Probable LRR receptor-like serine/threonine-protein kinase At1g53420, Precursor
XLOC_030457	XLOC_029898	0.585384	0.000141341	gene26267	Alpha-xylosidase, Precursor
XLOC_015214	XLOC_017164	0.58572	0.000139797	gene22763	Gut esterase 1, Precursor
XLOC_008020	XLOC_004371	0.585969	0.000138664	gene31181	GDSL esterase/lipase At1g71250, Precursor
XLOC_034683	XLOC_031233	0.586507	0.000136242	gene21508	hypothetical protein
XLOC_021147	XLOC_018701	0.586975	0.000134164	gene16027	Zinc transporter 6, chloroplastic, Precursor
XLOC_022941	XLOC_018365	0.587256	0.000132933	gene32022	Common plant regulatory factor 1 (CPRF-1)
XLOC_030155	XLOC_028080	0.587961	0.000129887	gene18282	Light-inducible protein CPRF2 (CPRF-2)
XLOC_013488	XLOC_009278	0.588732	0.000126623	gene03255	Putative serine/threonine-protein kinase receptor (SRK), Precursor
XLOC_023205	XLOC_022341	0.588926	0.000125817	gene11814	Translation initiation factor IF-2
XLOC_012095	XLOC_012096	0.589024	0.000125409	gene03571	Peptidylprolyl isomerase domain and WD repeat-containing protein 1
XLOC_023582	XLOC_026874	0.589122	0.000125004	gene22321	hypothetical protein
XLOC_021262	XLOC_021261	0.591338	0.000116143	gene26054	Regulatory protein E2
XLOC_024838	XLOC_024839	0.591606	0.000115111	gene22229	Protein STRUBBELIG-RECEPTOR FAMILY 2, Precursor
XLOC_006284	XLOC_004203	0.591727	0.000114648	gene34153	Protein FAR-RED IMPAIRED RESPONSE 1
XLOC_024960	XLOC_028246	0.59185	0.000114178	gene17700	mTERF domain-containing protein 1, mitochondrial, Precursor
XLOC_024045	XLOC_027364	0.591979	0.000113687	gene13650	Calcium-dependent protein kinase 19
XLOC_014579	XLOC_014580	0.59255	0.00011154	gene09772	G1/S-specific cyclin-E3
XLOC_006111	XLOC_004035	0.593163	0.000109272	gene23756	Serine/threonine-protein kinase HT1
XLOC_027920	XLOC_024608	0.593191	0.000109172	gene02436	Kinesin-like protein KIF1C
XLOC_016862	XLOC_016863	0.593632	0.000107568	gene06111	Iroquois-class homeodomain protein irx-5
XLOC_009801	XLOC_009802	0.593688	0.000107368	gene34527	Density-regulated protein homolog
XLOC_007899	XLOC_003822	0.594466	0.000104594	gene27451	Ubiquitin-conjugating enzyme E2 13
XLOC_011480	XLOC_008867	0.595743	0.000100187	gene19882	Protein nirH
XLOC_010467	XLOC_010468	0.596696	9.7e-05	gene13989	Pentatricopeptide repeat-containing protein At1g07740, mitochondrial, Precursor
XLOC_034822	XLOC_033927	0.596828	9.66e-05	gene26455	hypothetical protein
XLOC_009237	XLOC_011863	0.597161	9.55e-05	gene25000	Mitochondrial import inner membrane translocase subunit Tim17
XLOC_007997	XLOC_006310	0.597327	9.5e-05	gene01022	Kinesin-4
XLOC_007997	XLOC_006310	0.597327	9.5e-05	gene01023	Protein CUP-SHAPED COTYLEDON 1 (ANAC054)
XLOC_018409	XLOC_020856	0.5978	9.34e-05	gene32118	RNA pseudourine synthase 3, mitochondrial, Precursor
XLOC_023160	XLOC_019710	0.597919	9.31e-05	gene10948	Myosin-XV
XLOC_025799	XLOC_025798	0.598158	9.23e-05	gene00535	Zinc finger homeobox protein 3 (ZFH-3)
XLOC_010211	XLOC_012775	0.598712	9.06e-05	gene27325	hypothetical protein
XLOC_010280	XLOC_010281	0.598879	9.01e-05	gene30055	U3 small nucleolar RNA-associated protein 11
XLOC_030093	XLOC_024464	0.599472	8.83e-05	gene15394	MADS-box protein SVP
XLOC_011479	XLOC_008866	0.599603	8.79e-05	gene19881	Auxin-induced protein 15A
XLOC_016096	XLOC_016097	0.599931	8.69e-05	gene34911	Transposon Ty4-H Gag-Pol polyprotein
XLOC_027176	XLOC_023862	0.600264	8.59e-05	gene18805	Borealin
XLOC_023201	XLOC_019941	0.60031	8.58e-05	gene10902	Phosphatidylinositol-4-phosphate 5-kinase 8 (AtPIP5K8)
XLOC_031286	XLOC_031284	0.600541	8.51e-05	gene09238	Methenyltetrahydrofolate cyclohydrolase
XLOC_031286	XLOC_031284	0.600541	8.51e-05	gene09239	Probable E3 ubiquitin-protein ligase RNF144A
XLOC_028011	XLOC_024721	0.600972	8.38e-05	gene18054	hypothetical protein
XLOC_003821	XLOC_003822	0.601357	8.27e-05	gene27451	Ubiquitin-conjugating enzyme E2 13
XLOC_030344	XLOC_025711	0.601495	8.23e-05	gene28747	F-box/kelch-repeat protein At3g06240
XLOC_029597	XLOC_029600	0.601653	8.19e-05	gene01972	Putative F-box/FBD/LRR-repeat protein At5g44950
XLOC_007931	XLOC_006022	0.601938	8.11e-05	gene01030	General negative regulator of transcription subunit 4
XLOC_023084	XLOC_019300	0.603955	7.56e-05	gene10641	p130Cas-associated protein (SNIP)
XLOC_023093	XLOC_021725	0.604245	7.49e-05	gene10806	E3 ubiquitin-protein ligase CG7694
XLOC_003475	XLOC_001699	0.604258	7.48e-05	gene10413	Chaperone protein dnaJ
XLOC_013632	XLOC_010090	0.604522	7.41e-05	gene07839	Lectin-domain containing receptor kinase A4.3, Precursor
XLOC_026392	XLOC_029691	0.604965	7.3e-05	gene27953	E3 ubiquitin-protein ligase RNF181
XLOC_020117	XLOC_020118	0.604995	7.29e-05	gene27095	tRNA Delta(2)-isopentenylpyrophosphate transferase (IPP transferase)
XLOC_030214	XLOC_025051	0.606053	7.03e-05	gene15770	Multiprotein-bridging factor 1b
XLOC_013360	XLOC_011007	0.606361	6.95e-05	gene19850	Root phototropism protein 3
XLOC_034679	XLOC_031225	0.607975	6.57e-05	gene29502	Strictosidine synthase 1 (SS-1), Precursor
XLOC_030007	XLOC_023865	0.608023	6.56e-05	gene18812	Laccase-4, Precursor
XLOC_030007	XLOC_023865	0.608023	6.56e-05	gene18814	hypothetical protein
XLOC_023095	XLOC_021746	0.608395	6.47e-05	gene10850	Olfactory receptor 4C5
XLOC_023139	XLOC_019614	0.609082	6.32e-05	gene13742	hypothetical protein
XLOC_034585	XLOC_032754	0.609505	6.23e-05	gene19227	Pentatricopeptide repeat-containing protein At5g60960, mitochondrial, Precursor
XLOC_013412	XLOC_011445	0.609796	6.16e-05	gene28973	Pro-apoptotic serine protease NMA111
XLOC_027664	XLOC_024368	0.610057	6.1e-05	gene30154	Fructose-bisphosphate aldolase cytoplasmic isozyme
XLOC_007939	XLOC_006044	0.610608	5.99e-05	gene02126	hypothetical protein
XLOC_013711	XLOC_013210	0.611161	5.87e-05	gene20617	Protein ycf2
XLOC_034557	XLOC_030582	0.61125	5.85e-05	gene18652	Nucleoporin NUP53
XLOC_031285	XLOC_031284	0.611402	5.82e-05	gene09238	Methenyltetrahydrofolate cyclohydrolase
XLOC_031285	XLOC_031284	0.611402	5.82e-05	gene09239	Probable E3 ubiquitin-protein ligase RNF144A
XLOC_019418	XLOC_019416	0.611732	5.75e-05	gene27681	Translation initiation factor IF-2
XLOC_008180	XLOC_005730	0.612039	5.69e-05	gene15269	Glycerophosphodiester phosphodiesterase gde1
XLOC_022998	XLOC_018654	0.612255	5.65e-05	gene01857	Hyoscyamine 6-dioxygenase
XLOC_022998	XLOC_018654	0.612255	5.65e-05	gene01858	Caffeic acid 3-O-methyltransferase (CAOMT)
XLOC_026636	XLOC_026635	0.613012	5.49e-05	gene16622	hypothetical protein
XLOC_023144	XLOC_021966	0.613146	5.47e-05	gene13767	Indole-3-acetic acid-induced protein ARG7
XLOC_003629	XLOC_002692	0.613211	5.46e-05	gene31610	DNA repair protein recA homolog 1, chloroplastic, Precursor
XLOC_024220	XLOC_024219	0.613946	5.31e-05	gene21915	Dihydrodipicolinate synthase (DHDPS)
XLOC_030172	XLOC_024889	0.614335	5.24e-05	gene25224	Lectin-domain containing receptor kinase A4.3, Precursor
XLOC_033624	XLOC_031632	0.614719	5.17e-05	gene34005	NAC domain-containing protein 74 (ONAC074)
XLOC_028887	XLOC_025576	0.615836	4.96e-05	gene05542	Auxin-binding protein ABP19a, Precursor
XLOC_013594	XLOC_009780	0.616391	4.87e-05	gene34484	Chaperone protein htpG
XLOC_006564	XLOC_004515	0.616806	4.79e-05	gene17219	Glucosamine-1-phosphate N-acetyltransferase
XLOC_000876	XLOC_000875	0.616906	4.77e-05	gene31663	Actinidain (Actinidin), Precursor
XLOC_002143	XLOC_000421	0.61708	4.74e-05	gene11404	Ankyrin repeat and SOCS box-containing protein 14 (ASB-14)
XLOC_003731	XLOC_003220	0.617519	4.67e-05	gene16112	TOX high mobility group box family member 2 (GCX-1)
XLOC_029924	XLOC_026683	0.617995	4.59e-05	gene16706	Aspartic proteinase sxa1, Precursor
XLOC_011014	XLOC_011015	0.618526	4.5e-05	gene19870	ATP synthase subunit a
XLOC_013421	XLOC_011461	0.618978	4.43e-05	gene19718	Transmembrane protein, Precursor
XLOC_017884	XLOC_014485	0.619046	4.42e-05	gene34183	Chaperone protein htpG
XLOC_024840	XLOC_024839	0.619196	4.39e-05	gene22229	Protein STRUBBELIG-RECEPTOR FAMILY 2, Precursor
XLOC_003662	XLOC_001021	0.619642	4.32e-05	gene24570	DnaJ homolog subfamily C member 2
XLOC_033760	XLOC_033758	0.620108	4.25e-05	gene23323	Zinc finger CCCH domain-containing protein 11 (OsC3H11)
XLOC_026051	XLOC_029369	0.620384	4.21e-05	gene04441	Dof zinc finger protein DOF5.2 (AtDOF5.2)
XLOC_030155	XLOC_028079	0.620982	4.11e-05	gene18280	RING-H2 finger protein ATL2I
XLOC_008159	XLOC_005519	0.621215	4.08e-05	gene09019	F-box protein At3g07870
XLOC_022096	XLOC_019735	0.621595	4.02e-05	gene29216	Tyrosyl-tRNA synthetase, cytoplasmic (TyrRS)
XLOC_034880	XLOC_034381	0.622028	3.96e-05	gene13150	Tellurite resistance protein tehA homolog
XLOC_021373	XLOC_021374	0.622029	3.96e-05	gene26228	Cytochrome P450 94A2
XLOC_032452	XLOC_032454	0.622668	3.87e-05	gene13347	Glutamyl-tRNA reductase (GluTR)
XLOC_022953	XLOC_020889	0.622714	3.86e-05	gene32173	Probable polygalacturonase non-catalytic subunit JP650, Precursor
XLOC_021549	XLOC_019165	0.622958	3.82e-05	gene09474	Protein grpE
XLOC_003039	XLOC_001262	0.623164	3.8e-05	gene05637	UPF0308 protein At2g37240, chloroplastic, Precursor
XLOC_018074	XLOC_015499	0.623274	3.78e-05	gene24375	Protein FAR1-RELATED SEQUENCE 12
XLOC_025558	XLOC_025559	0.624983	3.55e-05	gene05520	Putative ribonuclease H protein At1g65750
XLOC_010829	XLOC_010828	0.625811	3.44e-05	gene14486	SET and MYND domain-containing protein DDB_G0284059
XLOC_008172	XLOC_007670	0.625976	3.42e-05	gene15036	Ethylene-responsive transcription factor ERF003
XLOC_013423	XLOC_011461	0.626318	3.37e-05	gene19718	Transmembrane protein, Precursor
XLOC_013422	XLOC_011461	0.627594	3.22e-05	gene19718	Transmembrane protein, Precursor
XLOC_017930	XLOC_014822	0.628135	3.15e-05	gene05912	E3 ubiquitin-protein ligase At3g02290
XLOC_023091	XLOC_019342	0.62914	3.03e-05	gene10803	AP-3 complex subunit mu
XLOC_003758	XLOC_001593	0.629831	2.96e-05	gene16473	TMV resistance protein N
XLOC_016917	XLOC_014927	0.630167	2.92e-05	gene06532	UvrABC system protein C (Protein uvrC)
XLOC_029851	XLOC_026552	0.630966	2.83e-05	gene26347	Anthocyanin 3'-O-beta-glucosyltransferase (3'GT)
XLOC_033960	XLOC_031914	0.631725	2.75e-05	gene20879	Cytokinin-N-glucosyltransferase 2
XLOC_010974	XLOC_008307	0.632118	2.71e-05	gene19788	Probable LRR receptor-like serine/threonine-protein kinase At1g53420, Precursor
XLOC_010974	XLOC_008307	0.632118	2.71e-05	gene19789	Putative MO25-like protein At5g47540
XLOC_034892	XLOC_034507	0.632744	2.65e-05	gene13378	Cytochrome P450 704C1
XLOC_023095	XLOC_019371	0.633145	2.6e-05	gene10849	Mono- and diacylglycerol lipase, Precursor
XLOC_003613	XLOC_002643	0.633531	2.57e-05	gene21075	DNA helicase/primase complex protein
XLOC_019611	XLOC_019610	0.633538	2.57e-05	gene13730	RNA-binding protein NOB1
XLOC_027489	XLOC_027488	0.634319	2.49e-05	gene09818	Threonine dehydratase biosynthetic, chloroplastic (TD), Precursor
XLOC_017433	XLOC_015502	0.63547	2.38e-05	gene24379	WD repeat-containing protein 36 (TA-WDRP)
XLOC_004184	XLOC_006264	0.637051	2.24e-05	gene32682	Endonuclease
XLOC_006564	XLOC_004513	0.637159	2.23e-05	gene17217	Transient receptor potential cation channel subfamily V member 3 (TrpV3)
XLOC_034329	XLOC_032314	0.637297	2.22e-05	gene12866	tRNA selenocysteine 1-associated protein 1
XLOC_030013	XLOC_023896	0.638045	2.15e-05	gene18873	Mitochondrial ubiquitin ligase activator of nfkb 1
XLOC_023275	XLOC_022732	0.638501	2.12e-05	gene02252	Protein Jade-1
XLOC_003638	XLOC_000921	0.638666	2.1e-05	gene24180	Beta-galactosidase 6 (Lactase 6), Precursor
XLOC_006365	XLOC_006363	0.639311	2.05e-05	gene33927	hypothetical protein
XLOC_023548	XLOC_023546	0.639351	2.05e-05	gene22548	Kinesin-like protein KIFC3
XLOC_023548	XLOC_023546	0.639351	2.05e-05	gene22549	Serine/arginine repetitive matrix protein 1
XLOC_027220	XLOC_027219	0.639401	2.04e-05	gene13464	UPF0481 protein At3g47200
XLOC_033737	XLOC_033738	0.639851	2.01e-05	gene34019	MATH and LRR domain-containing protein PFE0570w
XLOC_030280	XLOC_028719	0.640411	1.96e-05	gene06928	Copia protease
XLOC_016021	XLOC_013973	0.640559	1.95e-05	gene11490	DNA topoisomerase 1
XLOC_017755	XLOC_013875	0.64068	1.94e-05	gene29977	Sulfate transporter 3.1
XLOC_023202	XLOC_022307	0.640689	1.94e-05	gene11751	Tetracycline resistance protein tetM
XLOC_030131	XLOC_027966	0.641076	1.91e-05	gene17959	E3 ubiquitin-protein ligase SINA-like 10
XLOC_030091	XLOC_027757	0.6412	1.9e-05	gene15382	Cytokinin dehydrogenase 7 (CKO7)
XLOC_034310	XLOC_032278	0.641372	1.89e-05	gene12809	Protein yippee-like At4g27740
XLOC_031131	XLOC_031130	0.64188	1.85e-05	gene14275	Aquaporin TIP1-1 (AtTIP1)
XLOC_003580	XLOC_002393	0.643093	1.77e-05	gene13050	Ankyrin repeat-containing protein At3g12360
XLOC_013420	XLOC_011450	0.643745	1.72e-05	gene19693	Probable LRR receptor-like serine/threonine-protein kinase At4g08850, Precursor
XLOC_029851	XLOC_026553	0.643883	1.71e-05	gene26348	Anthocyanin 3'-O-beta-glucosyltransferase (3'GT)
XLOC_034791	XLOC_033694	0.644035	1.7e-05	gene23298	50S ribosomal protein L14, chloroplastic
XLOC_023145	XLOC_021967	0.644037	1.7e-05	gene13768	Indole-3-acetic acid-induced protein ARG7
XLOC_007151	XLOC_007148	0.64419	1.69e-05	gene11184	SNARE-interacting protein KEULE
XLOC_023925	XLOC_023924	0.644586	1.66e-05	gene13445	Girdin (APE)
XLOC_023925	XLOC_023924	0.644586	1.66e-05	gene13446	Neutral trehalase
XLOC_000757	XLOC_002520	0.644603	1.66e-05	gene14937	30S ribosomal protein S5
XLOC_034859	XLOC_034232	0.644944	1.64e-05	gene12404	Pentatricopeptide repeat-containing protein At5g42310, mitochondrial, Precursor
XLOC_021550	XLOC_021548	0.645027	1.63e-05	gene09473	Lysyl-tRNA synthetase (LysRS)
XLOC_003631	XLOC_002692	0.645404	1.61e-05	gene31610	DNA repair protein recA homolog 1, chloroplastic, Precursor
XLOC_017757	XLOC_015925	0.645664	1.59e-05	gene34276	Capsid protein (CP)
XLOC_033962	XLOC_031918	0.646173	1.56e-05	gene20881	Cytokinin-N-glucosyltransferase 2
XLOC_021550	XLOC_021551	0.646229	1.56e-05	gene09475	Rap guanine nucleotide exchange factor 5 (Repac)
XLOC_017998	XLOC_015195	0.646566	1.54e-05	gene07060	Phospholipase D p1 (AtPLDp1)
XLOC_030050	XLOC_027514	0.646773	1.52e-05	gene21587	DNA gyrase subunit B, chloroplastic/mitochondrial, Precursor
XLOC_031112	XLOC_031110	0.646873	1.52e-05	gene14248	hypothetical protein
XLOC_034225	XLOC_032199	0.646968	1.51e-05	gene12610	Assembly protein
XLOC_003745	XLOC_003298	0.647004	1.51e-05	gene16352	hypothetical protein
XLOC_008024	XLOC_004379	0.647571	1.48e-05	gene31193	Longitudinals lacking protein, isoforms F/I/K/T
XLOC_030389	XLOC_029398	0.648148	1.44e-05	gene03844	Protein SET
XLOC_007999	XLOC_006327	0.648379	1.43e-05	gene01606	Mitogen-activated protein kinase kinase kinase dlk-1
XLOC_011840	XLOC_011838	0.649084	1.39e-05	gene26741	Thioredoxin reductase 2, mitochondrial, Precursor
XLOC_007918	XLOC_003874	0.650444	1.31e-05	gene27540	hypothetical protein
XLOC_007918	XLOC_003874	0.650444	1.31e-05	gene27541	hypothetical protein
XLOC_029523	XLOC_029524	0.650605	1.3e-05	gene23825	F-box/FBD/LRR-repeat protein At5g56420
XLOC_023085	XLOC_021690	0.650642	1.3e-05	gene10645	Probable protein phosphatase 2C 8 (OsPP2C08)
XLOC_003055	XLOC_003054	0.651357	1.27e-05	gene05581	Transcription factor RAX3 (AtMYB84)
XLOC_030091	XLOC_027758	0.651539	1.26e-05	gene15384	Secologanin synthase (SLS)
XLOC_023016	XLOC_018842	0.651544	1.26e-05	gene26034	Probable myosin light chain kinase DDB_G0279831
XLOC_034225	XLOC_034223	0.651837	1.24e-05	gene12607	Serine/threonine-protein kinase 36
XLOC_013470	XLOC_011736	0.652043	1.23e-05	gene05316	Probable disease resistance RPP8-like protein 2
XLOC_003749	XLOC_003298	0.652368	1.21e-05	gene16352	hypothetical protein
XLOC_034229	XLOC_034230	0.652915	1.19e-05	gene12619	Pentatricopeptide repeat-containing protein At5g42310, mitochondrial, Precursor
XLOC_003279	XLOC_001524	0.653299	1.17e-05	gene16319	Annexin D2
XLOC_029897	XLOC_029896	0.653334	1.17e-05	gene26266	NADH-ubiquinone oxidoreductase 49 kDa subunit
XLOC_007201	XLOC_007203	0.653536	1.16e-05	gene10985	Serine/threonine-protein kinase PBS1
XLOC_014881	XLOC_014880	0.653958	1.14e-05	gene06139	Putative ribonuclease H protein At1g65750
XLOC_007924	XLOC_003920	0.654117	1.13e-05	gene08124	Coiled-coil domain-containing protein 42 like-2
XLOC_024651	XLOC_024652	0.655028	1.09e-05	gene02508	Peroxidase
XLOC_007786	XLOC_005719	0.65514	1.08e-05	gene15254	ABC transporter G family member 9 (ABC transporter ABCG.9)
XLOC_023093	XLOC_019344	0.655635	1.06e-05	gene10805	Keratin, type I cytoskeletal 15 (CK-15)
XLOC_033556	XLOC_033555	0.656408	1.03e-05	gene00373	hypothetical protein
XLOC_029660	XLOC_029661	0.656643	1.02e-05	gene28473	Potassium-transporting ATPase subunit beta
XLOC_034759	XLOC_031541	0.656807	1.01e-05	gene23670	Selenium-binding protein 1
XLOC_013418	XLOC_011446	0.657433	9.84e-06	gene28977	hypothetical protein
XLOC_011014	XLOC_008346	0.657633	9.75e-06	gene19871	Sodium/hydrogen exchanger 6 (NHE-6)
XLOC_002107	XLOC_002108	0.657698	9.73e-06	gene11341	hypothetical protein
XLOC_033583	XLOC_031596	0.657993	9.61e-06	gene00426	Exportin-7
XLOC_006002	XLOC_003941	0.658886	9.25e-06	gene08156	hypothetical protein
XLOC_023173	XLOC_022107	0.659408	9.05e-06	gene29241	26S proteasome non-ATPase regulatory subunit 2
XLOC_013632	XLOC_012656	0.659431	9.04e-06	gene07838	Copia protease
XLOC_034310	XLOC_034309	0.659717	8.94e-06	gene12810	Putative syntaxin-24 (AtSYP24)
XLOC_021117	XLOC_021116	0.660116	8.79e-06	gene01899	DNA double-strand break repair rad50 ATPase
XLOC_028718	XLOC_028719	0.660158	8.77e-06	gene06928	Copia protease
XLOC_027489	XLOC_024156	0.660215	8.75e-06	gene09820	HEAT repeat-containing protein 7A homolog
XLOC_034755	XLOC_031517	0.66028	8.73e-06	gene23635	26S proteasome non-ATPase regulatory subunit 2
XLOC_007931	XLOC_006024	0.660326	8.71e-06	gene01032	Histone acetyltransferase HAC1
XLOC_007915	XLOC_005917	0.660373	8.69e-06	gene27506	RNA-binding protein with serine-rich domain 1
XLOC_034795	XLOC_033704	0.660483	8.65e-06	gene23191	Putative F-box protein At3g29830
XLOC_007595	XLOC_007594	0.660536	8.63e-06	gene09057	Putative F-box/FBD/LRR-repeat protein At1g66290
XLOC_017975	XLOC_015019	0.660784	8.54e-06	gene06672	hypothetical protein
XLOC_017748	XLOC_013865	0.66308	7.75e-06	gene29929	Putative F-box/LRR-repeat protein At5g25860
XLOC_023162	XLOC_019721	0.663481	7.61e-06	gene20489	Pentatricopeptide repeat-containing protein At2g01860
XLOC_010727	XLOC_010730	0.663811	7.51e-06	gene20664	Putative serine/threonine-protein kinase receptor (SRK), Precursor
XLOC_034755	XLOC_033511	0.664103	7.41e-06	gene23632	Copper transport protein ATOX1
XLOC_030224	XLOC_028417	0.66535	7.03e-06	gene15831	Ankyrin repeat domain-containing protein 53
XLOC_007903	XLOC_003832	0.666024	6.82e-06	gene34577	Serine/threonine-protein kinase Aurora-1 (AtAur1)
XLOC_027143	XLOC_023832	0.66618	6.78e-06	gene18744	hypothetical protein
XLOC_026389	XLOC_026387	0.666623	6.65e-06	gene27946	E3 ubiquitin-protein ligase RNF181
XLOC_022743	XLOC_022741	0.666979	6.55e-06	gene02267	F-box protein SKIP24
XLOC_020250	XLOC_020248	0.667297	6.46e-06	gene12127	Pentatricopeptide repeat-containing protein At1g05665, mitochondrial, Precursor
XLOC_014512	XLOC_014513	0.667995	6.26e-06	gene34185	Exonuclease 1
XLOC_017807	XLOC_014098	0.66842	6.15e-06	gene16932	Protein VERNALIZATION INSENSITIVE 3
XLOC_013440	XLOC_008960	0.668774	6.06e-06	gene20064	Probable zinc transporter 8, Precursor
XLOC_029396	XLOC_026087	0.670192	5.69e-06	gene03843	30S ribosomal protein S13
XLOC_023292	XLOC_020543	0.670417	5.63e-06	gene02232	Scarecrow-like protein 14 (AtSCL14)
XLOC_011397	XLOC_011396	0.671711	5.32e-06	gene02426	Myosin-1 (MyHC-2x)
XLOC_011397	XLOC_008777	0.671877	5.28e-06	gene02425	Protein BREAST CANCER SUSCEPTIBILITY 1 homolog (AtBRCA1)
XLOC_022954	XLOC_020894	0.672317	5.18e-06	gene32189	Pantothenate kinase 2
XLOC_008232	XLOC_008233	0.672332	5.18e-06	gene19599	Adenylate cyclase activation protein git1
XLOC_006392	XLOC_006394	0.672408	5.16e-06	gene01720	Light-independent protochlorophyllide reductase subunit N (LI-POR subunit N)
XLOC_006392	XLOC_006394	0.672408	5.16e-06	gene01721	Pentatricopeptide repeat-containing protein At5g65560
XLOC_017726	XLOC_013779	0.67388	4.83e-06	gene29019	Vesicle-fusing ATPase
XLOC_003427	XLOC_003429	0.675688	4.46e-06	gene20455	RNA-binding protein 25
XLOC_003427	XLOC_003429	0.675688	4.46e-06	gene34151	Peptidyl-prolyl cis-trans isomerase CYP19-4 (PPIase CYP19-4), Precursor
XLOC_022955	XLOC_020894	0.675784	4.44e-06	gene32189	Pantothenate kinase 2
XLOC_020633	XLOC_018203	0.676816	4.24e-06	gene32340	Subtilisin-like protease, Precursor
XLOC_012959	XLOC_012958	0.676847	4.23e-06	gene14151	Pentatricopeptide repeat-containing protein At5g16640, mitochondrial, Precursor
XLOC_017870	XLOC_016424	0.678503	3.93e-06	gene28333	Zinc transporter 5 (ZnT-5)
XLOC_022743	XLOC_020386	0.678545	3.92e-06	gene02271	DELLA protein GAI1
XLOC_012613	XLOC_012612	0.679277	3.79e-06	gene34670	Pentatricopeptide repeat-containing protein At1g12620
XLOC_017482	XLOC_017483	0.679649	3.73e-06	gene03653	hypothetical protein
XLOC_017482	XLOC_017483	0.679649	3.73e-06	gene03654	hypothetical protein
XLOC_015102	XLOC_015101	0.679683	3.72e-06	gene06795	hypothetical protein
XLOC_030019	XLOC_023979	0.68053	3.58e-06	gene35098	Non-specific lipid-transfer protein (LTP), Precursor
XLOC_034813	XLOC_033832	0.681858	3.37e-06	gene26601	hypothetical protein
XLOC_031453	XLOC_031455	0.683037	3.19e-06	gene04803	Prenyl transferase
XLOC_031453	XLOC_031455	0.683037	3.19e-06	gene04804	Colicin-E7
XLOC_003706	XLOC_003050	0.683659	3.1e-06	gene34872	Repression factor of MSEs protein 1
XLOC_008045	XLOC_006659	0.684732	2.95e-06	gene17471	Replication factor A (RP-A)
XLOC_024482	XLOC_024483	0.685177	2.89e-06	gene15432	Serine/threonine-protein kinase
XLOC_034651	XLOC_033102	0.685653	2.83e-06	gene14222	Histone-lysine N-methyltransferase, H3 lysine-9 specific SUVH5 (Su(var)3-9 homolog protein 5)
XLOC_009719	XLOC_009720	0.685779	2.81e-06	gene23524	Superoxide dismutase [Cu-Zn], Precursor
XLOC_007904	XLOC_003832	0.686592	2.71e-06	gene34577	Serine/threonine-protein kinase Aurora-1 (AtAur1)
XLOC_023282	XLOC_020445	0.686976	2.66e-06	gene22102	Putative F-box protein At1g47800
XLOC_023095	XLOC_021747	0.686993	2.66e-06	gene10852	Probable monogalactosyldiacylglycerol synthase 3, chloroplastic (OsMGD3), Precursor
XLOC_017875	XLOC_016458	0.687231	2.63e-06	gene27381	Neurotrophin-4 (NT-4), Precursor
XLOC_002630	XLOC_002631	0.688704	2.45e-06	gene30521	hypothetical protein
XLOC_008100	XLOC_007075	0.690054	2.3e-06	gene10595	Phytochrome A-associated F-box protein
XLOC_012232	XLOC_009632	0.691689	2.13e-06	gene28509	Probable leucine-rich repeat receptor-like protein kinase At5g49770, Precursor
XLOC_020597	XLOC_020599	0.691719	2.12e-06	gene32283	Primary amine oxidase, Precursor
XLOC_020597	XLOC_020599	0.691719	2.12e-06	gene32284	Primary amine oxidase, Precursor
XLOC_004465	XLOC_006512	0.692119	2.08e-06	gene21846	Insulin-like 3 A chain, Precursor
XLOC_014423	XLOC_016458	0.692589	2.04e-06	gene27381	Neurotrophin-4 (NT-4), Precursor
XLOC_003582	XLOC_002445	0.692633	2.03e-06	gene14563	GDSL esterase/lipase At1g20120, Precursor
XLOC_001075	XLOC_001076	0.694586	1.85e-06	gene17876	Probable ubiquitin carrier protein E2 37
XLOC_008232	XLOC_010885	0.696244	1.71e-06	gene19600	Protein TRANSPARENT TESTA 12
XLOC_029861	XLOC_029860	0.696288	1.7e-06	gene26369	DNA-directed RNA polymerase II subunit RPB3-A (RNA polymerase II subunit B3-A)
XLOC_034710	XLOC_033367	0.696935	1.65e-06	gene03976	Gibberellin 20 oxidase 1 (AtGA20ox)
XLOC_019596	XLOC_019595	0.697978	1.57e-06	gene13700	Mucin-6 (MUC-6), Precursor
XLOC_013411	XLOC_011445	0.698484	1.53e-06	gene28973	Pro-apoptotic serine protease NMA111
XLOC_030076	XLOC_027659	0.698697	1.52e-06	gene30142	Putative mediator of RNA polymerase II transcription subunit 26
XLOC_023925	XLOC_023926	0.70102	1.35e-06	gene13447	Zinc finger MYM-type protein 1
XLOC_030422	XLOC_026315	0.701351	1.33e-06	gene28382	Kelch repeat-containing protein At1g19470
XLOC_025301	XLOC_025299	0.702568	1.25e-06	gene20467	Probable glutamate carboxypeptidase 2
XLOC_029030	XLOC_029031	0.702586	1.25e-06	gene28762	NAC domain-containing protein 42 (ANAC042)
XLOC_023144	XLOC_019625	0.702685	1.24e-06	gene13765	Syntaxin-22 (AtSYP22)
XLOC_008159	XLOC_005518	0.702818	1.24e-06	gene09016	Phosphatase yidA
XLOC_008159	XLOC_005518	0.702818	1.24e-06	gene09017	Phosphatase yidA
XLOC_016351	XLOC_014315	0.703082	1.22e-06	gene29637	Myosin-1
XLOC_000736	XLOC_000737	0.703557	1.19e-06	gene14892	Embryonic growth/differentiation factor 1 (GDF-1), Precursor
XLOC_021431	XLOC_021430	0.704775	1.12e-06	gene08954	hypothetical protein
XLOC_011466	XLOC_011468	0.704811	1.12e-06	gene19726	2-dehydro-3-deoxyphosphooctonate aldolase (KDO 8-P synthase)
XLOC_012502	XLOC_012501	0.704836	1.12e-06	gene28259	Acid shock protein, Precursor
XLOC_001290	XLOC_003059	0.705723	1.07e-06	gene05592	Ubiquitin-conjugating enzyme E2 2
XLOC_016535	XLOC_016537	0.706308	1.04e-06	gene22465	Endochitinase 1, Precursor
XLOC_030459	XLOC_029896	0.706717	1.02e-06	gene26266	NADH-ubiquinone oxidoreductase 49 kDa subunit
XLOC_009761	XLOC_009762	0.706773	1.01e-06	gene25339	DEAD-box ATP-dependent RNA helicase 40
XLOC_024045	XLOC_024046	0.707218	9.9e-07	gene13654	Pentatricopeptide repeat-containing protein At4g38150
XLOC_003741	XLOC_003261	0.707547	9.74e-07	gene16287	Transcription factor MYB39 (AtMYB39)
XLOC_003758	XLOC_001594	0.708014	9.51e-07	gene16474	Cysteine synthase (CSase)
XLOC_003665	XLOC_002816	0.708017	9.51e-07	gene20217	hypothetical protein
XLOC_022928	XLOC_020685	0.708403	9.32e-07	gene32433	UPF0737 protein 3
XLOC_022928	XLOC_020685	0.708403	9.32e-07	gene32434	Probable DEAD-box ATP-dependent RNA helicase 48
XLOC_023173	XLOC_022106	0.708748	9.16e-07	gene29239	Putative ribonuclease H protein At1g65750
XLOC_020633	XLOC_018204	0.709879	8.64e-07	gene32341	Subtilisin-like protease, Precursor
XLOC_022085	XLOC_022083	0.71011	8.54e-07	gene29200	Serine/threonine-protein kinase Aurora-1 (AtAur1)
XLOC_033737	XLOC_033739	0.710423	8.41e-07	gene23233	hypothetical protein
XLOC_024198	XLOC_024199	0.710769	8.26e-07	gene21885	Two-component response regulator ARR9
XLOC_002422	XLOC_002425	0.710911	8.2e-07	gene14531	hypothetical protein
XLOC_016862	XLOC_016860	0.71097	8.17e-07	gene06109	Autophagy protein 5
XLOC_027066	XLOC_027067	0.711029	8.15e-07	gene35086	Disease resistance protein RPS2
XLOC_013595	XLOC_012393	0.711136	8.1e-07	gene27935	Nardilysin (NRD convertase), Precursor
XLOC_026902	XLOC_023607	0.711271	8.05e-07	gene22372	RNA-binding protein MEX3B
XLOC_018870	XLOC_021279	0.713699	7.09e-07	gene25775	Putative pre-mRNA-splicing factor ATP-dependent RNA helicase DHX16
XLOC_034868	XLOC_032277	0.714725	6.72e-07	gene12806	U-box domain-containing protein 44
XLOC_008165	XLOC_005567	0.714825	6.69e-07	gene09120	30S ribosomal protein S5, chloroplastic, Precursor
XLOC_030197	XLOC_028292	0.716538	6.11e-07	gene17785	Acyl-coenzyme A oxidase 3, peroxisomal (AOX 3), Precursor
XLOC_011467	XLOC_011468	0.716808	6.02e-07	gene19726	2-dehydro-3-deoxyphosphooctonate aldolase (KDO 8-P synthase)
XLOC_023123	XLOC_019479	0.716933	5.99e-07	gene31334	50S ribosomal protein L11
XLOC_023025	XLOC_018935	0.717275	5.88e-07	gene26161	Core protein p12
XLOC_003707	XLOC_003050	0.717866	5.7e-07	gene34872	Repression factor of MSEs protein 1
XLOC_034776	XLOC_033559	0.718289	5.57e-07	gene00381	Maintenance of mitochondrial morphology protein 1
XLOC_023145	XLOC_021966	0.719336	5.27e-07	gene13767	Indole-3-acetic acid-induced protein ARG7
XLOC_016061	XLOC_014012	0.719655	5.18e-07	gene11563	Mitogen-activated protein kinase kinase kinase 11
XLOC_009547	XLOC_012158	0.719851	5.12e-07	gene34146	tRNA pseudouridine synthase A
XLOC_023925	XLOC_027235	0.720651	4.91e-07	gene13448	Importin subunit beta-1 (PTAC97)
XLOC_023009	XLOC_021164	0.720889	4.85e-07	gene25096	Dof zinc finger protein DOF4.6 (AtDOF4.6)
XLOC_000622	XLOC_000623	0.720921	4.84e-07	gene12997	UPF0136 membrane protein At2g26240
XLOC_007899	XLOC_005883	0.7211	4.79e-07	gene27450	Ankyrin repeat protein nuc-2
XLOC_024014	XLOC_027325	0.722801	4.37e-07	gene13586	Coronin-like protein crn1
XLOC_012276	XLOC_012275	0.724467	3.99e-07	gene21086	Processed neurogenic locus Notch protein, Precursor
XLOC_023512	XLOC_026789	0.724658	3.95e-07	gene22212	Cell cycle checkpoint control protein RAD9A (mRAD9)
XLOC_001711	XLOC_001710	0.724967	3.88e-07	gene10030	Prospero homeobox protein 1 (PROX-1)
XLOC_007913	XLOC_005912	0.725296	3.82e-07	gene27499	Multidrug and toxin extrusion protein 2 (mMATE-2)
XLOC_024045	XLOC_027365	0.725486	3.78e-07	gene13651	Chaperone protein dnaJ
XLOC_022928	XLOC_020683	0.725549	3.76e-07	gene32431	F-box/LRR-repeat protein At3g48880
XLOC_012833	XLOC_010281	0.726602	3.55e-07	gene30055	U3 small nucleolar RNA-associated protein 11
XLOC_003748	XLOC_003298	0.72711	3.45e-07	gene16352	hypothetical protein
XLOC_029244	XLOC_029245	0.727175	3.44e-07	gene04187	Ocs element-binding factor 1 (OCSBF-1)
XLOC_023087	XLOC_021711	0.727312	3.41e-07	gene10774	Magnesium-chelatase 67 kDa subunit (Mg-chelatase subunit D)
XLOC_034776	XLOC_031575	0.727315	3.41e-07	gene00382	Pectinesterase 46 (PE 46)
XLOC_028074	XLOC_028075	0.727739	3.33e-07	gene18275	hypothetical protein
XLOC_032297	XLOC_032299	0.72782	3.32e-07	gene12842	Cyclic nucleotide-gated ion channel 1 (AtCNGC1)
XLOC_018095	XLOC_017557	0.728156	3.26e-07	gene03865	Two-component response regulator ARR1
XLOC_007931	XLOC_006023	0.728309	3.23e-07	gene01031	Protein unc-80
XLOC_003746	XLOC_001541	0.729529	3.02e-07	gene16353	Probable leucine-rich repeat receptor-like protein kinase At5g61480, Precursor
XLOC_022956	XLOC_020893	0.730275	2.9e-07	gene32186	Poly [ADP-ribose] polymerase 14 (PARP-14)
XLOC_008034	XLOC_006560	0.730753	2.82e-07	gene17212	Kinesin-like protein KIF15
XLOC_008035	XLOC_006560	0.730782	2.81e-07	gene17212	Kinesin-like protein KIF15
XLOC_023122	XLOC_019479	0.73099	2.78e-07	gene31334	50S ribosomal protein L11
XLOC_005954	XLOC_005953	0.731327	2.73e-07	gene27576	Ethanolamine kinase
XLOC_030197	XLOC_028291	0.731842	2.65e-07	gene17784	Cytochrome P450 716B1
XLOC_008533	XLOC_011155	0.731921	2.64e-07	gene34404	S-locus-specific glycoprotein S6 (SLSG-6), Precursor
XLOC_024014	XLOC_024015	0.73346	2.42e-07	gene13587	Protein gufA
XLOC_017917	XLOC_014732	0.734476	2.28e-07	gene33831	Phytosulfokine receptor 1 (AtPSKR1), Precursor
XLOC_008020	XLOC_004370	0.734497	2.28e-07	gene34430	von Willebrand factor A domain-containing protein DDB_G0292740
XLOC_014846	XLOC_016838	0.735056	2.21e-07	gene06095	Serine/arginine repetitive matrix protein 1
XLOC_007920	XLOC_003897	0.735297	2.18e-07	gene27590	Respiratory burst oxidase homolog protein B (AtRBOHB)
XLOC_029952	XLOC_023607	0.735576	2.14e-07	gene22372	RNA-binding protein MEX3B
XLOC_034738	XLOC_033443	0.735857	2.11e-07	gene04801	Protein UBASH3A homolog
XLOC_023526	XLOC_023527	0.73586	2.11e-07	gene22510	Nuclear transcription factor Y subunit B-4 (AtNF-YB-4)
XLOC_023071	XLOC_019248	0.73634	2.05e-07	gene10707	Cationic peroxidase 2, Precursor
XLOC_034628	XLOC_032979	0.736653	2.02e-07	gene19357	Zinc finger protein squeeze
XLOC_017040	XLOC_015075	0.736909	1.99e-07	gene06732	WD repeat-containing protein 46
XLOC_017747	XLOC_013864	0.737342	1.94e-07	gene29928	F-box/LRR-repeat protein 13
XLOC_015814	XLOC_015815	0.737635	1.9e-07	gene28996	Ataxin-2-like protein
XLOC_030031	XLOC_027413	0.738242	1.84e-07	gene09726	60S ribosomal protein L12
XLOC_023289	XLOC_022868	0.73851	1.81e-07	gene28671	Sterol 24-C-methyltransferase
XLOC_013419	XLOC_008838	0.739347	1.72e-07	gene19692	Endonuclease
XLOC_011262	XLOC_011263	0.739598	1.7e-07	gene29727	Mitochondrial substrate carrier family protein S (CAC)
XLOC_027410	XLOC_027409	0.740038	1.66e-07	gene09722	Aquaporin PIP2-1 (AtPIP2)
XLOC_013904	XLOC_015946	0.740229	1.64e-07	gene34369	Estrogen receptor beta (ER-beta)
XLOC_001437	XLOC_001436	0.74035	1.63e-07	gene16217	Serpin-ZX
XLOC_020633	XLOC_018205	0.740383	1.62e-07	gene32342	Subtilisin-like protease, Precursor
XLOC_008036	XLOC_006560	0.74047	1.61e-07	gene17212	Kinesin-like protein KIF15
XLOC_030000	XLOC_027151	0.740707	1.59e-07	gene18763	ATCHX6B/CHX6B (CATION/H+ EXCHANGER 6B); monovalent cation:proton antiporter
XLOC_030013	XLOC_027209	0.740966	1.57e-07	gene18874	Protamine-2
XLOC_031834	XLOC_031833	0.741024	1.56e-07	gene26644	hypothetical protein
XLOC_033959	XLOC_031917	0.741498	1.52e-07	gene34103	Cytokinin-N-glucosyltransferase 2
XLOC_008091	XLOC_005006	0.741506	1.52e-07	gene27751	Histidine-containing phosphotransfer protein 2
XLOC_029881	XLOC_026584	0.741711	1.5e-07	gene26291	Homeobox protein Hox-C13
XLOC_008090	XLOC_005006	0.743902	1.32e-07	gene27751	Histidine-containing phosphotransfer protein 2
XLOC_021431	XLOC_021432	0.744052	1.31e-07	gene08956	NEDD4-binding protein 2 (N4BP2)
XLOC_034087	XLOC_034089	0.744312	1.29e-07	gene21355	Probably inactive leucine-rich repeat receptor-like protein kinase At3g28040, Precursor
XLOC_003775	XLOC_003459	0.745015	1.23e-07	gene08021	CDK5 regulatory subunit-associated protein 1-like 1
XLOC_031529	XLOC_031527	0.74523	1.22e-07	gene23651	Aspartyl aminopeptidase
XLOC_008136	XLOC_007326	0.746128	1.15e-07	gene02716	Centromere protein F
XLOC_012502	XLOC_009926	0.746199	1.15e-07	gene28261	hypothetical protein
XLOC_012419	XLOC_012420	0.746407	1.13e-07	gene28102	Taxadiene 5-alpha hydroxylase
XLOC_008112	XLOC_007128	0.746495	1.13e-07	gene11145	Ethylene-responsive transcription factor ERF012
XLOC_021431	XLOC_019039	0.746541	1.13e-07	gene08958	Putative CTD phosphatase-like protein 355R
XLOC_034792	XLOC_031706	0.747228	1.08e-07	gene23303	Centrosomal protein of 57 kDa (Cep57)
XLOC_021431	XLOC_021433	0.747491	1.06e-07	gene08957	2,3,4,5-tetrahydropyridine-2,6-dicarboxylate N-succinyltransferase (THP succinyltransferase)
XLOC_018087	XLOC_017504	0.747723	1.05e-07	gene03700	hypothetical protein
XLOC_014168	XLOC_014170	0.74813	1.02e-07	gene17266	DNA ligase 4
XLOC_033525	XLOC_031527	0.748459	1e-07	gene23651	Aspartyl aminopeptidase
XLOC_006848	XLOC_004822	0.749504	9.4e-08	gene08277	Protein kinase APK1B, chloroplastic, Precursor
XLOC_034326	XLOC_034327	0.749824	9.22e-08	gene12863	Nuclear migration protein nudC
XLOC_030239	XLOC_028503	0.750038	9.1e-08	gene15693	Polygalacturonase (PG), Precursor
XLOC_027410	XLOC_027411	0.75045	8.88e-08	gene09724	Aquaporin PIP2-1 (AtPIP2)
XLOC_030293	XLOC_025505	0.750822	8.67e-08	gene05423	Dynein heavy chain, cytoplasmic (DYHC)
XLOC_012831	XLOC_010278	0.750863	8.65e-08	gene30052	Post-GPI attachment to proteins factor 3, Precursor
XLOC_034142	XLOC_032117	0.750868	8.65e-08	gene21189	Probable LRR receptor-like serine/threonine-protein kinase At3g47570, Precursor
XLOC_022970	XLOC_020945	0.751052	8.55e-08	gene20435	Transcription cofactor vestigial-like protein 3 (Vgl-3)
XLOC_024838	XLOC_024837	0.751594	8.27e-08	gene22227	Protein CEPU-1, Precursor
XLOC_009979	XLOC_009980	0.753011	7.58e-08	gene07765	transcription factor TFIIICalfa
XLOC_008118	XLOC_007174	0.753359	7.42e-08	gene11230	DNA-(apurinic or apyrimidinic site) lyase (AP lyase)
XLOC_028408	XLOC_025109	0.753498	7.35e-08	gene15816	Probable protein phosphatase 2C 60 (AtPP2C60)
XLOC_019986	XLOC_022349	0.755042	6.68e-08	gene11827	IAA-amino acid hydrolase ILR1-like 1, Precursor
XLOC_013202	XLOC_013204	0.755459	6.5e-08	gene20607	AP2-like ethylene-responsive transcription factor PLT2
XLOC_000622	XLOC_002365	0.755551	6.47e-08	gene12998	hypothetical protein
XLOC_030460	XLOC_029896	0.755706	6.4e-08	gene26266	NADH-ubiquinone oxidoreductase 49 kDa subunit
XLOC_030349	XLOC_029048	0.755825	6.36e-08	gene28792	Wall-associated receptor kinase-like 8, Precursor
XLOC_030241	XLOC_028543	0.756089	6.25e-08	gene05987	4,5-DOPA dioxygenase extradiol-like protein
XLOC_003759	XLOC_003366	0.756818	5.97e-08	gene16470	Cysteine synthase (CSase)
XLOC_003759	XLOC_003366	0.756818	5.97e-08	gene16471	Cysteine synthase (CSase)
XLOC_033939	XLOC_031898	0.757069	5.88e-08	gene34101	F-box protein At3g56470
XLOC_018095	XLOC_015642	0.757573	5.69e-08	gene03864	tRNA-dihydrouridine synthase B
XLOC_004799	XLOC_006833	0.75778	5.62e-08	gene08096	Legumin A basic chain, Precursor
XLOC_013475	XLOC_011800	0.758359	5.41e-08	gene03023	Putative germin-like protein 9-2, Precursor
XLOC_034551	XLOC_032551	0.758621	5.32e-08	gene18572	NifU-like protein 4, mitochondrial (AtNfu4), Precursor
XLOC_034861	XLOC_034290	0.759044	5.18e-08	gene12776	Protein dispatched homolog 1
XLOC_023015	XLOC_018753	0.76105	4.56e-08	gene25142	RING finger and CHY zinc finger domain-containing protein 1 (hPirh2)
XLOC_003818	XLOC_005881	0.76218	4.24e-08	gene27447	Zinc finger protein 112 homolog (Zfp-112)
XLOC_003529	XLOC_002065	0.762205	4.23e-08	gene26577	Transcription initiation factor IIA subunit 2 (TFIIA-gamma)
XLOC_032140	XLOC_032138	0.762399	4.18e-08	gene21226	Structural maintenance of chromosomes protein 2-2 (AtSMC2-2)
XLOC_012684	XLOC_012683	0.762626	4.11e-08	gene30216	Ankyrin repeat-containing protein C20orf12 homolog
XLOC_003745	XLOC_001541	0.762687	4.1e-08	gene16353	Probable leucine-rich repeat receptor-like protein kinase At5g61480, Precursor
XLOC_014672	XLOC_014669	0.763312	3.93e-08	gene09897	Programmed cell death protein 4
XLOC_000680	XLOC_002428	0.763326	3.93e-08	gene14534	DNA-directed RNA polymerase II subunit RPB1 (RNA polymerase II subunit B1)
XLOC_013420	XLOC_008838	0.763451	3.9e-08	gene19692	Endonuclease
XLOC_016897	XLOC_016898	0.765003	3.52e-08	gene06159	Ubiquitin-like protein SMT3
XLOC_013398	XLOC_008688	0.765053	3.51e-08	gene29815	Pyruvate decarboxylase isozyme 1 (PDC)
XLOC_034780	XLOC_031623	0.765446	3.42e-08	gene23392	Cucumisin, Precursor
XLOC_008067	XLOC_004784	0.765587	3.39e-08	gene08063	Autophagy-related protein 9
XLOC_008067	XLOC_004784	0.765587	3.39e-08	gene08064	Nephrocystin-3
XLOC_003592	XLOC_000792	0.765802	3.34e-08	gene14754	Embryonic protein DC-8
XLOC_004427	XLOC_004426	0.765871	3.33e-08	gene02155	Serine carboxypeptidase-like 48, Precursor
XLOC_017721	XLOC_015797	0.766261	3.24e-08	gene01738	Serine/threonine-protein kinase Aurora-2 (AtAur2)
XLOC_008941	XLOC_011557	0.766558	3.18e-08	gene20027	Proteasome subunit alpha type-5
XLOC_022952	XLOC_018438	0.766669	3.16e-08	gene32172	Tetraspanin-11 (Tspan-11)
XLOC_023202	XLOC_022308	0.767954	2.9e-08	gene11752	Elongation of fatty acids protein 1
XLOC_015093	XLOC_017059	0.76875	2.75e-08	gene06782	Salutaridinol 7-O-acetyltransferase (salAT)
XLOC_013707	XLOC_010654	0.769011	2.7e-08	gene01533	(Dimethylallyl)adenosine tRNA methylthiotransferase miaB
XLOC_030302	XLOC_025570	0.769529	2.61e-08	gene05534	Endonuclease
XLOC_013475	XLOC_011799	0.769532	2.61e-08	gene03022	Putative germin-like protein 9-2, Precursor
XLOC_033959	XLOC_031918	0.771483	2.28e-08	gene20881	Cytokinin-N-glucosyltransferase 2
XLOC_023015	XLOC_018754	0.771726	2.25e-08	gene25145	Cysteine-rich receptor-like protein kinase 29 (Cysteine-rich RLK29), Precursor
XLOC_023015	XLOC_018754	0.771726	2.25e-08	gene25146	UPF0481 protein At3g47200
XLOC_023015	XLOC_018754	0.771726	2.25e-08	gene25147	UPF0481 protein At3g47200
XLOC_008984	XLOC_011606	0.771788	2.24e-08	gene20112	Disease resistance protein RPM1
XLOC_030104	XLOC_027815	0.772084	2.19e-08	gene15321	Probable CCR4-associated factor 1 homolog 11
XLOC_026636	XLOC_026633	0.772373	2.15e-08	gene16620	Phenylalanyl-tRNA synthetase beta chain (PheRS)
XLOC_003738	XLOC_003254	0.77283	2.08e-08	gene16274	Polygalacturonase (PG), Precursor
XLOC_008089	XLOC_005004	0.772973	2.06e-08	gene27749	Probable LRR receptor-like serine/threonine-protein kinase At1g53420, Precursor
XLOC_025922	XLOC_029248	0.773266	2.02e-08	gene04190	Glutamate synthase [NADH], amyloplastic, Precursor
XLOC_022619	XLOC_020263	0.773279	2.02e-08	gene12146	Protein lap1
XLOC_017975	XLOC_015018	0.773755	1.96e-08	gene06671	Protein FIZZY-RELATED 3
XLOC_010898	XLOC_010899	0.774037	1.92e-08	gene19624	Vasculin
XLOC_030104	XLOC_024510	0.774048	1.92e-08	gene15322	Merozoite surface antigen 2 (MSA-2), Precursor
XLOC_013395	XLOC_008650	0.774417	1.87e-08	gene29732	HEAT repeat-containing protein 5B
XLOC_023665	XLOC_026946	0.774794	1.82e-08	gene22953	Bowman-Birk type proteinase inhibitor B-III
XLOC_029309	XLOC_026002	0.774883	1.81e-08	gene04332	Lateral signaling target protein 2 homolog
XLOC_013413	XLOC_011445	0.775746	1.71e-08	gene28973	Pro-apoptotic serine protease NMA111
XLOC_024838	XLOC_028111	0.775784	1.7e-08	gene22226	DNA ligase
XLOC_017917	XLOC_016734	0.776594	1.61e-08	gene00861	DEP domain-containing protein 1B
XLOC_003625	XLOC_002676	0.776764	1.59e-08	gene31682	Beta-catenin-like protein 1 (NAP)
XLOC_023152	XLOC_019640	0.776896	1.57e-08	gene13917	Indole-3-acetic acid-induced protein ARG7
XLOC_003497	XLOC_001816	0.777356	1.52e-08	gene10205	Beta-glucosidase 44 (AtBGLU44), Precursor
XLOC_018493	XLOC_020945	0.778404	1.42e-08	gene20435	Transcription cofactor vestigial-like protein 3 (Vgl-3)
XLOC_024392	XLOC_024393	0.778528	1.4e-08	gene34384	Chitinase-like protein PB1E7.04c, Precursor
XLOC_008708	XLOC_011336	0.779378	1.32e-08	gene29668	Auxin-induced in root cultures protein 12, Precursor
XLOC_034329	XLOC_034327	0.779675	1.29e-08	gene12863	Nuclear migration protein nudC
XLOC_013359	XLOC_011007	0.779977	1.27e-08	gene19850	Root phototropism protein 3
XLOC_003614	XLOC_000865	0.780002	1.27e-08	gene21077	Squalene monooxygenase (SE)
XLOC_008127	XLOC_007230	0.780127	1.25e-08	gene02543	hypothetical protein
XLOC_008127	XLOC_007230	0.780127	1.25e-08	gene02545	Syntaxin-61 (AtSYP61)
XLOC_023159	XLOC_019712	0.780134	1.25e-08	gene10949	Putative ribonuclease H protein At1g65750
XLOC_000220	XLOC_000221	0.78031	1.24e-08	gene31094	Beta-1,4-mannosyl-glycoprotein 4-beta-N-acetylglucosaminyltransferase (N-acetylglucosaminyltransferase III)
XLOC_030093	XLOC_024463	0.780427	1.23e-08	gene15393	Probable cytosol aminopeptidase (LAP)
XLOC_034847	XLOC_034064	0.78055	1.22e-08	gene21311	LOB domain-containing protein 15 (AS2-like protein 11)
XLOC_013618	XLOC_012587	0.780853	1.19e-08	gene07967	Ras guanine nucleotide exchange factor P
XLOC_026392	XLOC_029689	0.781668	1.12e-08	gene27951	Mevalonate kinase (MK)
XLOC_030044	XLOC_027466	0.782704	1.04e-08	gene09693	Homeobox protein Hox-A3
XLOC_004680	XLOC_006718	0.783188	1.01e-08	gene17626	Probable LRR receptor-like serine/threonine-protein kinase At5g48740, Precursor
XLOC_022407	XLOC_020043	0.783188	1.01e-08	gene26877	Pentatricopeptide repeat-containing protein At2g06000
XLOC_023158	XLOC_019702	0.783482	9.86e-09	gene10937	Enolase
XLOC_023034	XLOC_021391	0.783862	9.6e-09	gene08861	IMP cyclohydrolase
XLOC_029396	XLOC_029395	0.783963	9.53e-09	gene34751	Endonuclease
XLOC_018245	XLOC_020674	0.784046	9.47e-09	gene32410	Replication factor C subunit 2
XLOC_023024	XLOC_021338	0.786049	8.18e-09	gene26159	Catalase-peroxidase (CP)
XLOC_017721	XLOC_015795	0.786586	7.87e-09	gene33938	Serine/threonine-protein kinase Aurora-1 (AtAur1)
XLOC_008037	XLOC_004518	0.787102	7.58e-09	gene17225	hypothetical protein
XLOC_022912	XLOC_020560	0.787145	7.55e-09	gene24666	Probable LRR receptor-like serine/threonine-protein kinase At4g20450, Precursor
XLOC_024626	XLOC_027938	0.787448	7.39e-09	gene02469	ABC transporter A family member 1 (ABC transporter ABCA.1)
XLOC_003615	XLOC_000865	0.787965	7.11e-09	gene21077	Squalene monooxygenase (SE)
XLOC_022989	XLOC_018600	0.788369	6.9e-09	gene06354	Transcription factor Sp3
XLOC_003616	XLOC_000865	0.788433	6.87e-09	gene21077	Squalene monooxygenase (SE)
XLOC_016232	XLOC_016231	0.788587	6.79e-09	gene17144	hypothetical protein
XLOC_003283	XLOC_001531	0.789033	6.57e-09	gene16330	Mitochondrial distribution and morphology protein 10
XLOC_002947	XLOC_002945	0.789284	6.45e-09	gene31691	hypothetical protein
XLOC_022507	XLOC_022508	0.789478	6.35e-09	gene25670	Disease resistance protein RGA2
XLOC_022507	XLOC_022508	0.789478	6.35e-09	gene25671	C-type lectin isoform 3, Precursor
XLOC_017111	XLOC_015161	0.789508	6.34e-09	gene06820	Chaperone protein dnaJ 49 (AtJ49)
XLOC_001437	XLOC_001435	0.791241	5.57e-09	gene16216	Nuclear transcription factor Y subunit B-7 (AtNF-YB-7)
XLOC_029917	XLOC_026657	0.791722	5.37e-09	gene16653	Ornithine carbamoyltransferase, catabolic (OTCase)
XLOC_021550	XLOC_019165	0.79195	5.28e-09	gene09474	Protein grpE
XLOC_018942	XLOC_018940	0.792203	5.18e-09	gene26172	Probable phenylalanyl-tRNA synthetase beta chain (PheRS)
XLOC_030302	XLOC_028883	0.793218	4.79e-09	gene05535	Long-chain-fatty-acid--CoA ligase 4 (LACS 4)
XLOC_015017	XLOC_015018	0.793309	4.76e-09	gene06671	Protein FIZZY-RELATED 3
XLOC_000877	XLOC_000875	0.793431	4.72e-09	gene31663	Actinidain (Actinidin), Precursor
XLOC_011305	XLOC_008676	0.794529	4.34e-09	gene29793	ATP synthase mitochondrial F1 complex assembly factor 1, Precursor
XLOC_017794	XLOC_014067	0.795124	4.14e-09	gene16944	hypothetical protein
XLOC_030444	XLOC_029754	0.796319	3.78e-09	gene01372	BRO1 domain-containing protein BROX homolog
XLOC_013581	XLOC_012267	0.796871	3.62e-09	gene01119	Histone H2B.2
XLOC_013085	XLOC_010572	0.797928	3.34e-09	gene24826	Putative mitochondrial 2-oxoglutarate/malate carrier protein (OGCP)
XLOC_034329	XLOC_034330	0.798338	3.23e-09	gene12867	O-acyltransferase WSD1 (WS)
XLOC_000829	XLOC_002598	0.798856	3.1e-09	gene30338	50S ribosomal protein L2
XLOC_034870	XLOC_032302	0.799035	3.06e-09	gene12846	Wall-associated receptor kinase 1, Precursor
XLOC_016165	XLOC_016162	0.799494	2.95e-09	gene17021	Eukaryotic translation initiation factor 3 subunit E-B (eIF3e-B)
XLOC_013644	XLOC_010154	0.80017	2.8e-09	gene27165	Probable calcium-binding protein CML18 (AtCaM-15)
XLOC_033303	XLOC_033302	0.800526	2.72e-09	gene09271	Probable lipoate-protein ligase A (Lipoate--protein ligase)
XLOC_018059	XLOC_017369	0.800622	2.7e-09	gene23024	FAD-dependent cmnm(5)s(2)U34 oxidoreductase
XLOC_034738	XLOC_031456	0.800818	2.66e-09	gene04805	DNA-directed RNA polymerase II subunit RPB2 (RNA polymerase II subunit B2)
XLOC_027773	XLOC_024475	0.801076	2.6e-09	gene15416	hypothetical protein
XLOC_003600	XLOC_002598	0.801764	2.47e-09	gene30338	50S ribosomal protein L2
XLOC_030373	XLOC_025930	0.802054	2.41e-09	gene04206	Pyruvate dehydrogenase [NADP+], mitochondrial, Precursor
XLOC_034803	XLOC_033757	0.803328	2.18e-09	gene23322	Glucose-1-phosphate adenylyltransferase small subunit, chloroplastic/amyloplastic, Precursor
XLOC_000877	XLOC_000879	0.80363	2.12e-09	gene31665	Probable cysteine proteinase At3g19400, Precursor
XLOC_021985	XLOC_019640	0.804177	2.03e-09	gene13917	Indole-3-acetic acid-induced protein ARG7
XLOC_008150	XLOC_005419	0.804451	1.99e-09	gene08671	Glutamate receptor 2.3, Precursor
XLOC_017918	XLOC_016763	0.80481	1.93e-09	gene00600	Putative Myb family transcription factor At1g14600
XLOC_028511	XLOC_028510	0.804826	1.93e-09	gene15712	hypothetical protein
XLOC_034768	XLOC_031548	0.805543	1.82e-09	gene23481	PNMA-like protein 2
XLOC_034628	XLOC_030964	0.805591	1.81e-09	gene19356	LOB domain-containing protein 19 (AS2-like protein 23)
XLOC_027773	XLOC_024476	0.806245	1.72e-09	gene15417	18.8 kDa class II heat shock protein
XLOC_022719	XLOC_022718	0.806257	1.72e-09	gene12327	hypothetical protein
XLOC_031457	XLOC_031456	0.806738	1.65e-09	gene04805	DNA-directed RNA polymerase II subunit RPB2 (RNA polymerase II subunit B2)
XLOC_029946	XLOC_026835	0.806833	1.64e-09	gene22562	Natterin-like protein
XLOC_010656	XLOC_010655	0.807191	1.59e-09	gene20511	Cyclin-dependent kinase B1-2 (CDKB1)
XLOC_023144	XLOC_021967	0.807503	1.55e-09	gene13768	Indole-3-acetic acid-induced protein ARG7
XLOC_017984	XLOC_015066	0.807583	1.54e-09	gene06717	Cullin-1
XLOC_028012	XLOC_024720	0.807686	1.53e-09	gene18053	hypothetical protein
XLOC_003599	XLOC_002598	0.807817	1.51e-09	gene30338	50S ribosomal protein L2
XLOC_023117	XLOC_021816	0.80971	1.29e-09	gene31304	Tripartite motif-containing protein 65
XLOC_030411	XLOC_026199	0.809924	1.27e-09	gene23876	Floral homeotic protein APETALA 2
XLOC_017718	XLOC_013743	0.811052	1.15e-09	gene22719	Auxin-induced protein 5NG4
XLOC_013781	XLOC_015838	0.811315	1.13e-09	gene28915	Probable LRR receptor-like serine/threonine-protein kinase At1g53440, Precursor
XLOC_013577	XLOC_012264	0.811748	1.09e-09	gene01114	Putative ribonuclease H protein At1g65750
XLOC_030445	XLOC_029754	0.811839	1.08e-09	gene01372	BRO1 domain-containing protein BROX homolog
XLOC_003601	XLOC_002598	0.812235	1.04e-09	gene30338	50S ribosomal protein L2
XLOC_000680	XLOC_002427	0.812358	1.03e-09	gene14533	hypothetical protein
XLOC_000877	XLOC_002661	0.812457	1.02e-09	gene31664	Protein split ends
XLOC_005427	XLOC_005426	0.812465	1.02e-09	gene08684	Cingulin
XLOC_029795	XLOC_029796	0.812817	9.93e-10	gene25880	Probable protease htpX homolog
XLOC_029907	XLOC_026621	0.812925	9.84e-10	gene16592	Putative F-box/FBD/LRR-repeat protein At4g03220
XLOC_016496	XLOC_016495	0.812951	9.81e-10	gene02726	Pre-mRNA-splicing ATP-dependent RNA helicase PRP28
XLOC_016496	XLOC_016495	0.812951	9.81e-10	gene02728	NADH dehydrogenase [ubiquinone] 1 alpha subcomplex subunit 13 (CI-B16.6)
XLOC_030172	XLOC_028171	0.813245	9.57e-10	gene25225	NAC domain-containing protein 19 (ANAC019)
XLOC_009213	XLOC_009212	0.81338	9.46e-10	gene25038	Caltractin
XLOC_029978	XLOC_027039	0.813843	9.1e-10	gene18219	Chromodomain-helicase-DNA-binding protein 3 homolog (CHD-3)
XLOC_013393	XLOC_011235	0.814035	8.95e-10	gene24878	Transcription initiation factor IIA subunit 2 (TFIIA-gamma)
XLOC_022955	XLOC_020893	0.814088	8.91e-10	gene32186	Poly [ADP-ribose] polymerase 14 (PARP-14)
XLOC_022953	XLOC_020888	0.814254	8.78e-10	gene32171	Transcription factor bHLH126 (bHLH 126)
XLOC_013411	XLOC_008832	0.814685	8.46e-10	gene28974	Chaperone protein dnaJ
XLOC_020597	XLOC_018177	0.814892	8.31e-10	gene32281	Cytochrome P450 93A3
XLOC_013663	XLOC_010336	0.815272	8.05e-10	gene10361	Probable leucine-rich repeat receptor-like protein kinase At2g33170, Precursor
XLOC_023484	XLOC_026766	0.815498	7.89e-10	gene01304	Probable mitochondrial chaperone bcs1
XLOC_034160	XLOC_034161	0.816301	7.36e-10	gene21224	Succinyl-CoA ligase [ADP-forming] subunit beta (SCS-beta)
XLOC_027019	XLOC_023726	0.816546	7.21e-10	gene18182	hypothetical protein
XLOC_013631	XLOC_010090	0.817041	6.9e-10	gene07839	Lectin-domain containing receptor kinase A4.3, Precursor
XLOC_008073	XLOC_006854	0.817294	6.75e-10	gene08286	Succinyl-CoA ligase [GDP-forming] subunit beta, mitochondrial (SCS-beta), Precursor
XLOC_013889	XLOC_015934	0.817345	6.72e-10	gene32578	Acylamino-acid-releasing enzyme (AARE)
XLOC_013889	XLOC_015934	0.817345	6.72e-10	gene32579	Acylamino-acid-releasing enzyme (AARE)
XLOC_017979	XLOC_015033	0.817415	6.68e-10	gene06638	Protein FAR-RED IMPAIRED RESPONSE 1
XLOC_003821	XLOC_005881	0.818126	6.28e-10	gene27447	Zinc finger protein 112 homolog (Zfp-112)
XLOC_013205	XLOC_013206	0.818405	6.13e-10	gene20609	hypothetical protein
XLOC_008414	XLOC_008413	0.819189	5.72e-10	gene30387	Tight junction protein ZO-3
XLOC_030092	XLOC_027761	0.820567	5.06e-10	gene15389	Anthocyanin regulatory C1 protein
XLOC_027019	XLOC_027018	0.821664	4.59e-10	gene18179	Ankyrin repeat-containing protein At3g12360
XLOC_016021	XLOC_016020	0.821909	4.49e-10	gene11491	Putative protein phosphatase 2C-like protein 44 (AtPP2C44)
XLOC_034791	XLOC_031704	0.822077	4.42e-10	gene23301	Polygalacturonase (PG), Precursor
XLOC_007899	XLOC_005881	0.822471	4.27e-10	gene27447	Zinc finger protein 112 homolog (Zfp-112)
XLOC_014404	XLOC_014405	0.82304	4.05e-10	gene28330	Alpha-mannosidase 2 (AMAN II)
XLOC_016187	XLOC_014140	0.823133	4.02e-10	gene17063	F-box/kelch-repeat protein At2g29600
XLOC_023146	XLOC_019632	0.824382	3.59e-10	gene13907	Indole-3-acetic acid-induced protein ARG7
XLOC_012948	XLOC_012947	0.825948	3.11e-10	gene14126	Integrase
XLOC_013577	XLOC_012265	0.826218	3.03e-10	gene01115	hypothetical protein
XLOC_023163	XLOC_022069	0.826384	2.99e-10	gene20490	Ser/Thr-rich protein T10 in DGCR region
XLOC_008016	XLOC_004359	0.826871	2.85e-10	gene31158	Myosin-XV
XLOC_030128	XLOC_024652	0.827189	2.77e-10	gene02508	Peroxidase
XLOC_032650	XLOC_032649	0.827433	2.71e-10	gene19146	RNA polymerase II transcriptional coactivator KELP
XLOC_032650	XLOC_032649	0.827433	2.71e-10	gene19147	B3 domain-containing protein At5g57720
XLOC_021478	XLOC_019091	0.828355	2.49e-10	gene09329	N-acetyltransferase 11
XLOC_007908	XLOC_005892	0.828899	2.36e-10	gene27469	(3R)-hydroxymyristoyl-[acyl-carrier-protein] dehydratase ((3R)-hydroxymyristoyl ACP dehydrase)
XLOC_007908	XLOC_005892	0.828899	2.36e-10	gene27470	Targeting protein for Xklp2 (p100)
XLOC_020633	XLOC_018206	0.830524	2.03e-10	gene32343	Subtilisin-like protease, Precursor
XLOC_004221	XLOC_004222	0.830812	1.97e-10	gene01002	Histone H1
XLOC_017756	XLOC_015920	0.830927	1.95e-10	gene29980	Sulfate transporter 3.1
XLOC_012870	XLOC_010331	0.831731	1.81e-10	gene10384	Ent-kaur-16-ene synthase, chloroplastic (AtKS), Precursor
XLOC_034681	XLOC_031232	0.832454	1.69e-10	gene21507	Putative oxidoreductase yetM, Precursor
XLOC_006549	XLOC_006547	0.83285	1.62e-10	gene17195	Histidine-rich protein
XLOC_004508	XLOC_006557	0.833975	1.46e-10	gene17209	78 kDa glucose-regulated protein homolog, Precursor
XLOC_022989	XLOC_021030	0.8354	1.27e-10	gene06355	Limkain-b1
XLOC_029907	XLOC_023320	0.835529	1.25e-10	gene16593	KRR1 small subunit processome component homolog
XLOC_023275	XLOC_022736	0.835997	1.19e-10	gene02257	C-jun-amino-terminal kinase-interacting protein 3 (JNK-interacting protein 3)
XLOC_009543	XLOC_009544	0.836026	1.19e-10	gene20386	Probable E3 ubiquitin-protein ligase rbrA
XLOC_007943	XLOC_003989	0.836467	1.14e-10	gene02166	Endonuclease
XLOC_022925	XLOC_018237	0.837276	1.05e-10	gene32398	Cytochrome P450 87A3
XLOC_002895	XLOC_001126	0.837352	1.05e-10	gene31563	Merozoite surface protein CMZ-8
XLOC_017757	XLOC_013882	0.837695	1.01e-10	gene29988	Nuclease sbcCD subunit C
XLOC_008533	XLOC_011156	0.838091	9.71e-11	gene30645	Mitochondrial import inner membrane translocase subunit TIM50, Precursor
XLOC_014225	XLOC_014227	0.839246	8.65e-11	gene33973	Putative leucine-rich repeat-containing protein DDB_G0290503
XLOC_013726	XLOC_013300	0.839494	8.44e-11	gene14374	Coiled-coil domain-containing protein 55
XLOC_015924	XLOC_013882	0.839735	8.24e-11	gene29988	Nuclease sbcCD subunit C
XLOC_024539	XLOC_024540	0.840071	7.96e-11	gene15636	Peptidyl-prolyl cis-trans isomerase-like 1
XLOC_034767	XLOC_031548	0.840363	7.73e-11	gene23481	PNMA-like protein 2
XLOC_016630	XLOC_014616	0.840996	7.25e-11	gene09939	Glucan endo-1,3-beta-glucosidase ((1->3)-beta-glucanase), Precursor
XLOC_029963	XLOC_023644	0.841487	6.9e-11	gene00249	Putative serine/threonine-protein kinase receptor (SRK), Precursor
XLOC_001573	XLOC_003347	0.842356	6.31e-11	gene16430	Protein shisa-5
XLOC_034628	XLOC_030965	0.842497	6.22e-11	gene19358	Extracellular matrix protein FRAS1, Precursor
XLOC_020062	XLOC_020061	0.844783	4.91e-11	gene26837	Transmembrane protein TTMA
XLOC_002248	XLOC_002247	0.844931	4.83e-11	gene12665	Probable disease resistance protein At4g27220
XLOC_000639	XLOC_000640	0.84598	4.33e-11	gene13029	Probable protein phosphatase 2C 47 (AtPP2C47)
XLOC_022407	XLOC_020044	0.847057	3.86e-11	gene26878	Malcavernin
XLOC_031242	XLOC_033233	0.847299	3.77e-11	gene21465	hypothetical protein
XLOC_023487	XLOC_026767	0.847302	3.77e-11	gene01306	Probable mitochondrial chaperone bcs1
XLOC_018115	XLOC_017685	0.848106	3.46e-11	gene00717	Zinc finger protein 5
XLOC_016185	XLOC_014136	0.84834	3.37e-11	gene17058	Peroxidase 43 (Atperox P43), Precursor
XLOC_013520	XLOC_009489	0.848404	3.35e-11	gene03463	hypothetical protein
XLOC_006102	XLOC_006103	0.848807	3.21e-11	gene23738	Pentatricopeptide repeat-containing protein At4g35130, chloroplastic, Precursor
XLOC_005303	XLOC_007325	0.848998	3.14e-11	gene02715	NIPA-like protein 3
XLOC_022954	XLOC_020893	0.84935	3.02e-11	gene32186	Poly [ADP-ribose] polymerase 14 (PARP-14)
XLOC_011480	XLOC_011478	0.849563	2.96e-11	gene19879	SAGA-associated factor 73
XLOC_003821	XLOC_005882	0.850011	2.82e-11	gene27449	hypothetical protein
XLOC_003283	XLOC_001530	0.850223	2.75e-11	gene16329	Xyloglucan galactosyltransferase KATAMARI1
XLOC_026058	XLOC_026057	0.850642	2.63e-11	gene04451	Chorismate mutase, chloroplastic, Precursor
XLOC_018870	XLOC_021277	0.850857	2.57e-11	gene25773	Nuclear receptor corepressor 2 (N-CoR2)
XLOC_026392	XLOC_026391	0.851305	2.45e-11	gene27950	Cryptic loci regulator protein 1
XLOC_013525	XLOC_009515	0.8514	2.42e-11	gene27056	Gibberellin 3-beta-dioxygenase 3 (AtGA3ox3)
XLOC_017981	XLOC_017016	0.853437	1.93e-11	gene06647	Pyrimidine-specific ribonucleoside hydrolase rihA
XLOC_030031	XLOC_027414	0.853462	1.93e-11	gene09727	Extensin, Precursor
XLOC_011159	XLOC_011160	0.854196	1.78e-11	gene34405	Zinc finger protein GLI3
XLOC_027744	XLOC_027743	0.857081	1.28e-11	gene15466	Transmembrane protein, Precursor
XLOC_004436	XLOC_006491	0.858243	1.12e-11	gene07728	Putative U5 small nuclear ribonucleoprotein 200 kDa helicase
XLOC_011233	XLOC_011232	0.859521	9.69e-12	gene24875	Protein RUPTURED POLLEN GRAIN 1
XLOC_013592	XLOC_012342	0.859586	9.61e-12	gene25320	Lethal(3)malignant brain tumor-like 4 protein (L(3)mbt-like 4 protein)
XLOC_024800	XLOC_028087	0.859644	9.55e-12	gene18292	Phosphoribosylformylglycinamidine synthase 2 (FGAM synthase II)
XLOC_011925	XLOC_011924	0.85965	9.54e-12	gene03184	Ubiquitin
XLOC_011925	XLOC_011924	0.85965	9.54e-12	gene03185	Ubiquitin
XLOC_020802	XLOC_018365	0.860373	8.77e-12	gene32022	Common plant regulatory factor 1 (CPRF-1)
XLOC_030302	XLOC_025569	0.860858	8.29e-12	gene05533	Probably inactive leucine-rich repeat receptor-like protein kinase At1g50610, Precursor
XLOC_015049	XLOC_017019	0.86104	8.11e-12	gene06649	Inosine-uridine preferring nucleoside hydrolase (IU-nucleoside hydrolase)
XLOC_001992	XLOC_000282	0.861863	7.36e-12	gene30833	Serine/threonine-protein kinase CTR1
XLOC_011466	XLOC_008856	0.863018	6.42e-12	gene19725	Probable GMP synthase [glutamine-hydrolyzing]
XLOC_011453	XLOC_011452	0.863419	6.12e-12	gene19696	hypothetical protein
XLOC_023172	XLOC_022107	0.863553	6.02e-12	gene29241	26S proteasome non-ATPase regulatory subunit 2
XLOC_005012	XLOC_007030	0.864456	5.4e-12	gene27758	Stress response protein NST1
XLOC_005780	XLOC_005779	0.864518	5.36e-12	gene14710	Probable gibberellin receptor GID1L3
XLOC_007151	XLOC_007152	0.864627	5.29e-12	gene11189	F-box protein 7
XLOC_003427	XLOC_001651	0.864752	5.21e-12	gene20454	hypothetical protein
XLOC_017978	XLOC_015033	0.865269	4.89e-12	gene06638	Protein FAR-RED IMPAIRED RESPONSE 1
XLOC_009543	XLOC_009541	0.865309	4.87e-12	gene20384	Meiotic sister-chromatid recombination protein 3
XLOC_019728	XLOC_022079	0.865385	4.82e-12	gene29195	Floral homeotic protein APETALA 2
XLOC_003748	XLOC_001541	0.865446	4.79e-12	gene16353	Probable leucine-rich repeat receptor-like protein kinase At5g61480, Precursor
XLOC_018599	XLOC_021028	0.865977	4.49e-12	gene06351	Ribonuclease J (RNase J)
XLOC_010322	XLOC_012863	0.866022	4.46e-12	gene10371	Probable LRR receptor-like serine/threonine-protein kinase At4g08850, Precursor
XLOC_030387	XLOC_029397	0.867646	3.65e-12	gene03842	Putative adenylate cyclase regulatory protein
XLOC_031724	XLOC_033720	0.867737	3.61e-12	gene23213	hypothetical protein
XLOC_017717	XLOC_013743	0.869487	2.9e-12	gene22719	Auxin-induced protein 5NG4
XLOC_012029	XLOC_009421	0.869562	2.88e-12	gene03439	Sulfurtransferase MOCS3
XLOC_031496	XLOC_031495	0.870989	2.4e-12	gene23596	GDSL esterase/lipase At1g71250, Precursor
XLOC_007908	XLOC_003840	0.87138	2.28e-12	gene27471	50S ribosomal protein L17
XLOC_002664	XLOC_000881	0.873084	1.83e-12	gene31667	Probable polyamine oxidase 4 (AtPAO4)
XLOC_023096	XLOC_019390	0.873714	1.69e-12	gene22689	Glucocorticoid modulatory element-binding protein 1 (GMEB-1)
XLOC_013062	XLOC_010542	0.873987	1.63e-12	gene24771	Protein tolB, Precursor
XLOC_006391	XLOC_006390	0.874011	1.63e-12	gene01716	50S ribosomal protein L7/L12
XLOC_018057	XLOC_015418	0.874279	1.57e-12	gene23023	F-box protein At3g07870
XLOC_007899	XLOC_005882	0.875462	1.34e-12	gene27449	hypothetical protein
XLOC_023170	XLOC_019744	0.876845	1.12e-12	gene34330	Kinesin-like protein KIF23
XLOC_025422	XLOC_028727	0.87717	1.07e-12	gene07496	Eukaryotic initiation factor 4A-8 (eIF-4A-8)
XLOC_017870	XLOC_014407	0.877275	1.06e-12	gene28334	Peptide transporter PTR5
XLOC_008078	XLOC_006913	0.878039	9.52e-13	gene08392	Ras-related protein RAB1BV
XLOC_020794	XLOC_018363	0.878258	9.24e-13	gene32013	Protein FAM171A2, Precursor
XLOC_022927	XLOC_018240	0.878466	8.98e-13	gene32402	Cytochrome P450 87A3
XLOC_009543	XLOC_009542	0.87947	7.83e-13	gene20385	Zinc finger protein 252
XLOC_017807	XLOC_016139	0.879802	7.49e-13	gene16930	Ankyrin repeat domain-containing protein 18A
XLOC_023025	XLOC_021338	0.880056	7.23e-13	gene26159	Catalase-peroxidase (CP)
XLOC_018066	XLOC_015452	0.880163	7.12e-13	gene23080	Putative AC9 transposase
XLOC_005876	XLOC_005877	0.880214	7.07e-13	gene27435	Mitochondrial distribution and morphology protein 12
XLOC_029985	XLOC_023774	0.880449	6.85e-13	gene18412	Protein gar2
XLOC_031576	XLOC_033563	0.880618	6.69e-13	gene00387	Putative RNA-binding protein 15B (huOTT3)
XLOC_017637	XLOC_017638	0.880643	6.67e-13	gene04566	Adenosine 3'-phospho 5'-phosphosulfate transporter 2
XLOC_023292	XLOC_020542	0.880954	6.39e-13	gene02231	Gibberellin 3-beta-dioxygenase 4 (AtGA3ox4)
XLOC_003624	XLOC_002677	0.881334	6.06e-13	gene31683	Solute carrier family 12 member 9
XLOC_020649	XLOC_020650	0.8823	5.29e-13	gene32372	Uncharacterized membrane protein At1g63010
XLOC_030057	XLOC_027562	0.883176	4.68e-13	gene21974	DNA ligase
XLOC_023034	XLOC_021390	0.88341	4.52e-13	gene08860	Serine/threonine-protein phosphatase 1 regulatory subunit 10 (Protein PNUTS)
XLOC_023100	XLOC_019392	0.884169	4.06e-13	gene34198	Aspartyl-tRNA synthetase (AspRS)
XLOC_034817	XLOC_031868	0.884486	3.88e-13	gene26718	Putative F-box protein At5g55150
XLOC_010650	XLOC_013168	0.88457	3.83e-13	gene01525	F-box protein At4g12560
XLOC_023665	XLOC_026947	0.884637	3.8e-13	gene22954	R-peptide, Precursor
XLOC_023212	XLOC_020003	0.885389	3.41e-13	gene11861	Auxin-responsive protein IAA27
XLOC_030075	XLOC_024351	0.885659	3.28e-13	gene34383	Topoisomerase
XLOC_017720	XLOC_013753	0.885716	3.25e-13	gene01736	Abnormal spindle-like microcephaly-associated protein homolog
XLOC_030103	XLOC_027815	0.885819	3.2e-13	gene15321	Probable CCR4-associated factor 1 homolog 11
XLOC_026061	XLOC_029376	0.88628	2.99e-13	gene04453	Cyclin-T1-4 (CycT1)
XLOC_030103	XLOC_024510	0.886607	2.86e-13	gene15322	Merozoite surface antigen 2 (MSA-2), Precursor
XLOC_007911	XLOC_005901	0.886875	2.75e-13	gene27481	Putative ribonuclease H protein At1g65750
XLOC_004712	XLOC_004711	0.88717	2.63e-13	gene17561	LRR receptor-like serine/threonine-protein kinase RCH1, Precursor
XLOC_017889	XLOC_016550	0.887326	2.57e-13	gene22495	Autophagy-related protein 17
XLOC_017272	XLOC_015319	0.888148	2.28e-13	gene05027	Agamous-like MADS-box protein AGL15
XLOC_003717	XLOC_001329	0.888558	2.14e-13	gene24963	Lectin-domain containing receptor kinase A4.3, Precursor
XLOC_030306	XLOC_025581	0.888576	2.14e-13	gene05336	Copia protease
XLOC_013627	XLOC_012646	0.888582	2.13e-13	gene07934	Uncharacterized protein At1g07170/At2g30000
XLOC_030383	XLOC_029368	0.888888	2.04e-13	gene04440	Protein VP5
XLOC_029909	XLOC_023322	0.888926	2.03e-13	gene16594	Exonuclease 1
XLOC_024626	XLOC_027936	0.889171	1.95e-13	gene02465	Kinetochore protein spc25
XLOC_024626	XLOC_027936	0.889171	1.95e-13	gene02466	ABC transporter A family member 1 (ABC transporter ABCA.1)
XLOC_013609	XLOC_012519	0.889928	1.74e-13	gene28595	B3 domain-containing protein Os01g0234100
XLOC_029931	XLOC_023480	0.890893	1.51e-13	gene01290	HIPL1 protein, Precursor
XLOC_017719	XLOC_013753	0.891245	1.43e-13	gene01736	Abnormal spindle-like microcephaly-associated protein homolog
XLOC_018087	XLOC_015583	0.891441	1.39e-13	gene03698	Probable pectate lyase 12, Precursor
XLOC_003566	XLOC_000581	0.891976	1.28e-13	gene12917	Auxin response factor 19
XLOC_006497	XLOC_006496	0.892786	1.13e-13	gene21813	Pentatricopeptide repeat-containing protein At2g42920, chloroplastic, Precursor
XLOC_029985	XLOC_027070	0.892957	1.1e-13	gene18409	E3 ubiquitin-protein ligase arkadia-A
XLOC_013710	XLOC_013188	0.89313	1.07e-13	gene20552	Non-cyanogenic beta-glucosidase, Precursor
XLOC_023175	XLOC_022107	0.893261	1.05e-13	gene29241	26S proteasome non-ATPase regulatory subunit 2
XLOC_030850	XLOC_030851	0.89341	1.02e-13	gene19114	INO80 complex subunit D
XLOC_002662	XLOC_000875	0.893513	1.01e-13	gene31663	Actinidain (Actinidin), Precursor
XLOC_034564	XLOC_032642	0.893532	1e-13	gene19138	Auxin response factor 9
XLOC_013530	XLOC_009529	0.894057	9.24e-14	gene20406	hypothetical protein
XLOC_020467	XLOC_022818	0.894454	8.68e-14	gene22139	Probable leucine-rich repeat receptor-like protein kinase At1g35710, Precursor
XLOC_034794	XLOC_031710	0.895132	7.8e-14	gene23310	Patatin group D-2, Precursor
XLOC_010766	XLOC_010768	0.895142	7.79e-14	gene35134	Disease resistance protein At4g27190
XLOC_005662	XLOC_007726	0.895338	7.55e-14	gene15135	NAD(P)H-quinone oxidoreductase chain 4, chloroplastic
XLOC_024840	XLOC_028112	0.895918	6.88e-14	gene22228	Coiled-coil domain-containing protein 75
XLOC_013391	XLOC_011216	0.896383	6.39e-14	gene34069	Synaptonemal complex protein 1 (SCP-1)
XLOC_028041	XLOC_024755	0.897376	5.44e-14	gene18023	Formin-like protein 2 (AtFH2), Precursor
XLOC_018058	XLOC_015419	0.897452	5.37e-14	gene23025	Ly6/PLAUR domain-containing protein 3, Precursor
XLOC_013685	XLOC_010434	0.897469	5.36e-14	gene14170	Glycine-rich RNA-binding protein 2, mitochondrial (AtGRP2), Precursor
XLOC_013685	XLOC_010434	0.897469	5.36e-14	gene14171	Glycine-rich RNA-binding protein 2, mitochondrial (AtGRP2), Precursor
XLOC_013685	XLOC_010434	0.897469	5.36e-14	gene14172	18.2 kDa class I heat shock protein
XLOC_013596	XLOC_012394	0.897582	5.26e-14	gene28048	Probable LRR receptor-like serine/threonine-protein kinase At1g56130, Precursor
XLOC_005876	XLOC_003812	0.8978	5.08e-14	gene27434	SLIT and NTRK-like protein 1, Precursor
XLOC_008021	XLOC_004371	0.898023	4.9e-14	gene31181	GDSL esterase/lipase At1g71250, Precursor
XLOC_032343	XLOC_032341	0.898697	4.38e-14	gene13110	Homeotic protein caudal
XLOC_020749	XLOC_018316	0.899181	4.05e-14	gene31831	COPII coat assembly protein sec-16
XLOC_030348	XLOC_029047	0.899508	3.83e-14	gene28791	Protein TRANSPARENT TESTA 12
XLOC_004510	XLOC_006555	0.899591	3.78e-14	gene17207	Paramyosin
XLOC_004510	XLOC_006553	0.900134	3.45e-14	gene17205	Nicotianamine synthase 2 (AtNAS2)
XLOC_020140	XLOC_020141	0.900906	3.03e-14	gene25655	Structure-specific endonuclease subunit slx1
XLOC_032452	XLOC_032450	0.901038	2.97e-14	gene13344	Putative F-box protein At5g55150
XLOC_004509	XLOC_006554	0.901185	2.89e-14	gene17206	Eukaryotic translation initiation factor 3 subunit A (eIF3a)
XLOC_030306	XLOC_025580	0.901489	2.75e-14	gene05335	Bardet-Biedl syndrome 2 protein
XLOC_004509	XLOC_006553	0.901651	2.68e-14	gene17205	Nicotianamine synthase 2 (AtNAS2)
XLOC_003624	XLOC_002678	0.901748	2.63e-14	gene31684	Methylmalonate-semialdehyde dehydrogenase [acylating], mitochondrial (MMSDH), Precursor
XLOC_029239	XLOC_029238	0.90258	2.28e-14	gene04176	Maf-like protein PG_0657
XLOC_023231	XLOC_022492	0.902872	2.17e-14	gene31417	Putative serine/threonine-protein kinase receptor (SRK), Precursor
XLOC_013350	XLOC_008290	0.903573	1.92e-14	gene19749	Serine/threonine-protein kinase HT1
XLOC_022980	XLOC_018539	0.903754	1.86e-14	gene06462	Protein RUPTURED POLLEN GRAIN 1
XLOC_029962	XLOC_026925	0.905318	1.42e-14	gene00246	Translocator protein bipD
XLOC_023174	XLOC_022107	0.905459	1.38e-14	gene29241	26S proteasome non-ATPase regulatory subunit 2
XLOC_023172	XLOC_022106	0.905875	1.28e-14	gene29239	Putative ribonuclease H protein At1g65750
XLOC_003818	XLOC_003820	0.907097	1.03e-14	gene27446	2-oxoglutarate/malate translocator, chloroplastic, Precursor
XLOC_022797	XLOC_020444	0.907296	9.96e-15	gene22101	F-box protein At4g12560
XLOC_018592	XLOC_021025	0.90745	9.68e-15	gene06344	Transcription factor Sox-7
XLOC_031528	XLOC_031527	0.907618	9.39e-15	gene23651	Aspartyl aminopeptidase
XLOC_029945	XLOC_026835	0.907652	9.33e-15	gene22562	Natterin-like protein
XLOC_034781	XLOC_031647	0.908255	8.37e-15	gene23439	hypothetical protein
XLOC_005852	XLOC_003792	0.908707	7.7e-15	gene27126	Methylmalonate-semialdehyde dehydrogenase [acylating], mitochondrial (MMSDH), Precursor
XLOC_034679	XLOC_031226	0.908776	7.6e-15	gene29503	Agamous-like MADS-box protein AGL15
XLOC_007911	XLOC_005902	0.909225	7e-15	gene27483	hypothetical protein
XLOC_023157	XLOC_019702	0.909324	6.87e-15	gene10937	Enolase
XLOC_023157	XLOC_022048	0.91005	6.01e-15	gene10938	Pentatricopeptide repeat-containing protein At5g01110
XLOC_032142	XLOC_032139	0.910492	5.53e-15	gene34118	ABC transporter related protein
XLOC_032142	XLOC_032139	0.910492	5.53e-15	gene34119	Putative disease resistance RPP13-like protein 1
XLOC_022957	XLOC_020897	0.911148	4.89e-15	gene32193	SH3 and multiple ankyrin repeat domains protein 2 (Shank2)
XLOC_030185	XLOC_028227	0.911338	4.72e-15	gene17676	Putative ribonuclease H protein At1g65750
XLOC_030185	XLOC_028227	0.911338	4.72e-15	gene17677	UPF0202 protein At3g57940
XLOC_013464	XLOC_009102	0.911748	4.36e-15	gene31144	TMV resistance protein N
XLOC_003592	XLOC_002561	0.911867	4.27e-15	gene14752	Trichohyalin
XLOC_012880	XLOC_012881	0.912056	4.11e-15	gene10365	Phospholipase D p2 (AtPLDp2)
XLOC_034738	XLOC_033445	0.912807	3.56e-15	gene04804	Colicin-E7
XLOC_017995	XLOC_017101	0.913161	3.33e-15	gene06802	Putative ubiquitin thioesterase 232R
XLOC_031457	XLOC_033447	0.913578	3.07e-15	gene04807	mRNA-binding protein PUF2
XLOC_029597	XLOC_029598	0.913854	2.91e-15	gene01970	F-box/LRR-repeat protein At3g03360
XLOC_030001	XLOC_027154	0.914143	2.75e-15	gene18767	Putative serine/threonine-protein kinase receptor (SRK), Precursor
XLOC_033268	XLOC_033269	0.914198	2.72e-15	gene09159	Probable replication factor C subunit 3
XLOC_021009	XLOC_018563	0.91492	2.36e-15	gene06296	Sn1-specific diacylglycerol lipase alpha (DGL-alpha)
XLOC_000974	XLOC_000973	0.915968	1.92e-15	gene25483	Probable alpha-glucosidase Os06g0675700, Precursor
XLOC_002569	XLOC_002568	0.916287	1.8e-15	gene14762	Cobalamin synthase
XLOC_013179	XLOC_010662	0.916442	1.74e-15	gene34161	Protein RIC1 homolog
XLOC_032225	XLOC_034258	0.916688	1.66e-15	gene12440	60S ribosomal protein L9-1
XLOC_014313	XLOC_016343	0.917465	1.42e-15	gene00529	F-box/WD repeat-containing protein 7 (hCdc4)
XLOC_029984	XLOC_023767	0.917667	1.36e-15	gene18400	Cyclic nucleotide-gated ion channel 1 (AtCNGC1)
XLOC_023117	XLOC_019464	0.918103	1.24e-15	gene31306	F-box/kelch-repeat protein At3g23880
XLOC_030203	XLOC_025014	0.918277	1.2e-15	gene17809	Spore coat protein SP85, Precursor
XLOC_004508	XLOC_006555	0.918692	1.1e-15	gene17207	Paramyosin
XLOC_034738	XLOC_031455	0.919241	9.81e-16	gene04803	Prenyl transferase
XLOC_034738	XLOC_031455	0.919241	9.81e-16	gene04804	Colicin-E7
XLOC_024045	XLOC_024044	0.91933	9.63e-16	gene13652	Pentatricopeptide repeat-containing protein At5g65560
XLOC_017795	XLOC_014067	0.919409	9.48e-16	gene16944	hypothetical protein
XLOC_030433	XLOC_029686	0.919638	9.03e-16	gene27945	E3 ubiquitin-protein ligase rnf181
XLOC_034849	XLOC_032094	0.919739	8.84e-16	gene21062	E3 ubiquitin-protein ligase CIP8
XLOC_033737	XLOC_033733	0.919887	8.57e-16	gene23232	Transcription elongation factor SPT5
XLOC_010650	XLOC_010649	0.920158	8.1e-16	gene01522	Coiled-coil domain-containing protein 22
XLOC_003740	XLOC_003261	0.920648	7.3e-16	gene16287	Transcription factor MYB39 (AtMYB39)
XLOC_030282	XLOC_025439	0.921144	6.57e-16	gene07526	Branchpoint-bridging protein
XLOC_015799	XLOC_015797	0.92156	6.01e-16	gene01738	Serine/threonine-protein kinase Aurora-2 (AtAur2)
XLOC_030388	XLOC_029397	0.921817	5.68e-16	gene03842	Putative adenylate cyclase regulatory protein
XLOC_022986	XLOC_021028	0.922037	5.42e-16	gene06351	Ribonuclease J (RNase J)
XLOC_007911	XLOC_005900	0.922307	5.11e-16	gene27480	Monocarboxylate transporter 3 (MCT 3)
XLOC_003818	XLOC_003814	0.922331	5.08e-16	gene27438	Erythroid differentiation-related factor 1
XLOC_003818	XLOC_003814	0.922331	5.08e-16	gene27440	Calcium-dependent protein kinase 11 (AtCDPK2)
XLOC_017919	XLOC_016780	0.922383	5.03e-16	gene33840	hypothetical protein
XLOC_030388	XLOC_029395	0.922383	5.03e-16	gene34751	Endonuclease
XLOC_032561	XLOC_030541	0.922419	4.99e-16	gene35011	NAC domain-containing protein 74 (ONAC074)
XLOC_033898	XLOC_033900	0.922634	4.76e-16	gene26714	ABC transporter B family member 20 (ABC transporter ABCB.20)
XLOC_034613	XLOC_030868	0.922737	4.65e-16	gene18882	Cytochrome c-type biogenesis protein ccmE
XLOC_023102	XLOC_019397	0.922772	4.62e-16	gene22012	Dynein heavy chain 5, axonemal
XLOC_034613	XLOC_030867	0.922935	4.46e-16	gene18881	Mitogen-activated protein kinase kinase kinase 2
XLOC_012407	XLOC_012408	0.923371	4.05e-16	gene28078	ABC transporter A family member 10
XLOC_029309	XLOC_029310	0.923409	4.02e-16	gene04335	Putative prolyl-tRNA synthetase C19C7.06 (ProRS)
XLOC_003759	XLOC_001593	0.924174	3.39e-16	gene16473	TMV resistance protein N
XLOC_034861	XLOC_032261	0.924239	3.34e-16	gene12778	Alanyl-tRNA synthetase (AlaRS)
XLOC_019550	XLOC_021899	0.924403	3.22e-16	gene13514	Zinc finger B-box domain containing protein 1
XLOC_005191	XLOC_005190	0.925031	2.8e-16	gene10982	Histone-lysine N-methyltransferase, H3 lysine-79 specific
XLOC_034646	XLOC_031077	0.925469	2.53e-16	gene35119	Histidine-rich glycoprotein, Precursor
XLOC_007969	XLOC_006152	0.926541	1.98e-16	gene25280	Epoxide hydrolase 4
XLOC_030777	XLOC_030778	0.9268	1.87e-16	gene19290	Subtilisin-like protease, Precursor
XLOC_012486	XLOC_009907	0.929395	1.01e-16	gene28228	Acyltransferase-like protein At3g26840, chloroplastic, Precursor
XLOC_018029	XLOC_017263	0.929674	9.49e-17	gene05010	FMN adenylyltransferase
XLOC_019788	XLOC_022141	0.930941	6.97e-17	gene29130	hypothetical protein
XLOC_017276	XLOC_017274	0.930998	6.88e-17	gene05030	Histone-lysine N-methyltransferase, H3 lysine-9 specific SUVH6 (Su(var)3-9 homolog protein 6)
XLOC_003659	XLOC_001011	0.931202	6.54e-17	gene24552	tRNA guanosine-2'-O-methyltransferase TRM13 homolog
XLOC_013567	XLOC_009656	0.93144	6.17e-17	gene01097	XK-related protein 8
XLOC_026956	XLOC_023670	0.932145	5.17e-17	gene22964	Tuberin
XLOC_016904	XLOC_014911	0.932318	4.96e-17	gene06505	SPX and EXS domain-containing protein 5
XLOC_012507	XLOC_009932	0.932369	4.89e-17	gene28570	Alpha-amylase, Precursor
XLOC_007905	XLOC_003833	0.934221	3.06e-17	gene27466	Serine/threonine-protein kinase ATM (AtATM)
XLOC_008100	XLOC_007074	0.934519	2.83e-17	gene10592	Tuftelin-interacting protein 11 (STIP-1)
XLOC_008100	XLOC_007074	0.934519	2.83e-17	gene10593	E3 ubiquitin-protein ligase BAH1
XLOC_003637	XLOC_000919	0.934753	2.66e-17	gene24177	tRNA modification GTPase mnmE
XLOC_023284	XLOC_022835	0.934887	2.57e-17	gene30007	Cytochrome P450 93A3
XLOC_023059	XLOC_021584	0.934937	2.54e-17	gene09544	Transcription factor bHLH79 (bHLH 79)
XLOC_025127	XLOC_025126	0.935632	2.11e-17	gene15930	60S ribosomal protein L24
XLOC_034706	XLOC_033339	0.935722	2.06e-17	gene03928	Pectinesterase 36 (PE 36), Precursor
XLOC_013639	XLOC_012665	0.936542	1.66e-17	gene30174	Protein mrp homolog
XLOC_015798	XLOC_015797	0.936705	1.59e-17	gene01738	Serine/threonine-protein kinase Aurora-2 (AtAur2)
XLOC_030719	XLOC_030718	0.937149	1.41e-17	gene19003	Golgin candidate 4 (AtGC4)
XLOC_018295	XLOC_020725	0.937232	1.38e-17	gene32511	Mitogen-activated protein kinase kinase kinase ANP1
XLOC_023077	XLOC_021675	0.937504	1.28e-17	gene10530	Probable WRKY transcription factor 19
XLOC_023077	XLOC_021675	0.937504	1.28e-17	gene10531	TMV resistance protein N
XLOC_022104	XLOC_019750	0.937939	1.14e-17	gene29238	UPF0753 protein Nham_4329
XLOC_034806	XLOC_033794	0.938525	9.68e-18	gene26308	Probable E3 ubiquitin-protein ligase HERC1
XLOC_034668	XLOC_033166	0.938822	8.91e-18	gene14333	60S ribosomal protein L9
XLOC_003713	XLOC_001305	0.938869	8.8e-18	gene05556	Putative arsenite efflux pump (Fragment)
XLOC_023405	XLOC_026690	0.939289	7.82e-18	gene16731	Putative disease resistance protein At3g14460
XLOC_007904	XLOC_005889	0.940128	6.17e-18	gene27464	4-hydroxyphenylpyruvate dioxygenase (HPPDase)
XLOC_024906	XLOC_028193	0.940265	5.94e-18	gene00479	Contactin, Precursor
XLOC_024906	XLOC_028193	0.940265	5.94e-18	gene00480	Nibrin
XLOC_002662	XLOC_002661	0.940515	5.53e-18	gene31664	Protein split ends
XLOC_034751	XLOC_031511	0.940676	5.28e-18	gene23624	Zinc finger protein 516
XLOC_023041	XLOC_019059	0.941501	4.16e-18	gene09180	Probable ADP-ribosylation factor GTPase-activating protein AGD15 (ARF GAP AGD15)
XLOC_009840	XLOC_009841	0.941583	4.06e-18	gene28109	F-box/kelch-repeat protein At1g48625
XLOC_017795	XLOC_014068	0.941599	4.04e-18	gene16945	UPF0725 protein At4g17990
XLOC_029396	XLOC_029397	0.942813	2.83e-18	gene03842	Putative adenylate cyclase regulatory protein
XLOC_018099	XLOC_015650	0.942975	2.69e-18	gene03882	Transcription factor CYCLOIDEA
XLOC_004510	XLOC_006556	0.943569	2.25e-18	gene17208	Ent-kaur-16-ene synthase, chloroplastic (OsKS1), Precursor
XLOC_030326	XLOC_028959	0.943965	2e-18	gene00591	Wall-associated receptor kinase-like 8, Precursor
XLOC_017848	XLOC_014324	0.94466	1.61e-18	gene29649	F-box/kelch-repeat protein At3g23880
XLOC_018008	XLOC_017180	0.944944	1.48e-18	gene22795	ABC transporter B family member 11 (ABC transporter ABCB.11)
XLOC_014168	XLOC_014167	0.945035	1.44e-18	gene17263	Lysine-specific demethylase 6B
XLOC_016277	XLOC_016275	0.94508	1.42e-18	gene21655	hypothetical protein
XLOC_023403	XLOC_026693	0.945082	1.42e-18	gene16734	Putative disease resistance protein RGA1
XLOC_030187	XLOC_028235	0.945163	1.38e-18	gene34947	UDP-N-acetylmuramate--L-alanine ligase
XLOC_002662	XLOC_000879	0.945343	1.31e-18	gene31665	Probable cysteine proteinase At3g19400, Precursor
XLOC_015924	XLOC_013879	0.945419	1.28e-18	gene29985	Myosin-K heavy chain
XLOC_008151	XLOC_005434	0.945515	1.24e-18	gene08702	Plasma membrane ATPase 4
XLOC_032297	XLOC_032298	0.9458	1.13e-18	gene12841	Cyclic nucleotide-gated ion channel 1 (AtCNGC1)
XLOC_021248	XLOC_021247	0.945873	1.11e-18	gene26023	30S ribosomal protein S8
XLOC_017775	XLOC_016067	0.946847	8.11e-19	gene11575	Oxidation resistance protein 1
XLOC_019519	XLOC_021871	0.94703	7.65e-19	gene16067	Pumilio homology domain family member 4
XLOC_030443	XLOC_026447	0.947138	7.39e-19	gene01331	Peroxidase 55 (Atperox P55), Precursor
XLOC_022078	XLOC_022079	0.947464	6.65e-19	gene29195	Floral homeotic protein APETALA 2
XLOC_034738	XLOC_031454	0.947525	6.52e-19	gene04800	Transcription factor GAMYB
XLOC_001884	XLOC_001883	0.947605	6.35e-19	gene30995	Histidine-rich glycoprotein, Precursor
XLOC_010480	XLOC_010478	0.94828	5.09e-19	gene14006	Formin-like protein 20 (AtFH20)
XLOC_034563	XLOC_030617	0.948398	4.89e-19	gene18700	F-box/LRR-repeat protein At3g58930
XLOC_006997	XLOC_004981	0.948679	4.46e-19	gene27846	Intracellular protein transport protein USO1 (Int-1)
XLOC_034873	XLOC_034347	0.948812	4.26e-19	gene12901	Cyclic nucleotide-gated ion channel 1 (AtCNGC1)
XLOC_030187	XLOC_028232	0.949766	3.09e-19	gene17678	SNF1-related protein kinase regulatory subunit gamma 1 (AKIN gamma-1)
XLOC_019550	XLOC_019552	0.949867	2.99e-19	gene13516	Cyclin-dependent kinase F-4 (CDKF)
XLOC_034572	XLOC_030650	0.949969	2.88e-19	gene19181	UvrABC system protein C (Protein uvrC)
XLOC_023175	XLOC_022106	0.950114	2.74e-19	gene29239	Putative ribonuclease H protein At1g65750
XLOC_027728	XLOC_024428	0.950153	2.71e-19	gene15441	ParA family protein TC_0871
XLOC_034366	XLOC_032341	0.950364	2.52e-19	gene13110	Homeotic protein caudal
XLOC_033505	XLOC_031510	0.951351	1.79e-19	gene23622	hypothetical protein
XLOC_030128	XLOC_027957	0.951634	1.62e-19	gene02507	Gamma-glutamyl phosphate reductase
XLOC_031865	XLOC_031864	0.951723	1.57e-19	gene26711	WD repeat-containing protein 33
XLOC_010765	XLOC_010764	0.951799	1.52e-19	gene14187	Protein csx2
XLOC_010765	XLOC_010764	0.951799	1.52e-19	gene14188	TMV resistance protein N
XLOC_014253	XLOC_016287	0.952026	1.41e-19	gene21674	Retinoic acid receptor gamma-B (RAR-gamma-B)
XLOC_022898	XLOC_020541	0.952287	1.28e-19	gene02230	Telomere-binding protein 1
XLOC_007182	XLOC_007183	0.952302	1.27e-19	gene11248	UBA domain-containing protein 7
XLOC_008045	XLOC_006660	0.952389	1.23e-19	gene17472	Auxin-induced in root cultures protein 12, Precursor
XLOC_019703	XLOC_019702	0.952485	1.19e-19	gene10937	Enolase
XLOC_034802	XLOC_031742	0.952522	1.18e-19	gene23317	Protein ycf2
XLOC_015187	XLOC_015188	0.952577	1.15e-19	gene07051	Methionyl-tRNA synthetase (MetRS)
XLOC_004508	XLOC_006556	0.952634	1.13e-19	gene17208	Ent-kaur-16-ene synthase, chloroplastic (OsKS1), Precursor
XLOC_024749	XLOC_028034	0.953085	9.6e-20	gene18011	Suppressor protein SRP40
XLOC_013398	XLOC_008689	0.953235	9.08e-20	gene29816	Xylem cysteine proteinase 1 (AtXCP1), Precursor
XLOC_013731	XLOC_013321	0.953425	8.47e-20	gene14467	Phospholipid:diacylglycerol acyltransferase (PDAT)
XLOC_030325	XLOC_028954	0.953452	8.39e-20	gene00576	Protein TRANSPARENT TESTA 12
XLOC_017757	XLOC_013881	0.953824	7.31e-20	gene29987	Low-temperature-induced cysteine proteinase, Precursor
XLOC_003585	XLOC_002469	0.954115	6.56e-20	gene14605	Vacuolar protein 8
XLOC_034681	XLOC_033223	0.954214	6.32e-20	gene34207	Flavonol sulfotransferase-like
XLOC_013494	XLOC_011942	0.954229	6.29e-20	gene03135	(+)-delta-cadinene synthase isozyme XC14 (D-cadinene synthase XC14)
XLOC_034537	XLOC_034538	0.954411	5.87e-20	gene13425	E3 ubiquitin-protein ligase RNF181
XLOC_030223	XLOC_028406	0.954414	5.87e-20	gene15811	Anthranilate N-benzoyltransferase protein 1
XLOC_023174	XLOC_022106	0.954567	5.54e-20	gene29239	Putative ribonuclease H protein At1g65750
XLOC_004879	XLOC_006904	0.954619	5.43e-20	gene08381	Probable glutathione S-transferase
XLOC_013394	XLOC_011245	0.954666	5.33e-20	gene24899	Uncharacterized protein DDB_G0280205
XLOC_034176	XLOC_034174	0.954672	5.32e-20	gene21241	Glucose-6-phosphate isomerase (GPI)
XLOC_034613	XLOC_030869	0.95472	5.23e-20	gene18884	F-box protein PP2-A13 (AtPP2-A13)
XLOC_013508	XLOC_009417	0.95473	5.2e-20	gene03433	UPF0580 protein C15orf58
XLOC_028304	XLOC_025015	0.955124	4.48e-20	gene17810	Protein FAR-RED IMPAIRED RESPONSE 1
XLOC_001884	XLOC_000159	0.955247	4.28e-20	gene30994	Chaperone protein dnaK
XLOC_002996	XLOC_002997	0.955345	4.12e-20	gene05751	60S ribosomal protein L26-1
XLOC_028218	XLOC_028219	0.955667	3.64e-20	gene17671	Type-2 restriction enzyme NgoMIV (R.NgoMIV)
XLOC_029965	XLOC_026934	0.956149	3.02e-20	gene00288	hypothetical protein
XLOC_022989	XLOC_018601	0.956178	2.98e-20	gene06356	Cell wall protein SED1, Precursor
XLOC_019023	XLOC_019022	0.956187	2.97e-20	gene08927	D-arabinono-1,4-lactone oxidase (ALO)
XLOC_030184	XLOC_024944	0.956695	2.43e-20	gene17670	Probable phospholipid hydroperoxide glutathione peroxidase (PHGPx)
XLOC_016630	XLOC_014617	0.956995	2.16e-20	gene09940	F-box protein At2g16450
XLOC_017839	XLOC_016275	0.957037	2.12e-20	gene21655	hypothetical protein
XLOC_008125	XLOC_005218	0.957357	1.87e-20	gene02541	Staphylococcal nuclease domain-containing protein 1
XLOC_030223	XLOC_025106	0.95889	9.96e-21	gene15810	Dynein heavy chain 11, axonemal
XLOC_021489	XLOC_021490	0.959483	7.76e-21	gene09351	Probable polyketide synthase 3 (dipks3)
XLOC_017919	XLOC_014778	0.959723	7.01e-21	gene33841	Sphingomyelin phosphodiesterase 2, Precursor
XLOC_027625	XLOC_027624	0.959939	6.39e-21	gene12005	Os02g0160600
XLOC_003242	XLOC_001488	0.960256	5.57e-21	gene16257	ABC transporter G family member 11 (ABC transporter ABCG.11)
XLOC_017720	XLOC_015795	0.960755	4.49e-21	gene33938	Serine/threonine-protein kinase Aurora-1 (AtAur1)
XLOC_007910	XLOC_005901	0.961039	3.96e-21	gene27481	Putative ribonuclease H protein At1g65750
XLOC_017752	XLOC_015917	0.961056	3.93e-21	gene29972	Serine/threonine-protein kinase HT1
XLOC_002470	XLOC_002469	0.961079	3.89e-21	gene14605	Vacuolar protein 8
XLOC_013497	XLOC_011971	0.961555	3.15e-21	gene03367	Putative ribonuclease H protein At1g65750
XLOC_018548	XLOC_018547	0.961693	2.96e-21	gene06474	Sterol 3-beta-glucosyltransferase
XLOC_018548	XLOC_018547	0.961693	2.96e-21	gene06475	Transactivator/viroplasmin protein (Tav)
XLOC_030400	XLOC_026180	0.961917	2.68e-21	gene23844	DnaJ-like chaperone JEM1, Precursor
XLOC_007998	XLOC_006325	0.962026	2.55e-21	gene01603	WD repeat-containing protein 13
XLOC_017759	XLOC_015929	0.962317	2.23e-21	gene31768	28S ribosomal protein S18a, mitochondrial (S18mt-a), Precursor
XLOC_009027	XLOC_009025	0.962683	1.89e-21	gene20186	Zinc finger CCHC domain-containing protein 14
XLOC_023282	XLOC_022799	0.963089	1.56e-21	gene22104	Cytochrome P450 71A18
XLOC_007910	XLOC_005900	0.963157	1.51e-21	gene27480	Monocarboxylate transporter 3 (MCT 3)
XLOC_034602	XLOC_032827	0.96345	1.32e-21	gene19060	Multiple C2 and transmembrane domain-containing protein 1
XLOC_013508	XLOC_012026	0.963453	1.32e-21	gene03431	hypothetical protein
XLOC_010320	XLOC_012863	0.963892	1.07e-21	gene10371	Probable LRR receptor-like serine/threonine-protein kinase At4g08850, Precursor
XLOC_006566	XLOC_004513	0.96416	9.41e-22	gene17217	Transient receptor potential cation channel subfamily V member 3 (TrpV3)
XLOC_020506	XLOC_022864	0.964169	9.37e-22	gene28662	Serine-rich adhesin for platelets, Precursor
XLOC_000648	XLOC_002393	0.96443	8.26e-22	gene13050	Ankyrin repeat-containing protein At3g12360
XLOC_024940	XLOC_024942	0.964643	7.45e-22	gene34945	Beta-galactosidase 12 (Lactase 12), Precursor
XLOC_017909	XLOC_014617	0.964896	6.59e-22	gene09940	F-box protein At2g16450
XLOC_013653	XLOC_010273	0.965522	4.83e-22	gene30044	Interactor of constitutive active ROPs 2, chloroplastic, Precursor
XLOC_031286	XLOC_033285	0.965684	4.45e-22	gene09240	Probable basic-leucine zipper transcription factor N
XLOC_030101	XLOC_024510	0.96635	3.18e-22	gene15322	Merozoite surface antigen 2 (MSA-2), Precursor
XLOC_007903	XLOC_005889	0.966662	2.71e-22	gene27464	4-hydroxyphenylpyruvate dioxygenase (HPPDase)
XLOC_030101	XLOC_027815	0.966686	2.67e-22	gene15321	Probable CCR4-associated factor 1 homolog 11
XLOC_030387	XLOC_029395	0.966704	2.65e-22	gene34751	Endonuclease
XLOC_004508	XLOC_006553	0.96727	1.97e-22	gene17205	Nicotianamine synthase 2 (AtNAS2)
XLOC_004510	XLOC_006554	0.967513	1.73e-22	gene17206	Eukaryotic translation initiation factor 3 subunit A (eIF3a)
XLOC_020749	XLOC_020747	0.967568	1.68e-22	gene31829	Glucose-6-phosphate isomerase, cytosolic 2 (GPI)
XLOC_017885	XLOC_014487	0.967708	1.56e-22	gene22421	DNA topoisomerase 3-alpha
XLOC_030156	XLOC_028086	0.96771	1.56e-22	gene18290	Guanine nucleotide-binding protein alpha-8 subunit
XLOC_030156	XLOC_028086	0.96771	1.56e-22	gene18291	Mitogen-activated protein kinase organizer 1 (MAPK organizer 1)
XLOC_017718	XLOC_013742	0.967913	1.4e-22	gene22718	Auxin-induced protein 5NG4
XLOC_032452	XLOC_032453	0.968083	1.28e-22	gene13345	F-box protein At2g26160
XLOC_025476	XLOC_028785	0.968376	1.09e-22	gene05300	Flavonoid 3'-monooxygenase
XLOC_017814	XLOC_014116	0.968463	1.04e-22	gene17016	Pre-mRNA-splicing ATP-dependent RNA helicase prp28
XLOC_023484	XLOC_026762	0.968898	8.18e-23	gene01297	Carbamoyl-phosphate synthase arginine-specific large chain
XLOC_017803	XLOC_014085	0.969114	7.25e-23	gene16990	Replication factor A protein 2
XLOC_030433	XLOC_029687	0.969724	5.14e-23	gene27947	Ecdysone-inducible protein E75
XLOC_030400	XLOC_026177	0.96981	4.89e-23	gene23842	F-box protein SKIP2
XLOC_024421	XLOC_024422	0.969851	4.78e-23	gene30329	Putative F-box/FBD/LRR-repeat protein At5g22610
XLOC_030395	XLOC_026141	0.969863	4.74e-23	gene23966	Cellulose synthase-like protein H1
XLOC_023582	XLOC_023584	0.969912	4.61e-23	gene22324	F-box protein At3g54460
XLOC_024947	XLOC_028225	0.969938	4.54e-23	gene34946	Nicotinate phosphoribosyltransferase (NAPRTase)
XLOC_017956	XLOC_014904	0.969979	4.44e-23	gene06496	F-box/LRR-repeat protein At3g48880
XLOC_030423	XLOC_029625	0.970248	3.8e-23	gene28394	Homeobox-leucine zipper protein HAT5 (HD-ZIP protein 5)
XLOC_022104	XLOC_022106	0.970295	3.7e-23	gene29239	Putative ribonuclease H protein At1g65750
XLOC_030184	XLOC_024942	0.970643	3.02e-23	gene34945	Beta-galactosidase 12 (Lactase 12), Precursor
XLOC_025793	XLOC_025794	0.970909	2.58e-23	gene24222	Choline-phosphate cytidylyltransferase B (CCT B)
XLOC_012447	XLOC_012448	0.970919	2.56e-23	gene28159	F-box/kelch-repeat protein At3g06240
XLOC_014225	XLOC_016264	0.97098	2.47e-23	gene33971	Disease resistance protein RPS2
XLOC_008096	XLOC_007050	0.971154	2.23e-23	gene27798	N-acetylmuramoyl-L-alanine amidase (PGRP-L), Precursor
XLOC_013712	XLOC_013210	0.971289	2.05e-23	gene20617	Protein ycf2
XLOC_030455	XLOC_029879	0.971817	1.49e-23	gene26288	hypothetical protein
XLOC_033897	XLOC_033900	0.972186	1.19e-23	gene26714	ABC transporter B family member 20 (ABC transporter ABCB.20)
XLOC_023582	XLOC_023583	0.97222	1.16e-23	gene22323	Protein KRBA1
XLOC_018058	XLOC_015418	0.972395	1.04e-23	gene23023	F-box protein At3g07870
XLOC_030065	XLOC_024295	0.972812	8.01e-24	gene35145	Probable 39S ribosomal protein L33, mitochondrial (L33mt)
XLOC_023271	XLOC_022718	0.973581	4.88e-24	gene12327	hypothetical protein
XLOC_023079	XLOC_021675	0.973663	4.62e-24	gene10530	Probable WRKY transcription factor 19
XLOC_023079	XLOC_021675	0.973663	4.62e-24	gene10531	TMV resistance protein N
XLOC_030050	XLOC_024192	0.973858	4.06e-24	gene21588	Forkhead box protein L2
XLOC_013781	XLOC_015837	0.973935	3.86e-24	gene28912	Zinc finger protein 1
XLOC_013781	XLOC_015837	0.973935	3.86e-24	gene28913	F-box protein At5g07610
XLOC_022998	XLOC_021087	0.974148	3.35e-24	gene01855	B3 domain-containing protein Os03g0120900
XLOC_005876	XLOC_005875	0.974241	3.15e-24	gene27432	DNA endonuclease aI4, Precursor
XLOC_005876	XLOC_005875	0.974241	3.15e-24	gene27433	UDP-GalNAc:beta-1, 3-N-acetylgalactosaminyltransferase 2
XLOC_022040	XLOC_019695	0.974289	3.05e-24	gene10924	Basal cell adhesion molecule, Precursor
XLOC_013698	XLOC_013060	0.974486	2.67e-24	gene34054	Tyrosine-sulfated glycopeptide receptor 1
XLOC_029062	XLOC_025749	0.974621	2.44e-24	gene24280	F-box/kelch-repeat protein At3g23880
XLOC_034537	XLOC_032485	0.974731	2.26e-24	gene13426	UPF0753 protein Caur_1777
XLOC_023123	XLOC_019480	0.974743	2.24e-24	gene31335	9-cis-epoxycarotenoid dioxygenase NCED1, chloroplastic, Precursor
XLOC_001121	XLOC_001123	0.974773	2.2e-24	gene31553	Syntaxin-41 (AtSYP41)
XLOC_024626	XLOC_027937	0.975098	1.75e-24	gene02468	ABC transporter A family member 1 (ABC transporter ABCA.1)
XLOC_022743	XLOC_020383	0.975274	1.55e-24	gene02265	Translation initiation factor IF-2
XLOC_022743	XLOC_020383	0.975274	1.55e-24	gene02266	INO80 complex subunit B (PAPA-1)
XLOC_022096	XLOC_019737	0.975381	1.44e-24	gene29218	Filaggrin
XLOC_023170	XLOC_019746	0.975398	1.42e-24	gene29229	hypothetical protein
XLOC_030283	XLOC_025458	0.975692	1.16e-24	gene07421	Myb protein
XLOC_011159	XLOC_011157	0.975698	1.15e-24	gene30648	Putative serine/threonine-protein kinase receptor (SRK), Precursor
XLOC_034748	XLOC_033485	0.976008	9.21e-25	gene23593	Vacuolar proton translocating ATPase 100 kDa subunit
XLOC_007970	XLOC_006152	0.976065	8.84e-25	gene25280	Epoxide hydrolase 4
XLOC_022913	XLOC_020579	0.976233	7.82e-25	gene32244	USP6 N-terminal-like protein (RN-tre)
XLOC_011392	XLOC_008771	0.976585	6.04e-25	gene02415	Putative defensin-like protein 165 (Protein LCR12), Precursor
XLOC_027733	XLOC_027732	0.976851	4.96e-25	gene15450	Peroxisomal membrane protein PMP22
XLOC_030252	XLOC_028577	0.976878	4.86e-25	gene06048	Putative ribonuclease H protein At1g65750
XLOC_003647	XLOC_000943	0.977027	4.34e-25	gene34089	Zinc finger protein 831
XLOC_030349	XLOC_029047	0.977103	4.1e-25	gene28791	Protein TRANSPARENT TESTA 12
XLOC_028180	XLOC_028181	0.97737	3.35e-25	gene00444	Meteorin, Precursor
XLOC_027625	XLOC_024324	0.977451	3.15e-25	gene12004	3-dehydroquinate synthase
XLOC_034176	XLOC_034175	0.977836	2.33e-25	gene21242	hypothetical protein
XLOC_033107	XLOC_033106	0.978301	1.62e-25	gene14228	Nudix hydrolase 16, mitochondrial (AtNUDT16), Precursor
XLOC_023122	XLOC_019480	0.978389	1.51e-25	gene31335	9-cis-epoxycarotenoid dioxygenase NCED1, chloroplastic, Precursor
XLOC_003648	XLOC_000943	0.978414	1.48e-25	gene34089	Zinc finger protein 831
XLOC_017794	XLOC_014068	0.978519	1.36e-25	gene16945	UPF0725 protein At4g17990
XLOC_002422	XLOC_002423	0.978555	1.32e-25	gene14529	Phospholipase D delta (AtPLDdelta)
XLOC_034748	XLOC_033487	0.978633	1.24e-25	gene23594	Ubiquitin thiolesterase BPLF1 (LTP)
XLOC_017717	XLOC_013742	0.978771	1.11e-25	gene22718	Auxin-induced protein 5NG4
XLOC_007971	XLOC_006152	0.978926	9.74e-26	gene25280	Epoxide hydrolase 4
XLOC_016024	XLOC_013979	0.978946	9.58e-26	gene11501	Pleckstrin homology domain-containing family A member 8
XLOC_003749	XLOC_001541	0.979035	8.91e-26	gene16353	Probable leucine-rich repeat receptor-like protein kinase At5g61480, Precursor
XLOC_034609	XLOC_032863	0.979054	8.77e-26	gene35031	Flavonol sulfotransferase-like
XLOC_017895	XLOC_016563	0.979311	7.08e-26	gene22402	TMV resistance protein N
XLOC_017895	XLOC_016563	0.979311	7.08e-26	gene22403	Putative potassium channel regulatory protein unc-93
XLOC_004242	XLOC_004243	0.979463	6.22e-26	gene00941	Disabled homolog 2
XLOC_003646	XLOC_000943	0.979474	6.17e-26	gene34089	Zinc finger protein 831
XLOC_009237	XLOC_009238	0.979752	4.87e-26	gene24999	TMV resistance protein N
XLOC_002625	XLOC_002624	0.980124	3.53e-26	gene30509	Synapsin-2
XLOC_002625	XLOC_002624	0.980124	3.53e-26	gene30510	Lymphocyte antigen 6 complex locus protein G6f, Precursor
XLOC_018548	XLOC_020996	0.980352	2.89e-26	gene06472	Formin-like protein 1 (AtFH1), Precursor
XLOC_018548	XLOC_020996	0.980352	2.89e-26	gene06473	Putative ribonuclease H protein At1g65750
XLOC_002471	XLOC_002472	0.980598	2.32e-26	gene14607	DNA-(apurinic or apyrimidinic site) lyase 2 (AP endonuclease 2)
XLOC_023286	XLOC_022856	0.980624	2.27e-26	gene30074	Ankyrin repeat-containing protein At3g12360
XLOC_008011	XLOC_006421	0.981074	1.51e-26	gene34426	Protein lunapark-1
XLOC_010540	XLOC_013060	0.981204	1.34e-26	gene34054	Tyrosine-sulfated glycopeptide receptor 1
XLOC_030282	XLOC_028742	0.981297	1.23e-26	gene07524	TMV resistance protein N
XLOC_012407	XLOC_012406	0.981543	9.77e-27	gene28076	BES1/BZR1 homolog protein 1
XLOC_012407	XLOC_012406	0.981543	9.77e-27	gene28077	Probable esterase At1g33990
XLOC_031286	XLOC_033286	0.981602	9.24e-27	gene34638	Sentrin-specific protease 3 (Smt3ip1)
XLOC_030649	XLOC_032663	0.981745	8.07e-27	gene19179	Cytochrome P450 82A3
XLOC_003621	XLOC_002658	0.981774	7.85e-27	gene31659	Putative thymidine phosphorylase
XLOC_034748	XLOC_033488	0.981925	6.79e-27	gene23595	Probable cysteine proteinase At3g19400, Precursor
XLOC_030282	XLOC_028744	0.981949	6.64e-27	gene07528	Probable WRKY transcription factor 19
XLOC_028764	XLOC_025458	0.98212	5.63e-27	gene07421	Myb protein
XLOC_002471	XLOC_002473	0.982173	5.35e-27	gene14609	Calcium-dependent protein kinase 28
XLOC_032676	XLOC_030662	0.982336	4.56e-27	gene19197	Histone-lysine N-methyltransferase ATX3 (TRX-homolog protein 3)
XLOC_034740	XLOC_033451	0.982353	4.48e-27	gene04833	Translation initiation factor IF-2
XLOC_003617	XLOC_002657	0.982463	4.02e-27	gene34344	Cysteine-rich PAK1 inhibitor (CRIPak)
XLOC_028224	XLOC_028222	0.9829	2.59e-27	gene17675	A-kinase anchor protein 6 (AKAP-6)
XLOC_016519	XLOC_014487	0.983059	2.21e-27	gene22421	DNA topoisomerase 3-alpha
XLOC_033471	XLOC_033470	0.983133	2.04e-27	gene23570	RNA-binding protein 28
XLOC_025922	XLOC_025923	0.983493	1.41e-27	gene04191	Natterin-4, Precursor
XLOC_033505	XLOC_033506	0.983545	1.33e-27	gene23623	Probable disease resistance protein At1g62630
XLOC_033505	XLOC_033506	0.983545	1.33e-27	gene33948	V-type proton ATPase 116 kDa subunit a isoform 4 (V-ATPase 116 kDa isoform a4)
XLOC_013184	XLOC_010670	0.983585	1.28e-27	gene20546	Cellulose synthase-like protein E1 (AtCslE1)
XLOC_014539	XLOC_016550	0.983635	1.21e-27	gene22495	Autophagy-related protein 17
XLOC_013556	XLOC_012185	0.983709	1.12e-27	gene23162	Protein diaphanous homolog 3 (DRF3)
XLOC_023032	XLOC_018945	0.983788	1.03e-27	gene26178	hypothetical protein
XLOC_004509	XLOC_006555	0.983789	1.03e-27	gene17207	Paramyosin
XLOC_008067	XLOC_006816	0.984099	7.34e-28	gene08066	Secreted 45 kDa protein, Precursor
XLOC_003625	XLOC_002677	0.984338	5.64e-28	gene31683	Solute carrier family 12 member 9
XLOC_014168	XLOC_016213	0.984369	5.45e-28	gene17264	Probable potassium transport system protein kup 2
XLOC_017894	XLOC_016563	0.98439	5.33e-28	gene22402	TMV resistance protein N
XLOC_017894	XLOC_016563	0.98439	5.33e-28	gene22403	Putative potassium channel regulatory protein unc-93
XLOC_030282	XLOC_025440	0.984475	4.84e-28	gene07527	U-box domain-containing protein 14
XLOC_003614	XLOC_002643	0.984581	4.3e-28	gene21075	DNA helicase/primase complex protein
XLOC_028223	XLOC_028225	0.98467	3.89e-28	gene34946	Nicotinate phosphoribosyltransferase (NAPRTase)
XLOC_014168	XLOC_014169	0.984707	3.73e-28	gene17265	hypothetical protein
XLOC_006566	XLOC_004514	0.98473	3.63e-28	gene17218	Thyroid receptor-interacting protein 11 (TRIP-11)
XLOC_009237	XLOC_009236	0.984747	3.56e-28	gene24997	TMV resistance protein N
XLOC_023085	XLOC_019302	0.984945	2.84e-28	gene10644	K(+)/H(+) antiporter 13 (AtCHX13)
XLOC_010540	XLOC_010539	0.985059	2.49e-28	gene24769	Protein HLJ1
XLOC_013309	XLOC_013308	0.985138	2.27e-28	gene14357	Probable ubiquitin-conjugating enzyme E2 24
XLOC_013617	XLOC_012581	0.985252	1.98e-28	gene07960	Pab polC intein
XLOC_017803	XLOC_016128	0.985418	1.63e-28	gene16989	Probable 5-dehydro-4-deoxyglucarate dehydratase (KDGDH)
XLOC_023268	XLOC_022715	0.985418	1.63e-28	gene12320	Protein lap1
XLOC_032774	XLOC_032772	0.98558	1.34e-28	gene19263	Probable leucine-rich repeat receptor-like protein kinase At5g49770, Precursor
XLOC_017795	XLOC_016112	0.985764	1.07e-28	gene16943	Betaine aldehyde dehydrogenase (BADH)
XLOC_030283	XLOC_025459	0.985773	1.06e-28	gene07423	Carbonic anhydrase 2 (CA-II)
XLOC_031117	XLOC_031118	0.985921	8.85e-29	gene14255	Lon protease homolog 2, mitochondrial, Precursor
XLOC_009226	XLOC_009225	0.985997	8.05e-29	gene25054	Vesicle-associated membrane protein/synaptobrevin-binding protein
XLOC_009226	XLOC_009225	0.985997	8.05e-29	gene25056	Neurobeachin (AKAP 550)
XLOC_018960	XLOC_021367	0.986111	6.99e-29	gene26211	Transcription factor TCP18
XLOC_017807	XLOC_014097	0.986137	6.76e-29	gene16931	Protein KRBA1
XLOC_021094	XLOC_018657	0.986164	6.54e-29	gene01866	Leiomodin-1 (SM-Lmod)
XLOC_003618	XLOC_002657	0.986356	5.13e-29	gene34344	Cysteine-rich PAK1 inhibitor (CRIPak)
XLOC_017864	XLOC_014367	0.986532	4.09e-29	gene28270	Calcium-binding protein LPS1-alpha
XLOC_010727	XLOC_010729	0.986534	4.08e-29	gene20662	K(+)/H(+) antiporter 13 (AtCHX13)
XLOC_015910	XLOC_015911	0.986545	4.02e-29	gene29933	Granulocyte colony-stimulating factor receptor (G-CSF-R), Precursor
XLOC_003621	XLOC_002657	0.986623	3.64e-29	gene34344	Cysteine-rich PAK1 inhibitor (CRIPak)
XLOC_022085	XLOC_022082	0.986635	3.58e-29	gene29199	(3R)-hydroxymyristoyl-[acyl-carrier-protein] dehydratase ((3R)-hydroxymyristoyl ACP dehydrase)
XLOC_028224	XLOC_028225	0.98665	3.51e-29	gene34946	Nicotinate phosphoribosyltransferase (NAPRTase)
XLOC_023079	XLOC_019281	0.987054	2.06e-29	gene10529	Probable mannose-6-phosphate isomerase (PMI)
XLOC_030443	XLOC_029734	0.98724	1.6e-29	gene01330	Peroxidase 16 (Atperox P16), Precursor
XLOC_028922	XLOC_025607	0.987425	1.24e-29	gene05668	Calcium-transporting ATPase 9, plasma membrane-type
XLOC_014057	XLOC_014056	0.987834	6.98e-30	gene16960	hypothetical protein
XLOC_014734	XLOC_014735	0.987954	5.87e-30	gene00863	Cyclic nucleotide-gated ion channel 1 (AtCNGC1)
XLOC_023273	XLOC_022718	0.98799	5.57e-30	gene12327	hypothetical protein
XLOC_034605	XLOC_032827	0.988155	4.38e-30	gene19060	Multiple C2 and transmembrane domain-containing protein 1
XLOC_023166	XLOC_022076	0.98818	4.22e-30	gene20448	Putative pentatricopeptide repeat-containing protein At5g43820
XLOC_017839	XLOC_016279	0.988564	2.38e-30	gene21656	Atrophin-1
XLOC_017794	XLOC_016112	0.988721	1.87e-30	gene16943	Betaine aldehyde dehydrogenase (BADH)
XLOC_034176	XLOC_034177	0.988956	1.29e-30	gene21245	Putative E3 ubiquitin-protein ligase SH3RF1 (Protein POSH)
XLOC_003716	XLOC_003102	0.988958	1.29e-30	gene24956	Increased rDNA silencing protein 4
XLOC_013361	XLOC_011024	0.988989	1.23e-30	gene30561	Probable beta-D-xylosidase 5 (AtBXL5), Precursor
XLOC_017951	XLOC_016874	0.989636	4.28e-31	gene06130	Endonuclease
XLOC_028224	XLOC_028227	0.989756	3.49e-31	gene17676	Putative ribonuclease H protein At1g65750
XLOC_028224	XLOC_028227	0.989756	3.49e-31	gene17677	UPF0202 protein At3g57940
XLOC_017919	XLOC_014777	0.989833	3.06e-31	gene33838	AMP deaminase (AtAMPD)
XLOC_003592	XLOC_000791	0.989877	2.84e-31	gene14753	Reticulocyte-binding protein 2, Precursor
XLOC_031117	XLOC_031116	0.990104	1.91e-31	gene14254	Ral guanine nucleotide dissociation stimulator-like 3 (RalGDS-like 3)
XLOC_026682	XLOC_023385	0.990219	1.56e-31	gene16705	E3 ubiquitin-protein ligase RNF181
XLOC_013698	XLOC_010539	0.990284	1.39e-31	gene24769	Protein HLJ1
XLOC_013385	XLOC_011166	0.990414	1.1e-31	gene30667	Transcription factor DYSFUNCTIONAL TAPETUM 1 (bHLH 22)
XLOC_023272	XLOC_022718	0.990576	8.16e-32	gene12327	hypothetical protein
XLOC_017276	XLOC_015322	0.990722	6.22e-32	gene05032	hypothetical protein
XLOC_006102	XLOC_004027	0.990736	6.06e-32	gene33944	Galectin-9 (UAT)
XLOC_030044	XLOC_024136	0.990746	5.94e-32	gene09695	Nectarin-2, Precursor
XLOC_013651	XLOC_010267	0.990821	5.16e-32	gene34277	Protein FAR1-RELATED SEQUENCE 5
XLOC_003619	XLOC_002657	0.990989	3.74e-32	gene34344	Cysteine-rich PAK1 inhibitor (CRIPak)
XLOC_003619	XLOC_002658	0.99137	1.76e-32	gene31659	Putative thymidine phosphorylase
XLOC_032486	XLOC_032487	0.991394	1.68e-32	gene13430	40S ribosomal protein S13
XLOC_032486	XLOC_032487	0.991394	1.68e-32	gene13431	Methylosome subunit pICln (I(Cln))
XLOC_013650	XLOC_010267	0.991396	1.67e-32	gene34277	Protein FAR1-RELATED SEQUENCE 5
XLOC_003625	XLOC_002678	0.991555	1.21e-32	gene31684	Methylmalonate-semialdehyde dehydrogenase [acylating], mitochondrial (MMSDH), Precursor
XLOC_012959	XLOC_010426	0.991601	1.1e-32	gene14153	Histone H4
XLOC_022966	XLOC_020938	0.991661	9.67e-33	gene20362	Magnesium-chelatase subunit chlI
XLOC_016277	XLOC_016279	0.991714	8.67e-33	gene21656	Atrophin-1
XLOC_023117	XLOC_019463	0.991804	7.17e-33	gene31305	F-box/kelch-repeat protein At3g23880
XLOC_024421	XLOC_027724	0.991986	4.84e-33	gene30328	Histone H3.v1
XLOC_029959	XLOC_023625	0.992058	4.13e-33	gene00146	Transcription factor Sp4
XLOC_003471	XLOC_003472	0.992285	2.49e-33	gene10407	D(2)-like dopamine receptor
XLOC_028223	XLOC_028222	0.992341	2.2e-33	gene17675	A-kinase anchor protein 6 (AKAP-6)
XLOC_028218	XLOC_024942	0.992556	1.34e-33	gene34945	Beta-galactosidase 12 (Lactase 12), Precursor
XLOC_007930	XLOC_006023	0.992558	1.33e-33	gene01031	Protein unc-80
XLOC_011745	XLOC_011746	0.99287	6.31e-34	gene05328	D(4) dopamine receptor
XLOC_030044	XLOC_024135	0.992928	5.46e-34	gene09694	Nectarin-2, Precursor
XLOC_017419	XLOC_015479	0.993368	1.78e-34	gene22896	Cobyrinic acid A,C-diamide synthase
XLOC_013352	XLOC_008292	0.993531	1.16e-34	gene19755	Alkaline ceramidase 3 (Alkaline CDase 3)
XLOC_030189	XLOC_028236	0.993615	9.2e-35	gene17679	Transcription factor MYC2 (AtMYC2)
XLOC_004680	XLOC_004681	0.993631	8.8e-35	gene17628	Fumarate reductase iron-sulfur subunit
XLOC_010854	XLOC_010853	0.993668	7.94e-35	gene35038	Probable deoxyuridine 5'-triphosphate nucleotidohydrolase (dUTPase)
XLOC_018092	XLOC_017544	0.993738	6.55e-35	gene03782	Amorpha-4,11-diene synthase
XLOC_022914	XLOC_020579	0.993747	6.39e-35	gene32244	USP6 N-terminal-like protein (RN-tre)
XLOC_012901	XLOC_010364	0.993912	4e-35	gene16833	Urease subunit alpha
XLOC_029916	XLOC_023343	0.993974	3.35e-35	gene16635	Translation initiation factor IF-2
XLOC_030186	XLOC_028227	0.994261	1.43e-35	gene17676	Putative ribonuclease H protein At1g65750
XLOC_030186	XLOC_028227	0.994261	1.43e-35	gene17677	UPF0202 protein At3g57940
XLOC_030186	XLOC_028232	0.994577	5.32e-36	gene17678	SNF1-related protein kinase regulatory subunit gamma 1 (AKIN gamma-1)
XLOC_031285	XLOC_033286	0.994719	3.35e-36	gene34638	Sentrin-specific protease 3 (Smt3ip1)
XLOC_032493	XLOC_030465	0.9949	1.82e-36	gene16841	Ananain, Precursor
XLOC_028223	XLOC_028227	0.994936	1.61e-36	gene17676	Putative ribonuclease H protein At1g65750
XLOC_028223	XLOC_028227	0.994936	1.61e-36	gene17677	UPF0202 protein At3g57940
XLOC_019986	XLOC_022347	0.995102	8.99e-37	gene11825	Putative ripening-related protein 6, Precursor
XLOC_007930	XLOC_006022	0.995199	6.33e-37	gene01030	General negative regulator of transcription subunit 4
XLOC_013387	XLOC_011166	0.99523	5.66e-37	gene30667	Transcription factor DYSFUNCTIONAL TAPETUM 1 (bHLH 22)
XLOC_013556	XLOC_009582	0.995247	5.31e-37	gene23161	Serine/threonine-protein phosphatase BSL3
XLOC_028766	XLOC_025463	0.995252	5.22e-37	gene07428	Kinesin-like protein KIF19
XLOC_010480	XLOC_010481	0.995256	5.14e-37	gene14009	MutS2 protein
XLOC_029881	XLOC_026585	0.995286	4.6e-37	gene26292	Mucin-5AC (TBM), Precursor
XLOC_003694	XLOC_002980	0.995367	3.41e-37	gene05721	hypothetical protein
XLOC_030282	XLOC_025438	0.995429	2.69e-37	gene07525	Homoaconitase, mitochondrial, Precursor
XLOC_003590	XLOC_000760	0.995564	1.59e-37	gene14946	Anthocyanidin 3-O-glucosyltransferase
XLOC_030363	XLOC_025878	0.995749	7.56e-38	gene10299	IST1-like protein
XLOC_017419	XLOC_015481	0.995809	5.91e-38	gene22898	MAP kinase phosphatase with leucine-rich repeats protein 3
XLOC_017775	XLOC_014018	0.995894	4.14e-38	gene11577	Spermidine synthase (PAPT)
XLOC_013201	XLOC_010688	0.996011	2.49e-38	gene20602	Mucin-2 (MUC-2), Precursor
XLOC_007968	XLOC_006152	0.996075	1.88e-38	gene25280	Epoxide hydrolase 4
XLOC_009226	XLOC_011854	0.996185	1.14e-38	gene25055	Translation initiation factor IF-2
XLOC_023984	XLOC_027296	0.996223	9.59e-39	gene13876	F-box/kelch-repeat protein At3g06240
XLOC_017434	XLOC_015499	0.996249	8.49e-39	gene24375	Protein FAR1-RELATED SEQUENCE 12
XLOC_013201	XLOC_010689	0.99652	2.29e-39	gene20603	BAT2 domain-containing protein 1
XLOC_018014	XLOC_015253	0.99665	1.18e-39	gene22892	ABC transporter B family member 11 (ABC transporter ABCB.11)
XLOC_017930	XLOC_014825	0.996788	5.66e-40	gene05914	F-box/LRR-repeat protein 13
XLOC_020597	XLOC_020598	0.996837	4.33e-40	gene32282	21 kDa protein, Precursor
XLOC_011415	XLOC_008800	0.996892	3.18e-40	gene28864	Wall-associated receptor kinase 2, Precursor
XLOC_027832	XLOC_024529	0.996924	2.65e-40	gene35229	tRNA-specific 2-thiouridylase mnmA
XLOC_023071	XLOC_019249	0.996991	1.81e-40	gene10708	Zinc finger A20 and AN1 domain-containing stress-associated protein 8
XLOC_030179	XLOC_028198	0.99741	1.32e-41	gene00484	UDP-N-acetylmuramoyl-L-alanyl-D-glutamate--2, 6-diaminopimelate ligase
XLOC_005123	XLOC_007139	0.997413	1.29e-41	gene11175	Protein AUXIN RESPONSE 4
XLOC_025558	XLOC_028878	0.997468	8.88e-42	gene05519	N-(5'-phosphoribosyl)anthranilate isomerase (PRAI)
XLOC_028230	XLOC_028235	0.997495	7.32e-42	gene34947	UDP-N-acetylmuramate--L-alanine ligase
XLOC_023038	XLOC_021416	0.997562	4.58e-42	gene08917	DUF246 domain-containing protein At1g04910
XLOC_030176	XLOC_028184	0.997569	4.34e-42	gene33861	Probable phospholipid hydroperoxide glutathione peroxidase (PHGPx)
XLOC_004879	XLOC_006905	0.997735	1.26e-42	gene08382	Probable glutathione S-transferase
XLOC_003640	XLOC_000928	0.997759	1.05e-42	gene24192	Lysine-rich coiled-coil protein 1
XLOC_030188	XLOC_028235	0.997878	4.04e-43	gene34947	UDP-N-acetylmuramate--L-alanine ligase
XLOC_001992	XLOC_001991	0.99798	1.7e-43	gene30831	Retrotransposon-derived protein PEG10 (MEF3-like protein 1)
XLOC_004384	XLOC_004383	0.997997	1.47e-43	gene24679	Neural Wiskott-Aldrich syndrome protein (N-WASP)
XLOC_030175	XLOC_028184	0.998062	8.26e-44	gene33861	Probable phospholipid hydroperoxide glutathione peroxidase (PHGPx)
XLOC_014461	XLOC_014460	0.998072	7.54e-44	gene02731	Mavicyanin
XLOC_010536	XLOC_010535	0.998109	5.36e-44	gene24764	hypothetical protein
XLOC_026061	XLOC_029377	0.998164	3.22e-44	gene04455	Protein bassoon
XLOC_000680	XLOC_002426	0.998165	3.18e-44	gene14532	Mucin-13 (MUC-13), Precursor
XLOC_034168	XLOC_034166	0.998262	1.23e-44	gene21232	Lysozyme
XLOC_034168	XLOC_034166	0.998262	1.23e-44	gene21233	Putative E3 ubiquitin-protein ligase SH3RF1 (Protein POSH)
XLOC_022182	XLOC_022181	0.998435	1.97e-45	gene29333	ATP-dependent RNA helicase DED1
XLOC_025872	XLOC_029187	0.998531	6.49e-46	gene10290	Protein U2
XLOC_030215	XLOC_028365	0.99858	3.59e-46	gene15867	Lamin-like protein, Precursor
XLOC_034711	XLOC_033374	0.998629	1.95e-46	gene04790	Proteasome subunit beta type-6, Precursor
XLOC_030175	XLOC_028182	0.998693	8.39e-47	gene00465	Putative ribonuclease H protein At1g65750
XLOC_030176	XLOC_028182	0.998711	6.63e-47	gene00465	Putative ribonuclease H protein At1g65750
XLOC_016367	XLOC_014333	0.998795	2.03e-47	gene29608	Putative sucrose transport protein SUC7
XLOC_024911	XLOC_028198	0.998872	6.4e-48	gene00484	UDP-N-acetylmuramoyl-L-alanyl-D-glutamate--2, 6-diaminopimelate ligase
XLOC_030189	XLOC_028235	0.998872	6.4e-48	gene34947	UDP-N-acetylmuramate--L-alanine ligase
XLOC_028230	XLOC_028232	0.998883	5.37e-48	gene17678	SNF1-related protein kinase regulatory subunit gamma 1 (AKIN gamma-1)
XLOC_022967	XLOC_020941	0.998892	4.67e-48	gene20430	Probable receptor-like protein kinase At2g42960
XLOC_030188	XLOC_028232	0.998911	3.48e-48	gene17678	SNF1-related protein kinase regulatory subunit gamma 1 (AKIN gamma-1)
XLOC_013386	XLOC_011166	0.998967	1.38e-48	gene30667	Transcription factor DYSFUNCTIONAL TAPETUM 1 (bHLH 22)
XLOC_003538	XLOC_002172	0.998977	1.17e-48	gene02031	Thymidine kinase
XLOC_022967	XLOC_020942	0.998991	9.17e-49	gene20432	hypothetical protein
XLOC_023231	XLOC_020129	0.999001	7.59e-49	gene34431	Thiazole biosynthesis protein thiG
XLOC_029951	XLOC_023601	0.999064	2.46e-49	gene22363	Cyclin-L1-1 (CycL1)
XLOC_025793	XLOC_025792	0.99908	1.81e-49	gene24221	Probable pectinesterase 8 (PE 8), Precursor
XLOC_030246	XLOC_025242	0.999193	1.81e-50	gene06006	Eukaryotic translation initiation factor 4G
XLOC_010500	XLOC_010501	0.999207	1.35e-50	gene24719	hypothetical protein
XLOC_007930	XLOC_006024	0.999228	8.46e-51	gene01032	Histone acetyltransferase HAC1
XLOC_011511	XLOC_008898	0.999355	3.65e-52	gene19943	(S)-scoulerine 9-O-methyltransferase
XLOC_034176	XLOC_034178	0.999413	7.02e-53	gene21246	50S ribosomal protein L9
XLOC_014693	XLOC_016702	0.99943	4.15e-53	gene33828	Ribosome-binding protein 1 (RRp)
XLOC_034855	XLOC_032143	0.999432	3.95e-53	gene21227	hypothetical protein
XLOC_014225	XLOC_016265	0.999477	9.13e-54	gene24249	hypothetical protein
XLOC_024947	XLOC_028222	0.999509	3.09e-54	gene17675	A-kinase anchor protein 6 (AKAP-6)
XLOC_034589	XLOC_032768	0.999571	2.9e-55	gene19257	hypothetical protein
XLOC_030357	XLOC_025818	0.999586	1.54e-55	gene01206	Palmitoyl-monogalactosyldiacylglycerol delta-7 desaturase, chloroplastic, Precursor
XLOC_030036	XLOC_027448	0.999599	8.86e-56	gene09600	29 kDa ribonucleoprotein B, chloroplastic, Precursor
XLOC_002589	XLOC_002590	0.999646	1.02e-56	gene20679	Peroxisomal biogenesis factor 6
XLOC_002589	XLOC_002591	0.999646	1.02e-56	gene20680	Probable endonuclease 4
XLOC_013510	XLOC_012041	0.999657	5.69e-57	gene34806	tRNA pseudouridine synthase A
XLOC_020319	XLOC_022673	0.999662	4.56e-57	gene12247	Probable cation transporter HKT7 (OsHKT7)
XLOC_008167	XLOC_005575	0.999662	4.35e-57	gene09135	Activator of 90 kDa heat shock protein ATPase homolog 1 (AHA1)
XLOC_022672	XLOC_022673	0.999672	2.65e-57	gene12247	Probable cation transporter HKT7 (OsHKT7)
XLOC_001992	XLOC_001990	0.999676	2.18e-57	gene30830	Zinc/RING finger protein 3, Precursor
XLOC_003677	XLOC_002888	0.999721	1.59e-58	gene31548	Kinesin-4
XLOC_004879	XLOC_006907	0.999754	1.73e-59	gene08384	Probable glutathione S-transferase
XLOC_033930	XLOC_033929	0.999767	6.81e-60	gene26459	Kelch repeat-containing protein 1
XLOC_030266	XLOC_028669	0.999769	5.71e-60	gene25838	Rop guanine nucleotide exchange factor 1 (RopGEF1)
XLOC_017757	XLOC_013883	0.999834	1.77e-62	gene29989	DNA primase
XLOC_004465	XLOC_004466	0.999844	5.91e-63	gene21850	Probable receptor-like protein kinase At2g21480, Precursor
XLOC_018372	XLOC_020804	0.999856	1.47e-63	gene32032	hypothetical protein
XLOC_030432	XLOC_029672	0.99987	2.6e-64	gene34520	RNA-directed RNA polymerase 3D-POL
XLOC_013550	XLOC_009567	0.999894	7.3e-66	gene23144	ATP-dependent RNA helicase SUB2-2
XLOC_028766	XLOC_025462	0.999911	3.46e-67	gene07426	Ribonuclease H
XLOC_013583	XLOC_009682	0.999932	2.8e-69	gene34216	Reticulon-like protein B21 (AtRTNLB21)
XLOC_007580	XLOC_007579	0.999941	2.65e-70	gene09033	Protein NLRC5 (CLR16.1)
XLOC_029917	XLOC_026658	0.999947	3.29e-71	gene16654	Putative F-box/kelch-repeat protein At1g12870
XLOC_030001	XLOC_027155	0.999967	8.42e-75	gene18768	hypothetical protein
XLOC_014343	XLOC_016378	0.999972	5.24e-76	gene29847	Villidin
XLOC_031054	XLOC_031052	0.999974	1.89e-76	gene34557	Mannan-binding lectin serine protease 1 light chain, Precursor
XLOC_003779	XLOC_001691	0.99998	1.31e-78	gene10400	hypothetical protein
XLOC_007914	XLOC_003851	0.999988	1.78e-82	gene27502	UPF0313 protein GSU2873
XLOC_030089	XLOC_024428	0.999997	7.1e-94	gene15441	ParA family protein TC_0871
XLOC_017869	XLOC_016416	0.999999	1.33e-101	gene28321	hypothetical protein
XLOC_003639	XLOC_000928	1	0	gene24192	Lysine-rich coiled-coil protein 1
XLOC_030116	XLOC_024574	1	0	gene15595	Protein FAM151A
XLOC_034743	XLOC_031470	1	0	gene23546	UPF0307 protein PFL_0904

## Sheet: expression of coding loci
The expression level is presented by FPKM.
Locus-ID	Anther_10_A	Anther_10_B	Anther_11_A	Anther_11_B	Anther_12_A	Anther_12_B	Anther_7-8_A	Anther_7-8_B	Anther_9_A	Anther_9_B	Carpel_10_A	Carpel_10_B	Carpel_12_A	Carpel_12_B	Carpel_7-8_A	Carpel_7-8_B	Carpel_9_A	Carpel_9_B	Cortex_1_A	Cortex_1_B	Cortex_2_A	Cortex_2_B	Cortex_3_A	Cortex_3_B	Cortex_4_A	Cortex_4_B	Cortex_5_A	Cortex_5_B	Embryo_3_A	Embryo_3_B	Embryo_4_A	Embryo_4_B	Embryo_5_A	Embryo_5_B	Ghost_3_A	Ghost_3_B	Ghost_4_A	Ghost_4_B	Ghost_5_A	Ghost_5_B	Leaf_A	Leaf_B	Ovule_1_A	Ovule_1_B	Pith_1_A	Pith_1_B	Pith_2_A	Pith_2_B	Pith_3_A
XLOC_000027	0.0702416	0.118863	0.0239698	0	0.765763	0.590484	0.00934879	0	0.126814	0.150294	0.0339552	0	0.0673775	0.0480924	0	0	0	0	0	0	0	0	0	0	0	0	0	0	0	0	0	0	0	0	0	0	0	0	0	0	0	0	0	0.0232232	0	0	0	0	0
XLOC_000086	0.451405	0.567681	0.381533	1.26017	1.85186	1.06906	0.426539	0.503104	1.09702	0.43097	0.850164	0.171788	2.06088	1.75597	0.140019	0.215384	0.232708	0.133546	0.104327	0.138969	0.528877	0.511293	0.419154	0.0434717	0.193571	0.182624	0.0725948	0.127339	0	0.186991	0.0836747	0.0951886	0	0	5.82435	4.76524	1.0891	1.15824	5.71898	3.39437	2.69197	7.26015	3.13783	4.3276	0	0.0885797	0	0.190544	0.0708118
XLOC_000159	0	0	0	0	0	0	0	0	0	0.842136	0	0	0	0	0	0	0	0	0	0	0	0	0.389727	0	0	0	0	0	13.2218	9.86364	16.8966	10.6002	26.7487	27.5888	0	0	0.478513	0	1.70795	0.690525	0	0	0	0	0	0.259585	0	0	0
XLOC_000221	4.59441	4.53902	2.82742	2.24187	11.5479	6.85938	0.914324	0.641194	8.36402	2.80153	0.86732	0.443966	1.21384	1.45184	0.395441	0.494404	0.752124	0.349767	0.13811	0.0898226	0.331728	0.0771597	0.0445073	0.0427829	0.12778	0.107944	0.0940644	0.479109	0.92721	1.39929	0.54845	0.163201	0.1325	0.554951	2.04066	1.72478	3.83835	3.75607	4.38696	3.90131	1.17503	1.39796	2.14966	2.12519	0.19755	0.121467	0.327737	0.233312	0.0461841
XLOC_000230	19.9031	24.4344	18.0263	20.8525	3.79746	6.25722	17.2555	19.3085	17.815	24.4211	26.159	27.6105	12.7015	14.9164	7.25205	8.82706	13.2656	13.8293	10.6817	16.4635	13.2534	13.1492	7.38066	3.47367	6.02859	6.54752	3.41848	2.84192	13.0184	21.5581	4.76507	3.62746	9.2239	8.98026	11.0487	10.5831	14.9535	10.6906	19.2396	10.6795	11.9803	11.9427	11.9089	16.4433	11.1334	11.8397	9.4824	12.7842	8.88483
XLOC_000247	4.69645	5.06817	11.3207	9.70095	17.0262	15.0398	0.0402592	0.0580558	17.1732	10.8369	0.0243667	0	0.0827176	0.133373	0	0	0.0628512	0.0369066	0	0	0	0	0	0.0480031	0	0	0	0	1.89506	2.30533	0.173102	0.241612	0.193727	0	1.74213	3.01783	5.97261	7.60161	3.42609	4.27207	0	0	0.241061	0	0	0	0	0	0
XLOC_000282	9.34152	10.1501	10.7842	9.36572	15.9928	20.5272	10.3527	8.34654	11.4643	13.1643	15.4251	13.893	10.7197	14.4979	10.3557	13.1351	11.5778	12.423	4.98739	6.36875	6.99593	8.4844	6.35052	6.78539	4.72818	5.03613	4.31964	5.6518	3.7122	3.90056	8.23928	8.57567	19.1072	34.957	12.3109	13.0386	14.374	14.304	20.7319	26.2322	6.64577	4.21018	14.0697	14.2069	2.74913	3.33961	4.26904	4.79579	4.15577
XLOC_000419	16.4317	18.2235	18.9311	22.3853	7.08339	9.02455	32.9814	41.6087	11.2915	17.6199	15.7477	20.9484	13.897	15.5113	36.5609	23.2666	29.2801	29.5342	20.5577	12.9527	21.2893	20.6266	18.87	22.8997	22.4582	22.4943	20.7503	21.224	34.8135	35.4724	20.0405	28.5214	11.3904	7.01977	13.8129	15.5967	7.03439	6.57354	6.33384	4.26327	10.9807	11.6732	16.3756	14.6071	20.4486	20.5433	12.2137	18.9925	11.7441
XLOC_000421	7.74735	11.6191	8.79589	9.69425	5.38377	4.29606	7.07762	5.17251	5.7321	4.68518	6.96901	7.24138	7.52678	5.6235	8.10752	5.93483	7.85839	7.48519	11.7338	7.22637	11.3134	6.35597	7.88399	4.57871	5.70861	6.24578	5.64833	7.14483	24.3606	21.9235	29.8192	25.3011	26.5584	16.6453	7.03083	5.84784	7.50333	4.84604	7.17656	5.41465	5.1223	6.07603	4.67292	4.16267	11.4162	9.25351	8.08577	8.61129	3.52296
XLOC_000581	3.20546	3.50955	3.66392	4.9389	6.58349	5.77287	3.03745	2.72519	2.09651	2.84753	4.77397	4.46932	9.59583	12.9257	5.04603	4.95899	5.47602	4.75861	9.9117	13.2693	13.224	13.2219	13.1977	14.2027	15.2805	14.5898	12.3929	23.1155	1.31111	0.738477	2.53739	2.5672	2.90074	3.1527	11.0837	10.1012	7.35186	6.35341	13.0298	11.114	11.0499	8.98518	7.91013	7.88569	6.22931	7.88968	16.3961	14.291	18.5063
XLOC_000615	29.5067	23.9995	16.2544	20.9151	29.8833	31.3695	25.2835	25.8163	23.1331	22.2524	26.7502	22.207	17.6892	15.1532	24.7202	27.7596	22.448	21.8055	38.0291	41.9173	23.2492	17.6706	19.45	18.8362	14.7785	13.2862	16.2983	17.2919	8.45062	11.1916	13.3903	15.3705	21.0459	15.5098	19.2107	16.8942	25.7912	30.3297	24.948	21.5608	38.4683	40.9008	30.5653	30.8382	37.3747	29.8249	27.9694	28.7788	22.8579
XLOC_000623	33.553	35.8945	33.2826	38.6169	38.5403	39.0846	46.4577	58.6223	26.5222	35.1788	38.1479	46.501	41.4071	42.4797	48.2596	45.0904	44.9766	50.6496	33.1373	33.8282	37.3485	47.4168	44.5109	51.5079	47.4376	52.212	48.4735	61.9127	152.25	189.465	98.8573	88.2346	82.5306	108.261	28.6782	34.6113	39.5944	54.8871	43.2699	57.6956	24.8827	27.5358	38.2752	41.0754	37.5798	35.039	35.9171	41.5973	46.8328
XLOC_000640	2.41366	3.42001	1.85486	1.93673	40.1555	107.164	5.42091	4.78103	1.65996	2.73997	3.99116	4.40611	4.29698	3.60019	6.38828	5.72752	6.16294	4.53982	7.12634	8.15692	5.73169	8.84277	5.3566	6.23628	3.33618	4.06125	3.82752	3.99071	4.60064	5.24191	1.84366	1.86338	1.79784	2.74419	0.773929	0.767458	0.746541	0.934775	0.85514	0.762067	1.20057	1.91785	3.19609	3.27377	8.11982	7.40134	4.51147	4.87972	2.88231
XLOC_000641	21.7015	21.1557	35.3452	34.2222	22.8399	85.8034	33.0453	34.0176	17.0638	20.7735	18.5868	24.1186	31.5045	31.5584	35.7423	29.7233	30.2743	36.4788	31.2905	31.3747	29.8897	30.7634	24.4687	24.0999	29.7581	27.6777	29.9137	26.6253	126.101	137.198	50.4885	51.7978	33.795	34.166	22.5318	22.779	24.4443	33.5529	30.5982	34.2513	22.9406	27.4548	29.6369	26.5082	36.1549	33.4597	30.9181	29.3774	25.1121
XLOC_000737	0.326296	1.59493	1.26308	1.36315	0.393884	0.405715	3.85579	3.4043	0.419243	2.02954	2.2652	4.65757	2.83151	5.06266	2.01371	2.29581	4.85295	3.50763	0.255971	1.58138	1.71635	0.465755	0	0	0	0.380129	0.781594	0.434709	7.45046	6.38351	2.97909	2.69355	3.16901	1.28555	1.86294	1.06946	1.3226	0.249517	2.16582	1.25376	3.98615	4.11197	2.73933	3.45409	0.645893	0.302395	0	0.58749	0.370452
XLOC_000760	0.119674	0	0	0	2.44983	2.69847	0	0	0	0	0	0	0	0.0732595	0	0	0	0	0	0	0	0.0815212	0	0	0	0	0	0	0	0	0	0	0	0	0.149988	0.163047	1.49502	2.14492	4.95458	9.71483	0	0	0	0	0	0.105856	0.123024	0	0
XLOC_000791	0	0.0140479	0.0250774	0.14809	1.69796	248.03	0	0	0.0678333	0.0236835	0	0.0424575	0.0056513	0.0151569	0	0	0	0.0125826	0	0	0	0	0	0	0	0	0	0	0	0	0	0	0	0	0	0	0	0.00887539	0.0236297	0.0145648	0	0.0129658	0	0	0	0	0	0.0094222	0
XLOC_000792	0	0.0479122	0.550736	1.05232	179.968	203.673	0.0861598	0.0450044	0.0446621	0.0228847	0.0345693	0.0181009	0.0210916	0.142889	0.00970125	0.0295748	0.0937161	0.0321863	0.0177184	0	0	0	0	0	0	0	0	0	0	0.0788413	0.54819	1.069	6.5388	14.0619	0.0409423	0.0325965	0.278559	0.862718	2.80876	8.24606	0.106989	0.0250573	0.0114123	0.0187222	0.0219964	0.0211624	0	0	0.0204346
XLOC_000837	6.48191	6.6302	7.05046	4.48681	5.34958	4.30954	10.1275	8.4601	7.02647	6.6319	7.55329	9.51541	7.82058	8.39118	12.096	11.886	13.5887	9.30918	12.2519	9.13627	8.96199	12.3976	13.1992	9.33998	14.3747	18.8703	10.2663	10.8655	13.5514	21.9268	16.2936	11.9454	20.9841	20.4668	12.1573	14.1751	12.7637	12.8909	9.92267	8.50832	11.4492	12.7476	9.91098	13.6238	9.02634	11.0071	10.1716	10.9808	13.7077
XLOC_000838	0	0	0	0	0	0	0	0	0.130115	0	0	0	0	0	0	0	0	0	0	0	0	0	0	0	0	0	0	0	1.1089	0.775297	0	0	0	0	4.49358	4.97919	2.91961	2.86316	0.67493	0.122123	0	0	0	0	0	0	0	0	0
XLOC_000865	0.439139	0.944259	0.392202	0.765845	5.36228	10.3642	0.658615	0.415665	0.601592	0.515525	0.753371	0.835487	0.54987	0.376232	0.793492	1.09712	0.623679	1.73581	0.549754	0.568582	0.511687	0.117136	0.944831	0.227268	0.171138	0	0.393831	0.195377	0	0	1.27567	0.262522	0.40019	0.290165	2.0787	0.734334	1.91097	1.59021	1.38689	0.667723	0.555957	0.564488	2.05593	0.760684	0.657393	0.407728	0.493325	0.205106	0.0446941
XLOC_000875	100.059	68.6042	99.1262	75.9119	131.39	113.15	79.9107	59.152	96.978	78.2778	69.0045	60.6069	224.699	134.499	72.4752	65.4851	82.1663	64.5139	125.053	95.1219	151.252	122.092	178.389	148.404	239.749	192.951	194.757	180.77	135.53	125.053	89.1076	84.394	208.212	174.742	148.057	122.989	188.209	208.633	206.671	217.808	106.466	85.2046	139.233	105.679	138.147	109.43	195.019	134.549	240.603
XLOC_000879	1.26717	1.13056	3.25036	3.97067	8.26644	6.19501	0.87383	0.747653	1.1905	1.56155	2.20729	0.864121	0.166644	0.515022	0.458496	0.804319	0.8351	0.381477	0	0.886179	0.455549	0	0	0	0	0	0	0	1.86837	0.530832	3.261	0.932128	1.55454	1.64848	1.67352	1.74212	1.98941	3.96603	3.28719	1.69212	0	0.458572	0.769874	1.98332	0.342208	0.515966	0.179059	0.165222	0.688927
XLOC_000881	57.602	64.8178	37.9488	34.4176	61.0063	56.9446	23.731	30.8271	30.2789	27.1273	20.7287	23.2419	23.7643	25.2374	21.2348	16.6258	18.9877	21.4754	18.8675	18.4754	20.9881	20.825	20.9475	21.5797	17.253	17.4697	19.1112	21.0905	25.3236	26.8405	20.548	20.0673	37.4665	30.2762	31.1927	31.8854	27.2495	25.7642	29.6573	23.0107	24.9885	25.4652	30.4581	32.9721	16.8532	16.7606	25.1232	24.1321	21.7211
XLOC_000919	0	0	0	0	0.0579947	0.196446	0	0	0	0	0	0	0	0	0	0	0	0	0	0	0	0	0	0	0	0	0	0	0	0	0	0	0	0	0	0	0	0	0	0	0	0	0	0	0	0	0	0	0
XLOC_000921	0.0161596	0.0380081	0.0475283	0.0500889	0.242294	0.291258	1.43907	7.9614	0.190406	12.3908	0.0131119	0	0.31992	0.377201	0.0193037	0.0440762	0.00871041	0.0767498	0.243913	0.395587	0.0481145	0.360022	0.178753	0.325197	0.0614371	0.0558662	0.0935011	0.0480099	0.26768	0.0625533	0.681365	0.701551	0	0	0.669028	1.08084	9.70888	8.805	0.677077	0.118251	0.790733	1.44308	0.642958	0.440755	0.27129	0.326019	0.307763	0.386857	0.440345
XLOC_000928	0	0	0	0	0	0	0.129301	2.80147	0	0	0	0	0	0	0	0	0	0	0	0	0	0	0	0	0	0	0	0	0	0	0	0	0	0	0	0	0	0	0	0	0	0	0	0	0	0	0	0	0
XLOC_000936	0	0	0.405742	0	0.517256	0	0	0	0	0	0	0	0	0	0	0	0	0	0	0	0.38722	0	0	0	0	0	0	0	0	0	0	0	0	0	0	0	0	0	0	0	0	0	0	0	0	0	0	0	0
XLOC_000943	0	0	0	0	1.61604	9.80072	0	0	0	0	0	0	0	0	0	0	0	0	0	0	0	0	0	0	0	0	0	0	0	0	0	0	0	0	0	0	0	0	0	0	0	0	0	0	0	0	0	0	0
XLOC_000973	43.8335	42.3149	34.3553	28.8485	56.4689	37.196	43.9955	30.9534	53.424	41.8999	44.5415	39.4609	42.5605	33.9096	42.2544	38.0273	47.9669	32.8937	56.0994	58.8713	45.3859	33.9715	45.0944	38.1386	56.553	43.2985	47.3546	35.547	33.5227	41.065	33.5275	27.6427	40.9448	40.624	49.6073	37.6585	47.0975	42.4359	53.4063	47.3419	54.1166	48.7338	54.5378	57.3212	61.3071	47.8956	55.2049	41.4037	59.919
XLOC_001011	9.35203	10.182	8.68721	11.4839	12.1994	12.175	9.90234	13.3803	7.45641	11.2617	12.3756	11.7125	9.37781	9.29617	10.2811	10.151	7.67184	12.8999	9.73809	9.46102	10.0623	11.2642	11.5495	14.6777	9.43108	10.823	11.5281	11.638	7.766	5.50318	7.98564	14.5808	8.77081	12.1107	9.25032	10.8241	9.54301	10.0572	8.57241	9.41092	9.89056	10.9378	8.16966	7.79115	8.59118	10.562	7.87358	10.4433	9.88772
XLOC_001021	1.73019	1.60521	2.05619	2.05439	2.62257	1.76666	1.09968	7.28577	1.04584	3.08695	1.31756	2.54133	0.598133	0.529157	4.43272	3.24882	2.2482	5.34829	1.35332	1.18469	3.95997	1.21032	1.46999	1.56587	2.35584	1.56607	0.661127	2.32035	0.398254	0.617328	0.455988	0.598448	1.21094	2.10671	0.793387	1.13403	1.05286	0.688566	3.70221	4.89835	29.6639	37.9197	0.106681	0.108886	0.353133	1.84063	5.78171	3.88627	0.37113
XLOC_001044	3.01758	1.66901	2.47742	2.53253	1.29507	1.42817	0.0526118	0.03563	2.36323	0.0959251	0	0	0.0824885	0.532047	0.256459	0.0468283	0.0152693	0	0	0.0309259	0	0	0	0.0441907	0	0	0	0	0	0	0	0.0317746	0	0.377107	0.0855896	0.0910869	0.053499	0.0958614	0.450862	0.235967	0.470531	0.0700205	0.190118	0.0592889	0	0	0	0	0
XLOC_001076	5.67243	8.35371	7.07429	5.96282	6.27936	4.36839	8.11775	8.09192	2.81586	9.68248	6.54229	10.2569	7.82072	11.2526	8.95035	15.4694	12.3644	12.6192	3.3642	2.97974	2.01338	2.50741	2.04775	1.82476	1.83447	5.11549	3.69199	4.09549	5.95742	10.3098	8.50431	7.87237	13.4822	17.302	7.1111	8.13869	7.06473	5.6077	6.19964	10.285	10.0688	11.5654	6.08624	6.93657	7.43484	8.13978	2.11224	4.5525	4.55161
XLOC_001123	11.8181	16.1834	10.0173	13.2287	16.2286	32.0363	11.2917	14.5813	12.1469	12.4832	9.03842	8.86108	10.7031	11.6677	8.32952	9.00682	7.09572	10.5326	9.11936	10.8071	8.56313	15.0083	15.6633	12.7396	11.4835	16.1752	13.6528	13.7948	5.01927	7.87438	5.41639	8.25114	6.11324	6.66952	8.58017	10.8607	9.18058	10.9269	9.58629	10.2456	7.85868	10.7903	9.51764	10.8069	12.1794	12.0006	7.93243	11.4681	9.64806
XLOC_001126	7.1578	9.36937	8.91125	8.64861	6.38422	53.2949	7.61147	5.70612	5.9663	8.7771	12.4075	13.037	6.8328	7.69325	9.43719	12.4914	9.761	12.1606	17.1165	6.19554	18.0473	13.8715	16.8337	16.062	14.1863	15.6579	11.2137	16.4853	2.45863	3.2845	4.58313	4.87201	15.5992	16.6721	5.59318	7.8678	9.36586	6.94118	12.1411	6.30695	16.4738	21.0066	5.63671	7.76897	16.4791	20.3447	6.10143	22.1423	4.01349
XLOC_001262	2.46474	2.43114	2.14162	1.89132	9.44015	2.76289	0.791586	0.595402	1.72394	1.84899	1.71046	1.06575	5.04286	1.3625	1.98996	2.35239	1.50175	1.11292	4.83784	2.93827	2.01015	2.6185	3.31848	1.74439	4.83644	4.81379	16.3279	25.222	3.66686	3.79086	5.85733	4.1324	7.88831	8.17439	2.76256	1.54642	11.7204	12.4726	2.50692	1.78853	8.96041	10.8096	1.54568	1.9588	7.29168	7.16695	5.93289	3.56835	11.22
XLOC_001305	0	0	0	0.917324	0	0	1.36376	3.92336	0	0	0	0	0	0.281663	0	0	0	0	0	0	0	0	0	0	0	0	0	0	0	0	0	0	0	0	0	0	0	0.329865	0	0	0	0	0	0	0	0	0.641242	0	0
XLOC_001329	0.0174609	0.0830675	0.0353671	0	0	0	0.0370032	0.0292598	0.214211	4.00877	0	0.0313823	0.0154245	0.123235	0.039115	0.00854577	0.0527348	0.0465018	0	0	0	0	0	0.0241933	0.0403281	0	0	0	0.0651702	0.205036	0	0.0173958	0	0.0688189	0	0.0748017	0.324021	0.0787225	0.815781	1.14114	0	0	0.1338	0.0973775	0	0	0	0.0139288	0
XLOC_001435	0	0.0450951	0	0.0396153	24.9723	78.2901	0	0.0211791	0.0508245	0.114039	0	0	0.0515441	0.0729828	0	0	0.0389096	0	0	0	0	0.0270711	0	0	0	0	0	0	0	0	0	0	0	0	0	0.0541438	0	0	0	0	0	0	0.0802101	0.246697	0	0	0	0	0
XLOC_001436	2.0844	1.56482	2.01452	1.77923	3.41981	4.08168	1.28362	1.22111	7.50358	7.92552	1.83465	1.55378	0.894324	1.00769	1.1339	1.88491	1.04268	1.32285	1.346	1.68697	0.713896	0.768899	0.593664	0.482075	0.648066	1.02943	0.818307	0.501109	0.213212	0	1.30131	0.711991	1.21099	0.957392	1.1839	1.69657	1.90326	2.56727	2.34729	2.57136	2.24364	2.14679	1.20183	0.743496	1.68016	1.55317	0.74493	0.815691	0.800285
XLOC_001488	0.152709	0.0807414	0.138103	0.141392	0.206746	0.466065	0.740092	0.160586	0.393585	0.254385	2.95878	1.90695	2.40951	2.46375	1.46659	1.11369	2.51096	1.42599	1.46688	1.0972	1.51629	0.864256	0.600933	1.54679	1.0085	0.986641	0.316869	1.18398	0.0634535	0.132425	0.0823013	0.0337055	0.0465308	0.0666709	0.151696	0.144927	0.319058	0.114399	0.670777	1.79365	1.79786	1.84935	0.924801	1.02655	0.0191841	0.0470482	0.0436522	0.053976	0.0574736
XLOC_001524	61.9101	81.4525	120.737	91.4717	53.8881	40.8326	48.1301	71.453	39.1448	56.6267	95.1489	124.456	177.488	110.008	42.8957	33.0141	39.6688	63.9454	156.755	130.319	195.658	524.899	718.028	690.046	599.865	615.918	503.018	262.692	133.719	149.682	22.5411	22.897	25.9297	21.4776	143.573	151.784	88.9872	105.805	37.3453	20.8739	72.7858	87.7883	145.086	176.593	116.301	132.844	159.058	165.462	205.251
XLOC_001530	1.44146	1.70333	2.69485	1.5765	0.378847	0.668034	0.967276	1.71423	1.42013	1.58967	0.530933	0.367717	3.73656	1.54244	0.312047	0.375501	0.242358	0.122597	23.4021	15.2015	25.4305	27.8273	23.2204	24.84	23.5035	21.3975	32.1911	14.2814	1.35252	0.500516	1.90522	1.12108	2.40602	1.81434	5.47673	3.46938	3.10773	1.84484	10.1829	10.0599	10.4766	8.89934	6.4227	4.61156	33.4802	26.3419	27.769	28.2758	27.9938
XLOC_001531	2.17369	6.22081	4.26382	2.34209	6.13376	5.80895	3.89091	1.77385	13.9279	1.68553	0	0	2.65591	4.79422	1.32842	2.65135	1.53781	1.29348	24.7966	28.9817	28.2432	27.4747	30.3035	18.3768	33.6059	30.0397	27.935	28.8798	1.36208	1.46237	0	0.930534	0	1.4725	13.8163	11.2036	10.3077	31.3018	40.2323	51.8279	11.2956	18.2502	6.33895	8.50787	83.2132	63.2127	154.515	110.271	184.792
XLOC_001541	0	0	0	0.272725	0.345701	0	0.2306	0	0	0	0	0	2.05185	1.00488	0	0.127753	0	0	0	0	0	0	0	0	0	0	0	0	0	0	0	0	0	0	0	0	0	0	0	0	0	0	0	0	0	0	0	0	0
XLOC_001564	0.0843714	0	0.347975	0	0.106068	0.923912	0	0	0	0.0496449	0	0	0	0	0	0.0242354	0	0	0	0	0.0431276	0.0353546	0	0	0	0	0	0	0	0	0	0	0	0	0	0	0	0	0	0	0	0	0	0	0	0	0	0	0
XLOC_001593	0	0.037491	0	0.0329352	0.0375617	0	0.0493332	0.15847	0.677017	0.726874	0.0671212	0.0566553	0.233779	0.101127	0.0485189	0.0154279	0.101476	0.0839509	0.171246	0.152831	0.151691	0.0450125	0.227066	0.218384	0.52112	0.661192	0.392109	0.336096	0	0.246771	0	0.0942154	0	0.248481	0.221156	0.270083	0.0468186	0.0947466	0.0563871	0.388704	0.159682	0.311428	0.0831595	0.234398	0.101551	0.0876741	0.131179	0.0251459	0.190813
XLOC_001594	0.162159	0.101546	0.110197	0.34331	1.49354	2.23638	0	0	0	0.0261607	0.0338406	0	0.0105951	0.0836802	0	0.0247351	0	0	0.0264346	0	0.0278168	0.295368	0	0	0	0.066327	0.0981652	0.455011	0	0.111399	0.116527	0	0	0	2.16395	2.50923	3.00091	3.50427	3.42658	3.8404	0.20875	0.468627	0.0566572	0.0727331	0	0	0	0.045404	0
XLOC_001643	3.67088	3.55738	2.20279	2.50763	1.74945	1.83283	10.594	11.032	9.12946	6.17631	7.37095	6.9205	3.47678	5.9856	14.6191	22.5807	12.629	10.2744	0.65021	2.13909	3.39003	0.408934	0.783083	3.269	2.67369	2.52754	1.01407	2.56988	1.2556	2.47469	0.292111	0.696668	0.534169	1.29417	3.11658	2.62392	0.61803	2.19454	1.47532	1.87667	6.73987	6.03253	8.39957	11.8879	0.751211	0.943852	16.771	5.20405	16.5174
XLOC_001651	0	0	1.85313	1.40638	3.65904	0	0	0.751893	3.99968	4.04849	0	0	0.572749	3.02702	1.47449	1.75331	0.645096	1.43392	2.57635	0	0	0.961045	1.82887	0	0	0	0	1.79397	0	0	3.47562	1.34104	0	5.30523	1.77993	1.92217	2.17434	0	2.65969	1.65984	0	1.4776	1.96937	3.75342	1.56132	0	0	0	0
XLOC_001691	0	0	0	0	27.4691	0	0	0	0	0	0	0	0	0	0	0	0	0	0	0	0	0	0	0	0	0	0	0	0	0	0	0	0	0	0	0	0	0	0	0	0	0	0	0	0	0	0	0	0
XLOC_001692	22.5779	24.5958	23.2438	24.2825	27.0307	37.6931	21.3617	18.025	27.1929	22.9346	25.1496	25.321	29.1113	23.1047	25.9772	22.5727	28.1691	21.6775	30.0251	26.9604	41.0588	33.0723	55.7791	65.7224	70.9067	75.3945	79.1892	73.5769	66.9659	86.1715	30.5735	25.6316	28.4621	26.963	29.6374	26.0404	45.2996	38.2245	65.6022	70.6675	34.2916	42.8738	21.7218	27.7278	35.7386	41.8693	45.6909	56.8582	59.507
XLOC_001699	30.4735	28.6687	12.0791	11.1607	10.9454	10.8561	10.009	9.67554	7.71037	13.5932	11.6133	12.8692	8.72714	8.97291	9.55053	9.59139	9.15572	12.165	11.3184	16.2122	12.4353	13.8101	10.8272	10.4554	12.0757	13.2315	10.6207	13.1895	11.7797	12.8854	9.60479	12.8915	8.12593	9.78145	12.4042	14.9762	11.058	11.453	11.349	11.1742	8.92986	11.1353	10.6499	12.5925	11.5827	13.809	14.0101	14.6855	12.2031
XLOC_001710	0.306604	2.32757	1.26605	0	0.794683	0.811429	0.117635	0.182192	3.34361	3.92407	0.216661	0.586226	0.377207	0.209277	0.306959	0.159636	0	0.694928	0.273071	1.58138	0.294574	0.698633	0	0.451934	0.34029	0.380084	0	0.869528	0	0	0.765712	1.29989	0.838888	1.28555	0.376189	0	0	0.735274	0	0	3.18116	2.50633	0.208634	0	0.328915	0	0	0.260191	0.383054
XLOC_001790	2.28926	2.1954	1.36197	1.70041	12.7438	18.6974	3.08747	2.21006	2.67527	2.39701	4.27058	4.40119	1.73311	2.66207	4.67249	7.02579	3.4751	3.50028	2.3383	1.98486	2.00779	1.70505	2.91532	1.43113	2.19497	2.78505	3.85122	1.35046	16.9667	26.3623	13.2522	12.9376	18.8884	28.8093	4.00873	8.24144	5.59753	6.56672	4.65929	7.22396	3.58267	2.97905	2.55741	2.86162	2.18378	2.57994	1.46224	0.73948	1.60799
XLOC_001816	0.116083	0.574348	0.0640348	0.219398	3.77291	3.56334	0.038682	2.54568	0.255505	0.378021	0.457965	0.678407	1.54067	0.604739	0.0778691	0.24845	0.107356	0.219308	0.566905	1.00104	0.25601	0.097973	0.118577	0.285254	0.0727109	0.382747	0.129729	0	0	0	0.0799514	0.102535	0.171406	0	0.0777469	0.146979	0.391956	1.00561	0.203476	0.0846002	0.644884	0.629841	0.217531	0.127555	1.13224	0.636262	0.306508	0.39079	0.0395644
XLOC_001883	0.337746	0.11796	0.113665	0	0.379866	0	0	0.0369337	0.300734	0.13258	0.11912	0	0.0586493	0.0212121	0	0	0.0482935	0.0352186	0	0	0	0	0	0	0	0	0	0	166.828	71.9493	316.801	149.272	468.611	390.645	0.644093	1.18025	4.04547	1.14274	10.7442	1.99757	0	0	0.189794	0.0614582	0	0	0	0	0.0684004
XLOC_001990	13.1327	33.4506	13.7703	9.37319	23.0644	291.371	39.8482	16.7236	7.05851	13.0902	11.6414	17.1524	28.3039	29.2978	19.5566	20.0887	31.373	21.4126	31.8616	63.2263	29.3896	23.4102	28.5962	39.408	40.056	42.9816	44.5518	133.393	3.77205	4.45279	1.38612	2.30324	3.32513	3.91598	8.76828	8.74104	16.4423	23.0181	18.5887	24.7592	29.8336	26.8103	47.6989	55.0873	59.3625	48.8734	36.3696	39.1168	67.998
XLOC_001991	1.07504	0	0	0	1.34307	0	0.7945	0	0	0	0	0	0.406727	0	0	0	0	0	0	0	0	0	0	0	0	0	0	0	0	0	0	0	0	0	0	0	0	0	0	0	0	0	0	0	0	0	0	0	0
XLOC_002065	28.1206	33.6398	29.9583	30.202	37.9345	51.6228	31.3885	35.0904	31.6471	32.3749	35.0704	38.5591	38.8774	35.2134	39.5934	37.9529	36.1958	40.8026	30.2063	33.0235	34.7583	35.5578	36.7715	36.3725	41.9588	43.2742	31.1015	27.9961	146.42	196.758	69.4423	51.2397	48.336	67.3573	34.0506	38.3088	58.4188	61.1076	36.6641	40.9095	26.3056	33.7593	29.6354	40.6815	31.1724	30.3238	30.4219	34.1022	31.6761
XLOC_002108	11.0847	13.1272	3.72601	3.74286	1.25011	1.60574	18.3958	22.8403	6.90455	15.1425	33.886	46.8966	56.2002	52.6786	40.712	41.3047	45.1865	40.9809	50.3112	39.368	46.1341	44.1949	21.0691	24.2812	18.5494	23.2415	10.2258	3.48401	11.6433	13.264	18.0589	13.5685	18.9769	11.1935	5.85834	4.47031	1.42969	1.23678	1.79328	0.716328	24.8802	23.7716	37.0956	36.4468	23.8059	22.8593	17.5182	14.1339	12.8731
XLOC_002172	0	0	0	0	0	0.258665	0	0	0	0	0	0	0	0	0	0	0	0	0	0	0	0	0	0	0	0	0	0	0	0	0	0	0	0	0	0	0	0	0	0	0	0	0	0	0	0	0	0	0
XLOC_002192	49.8879	50.7239	43.2555	47.1978	51.7284	58.7751	29.5984	37.6872	33.8664	35.9274	39.6364	37.8947	41.5062	37.4675	29.9632	30.639	33.0038	35.1286	13.1638	17.1878	17.8412	21.654	8.3209	9.54607	6.46869	6.36142	8.31179	9.9592	50.6067	49.1543	41.2327	47.7225	28.2338	24.4464	40.9275	45.7781	35.9634	35.8282	45.6141	46.5259	31.9006	37.2816	34.98	39.7934	12.4685	13.3716	17.5513	16.5121	9.73701
XLOC_002247	0.0170092	0	0.017426	0	0.600019	0.199651	0.194906	0.0697327	0.0233967	0	0.0130299	0.0320534	0	0.0343282	0	0.017457	0.00893131	0	0.033716	0.0172932	0.0177964	0.0127332	0	0	0	0	0	0	0	0	0	0	0.0476723	0	0	0.101868	0	0.0402029	0.0637307	0.0439827	0.0371455	0.0195771	0	0.0331532	0	0.0165342	0	0	0
XLOC_002365	2.64785	2.97611	2.65434	2.44087	1.25688	1.36325	2.96499	2.95231	2.6311	3.70165	2.72646	2.78749	2.22391	1.89354	2.73888	2.81492	2.57595	2.62993	2.32849	1.87466	2.67912	2.01995	1.86454	1.65923	1.22574	1.30885	2.48516	1.84446	4.04058	5.8838	3.87554	2.81158	0.960228	1.31124	1.90145	2.38719	2.03337	1.76771	1.16602	1.08232	2.89627	2.72902	2.89226	2.8481	1.993	2.75026	2.21973	2.6546	1.60464
XLOC_002386	0.27066	0.343276	0.549103	0.344642	0.340001	0.205151	0.213049	0.0921263	0.553197	0.537394	0.272581	0.259374	0.221389	0.238099	0.230708	0.242162	0.316821	0.241583	0.13091	0.0399816	0.184362	0.0883167	0.0582425	0	0	0	0	0	0.162792	0	0.518493	0.123237	0.253314	0.162511	0.395874	0.412156	0.698269	1.11538	0.416919	0.305062	0.387695	0.22631	0.252358	0.22995	0.197337	0.11468	0.0485814	0.263134	0.114183
XLOC_002393	0.607552	0.497969	0.751621	0.437457	0.717356	1.40616	0.0707168	0.0935493	0.704796	0.419765	0	0	0.0182758	0.107456	0.0469503	0.0409838	0.0629917	0.0892052	0	0	0	0	0	0	0.0504072	0	0	0	0.89317	1.31108	0.221557	0.166854	0	0	0.648404	0.239156	0.206039	0.125846	0.0817929	0.0516291	0.0452814	0	0.482741	0.272418	0.0497566	0.0388173	0	0	0
XLOC_002423	0.282644	0.127363	0.098494	0.167831	3.98136	8.53543	0.12188	0.403777	0.0186461	0.120782	0.0848962	0.123402	0.87477	0.682619	0.115969	0.169345	0.0800262	0.0655371	3.91942	6.86824	4.57966	8.31579	6.57451	3.70879	6.01942	5.30668	2.78049	2.41246	0.151041	0.107034	0.134133	0.146701	0	0	0.525109	0.649958	1.25334	1.30735	0.132697	0.0674355	8.0835	13.3878	0.152267	0.149315	11.0822	12.9392	21.7017	16.7642	28.3333
XLOC_002425	0	1.26475	0.615696	3.44429	1070.24	5429.03	0.197178	0	0.553091	0.106613	0	0.0955655	0	0.27292	0.104764	0.468412	0.383888	0	0.0951387	0.206229	0.200869	0.303698	0.72945	0	0	0	0	0	0	0.832478	0.263451	0	0	0	0	0	0	0	0	0	0	0	0.351919	0.49421	0.116623	0	0	0.339387	0
XLOC_002426	0	0.117274	0.101667	1.03023	1.79072	664.766	0	0	0.41329	0	0	0	0	0	0	0.482592	0	0	0	0.191225	0	0	0.121004	0	0	0	0	0	0.422567	0.385956	0	0	0	0	0	0	0.163793	0.0740929	0.197275	0	0	0	0.274584	0	0	0	0	0.235973	0
XLOC_002427	0.269205	0	0.069368	0.14621	0.0852186	8.96441	0	0	0.182092	0.841784	0.0495005	0	0.199938	0.49383	0.0355204	0.0342449	0.0328927	0	0	0	0	0	0	0	0	0	0	0	0	0	0	0	0.182084	0	0.0824325	0.499579	0.21404	0.262883	0.129847	0	0	0	0.0469256	0.0650356	0	0	0	0	0
XLOC_002428	60.1159	63.0304	51.1448	52.4018	44.071	48.6116	82.3042	72.6486	75.4206	60.872	47.0064	50.1797	55.5678	59.055	66.7376	62.3568	75.6077	60.3631	56.4828	57.5095	66.9537	49.853	44.8123	56.2229	47.0524	41.4169	39.0332	40.7195	68.7982	85.6916	64.0921	59.9679	74.9673	78.0154	52.5388	50.5297	53.9655	53.4701	53.889	51.6326	47.1414	41.0046	61.713	64.9456	48.9222	50.1884	58.7849	58.0462	68.1496
XLOC_002445	3.63138	3.60893	3.2339	3.67917	2.9474	3.09966	3.63577	4.53069	6.08441	6.86636	4.74712	5.10298	11.8315	6.1499	4.21385	4.9292	4.35798	5.02048	7.03978	6.79707	7.99534	7.9597	7.86718	8.92337	7.72392	8.17514	10.8183	11.3897	3.627	4.28134	4.7758	6.37913	5.97932	5.69118	3.52475	3.53649	4.02447	4.30713	3.25536	4.3955	9.21457	11.3879	2.83533	2.99366	6.16832	8.05323	10.5835	9.36755	9.4306
XLOC_002469	28.7131	44.3108	44.2331	36.9093	21.0789	22.5541	27.145	21.2945	17.3157	22.7729	10.0363	12.1924	21.1885	35.3763	18.7789	20.5213	46.2619	19.239	6.76503	6.70044	7.46004	7.74177	7.3442	10.7993	8.03529	10.6592	10.3336	14.5957	11.5799	15.8895	10.8558	9.70637	7.26414	6.82648	10.4088	12.5469	12.4121	13.4757	9.54706	10.8568	12.0479	13.6457	36.2489	47.8272	6.13702	5.80419	4.72171	6.72121	6.32876
XLOC_002472	2.93469	2.99686	3.01405	2.59393	3.46801	3.46924	2.77682	2.83386	2.80785	3.11694	2.29481	2.37222	2.07096	2.88294	2.50752	3.09595	2.18516	2.90887	2.12284	1.98956	2.62117	2.73226	2.23776	2.11285	2.1192	2.11519	1.8198	1.59792	2.45686	2.32616	2.05034	3.39614	2.69734	3.26686	2.23181	2.64275	2.07149	2.08184	2.77051	2.51486	2.83843	2.83218	1.96576	2.04124	2.04305	2.61919	2.01553	2.55072	1.9876
XLOC_002473	20.2603	43.8819	29.8516	24.9001	28.7109	61.1877	35.0107	21.8262	21.7324	30.3882	16.7762	16.8096	25.3213	27.5012	24.5395	26.7485	43.3256	16.5348	19.952	23.3433	30.0935	26.7977	37.7865	54.6135	47.4416	52.3136	47.2496	59.2067	10.312	12.1507	9.9621	16.3078	17.6753	22.5301	35.0659	41.0907	29.8086	32.7064	31.7409	36.9927	23.3172	20.7615	129.693	139.691	19.6545	20.5564	47.6207	44.7633	63.0118
XLOC_002483	19.6059	16.5403	14.0385	13.9396	15.5963	13.2605	16.3968	18.0506	24.1269	20.1863	20.1412	21.7275	20.0543	17.9145	21.3521	22.6318	20.9588	22.3347	16.6011	20.0192	19.1635	18.9237	24.1629	28.3346	25.9175	26.779	26.1087	23.8012	19.0351	23.5407	16.7828	18.4037	23.2339	35.7544	13.7941	16.1546	27.5985	29.7677	24.2508	29.2186	13.8321	16.3178	20.5137	22.5718	18.0136	17.6747	17.1332	17.7668	21.4061
XLOC_002520	16.4458	16.9897	2.0217	1.79821	10.4811	6.20834	6.14277	4.42226	0.808276	3.10588	8.95399	7.88791	9.15261	8.72379	2.27027	0.589639	4.67797	3.94189	1.15604	16.5218	10.1625	8.11014	1.43312	3.1001	8.61999	7.82169	10.7963	15.1391	0	0	0.480468	1.71467	3.36538	2.71334	4.13852	0.491538	0.970091	10.3461	3.50272	11.0358	4.52949	4.7232	5.56544	3.9993	11.0565	6.38251	47.5459	15.6514	35.9799
XLOC_002523	13.8408	17.228	26.4266	21.7869	11.8774	14.6063	16.2672	5.96482	20.862	12.649	12.5351	12.9508	24.8754	29.6302	16.4309	17.7974	19.2537	12.5732	19.4335	19.309	33.0092	25.9793	29.5078	34.0412	36.5482	36.4674	33.9902	36.883	12.7452	11.9742	9.52969	8.3861	15.785	15.4272	19.0399	17.3653	18.3976	18.1042	23.4057	21.7758	5.84704	6.57025	22.6513	26.792	16.841	15.6782	34.0038	30.239	28.2822
XLOC_002526	3.84804	3.726	5.82035	3.72645	16.4312	9.29245	23.1076	1.45379	4.85168	3.14085	9.80544	6.36694	19.2535	21.9562	17.8069	5.11881	32.5927	11.501	8.34631	5.7017	11.537	7.88028	18.553	12.6217	14.7849	11.3451	17.8157	15.6093	1.89728	0.943273	1.80717	1.15243	1.09962	2.84943	6.87682	5.78133	10.6218	9.81467	25.4914	24.5455	1.91809	1.74595	32.3638	20.025	10.616	5.40677	5.09782	6.99749	16.8811
XLOC_002561	0.0780577	0.12244	0.0272772	0	30.193	44.9896	0.0221774	0.0191682	0.0353947	0.0344038	0.078648	0.0925141	0.035815	0.0440355	0.0574082	0.0839756	0.0660608	0.127947	0	0	0	0	0	0	0	0	0	0	0	0	0.492334	1.23078	0.281385	0	0	0	0	0	0	0	0	0	0.0185485	0	0	0	0	0	0
XLOC_002568	0.173875	1.45582	0	0.548104	0	0	3.51288	3.51633	1.15535	0.876562	1.60571	3.61427	6.4223	6.50738	6.49817	10.4412	3.0667	5.02957	3.76231	2.71296	1.32186	1.99758	1.28219	0.726864	2.08438	1.22261	0.441692	0	11.1474	19.8493	3.29223	5.22641	6.92434	9.6488	0.623568	0.749115	0	0.131397	0	0.215626	1.80637	1.72759	15.1079	12.0275	3.71313	5.67414	2.13477	3.34781	3.68314
XLOC_002590	0	0	0	0	0	0	0	0	0	0	0	0	0	0	0	0	0	0	0	0	0	0	0	0	0	0	0	0	0	0	0	0	0	0	0	0	0	0	0	0	0	0	0	0	0	0	0	0	0
XLOC_002591	0	0	0	0	0	0	0	0	0	0	0	0	0	0	0	0	0	0	0	0	0	0	0	0	0	0	0	0	0	0	0	0	0	0	0	0	0	0	0	0	0	0	0	0	0	0	0	0	0
XLOC_002598	1.09077	0.909477	1.50146	1.63469	2.09923	1.80356	1.12155	0.558847	1.62277	1.23562	0.743416	0.670858	0.215807	0.70929	0.243757	0.620495	0.280363	0.205075	0.322843	0.661736	0.162502	0.096267	0.0666393	0.189651	0.181164	0.188337	0.124897	0.0993178	0.0899348	0.194462	1.13255	0.334007	1.72279	1.63877	0.34664	0.336878	0.276577	0.724362	0.613804	0.724389	1.29283	0.695966	0.232833	0.43858	0.6109	0.219522	0.373009	0.260159	0.219026
XLOC_002624	11.8911	10.2357	9.42528	10.4137	18.3449	13.892	3.16543	3.16792	12.4618	21.4145	7.40038	6.92351	3.50745	6.97205	3.70679	3.91191	4.68589	3.94851	4.31739	7.34405	0.325267	0.547099	0.777609	0.584084	0.229518	0.311111	0.490547	0.449459	4.59135	4.284	24.6837	9.51733	19.473	10.1757	4.06186	4.28944	2.0566	1.06363	1.3709	1.31724	12.7169	6.04273	8.97537	21.6841	4.08234	1.98863	0.208218	0.215661	0.576158
XLOC_002626	137.905	128.605	167.965	203.281	359.624	306.449	115.744	97.756	97.312	95.9139	205.532	218.77	488.077	403.917	128.352	112.951	130.856	142.922	541.882	449.615	863.995	1295.62	1562.15	1627.8	1368.51	1262.83	2014.6	1767.4	66.809	78.243	28.7867	23.0874	30.3551	45.6329	355.38	319.503	256.485	308.987	282.396	269.13	550.691	541.569	349.721	372.948	654.584	637.589	1054.34	890.111	1064.45
XLOC_002631	14.3164	13.8274	12.6752	13.1006	18.0304	16.4356	10.2473	10.4927	11.2551	12.1556	12.0914	10.8577	8.33168	9.50782	10.7277	11.6801	8.39885	9.96446	10.2656	10.3719	10.9084	10.9415	11.0689	10.0134	8.94814	9.51045	9.94242	12.5878	6.60842	5.03681	10.5454	11.9559	12.8853	12.0765	12.0736	10.8776	9.01837	9.69347	10.8944	11.6479	12.7784	13.0575	9.76055	9.55213	10.6491	11.3465	10.9616	12.3393	10.4286
XLOC_002643	0	0	0	0	0.155118	0.350484	0	0	0	0	0	0	0.053503	0	0	0	0	0	0	0	0	0	0	0	0	0	0	0	0	0	0	0	0	0	0	0	0	0	0	0	0	0	0	0	0	0	0	0	0
XLOC_002657	0.874752	0.624861	1.45848	0.480314	3.52014	0.571822	0.0578492	0.0489115	1.50375	0.790095	0.271042	0.25574	0.0348109	0.196639	0	0.0321421	0.195942	0.0349802	0.387085	0.530674	0	0.0156296	0	0	0	0.0510188	0.132203	0	0.418425	0.171372	4.30502	0.087238	3.93653	3.36491	0.202559	0.0625203	0.36917	0.0986961	0.317753	0.107975	2.4424	0.672851	0.374428	0.345905	1.01691	0.0811812	0	0.0349256	0
XLOC_002658	1.21222	1.33564	3.14693	1.69302	2.60512	1.46484	0.622902	0.44684	3.24005	2.69596	0.608064	1.45882	0.396784	0.644069	0.297768	0.438798	0.260469	0.255749	0.825375	0.725189	0.178268	0.230308	0.43042	0	0.811129	0.187577	0.468021	0	0	0.626831	2.27542	0.392963	2.65152	6.82926	1.41377	0.532207	0.578917	1.36288	1.47514	0.833672	4.812	3.71661	0.392296	1.99469	1.91323	0.564932	0.145225	0.128201	0.05601
XLOC_002661	0.489624	1.69935	1.18016	1.06632	1.46333	1.77727	0.9214	0.456061	0.221467	1.22784	0.443517	1.10058	0.0679622	0.26193	0.2381	0.3996	0.669596	0.543605	0.282901	0.791699	0.468413	0.437203	0.201672	0	0	0.237855	0	0.544079	0	0	0.441646	0.813427	2.17325	2.41347	0.197544	0.87443	1.49106	1.84053	1.51241	1.00679	0.168769	0.672194	0.326082	0.56917	0.168518	0.756951	0.163343	0.325654	0
XLOC_002676	16.248	21.8457	15.2332	16.24	14.7853	15.5411	22.493	28.0777	12.8544	17.1188	15.3075	19.3245	14.1707	12.7332	22.9233	19.0856	20.3646	20.3214	18.822	19.6292	20.5313	21.2063	20.7299	22.0855	20.4921	21.9024	21.0426	19.232	21.8354	26.6619	17.9625	26.0805	17.9116	16.8209	16.7193	19.2536	14.8569	19.6248	17.8517	19.3348	12.1276	15.6292	18.1148	18.9127	18.1176	17.5937	17.6342	19.2633	17.932
XLOC_002677	0	0	0	0	0.341604	0.317447	0	0	0	0	0	0	0	0	0	0	0	0	0	0	0	0	0	0	0	0	0	0	0	0	0	0	0	0	0	0	0	0	0	0	0	0	0	0	0	0	0	0	0
XLOC_002678	6.06322	4.49806	4.28734	3.47036	6.45998	5.09236	3.57627	2.29553	11.0253	6.59922	3.40436	2.85705	3.33303	3.68667	2.35648	2.74266	2.70565	2.88475	5.34254	4.58905	2.37249	3.98229	2.92194	3.31963	2.66482	3.7501	4.59055	3.86041	3.71012	5.9079	8.15993	2.21791	9.55944	16.3185	4.85522	2.75572	5.28766	3.93659	4.18649	4.32327	10.0998	6.947	3.59068	4.23832	5.65743	2.95449	3.71538	3.16713	3.161
XLOC_002692	11.3855	11.6895	8.14845	11.9337	6.85197	7.95869	10.827	14.1467	8.28243	11.1292	10.2098	11.5967	7.32076	6.53756	12.8816	12.8919	8.56577	12.4956	6.64951	8.74478	6.20866	7.92393	6.70364	7.21942	6.40633	6.82848	8.33257	7.38993	14.5044	14.3208	15.6259	18.8324	13.3235	14.9761	7.02327	7.81598	7.11178	8.03216	6.69577	7.3215	11.8469	13.8655	7.46193	9.29139	7.2414	9.06462	6.37876	7.47038	7.01617
XLOC_002816	21.4185	25.9287	32.1251	30.6485	38.1981	44.3449	17.0469	11.3775	34.806	27.2103	17.3835	19.7903	26.4799	34.7947	17.3811	20.4733	12.8376	12.9357	24.3136	33.8043	51.9981	44.3339	47.7134	66.3683	53.2873	57.6711	50.1297	54.8402	10.2056	9.19357	7.49285	11.8118	8.66603	10.4477	44.7129	45.3458	37.5819	42.4581	38.1801	39.1885	30.534	34.1067	36.0804	40.9354	27.2236	32.4085	76.6422	68.6787	66.3834
XLOC_002888	0.539366	0.879938	1.16675	1.38098	12.217	107.218	0.912593	0.396925	1.5179	1.25736	1.08821	1.07609	2.67791	1.99705	1.10477	1.44626	1.18146	0.813988	0.545592	0.642709	0.167289	0.405927	0.67291	0.332118	0.39944	0.449859	0.32543	0.407558	0.145629	0	0.46882	0.933717	0.433247	0.415961	0.883598	1.28585	0.351522	0.622338	0.187643	0.288664	1.33391	1.10602	2.2804	1.72844	0.74129	1.01489	0.265801	0.454062	0.75325
XLOC_002945	0	0	0	0.239626	0.597285	2.28223	0.0906264	0	0	0	0	0	0	0	0	0	0	0	0	0	0	0	0	0	0	0	0	0	0	0	0	0	0	0	0	0	0	0	0	0	0	0	0	0	0	0	0	0	0
XLOC_002980	0	0	0	0	0	0	0	0.139433	0	0	0	0	0	0	0	0	0	0	0	0	0	0	0	0	0	0	0	0	0	0	0	0	0	0	0	0	0	0	0	0	0	0	0	0	0	0	0	0	0
XLOC_002997	247.954	226.77	303.692	239.595	199.503	176.994	531.659	604.02	207.652	214.493	288.305	314.533	357.25	346.82	677.065	419.671	497.217	517.419	394.223	293.094	401.751	438.067	392.563	382.266	450.227	432.088	396.263	445.862	2705.99	2846.4	896.966	881.03	363.392	296.916	268.414	249.538	220.164	314.501	180.021	188.991	240.548	267.242	530.591	397.725	421.09	349.281	302.729	339.887	243.727
XLOC_003049	3.78628	2.0876	1.77601	1.76842	3.71852	2.49522	2.72987	2.80129	6.04619	4.77647	1.77305	1.9717	2.36369	2.25241	1.79383	2.48516	1.71003	1.76967	3.07335	4.8021	1.70314	1.87981	2.16232	1.30288	0.841197	1.38794	0.875633	1.50386	0.723173	0.981492	1.87706	1.74872	1.569	1.97659	1.46737	1.25324	1.49735	4.00391	1.45208	3.47852	3.8804	3.78478	2.88181	4.42832	2.72377	2.49908	1.70979	2.00028	1.22697
XLOC_003050	0	0.358646	0.328361	0.63013	2.1789	0.75018	0.125126	0	0.872826	0.906968	0.233355	0.270988	0.24432	0	0.162659	0.147587	0	0.160618	0	1.46201	0	0	0	0	0	0	0	0	0	0	0	0.300428	0.950891	0	0.410197	0.430611	0	0	0.672169	0	0	0	0.233671	0.280287	0.808346	0.279569	0	0	0.426632
XLOC_003054	25.863	47.1007	12.4785	8.95676	0	0.0911383	38.9583	32.4961	21.8144	20.6783	0.113963	0.197532	0.734435	1.05775	0.203801	0.627552	0.169796	0.11708	0.145258	0	0.195278	0.104626	0	0	0.0442313	0	0.0501371	0	0	0	0.0960783	0	0.105838	0.14439	0.0483501	0	0.0612849	0.0275282	0	0	1.04898	1.08581	0.0798293	0.0681033	0.0420823	0.0679289	0.0822736	0.0292242	0.0968881
XLOC_003059	57.6551	65.1142	88.2416	66.1023	69.9699	44.391	51.2008	41.6909	51.3842	58.396	31.2175	34.4213	74.1238	61.4932	32.8475	26.9074	55.8809	36.79	42.8015	33.6977	54.0882	78.9953	83.226	103.2	89.4929	67.7611	73.3272	75.154	16.8531	20.7074	27.866	24.1744	33.0841	32.1672	58.2751	58.2529	63.8424	64.7852	86.9576	83.5711	45.9157	48.4749	86.9497	72.0941	57.945	49.3217	89.4757	62.5288	75.582
XLOC_003102	4.78749	0	0	0	0	10.7011	0	2.40274	6.46419	0	3.68577	7.73111	0	0	0	2.10527	0	4.58233	13.9722	8.34206	0	0	0	5.96008	0	0	0	0	0	0	0	0	0	0	0	0	0	0	0	0	10.4059	4.7219	3.36609	3.9982	5.47387	0	0	0	0
XLOC_003194	1.24694	0.787365	0.962173	1.16871	0.858466	1.13581	0.468587	0.573811	1.08456	0.915466	0.733846	0.779552	0.713408	0.615172	0.867428	0.569807	0.710443	0.693076	0.870113	0.796884	1.01939	1.67877	1.9436	1.26521	0.964248	1.19707	1.56216	1.21698	1.23642	0.536126	0.621089	0.886984	0.718219	1.07968	0.558124	0.61937	0.591002	0.514607	0.670228	0.562989	0.351774	0.726715	0.642965	0.360714	1.50017	1.35451	1.26459	1.32936	2.35568
XLOC_003220	0	0	0	0	0	0	0	0	0	0	0	0	0	0	0	0	0	0	0	0	0	0	0	0	0	0	0	0	0	0	0	0	0	0	0	0	0	0	0	0	0	1.56679	0	0	0	0	0	0	0
XLOC_003254	2.72065	6.82376	0.688842	1.49864	0.440851	0.713662	22.5864	19.6729	7.74842	10.0662	17.2627	19.3347	11.1163	9.01902	28.4534	21.7623	33.5411	23.6839	15.0954	14.7429	4.85805	6.5542	7.27431	3.17985	1.83826	2.67431	2.97357	0.764664	36.6642	33.6862	27.3593	34.0106	26.4827	26.0051	2.08815	2.04825	1.04577	0.215561	0.637096	1.76871	44.3263	36.5292	2.13065	3.19971	3.80772	5.3192	2.09288	2.28841	1.27823
XLOC_003261	0.0802652	0.0457349	0.0412165	0.200886	0	0	0	0.171837	0.664132	0.578286	0	0	0	0	0	0.0188203	0	0	0	0	0.0417378	0.0274551	0	0.0532808	0	0.04481	0	0	0.332766	0.451551	0	0	0	0.15156	0	0.0549119	0	0	0	0	2.53213	1.64627	0.0280232	0.0357424	0	0.0356509	0.0437004	0	0.0513257
XLOC_003297	0.0439306	0.0708694	0.181967	0.24903	0.221714	0.370594	0.0183562	0	0.0586402	0.119479	0.19851	0.214192	0.0786054	0.420554	0	0.0291635	0	0.0317386	0.083831	0.173339	0	0	0	0	0	0	0	0	0	0	0.110876	0.118731	0.11527	0.469705	0	0.0850898	0	0.044775	0	0	0.0967674	0.0654105	0.0305696	0.276927	0	0	0	0.0475335	0
XLOC_003298	0.441139	0	0.113959	0.182769	0.539997	0.830042	0.272223	0.388045	0.750779	0.534767	0.132134	0	0.666886	0.925842	0.0785124	0.262178	0.266583	0.142667	0	0.129861	0	0	0	0	0	0	0.160945	0.0582774	0	0	0.353879	0.0435696	0	1.05568	0.174874	0.382484	0.0911087	0.503165	0.590525	0.165142	0.147719	0.048	0.0982586	0.620462	0.177484	0	0	0	0
XLOC_003347	3.57013	4.65959	6.25025	5.56894	9.15333	8.38385	2.04164	3.97579	4.94444	1.42277	14.3711	28.5255	119.787	70.7174	10.1641	3.92984	10.8789	14.2622	89.0616	58.4078	148.535	308.165	429.626	271.274	307.521	352.273	386.81	376.522	6.13757	7.18216	0.421959	0.310797	0	1.48699	36.4312	30.96	17.9527	26.6731	24.5449	20.2362	31.5798	54.457	55.3403	53.9104	96.2485	99.9919	102.295	106.866	112.214
XLOC_003366	31.7879	31.5873	32.4547	30.2145	22.6871	25.1769	32.1319	46.8149	39.4413	34.4285	17.7468	18.9665	36.6879	28.6992	16.7836	15.8854	14.7336	12.5728	17.5316	19.7736	36.949	25.4449	38.6746	32.469	37.1247	37.4858	39.332	49.9981	14.4499	13.2958	25.8206	29.1825	88.1723	109.11	25.6902	25.7705	30.7437	37.5511	39.4999	43.8784	15.9073	19.7716	31.6764	31.012	11.2231	12.5076	38.3616	35.8303	39.6641
XLOC_003429	5.01776	3.74638	3.23395	4.82504	5.88154	4.76385	2.92269	2.46464	5.72204	6.42481	5.85164	3.15656	2.16366	3.11827	3.15577	4.24245	2.97645	2.56276	2.45874	3.03992	0.771361	0.515851	0.260372	0.604254	0.37356	0.280514	0.605728	0.718024	0.817784	0.47879	10.3532	4.46554	7.1162	5.93808	2.66845	2.52491	2.21197	3.19467	1.96061	2.84751	8.16107	6.35375	3.08778	4.89173	2.36373	2.39987	1.82537	0.925233	0.596115
XLOC_003459	0	0	0	0	0	0.35983	0	0	0	0	0	0	0	0	0	0	0	0	0	0	0	0	0	0	0	0	0	0	0	0	0	0	0	0	0	0	0	0	0	0	0	0	0	0	0	0	0	0	0
XLOC_003464	14.1094	15.8299	17.2665	17.7512	31.46	20.5947	14.1396	17.0381	12.4252	18.3113	11.698	11.3834	15.8399	13.0159	11.4978	9.2697	9.72122	11.3041	13.1181	12.1395	8.02332	7.98017	6.92147	6.23533	8.17488	6.97787	10.3763	12.3294	5.23956	4.00242	12.8154	13.8855	12.0066	10.5364	22.9427	22.4152	35.2991	33.3641	22.9524	21.3024	12.8573	14.2306	12.8267	12.2784	15.0601	15.8466	10.3421	11.7345	12.7723
XLOC_003472	1.36942	0	0.46728	0.43016	0.566605	2.56057	0	0	0.628316	0.825527	0	0	0.197201	1.05664	0	0	0.226083	0.219293	0.43579	0.39922	0.461969	0	0	0	0	0	0	0	0	0	2.28672	0.410176	2.63197	0	0	0	0	0	0	0	1.45793	0.451945	0.316716	0.382678	1.47976	0	0	0.328426	0
XLOC_003473	31.8145	24.2826	23.6147	25.1198	24.2128	17.7475	18.834	16.5354	31.3148	23.113	22.7325	20.2957	25.6215	25.4876	16.5801	17.8766	15.6928	15.1264	20.2538	20.2737	20.8599	29.4622	40.9614	33.8756	32.9832	33.9838	45.2877	47.1681	12.6122	13.1495	24.0307	25.5708	32.0839	31.255	32.9306	33.733	41.911	34.8791	45.1939	34.6794	27.3568	30.8258	19.6631	19.8338	23.111	22.5528	33.1721	27.9435	47.0751
XLOC_003792	24.0498	24.1402	22.4121	27.0012	21.7948	17.7399	21.4119	24.4948	21.2774	21.1649	25.6102	29.295	26.3401	26.5257	22.4143	24.7322	21.0286	25.4823	22.7445	26.0261	31.0945	43.3347	68.7967	71.8067	75.028	79.1091	75.8157	72.3373	30.3376	31.0231	30.2686	32.9925	40.2227	37.44	28.9704	30.3353	44.906	47.9132	43.3185	47.9054	17.4002	18.2109	22.4485	25.0733	24.2349	28.3324	37.6813	36.7899	50.1093
XLOC_003812	3.44912	2.96654	2.41618	1.64294	2.20213	2.96766	1.09691	0.908639	3.01658	2.7181	1.22748	0.925825	0.775507	2.5745	1.12808	1.40926	2.16271	0.924208	0.761178	0.946428	1.03419	0.464568	0.999953	1.42748	0.965129	1.07416	1.97149	3.97467	0	0.636773	1.26852	0.972536	2.30645	1.70971	2.50566	3.01978	2.38182	2.60767	2.95848	2.80823	1.81679	2.1429	3.25986	3.78003	1.02034	1.15623	1.36407	1.38415	1.40594
XLOC_003814	14.0855	16.9684	14.8775	18.3737	109.052	131.927	16.9635	17.2681	14.8941	18.1836	14.8647	15.9108	11.5904	15.2713	13.7076	19.3698	13.3047	15.183	20.1209	23.4292	13.4121	16.1247	16.1596	14.3909	11.009	11.6593	11.8757	14.9092	1.31359	1.42173	14.686	10.6167	16.9386	17.8897	15.4336	16.3824	19.9146	18.9695	14.9468	12.0968	20.5179	20.2369	14.4712	14.5667	20.6603	20.0225	14.2071	15.5713	13.209
XLOC_003820	48.6769	28.3687	37.702	29.6599	74.3306	70.3678	28.141	24.5172	32.6187	22.9319	23.1795	19.2179	42.1863	24.2911	25.7753	16.7867	21.7095	20.8923	23.9036	18.6528	31.3199	28.1008	35.7431	22.1312	36.6709	24.4964	35.9383	30.667	83.8244	72.8515	71.3287	44.6128	33.9898	21.2989	45.0892	31.4072	26.5515	22.3343	25.6984	21.3206	44.8203	33.8104	27.7831	18.0174	27.9459	20.0669	35.861	26.6533	35.7393
XLOC_003822	0	0	0	0	0.467414	2.06244	0	0	0	0	0	0	0	0	0	0	0	0	0	0	0	0	0	0	0	0	0	0	0	0	0	0	0	0	0	0	0	0	0	0.301185	0	0	0	0	0	0	0	0	0
XLOC_003832	8.6785	13.2458	7.556	8.44856	13.5017	10.7953	14.2828	22.3929	14.7221	15.409	22.2767	35.4808	15.7614	12.2642	29.5516	26.8345	18.5674	37.3749	8.87369	21.4721	4.66106	5.69076	5.57818	5.41001	6.29301	4.25486	3.75623	7.69078	45.4586	59.199	39.0007	38.409	17.2173	15.8972	13.1544	14.3324	6.4773	12.2935	6.25644	5.22836	8.69099	16.5331	18.1242	22.8839	9.28363	7.71955	1.64592	2.8265	2.82724
XLOC_003833	5.18114	2.80994	4.79872	2.77572	16.8765	10.4071	6.77764	5.31832	6.16573	5.51192	3.99714	2.84816	2.35563	3.50014	7.01464	5.63414	4.56116	4.00843	1.03774	0.834461	0.429213	0.656301	1.24943	0.509175	0.874647	1.11371	1.52623	0.978444	2.62129	2.16206	7.0367	3.50318	5.36647	2.98065	3.96638	2.73001	5.54933	4.56675	3.15355	1.3574	1.75439	1.57402	7.72683	4.71415	1.34803	0.696271	0.893611	0.505178	1.02326
XLOC_003840	0.910454	1.37622	1.06994	0.755617	1.34703	2.51881	0.886249	0.403968	0.703453	2.17517	0.560738	0.259963	0.215812	1.02085	0.340726	0.566329	0.55831	0.539293	0.617139	0.140253	0.26308	0	0	0.400822	0	0	0.489071	0	0	1.13231	6.35172	1.72923	3.25897	3.42047	0.161629	1.23928	1.05606	1.08686	0.51204	0.178357	1.51506	1.42899	0.363297	0.672209	0.301108	0.268195	0	0.346147	0.330247
XLOC_003851	0	0	0	0	0	0	0	0	0	0	0	0	0	0	0	0	0	0	0	0	0	0	0	0	0	0	0	0	0	0	0	0	0	0	0	0	0	0	0	0	0	0	0	0	0	0	0	0	0
XLOC_003874	18.0616	20.8134	17.516	16.5521	21.3821	21.9718	25.552	23.6969	17.0597	18.0388	25.1113	28.4066	31.0235	26.662	36.0418	28.151	33.9588	31.1731	32.3886	26.6589	18.612	19.5039	15.2766	12.6414	14.978	14.4895	16.2138	16.1055	60.951	70.47	34.2215	32.0462	28.4374	27.1256	13.7011	12.4632	15.1109	14.3772	14.0195	14.8446	26.3095	31.0187	25.5817	27.4783	26.219	25.1965	13.4468	14.8281	11.6233
XLOC_003875	13.3799	13.4639	23.0292	16.7218	18.8494	14.7022	11.0957	10.9067	14.3621	10.937	11.0682	11.3197	15.9232	10.27	13.6949	10.2954	11.7046	11.1436	14.2595	12.6053	17.3277	16.832	26.6061	25.8238	32.5571	26.0386	31.3302	19.959	39.356	40.6516	21.3152	12.8702	13.6071	14.8546	15.0981	13.9179	16.1042	12.8682	16.264	14.9902	9.15925	10.2339	11.1212	10.3137	16.7432	12.9386	21.6603	16.7328	23.7106
XLOC_003897	0	0	0	0.0833215	0.0892605	0.69437	0	0	0	0	0	0	0	0	0	0	0	0	0	0	0	0	0	0	0	0	0	0	0	0	0	0	0	0	0	0	0	0	0	0	0	0	0	0	0	0	0	0	0
XLOC_003920	1.31034	0	0.902259	0.888083	3.92715	3.70048	0.688734	0.237393	0	0.426083	0.316366	0	0	0.818053	0	0.832014	0	0.22637	0.394543	0	0	0	0	0	0	0	0	0	3.30196	1.66352	5.42717	1.27024	1.22386	3.35009	0.547984	0.606889	1.33119	1.2774	0	0	0.463058	0	0.597536	0.395027	0	0	0	0	0
XLOC_003941	1.18794	1.79602	2.58785	2.0081	9.07745	11.8678	0.521938	0.536777	1.33398	1.10106	0	0	0.0796374	0.26433	0.102461	0.0336077	0.0605115	0	0	0	0	0	0	0	0	0	0	0	0	0	0.169935	0.0683852	0.183768	0	0	0	0	0.051578	0	0	0	0.150699	0.790411	0.76562	0.077559	0.0637441	0.07275	0.0547834	0.0850329
XLOC_003985	13.6275	11.7354	13.0338	12.3378	11.5134	8.35153	10.45	8.17944	9.19618	8.47365	16.338	12.9377	16.3486	11.864	14.3348	10.3067	17.1473	13.336	14.2908	14.8237	13.6043	11.555	9.44421	10.5392	13.6159	11.337	13.7743	11.6928	41.7216	45.7881	27.9508	17.3722	24.5573	43.4061	10.8757	8.4262	7.54412	7.97962	11.4497	10.0217	12.883	12.2047	13.1154	14.0911	15.73	13.7838	19.38	14.1067	13.2723
XLOC_003989	2.19705	1.81474	1.93012	2.15008	13.7573	8.09819	2.89206	2.37481	3.18916	2.72474	3.4193	3.03608	2.35019	2.50663	2.63189	2.97999	3.00966	2.9058	3.64045	3.3645	2.62706	2.06655	2.2046	2.32962	1.64651	1.80475	1.92719	2.12632	2.4234	2.67493	1.63158	1.54974	0.702065	0.922269	1.54123	1.9912	1.08331	2.38014	1.7644	1.68727	4.37231	3.96253	3.24599	3.58067	3.47522	2.84279	2.03873	2.02814	1.70342
XLOC_004027	0.107793	0.126475	0.330011	0	0.987629	0.661369	0.288656	0.296998	0	0.319838	0.462256	0.573376	0.466528	0.341149	0.214173	0.312274	0.0977333	0.339848	0.201637	0.412458	0	0.303698	0.260116	0	0.486253	0.123918	0.132861	0.141727	0.43636	0	0.847747	0.105945	0.311009	0	0.13498	0.151853	0.354493	0.159813	0.212844	0	0.114464	0.700397	0.224378	0	0.260153	0.197178	0	0.254488	0.275451
XLOC_004035	14.0534	9.93193	13.2571	15.3925	9.99561	8.17371	17.1955	15.3865	47.3511	15.495	7.36339	6.21126	6.53355	9.26092	9.67952	9.03568	12.5766	6.5053	11.0567	5.79196	4.49582	8.47617	7.43572	8.71437	5.63883	6.13466	5.83025	4.68195	18.7301	16.5169	8.48266	10.2902	4.53524	4.43582	9.98426	9.71155	18.7914	18.0253	8.63125	5.74239	4.10519	4.08316	11.0922	10.122	9.39462	10.3447	5.85807	3.68101	7.68579
XLOC_004203	0.492979	0.146561	0.211267	0.128751	0.736991	0.102187	0.174542	0.114722	0.729588	0.329451	0.0610016	0.0738262	0.129246	0.263552	0.0460208	0.201037	0.0833935	0.109394	0.0396233	0.159321	0.125067	0.0879821	0.430205	0.398399	0	0.191463	0.333577	0.21898	0	0	0	0	0	0	0.0519441	0.293282	0	0.061731	0.0768053	0.101302	0.400165	0.721448	0.202168	0.114539	0.0899525	0.152328	0.0439527	0	0
XLOC_004222	0	0	0	0	0	0	0	0	0	0	0	0	0	0	0	0	0	0	0	0	0	0	0	0	0	0	0	0	0	0	0	0	0	0	0	0	0	0	0	0	0	0	0	0	0	0	0	0	0
XLOC_004243	0.464964	0.545544	0.235667	0.239626	0.298786	1.99695	0.172054	0.256217	1.56446	0.919738	0	0.206103	0.0859305	1.03007	0.448845	1.23473	0.194616	0.732959	0.205963	0.889559	0	0	0	0	0	0	0	0	0	0	1.13784	0	0	1.80787	0.563685	0	0.356545	0.861681	0.432244	0.282808	0.458601	0.503522	0.801937	1.06587	0.262305	0.212629	0	0	0
XLOC_004244	4.38068	5.22457	3.07302	3.76075	3.42308	3.49994	5.12173	5.66395	4.25186	4.70634	5.06707	5.61873	4.74856	5.71808	5.69562	7.08232	6.87671	7.17013	5.43256	5.51608	5.58287	6.02101	5.81754	5.30125	4.62366	5.46839	4.07425	5.14623	3.39853	5.59047	3.91725	5.73506	4.21091	6.1903	2.83898	4.32204	4.67703	4.84446	3.30518	4.74888	4.36656	5.03561	4.31609	5.54513	3.64993	5.72066	4.31507	4.79692	3.23736
XLOC_004334	0.320215	0.683916	1.02816	0.658028	0.198372	0.340606	0.451574	0.183545	0.362231	0.411793	0.813907	2.50996	2.80045	2.7408	1.69828	1.59482	1.19746	2.6545	18.3585	18.7989	16.0205	23.4998	27.9764	25.1548	16.9663	25.4952	10.1049	10.474	0.191372	0	0	0.0545616	0	0	1.84759	1.48589	1.31452	1.04937	0.802066	1.0805	4.52063	7.69506	2.56847	3.30874	22.0189	22.1118	9.28979	11.1839	6.38064
XLOC_004358	38.8076	42.301	28.1731	30.2923	43.5705	46.9021	25.2025	31.4259	38.1543	28.2821	35.9114	33.8264	26.2016	33.3853	23.0833	29.6589	29.0236	24.0584	24.6354	31.5582	24.7198	20.4188	18.5692	14.3728	14.9921	21.5164	8.93555	14.2648	21.795	25.6148	13.6132	18.2754	13.6109	49.8901	23.23	34.1753	31.7733	49.3202	51.4589	49.6413	24.9298	28.3491	27.0347	36.2371	29.2811	21.306	19.1977	35.5678	26.6749
XLOC_004359	1.31321	1.34475	1.06916	1.44983	1.45969	2.08335	0.947144	1.30419	1.69771	1.70036	1.18637	1.52412	2.02291	1.30264	0.983097	1.14267	1.20625	1.27068	1.34274	1.77173	1.23872	1.24759	1.50669	2.46134	3.26447	3.19375	3.48311	3.78468	2.07473	2.61522	1.22124	1.26389	2.30726	7.80158	2.75811	1.98156	2.15931	2.47896	2.31786	4.2558	0.811061	0.902651	1.97981	2.43631	0.912189	1.04585	1.90146	1.4589	3.50314
XLOC_004370	0	0	0	0	0	1.73478	0	0	0	0	0	0	0.0715567	0	0	0	0	0	0	0	0	0	0	0	0	0	0	0	0	0	0	0	0	0	0	0	0	0	0	0	0	0	0	0	0	0	0	0	0
XLOC_004371	1.85037	1.20977	1.56235	0.656409	0.0852416	0.0851809	2.16284	1.49671	1.89971	1.44721	0.762573	0.914339	1.59443	1.82869	0.823121	1.23551	0.877095	0.661876	4.20667	4.02476	5.62239	8.22454	12.2293	11.2695	13.6924	13.6268	20.3818	15.6324	80.5266	56.3546	31.5936	11.9695	0.809154	0.989708	21.6322	28.1408	298.568	219.3	165.697	35.1334	1.51352	0.782104	1.6728	1.25341	4.35805	5.55068	7.81065	4.98651	14.4125
XLOC_004379	0.0514755	0.0599898	0.211451	0	0.257772	0.501922	0	0	0	0	0	0	0.0484607	0	0	0	0	0	0	0	0	0	0	0	0	0	0	0	0	0	0	0	0	0	0	0	0	0	0	0	0	0	0	0	0	0	0	0	0
XLOC_004383	1.31452	2.30311	1.71802	1.21395	6.08424	9.36039	3.12607	1.53837	4.75547	2.54529	0.861644	0.69608	8.25102	6.62649	0.953084	0.694849	2.93249	1.03144	0.888871	1.24934	1.2092	0.522174	1.41362	1.25199	1.49397	1.65465	2.57054	3.54179	1.0129	1.68438	0.890829	0.342978	0.995958	1.0175	13.7608	8.17272	5.3186	4.94733	5.05206	3.6612	1.51332	1.03907	8.32045	6.23968	1.33306	0.877573	1.94076	1.54474	4.97046
XLOC_004426	6.17759	6.58705	4.21496	4.79129	3.816	3.51039	4.77082	3.69538	5.19938	4.44605	6.85927	6.24628	2.52746	2.71334	4.89184	5.76916	4.19631	5.19218	6.72437	7.06898	4.16885	3.3517	2.02473	1.6626	1.59372	1.98455	1.50661	2.08192	1.70986	1.1428	2.28046	2.26957	1.16726	1.56652	6.11439	5.85959	5.52505	5.37329	6.58144	5.61939	1.77173	2.10868	5.21906	5.40577	5.56252	7.15608	3.8751	4.09768	3.82688
XLOC_004460	3.76695	2.9459	0.112528	0.330799	0.818531	0.473498	2.14135	0	0.431669	0.107167	0.170717	0.0320184	0.900474	3.48697	0.179228	0.943195	0.363721	0.107624	0	0.0345489	0	0.0835382	0.0867948	0.049368	0.0670816	0.210624	0.673096	0.401491	57.6131	63.7381	875.476	940.088	2968.89	4971.81	4.5093	8.03987	177.975	234.727	494.887	945.279	0.0388154	0.117342	2.75463	0.881372	0	0.055857	0	0	0.184615
XLOC_004466	0.510993	0.481535	0.40126	1.67455	9.49064	316.454	0.574804	0.417793	0.746515	0.571664	0.669392	0.434039	0.566191	0.63409	0.534356	0.875761	0.596555	0.651481	0.642987	0.656734	1.13801	1.01669	0.744845	0.700522	1.00782	0.753504	1.0774	0.95526	0.573837	0.822991	0.490139	0.403576	0.442511	0.614099	0.49204	0.655324	0.462089	0.678374	0.574514	0.586013	0.763322	0.837475	0.436233	0.542229	0.529306	0.736062	0.744238	1.35952	1.47226
XLOC_004513	0.975183	1.06439	1.39188	1.9251	2.26363	2.48831	0	0	1.81896	0.475005	0	0	0	0	0	0	0.0267256	0	0.0519191	0.255233	0	0.0375862	0	0	0	0	0	0	0	0.206058	0	0	0	0	0	0.150349	0.170772	0.0395575	0	0.0649149	0	0	0.0753767	0	0	0	0	0.0419946	0
XLOC_004514	0.804889	0.429929	1.08626	0.917235	2.14013	2.50514	0	0	0.612137	0.103546	0	0.0464068	0	0	0	0	0	0	0.0975899	0.100148	0	0	0	0	0	0	0	0	0	0	0	0	0	0	0.251488	0.147485	0.241303	0	0.292743	0	0	0	0	0	0	0.0478764	0	0.0411945	0
XLOC_004515	0.79765	0.584739	0.602978	0.68491	1.55498	1.49489	0	0	0.32756	0.0273837	0	0	0.0238922	0	0	0	0	0	0.0523761	0.132426	0	0	0	0	0	0	0	0	0.110173	0	0	0	0	0	0.0670738	0.0780083	0.0429177	0.0615724	0.103884	0.101042	0	0	0	0	0	0	0.029667	0.0653658	0
XLOC_004518	0	0	0	0	0.4964	0	0.151706	0.648652	0	0	0	0	0	0	0	0	0	0	0	0	0	0	0	0	0	0	0	0	0	0	0	0	0	0	0	0	0	0	0	0	0	0	0	0	0	0.358869	0	0	0
XLOC_004681	1.73272	1.88624	2.8005	1.69951	4.17653	5.8673	3.21307	4.75337	3.42377	2.65002	3.26838	4.05637	6.0375	2.7918	3.58294	2.86598	2.74281	4.91683	4.31744	3.66715	3.51698	6.15522	8.23647	7.26849	5.80956	6.49202	8.71518	4.98616	8.01788	5.88948	2.09444	1.82314	1.02212	1.12193	4.4565	4.58751	1.59334	2.78067	1.37665	1.25361	2.54182	3.08013	4.55342	3.70419	5.09465	4.18482	4.51139	4.05492	7.09009
XLOC_004711	0.625191	0.717723	0.948709	0.905083	0.253746	0.302674	0.0043358	0.0054368	1.1068	0.439119	0.0151336	0.0174936	0.0313558	0.0437153	0.0114411	0.00476371	0.010288	0	0	0	0	0	0	0	0	0	0	0	2.2089	2.24779	1.3601	2.11395	5.02626	3.18405	0.0253674	0.0555961	0.0159682	0.00731378	0.0192656	0.132023	0	0	0.0140413	0.0180939	0	0	0	0	0
XLOC_004714	1.62769	1.73158	0.580639	0.594689	0.257749	0.408655	0.556825	5.8446	3.90648	2.20691	0	0	0.0429159	0.0332786	0	0.0133004	0	0	0	0	0	0	0	0	0	0	0	0	0	0	0	0.0172199	0	0.0681511	0	0	0	0.0510511	0	0	0.017731	0	0.0457299	0	0	0.0320569	0.036039	0.0275816	0
XLOC_004784	21.8522	21.3986	23.1583	26.2523	18.3745	21.9298	23.2118	27.1444	19.2656	24.5665	17.5532	18.1589	15.9495	20.2237	21.4422	19.021	20.2697	22.4846	16.7931	15.4435	19.3581	17.4077	13.7313	15.9011	13.3357	13.4229	15.2743	15.6959	22.8805	24.4325	18.7784	21.9355	15.3534	19.593	20.0795	21.4886	17.0215	17.0038	19.8361	19.9845	13.0205	12.3831	14.3198	14.5175	17.0378	19.7046	17.551	20.988	13.8691
XLOC_004822	0	0	0	0	0	0	0	0	0	0	0	0.278033	0	0	0	0	0	0	0	0	0	0	0	0	0	0	0	0	0	0	0	0	0	0	1.23065	0.883613	0.525693	0.232482	0	0	0	0	0	0	0	0	0	0	0
XLOC_004974	16.4847	17.2783	18.1683	17.3201	23.7915	21.7533	11.4619	10.8893	15.3722	10.8403	11.9356	11.3961	11.2574	9.68601	10.1549	8.34023	7.73219	9.84206	12.023	10.6268	15.7169	13.4073	16.1795	14.3658	17.5622	15.3717	15.1718	17.1997	3.88486	3.91912	7.83479	10.4521	12.1021	11.1063	12.764	11.8511	14.4906	12.9173	20.0134	19.9404	9.96864	11.0261	9.21771	8.84444	14.351	14.3223	15.1291	18.6135	12.9521
XLOC_004981	56.4865	63.6841	38.8791	47.2951	41.943	63.3271	25.2158	27.1602	71.9618	38.039	22.8947	20.5711	26.537	30.3129	18.495	21.1269	21.3202	22.1965	16.6111	18.9244	22.2311	19.1435	22.0447	28.6554	25.5712	28.0479	23.355	28.3399	7.60897	6.10293	8.00147	13.6925	17.7725	19.6999	26.9044	30.3469	33.3869	34.2617	33.2006	37.4475	24.811	25.9256	24.1579	23.0531	13.1667	16.0475	20.8828	21.895	21.3189
XLOC_005004	2.26786	2.29655	1.71245	3.87315	9.85766	21.0214	0.79266	0.276688	5.52787	2.86639	0.399653	0.297839	0.697251	2.77198	1.27489	0.322955	0.500271	0.205962	0.750785	0.776138	0.253378	0.400233	0.18866	0.459155	0.410933	0.225826	0.251204	0.220828	0.206532	0.324275	1.00474	1.04453	2.20581	9.08848	4.04266	4.27114	7.21561	7.51029	15.4791	20.445	1.78836	2.62477	0.774252	1.21904	0.937027	1.02349	0.485162	0.374229	4.77005
XLOC_005006	0	0	0	0	0	0	0	0.267102	0	0	0	0	0	0.153404	0	0	0	0	0	0	0	0	0	0	0	0	0	0	0	0	0	0	0	0	0	0	0	0	0	0	0	0	0	0	0	0	0	0	0
XLOC_005190	25.5352	20.065	25.2592	17.4403	31.7079	29.2984	23.55	13.6509	28.9059	24.5796	24.1426	13.3915	22.1537	15.2928	22.4643	12.5486	25.6957	13.5569	21.4191	19.3994	22.8258	13.2916	24.7963	16.2163	25.8469	22.0447	22.1685	15.5882	56.5051	58.0913	38.5633	24.6822	50.1916	55.1804	31.7945	27.1261	37.4977	24.8236	43.7329	31.2761	14.6609	12.2253	18.2855	18.6624	15.3031	14.4308	15.5768	13.3434	21.6681
XLOC_005218	0.517057	0.569437	0.0395797	0.014713	0.0160572	0.0700642	0	0	4.26831	3.40242	0	0.0126547	0.0612003	0.0903517	0.00710482	0.00689203	0	0.00750058	0.0123262	0	0	0	0	0	0	0	0	0	0	0	0	0	0	0	0.0317533	0	0	0	0	0	0	0.0154581	0.0447083	0.0523556	0	0	0	0	0
XLOC_005345	0.1486	0.0941408	0.0497821	0.124052	0	0	0	0	2.07991	0.595173	0	0	0.557395	0.380898	0	0	0.0207199	0.0210803	0	0.0767525	0	0	0	0.0548367	0	0.0461186	0	0	1.03667	0.464736	0	0	0	0	12.3483	9.04246	8.89211	6.75072	1.77816	1.65928	0.0485249	0	0.135181	0.0367861	0	0	0	0	0.184655
XLOC_005419	1.13319	1.35843	0.995574	0.853782	1.42233	1.18171	1.10212	0.82472	1.59836	1.08923	0.629472	0.634203	0.823183	1.06648	0.821078	0.949855	1.0067	0.689119	0.554536	0.594278	0.467486	0.304976	0.850835	0.771979	1.10797	0.908946	0.852014	0.754932	0.434044	0.581552	0.275238	0.268289	0.401046	0.109797	0.781533	0.764221	0.712801	1.07455	0.467043	0.721379	0.7815	0.50967	1.79021	1.98516	0.436593	0.430451	0.518993	0.38519	0.482864
XLOC_005426	14.712	12.6264	6.08728	6.99589	19.6205	38.284	5.00611	9.44883	16.4445	24.0455	4.99909	4.49074	6.12834	5.36604	5.11868	7.32944	4.19769	3.79066	13.2049	19.2247	4.24635	2.17305	0.817653	1.46024	1.06355	1.20616	1.72698	1.56497	9.75285	11.0786	27.467	30.9543	38.3521	31.8617	4.73029	4.33412	19.3771	18.6336	12.0251	10.449	26.7061	20.9144	7.14276	8.95866	8.54365	8.10514	5.40233	6.18895	3.10886
XLOC_005434	104.087	98.4537	131.598	175.779	248.175	210.532	47.6252	80.6919	74.5951	61.8142	25.0093	17.2441	60.6744	63.0394	17.9909	17.4514	12.2658	21.8598	23.701	16.5274	19.298	49.2216	18.3586	13.9181	16.8288	13.7239	8.80831	16.1983	116.119	126.21	156.31	196.045	258.544	191.729	292.883	264.476	238.156	194.975	196.749	169.922	23.5464	28.9942	98.073	101.974	48.4041	60.3436	47.7692	65.8408	46.421
XLOC_005518	7.83428	7.78925	7.7735	7.68475	9.56586	9.00879	6.02536	8.55351	7.47917	7.02826	6.30852	6.61573	5.84089	4.60427	7.11833	6.13597	4.33244	6.29485	6.50665	8.42061	6.28096	6.09454	3.63168	3.56997	3.60048	3.54604	3.98268	4.00922	3.98699	13.746	7.5808	6.47123	13.0522	7.31162	6.26272	6.68757	12.3288	4.89219	12.353	5.01223	6.0767	6.996	6.28821	6.46267	6.43621	6.48201	8.45655	6.2179	3.45447
XLOC_005519	0.0299339	0.107773	0.030325	0	0	0	0	0.016872	0.56804	0.242261	0	0.0542878	0	0	0.017169	0	0	0	0	0	0	0	0	0	0	0	0	0	0.218083	0.472919	0	0	0	0	0.112231	0.0431328	0.0934041	0.0226968	0	0.0372461	0	0	0	0	0	0	0	0	0
XLOC_005567	1.38396	1.44726	1.30134	0.901004	0.558044	1.32669	0.582091	0.584733	3.32699	1.91864	1.4161	0.907812	1.13609	0.855807	1.02549	1.28951	0.86942	0.627904	0.565041	0.51686	0.567791	0.220435	0.327737	0.750368	0.726107	0.556008	0.850525	0.897791	0.361317	0.196045	0.193095	0.241139	0.0861543	0.0987015	0.305234	0.280563	0.297394	0.0806136	0.0713419	0.06176	5.37135	7.44558	0.476246	0.65133	0.419262	0.442371	0.862596	0.223764	0.445749
XLOC_005575	0	0	0	0	0	0	0	0.43478	0.944002	0	0	0	0	0	0	0	0	0	0	0	0	0	0	0	0	0	0	0	0	0	0	0	0	0	0	0	0	0	0	0	0	0	0	0	0	0	0	0	0
XLOC_005659	17.7659	36.2232	24.5351	16.7561	7.12747	7.08729	29.0282	12.0549	14.4535	13.1427	16.4599	15.4156	72.6178	56.6123	21.4963	12.6781	33.4311	15.6687	48.2142	39.8167	35.5001	32.0769	41.1529	59.4363	53.9388	45.9343	60.5577	42.8905	11.7778	12.3387	8.8732	7.63944	14.8238	15.3719	10.6739	12.5778	14.7841	15.8456	18.9331	20.675	21.9487	23.6705	109.84	101.95	72.4814	44.943	40.0039	40.8686	62.4947
XLOC_005719	4.8749	4.23056	3.37704	3.91432	2.87632	2.54129	3.67315	2.91441	5.90389	4.83184	5.08871	4.10913	2.27069	1.74944	3.70395	4.6972	2.68077	3.20088	3.80897	4.43207	1.73586	1.64788	0.917494	1.25972	0.913306	1.01187	1.52743	1.10302	1.70369	1.36057	2.76734	3.08017	2.67219	3.48208	1.58783	1.58212	1.60524	1.85588	1.89545	2.01341	4.55133	5.22054	3.36492	3.40525	3.31734	3.20775	2.50524	2.041	1.66399
XLOC_005730	1.45957	1.13796	0.0691042	0.0999681	0.5178	0.634741	0	0.03563	2.44084	5.05206	0	0.0573219	0	0.0204634	0.0177081	0	0	0.0679509	0	0.0309259	0	0	0	0	0	0	0.0431222	0.0425064	0	0.124837	0	0.0635493	0.377341	0	0	0.0455434	0.054464	0.0239653	0.195181	0.0393278	0.0348738	0	0	0.0296444	0	0	0.0366103	0	0.0433685
XLOC_005750	54.2209	40.8792	62.7215	41.5529	39.7584	28.2365	67.6531	75.9217	38.6459	47.7023	53.9894	55.5878	104.621	60.0804	79.2907	46.5462	63.7088	64.7761	59.8062	46.8091	73.5405	65.5289	75.1858	56.5787	80.5804	63.2896	85.8127	61.4158	308.56	255.417	306.014	157.119	114.544	52.7343	90.5647	74.251	45.4226	37.3151	30.3197	23.6819	50.1606	49.0215	61.204	47.2741	72.4099	49.874	76.2659	61.9731	65.7423
XLOC_005779	0	0	0	0	0	0	0	0	0.128781	0	0	0	0	0	0	0	0	0	0	0	0	0	0	0	0	0	0	0	0	0	0	0	0	0	0	0	0	0	0	0	0	0	0	0	0	0	0	0	0
XLOC_005793	19.225	19.155	12.7247	14.4169	5.53457	8.12839	24.708	17.1332	21.7498	24.0797	29.858	23.899	14.8494	18.4828	28.2597	26.2048	30.3532	25.7752	13.6923	14.8973	16.9964	12.5955	12.9773	15.4621	11.8653	12.2069	8.23306	10.3483	21.0489	16.7769	23.3481	23.4281	31.6579	31.4728	11.0335	13.1219	14.2822	12.444	9.92451	8.31339	15.3136	14.0298	26.7759	25.6033	13.5126	12.8676	20.3966	15.3046	14.0096
XLOC_005875	95.4527	51.678	35.7629	33.6616	56.1554	115.32	31.983	31.4735	34.3275	60.5067	51.5744	35.4883	27.6411	42.3356	34.7534	36.8678	47.0101	36.1501	22.8592	22.73	23.3401	24.0449	27.5468	21.3187	39.7675	34.6856	33.4446	33.1244	43.6749	49.4275	21.7744	17.0893	69.0826	35.5971	24.5059	53.2165	30.085	84.3977	81.1561	60.5674	33.5604	34.7225	42.3628	71.3787	34.3594	21.944	31.03	23.5582	25.712
XLOC_005877	15.3937	15.5841	15.4558	18.212	31.1813	30.2799	20.2225	18.1488	12.9502	18.4366	13.8041	13.7585	15.6324	16.5485	15.2175	12.3191	15.7228	14.8556	13.8676	13.1656	13.5333	12.9741	11.532	10.0612	15.5191	15.3629	14.2736	14.1499	7.56475	5.29338	16.5666	20.4945	26.6727	20.9723	14.3995	13.8145	15.1733	13.065	16.0624	14.7004	13.8153	14.4493	13.1989	13.628	16.1189	15.5129	15.4213	15.6925	15.1538
XLOC_005881	1.39736	1.78714	1.58032	1.57014	3.12245	2.51959	0.938486	1.0218	1.23381	1.3758	1.20439	1.58518	1.15808	1.00603	0.800169	1.59875	0.735968	1.21794	1.02376	2.09055	0.510533	0.279872	0	0.181047	0	0	0.0923429	0.087072	0.268189	0	4.8698	1.43195	4.09071	3.08993	0.888294	0.839715	0.561638	0.638228	0.535741	0.805777	3.47246	1.43433	1.2723	1.27523	0.888921	1.33253	0.231343	0.469046	0.537655
XLOC_005882	1.14553	1.12904	1.17225	1.03974	2.42528	1.90768	1.00284	0.60572	1.39143	1.95566	0.548408	1.16117	0.482256	1.17223	1.20345	1.14366	0.403753	0.804331	1.11773	1.48697	0.467721	0.260684	0.0487099	0.101181	0.089596	0.12764	0.307406	0.243307	1.14965	0	2.90779	0.945767	1.69693	2.01466	0.924261	0.469286	0.71591	1.07084	0.143044	0.810499	1.24455	1.72343	1.17642	1.26883	1.35452	1.04935	0.334793	0.378636	0.529708
XLOC_005883	0.881814	0.258011	0.508703	1.47328	1.46454	1.07936	0.869852	0.760788	0.662765	0.869967	0.267667	1.01946	0.0471434	0.27838	0.47852	0.955567	0.651483	0.519971	0.227379	0.736244	0	0.154887	0	0	0	0	0.152453	0	0	0	2.50605	1.29677	2.47927	0	0.309008	0	0.409399	0.326021	0	0.401256	1.4195	1.00913	0.348963	0.504098	0.57506	0.603369	0	0	0.637511
XLOC_005889	2.08193	0.93098	2.75194	1.16836	2.85945	6.67656	0.908057	0.624627	1.33498	1.23322	1.37298	0.703435	0.837726	0.717483	0.425744	0.820944	0.770518	1.01256	1.52573	1.40961	1.56051	0.718557	0.928716	0.619763	0.90256	0.390923	1.91952	0.149035	1.44656	0.437703	1.29802	0.334223	0	0	1.6772	0.798419	0.91343	1.59651	1.79571	0.965234	1.06833	0.613763	2.07516	0.623634	1.11459	0.518364	0.958412	0.802834	0.6646
XLOC_005892	9.42505	6.58407	10.9027	14.9238	21.6817	21.4352	4.79433	6.53566	9.20624	10.3756	5.24902	4.4784	2.99993	4.29484	7.56241	7.69074	4.50846	6.24722	2.69597	3.3351	0.746563	0.67087	0.403134	0.576569	0.229598	0.438625	0.36984	0.230564	1.78862	1.76731	19.0135	13.1076	14.4698	9.76706	6.47231	6.25871	16.8416	23.3506	8.0048	6.10755	3.99284	2.66015	7.4543	7.6785	2.73782	2.20203	1.10563	0.658732	0.36891
XLOC_005900	3.92546	2.00276	3.48934	6.17384	6.00936	8.67713	1.3024	0.733641	4.96318	3.25996	0.997486	0.776032	0.635946	1.15585	1.17897	1.68942	0.885412	1.03746	0.83645	0.912857	0.296962	0.132858	0.101547	0.0377484	0.0986207	0	0.21212	0.0363097	0.115065	0.639985	6.14501	1.56876	3.79778	4.50106	2.52777	0.650339	2.46932	3.62782	0.847355	3.12013	0.864515	0.88981	3.7458	3.59575	1.40542	1.21329	0.510407	0.75306	0.221301
XLOC_005901	8.73736	7.77277	10.5051	15.4864	16.5306	10.4431	3.33014	5.20609	11.0403	11.9163	6.95286	3.24342	1.07088	3.10942	4.84813	5.44321	3.56596	6.18305	1.74243	1.48728	0.244149	0.0570923	0.02273	0.0443184	0.0416215	0	0.0241587	0.0852585	2.78893	0.352954	6.55693	9.47859	15.804	11.7076	5.44904	6.57104	7.66793	9.97017	2.54998	3.68048	0.340535	1.80173	5.17992	8.60762	1.79161	1.91133	0.289389	0.516217	0
XLOC_005902	0.87744	0.94015	1.49927	1.67194	2.73269	3.09988	0.846059	0.861449	2.4421	1.45395	0.763168	0.81674	0.365277	0.51047	1.00385	1.47906	0.894097	0.879744	0.350249	0.149751	0.00940026	0.0057529	0	0	0	0	0.0123593	0.0514731	1.04954	0.150114	1.67194	0.917202	1.21453	1.21497	0.620723	0.685773	0.777541	0.452234	1.67836	0.617972	0.97791	1.184	0.538064	1.01251	0.237384	0.304549	0.141213	0.00642764	0.282529
XLOC_005912	0.416631	0.418877	0.413878	0.336919	0.482432	0.529442	1.19528	1.66291	0.399125	0.606275	3.65523	4.36784	2.11202	2.79083	2.97126	3.25267	3.87454	4.31491	1.96236	1.59245	1.05849	1.95959	0.983828	0.433447	0.992074	0.894373	0.341631	0.390793	9.79794	10.3407	1.55251	1.97906	0.354987	0.711699	0.837974	1.33219	0.458597	0.32064	0.588163	0.260192	0.49065	0.691803	0.140249	0.236173	1.02925	1.27636	1.32831	1.36683	1.77256
XLOC_005917	0	0.348703	0	0.153165	0.635158	0	0.21054	0.081885	0	0.440911	0.124253	0.52695	0.0697416	0.282174	0.279224	0.789221	0.415388	0.234248	0.165868	0.284296	0	0	0	0	0	0	0	0.195377	0	0.573804	0	0	0	0	0	0	0	0.220309	0	0.361533	0	0	0.119997	0.136258	0	0	0	0	0
XLOC_005953	20.2077	24.0801	21.0264	23.2158	2.15621	7.19444	12.0952	9.16879	25.2481	16.9605	11.7219	11.6001	6.10633	8.13661	12.1151	12.4822	8.37404	11.1228	5.86512	7.81831	4.2414	3.12429	5.50041	4.49449	5.27513	4.57579	2.66953	2.43237	8.55796	8.60207	8.55436	11.1456	7.09229	7.31746	4.12756	4.78032	8.04101	9.69898	6.52853	7.95678	16.2044	18.0183	10.4359	11.3968	8.09032	6.30987	5.69239	6.67075	9.96941
XLOC_005989	14.9773	18.7528	15.3387	19.124	19.4609	16.157	19.9902	19.9479	15.5702	16.3913	16.3915	16.8344	14.072	16.614	18.5313	22.4892	14.5922	18.7364	18.6681	23.1262	17.1693	17.8383	19.0859	21.7884	19.8185	23.1194	20.5031	22.4173	24.1122	25.5493	12.4144	16.8002	18.2137	21.949	14.023	15.0225	15.1902	18.8342	16.011	17.8047	16.8582	22.0589	12.0993	14.1512	17.9502	20.1597	15.3714	21.7118	18.649
XLOC_006022	0	0	0	0	0	0.232609	0	0	0	0	0	0	0	0	0	0	0	0	0	0	0	0.0667579	0	0	0	0	0	0	0	0	0	0	0	0	0	0	0	0	0	0	0	0	0	0.0869086	0	0	0	0	0
XLOC_006023	0.20344	0.286628	0	0.314747	1.0849	2.32322	0.119953	0.0673081	0.27401	0.302018	0.179229	0.433144	0.126983	0.115971	0.0788128	0.589751	0.023896	0.0962738	0.0946076	0.35053	0.10084	0	0.0625614	0.08348	0	0.070208	0	0	0	0	0.390074	0.12005	0.27788	0.474925	0	0.172071	0.157191	0.0452726	0.288573	0.297174	0.054169	0.0661374	0.140356	0.112002	0.059091	0.0558575	0	0	0
XLOC_006024	4.89902	4.29492	1.96681	1.49033	23.2215	44.7044	2.793	3.73812	1.78483	1.86754	2.17383	2.56976	1.24611	1.42872	2.80882	2.93038	1.79168	1.37249	6.03075	2.77961	1.68958	1.59033	0.975708	0.809861	1.44685	0.690933	1.35735	1.10407	0	0.292549	1.72955	1.28577	2.55954	3.03979	3.19263	3.00527	3.48465	3.7137	3.12299	3.96937	2.00254	3.15978	1.49672	1.94726	2.53565	3.78923	1.71687	1.28176	1.48672
XLOC_006044	0.574962	0	0	0	0	0	0.121605	0	0	0.178163	0	0.319395	0.692046	0.684124	0	0.17395	0	0.0946547	0.307709	1.72317	0.622169	0	0	0	0	0	0	0	0	0	0	0	0	0	0	0	0	0	0	0	0.953522	0.195075	0.206617	0	0.369103	0.659018	0.685367	0.14176	0
XLOC_006103	2.26999	2.17271	1.63902	2.04723	0.601343	1.17282	1.16071	1.41543	1.668	1.8315	0.902148	0.939989	0.918905	1.72037	1.26773	1.18251	1.30068	1.09859	0.812537	0.614277	0.651993	0.536448	0.297315	0.510322	0.640201	0.549362	0.531232	0.589046	0.299962	0.461327	0.419141	1.23292	0.83758	0.696784	0.496374	0.483868	0.669093	0.619934	0.985837	0.490497	0.515781	0.727749	0.689158	0.657292	0.719127	1.07902	0.446586	0.77565	0.223657
XLOC_006152	0	0	0.16619	0.195615	0.661751	0.349325	0.23741	0	0.0367081	0.023463	0	0	0	0.195205	0.389418	0.011454	0	0	0	0	0	0.0334184	0	0	0	0	0	0	0	0	0	0	0	0	0.137547	0.0334193	0	0.0703421	0	0.144292	0.0584423	0.0770705	0	0	0	0	0	0	0
XLOC_006264	0	0	0	0	0	0	0	0.0610276	0	0	0	0.0245455	0	0	0	0	0	0	0	0	0	0	0	0	0	0	0	0	0	0	0	0	0	0	0	0	0	0	0	0	0	0	0	0	0	0	0	0	0
XLOC_006310	4.8795	4.6299	5.80205	3.80161	1.93067	1.55397	11.1671	4.54839	6.35833	5.21928	7.56354	5.10231	9.47595	10.4784	12.9452	11.8746	12.7304	7.5803	3.6649	3.59967	0.438478	0.4725	0.130618	0.391934	0.133803	0.176674	0.323822	0.368757	5.40673	8.98213	3.02722	2.7274	1.17313	1.91821	5.01493	3.55725	2.0075	3.03825	1.8984	1.27395	7.69491	7.88461	24.3994	22.6708	1.73237	2.04796	0.570661	0.375751	0.768701
XLOC_006325	13.3855	15.683	16.6409	13.5075	24.8743	25.3337	12.3715	11.0635	13.6196	14.4015	12.0805	10.4196	16.4945	13.7799	8.56876	8.50105	7.59672	9.56821	12.9253	17.5565	11.7238	16.036	20.7427	18.5113	16.2177	16.0677	21.7304	20.8255	6.30228	7.35214	9.29629	13.6931	16.6298	15.6728	23.6047	18.3645	23.2554	21.9261	28.2374	30.0306	16.1855	19.1025	17.8482	18.9679	16.6701	17.663	18.0546	18.0798	18.0404
XLOC_006327	0.203711	0.31045	2.08595	1.36362	0	0	0.235473	2.47867	0	0	0	0	0	0	0	0	0	0	0	0	0	0	0	0	0	0	0	0	0	0	0	0	0	0	0	0	0	0	0	0	0	0	0	0	0	0	0	0	0
XLOC_006363	0	0	0	0	0.788321	1.01214	0	0	0	0	0	0.122019	0	0	0	0	0	0	0	0	0	0	0	0	0	0	0	0	0	0	0	0	0	0	0	0	0	0	0	0	0	0	0	0	0	0	0	0	0
XLOC_006390	5.35258	4.54063	5.38508	7.30245	5.76253	9.1864	8.98323	9.99292	3.89013	10.3612	5.76965	5.53706	4.95962	4.87558	9.44989	9.02354	7.81687	7.69198	5.21994	5.1373	4.12583	4.02677	3.94053	2.76513	3.3911	4.95436	3.69356	4.019	15.9298	28.3167	6.91445	11.6771	8.3099	9.55149	5.53236	7.31029	5.71838	6.75615	5.63403	5.77763	4.23151	5.99518	5.58709	8.03599	4.01234	3.8207	2.42562	5.01958	4.56576
XLOC_006393	18.8833	21.349	16.5605	23.2073	21.0987	25.8617	18.4342	26.2568	19.0837	22.5276	24.2302	27.1558	33.4488	28.6687	21.6169	23.1325	25.902	24.4185	17.2518	19.9101	27.6376	22.866	36.6541	51.1743	50.1083	54.6257	48.1356	54.2151	46.0098	56.6133	25.3498	24.3163	22.1882	31.0476	35.4285	39.0946	36.8001	40.8527	44.6966	49.3647	18.3015	21.2638	16.8848	24.6066	17.5751	18.6771	27.6415	26.475	40.7997
XLOC_006394	13.0553	12.3671	8.70415	9.83611	10.2749	9.35798	11.8203	10.7424	12.6918	12.3988	13.532	12.8832	10.3576	9.35343	12.2634	12.6504	10.5463	12.7062	12.4464	13.9331	7.95068	8.62086	6.28349	5.587	7.61865	6.60599	5.62934	5.58432	7.04996	6.5699	9.72375	12.005	14.0325	13.5541	8.0226	9.13484	7.98207	8.09497	9.04389	9.05304	11.1304	12.9911	10.6582	11.6099	11.8985	11.1182	9.39504	9.7371	8.13475
XLOC_006421	1.15298	0.892359	0.808183	0.926453	4.27881	4.66637	0.113906	0.1905	1.10007	0.683835	0.133616	0	0.0393213	0.21882	0.150537	0.0667663	0.138731	0.145323	0.0879682	0	0	0	0	0	0	0	0	0	0	0	0.653684	0.475684	1.00214	0	0.556839	0.584409	0.141078	0.256267	0	0.0841084	0	0	0.309272	1.01439	0	0.0632368	0	0	0.112014
XLOC_006491	0.847759	0.711325	0.772924	0.760732	2.1599	3.97846	3.77761	4.72065	0.799629	0.990668	0.894557	0.817885	0.518627	0.433794	0.547207	0.534527	0.621987	0.69253	0.577579	0.479081	0.771905	0.519846	0.544408	0.43236	0.780709	0.393923	0.615709	0.658478	0.200728	0.101784	0.0662382	0.440416	0.48838	0.409956	0.665524	0.779792	1.20337	0.742507	0.640593	0.737498	0.71482	0.770713	0.431079	0.43506	0.258548	0.65092	0.806528	0.808996	0.450572
XLOC_006496	0	0.125247	0	0.110027	0	0.130989	0.0888802	0.0588226	0	0.105577	0.161026	0	0	0	0.234082	0.154621	0.0538942	0.0560912	0	0	0	0	0	0	0	0	0	0	0	0	0	0	0	0	0	0	0	0.158261	0	0	0	0	0.238513	0	0	0	0	0	0
XLOC_006512	15.5894	14.798	14.9076	11.3784	31.6443	33.3044	19.9691	14.747	14.5889	13.4253	16.9942	15.1863	19.3612	20.95	14.3017	15.3349	21.7695	14.6067	17.7133	16.5153	24.1258	15.4992	21.3726	23.4617	33.0337	33.1008	26.0086	19.6243	49.6736	45.2123	25.6956	15.5167	22.2189	30.7811	14.4654	14.6445	13.4656	13.0154	12.1084	13.7999	19.3132	20.7536	27.9743	30.824	15.2289	11.2173	18.5695	14.126	19.3436
XLOC_006547	0	0.0398055	0	0.124287	4.00366	8.09342	0	0.0186948	0.163301	0.11926	0.0247224	0.0300765	0	0	0	0	0	0	0	0	0.0616339	0.0424653	0	0	0	0	0	0	0	0	0	0	0	0	0.151557	0	0.0994293	0	0	0.0733426	0	0	0.0420385	0.110568	0	0	0	0	0
XLOC_006553	0.231987	0.228967	0.417277	0.201143	1.45525	1.35697	0	0	0.0791276	0.193008	0	0	0	0	0.0635889	0.0628147	0	0.0341806	0	0	0.059488	0.0458171	0	0.17783	0	0	0	0	0.232049	0.753546	2.20591	1.53439	1.10259	2.52922	0.0729012	0.27491	0.557288	0.53042	0.450446	0.653193	0.129618	0.140886	0	0	0	0	0	0	0
XLOC_006554	0.587597	0.685395	1.76349	0.930531	3.71321	2.41112	0.0670368	0.0585271	0.218261	0.210093	0	0.0470795	0.0704259	0.0336141	0.0877677	0.102562	0	0	0.0519283	0.0508	0	0.0748092	0.270605	0	0	0	0.070388	0	2.40113	1.43544	5.76271	3.5492	6.74486	5.98803	0.332041	0.299248	3.09328	2.12578	2.5892	2.97166	0.176329	0.115018	0.037181	0.0973903	0	0	0	0	0
XLOC_006555	0	0.0632252	0.0552731	0	0.276853	0.396744	0	0	0	0	0	0	0	0	0	0.0260178	0	0	0	0	0	0	0	0	0	0	0	0	0	0	0.548	0.211848	0.599094	0.20952	0	0	0.086311	0.119836	0.311607	0.327757	0	0	0	0	0	0	0	0	0
XLOC_006556	0.307302	0.305636	0.735614	0.751789	2.92469	1.85397	0.0216723	0.0287087	0.42082	0.103055	0	0	0.0226909	0	0.0283172	0.0251545	0	0.0273756	0.049829	0	0	0	0	0	0	0	0	0	0.409772	0	3.26709	2.61143	3.93849	2.63339	0.388501	0.293571	1.22701	1.39032	2.27547	2.53505	0.170145	0.225675	0	0.0955434	0	0	0	0	0
XLOC_006557	0.924649	0.507853	0.692133	0.356912	2.9184	1.38096	0.0346487	0	0.228201	0	0	0	0	0	0	0	0	0	0	0	0	0.0609739	0	0	0	0	0	0	0.342542	0.334278	3.89285	1.78674	4.7594	2.01955	0.207707	0.609757	2.02151	2.88773	3.08519	4.26703	0.18372	0.0937469	0.11681	0	0	0	0	0	0
XLOC_006560	0	0	0	0	0	0	0.149274	2.2928	0	0.050805	0	0	0.222759	0.162571	0	0	0.0258362	0	0	0	0	0	0	0	0	0	0	0	0	0	0	0	0	0.399456	0.127781	0	0	0	0	0	0	0	0.108055	0.706528	0	0	0	0	0
XLOC_006643	3.23788	2.52264	2.37383	3.17875	6.92625	5.95698	5.07258	2.9571	11.6717	4.95774	3.80089	5.32952	2.32975	2.70452	3.69306	5.13248	4.55655	5.57577	4.30488	6.97908	3.23376	2.77747	1.60575	4.44904	1.96466	2.64212	2.372	2.48866	2.88203	3.38838	5.5088	2.95994	4.73202	6.88511	5.15709	2.74809	7.29565	6.37967	5.53229	7.74162	5.83803	7.69473	3.99146	5.66901	4.81939	3.96664	2.50511	4.8093	2.30485
XLOC_006659	13.3114	14.4049	10.9378	12.0309	15.1454	14.1938	9.04372	9.20889	8.30003	8.58978	11.9255	13.1099	9.73347	9.94023	8.39068	9.57894	8.54093	10.3265	11.6061	11.6997	11.5293	10.2882	7.69233	5.17323	5.27288	6.06012	7.30939	8.93552	5.82906	4.13135	13.458	14.355	18.6954	16.6882	12.5346	12.8987	14.0014	11.8818	16.7215	15.145	10.5763	9.76261	8.30052	8.17559	12.9839	14.3927	13.6683	13.6929	9.67393
XLOC_006660	157.194	98.3709	2.94891	17.6389	3.33661	175.524	30.829	50.0057	32.3495	6.08915	17.728	17.9695	25.7727	22.5613	12.8386	6.80101	12.9263	12.4326	9.30329	6.29648	3.05964	6.58853	1.5699	1.68938	1.17841	1.10056	7.05552	9.2457	45.4008	39.3251	42.6222	26.996	29.8162	26.0191	45.1654	31.8858	17.913	7.75805	12.5535	13.0855	38.2102	20.8323	11.9087	8.82092	6.81228	10.0624	3.3849	3.12827	5.11074
XLOC_006684	0.17746	0.253643	0.183973	0	1.83602	4.41246	0.147809	0.119134	0	0	1.9802	2.10832	0.242416	0.136769	0.583243	0.208768	0	0.227205	0.167228	0	0.912593	3.65466	0.836098	0.591034	1.27404	1.98828	1.93155	1.42125	0	0	0	0.212463	0	0	0.946218	1.14357	1.87266	3.45335	0	0.565856	0.973465	3.746	0	0	2.92584	3.95469	2.45078	1.70138	0.901698
XLOC_006718	0.402796	0.559595	2.56477	2.11051	3.17366	5.88829	0.36946	0.136348	0.19097	0.223442	1.42122	1.74533	0.404938	0.408567	0.441011	0.493454	0.242079	0.758098	1.90931	2.21257	0.698156	1.24282	0.853338	0.514676	0.861284	0.96464	0.250324	0.169735	0.0417466	0	0.439073	0.718994	0.421687	0.292804	0.903136	0.789216	0.375535	0.295067	0.36983	0.418687	2.90204	3.57659	0.612223	0.483365	3.36146	3.49296	1.79565	2.10806	1.22434
XLOC_006816	7.07836	6.31451	7.55034	6.86546	7.10359	8.89176	7.98702	7.49744	9.6513	7.50912	8.7137	8.0801	9.29075	8.0468	10.1223	8.83621	9.64762	8.20589	6.49867	7.04407	9.8235	6.63339	9.09304	8.12158	8.69375	8.30346	11.195	10.7643	31.9756	31.062	20.153	17.9141	20.3434	15.5798	10.1324	9.46631	10.223	7.77791	9.66109	7.32924	7.41916	7.2907	6.5228	6.99319	7.63899	7.05463	10.4077	9.59966	8.66034
XLOC_006833	0.0279573	0.0597065	0.0572736	0	0	0	0.117919	0	0.221372	0.125825	0.0196559	0.0225567	0	0	0	0.0122849	0	0.0133696	0	0	0	0.268818	0	0	0.0605055	0.0584991	2.31358	4.48274	209.863	226.563	1567.37	1094.26	0	0	11.9823	11.6133	1579.62	1447.82	0	0	0	0	41.1911	12.9252	0.0335314	0.023271	0	0	0.035412
XLOC_006854	5.74633	4.46289	4.66114	4.37059	3.8092	3.63439	5.65247	4.02256	6.80233	6.24758	6.65827	4.78311	3.15397	2.9228	4.93311	5.70046	4.28551	3.41135	2.94713	1.57308	0.116638	0.0701347	0.0490518	0	0.0632562	0.046772	0	0	0	0.231898	4.73222	4.17179	7.21696	4.39713	0.960833	0.580469	1.22496	1.77737	1.01324	1.11398	8.36832	4.58672	3.06647	1.6351	1.44955	1.30958	0.417612	0.167768	0.17358
XLOC_006891	1.12722	0.678053	0.762257	0.595658	0.239059	0.472761	0.603217	0.424601	1.26	0.952613	0.552389	0.512327	0.788552	1.2193	0.786721	0.744068	0.901197	0.506105	4.75827	5.15959	2.07434	4.47747	3.24393	3.94964	6.22918	4.87184	1.45291	1.26637	0	0	0.468322	0.189329	0.520918	0.748995	7.52999	5.69876	1.48784	1.71356	2.16057	0.703001	0.808568	2.92051	1.56313	1.05981	3.96361	5.28551	6.4164	3.63827	10.1295
XLOC_006904	10.0764	8.73774	8.02022	7.64802	7.39304	6.9666	5.06708	5.90163	10.2807	7.56251	5.3534	6.01796	7.77283	5.06918	7.55707	5.13656	4.0578	6.30654	6.11497	8.26902	6.20158	8.15795	9.15156	8.25076	8.46711	8.33887	10.4531	11.0859	7.74638	7.64357	4.91046	4.57886	3.79835	4.07279	7.03066	6.97994	6.42022	5.62249	6.19939	5.89007	9.97715	14.6947	5.36342	5.82645	7.63563	6.36689	6.33451	6.34127	6.70522
XLOC_006905	4.396	4.20047	3.69293	2.50398	5.28223	5.02062	4.47448	2.95914	4.50141	4.04663	3.03623	3.4005	3.32203	3.50446	4.83958	5.30905	3.04591	3.29202	5.65628	6.11538	1.98135	1.62102	1.47849	0.524304	0.451321	1.91078	1.37675	2.18539	2.04414	3.456	1.95035	1.88496	3.67993	4.47424	2.24735	3.60236	4.71898	5.30766	3.71008	3.26625	6.26602	6.36919	5.66614	4.26843	2.80268	3.27432	1.55189	1.50928	1.68775
XLOC_006907	0	0	0	0	0	0	0	0	0	0.14697	0	0	0.0669857	0	0	0	0	0	0	0	0	0.20933	0	0	0	0	0	0	0	0	0	0	0	1.15556	0	0	0	0	0	0	0	0	0.447249	0.136258	0	0	0	0	0
XLOC_006913	1.27692	2.36324	2.07597	1.98956	0.476531	1.13281	0	0.046246	6.42175	3.56918	0	0	0.0305143	0	0.0762272	0	0	0	0.0697455	0	0	0.295558	0.18052	0	0.0836836	0	0.186895	0.110343	0	0	0	0	0.205687	0	0	0	0	0	0	0	0	0	0	0	0.0870644	0.0767572	0.0823826	0.0660446	0.189216
XLOC_007030	0.797581	1.08315	1.06298	1.81656	1.40953	1.33878	0	0.0924921	0.644926	0.249013	0	0	0	0	0	0	0	0	0	0	0	0	0	0	0	0	0	0	0	0	0	0	0	0	0.099701	0	0	0.186635	0.147797	0	0	0	0	0	0	0	0	0	0
XLOC_007050	0	0	0	0	0.425464	1.68636	0	0	0	0	0	0	0	0	0	0	0	0	0	0	0	0	0	0	0	0	0	0	0	0	0	0	0	0	0	0	0	0	0	0	0	0	0	0	0	0	0	0	0
XLOC_007054	0.802404	2.0263	0.965448	0.597242	0.284646	0.303324	2.03005	2.61485	2.26579	1.72631	5.48417	6.88056	8.16425	5.97997	2.7958	3.93692	2.95453	3.23941	14.006	15.9052	18.9948	19.7423	12.516	9.58	4.44024	5.30964	1.85391	0.715043	3.49958	4.39108	9.09554	3.64452	2.02857	0.768935	1.49311	1.18404	1.14617	1.50266	1.94218	1.38331	6.572	5.16355	3.22058	3.95489	10.5222	10.976	15.4755	10.1817	2.78194
XLOC_007074	5.25994	5.42216	5.83068	5.81546	14.4633	15.4749	3.2389	3.01777	5.90768	7.49484	3.17903	2.99895	3.53317	4.14593	3.13539	3.59166	2.77219	3.47702	6.24963	8.1683	4.00318	4.84616	5.34516	3.48546	4.97418	4.61807	3.7925	6.02399	1.27736	1.8467	2.21974	2.50887	5.85485	7.4701	6.97745	6.17371	8.20588	8.73322	13.0088	13.1951	2.78574	3.44112	3.0318	3.2227	7.19849	7.29596	5.65112	5.37263	8.28887
XLOC_007075	8.04044	6.58312	4.33833	5.05753	4.84632	4.72191	5.83924	5.50038	10.6711	8.61423	5.23789	5.58006	8.16837	9.42957	4.84071	4.86792	6.95529	5.41974	6.38822	7.34892	7.80835	7.04435	9.27281	11.4503	10.5967	10.2546	12.8929	13.7969	6.39339	6.1563	3.45378	3.12593	4.85477	5.13094	3.62053	3.6	2.99569	5.39895	4.96683	6.48274	9.47872	10.64	5.8988	6.46085	6.28262	8.11018	11.8692	8.61254	7.85878
XLOC_007128	1.31009	3.55288	2.17944	1.22132	0	0.484666	20.955	2.24902	0.768208	1.43235	0.593209	0.46687	2.83372	8.79174	2.83879	1.62096	4.50372	2.55966	1.76969	1.19644	12.5796	2.27193	0.885934	0.80982	1.44877	0.378373	0.926664	0.259651	0.305054	0	0.204305	0.388193	0.2282	0.511904	2.04669	0.556407	0.910912	0.341584	0.157252	0.0800783	1.79467	1.21188	12.2676	11.529	1.83651	0.782688	0.692543	3.67809	4.97299
XLOC_007139	0	0	0	0	1.14366	3.07268	0	0	0	0.412763	0	0	0.182405	0	0	0	0	0	0	0.39922	0	0	0	0	0	0	0	0	0	0	0	0	0	1.62268	0	0	0	0.309367	0	0	0	0	0	0	0	0	0	0	0
XLOC_007148	5.10892	5.73863	7.07334	7.3414	3.93249	8.25133	2.02134	3.17099	3.56232	2.75822	2.45508	2.44808	3.16195	2.8908	2.49262	1.91954	2.68751	1.97639	2.3541	3.32147	2.30452	2.2785	2.91483	2.55876	3.1309	2.7145	3.67373	4.71609	1.45004	1.66424	1.11506	1.11414	5.758	8.18365	2.15903	1.84945	2.5181	5.24579	5.4682	4.78874	3.96662	6.92227	1.90921	2.32807	2.71592	3.20947	4.1027	2.93187	4.58563
XLOC_007152	18.7439	16.0426	14.9688	16.1423	19.3197	19.1397	15.9402	12.9872	23.2393	13.8738	21.9507	20.4187	23	20.7863	17.4131	17.3144	21.8338	17.4168	23.6847	25.2634	28.0135	27.0626	33.409	35.3853	36.3938	39.1017	40.1079	41.5815	19.0272	21.7078	11.2993	12.5478	18.6668	29.798	20.2153	20.8726	25.9714	27.8247	32.8286	33.4283	22.4959	21.4532	17.6572	23.3512	22.8858	24.3792	43.061	29.9987	46.8673
XLOC_007172	0.61082	1.38511	1.0434	1.29285	0.0855238	0.543232	0.193479	0.0813155	1.47794	0.802716	0	0.0654107	0.499786	0.607125	0	0.106873	0	0	3.49847	5.99928	5.75281	4.62521	5.13581	4.84094	9.55226	6.87034	2.13404	1.45514	0	0	0	0.145034	0	0	2.69192	3.43003	1.78064	2.8988	1.75229	6.10332	0.946094	1.91763	0.943662	0.541242	4.40133	2.90173	8.27828	10.2192	12.3182
XLOC_007174	8.61799	6.11726	7.53497	7.10622	5.66618	8.33573	9.38016	7.32093	6.81395	5.753	9.75332	10.0779	10.0768	9.95352	14.0542	9.92827	14.2851	11.6997	7.19676	7.24533	9.3756	7.26276	8.35307	7.14117	9.01937	8.50093	7.37085	8.48217	30.6129	27.4212	14.3613	11.4573	7.62644	6.7881	8.55818	7.99278	7.42818	5.63867	7.35828	6.44776	8.26248	7.01556	9.36536	8.55707	7.25775	6.46191	6.17181	7.08877	5.63052
XLOC_007183	14.2621	17.5074	16.2578	14.8021	15.8493	20.6065	16.2859	18.2898	15.5515	16.7688	12.5055	14.9849	16.6203	16.3801	12.4449	12.6835	14.2052	15.2945	32.0818	28.0617	29.0718	39.8272	44.5804	57.5487	32.4531	33.7614	43.0901	31.5522	8.26783	10.3102	11.2795	13.5165	20.7411	31.6901	18.4633	19.7377	17.9668	16.5665	19.5787	24.7488	17.4274	17.695	25.0877	21.9538	37.5009	32.0481	35.2296	31.5883	31.6679
XLOC_007203	20.462	20.5432	9.77065	9.69366	1.45102	0.882703	16.3757	25.1476	17.8756	18.8619	17.2851	18.2535	15.9701	13.8517	12.6126	12.2459	13.4579	15.9464	5.8969	4.77698	5.75144	4.4852	3.42789	3.22607	3.15954	3.24545	3.58066	2.14188	9.17708	8.66164	7.76473	11.1415	6.31231	3.94379	7.80791	7.90934	19.2488	15.7709	10.6383	11.1488	16.0871	12.0937	11.5972	12.1813	3.83546	3.80038	2.62361	3.44045	3.25672
XLOC_007230	8.05102	6.87217	7.95021	6.58649	6.20405	12.4324	6.77857	4.87703	7.98035	6.43578	9.76129	8.45639	8.38793	7.6235	8.97078	8.18515	12.6757	7.61599	6.8037	7.00873	6.63218	6.66973	8.79211	11.3147	8.7806	8.5957	8.17596	7.13182	8.83673	9.16728	5.97891	4.08429	5.80013	10.9619	5.30433	4.47368	5.30141	5.18206	5.9803	6.7166	8.85421	7.25443	10.3295	10.1943	6.07832	5.82255	7.35926	6.6701	6.98282
XLOC_007325	12.3242	14.4146	33.6405	29.4897	16.4846	18.3044	10.0079	10.3205	9.20996	10.9665	9.04644	9.23963	11.8184	8.18381	10.0634	8.74631	7.7753	7.9965	11.8917	12.6145	8.18311	8.58399	7.09292	6.25965	7.45427	8.30045	8.60519	7.79927	17.6716	17.2428	20.776	21.4304	27.0868	27.3851	18.7984	18.3625	21.4583	19.4147	20.7281	22.9505	9.07014	9.7948	11.7133	13.7457	12.2689	10.7458	10.0962	10.6198	10.3338
XLOC_007326	0	0.0505781	0.439123	0.577616	0.0448642	0.105794	0	0.0237542	0	0	0	0	0.0656304	0	0	0	0	0	0	0	0	0	0	0	0.0426366	0.0495554	0	0	0	0	0	0	0	0	0.0896517	0.364362	0.220588	0.351505	0.266177	0.0524391	0	0	0	0.276692	0	0	0	0	0
XLOC_007572	42.5285	41.8131	29.7896	44.5625	63.4861	79.9225	30.3574	42.2592	35.6555	46.9778	25.5202	33.4293	27.4037	28.448	31.816	22.853	23.7532	25.7835	19.118	37.0377	41.5524	26.8985	34.2869	46.5153	61.9279	33.7791	38.1358	36.4859	78.2677	81.5831	32.0371	45.9426	194.324	241.342	45.1944	54.8894	55.8214	71.7818	68.0007	95.3908	17.2518	12.8215	20.5389	34.437	36.5277	23.643	36.3797	34.0578	39.0839
XLOC_007579	0	0	0	0	0	0	0	0	0	0	0	0	0	0	0	0	0	0	0	0	0	0	0	0	0	0	0	0	0	0	0	0	0	0	0	0	0	0	0	0	0	0	0	0	0	0	0	0	0
XLOC_007594	0	0	0	0	0	0.356831	0	0	0	0	0	0	0	0	0	0	0	0	0	0	0	0	0	0	0	0	0	0	0	0	0	0	0	0	0	0	0	0	0	0	0	0	0	0	0	0	0	0	0
XLOC_007670	4.00473	5.73018	4.90682	5.79715	16.6346	26.1685	43.0195	41.0985	4.71406	6.69894	15.5125	16.9443	29.4232	35.9211	16.712	16.0511	26.3624	18.1628	6.38837	5.88562	28.4857	11.6799	5.00883	5.53808	16.2982	13.0289	87.7641	297.511	9.01144	14.0151	10.6872	8.88509	3.02188	2.82231	74.9383	82.7298	35.7558	31.229	29.9454	17.1562	15.7486	16.6019	34.8459	41.4612	2.98141	3.51619	6.02165	10.0975	4.27064
XLOC_007726	0.0843304	0.223133	0.300363	0.352988	2.75291	19.7207	0.0288335	0.0209577	0.228337	0.112854	0.0262516	0.0337179	0.256314	0.120623	0.0235277	0.0144086	0.0214238	0	0.099015	0.171284	0.35317	0.0630611	0.0544461	0	0	0.0437229	0	0	0	0	0	0	0	0	0.999647	0.378361	0.709401	0.535976	0.807314	1.42898	0.327771	0.330266	0.629915	0.589551	0.228399	0.358756	0.110207	0.299592	0
XLOC_008198	1.76706	3.89837	1.01842	0.244618	0	0.291222	0.606709	0.130778	0	0.46945	1.06658	0.210396	0.303447	0.450657	0.801511	0.229174	0.715761	0.374114	0.482359	0.227023	0.24914	0.501479	0	0	0	0.272824	0	0.312034	0	0	0.612761	0	0	0	0	0	0	0.351853	0	0.2887	0	0.257006	1.04944	1.3057	0.85828	0	0	0	0
XLOC_008233	209.652	247.215	3.50767	23.4782	0	0.607636	0.17209	0	245.392	170.435	0.154428	0	0.451443	0.156716	0.558826	0	0	0	0	0.236842	0.224376	0	0	0	0	0	0	0	0	0	0	0	0	0	0	0	0	0	0	0	0.231891	0.268122	0.787055	0.681086	0	0	0	0	0
XLOC_008290	0.157962	0	0.258627	0.184525	0.198911	0.175745	0	0.0394604	0.299263	0.0354126	0.0226926	0.0317422	0.133296	0.0906531	0.0668351	0.172875	0.0905006	0.037628	0.710633	0.822014	0.318192	0.428725	0.393466	0.293649	0.827923	0.576248	0.326879	0.517837	0.471071	1.24432	0.0778713	0.105572	0.257895	1.53138	0.195307	0.655715	0.443437	0.371585	1.13137	1.176	1.47195	3.72231	0	0.0656628	0.93321	0.425716	0.925943	0.986194	0.92244
XLOC_008292	36.2248	38.3925	40.9936	38.8331	53.7489	96.6086	48.3911	41.7757	34.1099	35.9484	39.3266	41.8863	54.8006	43.5778	47.0427	36.5019	48.8824	44.2648	52.7384	45.575	43.7954	37.1823	25.819	26.3627	42.1167	37.6996	38.1631	32.7334	101.149	104.46	42.4653	37.492	31.6797	28.8191	43.0118	37.4293	44.009	39.0386	47	42.175	36.1489	39.404	43.5234	45.9907	68.5876	60.2578	48.9301	47.204	39.9341
XLOC_008307	31.4349	32.3159	28.9647	39.3982	63.453	93.3005	20.472	19.1272	41.314	33.126	30.3919	27.6155	43.6424	45.0371	20.4826	24.5328	24.8266	23.9676	36.2643	48.0808	62.9665	47.366	69.1283	59.8843	95.0052	97.8889	68.0797	91.863	17.5495	21.9043	24.5056	34.455	32.1108	30.3401	49.7573	49.1371	53.642	83.2479	88.6362	103.616	70.397	78.2845	27.6413	31.8177	39.0244	39.6187	70.7662	66.8762	96.3007
XLOC_008346	42.4896	35.9403	33.5209	36.3642	38.9481	42.4865	37.2066	36.093	35.8893	38.8729	36.4128	25.8906	24.4348	21.4092	28.7389	25.8607	24.022	23.6475	24.0985	21.6471	16.7241	10.7901	8.24372	7.88249	10.7544	9.65176	8.57191	11.1965	12.7142	11.9846	12.5934	13.3746	21.993	17.2834	41.7608	34.5022	39.4146	33.9032	51.9194	45.1892	30.1063	24.2312	38.3326	36.1848	24.4897	23.691	16.275	19.6284	15.6124
XLOC_008413	0.206919	0	0	0	0.801575	0.258666	0	0.116162	0	0	0	0	0	0	0	0	0	0	0.189388	0	0	0	0	0	0	0	0	0	0	0	0	0	0	0	0	0	0	0	0	0	0	0	0	0	0	0	0	0	0
XLOC_008650	0.194484	0.608503	0.300088	0.106912	0.75608	0.381842	0	0	0.133221	0.410352	0	0.18391	0.0427721	0.262617	0.216303	0.250405	0.05089	0	0.0959989	0.892998	0	0	0	0	0	0	0	0	0	0.400526	0.77004	0	0.556935	3.22641	0	0.292241	0.327253	0.23067	0	0.252357	0.870477	0.449305	0.274162	0.570664	0.108977	0.284601	0	0	0.125568
XLOC_008661	0	0	0	0	0	0	0	0	0	0	0	0	0.012006	0	0	0	0	0	0	0	0	0	0	0	0	0	0	0	0	0	0	0	0	0	0	0	0	0	0	0	0	0	0.0178506	0	0	0	0	0	0
XLOC_008676	5.3425	9.32292	8.42564	9.27631	10.3343	9.20992	9.11514	9.29464	3.79837	5.72515	9.25694	9.36669	7.9338	7.48205	11.3172	9.32184	9.31393	10.8265	6.0549	5.79848	6.57839	7.59676	8.10514	6.14446	6.95495	7.2863	6.69061	6.95172	27.5768	28.4015	9.78207	9.75534	12.1291	12.1293	7.92621	7.72503	7.1634	6.52124	5.08065	5.48511	5.93635	7.22161	8.94736	9.46639	5.78133	6.37578	5.0067	5.64611	6.91078
XLOC_008688	14.7998	14.0377	24.4212	28.9465	20.4661	24.4448	11.5135	11.7646	23.1026	22.0396	21.1138	25.4409	31.4592	23.9127	14.8338	18.4516	15.6742	18.5453	18.8615	26.4949	50.9628	33.8229	41.7739	40.1247	44.005	42.1939	30.4106	31.3181	18.4752	19.6617	18.376	31.0166	23.6851	25.358	103.954	102.836	98.0051	106.416	99.3412	93.0082	15.5802	11.5046	18.4609	23.463	28.2511	25.6295	62.7093	64.7685	53.4628
XLOC_008689	0.0279986	0	0	0	0	0	0.0171253	0.0450597	0	0	0.0312074	0	0.0173729	0	0	0	0	0	0	0	0	0	0	0	0	0	0	0	0.365732	0.216363	0.434434	0.0803243	0	0	17.1472	14.8602	13.8319	10.4422	6.35396	1.9801	0	0	0.0924107	0.199509	0	0	0	0	0
XLOC_008771	3.41794	4.12396	4.58192	4.84902	17.4841	52.1534	3.16942	3.74926	2.47475	4.41794	2.44208	2.31708	3.66518	2.03706	3.02828	2.33051	2.09839	2.22729	2.19314	2.72499	1.94632	1.57615	2.13444	1.99875	2.2022	2.14707	2.16495	3.16285	4.65522	5.38277	2.2472	2.09789	1.90777	2.3385	7.26801	5.36403	4.56684	5.61358	5.31627	3.89619	2.4311	3.17671	3.56989	3.93025	2.72984	2.15818	1.14479	2.39365	1.89453
XLOC_008777	1.56078	1.68357	2.51128	2.71731	3.61635	25.9785	5.23058	9.71868	1.12433	3.16018	3.51189	4.21983	2.27582	2.30319	6.48892	6.31018	5.68586	7.59417	1.72125	1.57793	0.855073	1.98058	0.991614	1.40318	1.21893	1.19824	1.64993	1.08118	1.60815	1.75168	4.33316	4.47127	0.707215	0.434225	2.05959	2.56207	0.868072	1.07835	0.510611	0.226423	2.51453	1.88654	2.17121	2.06775	2.03144	2.53474	0.68055	0.643987	0.864517
XLOC_008800	0	0	0	0	1.78276	5.35862	0.0294806	0.143664	0	0.322317	0.107543	0.0601416	0.030172	0.0859067	0	0.0982752	0.0675109	0	0	0.0648835	0	0	0	0	0	0.0779792	0	0.0892037	0	0	0	0.0666667	0	0	0.277502	0.286766	0.624824	0.628099	0.748802	0.317148	0.143191	0.0734878	0.0518062	0.0621928	0.0853008	0	0	0	0
XLOC_008832	4.26739	3.40021	2.53671	2.27683	1.08041	1.16227	6.49438	4.43532	8.82624	5.02316	7.54705	6.64681	9.14537	6.84156	6.77423	8.97887	7.75333	5.82019	6.43822	7.23399	7.84505	5.042	6.61747	7.70141	10.7799	10.2125	7.75345	8.94198	3.01552	5.78698	2.96114	3.19316	1.61939	2.43404	0.817254	0.383894	0.301646	0.418995	0.360542	0.286401	12.6782	15.0591	4.08458	6.53814	3.92285	4.12149	8.80007	6.27191	10.7836
XLOC_008837	0.0467876	0.0840146	0.0160245	0.055354	0.177384	0.1318	0	0	1.49214	1.23936	0.0114925	0	0	0.0113309	0.00848061	0	0	0	0	0	0	0	0	0	0	0	0	0	0	0	0	0	0	0	0	0	0	0	0	0	0	0	0	0	0	0	0	0	0
XLOC_008838	0.457623	0	0.934383	0	0	0.873666	0	0	1.8635	2.34725	0	0	0	0	0	0	0	0	0	0	0	0	0	0	0	0	0	0	0	0	0	0	0	0	0	0.334329	0	0	0	0	0	0	0	0	0	0	0	0	0
XLOC_008856	1.82216	2.79641	9.33231	7.0514	8.41971	7.05005	6.40671	3.54234	2.28017	2.648	8.4322	7.28475	31.6511	38.5701	1.97336	2.74615	1.92037	4.2038	33.8054	23.6129	28.668	42.0721	27.4406	13.4966	9.54294	13.3682	6.53257	4.88922	0.489129	0.381241	0.305926	0.776321	1.39265	1.40757	2.54423	2.61951	1.02258	0.607168	0.243518	0.232202	36.1481	37.7646	9.31953	9.86727	27.5027	39.7479	22.1375	29.9006	18.2695
XLOC_008866	22.1386	23.0683	105.12	37.5971	12.6696	6.98383	3.81153	3.70641	8.38515	5.62896	6.42646	5.04554	4.6588	2.78369	4.62086	6.7449	4.89476	5.43738	27.6729	26.7264	35.9059	30.065	64.1104	45.6157	36.4181	38.9584	7.75656	19.3876	2.07499	0	1.3164	1.77981	2.87896	7.04103	2.80318	2.18663	2.41262	2.10946	1.44095	2.51758	23.839	27.7348	6.48607	3.55819	9.38479	14.9061	14.4068	16.4903	7.46389
XLOC_008867	0.544928	1.03987	5.01736	1.82701	0.229578	0.435019	0	0.488379	1.95279	2.27906	0.131216	0.157142	0.224994	0.112196	0.0957443	0.171167	0	0.372561	0	1.18692	0.36841	0.499396	1.1063	0.242288	1.22904	0.815073	0.229955	0.699161	0	0	0.933351	0.174214	0	0	0.449692	0.749115	0.585235	0.525588	0.352702	0.215626	0.194985	0	0.377847	0.487603	0.42181	0.162118	0.397434	0.418476	0
XLOC_008898	0	0.0848605	0.0684834	0.0745485	0.342298	0.0887513	0.0286334	0	0	0.0715335	0.102633	0.256477	0.766064	1.1445	0.0376304	0.0698418	0	0.190022	0	0	0	0.0509427	0	0	0	0	0	0	0	0	0	0	0	0.281217	0.0851593	0	0.103374	0	0	0	0.0744748	0	0	0	0	0	0	0	0
XLOC_008960	0.0433425	0	0	0	0	0	0.0172637	0.533855	0	0.0368533	0.0309436	0	0.017269	0	0	0	0	0	0	0	0	0	0	0	0	0	0	0	0	0	0	0	0	0	0	0	0	0	0	0	0.0458901	0	0	0	0	0	0	0	0
XLOC_009020	0	0	0	0	0.0924584	1.25486	0	0	0	0.0632137	0	0	0	0.0404555	0	0	0	0	0	0	0	0	0	0	0	0	0	0	0	0	0	0	0	0	0	0	0	0	0	0	0	0	0	0	0	0	0	0	0
XLOC_009025	1.12028	1.67073	0	0	1.74656	0.291222	4.78705	2.87711	3.74967	1.8778	8.3803	6.31189	18.7348	8.11182	8.44379	2.6355	5.92213	6.23524	12.0442	13.8484	1.96164	3.51035	0	0.324398	0.31016	0.272824	0	1.24814	40.9611	34.8238	18.0122	10.7297	1.56634	5.53659	4.79495	8.69254	7.06067	6.15743	2.11525	0.2887	10.7168	10.7942	8.3232	9.35749	12.3202	7.81412	0.906787	0.933826	1.78921
XLOC_009087	0.337705	0.426478	0.357178	0.385358	3.17237	5.18346	0.500033	0.549387	0.307366	0.493031	0.420173	0.432723	0.308979	0.453574	0.502915	0.551571	0.562244	0.496591	0.249895	0.347706	0.242105	0.270649	0.218243	0.241324	0.323474	0.441732	0.239582	0.327708	0.252265	0.401021	0.328275	0.418491	0.281905	0.403799	0.403094	0.599835	0.458463	0.515799	0.411776	0.568504	0.261482	0.461106	0.267654	0.314253	0.328475	0.294451	0.211762	0.400466	0.255029
XLOC_009089	0.276524	0.5644	1.56783	1.51224	2.77131	4.19097	0.392338	0.927754	0.435024	2.47397	0.651507	0.746291	0.132869	0.0913435	0.517713	0.243869	0.172826	0.315955	0.225066	0.345114	0.0711288	0.0338815	0.0294425	0	0.0270577	0	0	0	0	0	0	0.0236391	0	0	0.630856	0.643768	0.254515	0.267439	0.524087	0.321841	0	0	0.0972974	0.132326	0.314343	0.19798	0.0506735	0.0378554	0.118357
XLOC_009102	0	0	0	0	0	0	0	0	0.511872	0.16475	0	0	0	0	0	0	0	0	0	0	0	0	0	0	0	0	0	0	0	0	0	0	0	0	0	0	0	0	0	0	0	0	0	0	0	0	0	0	0
XLOC_009115	7.11387	5.31619	5.00921	5.66201	3.94616	4.06743	7.18553	7.40309	6.51954	3.78073	3.96739	4.85907	5.79085	7.11519	7.17398	6.10937	7.25108	8.3888	4.6989	3.73527	6.33548	9.50804	8.63675	9.43735	7.3307	10.3003	9.50181	12.3856	5.831	7.53939	4.94232	8.34411	2.47689	2.39718	4.01367	4.07538	2.50614	6.50744	3.83359	5.78822	3.91932	5.15883	5.44425	3.76902	4.92212	7.56792	7.31777	5.83799	4.18563
XLOC_009139	0	3.50718	0	0	1.31516	1.22266	0	0	17.1628	11.8256	0	0	0	0	0	0	0	0	0	0	0	0	0	0	0	0	0	0	0	0	0	0	0	0	1.17344	1.40364	0	0.738606	0	0	0.964391	0	0	0	0	0	0	0	0
XLOC_009212	3.27148	9.34841	0.349277	0.164248	0	0.195541	20.3838	41.0075	15.1939	14.1845	8.71604	13.1382	107.016	87.9297	4.2746	7.23229	7.16993	5.8613	2.95549	2.74382	19.0566	9.09137	3.77409	5.00979	1.89441	2.38144	0	0	20.842	12.9219	2.09821	0.469854	1.46077	3.71754	8.0381	9.87732	18.9322	4.37065	4.50193	6.00927	210.633	153.757	17.8949	8.76708	0.393771	0.437232	1.08842	1.75565	4.12269
XLOC_009225	31.2819	33.2729	27.9955	32.5024	25.2501	32.0015	38.6732	36.0869	27.2269	42.2919	27.4217	30.0035	46.9605	46.4255	28.436	29.854	30.9286	26.4744	60.5913	52.9097	66.7174	89.7119	83.2481	85.4667	62.9358	68.1764	74.049	86.5385	14.2972	19.5281	7.78618	11.9595	8.70421	13.8	113.417	100.899	67.162	71.2519	53.9701	54.4672	31.1024	35.2681	168.364	195.673	42.7986	45.6406	40.8803	43.5979	43.206
XLOC_009236	2.71041	2.77231	2.28217	3.32914	1.87291	3.24731	1.77198	2.05108	1.60387	2.84265	2.88371	2.8321	1.26098	1.48586	1.8019	2.56291	1.27723	2.29082	2.01476	2.95021	1.90627	1.38073	1.10232	1.23855	1.04281	1.28658	1.04811	0.902908	0.969653	1.58051	2.02689	2.00944	1.95723	1.62757	2.33836	2.68088	2.57581	3.12711	2.25798	2.64702	2.26002	2.58581	2.02517	2.664	1.60593	1.96572	1.51535	2.02046	1.11917
XLOC_009238	0.0585513	0.0716464	0.0799613	0.0629402	0.0987305	0.574474	0.00856915	0.0224327	0	0.0603947	0.0446204	0.018045	0.0895969	0.0257675	0.0229134	0.0196555	0.0516281	0.0320865	0.0587257	0.058413	0.0410273	0.0143367	0.0256826	0.0278225	0	0.0233992	0	0	0.243255	0.0785979	0	0	0	0	0.344537	0.315417	0.466767	0.362127	0.0744594	0.0742826	0.0840245	0	0.0690398	0.0746568	0	0.0186164	0.0862103	0.0320365	0
XLOC_009278	3.2411	5.67734	4.19301	4.5575	0.985848	1.27967	2.50228	2.26413	8.03726	6.436	3.27279	3.64256	2.87874	2.85155	2.85555	2.94049	2.82634	3.43028	3.20345	2.71338	2.41077	2.15949	1.05428	1.19737	0.844329	1.58245	1.48519	1.91957	0.348189	0.322148	0.629472	0.635467	0.613131	1.5408	2.35554	2.61497	2.00492	2.79842	2.70206	2.30882	3.83648	4.58502	5.05365	5.04891	2.44189	3.05211	1.76207	2.15016	1.4942
XLOC_009417	62.9335	86.5082	67.2326	48.1648	44.8099	52.6719	55.1544	51.1873	61.6531	62.4537	57.1345	68.3967	84.2397	110.913	48.449	44.9746	60.554	45.6161	85.2762	124.432	178.05	116.224	176.632	167.159	255.839	243.087	222.561	202.66	121.816	144.877	83.4595	65.5662	81.109	110.362	56.7993	62.6004	59.0486	61.9196	56.6376	58.3626	274.599	214.907	56.6308	64.2822	94.2932	76.3934	173.425	131.063	259.169
XLOC_009421	14.6667	13.4678	15.854	16.0636	10.77	10.9607	22.6661	26.2437	17.1677	14.5506	20.1726	21.0944	15.9942	14.3465	25.6044	19.8336	19.3863	22.8063	18.5667	13.735	19.6866	21.0588	22.9472	22.9311	29.3177	25.0636	25.1507	22.8658	63.9713	74.1323	31.7157	34.4323	18.1755	20.3327	15.1171	18.6262	13.8267	15.3639	13.4031	13.0669	16.9651	14.9801	17.0253	15.5446	18.9601	19.7485	15.9285	19.4761	19.2673
XLOC_009489	0.310619	0.335119	0.315911	0	0.197621	0.175242	0.307273	0.0786949	0.632746	0.423735	0.324534	0.126605	0.487454	0.180787	0.564472	0.275809	0.502691	0.375203	0.148206	0.409831	0	0.201175	0.18891	0.780822	0.515007	0.328342	0.194935	0	0	0	0.388024	0	0.438564	0.555271	0.38687	0.201181	0.253292	0.31759	0.306279	0.347449	0.16378	0.61861	0.108649	0.654749	0.179232	0.522458	0	0.337156	0.200074
XLOC_009515	0	0	0	0	0	0	0	0.25087	0	0	0.0578169	0	0	0	0	0	0	0	0	0	0	0	0	0.102926	0	0	0.103294	0	0	0	0	0	0	0	0	0	0	0	0	0	0	0	0	0	0	0	0	0	0
XLOC_009529	0.521521	0.510945	1.04906	0.757445	1.05794	0.851655	0.264872	0.592271	0.431832	0.873028	0.231887	0.373998	0.169521	0.379007	0.309941	0.303384	0.341199	0.17883	0.112278	0.156232	0.0148643	0.0287556	0	0.0577935	0	0	0	0	0	0.488907	1.44536	0.347753	0.57662	0.37041	0.268915	0.356825	0.0934365	0.114097	0.0562769	0.0993271	0.451081	0.530536	0.172729	0.411789	0.280342	0.137051	0	0.0107094	0
XLOC_009541	0	0	0	0	0.279465	0.745643	0	0	0	0	0	0	0	0	0	0	0	0	0	0	0	0	0	0	0	0	0	0	0.209435	0	0	0	0	0	0.209079	0	0.25347	0.204746	0.100712	0.134398	0	0	0	0	0	0	0	0	0
XLOC_009542	0	0	0	0	1.05792	1.1362	0	0	0	0	0	0	0	0	0	0	0	0	0	0	0	0	0	0	0	0	0	0	0	0	0	0	0	0	0.792647	0.652188	0.170139	0.428983	0	0	0	0	0	0	0	0	0	0	0
XLOC_009544	7.91079	6.79681	8.7374	8.54921	23.5814	43.4584	8.392	8.52449	7.37455	6.31536	8.58268	7.87843	6.52214	7.50006	8.30975	7.37379	8.70392	7.6098	8.96363	13.2868	9.40772	8.2995	12.5595	11.1575	12.332	11.4269	12.7839	12.3767	14.8017	12.7095	69.947	9.38132	15.1541	17.6607	10.7719	10.2008	11.3246	8.3932	10.915	8.32814	10.6272	7.699	8.69798	9.11455	11.4113	8.42895	7.8834	7.04535	14.2354
XLOC_009557	5.49892	4.45186	5.1325	2.38998	2.75966	3.87998	2.28857	1.62623	4.50951	3.9612	2.83273	2.61626	1.58094	2.2683	2.63644	2.03554	2.21328	1.88299	1.85152	3.62958	0.220918	0.445437	0.542542	0.288137	0	0	0.282186	0	0.848774	0	0.561497	1.45026	2.40186	2.45882	2.20652	0.890858	1.03767	1.25007	0.832876	0.769276	4.01147	2.05447	2.2832	1.73959	1.69372	1.73514	0.233623	1.32709	0.821002
XLOC_009567	0.470945	0	0.239717	0.460377	0.0394881	0.651425	0	0	0	0	0.0236631	0	0	0	0	0	0	0	0	0	0	0	0	0	0	0	0	0	0	0	0.575542	0.027373	0	0	0	0.0392344	0.240843	0.268391	0.22824	0.135519	0	0	0	0	0	0	0	0	0
XLOC_009582	25.3179	23.2163	29.9051	30.1659	27.5284	48.2441	26.5303	26.1554	25.0804	25.1713	26.9489	26.9669	26.6503	30.5226	25.8218	27.3751	27.1486	26.4577	27.9321	30.5092	35.187	37.3062	35.5777	37.6417	37.3123	35.8663	30.7843	33.5888	25.2541	26.7221	30.1964	29.9166	31.954	32.7206	24.0027	25.8492	25.2399	23.0917	27.7834	26.1965	31.3386	26.9513	26.5434	26.801	26.9183	31.5763	37.31	37.0632	34.6708
XLOC_009589	0	0	0	0	0.0724003	1.56279	0	0	0	0	0	0	0	0.0296028	0	0	0	0.0491567	0	0.0447412	0	0	0	0	0	0.0415212	0	0	0	0	0	0	0	0	0	0	0	0	0	0	0	0.0506516	0	0	0	0	0	0.0368061	0
XLOC_009632	0.4524	0.595272	0.153866	0.350077	1.29746	2.25496	0.0218806	0.423157	0.137736	0.501391	0.077269	0.245334	0	0	0.0292335	0.0222684	0.0787244	0	0.0489871	0.13236	0.0506222	0	0	0.907131	0.118152	0.0709891	0.108374	2.0106	0.695741	0.359184	2.65467	0.664262	0.441983	0	0.700535	1.41743	12.7761	14.0314	5.7749	2.19803	0.487581	0.149841	0.070525	0	0.213855	0	0.106103	0	0.12653
XLOC_009656	0	0	0	0	0	0	0	0	0	0	0	0	0	0	0	0	0	0	0	0	0	0	0	0	0	0	0	0	0	0	0	0	0	0	0	0	0	0	0	0	0	0	0	0	0	0	0	0	0
XLOC_009682	0	0	0	0	0.725821	3.75439	0	0	0	0	0	0	0.253469	0	0	0	0	0	0	0	0	0	0	0	0	0	0	0	0	0	0	0	0	0	0	0	0	0	0	0	0	0	0	0	0	0	0	0	0
XLOC_009720	2.9968	2.88354	7.88814	3.16643	1.49418	2.26181	8.41812	11.1727	3.25224	19.4456	6.66415	8.17036	4.80662	2.72229	6.56969	9.19619	9.4299	6.77975	8.75218	7.05281	7.41641	6.05858	6.5538	9.23809	6.1596	3.53154	7.66129	3.23127	25.0504	42.7048	4.48449	10.8696	6.67037	0	0.735034	3.46214	4.81926	3.64362	2.30844	1.49482	1.27058	3.32678	2.09283	1.12676	3.47	6.74327	5.92723	4.35161	4.52587
XLOC_009729	57.0123	73.4209	43.2718	55.7429	40.9575	41.8277	85.5521	115.884	48.4452	72.291	71.5164	76.2788	45.244	71.4236	67.4971	110.199	46.8343	95.0852	64.6712	83.7574	72.3646	84.4818	59.7143	80.8541	52.7191	67.847	54.3815	67.7859	20.8109	30.456	40.8233	43.3867	31.9533	47.7174	56.6028	75.4486	59.8627	74.8765	63.463	81.3164	73.296	97.9208	65.5218	71.8819	53.241	67.5882	60.2561	74.5482	58.1993
XLOC_009762	0.0495789	0.0369157	0.0503966	0.0108099	0.0156502	0.0257389	0.0374199	0.0231168	0.0507973	0	0.0285093	0	0.00549511	0.0132767	0.0423682	0.0253186	0.0379548	0.0275542	0	0.0100324	0.0128279	0.00738697	0	0	0	0	0.0166518	0	0.0443994	0.080995	0	0.0206155	0	0	0	0	0.0194646	0.0155488	0	0.012758	0	0	0.0259915	0.0192334	0	0.00959209	0	0.00825337	0
XLOC_009780	2.88974	3.22159	3.40189	5.4623	2.55463	7.19998	0	0	2.41292	0.300209	0	0	0	0	0	0	0	0	0	0	0	0	0	0	0	0	0	0	0	0	0	0	0	0	0.109866	0	0	0.0749913	0	0	0	0	0	0	0	0	0	0	0
XLOC_009802	0.051705	0.0189371	0.0270528	0.0831796	0.131896	0.059416	0.016723	0.0177878	0	0.111742	0	0.0286172	0.0475	0.0817284	0.014641	0.0233784	0	0	0.0259751	0.046318	0.0137285	0	0	0	0	0	0	0	0	0.0623234	0	0	0	0	0.0163885	0	0.042222	0.0119644	0.0255709	0.0392677	0.0872836	0.0349568	0.0277281	0.0887975	0	0	0	0.0381044	0
XLOC_009841	3.17296	3.91417	2.20098	2.50075	0.331904	1.58163	3.50987	4.97178	3.86392	4.49927	5.679	7.46094	4.27678	2.30355	7.59238	7.43127	4.5305	8.16712	1.87299	5.00439	1.02771	0.80104	0.0822996	0.103636	0.0742787	0.0871595	0.429006	0.498429	8.18503	14.0529	7.56327	7.15371	1.44319	1.17919	2.27519	3.52468	3.79115	5.05831	1.56417	2.12132	4.26414	5.00847	3.29355	4.31037	1.13846	1.24819	0.274228	0.536995	0.327631
XLOC_009902	0	0.064169	0	0	0	0	0.0260323	0	0.0861855	0.162275	0	0.0486445	0	0	0.034972	0	0	0	0	0	0.0629574	0	0	0	0	0	0	0	0	0.84474	0.14691	0	0	0	0.0778691	0	0	0	0	0.0665309	0	0	0.0425254	0	0	0	0	0	0
XLOC_009907	306.911	185.539	22.7145	88.4798	0.754383	0.802235	0	0.0465017	14.5196	0.31651	0.0837349	0.0187031	0	0.040061	0.0246788	0	0.0332688	0	0	0	0	0	0	0	0	0	0	0	0.17019	0.162929	0	0	0	0	0.0142926	0.02972	0	0.0469168	0	0	0.0243866	0	0	0	0.0753489	0	0	0	0.0283211
XLOC_009926	2.25252	5.31166	1.74065	2.6664	2.03309	2.3808	2.56095	3.36013	2.5516	1.82754	2.03505	2.37528	2.36959	1.87134	3.84243	3.70247	3.2499	2.28171	1.8488	2.56299	3.97036	3.44894	1.94892	1.01029	2.86383	3.82353	1.81604	3.03683	3.76268	4.63783	1.82085	2.72414	1.98964	3.23305	3.02255	2.99351	1.48364	1.36975	0.892105	1.68584	1.62469	2.00102	2.71193	2.79566	2.19986	2.2815	2.97383	3.27181	1.93641
XLOC_009932	18.5509	17.1332	27.4798	23.1631	44.7724	76.5444	14.1969	13.2788	15.3353	18.8841	18.62	16.6024	23.2635	18.9238	14.8126	12.327	14.6426	14.0574	27.1545	24.1361	25.706	23.4146	26.5858	22.6898	28.9615	26.6693	30.2849	30.6009	45.299	43.4261	15.9521	13.0402	9.45305	8.46036	63.1744	56.9556	87.3286	86.75	67.4787	60.1855	27.6222	31.9533	29.2617	27.1472	28.4863	24.3678	32.0516	28.6413	31.1855
XLOC_009980	1.77498	0	0	0	0	0	3.09523	4.30251	4.82396	1.93058	1.15546	5.19145	4.0141	8.64872	2.40304	6.59724	2.81904	6.15408	4.29907	7.46894	1.55817	10.9989	4.29876	10.6725	3.71459	8.97577	8.89499	12.8322	5.84068	7.5374	0	1.91848	4.59417	22.7689	2.09292	0	0	2.89395	9.08331	2.37452	1.74128	0	9.49699	5.36959	7.18115	7.14113	5.04995	4.60836	0
XLOC_010090	0.170836	0.165072	0.0869166	0.0725063	0.0430114	0.02158	0	0	0.254045	0.191328	0	0	0.0073337	0	0.00941277	0	0	0	0	0.0168228	0	0	0	0	0	0	0	0.0231222	0	0	0	0	0	0	0	0	0	0.0130364	0	0	0	0	0	0	0	0	0	0	0
XLOC_010104	9.04163	13.2598	9.80518	8.39962	7.28166	9.05651	16.4994	4.70242	7.88578	8.05991	5.53121	4.70276	12.2292	12.9928	11.6484	9.53967	19.0356	6.22113	4.91009	4.5596	6.15213	5.25253	7.17628	6.83057	4.04369	5.92138	9.9066	6.46915	2.44599	1.48432	1.07798	2.41793	2.46741	2.69029	11.0028	9.42233	13.922	8.83341	28.2781	26.1861	7.48824	5.3283	28.9194	22.8403	6.39154	3.4454	6.38605	4.77957	7.99405
XLOC_010154	0.113886	0.391664	0	0	0.0182699	0	0.0406615	4.41148	2.30265	1.40827	0	0.0246694	0	0	0	0.00810569	0	0	0	0	0	0	0	0	0	0	0	0	0	0	0	0	0	0	0.0362627	0	0	0	0	0	0.0311163	0	0	0	0	0	0	0	0
XLOC_010209	0.788948	0.945788	1.42721	0.916784	0.281533	0.271457	1.20862	2.65728	3.08333	1.86904	1.61517	2.19822	3.617	4.26797	3.50698	5.63916	1.5757	1.45047	3.34389	3.63681	5.73723	2.36046	3.57253	5.46287	5.05352	4.75382	8.14189	3.15442	0.0451648	0	0.0495669	0.0387778	0.0693491	0.181082	0.740649	0.573153	0.540484	0.247597	0.901829	1.18974	10.2058	7.29665	1.33496	0.710667	2.40245	2.26639	5.36503	5.50923	12.5401
XLOC_010215	3.53445	3.58529	5.06114	5.10104	2.51229	3.08328	2.25165	4.13259	4.94933	3.76872	2.13254	2.1407	2.77491	2.94101	2.68135	2.10574	1.25495	1.50359	5.37056	5.86197	6.92628	3.94076	1.82049	2.9893	2.49037	2.17902	2.27337	1.25103	1.14372	0.223531	1.45001	1.61395	0.644675	0.346237	1.26449	1.67558	1.46982	1.73905	1.39876	1.03989	3.59929	3.8869	3.30591	2.46354	2.8772	3.52121	4.28151	5.3447	3.07273
XLOC_010216	2.51357	3.12843	3.76911	3.17808	2.35223	2.38059	2.6574	3.42141	9.01748	2.66531	4.28723	5.05702	18.1407	28.4096	3.59643	2.92636	4.3752	3.6592	123.201	154.434	162.907	104.024	45.9982	72.5548	58.302	53.111	50.4277	25.0383	0.575806	0.924178	0.593069	0.904885	0.490285	0.343959	2.1356	2.19065	2.41513	1.85921	0.941843	0.72346	38.0066	39.8086	4.35533	3.2122	52.1487	71.5393	126.428	160.631	76.4331
XLOC_010267	0	0	0	0	4.97402	3.16045	0	0.0346158	0	0.0621298	0.0464259	0	0	0	0	0	0	0	0	0	0	0	0	0	0	0	0	0	0	0	0	0	0	0	0	0.0884942	0	0.0931328	0	0.152833	0	0	0	0	0	0	0	0	0
XLOC_010273	10.4693	11.5837	16.3561	16.2956	22.432	28.2371	16.1597	21.0154	15.0024	14.2573	18.7791	22.6153	15.7407	13.0725	19.8406	18.0229	18.0773	23.747	17.7276	21.0754	19.5566	20.3752	18.7394	23.1778	25.1539	23.8566	16.8866	18.3449	45.2674	52.6103	42.3638	42.0536	36.8336	32.5085	12.4278	15.6738	17.5199	20.9788	19.0622	22.2068	14.5324	13.0324	17.2703	17.2509	19.2138	19.5753	14.777	18.1894	15.2444
XLOC_010278	24.4426	25.0052	29.6083	27.0584	32.1672	22.2692	29.4082	33.9538	18.0739	21.3027	33.1633	39.6879	35.8832	30.0931	34.6996	30.6522	35.4228	37.2302	32.3782	28.6874	28.3765	29.6618	18.4132	15.9182	21.7419	20.8459	17.3976	16.0251	61.6055	75.5714	33.9377	37.8537	35.6565	34.5003	32.9297	33.1686	31.5792	29.6644	24.6041	23.6698	29.0203	31.9513	34.2471	37.2111	29.7224	28.9239	27.0734	29.2379	22.6631
XLOC_010281	0	0	0	0	0	0	0	0	0	0	0	0	0	0	0	0	0	0	0	0	0.446051	0	0	0	0	0	0	0	0	0	0	0	0	0	0	0	0	0	0	0	0	0	0	0	0	0	0	0	0
XLOC_010331	0	0	0	0	0	0	0	0	0	0	0	0	0.0583639	0	0	0	0	0	0	0	0	0	0	0	0	0	0	0	0	0	0	0	0	0	0	0.198601	0	0.104506	0	0	0.146827	0	0	0	0	0	0	0	0
XLOC_010336	0.640604	1.09337	0.575277	0.470076	0.564769	0.726926	1.74412	1.63353	1.93232	1.53623	2.1571	1.7701	1.81594	3.34249	1.63375	1.53589	1.43613	1.25158	1.59163	1.21133	1.16885	0.533146	0.313242	0.267718	0.0993437	0.220799	0.197269	0.249659	2.31401	0.966084	3.69161	4.56172	6.75118	2.21551	0.809064	1.12318	0.857348	0.578772	0.485894	0.901443	13.1356	10.3	2.3353	2.51876	1.48166	1.12454	1.1624	1.23891	0.716605
XLOC_010364	0	0	0	0	0	1.31804	0.0708616	0	0	0.212468	0	0	0	0	0	0	0	0	0	0	0	0	0	0	0	0	0	0	0	0	0	0	0	0	0	0	0	0	0	0	0	0	0	0	0	0	0	0	0
XLOC_010426	74.8261	88.8305	83.4564	94.3192	56.5815	86.3196	220.287	363.158	76.1541	127.06	217.253	331.103	228.285	203.761	374.58	329.567	272.59	429.774	110.312	129.734	48.2963	86.9171	66.7189	92.4863	53.7348	60.3072	77.8156	59.9607	1305.84	1956.66	406.253	353.304	94.972	128.643	93.3075	119.252	61.0657	95.4528	51.6914	83.3966	186.917	223.046	197.575	245.984	108.344	134.4	43.659	36.1235	41.5733
XLOC_010434	8.14671	6.53766	10.0716	6.37472	12.7016	12.7566	8.67701	8.75585	8.24331	7.20817	10.7019	9.1584	10.2666	6.5523	11.7123	11.0198	11.8302	9.65204	11.913	10.622	9.65225	8.26783	12.5228	9.31641	15.6881	18.1776	19.8176	18.4069	25.8092	31.0511	12.7358	9.31415	13.4836	20.288	9.12909	11.948	11.0455	9.42891	8.59344	8.44382	8.99559	8.14667	12.984	13.5026	11.1067	10.7668	11.8141	10.4488	14.2516
XLOC_010468	1.28479	0.73971	1.04836	1.13013	1.00242	4.67539	1.09394	1.35944	1.644	1.87063	0.761696	0.826235	0.778519	0.711358	0.838818	0.913237	1.35381	0.993828	0.5382	0.707967	0.644001	0.675741	0.543759	0.562033	0.324414	0.346621	0.504496	0.360405	0.568251	0.846762	0.548075	0.619652	0.545467	0.319736	0.471002	0.617835	0.698266	0.812775	0.798497	0.700238	0.680175	0.474944	0.670951	0.7289	0.425011	0.802294	0.360221	0.517711	0.381605
XLOC_010478	0	0	0.414367	0.581241	0.891404	1.03797	0	0.0776857	0.916972	0.4183	0	0	0.102744	0.0892344	0	0	0	0	0.120798	0	0	0	0	0	0	0	0.16706	0	0	0.544378	0.666261	0	0.366392	0.54815	0.163923	0	0.41092	0.209011	0	0	0.135695	0	0	0	0	0	0	0	0
XLOC_010481	2.38776	1.38231	3.15529	2.15882	2.33915	1.44569	0.0538786	0	0.703653	0	0.100484	0	0.0591837	0	0	0.189611	0.0615972	0.0687845	0	0	0.133389	0	0	0	0	0	0	0	0.455799	0	0	0	0	0	0.324532	0.922043	0.386965	0.485187	0.465677	0.955445	0.14556	0	0.0917099	0.120032	0.147003	0.119725	0	0	0
XLOC_010483	20.5169	18.8256	10.8663	11.3605	81.3918	68.3878	12.3959	15.2613	17.5437	21.2236	9.81678	10.1662	6.66574	7.55997	13.9396	16.3039	13.5864	15.0122	3.22649	3.40972	2.03806	2.73737	1.48575	1.28126	1.26086	1.40983	1.11678	0.66732	9.16407	7.64565	17.9407	16.8762	17.1973	9.26994	21.9004	21.9729	20.3501	20.3404	17.8742	15.8319	0.84478	0.691399	11.5252	11.1111	2.93383	2.79861	2.97187	2.1366	1.81904
XLOC_010501	0	0	0	0	0	0	0	0	0	0	0	0	0	0	0	0	0	0	0	0	0	0	0	0	0	0	0	0	0	0	0	0	0	0	0	0	0	0	0	0	0	0	0	0	0	0	0	0	0
XLOC_010535	0.306105	0.313604	0.219404	0.309933	0.386751	0.94295	0.0240371	0.0368214	0.949827	0.429575	0.0212542	0.0296193	0.0503145	0.0422952	0	0.0322628	0.0139591	0.0175558	0.0281077	0.09588	0.0606527	0.047065	0.075794	0	0.102895	0	0.156635	0.0439277	0.112224	0	0.0752133	0.0656743	0	0	0.0745683	0.0941327	0.139626	0.0247667	0.168086	0.0812857	0.096959	0	0	0	0	0.122229	0.0991241	0.131463	0.0774032
XLOC_010539	0.244154	0.441684	0.536379	0.310409	0.831891	1.84774	0.0824012	0.0829755	0.330841	0.223392	0.167044	0.233611	0.409504	0.548036	0.0533339	0.0908786	0.0321201	0.0791225	0.257861	0.684195	0.242787	0.742414	1.02836	0.205823	0.155258	0.735679	0.707466	0.494947	0	0	0.0873898	0.110996	0.18555	0.292737	0.382556	0.424248	0.483471	0.976688	0.520335	0.641109	0.586877	0.407662	0.287338	0.207109	0.475069	0.482017	0.338626	0.562868	0.886978
XLOC_010542	4.54605	5.1842	1.76761	2.5419	0.781555	0.504362	9.40174	10.0222	14.394	15.8541	2.96853	2.27739	20.107	25.691	1.53123	1.9349	1.34844	0.91789	14.5797	8.74819	11.6826	9.0469	6.5768	6.74183	3.66585	3.66187	2.18031	1.21591	4.47629	3.17425	0.93705	0.302976	1.04313	0.799061	3.55441	3.03985	3.93429	2.28513	6.90549	9.12491	47.8823	41.8398	6.48908	4.42841	11.0697	5.54483	9.78005	3.88147	7.10638
XLOC_010555	0	0	0	0	0	0	0	0	0.727961	0	0	0	0	0	0	0	0.250746	0.298974	0	0	0	0	0	0	0	0	0	0	0	0	1.33669	0	0	0	0	0	0	0.421776	0	0	0	0.61616	0	0	0	0	0	0	0
XLOC_010572	179.458	247.197	201.306	204.533	212.148	195.461	167.703	256.12	182.812	209.001	182.745	229.423	275.24	219.8	193.145	142.818	155.939	237.288	203.357	209.385	253.71	331.828	287.275	302.293	294.703	312.784	252.972	224.414	678.075	927.034	406.923	360.004	118.66	127.156	260.437	289.54	198.886	209.529	179.103	189.598	166.125	221.19	143.155	174.396	227.938	233.533	214.849	268.122	200.568
XLOC_010631	27.6437	30.5524	22.8395	32.2291	19.1197	20.7663	23.2158	29.8597	28.041	24.8013	19.6662	23.8354	21.5874	19.9924	24.8848	21.5474	18.2935	26.1188	17.497	19.435	20.1622	27.5569	29.8491	33.0993	30.0663	32.1867	28.8044	31.7209	20.8093	23.2799	17.2363	23.6405	16.7585	17.7076	26.787	28.8669	25.4848	30.3933	23.2432	25.4205	17.4517	23.2018	21.007	23.8206	17.7001	20.6698	20.9047	25.8371	24.5135
XLOC_010649	12.2413	18.0649	9.81272	13.9423	22.6755	52.1557	12.5855	15.6731	13.6167	18.4964	13.451	15.863	10.271	12.5641	11.7735	15.9392	10.124	16.4159	12.0191	16.8019	9.9986	12.2008	9.48838	14.897	9.96434	11.5475	10.3299	14.2758	2.38637	2.56982	7.70556	14.0273	7.02932	7.43199	11.6406	17.7244	13.3953	21.1129	13.3847	17.5824	12.0083	17.4772	10.7625	12.069	11.393	17.145	10.1161	13.5818	8.59095
XLOC_010654	0	0.134383	0.225471	0	0	0	0.0834999	0	0.148654	0.113279	0	0	0.0888022	0.144992	0	0	0.0493886	0	0.0981781	0.219124	0	0	0	0	0	0	0	0	0	0	0.285473	0	0	0	0.134819	0	0	0	0	0	0.557564	0.124032	0	0	0.367345	0	0	0	0
XLOC_010655	5.16171	4.78075	4.34117	6.26009	8.40067	8.86783	1.17277	1.22856	4.31928	5.93088	1.77477	4.15751	1.46466	2.48176	0.430516	1.29918	0.642136	0.807939	2.81689	7.57482	1.83974	1.62449	0.180501	0.945772	0.414734	0.353515	1.22427	0.303241	0	0	4.86315	1.88901	8.65716	7.17411	1.07852	1.08303	1.00416	1.25377	1.20526	1.58987	7.29692	4.16273	1.21071	3.52473	5.8959	3.30477	2.67	3.02504	0.721131
XLOC_010662	2.03088	2.3086	2.81748	1.68589	3.11914	2.85898	0.224367	0.117432	2.96441	1.58989	0.357073	0.250005	0.169273	0.799986	0.221581	0.205788	0.317471	0.148181	0.405453	1.79442	0.186718	0	0	0	0	0	0.0749372	0	0.429466	0	1.08024	0.36654	0.681235	0.889332	0	0.150106	0.284642	0.276455	0.245637	0.06481	1.12257	0.23078	0.957737	1.37417	1.67958	0.467117	0.136658	0.179998	0.0787278
XLOC_010670	2.20398	1.9174	1.60347	1.73055	0.345674	0.357109	2.17661	4.26818	3.18067	4.36173	0.44455	0.138922	0.362624	0.595125	0.578449	0.356683	0.435975	0.247022	0.0197778	0.107071	0.125057	0.0473028	0	0.0611987	0	0.0772037	0.0274968	0.0294331	0.0781943	0	0.864045	1.40813	2.24493	3.56869	0.671707	1.67141	1.8684	1.84199	1.86722	2.94107	2.39103	1.21212	0.145446	0.164216	0.115919	0.0614233	1.20505	0.845612	0.339835
XLOC_010688	0	1.09225	1.48008	24.9475	980.61	5927.53	0.241291	0.205192	0.565427	0.184143	0.298934	0	0.315412	1.29632	0.2097	2.51704	0.945416	0	2.37478	1.24671	7.20344	7.73713	5.83306	0.508985	1.59617	0	0	0	22.8297	66.1419	0	0.365978	0	0	0.257417	1.04913	0.684831	1.24214	0.820697	0.226487	0	1.61298	0.298659	0.512163	0.2456	2.04341	2.91765	11.1354	14.9024
XLOC_010689	114.861	109.666	122.264	102.993	832.35	1452.92	112.479	99.3565	121.433	108.802	128.476	130.01	159.06	160.695	127.437	126.743	149.441	122.468	133.356	153.58	166.857	172.971	286.96	254.995	335.656	323.181	360.571	325.053	411.546	444.082	181.782	128.484	120.582	157.164	157.458	147.127	174.882	176.806	212.364	215.646	142.876	139.175	132.455	159.048	152.198	133.803	189.766	165.902	267.441
XLOC_010729	0	0	0	0	0.792644	3.10955	0	0	0.249079	0.0768802	0	0	0.0155754	0.00984033	0	0	0	0	0	0	0	0	0	0	0	0	0	0	0	0	0	0	0	0	0	0	0	0	0	0	0	0	0	0	0	0	0	0	0
XLOC_010730	0.786066	0.58532	0.967526	1.19975	2.00129	2.34655	0.0629168	0.128282	0.176381	0.2138	0.024456	0.0294931	0.0654355	0.105253	0.00921723	0.040143	0.12505	0.0699001	0.0637452	0.0159066	0.0166767	0.0117127	0	0	0.0191256	0.0191158	0.0218031	0.109314	0.0622595	0.192641	0	0.0326881	0.0449197	0.0646541	0.570345	0.538787	0.330775	0.308181	0.275652	0.242735	0.0177474	0.0180073	0.101792	0.167722	0.018021	0.0152091	0.0352309	0.0261717	0.0204874
XLOC_010759	197.251	240.725	142.834	130.977	82.4461	82.2478	128.732	155.452	145.644	183.451	170.102	194.809	182.828	171.944	160.695	222.388	222.133	203.697	432.487	451.49	248.567	298.553	112.373	141.5	102.34	124.982	91.5284	59.3884	228.147	269.439	217.337	211.194	332.388	444.374	65.1099	72.1524	108.79	100.089	68.3396	55.8745	192.943	241.23	184.899	206.767	301.076	342.941	221.491	204.194	150.53
XLOC_010764	9.76643	9.69079	8.94406	9.80428	10.8981	11.7823	7.40399	6.4834	7.78398	9.15836	9.42104	10.368	6.29224	8.65012	8.70149	11.0466	7.46799	7.61513	10.0838	12.9173	6.86576	6.4239	6.23837	6.06984	5.76049	5.9139	7.37067	7.57814	4.91221	4.83301	10.3725	9.46393	12.5202	15.4804	8.6889	8.29733	10.5751	10.5509	11.2845	10.3364	14.2956	10.6167	7.44371	7.58092	10.7069	11.4923	10.2671	8.6708	8.77232
XLOC_010768	1.43781	1.53771	4.4002	2.4822	2.61027	3.48916	1.06413	0.751431	1.55524	1.32044	1.75718	1.77352	0.875033	1.72014	1.20164	1.64449	1.99401	1.75141	1.2561	1.97259	0.994671	1.1493	1.00894	0.943297	0.648	0.640574	0.75039	0.575545	0.293666	0.540651	1.47596	1.13946	1.10787	1.03594	1.10939	1.46078	1.3765	0.880908	0.689012	0.724046	3.0168	2.62958	0.956314	0.793822	1.16572	1.22597	0.739408	0.7031	0.595389
XLOC_010828	0.284973	0.0712602	0	0.0358917	0	0	0	0	0.634579	0.388433	0	0.0538427	0	0	0	0	0	0	0	0	0	0	0	0	0	0	0	0	25.6253	36.5975	34.8098	37.6243	25.9738	16.6093	3.34354	7.79783	7.6874	8.70597	11.177	10.3995	0	0	0.0255462	0	0	0	0	0	0
XLOC_010853	0	0	0	0.0180315	5.74946	8.43704	0	0	0.0496658	0	0.013954	0	0	0.0108198	0	0	0	0	0	0	0	0.01204	0	0	0	0	0	0	0.133209	0.135159	0.0869582	0.102014	0	0.0680435	0.389644	0.537188	2.63971	5.20196	3.3356	4.38776	0	0	0	0	0	0	0	0	0.0223889
XLOC_010864	1.84833	3.7821	1.93212	2.13636	1.3252	1.19467	2.16451	2.36771	0.697805	2.42631	2.88158	7.89843	92.3068	32.8545	2.76293	2.44686	2.04532	2.96523	43.818	27.7836	12.7331	41.2163	37.6031	35.3226	17.9764	26.5583	21.3999	7.15312	1.3848	2.76006	0.434615	0.570574	0.363365	0.564863	1.15034	0.877137	0.514269	0.215384	0.367411	0.121796	46.1408	88.1775	7.55425	9.44754	48.5481	66.1277	8.4991	15.7529	6.91333
XLOC_010885	24.4149	33.3677	4.11649	2.59735	0.103933	0.559539	0.0214193	0.145472	51.7685	14.5503	0.0581404	0.0638282	0.604769	0.212669	0.0844092	0.0347623	0.0122869	0.0252212	0.126309	0.0229574	0.771692	0.743766	0.295322	0.196826	0.179826	0.248301	0.379038	0.094662	0.188716	0.463356	0	0	0	0	0.101025	0.0338085	0.0846862	0.053371	0.0510932	0	12.999	15.3857	0.167771	0	0.152779	0.395096	2.40491	2.58743	0.782242
XLOC_010899	0.193963	0	0	0	0	0	0	0	0.525218	0.424935	0.142262	0	0.164854	0	0	0.103721	0	0	0.182046	0	0	0	0	0	0	0	0	0	0	0	0	0	0	0	0	0	0	0	0	0	0.422967	0.697908	0.40342	0	0	0	0	0	0
XLOC_011007	7.14023	6.50563	4.0221	2.88783	2.16721	1.6589	2.12916	3.62761	3.41913	5.85213	1.93541	2.06697	1.5533	1.86022	0.978571	1.31492	0.836339	1.23541	9.23713	13.1944	5.19914	9.71521	23.6902	18.6663	28.4968	27.0279	28.2472	32.9989	0.59653	0.226967	1.35334	2.0797	1.5502	1.82831	19.7967	19.9002	20.9564	19.5054	17.0709	15.9211	9.34595	11.8605	3.36089	3.00024	16.5174	25.0694	15.462	14.4009	39.9439
XLOC_011015	0	0	0	0	0.177061	2.26202	0	0	0	0	0	0	0.0270364	0.0370119	0	0	0	0	0	0	0	0	0	0	0	0	0	0	0	0	0	0	0	0.227497	0	0	0	0	0	0	0	0	0	0	0	0	0	0	0
XLOC_011024	68.9605	64.6035	115.06	177.745	0.127867	5.1083	0.00608125	0	19.9827	0.37026	0.0108678	0	0.00631147	0.00947834	0	0.00723007	0.0213644	0.00786848	0	0	0	0	0	0	0	0	0	0	0.0529813	0	0	0	0	0	0.090537	0.0210951	0	0	0	0	0	0	0.0304062	0	0	0	0	0.0117843	0
XLOC_011155	4.52652	5.29371	6.42857	6.13008	6.41393	8.85823	2.87296	2.82524	3.86176	4.94924	3.0895	4.17279	3.09949	4.98442	1.78359	4.15972	2.53403	2.44287	2.3276	3.52659	5.4982	6.96308	3.25155	2.62018	4.22881	3.55795	3.6	4.02981	0	0	1.80944	4.09076	4.30599	6.38684	4.9597	3.94875	4.80034	4.58821	6.04036	5.38164	5.83875	5.28112	2.8235	3.14295	2.26837	3.97528	3.85616	5.66443	4.90599
XLOC_011156	0.165403	0.530093	1.26193	0.543291	1.30622	1.0164	0.156209	0.414934	0.226765	0.148948	0.0544399	0	0.123315	0.190647	0.125412	0.109069	0.074335	0.276966	0.152615	0.360152	0.161977	0.106074	0.203001	0.102926	0.366857	0.432812	0.313652	0.198006	0	0.290763	0.224794	0.370036	0	0.292777	0.207587	0.530383	0.274568	0.502366	0	0.183199	0.0812955	0	0.115259	0.207137	0.285483	0	0	0.355544	0
XLOC_011157	7.8547	8.62811	7.61698	9.89855	9.22566	11.8333	5.29485	6.31361	6.54924	8.01588	6.64687	6.96717	5.71921	6.4738	5.25087	7.57832	5.27077	6.86797	7.7609	9.28365	7.2426	7.2668	4.9332	4.91561	4.45273	5.26912	4.26153	5.92303	1.2385	1.4211	9.36637	5.46711	6.41802	6.43423	6.99479	6.93502	6.42416	6.26638	7.47259	7.65321	9.59811	8.57027	5.79013	6.16623	5.61906	6.96083	7.0377	7.88691	6.22967
XLOC_011160	0.15094	0.848822	0.613374	0.149135	1.31576	2.48567	0.189389	0.239192	0.416198	0.572414	0.431335	0.128271	0.330314	0.27475	0.0832288	0.279439	0.378908	0.380141	0.143139	0.415224	0.306603	0.305734	0	0	0	0.332663	0.204849	0.190236	1.23212	0.558707	0	0.142207	0.424023	0	0.568852	0.815315	0.701345	0.750794	0	0.352021	0.487153	0.313375	0.416595	0	0.330587	0.397	0	0.227729	0.18697
XLOC_011166	0.125896	0.219245	0.232166	0.146259	0	0.130826	19.4699	74.2357	0.0904155	2.91023	0.566977	0.456305	0.320091	0.326333	0.608951	0.965637	0.592613	0.672836	0.315738	0.614474	0.362038	0.421567	0.377955	0.156321	0.27179	0.341627	0.225666	0.0831013	0.114727	0.147416	0.531073	0.377475	0.091604	0.44407	0.502922	0.590495	0.468515	0.348375	0.249864	0.139044	0.622736	0.689638	0.378563	0.637774	0.312616	0.142633	0.323664	0.416788	0.36237
XLOC_011216	9.08539	15.3686	8.20197	12.1551	22.6884	53.9752	7.53462	7.58777	6.23062	11.4883	10.494	12.4469	7.25677	9.42394	7.7374	11.697	7.09708	10.8547	7.5643	12.0649	8.36605	11.4307	9.32161	11.9191	11.9921	13.454	9.51946	11.9156	1.46461	0.854172	5.45093	8.90358	6.78059	8.10143	10.5187	14.8982	11.1011	13.0147	9.24449	12.8576	5.61555	8.40088	7.98679	11.1334	6.20516	9.2528	9.06546	11.1578	9.86233
XLOC_011232	51.1829	54.0823	49.9713	53.3209	43.4356	46.1277	75.2019	83.2621	55.81	54.4046	62.2112	62.5628	54.085	57.3439	86.7154	69.5689	69.4392	79.6507	65.6009	56.7746	66.3937	72.1092	77.2478	81.3315	82.2127	89.8043	74.3265	72.8465	242.769	344.003	105.387	103.786	59.9723	66.8004	54.4655	64.8913	47.7483	54.367	49.379	45.1794	44.9203	52.4909	58.4128	65.8374	60.2743	64.8681	53.1116	65.0609	59.1129
XLOC_011235	0.231302	0.229994	0	0	0	0.721616	0.0908744	1.94432	0	0.387748	0	0	0	0.124075	0	0	0	0	0	0.187513	0	0	0	0	0	0.225343	0	0	0	0	0	0	0	0	0	0	0	0	0	0	0	0	0	0	0	0	0	0	0
XLOC_011245	0	0	0	0.14347	0	0	0.0515648	0	0	0.137668	0.094381	0.246798	0.0527214	0	0	0.134412	0.0616465	0	0	0.13315	0	0	0	0	0	0	0	0	4.31541	5.91232	2.407	0.547219	1.11609	0	0.324229	0.392172	0.859757	0.619092	0	0	0.140335	0	0.372087	1.02107	0	0	0	0	0
XLOC_011263	6.74801	5.85186	5.38593	4.61202	5.44905	6.54438	6.83216	6.89024	10.9073	8.23109	4.74315	4.69917	7.88025	6.15206	6.49099	6.51924	3.73426	4.25904	26.5536	29.2014	29.4949	35.0547	30.0444	30.2505	31.8585	28.5984	20.9672	12.0773	15.1113	20.3775	6.95651	6.09162	4.58505	2.37405	8.38195	7.15762	6.45169	6.15252	5.70445	6.18655	6.02419	7.36952	6.53456	8.22541	36.484	35.4103	27.7546	36.2584	18.9244
XLOC_011330	0	0.186968	0.725897	0.656994	0.180578	0	0.22252	0.0878104	0.192088	1.10324	1.72092	1.69525	0.235244	0.403457	0.358684	0.307757	0.989779	1.17226	0	0	0	0	0.174371	0	0	0.183187	0	0	0.533228	0	0.356885	0.469854	0	0	0.351103	0	0.221805	0	0	0.193847	2.56206	6.90265	0.098743	0.146118	0	0	0	0.125403	0.180211
XLOC_011336	0.301326	0.910692	0.449088	0.666689	0.385721	0.634964	1.52882	1.4257	1.19718	1.4074	1.19726	0.573421	0.370063	1.06447	0.853221	0.936896	1.07588	0.883673	1.86226	1.36122	2.13242	0.911164	1.365	1.23778	1.88937	1.33841	1.24571	0.680342	0	0	1.10256	0.76286	1.2735	1.00597	0.545639	0.91119	1.44531	0.863057	1.44192	0.157367	0.148754	0.560362	1.13081	0.948957	1.01357	1.77474	0.925532	1.62885	2.56261
XLOC_011371	51.47	51.7311	27.4284	27.6114	22.3797	15.1945	68.7473	68.6559	54.7071	55.7922	44.5487	56.71	137.936	84.4277	84.6333	52.8013	62.9458	58.6983	76.4033	64.6208	79.1404	53.3516	63.1259	44.6664	60.5899	51.4059	43.6689	30.8899	170.998	107.603	138.549	84.3712	48.3107	29.571	66.3396	54.3007	82.0484	51.7308	85.742	55.1356	41.7018	34.2477	98.8126	67.0268	76.65	58.9326	122.173	60.0965	109.701
XLOC_011396	0.239247	0.644878	0.462435	1.32187	65.8339	500.438	0.102413	0.151435	0.327102	0.407702	0.0252752	0.040605	0	0.144956	0.0574054	0.176916	0.0702576	0.0722014	0.100002	0.438138	0.420693	0.612951	0.0870138	0.313033	0.119317	0.105306	0	0	0	0	0.0911587	0.0450163	0	0.356174	0	0	0.107009	0.0339526	0.0654809	0	0	0.0496003	0.0476545	0.167993	0.157013	0.209454	0.0762973	0.468576	0.174751
XLOC_011445	0.375018	0	0	0	0	0	15.8384	3.3688	2.516	2.41858	1.72449	0.541976	1.62558	0.77392	21.935	10.7738	4.2478	6.42473	0	0	0	0.215299	0	0	0	0	0	0	0	1.18033	1.84827	0.600856	10.565	20.2047	0	0	1.20996	0	0	0	26.2627	40.0535	0.538386	0.280287	0	0	0	0	0
XLOC_011446	0	0	0.0456767	0	0	0	0	0	0	0	0.0339723	0	0.020047	0.0268641	0	0	0	0	0	0	0	0	0	0	0	0	0	0	0	0	0	0	0	0	0	0	0	0	0	0	0.145395	0.321728	0	0	0	0	0	0	0
XLOC_011450	0.680183	1.25779	0.83066	0.850937	1.49209	0.725772	0	0	1.3668	1.57211	0	0	0.0213776	0	0	0	0	0.019424	0.0236416	0.0353611	0.0124036	0.0520735	0.0307666	0.0505282	0.0427218	0.0708251	0.0322775	0.0324016	0	0	0	0	0	0	0.0152821	0.0173583	0.0585112	0.0182682	0.0467211	0.0449679	0	0.0133437	0.00840889	0.0112986	0.0135448	0.0225394	0.116956	0.0678779	0.0455438
XLOC_011452	4.83478	6.70964	3.0794	2.21077	4.55382	2.04474	2.77224	3.84466	2.19936	4.98015	2.11306	2.74762	3.63123	2.61029	2.79519	2.31806	2.24126	4.93817	6.33369	4.92318	1.99183	2.20946	1.96551	2.60577	3.54165	4.3869	4.96847	5.636	6.42318	11.9724	1.18854	5.42792	2.62202	10.1666	3.11474	3.68334	2.96625	5.84727	4.87127	5.22745	1.65146	3.62127	2.42877	3.0709	2.91754	4.43092	3.39324	1.49993	2.90233
XLOC_011461	1.60502	1.62586	0.824531	1.71395	1.37505	0.680164	1.21576	0.916313	3.27445	2.74106	1.00212	1.22848	0.698099	1.05253	2.0446	1.47193	0.927548	1.31064	1.28325	1.06045	0.554979	1.56164	0	1.13647	0	0.637195	0.724277	1.09316	1.12501	1.07017	0	1.90672	0.771923	3.23275	0.678675	1.17126	0.434401	0	0.523417	0	2.00566	0.60025	1.13592	0.508253	0.59462	0.760429	0	0.2181	0
XLOC_011468	0	0	0	0	0	0	0.145946	0	0	0	0	0	0.300891	0	0	0	0	0	0	0	0	0	0	0	0	0	0	0	0	0	0	0	0	0	0	0	0	0	0	0	0	0	0	0	0	0	0	0	0
XLOC_011471	15.631	16.1556	15.2946	21.5068	20.1103	52.0222	11.1339	15.286	13.8997	19.8466	13.1724	9.7282	14.8854	13.5529	7.10399	7.27056	8.06118	7.831	7.86118	10.8813	7.01162	6.83776	8.26301	7.65394	8.63335	7.89921	10.617	7.1272	1.97813	6.93733	0.474314	0.929932	15.4924	23.1301	21.3561	19.5287	20.2003	22.3858	38.1495	36.3727	9.42037	11.2668	10.3309	10.598	10.9523	11.6681	12.2777	9.8866	15.2646
XLOC_011478	5.71627	3.34146	26.0083	11.2524	4.24177	6.6981	1.62065	2.48477	3.51421	2.8167	3.55329	1.68317	0.900607	1.35197	2.74815	2.29174	2.5185	2.24469	3.88826	4.31344	3.37412	5.01479	17.1445	10.3807	10.1632	11.1858	2.10449	2.49627	0.942625	3.66566	0.608921	0.699761	0	0	3.82596	4.01194	1.53966	3.3426	3.25383	4.6192	2.30588	3.34108	3.34372	3.48186	2.48876	1.73647	1.82618	2.24118	2.77018
XLOC_011557	101.835	109.823	111.054	124.944	103.62	88.1395	162.912	211.055	105.629	113.656	173.645	205.298	177.293	146.271	192.801	161.099	157.848	213.6	114.283	121.732	111.25	143.93	169.405	176.008	166.432	196.159	169.998	162.438	474.903	602.632	291.918	281.71	146.339	165.343	142.905	148.802	130.438	145.487	126.203	129.109	109.433	136.789	138.841	147.223	113.111	104.128	100.085	112.642	133.445
XLOC_011559	0.765116	0.965935	1.26414	1.47381	65.302	28.8888	0.326815	0.286519	0.50995	0.657105	0.482419	0.653021	0.507263	0.731363	0.291275	0.502095	0.319404	0.288393	0.386147	0.46975	0.804139	0.295017	0.0775556	0.848917	0.127184	0.199243	0.949695	2.03191	0	0.0557713	0.359268	0.127758	0.226284	0	0.329811	0.264506	0.354334	0.417555	0.45064	0.456813	0.853322	0.844608	0.340331	0.370823	0.202228	0.330245	0.239738	0.431914	0.263833
XLOC_011606	0.0613664	0.12603	0	0	0.0775827	0	0	0	0.126007	0	0	0	0	0	0	0	0	0	0	0	0	0	0	0	0	0	0	0	0	0	0	0	0	0	0	0	0	0	0	0	0	0	0.021491	0.0656628	0	0	0	0	0
XLOC_011736	0.265716	0.266507	0.202054	0.169088	0.115432	0.108394	0.174155	0.187749	0.252911	0.33698	0.710587	0.536984	0.643034	0.479245	0.269858	0.335104	0.372069	0.444263	1.29989	1.7624	0.895813	1.36878	1.35452	1.36266	1.06271	1.04447	0.881965	1.07844	0	0	0.115942	0.0744152	0	0.0490652	0.0723824	0.159992	0	0.0748347	0.109911	0.0614029	1.07036	1.43488	0.341406	0.497555	1.12687	1.53501	1.85287	1.27112	1.65534
XLOC_011744	1.83775	5.17525	0.197819	0.144329	11.208	12.9729	4.57652	9.79947	5.63407	13.78	2.03696	2.11034	2.39859	1.50674	0.279696	0.338042	0.284204	0.717387	0.0926041	0.0334869	0.0652193	0.0493136	0	0.0478502	0	0	0	0	0	0	0.160484	0.17203	0	0	1.52736	1.33151	0.206673	0.3114	0.375128	0.0851693	10.2237	9.93231	0.112808	0.160497	0.0367295	0.0640344	0.0702523	0.0550975	0
XLOC_011746	0	0	0.562028	1.91469	14.8189	9.68559	0	0	0	0	0	0	0	0	0	0	0	0	0	0	0	0	0	0	0	0	0.186788	0	0	0	0	0	0	0	0	0.180832	0	0	0	0	0	0	0	0	0	0.234793	0.304552	0	0.17822
XLOC_011790	85.8827	82.0531	193.815	154.723	34.241	25.5894	0.0824634	1.53973	27.3762	20.1291	25.9808	14.6895	97.0567	47.3339	0.131707	0.174635	0.170846	2.11823	0.209021	0.256601	0.49845	0.277627	0.213255	0.17805	0.306365	0.0230994	0.224123	0.0792597	0	0	0.0607843	0.0987468	0.469851	0.28303	0.181773	0.283073	0.452883	0.312803	0.738198	0.436016	0.292573	0.261125	0.152126	0.387278	0.242199	0.220543	0.416828	0.221385	0.214005
XLOC_011799	0.884753	6.35868	2.24716	0.478799	1.02001	0.0950032	79.4443	95.6068	7.13766	20.6746	0	0	0	0	0.144408	1.23357	0.351259	0.122045	0	0	0	0	0	0	0	0	0	0.101793	0	0	0	0	0	0	0	0	0	0	0	0	0	0	0	0	0	0	0	0	0
XLOC_011800	0	0	0	0	0	0	0.123862	0.233009	0	0	0	0	0	0	0	0.0408324	0	0	0	0	0	0	0	0	0	0	0	0	0	0	0	0	0	0	0	0	0	0	0	0	0	0	0	0	0	0	0	0	0
XLOC_011814	0.182635	0.110255	0.189523	0.0968569	0	0	0	0.0517816	0.125293	0.0929398	0.0694983	0	0	0	0	0	0	0.197508	0	0.17978	0	0	0	0	0	0	0	0	0	0	0	0.0923572	0	0	0	0.132378	0	0	0	0.114311	0.205535	0	0	0	0	0.085945	0.101391	0	0
XLOC_011838	2.70153	3.22451	1.98851	2.60144	4.00783	2.54647	1.78933	1.60712	1.96967	1.99698	1.37476	1.29278	1.79376	1.81054	1.2827	1.43524	1.14013	1.06096	2.94008	2.41432	2.09525	3.6739	2.92506	2.7599	2.9765	2.70798	2.40216	1.91729	1.47443	2.59888	0.822007	1.1576	1.19214	1.09037	2.75539	1.81725	1.28037	2.57772	2.07326	3.07024	1.02524	1.27548	1.76722	1.69714	4.23036	3.94986	2.89157	3.04549	2.11403
XLOC_011854	0.624361	0.614184	25.7029	14.4599	6.42737	64.3628	6.34155	0.951898	1.26793	2.01914	0.618532	0.371291	23.0608	17.2626	0.2938	0.454937	0.449367	0.220048	5.95655	7.46104	5.65681	12.2778	13.3399	11.9492	7.03964	8.24417	6.61879	27.3235	8.97724	10.5109	3.74008	0.977519	2.04587	3.05299	16.6189	19.0993	23.813	22.351	17.7456	17.1294	2.46133	2.60762	2.07525	2.44796	4.03427	4.16525	3.64936	3.13078	7.59403
XLOC_011863	0.115924	0.296582	0	0.130271	0	0.465271	0.0411807	0.0696456	0	0.250005	0	0	0.083008	0.159998	0	0	0	0	0	0	0.106928	0	0	0	0.121478	0	0	0.166174	0	0.488037	0	0	0	0	0.417207	0.890234	0.346494	0.749517	0	0	0	0.136868	0	0	0	0.115595	0	0.198924	0
XLOC_011924	40.8917	50.5017	41.3859	48.3843	46.9995	71.0828	30.7958	25.8548	45.4659	40.0952	30.8557	30.3937	39.885	40.9588	25.913	29.6325	28.5353	28.6576	27.1101	34.0916	41.1881	35.3146	37.0574	27.9758	48.8384	33.6866	29.618	38.4283	22.7917	26.8105	15.2107	18.0797	18.9702	19.2962	47.3452	52.1021	51.0766	54.9066	95.6133	109.473	20.1072	26.1935	26.0974	32.1744	34.0951	37.1311	41.7792	48.6392	64.4398
XLOC_011942	0	0.0588939	0	0	0	0	0	0	0.128995	0	0	0	0	0	0	0	0	0	0	0	0	0	0	0	0	0	0	0	0	0	0	0	0	0	0	0	0	0	0	0	0	0	0.198199	0.230132	0	0	0	0	0
XLOC_011971	1.88111	1.70908	2.54882	1.81687	1.63898	2.71416	0.0199592	0.0193198	1.98266	0.756305	0.0117424	0	0.0276666	0	0.0399872	0.033856	0	0.0460568	0.0154514	0	0	0	0	0	0	0	0	0	0	0.0676913	0	0.0172293	0	0.0681603	0	0	0	0.0389846	0	0	0	0.0189838	0	0	0	0.0160331	0.0175029	0	0
XLOC_012026	0	0	0	0	0	0	0	0	0	0	0	0	0	0	0	0	0	0	0	0	0	0	0	0	0	0	0	0	0	0	0	0	0	0	0	0	0	0	0	0	0	0	0	0	0	0	0	0	0
XLOC_012041	0	0	0	0	0.0872158	0.969882	0	0	0	0	0	0	0	0	0	0	0	0	0	0	0	0	0	0	0	0	0	0	0	0	0	0	0	0	0	0	0.10461	0	0.127174	0	0	0	0	0	0	0	0	0	0
XLOC_012096	12.536	15.6777	11.9897	14.7892	7.14536	7.41001	17.728	23.0863	11.285	13.8982	15.6759	16.369	9.29846	11.0239	20.5165	17.0133	18.1711	18.9297	9.44775	10.5614	11.6422	12.4351	10.5918	11.0004	9.36444	9.62304	8.6491	9.89634	25.4179	29.1384	16.8475	23.8076	11.8895	9.46013	9.3209	11.0186	7.42698	8.48	7.71554	6.64255	9.67901	10.1287	9.73738	10.6741	9.23152	11.4073	9.79642	11.561	7.86597
XLOC_012158	6.48518	12.0166	3.88657	6.45136	6.1426	2.09457	6.65352	7.83833	6.72902	4.50204	5.40718	5.04416	3.8199	5.40216	6.4182	7.69207	6.77427	6.87648	10.1941	9.25275	6.61063	6.01136	4.2151	3.88907	3.80879	4.57858	6.65726	5.2368	24.7837	10.9853	6.94264	8.38822	7.72692	2.21229	5.43308	4.00772	2.52986	2.53065	2.01449	2.07644	7.54684	6.77776	8.94909	9.91276	10.4293	8.84672	8.43424	8.95565	6.75584
XLOC_012185	12.8778	25.0286	17.0174	20.3449	15.6591	33.5805	11.0121	12.8512	14.9334	16.7686	11.5144	16.8792	10.637	14.8274	12.2868	13.5496	11.2162	10.8582	15.123	26.4227	18.1747	20.8097	15.5162	18.0943	14.5753	16.129	14.8708	15.9106	34.7492	42.6764	21.9087	25.1785	10.2059	9.86106	13.3267	17.3243	15.1747	22.8451	12.6493	19.6944	17.9218	22.7023	16.8863	34.6141	21.3335	24.4451	26.6115	31.0055	15.5852
XLOC_012264	0.272409	0.379421	0.276591	0	0.517939	0.396817	0.055062	0.178197	0.55444	0.799603	0.199807	0.57337	0.121275	0.204687	0.143032	0.390339	0	0.084961	0.256223	1.23736	0	0	0	0	0	0	0	0	0	0	3.16857	0.476745	1.8875	3.14339	0.68419	0.227777	0	0.119885	0.515182	0.393381	2.70174	1.57588	0.0942209	0.296538	0.902223	0.147901	0	0.381728	0
XLOC_012265	0.533781	0.177917	0.482427	0.390742	0.685766	0.279111	0.459269	0.208898	0.628431	0.824874	0.147867	0.806588	0.113858	0.287944	0.175327	0.109822	0.0951761	0.119519	0.188101	0.725273	0.0660068	0.106815	0.0830505	0.103648	0.227442	0.0871678	0	0	0.259967	0.292834	2.54018	0.521625	1.12812	3.53756	0.168029	0.213617	0.206786	0.393437	0.125369	0	1.17319	1.3958	0.373591	0.556184	0.45574	0.346729	0.0716186	0.119332	0.166985
XLOC_012267	0.283192	0.396843	0.884094	1.56882	5.58331	8.61203	0.152792	0.0698921	0.0846829	0.292705	0.273653	0.187405	0.235375	0.294418	0.213233	0.102065	0.215261	0.111093	0.0588289	0.566202	0	0	0	0.115582	0.0728147	0	0.0404407	0.166762	0.133608	0	3.92154	5.02791	14.339	63.1242	0.192196	0.59559	2.23663	3.19672	9.3123	20.1607	2.18966	2.38078	0.328584	0.5428	0.179819	0.038668	0.0689016	0.133085	0
XLOC_012275	2.54318	3.24052	2.19879	2.07752	1.72594	0.884782	3.34137	4.05546	3.17955	3.02745	1.63569	1.78545	1.98475	2.20452	2.29351	3.80003	2.71948	2.99178	2.3185	1.23292	1.87881	1.03751	0.982318	0.755038	1.08585	0.423332	1.53779	0.967175	1.42654	0	2.74323	2.14351	1.63778	3.57957	1.90359	2.33447	1.17464	0.945762	1.04724	1.10994	1.2064	1.97627	2.62098	1.34502	1.08732	2.18274	1.22534	1.30409	0.734014
XLOC_012342	1.1979	1.65018	0.727356	1.58144	2.45016	0.470683	0	0.0704558	1.77533	1.13811	0.331912	0.793451	0.380324	0.566508	0.176238	0.246933	0.207959	0.0671841	0.210714	1.71231	0.228232	0	0	0	0	0	0	0	0	0	1.44757	0.125664	1.93286	0.994271	0	0.180118	0.357734	0.189559	0	0.155536	2.6496	1.79999	0.163515	0.820677	0.26071	0.11694	0	0.201238	0
XLOC_012393	5.83312	9.19571	18.5496	9.54907	3.24028	2.20289	5.60965	4.22267	5.3318	5.05341	5.00532	7.4554	3.17281	2.34857	3.19349	3.96209	2.02958	3.03791	3.42341	4.81408	2.08317	1.22477	1.06822	0.769729	1.37958	0.81456	1.12082	0.907262	2.93543	3.89372	1.55781	1.65928	1.53781	0.608216	0.566062	0.755468	1.5627	1.44794	0.732176	0.753391	3.26128	2.44206	1.27462	1.5028	6.26506	3.59606	2.89122	1.83871	0.586265
XLOC_012394	3.07188	3.18991	1.6144	2.1025	3.3017	2.91747	4.07376	3.20811	3.4114	4.51645	4.81617	3.02255	3.59713	4.65742	4.91423	5.98603	3.7055	4.40842	2.98218	3.7381	3.24959	2.06159	0.497535	0.941828	1.03248	0.806259	1.0477	0.885043	0.828936	0.475739	1.82296	2.66382	1.29331	0.885392	2.67823	2.56917	1.55487	1.44246	1.88434	2.26969	3.59553	3.78537	3.3218	3.25441	2.21595	3.30421	2.46101	3.17221	1.69952
XLOC_012406	20.0483	19.3824	16.6294	19.081	16.1192	21.6096	8.67538	7.67164	13.5556	6.55622	9.56053	12.8305	9.15678	8.69692	10.2008	10.2685	11.3797	10.412	9.2589	10.003	11.3478	10.3494	12.5203	15.2551	10.2555	12.6218	13.8682	10.7309	12.198	19.7973	7.16172	8.27846	7.4881	10.6842	8.76852	11.0306	10.2321	12.603	12.9849	14.4854	11.4157	14.9324	9.73702	11.772	9.59785	7.86494	10.4556	11.6417	11.471
XLOC_012408	2.14351	2.08514	0.302583	0.373135	0.621537	1.0096	0	0	5.80937	4.16634	0	0	0.0142366	0.062493	0	0.0158899	0	0.0172929	0	0	0	0	0	0	0	0	0	0	0	0	0	0	0	0	0	0	0	0.0975836	0.0623418	0	0	0	0	0.030177	0	0	0	0	0
XLOC_012420	0.0573814	0	0.0296599	0.0648646	0.287325	0.292518	0.0124528	0.0346756	0.373642	3.12357	0	0	0.013266	0	0.0163534	0	0.0236171	0.0826687	0	0	0	0	0	0	0	0	0	0.0413689	0	0	0	0.030923	0	0	0.072178	0	0	0	0	0	0	0.0681478	0	0.0288506	0	0	0	0.0247603	0
XLOC_012448	12.3397	11.1537	10.4114	11.0074	9.0163	11.0348	8.2684	7.66741	10.073	5.8981	3.63899	3.64091	2.95697	4.1146	4.94362	3.98373	4.35996	4.19292	1.99611	1.73066	3.14484	2.36807	2.26168	1.77837	2.17823	1.9368	2.31359	5.56591	7.91811	11.6365	1.31466	2.061	1.87339	3.51021	7.22571	6.72731	4.48236	2.51752	2.15515	2.52413	0.888495	1.06796	4.40244	3.83232	1.61277	1.06495	2.26119	1.47114	1.61082
XLOC_012501	5.55689	2.57266	8.16413	5.08509	1.55435	0.672655	5.59276	6.0647	4.16039	5.4216	7.11777	2.9158	3.29816	3.12274	4.33132	4.46806	4.48465	4.32089	2.77061	2.62185	6.02987	2.3166	6.1124	2.24787	2.04472	3.1508	4.849	2.8829	18.0872	10.5835	8.66472	8.02332	5.2122	6.39412	4.95412	3.08889	5.63581	1.6254	4.57782	0	4.9088	1.18725	5.31297	2.73547	2.08461	4.5122	1.30327	2.5883	3.82295
XLOC_012519	11.1098	10.478	6.19866	8.34104	5.69285	7.78511	7.92	10.0283	9.57409	15.2289	11.9385	17.4344	13.6354	16.2309	4.79386	5.57583	8.02611	10.8085	0.584236	0.752172	0.817518	0.9286	0.153094	0.703635	0.0972668	0.307665	0.383744	0.500237	0.407918	0.502285	0.805377	0.929138	0.292399	1.0543	1.66064	2.07863	0.778313	1.04304	1.21835	2.53474	1.06825	1.1296	3.3893	3.72698	0.225776	0.268402	0.263425	0.205514	0.206558
XLOC_012581	0	0	0	0.0252325	4.07735	2.01266	0.00923742	0.067449	0	0	0	0	0	0	0.0237735	0	0	0	0	0	0	0	0	0	0	0	0	0	0	0	0	0	0	0	0	0	0	0	0	0	0	0	0	0	0	0	0	0	0
XLOC_012587	92.7586	67.765	61.7621	60.2059	126.221	80.1262	68.1778	48.4029	77.4455	73.5522	69.7042	45.4266	38.4315	41.6452	47.2339	63.1843	33.1406	42.7302	75.3116	62.6441	33.0478	21.4633	20.5062	19.2758	30.1825	22.5888	31.4214	25.2732	41.3965	5.51332	125.756	119.591	427.689	307.54	89.9206	68.1804	149.005	149.89	190.044	225.591	87.6602	73.9018	54.9543	45.7142	79.5116	60.4526	50.1723	31.4179	55.3086
XLOC_012610	5.12671	4.22086	3.91192	5.23622	4.09808	4.62957	4.73096	6.65837	3.66415	6.54825	4.17362	4.41854	2.83723	3.37724	3.83777	4.466	4.22176	4.40382	3.38539	3.65507	3.83183	3.41566	3.82001	3.62403	2.79125	3.37339	3.85302	4.29447	2.76686	1.7514	2.50714	3.44575	3.57568	4.88772	2.49641	2.7825	2.79562	2.48359	2.0765	2.29397	3.05681	2.34013	2.67752	3.06628	3.41029	3.89509	2.39567	3.32573	2.60204
XLOC_012612	2.55943	4.41019	3.41932	3.00256	2.07423	2.42151	1.60896	3.21046	1.46955	2.78819	1.5161	1.91606	1.08017	1.66543	2.02703	2.13243	1.77468	1.2838	2.52371	3.14616	2.16473	2.18418	2.17523	1.79825	1.78074	1.7284	1.47353	1.2355	0.330313	1.08857	0.8424	0.738858	0.929452	2.5576	0.941771	2.25043	0.785122	1.25385	1.42767	1.71467	1.36503	1.32291	1.84948	2.06797	1.28741	2.4924	2.62929	2.5143	2.66249
XLOC_012620	10.6743	15.7678	2.24	0.695467	212.157	159.498	21.991	31.4845	25.9449	55.6049	5.14743	6.52261	48.0772	74.8551	0.262061	3.22519	0.293638	1.09315	1.54414	1.38675	7.57523	2.64008	0.0330142	0.228874	0.0906601	0	0	0	2.64713	4.56592	3.09812	1.91032	50.7564	22.5818	4.42652	5.0378	6.7664	2.58157	6.27666	4.58402	183.954	190.965	8.00207	3.15322	0.164466	0.289154	0.389781	0.746369	0.10149
XLOC_012646	13.3432	17.2454	60.551	44.5014	33.5389	168.79	9.43069	16.0721	22.719	14.4725	7.68341	8.38013	7.71774	6.98067	10.6691	10.5785	8.7939	12.045	8.19974	8.28247	10.0001	11.0883	11.4599	10.8846	13.2362	12.872	13.6809	13.2498	14.7255	18.7033	8.53353	10.7182	9.54334	17.4375	18.2917	22.8054	17.1874	18.1451	20.2802	21.1833	5.477	6.88446	9.82434	8.92064	9.01925	12.5355	11.7195	12.165	12.0609
XLOC_012656	0.139845	0	0.857494	0.79072	0.71377	0.627578	0	0	0.938213	0.252914	0	0	0	0	0	0	0	0	0	0	0	0	0	0	0	0	0	0	0	0	0	0.251329	0	0	0	0	0.233022	0.0947796	0	0.155536	0	0	0	0	0	0	0	0	0
XLOC_012665	4.03179	3.27606	3.71476	3.59746	2.15009	3.10506	0.0422147	0.0961635	0.94456	0.0862991	0.235775	0.309418	0.089829	0.220918	0.109466	0.126387	0.101268	0.0458491	0	0.0834675	0.104243	0.061458	0.126255	0	0.352461	0	0.133451	0	0.394315	0	0	0	0	0	1.01144	1.10628	1.90353	1.87576	1.70651	1.16758	0.457456	0.188982	0	0.240027	0.114567	0	0	0	0
XLOC_012683	1.08929	0.710099	0.666945	0.727778	0.277723	0.371328	0.809198	1.50075	0.145	0.698345	0.154142	0.178847	0.938792	0.510772	0.337126	0.243511	0.498855	0.21201	0.101567	0.19298	0.109508	0.355234	0.388089	0.275754	0	0.463827	0.542758	0.928352	0	0	0.838874	0.0991382	0.3101	0	2.30894	0.710488	1.09577	0.52341	0.219243	0.368113	0.329067	0.436934	1.05168	1.47987	0.627222	0.369021	0.461394	0.317518	0.557689
XLOC_012775	4.3418	5.05738	3.82474	4.67632	5.08169	6.87612	5.58956	6.08006	4.8671	6.58367	7.21586	7.85238	5.31039	8.89964	4.91124	9.01748	3.79799	7.5186	8.54116	15.9063	7.18198	5.53014	6.49646	7.63998	9.01802	14.5264	11.2247	12.3477	1.50099	2.85449	3.21811	5.37153	5.56684	7.52536	5.4944	7.05438	8.04706	11.4153	4.67014	9.45818	6.76607	9.85359	6.24123	9.34022	7.31102	9.8149	6.46488	8.0189	12.9712
XLOC_012818	0.607378	0.586317	0	0.34338	0	0	0.0801379	0	0.27101	0	0	0	0	0	0	0	0	0	0	0	0	0	0	0	0	0	0	0	0.771619	0	0	0	0	0	0	0.234655	0.315021	0.370432	0.377426	0.607889	0	0	0	0	0	0	0	0	0
XLOC_012863	0	0	0.012721	0.0995946	0.203907	0.340886	0.0108503	0	0.0340446	0.0358375	0.00962675	0.0214154	0.215505	0.0993861	0.00719334	0.00583167	0	0	0	0.0231077	0.0911439	0.034029	0	0.0495287	0	0	0.0170116	0.047641	0	0	0.0625709	0.0237419	0	0	0.12709	0.119105	0.182068	0.170115	0.337254	1.33705	0.205627	0.196197	0.0966956	0.0443005	0.0139372	0.0220936	0.0409676	0.0190101	0.0479116
XLOC_012881	2.93183	0.780922	3.64266	2.74411	0	0.816727	4.48818	10.2694	3.88031	7.89938	3.56535	7.08064	7.06739	2.10643	14.8514	11.5689	8.53633	8.74331	2.85078	4.45677	4.20681	1.87518	3.1992	2.72931	2.26782	2.29539	3.27632	3.50038	23.1532	48.8314	8.75008	11.7748	2.03478	0	14.9782	12.189	13.388	3.94706	1.45616	1.61931	12.9111	5.76615	2.0653	3.0515	4.39078	2.43495	2.33917	3.14268	0.91215
XLOC_012947	0.186963	0.206905	0.413596	0.254467	1.42529	1.29835	0.0142493	0	0	0	0	0	0.042042	0.151787	0	0	0	0	0	0	0	0	0	0	0	0	0	0	0	0.272375	0.0912805	0	0	0	0.498502	0.496843	0.294587	0.653607	0.14221	0.257421	0	0	0.0759255	0.0646795	0.0413238	0.0967708	0	0.027755	0
XLOC_012958	110.616	115.529	163.832	115.842	194.052	144.613	98.2275	111.722	92.7812	84.0052	122.685	122.184	209.612	107.575	136.32	92.2571	106.466	128.31	164.517	177.395	234.652	222.808	335.022	272.379	346.658	328.138	309.6	206.127	665.099	732.958	370.661	271.33	301.496	198.816	157.446	135.208	186.363	191.506	174.552	156.238	101.506	131.513	129.329	144.324	235.804	164.175	250.995	235.934	316.121
XLOC_013060	0.0335684	0.0178617	0.0343026	0.109838	0.209563	0.261528	0.00764456	0.0167776	0.0929965	0.0451697	0	0.013496	0.0234969	0.0192718	0.0204678	0.00735025	0.00929097	0.0239978	0	0.0873752	0.0180448	0.0321677	0.0439833	0.0208087	0.0203495	0	0.023199	0.0200156	0	0	0.0828568	0	0	0.0591914	0.0647774	0.0428914	0.193423	0.0677095	0.131446	0.129632	0.167813	0.0164858	0.0711579	0.0558365	0.0375254	0.0417702	0.0186191	0.0239603	0.0433142
XLOC_013168	2.10334	2.16635	2.30431	2.01258	8.6495	5.97594	0	0.00760782	2.23126	0.43621	0.0224603	0	0.0113734	0.0230887	0	0	0.00736997	0.00724931	0	0	0.0134848	0	0.0379671	0.0332383	0.0351234	0.0476192	0.259321	0.450752	0	0.0469487	0.0360108	0	0	0	0.360097	0.19308	0.0824139	0.126181	0.171913	0.103557	0	0	0.100788	0.095257	0	0	0	0	0.0955401
XLOC_013188	0.510369	0.388509	1.23402	0.985766	5.222	3.74835	0.0212679	0.072986	0.231725	0.145741	0.0849814	0	0	0.0425131	0	0	0	0	0	0	0	0	0	0	0	0	0	0	0.26777	0.255715	0	0.0509075	0	0.257499	0.156334	0.427293	0.0904159	0	0	0	0	0	0	0.176552	0	0	0	0	0
XLOC_013200	58.1016	44.6745	8.76413	7.35859	3.61027	2.92018	288.334	268.827	27.2318	75.3172	231.852	436.711	785.168	234.982	526.458	273.462	339.025	430.157	636.46	1151.88	267.313	167.616	137.672	35.7813	55.7381	54.714	33.6155	6.25773	2709.67	2113.52	1683.85	1068.88	295.507	101.782	461.603	516.273	196.363	234.622	27.9485	11.5796	614.519	574.69	300.51	266.217	477.616	306.89	142.011	56.1827	136.815
XLOC_013204	0	0	0	0	0	0	0	0	0	0.0159008	0.0114498	0	0	0	0	0.0077624	0	0	0	0	0	0	0	0	0.0178503	0	0	0	34.1061	47.6777	4.68961	6.00445	3.27042	5.50092	0.135062	0.249131	0.0490728	0.0595885	0.0885929	0.234687	0	0	0	0	0	0	0	0	0
XLOC_013206	210.017	166.644	191.551	216.46	303.39	201.829	158.808	163.353	189.214	184.36	181.48	151.061	174.534	152.23	134.778	122.766	127.256	156.137	170.618	152.696	224.757	266.386	425.186	357.72	439.411	363.718	379.934	326.348	108.08	71.5314	181.793	289.281	357.734	211.056	142.049	103.107	218.487	156.903	147.294	156.061	139.024	112.802	118.461	111.606	159.793	165.342	250.138	199.455	304.709
XLOC_013210	0.152478	0.151782	0.156779	0	0	0	0	0	1.22843	0.639727	0	0	0.0670886	0.0818823	0	0	0	0	0	0	0	0	0	0	0	0	0	0	0	0	0	0	0	0	0	0	0	0	0	0	0	0	0	0	0	0	0	0	0
XLOC_013300	1.00148	1.06152	1.36523	0.932531	7.33444	10.1028	0.359076	0.324057	1.01243	0.178963	0	0	0.0320394	0.0286332	0	0.0655242	0.0749592	0.02377	0	0.0432728	0.0418092	0.127449	0.0492616	0	0.0925919	0.104006	0	0.0594767	0.360359	0.524034	0	0.0444604	0	0	0.709764	0.637263	0.204814	0.4024	0.909885	0.935495	0.386981	0.244939	0.173523	0.331838	0	0	0.0904745	0	0
XLOC_013308	0.255683	0.160956	0.41129	0.302996	0.251465	0.324935	0.110127	0.075592	0.357626	0.184135	0.181596	0.112928	0.200062	0.235686	0.0634506	0.118276	0.0661928	0.0397945	0.0820595	0.0562379	0.112921	0.476315	0.425619	0.763451	0.0882032	0.0675844	0.050424	0.025764	0.17293	0.151348	0.112479	0.125197	0.844077	3.54324	10.4863	8.28213	8.68134	7.48881	11.6746	12.9013	0.0997992	0.0530543	1.11477	1.22196	0	0.0627316	0.245317	0.154223	0.254598
XLOC_013321	0.0266814	0.0760957	0.0503974	0.0668485	0	0	0.168978	0.114693	0.0362237	0.0560093	0.206287	0.213527	0.0723346	0.131578	0.35854	0.414319	0.194725	0.443041	0.107886	0.285541	0.0238412	0.00913453	0.0172944	0	0.0158407	0	0	0.0372277	5.1278	6.16671	31.1848	35.1774	522.824	739.798	0.448954	0.828541	56.5302	53.4028	110.032	114.735	0.0135776	0.0421395	0.265076	0.246709	0.589582	0.379541	0.0508894	0	0.0534797
XLOC_013742	1.05117	0.750863	2.3469	2.13406	1.35352	1.70916	0	0	0.446048	0	0	0	0	0	0	0	0	0	0	0	0	0	0	0	0	0	0	0	0	0.145361	0	0.0369986	0	0	0.519688	0.318186	0.643884	0.251148	0.0772189	0.183174	0	0	0	0.0345182	0	0	0	0.0296246	0
XLOC_013743	0.166356	0.0914827	0.424069	0	0.212079	0.191354	0	0	0	0	0	0	0	0	0	0	0	0	0	0	0	0	0	0	0	0	0	0	0	0	0	0	0	0	0.213403	0.109839	0.132683	0.0577983	0	0	0	0	0.0588925	0	0	0	0	0	0
XLOC_013753	0	0.390882	0	0.171694	0	0.408803	0.137908	0	0.710885	0	0	0	0.0705591	0.105435	0.0906383	0	0.329682	0	0	0	0.172415	0	0	0	0	0	0	0	0	0	0	0	0	0	0.217137	0.469313	0	0.246957	0	0	0	0	0.597559	0.305478	0	0	0	0	0
XLOC_013779	1.72033	2.00244	1.77678	1.52696	1.76733	1.24646	1.74513	1.79559	1.21811	1.66277	2.63519	2.71979	1.26782	1.24295	2.06401	2.48618	1.74258	2.02224	1.80697	1.95573	1.39445	1.41188	0.932118	1.19625	0.72281	0.570361	0.655696	0.564188	0.782508	0.609212	2.5729	2.12895	2.40359	2.19049	1.52957	1.6772	1.53766	1.37248	1.4018	1.39043	2.05014	2.31701	1.68301	1.70944	1.49665	1.4478	1.24136	0.833716	0.586244
XLOC_013864	1.87889	1.49611	1.53426	1.99412	1.5589	1.34888	0.108275	0.121147	3.60525	1.17417	0.267278	0.350825	0.83396	0.361807	0.171614	0.106149	0.0769593	0.115521	0.193176	0.084122	0.0518516	0.03097	0	0	0	0	0.0672035	0.0578111	0.182911	0.169786	0.577997	0.129646	0.270747	0	0.491604	0.309708	0.386586	0.488914	0.275605	0.427904	1.31988	0.285696	0.272768	0.241909	0	0.0804299	0.321259	0.0692047	0
XLOC_013865	0.376682	0.888687	1.1552	1.17104	0.232527	0.232358	0.0828794	0	1.54687	1.12368	0.861841	0.335739	0.168651	0.239711	0	0.457129	0.202013	0	0	0.181136	0	0.133372	0	0	0	0	0	0	0	0	0.481013	0.186107	0	0.73625	0	0.533504	0.311883	0.280734	0	0.460692	1.68291	1.02529	0.133431	0	0	0.346371	0	0	0
XLOC_013875	102.063	98.9394	80.7973	109.788	150.036	150.974	6.99308	13.5199	51.617	68.7491	0.070953	0.0316478	0.0932808	0.185438	0.0593884	0.176041	0.0688166	0.119608	0.02553	0.0562752	0.0159859	0.0208581	0	0.0200229	0.0182427	0	0	0	0.0582779	0.0567885	0.0313695	0.0290191	0	0	1.08338	0.680721	0.849371	0.911484	0.378795	0.249473	0.0142471	0.0160885	0.0216705	0.0270908	0.0174253	0.0270226	0.0143437	0.00954633	0
XLOC_013879	0	0	0.270878	0	0	0	0	0	0	0	0	0.194147	0	0	0.14231	0	0	0	0	0	0	0	0	0	0	0	0	0	0	0	0	0.215239	0	0.851499	0	0	0	0.16234	0	0	0	0	0	0.200809	0	0	0	0	0
XLOC_013881	0	0	0	0	0	0	0	0	0	0	0	0	0	0.161962	0	0	0.0674727	0	0.140243	0	0	0	0	0	0	0	0	0	0	0	0	0	0	0	0	0	0.25195	0	0.298626	0.155536	0	0	0	0	0	0	0	0.201238	0
XLOC_013882	2.52456	0.886031	0	0	1.04246	0	0	1.24838	0	0	0	0	0	0	0.467948	0.36461	0	0	0	0.722377	0.867305	0.531894	0	0	0.956063	1.73623	0	0	0	0	4.11284	1.48441	0	0	0	1.06382	0	0.55979	0	0	0	0	0	0	0	0.690672	0	0.594278	0
XLOC_013883	2.94788	3.87387	1.53513	1.99286	5.62674	19.1765	2.5825	2.2563	3.15478	2.67926	2.8809	2.41951	6.46035	5.38408	2.81962	2.02213	2.9494	1.99525	12.4537	12.9396	8.68054	12.8599	17.2108	17.9969	12.5328	20.248	27.453	11.7375	9.15714	9.67186	3.10314	2.70409	3.57559	5.0749	13.6251	9.60074	9.9621	13.3312	11.2927	11.5234	3.72443	5.41808	3.98227	5.32987	20.5419	14.0348	7.93487	6.53679	8.49444
XLOC_013973	20.6151	21.7835	13.3262	15.2369	16.5353	17.1256	23.7891	23.4443	24.8529	26.0522	20.0349	18.7813	20.1127	25.3402	22.1866	25.1984	23.2845	22.9796	19.3618	23.1063	25.7835	23.6171	13.8829	16.2752	10.7006	13.8489	10.8996	13.3825	14.9678	15.7929	16.1963	25.4981	21.8783	21.6092	14.989	16.9874	18.788	21.0367	16.8396	16.4621	18.819	21.3811	19.1535	17.6879	15.8179	17.8573	27.7776	21.2778	15.6162
XLOC_013979	32.7218	31.7978	58.8425	53.5755	59.1098	76.8542	29.989	33.858	26.4588	29.9328	39.589	43.9198	53.2427	40.518	30.9046	24.6982	31.5472	31.8267	57.9672	56.1383	67.1602	86.0031	127.875	119.833	128.663	118.638	112.33	98.8552	47.1563	59.9631	48.5207	39.788	54.7051	50.702	55.1273	53.7818	54.7592	55.7088	51.1136	50.5634	45.8866	45.9997	45.5879	50.9171	70.4752	60.281	80.9387	73.7798	111.436
XLOC_014012	0	0.097722	0	0	0.118981	0.102203	0.0603397	0.0458956	0.240253	0.16475	0.0567231	0	0.0576517	0.0527184	0.0398273	0	0.0359665	0	0	0	0.083286	0	0	0	0	0	0	0	0.404467	0	0.24037	0.0818589	0.266208	0	0	0	0	0.0617403	0	0	0.336633	0.0901947	0	0.152742	0	0.0761755	0.0920029	0	0
XLOC_014018	4.50045	4.59027	7.60868	5.33245	4.47578	5.74305	3.371	3.6282	3.77683	2.7772	3.2649	3.31009	2.76737	2.33537	2.97705	3.11774	3.61886	3.14719	3.85129	2.07898	3.01404	2.82169	3.77715	2.74944	4.65549	4.28648	3.34437	5.48263	13.4755	21.0413	4.92609	3.76262	2.81997	2.42195	3.29599	3.07536	1.7366	2.0189	1.80994	1.69748	2.61583	2.90127	2.10041	1.65333	4.82701	3.3546	2.17057	3.44768	2.39899
XLOC_014056	0.636105	0.470243	0.388025	0.472115	0.316591	0.843091	0.159495	0.0946535	1.02619	0.849426	0.290023	0.253797	0.272286	0.253719	0.173136	0.442312	0.181253	0.120349	0.184123	0.383423	0.130328	0.0403274	0	0	0	0	0.0842027	0.150557	0	0	0.145859	0.056273	0.524045	0.667855	0.236963	0.0806684	0.293169	0.127336	0.465428	0.208962	0.137967	0.310015	0.177024	0.0525001	0.578992	0.314204	0.206864	0.13519	0
XLOC_014067	0	0	0	0.350177	4.4811	1.66757	0	0	0	0	0	0	0.143491	0	0	0	0	0	0	0	0	0	0	0	0	0	0	0	0	0	0	0	0	0	0	0	0	0	0	0	0	0	0	0	0	0	0	0	0
XLOC_014068	0	0	0	0	2.05928	0.734518	0	0	0	0	0	0	0	0	0	0	0	0	0	0	0	0	0	0	0	0	0	0	0	0	0	0	0	0	0	0	0	0	0	0	0	0	0	0	0	0	0	0	0
XLOC_014085	60.7867	53.2969	57.5912	47.5694	79.0719	90.3266	52.4942	51.1594	62.2743	53.6933	56.1831	53.234	58.7475	42.3685	52.75	53.7284	50.4728	42.5219	52.947	54.0421	61.8722	62.6822	87.3075	79.2383	95.0178	78.3818	89.0831	72.0072	66.2337	69.6071	64.2206	53.9055	75.5357	75.6692	66.5432	58.8781	85.9974	82.0769	92.6336	86.5113	61.9554	63.1328	50.1095	52.6987	52.672	48.0674	76.103	64.9124	81.0962
XLOC_014097	0	0	0	0	0	0	0	0	0	0	0	0	0.147373	0.454832	0	0	0	0	0.357692	0	0	0	0	0	0	0	0	0	0	0	0	0	0	0	0.464277	0	0	0	0	0	0	0	0	0	0	0	0	0	0
XLOC_014098	21.9458	19.8882	20.2452	19.1753	23.7415	23.2915	29.733	22.293	19.6727	23.6226	31.5799	26.8636	36.2442	36.9526	24.4495	22.63	27.9017	25.3661	25.0509	27.333	31.5701	32.1617	43.9102	30.7505	41.4197	39.8788	42.0859	36.664	41.4629	36.568	25.3982	36.1494	39.8165	29.47	30.1697	22.9969	24.5966	28.8004	26.3525	27.8413	24.5779	30.725	38.9385	33.5257	25.2308	24.1111	32.3929	28.0782	32.6415
XLOC_014116	0.650475	0.967397	0.428411	0.920662	8.81976	21.1625	0.124166	0.984408	0.642645	0.33978	0	0	0	0.0869808	0	0	0	0	0	0	0	0	0	0	0	0.0789862	0	0	0	0	0	0	0	0	0.0740207	0	0.183349	0.356532	0.222233	0.167165	0	0	0	0	0	0.0628415	0	0	0.0751571
XLOC_014136	0.101002	0.332127	0.0515903	0	0.0657837	0	0.0545016	0	0.675605	0.373291	0.0340744	0.0418251	5.14673	3.25499	0	0	0	0	0.0457229	0.0902607	0.340078	0.0664599	0.692413	0.193463	0.427853	0.325411	0.594026	0.682328	0.874301	0.546528	0.403482	0.139107	0.14197	0	31.0064	26.6512	13.3207	24.376	18.7214	19.6852	0	0	60.1319	73.8886	0.119816	0.0431496	0	0.111382	0.128391
XLOC_014140	0	0	0.172218	0.404091	0	0.721616	0	0	2.98217	3.29586	0	0	0.0685909	0	0	0.0946446	0.0780637	0	0.765552	0.375026	0	1.38068	0.835963	0.535882	0.956521	1.80274	1.52655	0.257729	0.68179	0	0	0	0	0	0	0	0	0	0	0	0	0	0.117205	0.539229	0.380181	1.0757	0.175637	0.617045	0.214366
XLOC_014167	0.381873	0.873798	0	0	0	1.14233	0	0	0	0	0	0	0	0	0	0	0	0	0	0	0	0	0.475356	0	0	0	0	0	0	0	0	0	0	0	0	0	0	0	0	0	0	0	0	0	0	0	0.197499	0	0
XLOC_014169	11.0179	11.854	10.6117	10.3443	18.4849	17.9632	8.40914	10.685	12.3646	9.90172	12.9997	12.534	8.55844	6.11512	7.93625	8.30796	7.1831	8.4771	9.41186	10.4992	10.4049	10.9589	12.383	12.8312	11.4876	11.6149	13.4512	12.9638	7.44918	5.48605	7.62491	8.5396	9.67348	10.1383	8.33383	8.65498	9.32449	8.89068	8.09075	8.41515	13.0538	11.8951	9.50421	9.6526	9.90772	10.5815	12.1681	9.66798	12.3312
XLOC_014170	6.57283	6.27683	5.59723	7.29469	7.49272	9.99565	3.75293	4.90716	4.27325	4.52493	4.68165	3.97509	2.27687	2.53371	3.83446	5.19805	2.86182	4.13048	2.76264	3.70018	2.48893	2.20661	1.97547	2.28505	1.65325	2.05399	1.8495	1.89058	0.570954	0.502669	3.40531	4.01194	3.22838	3.5631	3.59253	3.94426	4.05339	4.44446	4.45307	6.31053	3.42173	3.5583	3.54175	3.34527	2.86383	3.66565	2.0557	2.75167	2.29833
XLOC_014227	0.0386926	0.0187717	0.013364	0.0659624	0.0825347	0.0196324	0.0415249	0.0617134	0.0353543	0.158237	0.0275581	0.0567345	0.00541431	0.0202536	0.0136509	0.0386237	0.0317826	0.0168136	0.0246352	0.0459134	0	0.0112689	0.0161066	0.0218689	0.0297815	0	0.0165628	0	0	0.061779	0.143117	0	0	0	0.0160117	0.0225384	0.0208533	0.0474395	0.0253463	0.0194624	0.0416189	0.0346515	0.0180342	0.0586813	0.0450689	0.0146328	0.0281992	0.0251811	0.0327363
XLOC_014250	6.06825	5.25478	4.48131	3.8355	4.61633	4.0076	5.26306	2.90814	7.99728	6.65766	4.66215	4.22549	3.54475	3.59383	4.7182	5.19913	4.68857	3.68309	6.75497	6.94678	1.79359	0.837606	0.184283	0.287133	0.319966	0.126016	0.614171	0.614551	0.998871	0.473118	8.70186	5.06363	10.1645	8.78696	3.72748	2.87478	4.08476	5.25605	4.85575	4.47886	10.2372	7.96183	4.6526	4.57056	5.47122	4.73772	2.45596	2.47539	1.19008
XLOC_014315	0	0	0	0	0	0.253895	0	0	0	0	0	0	0.18376	0.130965	0.12126	0.0998999	0	0.108721	0	0	0	0	0	0	0	0	0	0	0	1.59791	0	0.61007	0	0	0	0	0.372765	0	0	0	0	0	0	0.56917	0	0	0	0	0
XLOC_014323	22.2122	31.7595	22.0633	35.1439	38.0716	43.5502	28.6148	50.8259	19.2352	34.0486	21.5812	33.8982	43.0023	55.1035	29.2234	31.5336	30.3515	45.0508	23.4536	31.3303	26.6788	46.4176	36.6416	47.3765	36.6074	51.7306	35.3552	42.9198	44.7056	55.1423	38.101	47.1804	32.4972	39.1786	28.3693	39.7489	24.947	38.3141	26.9771	42.9951	29.4225	39.0255	37.3252	42.1256	21.4819	33.0447	25.3292	34.5966	29.364
XLOC_014324	1.66843	1.19156	1.60435	1.34954	1.85399	5.94815	1.49807	1.32702	3.97981	3.82362	1.43512	0.885527	1.60553	1.03902	1.00185	0.758083	1.58282	0.829749	1.26215	0.896705	1.24526	0.70276	1.08451	1.29682	0.960722	1.09238	1.50043	1.397	0.911593	1.02852	0.61834	0.508615	0.386356	0.572498	1.60178	1.55354	1.48179	1.24724	1.34751	1.0252	0.967734	0.921532	1.57217	1.27409	1.10645	0.95948	1.14943	0.976853	1.15427
XLOC_014333	5.69244	2.58862	2.95526	4.29117	25.1314	41.4168	7.04909	8.22577	13.4654	15.0606	6.67749	11.6653	5.27451	12.3691	6.63967	17.3701	2.07418	3.36505	13.9399	13.5671	11.9448	13.2986	10.9118	4.53217	7.63243	16.6638	3.23574	11.432	4.83741	1.44794	5.60394	16.3037	3.51251	19.5801	3.42543	12.5294	11.2609	13.6627	4.01551	15.3036	4.13869	8.95444	11.6362	7.10298	17.4273	18.243	11.2116	14.4707	13.2432
XLOC_014367	0.230285	0.193843	0.148799	0.0429153	0	0	0.0720594	0.0229428	0.0667128	0.135499	0.297102	0.261707	0.0757582	0.0418294	0.319462	0.197974	0.466839	0.28939	0.539561	0.293537	0.498364	0.162914	0.110225	0.0483084	0	0.0478641	0.0651366	0	0	0	0	0	0	0	0.276466	0.139646	0.0802051	0.0912063	0	0.120584	5.80292	3.98175	0.135851	0.301445	0	0.0604412	0	0	0
XLOC_014405	10.8363	10.1822	10.3816	10.3545	13.1869	11.9324	13.4463	15.4989	8.33831	12.3824	10.0238	11.1347	11.7934	14.194	10.1543	10.1912	11.9544	12.3327	10.2362	10.9949	10.6278	8.46399	5.13742	4.9758	5.29553	5.49101	5.37666	5.68521	8.06238	7.02825	12.6887	14.8744	29.7994	21.3481	9.38741	8.82546	9.17703	7.81957	9.98487	8.66076	12.8881	11.4669	11.3521	11.2124	10.6939	11.2021	9.2977	10.7466	8.28322
XLOC_014407	0.062534	0.0547477	53.9937	9.36248	0.755588	0.324461	0	0.0257125	0.323221	0.0769164	0.0118897	0	0.063829	0.147675	0.00907205	0	0	0	1.54655	0.862954	0.260379	0.591582	3.34356	1.42444	5.11398	4.80978	1.84396	4.33539	0.474559	0.240239	0.946506	0.871351	4.02048	9.13184	22.0528	26.5124	40.7583	32.9752	72.6675	72.4474	0.188923	0.370558	0.0549046	0.0713101	2.5123	1.90622	1.64301	0.94249	6.0193
XLOC_014456	0.378836	0.27744	0.514192	0.121863	0.957192	0	0.159854	0.195451	0	0.467738	0.185677	0.104815	0.110571	0.299343	0.14026	0.342507	0.187437	0	0	0.226195	0.129151	0	0	0	0	0	0	0	0	0	0.622074	0.116202	0	0	0.321801	0.166555	0	0.175285	0	0.143824	0.136639	0.512138	0.266213	0.433645	0	0	0	0.0930421	0
XLOC_014460	0.25674	0.16326	0	0	0	0	0	0	4.60255	1.88082	0	0	0	0	0.0343671	0	0	0	0	0	0	0	0	0	0	0	0	0	0	0	0	0	0	0	0	0	0	0	0	0	0	0	0	0	0	0	0	0	0
XLOC_014485	0	0	0	0	7.00879	9.54636	0	0.124259	0	0	0.0428059	0	0	0	0	0	0	0	0	0	0	0	0	0	0	0	0	0	0.25014	0	0	0.0554068	0	0	0.220189	0.873576	0.384814	0.793998	0	0	0	0	0	0	0	0	0	0	0
XLOC_014487	0	0	0	0	0	0	0	0	0.31555	0.169901	0	0	0	0	0	0	0	0	0	0	0	0	0	0	0	0	0	0	0	0	0	0	0	0	0	0	0	0	0	0	0	0	0	0	0	0	0	0	0
XLOC_014501	2.32576	1.98921	2.54174	3.3616	1.04962	1.43016	2.27121	2.85288	2.41486	3.74123	2.5337	2.08939	1.69238	2.17904	2.3666	2.57562	2.69861	2.45968	1.73559	1.58985	1.30338	1.33566	0.885431	0.962142	0.378367	0.638304	0.610071	0.707567	1.65762	2.04508	1.46419	2.06371	1.77933	1.56126	1.16294	1.72635	1.0488	1.09084	1.12441	0.820919	1.6835	1.71018	1.91619	1.94684	1.45593	1.69159	0.883687	1.04196	0.731873
XLOC_014513	0	0	0	0	0	0.0552822	0	0	0.0584133	0	0	0	0	0	0	0	0	0	0	0	0	0	0	0	0	0	0	0	0	0	0	0	0	0	0	0	0	0	0	0	0	0	0	0	0	0	0	0	0
XLOC_014519	31.1685	32.2697	28.7903	29.8896	25.7264	24.6479	31.5357	42.2596	26.5801	30.7919	30.559	37.7331	31.8152	29.3279	32.0871	31.6506	24.9495	32.4157	34.6205	34.95	30.3116	42.8905	39.8282	44.059	39.3758	41.4068	42.0186	46.9901	26.7731	29.3151	26.5513	32.4283	19.1477	21.0812	29.4127	30.2935	28.5459	33.3299	32.0236	37.11	31.4512	37.3043	35.5799	38.2681	37.7138	40.0858	31.8283	36.8792	29.4859
XLOC_014580	2.93566	4.80505	5.84782	5.43178	4.69847	5.49212	8.29605	10.3628	3.60793	2.71029	4.8235	5.10901	5.68774	5.22941	8.71433	8.29436	5.99337	8.7376	4.56255	2.89411	5.50347	7.86903	11.6276	5.47452	11.8139	13.1838	10.2758	14.5396	17.8956	15.4654	11.3682	9.21698	7.70027	3.32668	5.43036	4.22929	3.63774	7.34418	6.16263	6.96587	5.60101	5.02203	4.18627	4.25234	9.28354	8.13264	8.23832	7.23894	7.84043
XLOC_014616	0.219911	0.164314	0.147624	0.288695	0.0935411	0	0.0273763	0	0.390246	0.0692548	0	0.124154	0.0818755	0	0.0721599	0	0	0.0367938	0.0666087	0	0.141047	0	0	0	0	0	0	0	0	0	0	0	0	0	0.0879032	0	0.461297	0.0519066	0.1392	0.0851801	3.32468	1.44075	0	0.128414	0	0.25617	0	0.0551045	0
XLOC_014617	0.92112	0.687938	0.234892	0.528799	1.88144	1.97857	0.0616315	0.0403866	0.515869	0.507413	0.112491	0.129949	0.0322192	0.139172	0.0407557	0.0707733	0.0363238	0	0.0719527	0.210327	0	0.0516221	0	0	0	0	0	0	0	0	0.38466	0.0720332	0.22003	0.284968	0.572074	0.206494	0.122085	0.325977	0.293318	0.356625	0.0798234	0.158737	0.267795	0.268816	0.174915	0.134064	0	0	0.0989304
XLOC_014669	65.2734	60.0549	61.4082	66.6817	61.4389	67.0434	107.827	86.6302	88.1417	71.7433	62.7193	55.834	56.2003	91.9978	74.0995	92.967	77.9319	65.7381	41.541	45.3618	63.0253	59.7544	61.77	84.0422	72.2863	75.6697	65.7989	75.1757	222.395	290.52	91.0611	86.1901	38.9325	49.0439	50.2929	60.125	44.6233	53.1718	41.689	48.2747	38.2033	39.5502	57.7804	66.1505	42.0285	46.0936	69.5451	64.0282	68.4439
XLOC_014694	3.62888	3.34178	3.04022	2.95636	4.75094	4.02695	1.35357	0.496796	3.25229	1.92999	3.357	2.77485	4.13626	3.67904	2.79015	4.35909	3.72833	1.93262	8.97822	11.6	18.0804	8.15459	14.4785	14.1565	17.1017	14.5038	12.6593	10.5228	0.917708	0.69786	0.343647	0.410282	1.82302	0.952247	7.00039	5.90536	7.43838	5.97558	6.86	5.7524	8.95204	5.09107	5.66848	5.59747	10.077	10.4916	23.8998	18.7087	22.0973
XLOC_014732	0.565269	0.889684	0.380217	0.468302	0.236327	0.340034	2.34947	3.24541	0.576437	1.24789	0.203274	0.234023	0.400751	0.455499	0.272558	0.40775	0.321192	0.228894	0.233351	0.191964	0.140501	0.16357	0.0929393	0.293594	0.0708746	0.199037	0.187954	0.206636	0.336064	0.110334	0.471019	0.454438	0.438674	0.628808	0.46405	0.2214	1.05677	0.539002	0.303146	0.224646	1.89474	1.03828	0.783919	0.710738	0.29055	0.152129	0.109619	0.143382	0.20686
XLOC_014735	0.126283	0.0776925	0	0	0	0	0	0	0.0854986	0.0327456	0	0	0.0139968	0	0	0	0	0	0	0	0.0328253	0	0	0	0	0	0	0	0	0	0	0	0	0	0	0	0	0	0	0	1.19973	1.29074	0	0	0	0.0302811	0	0	0
XLOC_014777	15.7714	15.8144	22.9885	24.2897	31.9766	43.6707	9.53187	7.71558	17.8328	12.6461	9.95025	8.04739	5.51437	6.76017	11.2856	9.39107	7.68015	6.92304	10.8115	10.5696	12.5672	10.9572	15.633	16.4599	21.0521	16.6014	16.9445	20.8393	17.1142	21.6846	13.5172	12.0593	21.0999	16.6352	15.3631	15.8672	15.4154	18.3434	19.0667	17.9367	3.31835	2.67883	5.86985	4.58983	7.73247	6.62607	9.87571	8.92631	12.3899
XLOC_014778	4.03313	4.13437	4.89571	6.57899	4.23117	6.90436	1.12966	1.23489	7.91865	6.22384	0.702103	0.664163	1.81997	1.71443	0.683854	0.61653	0.758512	0.702433	0.552443	0.486617	0.294893	0.442606	0.628315	0.531727	0.706469	0.447191	0.803577	0.62949	2.95491	5.12502	0.93959	1.3872	0.579319	1.39632	2.62933	2.6928	1.05298	0.931647	0.938406	0.837234	0.309761	0.360716	0.768394	1.15839	0.436158	0.574734	0.350113	0.30613	0.410637
XLOC_014822	31.7684	38.5724	35.9203	35.9504	50.8688	37.6666	23.8502	20.3545	67.4449	59.9405	33.2121	25.4286	18.9276	19.3719	26.0299	21.4245	36.121	20.6229	20.3324	21.2444	22.7497	20.6826	31.8022	33.1277	31.3976	30.4382	23.7999	22.4952	23.0467	21.7235	17.1333	13.7138	26.6463	17.891	30.0022	26.2732	27.1655	23.8532	31.9351	27.637	15.4169	15.005	35.1294	30.7616	19.4613	19.0027	33.2315	25.4178	31.3572
XLOC_014825	0.352357	0.260149	0.0223771	0.0411	0.0835479	0.0740968	0.0587198	0.0552149	4.59491	3.36715	0.0175577	0.143022	0.0318098	0.0637609	0.0644236	0.0288651	0.0587351	0.0208576	0.0885273	0.0387689	0.0491131	0.0140629	0.0595768	0	0.0274922	0	0	0.02615	0	0	0.108694	0.0394592	0	0	0.0302989	0	0	0.0298147	0.0426367	0	0.122563	0.0436121	0	0.0373831	0.0513107	0.036809	0	0.0638259	0
XLOC_014826	1.17464	0	0	2.15858	1.47036	2.56982	0.479341	0	4.77677	1.03564	0.833523	0.928298	0	1.32557	0	0	0	0	1.15385	1.00166	0	0	0	1.43129	0	0	0	1.37674	0	0	0	0	0	0	0	0	0	0	0	0	0	0	0.845393	0.960152	0	0.957694	0	0.824034	0
XLOC_014880	0.300008	0.390799	0.253456	0.300397	0.422694	0.868524	0	0	0.249557	0.0617674	0	0.0184551	0.0658104	0.0131766	0	0	0	0.0109386	0.142432	0.0796542	0	0.0146626	0.845806	0.483734	1.04973	0.478621	0.729546	0.136852	0	0.321538	0	0	0	0	0.298913	0.234608	0.807226	0.154316	0.694766	0.633091	0	0	0.0130589	0	0.465961	0.190396	0.0205604	0.0163823	0.457471
XLOC_014904	0.1359	0.1182	0.207346	0.276899	0.127322	0.0412066	0.0587856	0.0370089	0.0933456	0	0	0	0.394572	0.531383	0.0581989	0.0810677	0.0171518	0	0	0	0.0698881	0.070957	0	0	0	0	0	0	0	0.129669	0	0	0	0	0.0429439	0.0946121	0	0.0248928	0.0633722	0.0408498	0.110142	0.0727304	0.094858	0.0307917	0.0382194	0.122852	0	0.0528529	0
XLOC_014911	0.119715	0.390563	4.32941	2.76496	12.7404	10.0818	1.09938	1.22781	0.113158	0.359193	2.13597	2.12169	1.06071	0.646118	4.64322	3.31399	2.15901	2.40192	4.75821	2.72252	0.9763	1.09207	1.15083	1.21366	1.06168	0.825124	1.31659	0.488151	0.294255	0	0.194949	0.129263	0.0613508	0.139367	0.726736	0.087273	0.126086	0.100168	0.147005	0.132731	0.28041	0.250661	1.64484	1.71085	2.08653	1.92856	0.654154	0.636859	0.938727
XLOC_014927	5.24836	6.48103	8.845	8.54453	5.82421	6.45036	14.9952	19.6234	12.1029	25.763	14.9875	18.4321	8.98832	7.4658	24.9111	23.7584	18.4895	22.7862	8.15794	6.87991	6.06849	7.23528	4.39843	4.48053	4.83625	4.6129	4.39956	5.02012	26.1199	28.1963	13.2737	22.4492	4.25717	4.47808	7.87833	12.1353	5.09064	4.28725	1.42844	1.77177	9.14315	6.2464	10.9626	10.894	5.99572	9.222	3.0752	3.83144	2.82327
XLOC_014947	12.7577	15.8394	12.361	14.0766	17.9063	10.3323	11.2607	10.536	9.37778	10.1695	14.3334	15.0418	11.8418	10.0775	16.2144	13.5841	14.634	15.176	12.4959	13.0354	13.1586	12.0844	13.0003	10.5113	13.7093	12.882	12.2136	9.40667	21.3974	25.4094	15.1746	18.1304	19.239	18.3852	13.7514	9.54731	10.4742	11.5556	12.9858	12.0932	8.30791	12.3084	13.7061	17.0465	12.8834	11.2381	14.2912	14.5441	14.8774
XLOC_015018	26.5635	34.4635	34.2252	33.2364	39.3553	44.105	22.8523	27.9773	21.4912	21.4068	19.1882	23.6385	24.8752	22.2419	24.5881	19.4734	17.2434	24.875	25.8352	25.4489	31.4839	30.7761	29.533	29.999	30.8376	32.886	30.5735	33.2836	76.471	92.9543	35.3443	40.298	31.5615	33.0685	31.0206	32.0452	27.2295	34.4706	26.4518	32.43	17.9343	22.4881	23.844	28.9352	33.492	31.0116	32.7263	34.2854	27.645
XLOC_015019	2.27622	0.952975	0	0	0	0	0.230666	0.14919	0.395029	0	0	0	0	0	0	0.261439	0	0.284524	0	0	0	0	0.357922	0.74014	0	0	0	0	1.16453	0	0	0	0	0	0	0	0	0	0.534428	0	0	0	0	0	0.315637	0	0	0	0
XLOC_015033	0.0649075	0.0986943	0.133033	0.0722511	0.182743	0.240845	0	0	0.0710843	0.0138658	0	0	0	0	0	0	0	0	0	0	0	0	0	0	0	0	0	0	0	0	0	0	0	0	0	0	0.0203522	0.0311773	0	0	0	0	0	0	0	0	0	0	0
XLOC_015066	7.8994	7.39245	5.67447	6.57526	8.90048	11.1395	7.12246	7.57028	8.3896	8.97943	10.4993	9.20659	7.05109	5.87243	8.57809	8.1807	8.86841	8.18018	6.47739	6.89348	5.21489	4.99659	4.58248	4.4115	3.84739	3.77058	3.47427	3.04453	6.13806	7.20178	7.23301	7.7714	10.8138	10.6912	6.01436	5.48046	5.7854	6.05705	8.03369	6.85013	6.97841	7.08404	9.08709	9.06582	7.59296	6.33847	5.17882	4.64677	4.22929
XLOC_015075	0	0	0	0.0990532	7.28385	4.61945	0	0.0236834	0	0.0608503	0	0	0	0.0389414	0	0.02075	0	0	0	0	0	0	0	0	0	0	0	0	0.366741	0.475174	0	0.102722	0	0	2.1311	2.85766	3.81034	7.09277	3.22372	5.00653	0.214366	0	0.0343712	0	0	0.0393148	0	0.0338265	0
XLOC_015101	0	0	0	0	0.580406	0.221141	0	0	0	0	0	0	0	0	0	0	0	0	0	0	0	0	0	0	0	0	0	0	0	0	0	0	0	0	0	0	0	0.0445303	0	0.0730754	0	0	0	0	0	0	0	0	0
XLOC_015161	9.37824	12.2231	10.7726	11.673	10.2674	12.4358	11.6382	13.9518	11.8388	12.9484	8.32709	9.13595	11.6512	13.6116	10.2165	10.6941	8.46726	10.0682	9.98332	11.3873	12.4242	12.5531	12.1547	16.6189	15.6389	16.5752	16.6725	18.313	10.1052	15.7894	9.35963	12.1821	13.929	17.1408	11.724	13.6499	9.48565	11.3172	10.5154	12.8208	8.9161	11.4138	9.97969	10.8565	10.123	12.1721	13.6346	15.5693	14.2909
XLOC_015188	0.197631	0	0.100974	0	0	0	0	0	0	0	0	0	0	0	0	0.189611	0	0.068785	0	0	0	0	0	0	0.107611	0	0	0.172112	9.52199	12.6369	95.9837	198.953	278.395	278.1	3.30603	5.71685	25.2783	23.5325	18.9055	25.6195	0	0	0.401314	0.120033	0	0	0	0	0
XLOC_015195	7.64391	7.30812	5.30892	6.14702	13.1099	10.9039	6.13743	6.16442	10.5	8.69227	6.48369	5.72154	4.62972	5.47176	4.7807	5.67074	4.07202	5.57786	4.74111	6.29843	5.99953	5.94343	6.50973	6.06942	4.66764	5.34084	5.34578	6.03192	1.40618	0.953589	8.41052	7.64716	10.3856	8.03992	9.72208	9.36542	10.5101	9.85915	11.0555	12.2787	4.90626	4.11899	4.80951	5.39062	5.33182	5.20087	7.6604	6.28688	6.7219
XLOC_015253	0.216971	0.199845	0	0	0	0	0.00394351	0	2.35012	1.4765	0	0	0.00414836	0.00634182	0.0103393	0	0	0	0	0	0	0	0	0	0	0	0	0	0	0	0	0	0	0	0	0	0	0.0148542	0	0	0	0	0	0	0	0	0	0	0
XLOC_015319	8.5184	10.9162	12.1633	16.6863	5.81594	10.8739	0	0.0292619	3.80699	0.870811	0.0259069	0	0.155845	0.277127	0.0233064	0.0567284	0.0215086	0	0	0	0.0416949	0.0374031	0	0	0	0	0.0939779	0.139645	2.53907	1.91765	0	0.115477	0	0	11.5515	14.2408	4.99468	4.02411	3.96467	2.82658	0	0	0.0746062	0.0973879	0	0.0971408	0	0	0.0512827
XLOC_015322	0.125118	0.407299	0.48064	0.443165	0.979851	2.28778	1.11439	0.461917	0.917365	1.01068	0.455838	0.205154	1.21996	0.677894	1.08251	0.195533	0.891151	0.58808	0.5696	0.857804	1.27167	0.595474	0.936761	0.715031	0.766656	0.565293	0.629959	0.520859	0.405994	1.45204	0.23614	0.0852997	0.0876523	0.279379	0.723997	1.15305	0.618277	0.729121	1.24717	1.14739	0.226722	0.313246	1.47369	1.45242	0.438355	0.631542	0.406342	0.525332	1.49794
XLOC_015323	5.41437	73.887	53.511	101.609	349.127	359.719	11.7327	0.735567	886.588	1153.15	1.18321	0.322762	36.1205	37.0103	8.39725	0.627329	0.742477	2.52334	0.239748	0.267337	0.263311	0.492111	0.436999	0.694356	0.58409	0.695545	0.289763	0.244963	56.6347	94.0538	23.1167	22.0991	353.511	1704	11.3044	10.859	28.7552	34.534	175.601	220.981	2.20758	2.28437	1.57291	1.06776	0.244392	0.310085	0.0960397	0.159862	0.277195
XLOC_015331	0.266352	0.237582	0.204964	0.312927	0.473403	0.372354	0.118538	0.102217	0.270048	0.316942	0.2107	0.239121	0.731205	0.874979	0.0823771	0.187207	0.222381	0.124014	0.418301	0.580539	0.271317	0.80742	1.03565	1.03693	0.954099	0.891456	1.02365	0.99741	4.61069	7.17743	0.163315	0.0497697	0	0	4.24112	4.83086	3.69499	3.21701	2.66212	1.72487	0.618983	0.693723	0.846744	1.23794	0.547215	0.431713	0.383039	0.41126	0.570143
XLOC_015418	1.15184	0.99908	0.173861	0.119683	0	0	0	0	5.26796	2.71794	0	0	0	0	0	0	0	0	0	0	0	0	0	0	0	0	0	0	0	0	0	0	0	0	0	0	0	0	0	0	0	0	0.0302137	0	0	0	0	0	0
XLOC_015419	50.3084	33.3743	76.1358	60.855	0	1.0266	2.1009	14.1597	15.4978	301.898	0.0957703	0	0	0	0.892418	0	0.673311	7.78728	0	0	0	0	0	0	0	0	0	0	0	0	0	0	0	0	0	0	0	0	0	0	0	0	0	0	0	0	0	0	0
XLOC_015452	0.0528766	0.593028	0.270928	0.195362	0.475073	0.465164	0.204364	0.208889	0.513001	0.187461	0.197298	0.224042	0.14369	0.239942	0.179444	0.122018	0.163395	0.0663963	0.309567	0.18131	0.163449	0.0445002	0.13848	0.0863593	0.125856	0.0726296	0.288494	0.0830678	0	0	0.130892	0.0620953	0.741066	0.245653	0.0668456	0.0890029	0	0.281004	0.0998363	0.076856	0.404996	0.342093	0.0374192	0	0.178566	0.173352	0.288572	0.248597	0.203295
XLOC_015479	0	0	0	0	0	0.133584	0	0.0599879	0	0	0	0	0	0	0	0	0	0	0	0	0	0	0	0	0	0	0	0	0	0	0	0	0	0	0	0	0	0	0	0	0	0	0	0	0	0	0	0	0
XLOC_015481	0	0	0	0	2.43008	0	0	0.480721	0	0	0	0	0	0	0	0	0	0.305599	0	0	0	0	0	0	0	0	0	0	0	0	0	0	0	0	0	0	0	0	0	0	0	0	0	0	0	0	0	0	0
XLOC_015499	0.112595	0.334505	0.929987	0.711888	2.60113	5.59899	0.0243666	0.0320511	0.228019	0.122769	0	0.0366816	0.0518279	0.11929	0	0.0280831	0.0286063	0.0305628	0	0	0	0.0819354	0	0	0	0	0	0.0544014	0	0	0	0	0	0	0	0.0819377	0	0.129349	0.0676804	0.212263	0.0794162	0	0.0393179	0.0533336	0	0.0531971	0	0	0
XLOC_015502	11.1131	15.0205	15.6913	16.267	5.3321	8.94288	12.4145	18.3661	13.4446	14.9519	13.8394	15.4139	4.4865	5.50961	12.4251	16.9481	6.46237	11.6121	9.02942	13.8732	2.24883	2.04429	1.06282	0.496802	1.10581	1.01681	1.52682	0.59484	6.74778	9.02639	16.6395	20.1335	8.54329	7.5897	5.83565	7.41507	5.32514	9.16417	4.27911	5.68116	13.2717	14.0151	11.3324	11.811	7.39909	8.92846	2.44296	3.78378	1.43936
XLOC_015583	0.980636	1.06833	2.20581	1.06016	1.17624	0.986581	1.82195	1.35283	1.75125	1.21445	1.3506	1.30537	2.05227	1.57878	2.39626	2.19272	2.9788	1.62493	1.20923	1.19528	0.434295	0.592021	0.466025	0.614174	0.326523	0.489359	0.154608	0.139888	1.81994	1.54045	1.56633	1.3166	0.406055	0.651074	1.05629	1.58251	0.888759	0.859123	0.348647	0.258874	3.55127	2.92881	2.65857	2.09337	0.983191	0.973221	0.274545	0.297756	0.27511
XLOC_015642	3.1672	2.30633	2.78952	2.72059	1.81678	2.33011	1.71222	1.95786	2.36783	2.45365	5.55789	4.03373	2.54641	2.57871	3.87614	4.45904	4.25894	3.24941	4.90787	3.9909	2.68238	2.43816	2.14693	2.01938	1.40477	1.91237	1.11224	2.15193	0.247367	1.07071	0.384013	0.338666	0.263216	0.371996	1.58189	1.14679	0.962647	1.485	1.22209	0.432256	10.8414	12.7486	3.73957	5.2458	2.67871	2.9811	2.06975	2.36941	2.22794
XLOC_015650	0.0566455	0.0758642	0	0.0999681	0.324517	0.357042	0.0450066	0	0.038129	0.223825	0.144399	0.114644	0.0475478	0.0204634	0.160517	0.296579	0.174488	0.271804	0.663809	0.958702	0.056992	0.341566	0.31275	0.132572	0.28794	0.445981	0.0358819	0.0850128	0	0	0.59215	0.349521	0	0	0.0347475	0	4.11928	5.10462	1.26611	0.117983	0.649826	0.840246	0	0	0.752439	1.09404	0.533309	0.432511	0.581268
XLOC_015795	4.50688	3.44737	4.44353	4.88461	4.99353	5.58261	3.21777	2.92478	3.49359	4.40584	3.49196	3.61309	1.54291	2.45969	3.77344	4.1186	2.90735	3.73522	0.46658	1.08798	0.608323	0.801095	0.246503	0.518215	0.682076	0.108957	0.127593	0.62308	5.0816	6.95373	9.96347	5.77553	5.63953	4.42226	1.92131	4.53967	4.20949	2.52933	0.60489	0.807081	0.838814	0.718477	4.60021	4.25852	1.20863	0.693489	0.325896	0.298351	0.389432
XLOC_015797	5.07716	3.78163	3.53832	6.9339	6.35472	7.08207	2.60741	1.68986	4.70849	5.62914	4.69878	3.72298	1.55381	3.47439	3.60099	4.4037	2.77333	2.33739	0.859414	2.35834	0.373408	0.603492	0.371538	0.840686	0.420512	0.530273	0.285698	0.404322	1.80774	1.03948	6.96717	6.33711	6.20762	3.82077	2.02779	3.10583	0.867743	3.19284	0.976659	1.59904	0.829401	0.783409	3.2657	5.23198	1.54691	0.324172	0.15788	0.322186	0.281436
XLOC_015815	5.64402	6.55164	5.86812	5.38739	6.44887	8.95719	9.43986	9.50139	4.16131	6.9521	8.15475	10.9772	9.43605	13.516	9.77563	12.096	14.3916	12.194	15.6102	18.0949	14.5899	19.8588	18.0473	21.8154	14.5202	21.7922	17.5416	17.5358	12.2172	17.0511	6.50768	8.32441	2.62804	1.75196	6.49318	8.63267	3.61497	5.67421	2.29848	4.16575	13.3268	17.2734	10.8701	16.3841	11.7962	13.3478	10.7938	15.7439	12.8743
XLOC_015816	9.18059	16.657	2.64404	2.56156	1.76947	1.33592	14.0126	7.46263	8.18237	10.0413	21.4268	26.4766	25.675	22.5634	67.0654	53.8799	55.5929	41.9681	93.7425	94.0305	67.2939	60.3813	32.5362	32.4907	38.8714	33.9259	28.1131	20.4901	40.7907	37.2518	7.22301	6.94392	3.9118	1.37002	3.53169	2.56855	1.15393	0.992902	0.719674	0.857246	34.1851	20.5533	28.2839	27.0313	80.8493	52.2538	57.3264	54.4328	40.4335
XLOC_015837	3.89602	2.7622	4.14529	3.70224	6.33443	6.44054	4.31644	2.20306	3.23535	3.10051	3.93776	2.50024	2.86661	2.7821	4.36084	4.34214	3.50849	3.03775	2.54564	2.13431	0.991864	0.880101	2.23351	1.06927	1.39254	1.32727	1.53688	2.13366	3.17488	3.68671	3.80722	3.16699	3.95181	2.97678	2.96394	2.05595	5.41835	4.02975	3.32041	2.98519	5.10785	3.83772	2.71971	2.1592	1.79587	1.55584	1.45574	0.790661	1.2059
XLOC_015838	5.39286	5.97333	5.85219	5.07974	7.79176	5.52987	4.45924	3.56781	4.90604	4.23297	4.97609	4.68518	4.56617	3.568	3.26261	3.50554	3.1144	3.13472	4.48574	4.48777	3.71997	3.43303	2.31449	1.61856	1.30997	1.74488	1.96234	1.28493	0.640479	0.270351	1.56237	2.32547	2.79042	1.71572	4.41159	3.8846	5.4711	5.92709	3.28938	3.30936	18.7547	13.9065	25.1189	19.155	1.92478	2.91009	2.29514	2.10451	1.36388
XLOC_015911	0.456474	0.419278	1.90153	1.4207	3.81735	3.82123	0	0	0	0	0.040882	0	0	0	0	0	0	0.0268246	0	0	0	0	0	0	0	0	0	0	0.226462	0	0	0	0	0	0.0719589	0	0	0	0	0	0	0	0	0	0	0	0	0	0
XLOC_015917	41.6004	28.4086	42.6832	38.3339	55.3252	80.3932	7.35461	4.91558	13.3645	4.00434	9.00921	8.46921	5.56041	5.4189	12.2344	12.1326	7.7633	6.81066	9.79346	11.5117	12.0102	9.83286	14.3021	13.9838	13.7861	11.4011	10.4754	8.21182	7.04975	6.11397	8.35171	10.9156	12.8988	15.781	5.32181	5.78227	10.5754	10.4038	13.9769	12.5012	10.0763	8.72696	1.05083	0.863172	9.4681	9.78627	18.8951	14.1252	17.8451
XLOC_015920	0.328452	0.693599	0.621047	0.566003	2.55596	2.77391	0.460538	0.444989	0.378902	0.362572	0.342122	0.428983	0.24014	0.188469	0.414522	0.348	0.430446	0.330105	0.340986	0.291413	0.4319	0.257713	0.458053	0.389362	0.493841	0.49449	0.308696	0.110627	2.70983	2.33139	1.091	0.470678	0.35633	0.263369	1.83964	1.50453	1.35442	1.45042	0.470542	0.391355	0.119103	0.223418	0.45759	0.523855	0.662625	0.452991	0.431093	0.403587	0.109469
XLOC_015925	0.17036	0.0446269	0	0.078408	0.0856545	0	0.0481015	0.0209592	0.047845	0.188092	0.0539484	0.168597	0	0.0963001	0	0.0367288	0.0194057	0.019986	0.070767	0.181921	0	0	0	0	0	0	0	0	0	0	0	0.112148	0.0958652	0.147888	0	0	0.0537956	0	0	0	0.192554	0.164758	0	0.0697531	0.0781747	0.0695745	0	0.0299322	0
XLOC_015929	37.2921	33.1839	31.9193	33.2929	37.6055	34.7104	21.9963	19.9514	42.9059	31.2653	24.939	26.166	14.7816	16.1395	19.8957	20.2924	16.4812	15.1164	23.4846	30.8448	15.7184	11.918	12.4901	9.24161	13.7907	9.38025	11.7835	10.559	8.37395	6.36364	33.8724	23.2447	58.5251	53.7845	23.8504	23.0565	27.352	30.5445	33.0353	33.4723	29.2389	26.9737	19.2963	16.7247	24.5673	18.7215	21.6364	18.7089	12.747
XLOC_015934	4.9922	4.96145	5.37159	7.08835	8.59589	8.63081	2.72957	2.47708	4.33284	4.09401	4.13446	3.35684	2.21135	2.442	3.28205	5.80404	2.13298	2.14639	5.7118	8.67137	5.63537	3.67482	3.21488	3.2791	3.67018	3.51477	5.07104	4.64659	1.55852	0.719446	6.93889	6.53609	50.9628	53.8257	8.13101	6.97374	11.1615	15.3457	19.0582	24.4337	6.39753	5.3996	4.58938	4.40714	5.38299	4.83661	8.91623	7.2267	9.1804
XLOC_015946	46.9541	43.5343	50.1093	34.3322	32.9536	34.4633	58.214	45.8774	53.3616	41.8772	70.9783	50.9784	44.5706	46.9596	68.4177	51.9885	72.4988	52.2075	60.6143	49.7405	73.1926	47.0541	56.8557	55.1014	63.2493	55.1646	51.0591	50.0284	79.3976	80.6805	48.6341	45.9989	56.8894	75.4452	46.9844	38.7261	54.5033	61.2059	58.6492	61.9012	52.9094	47.2501	51.4929	50.3966	71.1077	58.2748	85.8202	70.4599	57.8948
XLOC_016020	3.66074	3.03675	2.19878	3.65503	4.89899	14.3938	2.0374	3.13714	5.76605	4.72558	3.04767	3.89098	16.8932	13.1348	2.09034	4.66988	3.17103	2.38118	3.54769	3.8105	3.65268	3.06208	4.31825	3.22854	3.49857	4.10728	1.51101	1.60887	6.57847	9.0153	4.22351	7.97596	14.7939	11.4088	18.432	27.0958	13.2245	12.5174	13.2648	17.1658	11.9707	19.5057	2.60796	3.35886	5.42322	7.16232	15.4456	15.6722	24.596
XLOC_016067	21.6591	23.0032	24.343	22.1713	21.7084	28.7001	23.1872	20.2589	18.4834	19.7931	31.5616	34.2639	32.784	29.6183	19.6143	19.7191	23.0132	26.0669	31.6108	33.7799	30.628	42.6736	37.7542	33.1018	31.7862	31.162	29.4878	31.2925	12.6025	11.7315	18.1614	22.4261	35.2876	44.7047	28.9301	29.561	30.6599	27.8474	33.2859	33.6738	33.9604	35.6045	28.1004	30.9491	36.8892	34.4965	25.4498	25.9743	27.3498
XLOC_016089	6.45052	7.01436	5.16808	1.027	4.81977	9.78128	5.12946	3.84338	8.47076	4.92732	9.4821	3.5333	3.48393	1.89203	0	2.4054	0	2.09423	1.24615	5.71877	0	0.701799	0	0	0	0	0	0	0	0	15.1272	1.95857	7.48072	3.87412	3.12326	4.21092	2.11593	0.738606	5.06124	3.63622	3.8796	2.15802	1.84144	2.7409	2.95817	0.911296	2.72378	0.784111	0
XLOC_016097	0.0633894	0.0616297	0.0440711	0.0947461	0.29569	0.225594	0.149754	0.180904	0.0145565	0.103902	0.0554803	0.0931331	0.0812596	0.108055	0.0894211	0.101445	0.128138	0.117303	0.0633325	0.0879313	0.0111446	0.0184985	0.0819521	0.0358991	0.126859	0.0603835	0	0	0.370302	0.456363	0.0579729	0.0645318	0.0291743	0.0510583	0.227135	0.240487	0.0858827	0.15575	0.0624008	0.0638973	0.0237678	0.0284412	0.0753175	0.10837	0.0248711	0.0600514	0.0119315	0.0103341	0
XLOC_016112	0	0	0.306255	0	8.23931	1.53849	0	0	0	0	0	0	0	0	0	0	0	0	0	0	0	0	0	0	0	0	0	0	0	0	0	0	0	0	0	0	0	0	0	0	0	0	0	0	0	0	0	0	0
XLOC_016128	0	0	0	0	0	4.50294	0	0	0	0	0	0	0	0	0	0	0	0	0	0	0	0	0	0	0	0	0	0	0	0	0	0	0	0	0	0	0	1.81348	0	0	0	0	0	0	0	0	0	0	0
XLOC_016139	17.0703	18.1005	22.0471	17.0097	2.62918	2.77886	2.3437	1.6402	11.7215	6.32651	4.58269	3.78066	4.0563	4.1936	3.60865	4.64405	2.70565	2.52338	8.99042	11.5889	3.64343	1.94339	1.36506	1.30595	1.04834	1.09797	1.78329	1.92761	1.2042	0.943514	0.172312	0.504145	1.39859	5.03091	5.76106	5.09157	5.11483	6.44551	5.10894	5.98809	4.20362	5.26329	4.23834	4.06272	7.29363	7.08308	5.30729	4.18078	2.98472
XLOC_016162	2.12137	2.05521	1.99624	1.30741	5.61193	3.92829	1.81267	1.59764	3.89692	3.28568	3.96016	2.14192	2.73658	2.141	1.93956	1.95395	2.01489	1.96779	1.70622	2.65786	3.52681	1.44649	2.34829	4.29325	6.82786	4.65224	3.80492	2.70013	4.09595	3.49855	1.18655	1.3654	1.80272	2.58338	2.62988	2.04216	2.42504	2.1492	1.64982	1.24911	2.20842	2.55101	3.19976	2.71388	2.05171	1.60206	7.59943	6.41703	5.8951
XLOC_016213	0.0470999	0	0	0	0	0	0	0	0	0	0	0	0	0	0	0	0	0	0	0	0	0	0	0	0	0	0	0	0	0	0	0	0	0	0	0	0	0	0	0	0.0528409	0	0	0	0	0	0	0	0
XLOC_016231	21.4751	27.2695	9.95515	5.3951	1.16348	0.356831	6.81468	1.12168	3.19677	3.73887	0	0	0	0.185021	0	0	0	0.305599	0.246722	0.278169	0	0	0	0	0	0	0	0	1.02072	0	4.41939	7.43088	283.984	586.81	3.94615	6.55439	21.7787	43.5433	82.9	175.456	0	0.314907	1.18364	0.799928	0	0	0.289487	0	0
XLOC_016264	0	0	0	0	0.0693403	0	0	0	0.0749071	0.0549113	0.0405761	0	0.0237959	0	0	0.0268063	0	0	0.0520848	0	0	0.0391051	0	0	0	0	0	0	0	0	0.134141	0.0545671	0	0	0	0.0782125	0	0	0	0	0.116432	0.120247	0.0379774	0	0.0596312	0.0507786	0.0587509	0	0
XLOC_016265	0	0	0	0	22.8032	40.8984	0	0	0	0	0	0	0	0	0	0	0	0	0	0	0	0	0	0	0	0	0	0	0	0	0	0	0	0	3.71894	0	0	24.7066	0	4.50491	0	0	2.01173	0	0	0	0	0	0
XLOC_016275	1.14036	1.90595	1.46426	2.51152	4.00885	2.65778	0.450824	0.447569	1.95263	2.40994	1.39471	0.480036	0.120913	1.54231	1.17406	0.915037	1.04822	0.569048	0.51707	0.517971	0	0	0	0.37007	0	0	0	0	1.05829	0	7.77532	2.12875	5.55901	4.21073	0.715143	1.1442	0.432652	1.00348	0.512437	0.658692	0.605506	0.586379	0.986977	1.24127	0	0.742856	0	0	0
XLOC_016279	5.22639	4.60909	8.04929	4.9175	7.55425	9.21838	2.64841	3.13973	5.83591	5.13056	3.86169	4.45179	2.01114	2.98828	3.39812	3.8759	2.71302	2.97545	2.82012	2.98282	2.5928	1.22538	1.18043	1.25721	0.627267	0.755239	2.63976	2.31363	0.474709	1.27236	13.0923	4.79572	9.58281	8.75789	5.47519	3.78306	4.71783	2.49727	4.00895	4.18665	5.03323	3.80413	4.02871	5.17931	5.09064	2.8807	3.84585	1.26079	2.60112
XLOC_016280	18.421	21.062	15.2357	20.5482	24.9717	28.0504	16.5881	15.6064	17.1989	20.3	17.4655	19.673	9.58697	17.2689	15.575	18.0455	14.1948	18.0474	13.7419	19.8297	15.1995	15.7911	13.3368	14.1602	14.7288	15.9926	14.6184	17.2233	4.95587	2.65003	18.1532	20.6699	20.1426	18.4119	16.8948	19.0397	19.2035	23.3573	18.9388	28.4323	18.5095	17.6457	13.8124	14.5066	14.4855	16.3224	13.7906	18.2806	14.9279
XLOC_016287	13.7286	14.7773	13.8711	14.7866	15.1418	14.8065	12.4191	15.2417	13.3754	14.018	15.4012	14.6397	14.7564	12.1254	14.7822	14.8291	12.3603	14.5511	15.9122	18.8256	20.575	21.8819	28.3649	27.9946	31.6818	27.3778	31.5411	28.4661	7.56848	7.59105	8.05709	9.90362	8.54576	9.16625	17.4253	17.795	18.1386	18.4932	26.9095	28.0431	17.3052	13.3671	11.1648	11.9205	15.9048	16.4911	21.8505	20.5436	23.5762
XLOC_016295	25.8711	27.9369	24.9968	33.2598	21.4674	24.764	31.4874	43.1202	24.8978	28.271	25.0538	25.9429	15.5726	20.9561	33.7371	36.1951	21.7708	38.2279	26.1452	23.9157	29.7894	36.5272	27.0967	28.2848	26.2499	27.9353	27.6841	31.6716	5.03927	3.2743	35.1291	32.3442	10.5903	10.5129	24.4773	29.2512	17.84	18.1134	16.8301	16.9813	21.2039	21.6123	16.1059	14.4244	24.5199	32.4466	23.1692	30.4819	20.417
XLOC_016343	1.22362	0.68639	2.32669	2.05379	5.00618	7.98966	0	0.036534	0.537413	0.211614	0	0	0	0	0.0231927	0	0	0	0	0	0	0	0	0	0.046618	0	0	0	0	0.127974	0	0	0	0	0.341721	0.923836	0.425041	1.44256	0	0	0	0.03589	0	0	0	0	0	0	0.0491481
XLOC_016378	0	0	0	0	1.1854	1.39311	0	0	0	0	0	0	0	0	0	0	0	0	0	0	0	0	0	0	0	0	0	0	0	0	0	0	0	0	0	0	0	0	0	0	0	0	0	0	0	0	0	0	0
XLOC_016416	3.70034	5.18395	8.30734	9.24687	7.75642	45.555	1.40514	1.70724	8.03848	15.6941	1.46967	1.33749	3.75464	1.7564	1.02097	1.22272	0.83494	1.24574	0.126564	0.128855	0.24305	0.417461	1.92157	1.95172	5.26793	5.1101	5.80099	4.25055	0.992001	1.04029	7.95231	8.9232	15.9343	20.531	1.53674	1.85965	5.57382	6.35069	8.06805	8.42253	3.92868	4.40537	1.29759	1.08694	0.0604022	0.0739199	0.232881	0.106005	0.570298
XLOC_016421	5.57069	7.95966	2.04383	2.17003	0.230136	1.41439	0	0.0245551	10.8215	5.98666	0	0.0246075	0.0562566	0.105414	0	0.0134006	0.0108099	0.0145841	0	0	0	0	0	0	0	0	0	0	0	0	0	0.0545615	0	0	0	0	0	0	0	0	0.0285565	0	0	0.0509037	0	0	0.0240306	0	0
XLOC_016424	5.68082	4.36357	6.09621	5.67161	8.73404	6.65036	5.58411	5.65291	4.77914	6.91902	3.74906	3.24802	6.77117	5.90695	4.67463	3.47115	4.86627	4.36609	3.83464	3.31954	3.59927	2.22998	1.5606	1.54963	2.13435	1.71649	2.02198	3.4901	7.29009	6.086	5.90513	4.06288	5.49456	6.23568	10.63	9.93296	10.7643	6.89733	13.4651	11.1337	4.69292	3.3088	5.20465	4.08208	3.73552	3.26236	3.82404	3.24225	3.62038
XLOC_016458	1.85326	0.871497	10.1723	8.82982	5.99751	2.73436	2.00444	1.68697	2.98489	1.46926	1.57688	1.31698	2.13364	1.56716	1.98745	3.00195	1.9839	1.17089	7.95717	8.0258	3.72216	2.84086	1.89087	3.38429	2.66168	2.84625	3.69105	3.25534	1.70554	1.91211	2.17245	2.67677	5.95597	17.3282	2.22868	6.97579	3.49055	4.41601	6.2029	2.22064	1.00344	2.94934	4.34813	5.2341	5.42989	5.43474	4.25764	3.81981	3.98555
XLOC_016495	92.8204	95.9945	121.881	107.689	131.061	97.6707	91.838	127.855	91.9193	108.7	91.69	99.9398	125.435	118.181	88.8429	91.0205	90.2659	111.8	103.257	105.693	116.327	182.165	189.466	175.05	157.221	182.21	166.973	156.965	343.505	378.421	200.286	210.382	161.695	162.933	95.8341	99.2654	100.696	125.619	88.381	93.4023	102.91	119.06	114.195	118.028	130.189	136.32	122.813	117.033	124.471
XLOC_016537	121.876	121.139	131.569	125.932	78.4891	59.1685	100.659	82.6988	107.974	94.9	83.9476	96.9119	346.934	194.791	72.7477	68.2934	107.36	83.2919	242.421	233.854	191.592	294.354	328.353	371.347	515.653	515.674	670.239	467.007	41.7558	41.7626	34.5442	37.1671	42.7121	51.1533	149.588	137.586	81.5006	88.3914	95.7665	97.602	233.116	279.505	215.278	214.251	368.995	372.381	293.783	295.789	500.444
XLOC_016550	0.0262457	0.06525	0.132761	0.0848624	0.149442	0.317419	0.0336295	0.0157229	0.0661865	0.0563206	0.0529027	0.0257508	0	0.0267607	0.050512	0	0	0.0222156	0.026682	0.117823	0	0	0	0	0	0	0	0	0.0952287	0	0.239099	0.0621031	0.397396	0.357887	0.568414	0.691842	0.903423	1.08295	0.609474	0.564039	0.183285	0.130227	0.0331625	0.128013	0.154039	0.0869002	0	0	0
XLOC_016563	4.56742	5.22454	5.07032	5.133	6.34088	6.11545	1.71553	1.62881	5.39507	5.53532	2.98966	4.23716	1.66102	3.74033	2.00497	2.14499	1.93457	1.85661	1.02182	1.80427	0.896271	0.687487	0.494941	1.43258	0.343375	0.345168	0.81424	0.703178	1.39508	2.76238	22.1527	4.04355	12.3595	14.728	2.97889	2.54079	2.20895	2.28632	2.46148	1.86627	7.15782	7.82942	2.09864	4.66915	2.74989	1.56091	0.820455	0.699166	0.41794
XLOC_016616	0.839119	0.635317	0.854141	0	0	0.996669	0.589205	0.447569	0.77195	0.267772	2.02094	0.720054	0.599428	0.342736	1.41027	0.261439	0.847708	0.995833	0.542509	0.517971	0.579068	1.14416	0.727753	0	0	0.311235	0.77182	0	6.98161	5.22719	2.09116	2.12875	2.42855	0	0.704429	0.381399	0	0.40139	0.527588	0	0.895707	0.586379	0.786567	0.744763	0.310098	0	0.302153	0.42612	0
XLOC_016702	7.46983	5.13304	7.08834	6.13106	8.87764	17.1616	5.77339	5.08824	7.01666	5.12436	6.59215	5.40345	6.53912	4.03262	6.18071	4.88682	7.07969	4.73425	8.29216	8.10102	3.39006	2.35169	3.04796	2.77927	2.7628	2.24299	3.35028	2.56295	5.92077	4.2408	4.72306	4.26151	7.25151	5.85873	5.88123	4.36582	6.43568	6.95569	6.73408	6.73415	8.9831	7.60309	4.84785	4.38597	7.36966	5.92853	4.90261	4.71001	2.86691
XLOC_016721	140.235	155.445	107.6	117.038	64.1971	71.8388	173.864	218.958	90.3079	122.949	154.106	172.969	225.38	209.003	207.727	198.007	214.961	204.744	86.2719	103.802	88.7709	70.9788	31.0573	34.9916	34.4927	31.0572	21.5425	23.1384	659.079	874.162	442.291	487.296	262.065	237.554	106.021	130.792	131.851	153.5	73.6446	85.7327	95.9846	98.0955	327.062	378.409	74.8751	76.3798	51.4708	70.0321	36.1743
XLOC_016734	0.365237	0.308102	5.37515	5.03042	3.22158	4.20451	1.91116	3.62077	0.569324	1.41654	1.65381	1.59721	6.62794	8.24877	2.18411	2.00255	2.6276	1.20679	0.867004	0.805844	2.25055	0.894163	0.843094	1.15138	0.577483	0.48756	0.511913	1.70155	6.23419	4.81826	3.86559	3.49846	2.48679	2.41175	4.06262	4.02381	6.23862	5.19945	4.09773	3.88772	2.19211	1.72518	2.15291	2.17945	0.515431	0.656634	0.339013	0.335084	0.629447
XLOC_016763	3.42932	4.49314	2.69816	2.82448	0.18596	0.294184	5.6778	5.55306	3.2354	4.48215	5.28749	7.51724	2.90158	6.20035	10.3204	6.48742	8.83021	10.0035	0.106673	0.175838	0.154879	0.355321	0.0556391	0	0	0.228162	0	0	23.2923	22.3874	29.3612	39.7415	14.6705	12.4354	3.46187	3.80722	3.40788	6.69635	7.96666	6.28035	16.7814	14.2189	2.63071	3.56711	0.0442632	0	0.327796	0.0837209	0.0566473
XLOC_016766	16.8538	14.0351	21.2101	22.7336	18.6951	22.1102	14.3127	12.3256	19.3323	20.422	30.5318	23.7029	28.5825	27.4457	20.6775	21.9079	31.6762	22.7881	16.37	17.1485	13.6053	14.8909	17.4965	15.4046	16.5707	19.3924	18.3185	21.2004	14.9084	16.0167	21.3621	22.2204	54.1927	89.617	25.2569	24.6094	30.1752	26.3822	30.9499	36.5775	21.1832	18.2304	21.2475	25.1368	13.6336	14.4944	14.6141	13.4035	19.3641
XLOC_016780	3.38395	1.85228	3.29725	3.62539	3.42837	5.42023	6.51463	4.76175	3.84697	3.63275	6.56964	5.22092	3.59251	3.1938	6.73963	6.63092	8.6304	5.36927	3.35452	4.31345	4.59084	2.50786	2.62323	3.09494	4.64017	3.62145	3.71113	3.0459	10.518	14.0572	4.20798	7.35975	4.72946	9.214	1.7699	3.88309	2.33704	3.42532	4.82429	4.22517	3.92408	2.21972	4.75247	5.44958	3.62957	3.23248	4.01255	4.40563	3.08575
XLOC_016838	0	0	0	0	0	0	0	0	0	0	0	0	0	0	0	0	0	0	0	0	0	0	0	0	0	0	0	0	0	0	0	0	0	0	0	0	0	0	0	0	0.0331618	0	0	0	0	0	0	0	0
XLOC_016860	0.258752	0	0.261646	0	0	0.892193	0	0	0	0	0	0.214858	0	0.153404	0.118911	0	0.102349	0.127349	0	0	0	0	0	0	0	0	0	0	0	0	0	0	0	0	0	0	0	0.179657	0	0	0.250564	0	0.173158	0	0	0	0	0	0
XLOC_016861	4.58523	2.13972	6.45872	7.34177	31.598	32.0472	6.33537	3.2005	7.26428	1.35277	1.16462	4.35623	7.46739	3.30265	1.31237	0.538094	0.355275	0.479133	0.30571	0.533044	7.06454	1.4629	1.80538	4.91628	6.38291	2.27116	3.7609	3.19701	1.27152	0.978054	2.49092	3.0371	9.82701	20.8784	1.38459	1.78408	5.06528	4.9944	8.33312	12.448	1.97966	1.26174	0.326388	0.510957	0.421259	0.694975	2.72574	10.6484	1.82044
XLOC_016863	6.38581	5.82497	16.1213	10.7983	11.9873	17.097	1.83384	0.183755	4.70059	0.622982	0.674036	1.44447	4.28941	1.31272	0.199105	0.161005	0.11835	0.136578	0.163823	0.21266	2.94253	0.591991	1.46813	3.73193	4.04744	1.64332	2.81287	2.13582	3.78401	5.72298	2.49646	2.0393	7.1694	8.92851	10.7763	9.03717	36.7181	29.1992	24.0542	31.145	1.06481	0.752198	0.359466	0.679499	0.697148	0.338878	1.99345	4.67982	2.61585
XLOC_016874	0.555818	0.745241	0.315352	0.44191	0.312029	0.22408	0	0.00875014	5.42373	3.70641	0.00556345	0	0.0233906	0.0201019	0.00418444	0.00383342	0.00378672	0.00834382	0	0	0.015146	0.0111844	0	0	0	0	0.00984822	0	0	0.0306581	0.0181505	0.00780334	0	0	0.146894	0.145402	0.0456748	0.070626	0.0275329	0.00965826	0.0322235	0.0257939	0	0	0	0	0	0.0062481	0
XLOC_016898	0.849883	0.0532237	1.76643	3.04086	3.8515	4.61587	0.239861	0.101209	0.117291	0	0	0.0794609	0.0474005	0	0.746429	0.177374	0.130151	0.193105	0	0	0	0	0.108028	0	0.19989	0	0.447354	0.241549	1.99436	0.956639	0	0.088091	0	0.357184	3.08619	3.72496	4.08495	4.1721	0.168719	0.223483	0	0	0.335374	0.833813	0.0487038	0.0839856	0.112992	0.0356972	0.055399
XLOC_016985	0	0	0	0.315065	0	0	0	0	0	0.302323	0	0	0	0	0.152511	0	0	0	0	0	0	0	0	0	0	0	0	0	0	0	0.72595	0	0	1.18851	0	0	0	0	0	0	0.621666	0.33102	0	0	0	0.279569	0	0	0
XLOC_017016	0.0613972	0.0980153	0.0125764	0.0246013	0.0157163	0.0456127	0.0159124	0	0.0811604	0	0.0283015	0	0.022368	0.0309903	0	0.0119621	0	0.0065075	0.012059	0	0.0254559	0.0261798	0.0483532	0	0	0.0427346	0.0168929	0	0	0.0460821	0.0298843	0	0	0	0.454401	0.268995	0.0964512	0.0183712	0.0460738	0.0150702	0.0136595	0	0.158246	0.136344	0.0137586	0	0	0	0.0156821
XLOC_017019	0.212673	0.999137	0.113205	0.0700727	0.0283208	0.139039	0.0648723	0.0666499	4.61729	1.20178	0.300376	0.190861	0.248459	0.191854	0.16973	0.19148	0.0384778	0.102567	0.296195	0.517764	1.56083	0.621959	0.377864	0.365266	0.416056	0.338931	0.374669	0.470446	0	0	0.163432	0.0851108	0	0	1.31784	0.762487	1.59442	1.08953	2.19741	1.81384	0.244296	0.270575	0.155886	0.270487	0.261304	0.547715	1.42744	1.6886	0.893379
XLOC_017059	609.538	432.444	158.118	257.757	0.333364	2.01403	6.13974	32.162	83.2837	11.6091	0.160225	0.330694	0.135363	0.125925	0.435319	0.300173	0.251636	0.235208	0.16289	0.214096	0.0490045	0	0	0.0339919	0	0	0	0	0	0	0.119218	0.0977655	0.203161	0.0966915	0	0.0350325	0.153198	0.276516	0.138018	0.0605026	0.184047	0.188512	0.285571	0.296436	0.246024	0.227444	0.0262042	0.136991	0
XLOC_017101	0	0	0	0	0	0	0	0	0	0	0	0	0	0	0	0	0	0	0	0	0	0	0	0	0	0	0	0	0	0	0	0	0	0	0	0	0	0	0	0	0	0	0	0	0	0	0	0	0
XLOC_017164	16.2403	15.0522	14.8681	15.9712	22.0226	20.0493	10.9097	8.88406	13.7003	13.0459	13.9654	12.1066	13.8332	15.5991	11.4898	10.9994	9.47267	11.6227	11.8424	14.1576	11.0092	11.5689	16.8193	21.9277	23.552	21.0718	29.3582	42.4699	7.38202	7.90222	7.62802	10.7001	12.3449	13.6096	26.0871	26.4287	27.3021	28.5205	34.0927	38.2286	11.732	14.8553	12.7852	13.2697	11.7394	11.377	16.5093	17.3004	23.5005
XLOC_017180	0	0	0.0793847	0.101303	0	0	0	0	0	0	0	0.0145218	0.0138636	0.0207366	0	0.00790894	0.0156441	0.00860729	0	0	0	0	0	0	0	0	0	0	0	0	0	0	0	0	0.019575	0.0230758	0.0242573	0	0	0	0	0	0	0	0	0	0	0	0
XLOC_017263	306.459	272.175	205.615	197.306	387.131	658.547	278.847	208.429	483.538	317.668	468.974	356.349	432.166	418.782	292.889	380.707	514.92	319.8	336.846	396.782	355.265	397.652	489.605	692.835	603.503	586.542	532.646	521.889	335.336	394.201	132.168	144.219	140.347	306.863	261.056	276.667	350.32	375.896	420.236	464.92	435.178	422.823	364.47	417.51	354.305	366.376	437.294	352.431	448.541
XLOC_017265	9.2109	8.87582	11.1642	7.33859	7.29028	8.19068	12.4127	10.0536	12.1552	11.4429	5.41612	7.88993	9.05507	11.5482	5.82145	6.44556	8.67992	7.71617	12.335	13.1958	4.1553	5.01483	5.15935	1.82475	5.07608	4.60394	1.05951	4.68055	8.12832	8.59147	4.39022	3.49883	3.8235	1.7302	7.47282	5.01497	1.3837	5.27784	1.69546	3.78922	14.683	13.4929	13.2023	14.2812	6.32468	8.54677	4.10615	5.95319	2.30483
XLOC_017274	1.56307	3.53082	1.03277	0.633049	0.554867	0.452167	0.0242438	0.0676895	0.763014	0.0607685	0.0856058	0.0544456	0	0.0388732	0.0648702	0.0593064	0.0883719	0.0322725	0	0.0587483	0	0	0	0	0	0	0	0	0	0.237219	0	0	0	0.477579	0	0.0865183	0.0888421	0.0911676	0	0.149523	0.0609714	0.066572	0.0392792	0	0	0	0	0	0
XLOC_017369	0.9251	0.593028	0.390288	0.781448	0	0	0	0	0.294565	0.312435	0	0	0	0	0	0	0	0	0	0	0	0	0	0	0	0	0	0	0	0	0	0	0	0	0	0	0	0	0	0	0	0	0	0	0	0	0	0	0
XLOC_017483	23.5216	46.1283	13.7832	23.4561	65.1156	67.2586	2.82216	3.60603	150.081	91.4251	16.8247	13.9655	23.5988	12.7083	8.4648	9.45263	9.39642	11.4709	11.7146	8.33259	8.93167	15.9404	10.8377	4.87491	3.18934	6.56497	2.8645	1.81449	3.84748	4.17488	1.91021	2.17995	0.869419	0.644123	46.9148	47.3833	36.6338	39.0904	26.6823	19.5528	8.87705	9.28403	22.428	22.1105	8.35371	12.3634	4.76649	7.71403	4.22849
XLOC_017504	0.165509	0.0539638	0.0774534	0.0849815	0.0691164	0.0689818	0.158451	0.0762151	0.206623	0.0924088	0.28949	0.312701	0.25843	0.520688	0.334747	0.343338	0.312608	0.165091	0.256071	0.308893	0.146264	0.135794	0.03416	0	0.0642257	0.0555824	0.287814	0	0.621716	0.428977	0.70237	0.363081	0.317031	0.187479	31.0291	22.136	6.89696	6.99633	8.57695	7.62192	0.156419	0.277189	0.285931	0.355963	0.438029	0.262269	0.19697	0.240709	0.0543962
XLOC_017544	0	0	0	0	0	0	0.0281657	0	0	0	0	0	0	0	0	0	0	0	0	0	0	0	0	0	0	0	0	0	0	0	0	0	0	0	0	0	0	0	0	0	0	0	0	0	0	0	0	0	0
XLOC_017557	4.09252	2.87072	5.64445	7.02949	2.91687	7.66685	4.26158	6.07441	4.3435	4.66171	6.14966	7.15075	8.55504	6.6811	5.68744	3.89212	6.43606	6.42627	5.91323	6.6596	5.71185	7.45246	9.94726	11.6913	8.36236	11.1974	8.35875	14.2445	2.69315	3.70356	3.67198	6.06601	13.3758	11.7335	8.01162	11.3762	9.78532	7.93696	10.3186	10.5644	1.97411	1.77436	10.6319	13.1594	6.92397	7.86888	11.4833	9.00656	11.4104
XLOC_017638	2.22591	7.82869	1.22502	2.4062	1.92003	109.712	21.6489	2.31497	3.62015	7.42145	299.326	330.08	51.3214	62.4382	657.293	784.066	714.574	592.227	4.04859	2.3592	2.37597	1.74907	0.0612629	0	0.0283596	0	0	0	0.629779	1.80995	0	0.0230378	0	0	0	0.0330155	0	0.0347461	0.0468913	0	0	0.0698763	0.373269	1.24491	0.385145	0.369647	0.0868421	0.258207	0.280646
XLOC_017685	0	0	0	0	0.529676	0.288546	0.0238213	0	0	0	0	0	0.0249201	0.148839	0.0927312	0.0283835	0.0581483	0	0	0	0	0	0	0	0	0	0	0	0.241787	0	0.155854	0.115555	0	0	20.1857	13.4987	8.49896	6.75452	19.5523	12.9437	0	0	0.0412372	0.269521	0	0	0	0	0
XLOC_018160	0.78113	1.27838	5.53658	5.30891	1.40304	2.18781	0	0	0.387936	0	0.333282	0.263435	0.509126	1.00313	0.0465791	0.0478243	0.0420865	0	0.173335	0.473754	0	0.0697661	0.114726	0	0	0	0	0.130231	0.380361	0	0	0.194703	0	0.385128	0.118466	0	0	0	0.563028	0.602463	1.89966	2.14529	0.200777	0.272474	0.448148	0.634146	0.304669	0.467693	0.606459
XLOC_018177	0	0	0	0.0248997	0.0625811	0.0592872	0.110924	0	0.631904	0.0238927	0	0	0	0	0.0930152	0.30326	0.0120137	0.0380812	0	0	0.0247589	0	0	0	0	0	0	0	0	0	0	0	0	0	0	0	0	0	0	0	1.6855	2.0667	0	0	0	0	0	0.0190109	0.0309816
XLOC_018203	0	0	0	0	0	0	0	0	0	0	0	0	0	0	0	0	0	0	0	0	0	0	0	0	0	0	0	0	0	0	0	0	0.251231	0	0	0	0	0	0	0	0	0	0	0	0	0	0	0	0
XLOC_018204	0.0149951	0.0185556	0	0	0.0961029	0.0388127	0	0	0.0815578	0.0938492	0	0.0140203	0	0	0.00798137	0.0152716	0	0	0	0	0	0	0	0	0	0	0	0	0	0	0	0	0.381272	0.737892	0	0	0.0473726	0.0234467	0.0286708	0.057715	0.0330099	0	0	0.0290029	0	0	0	0	0.0188859
XLOC_018205	0.0433566	0.238478	0.0742026	0.0161153	0.31386	0.364525	0.0238914	0.0430777	0.293731	0.154635	0.0541224	0.235633	0.132815	0.0890669	0.0542174	0.0754891	0.0350939	0.123232	0.11045	0.373903	0.0442025	0.121136	0.0549622	0	0.0845215	0.0718939	0.0382612	0	0.0542905	0	0.39355	0.368798	1.2948	1.94532	0.145932	0.0660761	0.45175	0.417237	0.326713	0.456465	0.208653	0.253971	0.221845	0.0573456	0.148828	0.0571989	0.0631535	0.0984318	0.127922
XLOC_018206	0.850024	0.798877	0.442299	0.534705	0.537644	0.457539	0.589471	0.527061	0.676156	0.753586	0.544846	0.761711	0.542151	0.595153	0.464666	0.876656	0.396578	0.758139	0.482365	0.682336	0.135479	0.239787	0.149312	0.155114	0.188719	0.074545	0.0388525	0.0639439	0.292597	0.125198	1.13732	1.08346	1.74203	2.08009	0.547177	0.456751	0.527134	0.6249	0.346739	0.414135	0.712465	0.632007	0.968132	0.668928	0.273009	0.385503	0.193029	0.3317	0.188381
XLOC_018218	1.98151	1.53086	1.38153	1.60422	2.49758	3.34929	1.05034	1.1489	1.61544	1.77609	1.39819	1.39145	0.838992	1.32784	1.11844	1.73706	1.06804	1.22401	1.30545	1.98407	1.58801	1.36804	0.997697	0.997617	0.888674	0.913559	0.980904	1.03795	0.259714	0.127549	1.20082	1.08669	1.51413	1.78712	1.64742	1.78131	1.44041	1.58755	2.11104	2.12592	3.28561	2.61076	1.05303	1.32294	1.14763	1.47697	1.64923	1.84919	1.3239
XLOC_018221	1.73149	1.85873	1.53818	1.13734	0.578659	0.714005	1.8773	3.00235	2.96357	2.41393	2.08988	2.03206	3.03093	2.3422	1.54407	2.52912	1.33955	1.90015	6.00005	6.98062	4.66551	2.33389	1.12489	1.45369	0.920825	1.36257	0.460422	0.482328	0.632212	1.0529	3.64965	4.22927	3.60637	1.90264	1.37201	1.06127	0.755345	1.89807	1.23591	0.986008	20.6592	15.5588	17.5567	16.3711	4.48071	4.08659	3.99225	5.45827	2.09844
XLOC_018237	0	0	0	0	0.814221	0.465121	0.0452845	0.020887	0	0	0	0.336032	1.54422	0	0	0.128108	0	0	0	0	0.109428	0.0533953	0	1.86519	0.252908	0.305016	0.816141	0.996721	0	0	0.0898704	0	0	0	0.40606	0.160191	0.0565022	0	0.067502	0.0461094	0.580399	1.68294	0	0	0.0394501	0	0.07668	0.0298289	0.854398
XLOC_018240	0.24058	0.168943	0.280857	0.259723	4.88939	2.98332	0.40968	0.145465	0.702603	0.178014	0.0164076	0.117013	15.1567	0.779342	0.296689	0.706803	0.0220496	0.157626	1.2183	1.37738	0.690975	0.414124	0.404692	16.4527	2.70748	4.42346	6.019	9.96041	0.0430258	0.0463345	0	0.058966	0.0668103	0	0.221099	0.461766	0.933311	1.06737	0.468542	0.51298	4.28089	5.53975	0.0384451	0.0770182	1.34761	1.40473	1.28443	1.3692	6.68918
XLOC_018307	8.06957	10.7345	5.90034	5.68794	4.33602	4.25557	14.525	12.731	9.63926	13.5579	18.2436	17.3612	12.7561	14.3268	15.655	18.7923	21.0478	19.8595	20.7598	19.012	19.4469	18.037	15.6598	16.5825	15.284	16.235	11.303	11.3742	12.121	13.1555	18.0746	19.2178	10.8098	5.73647	8.21581	7.72286	6.389	4.19329	4.94611	3.97679	14.4473	15.6266	13.8056	18.7852	20.4799	20.1222	15.1147	23.3922	14.5119
XLOC_018316	0.0412188	0.0416034	0	0	0	0	0	0	0	0	0	0	0	0	0	0	0	0	0	0	0	0	0	0	0	0	0	0	0	0	0	0	0.116528	0.137869	0	0	0	0	0	0	0	0	0	0	0	0	0	0	0
XLOC_018363	0.502096	0.24572	0	0.107931	0.637837	0.128493	0	0	0	0	0	0	0	0	0	0	0	0	0	0	0	0	0	0	0	0	0	0	0	0	0	0	0	0	0	0	0	0	0	0	0	0	0	0	0	0	0	0	0
XLOC_018365	11.2347	15.0015	9.87744	13.5256	12.4419	17.4015	9.69567	16.0208	10.5214	12.6134	11.8664	14.7572	12.5478	12.5198	9.97332	10.9746	9.86909	13.3735	14.2895	18.1803	9.98994	11.5841	10.9748	9.88744	10.3682	12.5881	14.393	14.4566	4.92015	6.03731	4.51455	6.12908	5.53011	5.7441	7.48465	7.34543	6.95678	11.0729	9.9034	11.7039	9.33494	10.565	8.78036	10.3762	14.7568	17.2371	13.5812	13.9089	14.016
XLOC_018438	0	0	0	0	0	0	0	0	0	0.137668	0	0	0	0	0	0	0	0	0	0	0	0	0	0	0	0	0	0	0	0	0	0	0	0	0	0	0	0	0	0	0	0	0	0	0	0	0	0	0
XLOC_018539	0.106386	0	0	0	0.0664354	0.166529	0	0.0249275	0	0.134223	0	0.0401036	0	0	0	0.0218414	0	0	0	0	0	0	0.0660739	0	0.0613406	0	0	0	259.703	184.984	33.8606	17.8286	0.595082	1.40711	67.3166	71.5647	432.581	394.553	100.716	32.5222	0	0.0489878	0.25943	0.124439	0	0	0.116307	0.0355993	0.466042
XLOC_018540	202.49	109.914	94.0274	124.22	279.081	84.8533	0.0148461	0.760301	86.8754	31.6933	0	0	0.0251298	0	0.019358	0	0	0.0744841	0.130535	0.0934698	1.54331	0.0688086	0	0	0	0	0	0	1.03188	0.188654	2.79887	0.965379	2.36162	1.27466	299.421	232.737	425.193	433.302	342.475	753.662	0	0	22.9445	20.9104	0	0	0.0643334	0.047927	0
XLOC_018547	4.80128	3.67166	4.23291	3.44887	8.43336	9.42513	3.88446	2.91017	5.16252	3.66545	5.96014	4.34511	2.96934	3.33354	3.70399	3.84434	4.12823	4.09724	6.76029	6.67378	4.19401	4.29734	4.82091	4.05746	4.24188	4.01014	5.7071	4.35149	1.9157	3.24811	2.50643	2.60978	2.28229	1.71673	4.29344	3.58206	5.1113	5.0664	3.74485	3.74423	4.72345	5.46409	4.17663	4.49323	5.08004	5.26449	4.16499	3.6229	5.04392
XLOC_018563	0	0	0	0	0	0	0	0	0	0	0	0	0	0	0	0.0428088	0	0	0	0	0.36783	0	0	0	0	0	0	0	0	0	0	0	0	0	0	0	0	0	0	0	0	0	0	0	0	0	0	0.209322	0
XLOC_018600	0	0	0	0	0	0	0	0	0	0	0	0	0	0	0	0	0	0	0	0	0	0	0	0	0	0	0	0	0	0	0	0	0	0	0	0	0	0	0	0	0	0.0721514	0	0	0	0	0	0	0
XLOC_018601	0.317095	0.340254	0.493737	0.366702	0.197356	0.158543	0.139807	0.219148	0.639219	0.621401	1.01665	1.23227	0.761921	0.635141	0.081625	0.20421	0.130609	0.397788	0.213667	0.231717	0.0247563	0.00769465	0	0	0	0	0	0	0	0.0368196	0	0	0	0	0	0.0153905	0	0	0	0	4.43517	2.5671	0.0340587	0.0351251	0.412423	0.139526	0	0.00859724	0
XLOC_018654	32.5669	38.2866	37.3172	38.315	35.7352	32.0121	35.9851	40.7817	86.1138	59.5651	36.0852	38.3097	46.0615	41.5982	37.3259	26.2706	33.3474	37.5057	77.2073	47.017	72.2035	72.5733	90.061	65.2487	77.7618	76.2827	62.3949	53.1943	86.8478	91.1079	48.3351	54.674	76.6509	83.1901	36.9312	35.5436	53.75	51.6603	55.5693	53.8337	45.2186	44.3596	30.9218	32.9104	63.4512	68.6949	56.3022	70.5415	56.9929
XLOC_018657	0.396574	0.490693	0.355533	0.492646	0.501158	0.366565	0.384041	0.395067	0.598475	0.354541	0.220775	0.582623	0.294422	0.151266	0.195997	0.31731	0.147764	0.408115	0.28795	0.514362	0.703278	0.336649	0.191907	0.326659	0.292401	0.274726	0.133025	0.157104	0	0	0.475888	0.352319	0.543064	0.464599	0.310509	0.504988	0.903364	0.354306	0.183034	0.726781	0.432339	0.258797	0.315363	0.328699	0.167278	0.273215	0.163143	0.517184	0.186943
XLOC_018701	0.104225	0.0247057	0.168395	0.173628	0.0262195	0.0775154	0	0.0464126	0.138652	0.124955	0	0.0186673	0.00777783	0.0133281	0.0721008	0.0406666	0.00904592	0.0221287	0.0187308	0.0201425	0.01979	0.0148311	0	0	0	0	0.0249904	0	1.60418	2.11402	0.10097	0.103476	0.172033	1.06433	0.25014	0.38562	0.455153	0.515096	0.746381	2.35656	0.0834314	0	0.0284547	0	0.0235277	0.0192584	0	0	0
XLOC_018753	8.74794	7.8962	7.04778	9.15812	19.4621	32.8843	6.56389	7.3733	9.22735	17.9648	7.14136	6.74458	5.61523	5.55268	6.338	6.64698	4.87837	6.36092	5.84526	6.19483	5.25923	4.39764	5.60303	4.77332	4.08088	4.9839	4.4531	6.72261	2.14701	1.55936	5.5438	7.03059	8.29066	9.72734	3.87711	3.88705	7.09292	10.1344	7.54126	9.65601	12.7146	12.3258	4.22117	4.01245	5.5166	5.95914	5.14179	5.2676	4.24711
XLOC_018754	5.50902	7.35066	6.71392	5.56128	3.96275	31.5177	6.53211	6.23935	4.92479	5.12018	8.86292	10.0356	9.69096	6.47207	9.7642	9.89721	9.86788	8.56658	10.2251	11.578	12.2924	6.54307	5.48052	6.30234	7.12671	7.05265	6.9891	5.50225	37.0582	42.3316	27.0934	16.1878	5.64463	3.87138	8.76169	10.092	7.36078	8.37226	4.6091	5.144	9.40997	8.82229	9.62739	10.4429	7.73257	7.39768	6.99474	7.09902	5.74003
XLOC_018842	0	0	0	0	0	0.100677	0.0676686	0.0452104	0.114299	0.162291	0	0.072735	0.0688239	0	0.0448632	0	0.039337	0.043111	0.159464	0	0	0	0	0	0	0	0	0	0	0	0	0.0806368	0	0	0	0	0	0	0	0.0998049	0	0	0	0	0.0986606	0	0	0	0
XLOC_018864	6.29061	8.81871	7.20126	8.42409	10.2401	12.1125	4.78502	6.72802	8.80792	13.307	4.46457	4.89164	4.87388	5.50369	5.00838	5.24393	4.45207	6.06733	6.02453	7.16005	6.56157	6.26538	5.24638	6.25203	5.9025	5.51261	5.24455	4.66803	3.48934	4.435	6.22406	5.51186	3.7694	3.47203	4.93213	5.74749	3.88141	3.56533	4.05027	5.55315	5.60225	5.98498	4.33708	5.17636	6.66894	7.16083	5.62581	6.43896	4.87178
XLOC_018935	0.323641	0.447819	0.0471659	0.157361	0.121193	0.140505	0.0868418	0.021032	1.54994	0.754982	0.13179	0.135346	0.189349	0.0966346	0.160947	0.110569	0.101578	0.0401108	0.0847657	0.109531	0.0449044	0.0268831	0	0	0.0501038	0	0.170667	0.0501822	0	0.147381	0	0	0.133448	0	0.0573375	0.161303	0	0.084879	0	0.0928592	0.0942069	0.0413324	0.09662	0.0699953	0.0526442	0.0349081	0.0961771	0.0300361	0
XLOC_018940	44.7313	47.9384	44.8416	46.4297	42.5157	45.2143	53.6255	69.3156	47.8633	41.5832	49.9488	51.1561	48.3797	42.7586	60.0182	52.1754	49.3701	61.2842	65.9565	59.2708	65.1418	80.4915	85.1468	77.3841	72.8645	75.7775	78.9587	77.1146	82.9723	92.4604	62.0683	74.4604	50.1105	49.0579	50.3535	51.8563	53.9516	57.284	51.6608	49.7499	41.4907	47.3315	53.9227	54.3943	62.4481	69.8108	67.7429	72.1127	66.9802
XLOC_018941	8.48475	8.95713	10.3481	10.9532	6.54341	9.06804	9.59231	8.28524	6.34786	6.34284	9.57105	10.1247	9.09934	9.58695	11.9315	10.9794	10.1805	9.70569	8.36619	8.039	8.7552	10.6255	13.0966	10.4355	13.6383	11.7251	20.4382	15.4173	16.7165	21.4604	13.0546	11.7652	16.7209	16.8602	9.77115	8.34544	10.7719	7.83216	11.215	9.28699	9.67495	10.4497	8.3465	8.79214	8.26905	7.54095	8.64046	7.20927	10.6618
XLOC_018945	18.1799	18.1829	71.6464	62.6224	134.047	118.64	0	0.0295492	32.2248	9.97075	0	0	0.047119	0	0	0.0258908	0.0840812	0.0845308	0	0	0.122599	0	0	0	0	0	0	0	16.1461	10.3532	0	0.685253	0	0.208506	11.506	13.5974	3.60896	1.98752	0	0	0	0	0	0.0492378	0	0	0	0	0.15714
XLOC_018982	23.5886	25.7229	20.6436	18.9189	17.4557	19.5397	28.927	23.8627	23.8252	21.2285	33.3663	31.2285	20.8672	23.0635	38.6731	42.8123	32.5562	31.9559	34.2131	47.0185	39.0503	40.8526	38.8693	41.7377	41.1905	38.8976	45.6431	41.3055	17.7577	22.5456	14.2189	19.6268	13.5269	14.1008	22.0404	21.6265	28.1144	30.7355	22.9558	24.8632	36.0318	34.5854	33.0082	38.1166	41.3786	38.0445	46.4434	41.4521	45.9703
XLOC_019022	4.89655	4.57542	5.90138	5.29834	16.2113	13.9206	2.67145	4.20006	5.08963	3.50625	2.78889	2.19999	4.26827	5.27322	2.00459	1.28375	2.22444	2.51478	4.96332	5.25636	4.37012	3.74547	12.7087	10.1761	18.848	16.5052	21.7526	22.6062	10.5451	16.427	6.71784	5.57484	7.32616	4.1352	6.4899	6.24263	8.11411	13.2711	7.68895	10.5657	2.24584	4.60689	3.51626	5.36363	2.7679	3.89084	2.55435	4.32426	13.5511
XLOC_019039	0.822908	0.31045	0.282881	0	0	6.16899	0.34155	1.16643	0.37294	0.52339	0	0	0	0	0	0	0	0	0	0	0	0	0	0	0	0	0	0	0	0	0	0	0	0	0	0.372743	0	0	0	0	0	0	0	0	0	0	0	0	0
XLOC_019059	0.549172	0.511985	0.58763	0.563121	2.15339	15.1619	0.361761	0.395204	0.283298	0.354436	0.367171	0.524017	0.305246	0.195641	0.24177	0.540251	0.223099	0.270977	0.600127	0.477521	0.297146	0.116647	0.189905	0.164637	0.0827551	0.0339407	0.0796428	0.217754	0.109969	0.157581	0.362595	0.532853	0.605115	0.476022	0.629251	0.332826	0.268279	0.37672	0.402858	0.238098	0.442975	0.223866	0.344295	0.510822	0.442327	0.399348	0.227379	0.260666	0.201184
XLOC_019084	0.0933194	0.222411	0	0	0	0	0.0389109	0	2.7895	0.656189	0	0	0	0.119985	0	0	0	0	0	0	0	0	0	0	0	0	0	0	0	0	0	0	0	0	0	0	0	0	0	0	0	0.10264	0	0	0	0	0	0	0
XLOC_019091	2.17242	2.15217	2.5344	2.26279	1.42578	1.10329	3.4841	3.81193	2.22729	1.77161	4.42634	5.01288	1.97298	2.0754	5.39993	5.30332	3.95459	5.21047	3.13142	4.02062	2.30607	1.77596	1.30197	1.75171	1.55911	1.23161	1.07855	1.47498	3.68845	4.74319	6.01598	6.8064	3.73813	3.30136	2.11497	2.09084	1.91905	2.24695	1.86985	1.90384	3.64151	2.84248	3.27957	3.72952	2.25234	2.47043	1.60844	2.1805	1.68613
XLOC_019129	106.219	93.7421	115.133	86.3849	23.9607	26.2319	67.2346	70.6218	47.3798	55.0769	75.3268	75.6891	73.1166	47.3051	66.7933	58.0393	99.2491	84.8185	92.3762	95.5792	47.2784	45.565	22.5268	16.4683	12.7291	13.993	6.16613	5.63522	57.7945	56.3547	40.9807	26.8209	46.9837	28.0804	4.10846	2.98291	4.5066	3.69112	6.02741	4.00973	101.263	93.293	26.2258	23.2474	64.2287	54.2508	46.5934	26.1807	26.3156
XLOC_019165	0.572926	0.567235	0.584941	0.563596	1.16806	0.711385	0.587798	0.512955	0.686637	0.595156	0.494104	0.478751	0.7654	0.647273	0.577001	0.446022	0.642309	0.439853	1.49606	1.89586	1.34293	1.07894	1.09311	0.878564	0.786218	0.570216	0.82833	0.572027	0.724555	0.621028	0.630675	0.682641	0.593579	1.44998	0.754623	0.321603	1.02647	0.684465	0.643907	0.975077	1.67077	1.18722	0.739847	0.688537	1.82164	1.33948	1.38156	1.40241	1.24016
XLOC_019248	0	0	0	0	0	0	0	0	0	0.0411814	0	0.0369131	0	0	0	0	0	0	0	0	0	0	0	0	0	0	0	0	0	0	0	0	0	0	0	0	0	0	0	0	0	0	0	0	0	0	0	0	0
XLOC_019249	1.01696	2.85484	0	0.0928861	0	0	0	0	30.5065	19.3411	0	0	0.0804731	0	0	0	0	0	0	0	0	0	0	0	0	0	0	0	0	0	0	0	0	0	0	0	0	0	0	0	0	0	0	0	0	0	0	0	0
XLOC_019281	1.92287	2.48245	4.54246	3.48394	7.80416	17.2873	6.19149	13.9623	30.5105	38.4322	0.247264	0.480362	2.59182	8.37825	0.412938	1.13367	0.259396	0.162695	1.28492	1.87584	2.80406	2.67153	10.3412	8.21761	12.5134	10.7375	16.4788	9.93987	2.50205	2.88936	2.28797	1.29333	0.212726	1.00323	13.7617	12.7219	27.6929	26.1655	16.5038	8.53743	41.8431	39.37	3.53856	4.14038	3.2493	2.17109	9.60698	3.65494	23.2326
XLOC_019300	0	0	0	0.161907	0	0	0	0.346235	0.212597	0	0	0	0	0	0	0	0	0	0	0	0	0	0	0	0	0	0	0	0	0	0	0	0	0	0	0	0	0.232883	0	0	0	0	0	0	0	0	0.16789	0	0
XLOC_019302	0	0.0551117	0.0171758	0.0161382	19.6351	12.9687	0	0	0.0228156	0.0154856	0	0.0138805	0.00724853	0.0198209	0	0	0	0	0	0	0	0	0	0	0	0	0	0	0	0	0	0	0	0	0	0	0	0	0	0	0	0	0	0	0	0	0	0	0
XLOC_019336	0	0.0708694	0.0602044	0	0	0	0.368749	0.0332841	0.0801753	0.0597397	0.0442206	0	0	0.994036	0.0320194	0	0	0.0317386	0	0.288898	7.23332	9.48725	0.22446	0.990749	0.13753	0.0694363	0.394034	0.158831	0	0	0.139663	0	0	0	0.0736033	0.17018	0	0	0	0	0.261214	0.719515	0.0820974	0	0.197187	0.110487	15.4976	19.6313	0.975268
XLOC_019342	0.649289	1.11587	2.26424	1.82625	24.8601	12.3874	0.0719695	0.0812115	3.29847	2.09935	0.0279985	0.214931	0.00659353	0.00820892	0.0348714	0.0155529	0.0318757	0	0	0	0	0.0143009	0	0	0	0	0	0	0.369187	0.0784526	0.2075	0.0481804	0.353383	0.0789962	0.79413	0.469685	1.15286	1.83825	1.81602	1.31421	0	0	0.0772567	0.0530529	0.0153423	0	0	0	0
XLOC_019344	0	0	0	0	0	0	0	0	1.55835	1.08663	0	0	0	0	0	0	0	0	0	0	0	0	0	0	0	0	0	0	0	0	0	0	0	0	0	0	0	0	0	0	0	0	0	0	0	0	0	0	0
XLOC_019371	0.271574	0.39683	1.39236	25.1696	12.1801	9.04754	0.0142188	0	0.0932237	0.133804	0	0	0	0	0	0	0	0	0	0	0	0	0	0	0	0	0	0	0	0	0	0	0	0	0	0.0476457	0.109193	0.0501431	0	0	0	0	0	0	0	0	0	0	0
XLOC_019372	3.56471	5.52066	3.83339	4.9705	5.3576	11.7828	4.8677	5.20631	4.16327	4.61982	3.29109	4.78715	3.78751	5.1832	5.03601	5.24182	5.03487	6.32005	4.44729	6.2741	3.20039	2.30508	1.96062	1.54102	1.74829	1.57953	1.6735	2.03815	3.12584	4.533	2.90102	2.7355	1.79885	2.87695	3.18257	2.99173	2.00637	3.4717	2.72272	2.70003	3.52739	3.09999	3.84115	5.34952	3.6057	3.73651	2.36976	2.72024	1.74504
XLOC_019390	1.99256	2.66894	2.04226	1.46539	3.89936	4.53587	1.23966	1.20125	5.13312	5.81196	0.478684	0.756233	1.49999	1.07987	1.0614	0.640671	1.23774	1.04586	0.717518	0.0906654	1.08205	0.267032	0.507338	0.129577	0.713332	0.21793	0.528673	0.124648	3.01397	4.75782	0.267462	0.74523	0	0	1.85077	1.46872	0.353326	1.12416	0.63688	1.84477	0.693584	0.821117	1.17902	1.9989	0.495801	0.346748	0.466185	0.447527	0.136866
XLOC_019392	0	0	0	0	4.21435	8.2496	0	0	0	0	0	0	0	0	0	0	0	0	0	0	0	0	0	0	0	0	0	0	0	0	0	0	0	0	0.172795	0.11142	0.41424	0.351781	0.24871	0.288641	0	0	0	0	0	0	0	0	0
XLOC_019394	0	0	0	0.0575162	0	0	0.0192932	0	0	0	0	0	0.0189257	0.0353205	0	0	0	0	0	0	0	0	0	0	0	0	0	0	0	0	0	0	0	0	0.121185	0.157219	0.0787943	0.0827301	0	0.271525	0	0.060429	0.0346201	0	0	0	0	0	0.0609
XLOC_019397	0	0.635317	0.579921	0	0	0	1.72214	1.04433	1.52834	1.07109	1.69194	1.44011	1.43149	1.71368	1.20421	1.17648	0.813746	1.42262	1.91232	2.58985	1.43647	0.572082	0	0.37007	0	0	0.728394	0	2.28715	3.13631	2.1592	1.59656	0	0	1.77502	1.1442	0.456365	1.00348	0.543422	0	3.64925	2.05233	2.59035	1.98603	0.651404	0.742856	0	0.42612	0
XLOC_019416	10.6763	10.7454	7.24194	8.20733	12.3139	9.49498	13.4881	8.87112	9.42793	9.91512	15.9378	15.9091	9.06498	11.8102	13.2962	17.1523	11.5299	12.4964	13.9578	17.5595	11.5832	10.0049	8.03826	9.18117	6.86174	6.55999	7.51581	8.77698	1.44779	2.2706	10.472	8.64667	11.628	9.88741	8.69543	9.91446	12.553	13.562	12.6456	17.5869	18.5792	22.6989	13.4429	14.0996	12.1293	15.0164	12.1491	13.6899	9.01375
XLOC_019463	0.606142	0.993543	0.174917	0.0827131	0	0	0.104278	1.00186	9.87428	5.00043	0	0.0711418	0.0367002	0.0507938	0.0155424	0.0387455	0.0814636	0.0421667	0	0	0	0.056522	0	0	0	0	0	0.105509	0	0	0	0.0788705	0	0	0	0	0.133796	0.0184622	0	0	0	0	0	0	0.0967434	0	0	0.189454	0
XLOC_019464	4.13001	1.4218	0	0	0	0	0	0.133551	8.45853	4.55435	0	0	0	0.153404	0	0	0	0	0	0	0	0	0	0	0	0	0	0	0	0	0	0	0	0	0	0	0	0	0	0.294822	0	0	0	0	0	0	0	0	0
XLOC_019479	0	0	0	0	0	0	0	0	0	0	0	0	0.0473141	0.0838563	0	0	0	0	0	0	0	0	0	0	0	0	0	0	0	0	0	0	0	0	0	0	0	0	0	0	0	0	0	0	0	0	0	0	0
XLOC_019480	0.756198	3.57453	5.08595	1.84715	0.44395	1.31944	14.1829	0.427928	1.16276	0.827143	0.785938	0.176527	10.4425	10.1838	4.90415	1.79783	4.80372	0.439445	0.961789	0.342858	0.996687	0.631126	0.242433	0.707659	0.126682	0.206014	0.195765	0.261803	3.51497	3.61379	0.532324	0.0978523	0.282128	0.0774219	0.323809	0.112203	0.249836	0.4871	0.647797	0.726676	0.640429	0.58221	3.11694	1.86236	2.26381	0.910585	1.12161	0.955869	2.28027
XLOC_019552	152.231	165.349	144.368	160.997	204.858	254.832	87.6957	81.5794	116.76	126.555	123.451	117.112	120.121	103.067	75.3712	84.1355	88.3879	84.1795	173.953	178.399	297.494	276.362	409.519	331.533	444.202	427.708	371.328	415.5	53.4391	43.6143	123.648	127.16	343.055	257.883	133.989	120.738	189.754	152.39	286.028	252.122	113.479	113.659	70.4811	77.7882	217.428	213.776	337.621	328.339	387.192
XLOC_019575	1.55979	2.49108	6.05555	9.86048	13.578	15.3529	1.84487	3.24165	1.91188	1.53752	2.77207	3.29077	11.0173	5.26666	1.20875	0.980875	1.10729	1.97455	0.624217	0.296754	0.295563	0.133964	0.125521	0.106001	0.0505938	0.0242056	0	0.0553694	0.228688	0.119782	0.74203	0.945117	0.839777	0.547904	1.56688	1.65885	0.877746	1.46345	1.16953	1.84958	3.61669	2.84696	1.99891	1.18042	0.226116	0.746794	0.0914049	0.134264	0.0600824
XLOC_019595	0	0	0	0	0	0	0	0	0	0	0	0	0	0	0	0	0	0	0	0	0	0	0	0	0	0	0	0	0	0	0	0	0	0	0	0	0	0	0	0	0	0	0	0	0	0	0	0	0
XLOC_019610	9.29982	9.9507	9.29083	11.1568	4.43058	6.87656	13.6304	18.0962	8.08598	8.18179	8.92643	10.6458	7.58737	8.44016	14.8114	10.686	12.4558	13.3209	9.18663	6.78855	9.50714	11.5124	10.8275	10.1221	9.69013	10.2767	10.0151	12.587	23.4929	21.8001	12.2794	13.4416	5.47388	6.35514	8.21831	9.0457	4.72702	4.79701	3.9272	3.16504	6.8852	6.96266	7.51062	6.96606	9.3399	10.8456	6.36741	8.9054	6.85989
XLOC_019614	3.42733	3.84699	5.23171	4.60843	2.57243	4.75489	1.51057	1.314	4.16757	3.83244	2.95794	2.64248	1.79175	2.07535	1.28115	1.29524	1.43224	1.40961	4.5436	4.84721	1.35546	1.25967	0.417605	0	0	0.342654	0.442306	0.7838	1.3241	0	0.817605	2.34365	3.8341	3.47685	2.52533	0	2.69373	1.10478	1.93479	1.08778	7.13247	5.1646	1.68469	2.45984	5.9085	2.99878	2.56256	1.87655	0.863013
XLOC_019625	29.6626	33.675	32.8893	34.9477	45.0274	52.9395	34.52	36.919	31.9488	33.5376	31.4908	34.4787	35.2012	39.3442	28.4979	31.1731	30.7147	32.8223	36.9819	39.875	43.9113	63.3797	67.5186	60.6993	55.6156	65.3426	57.5041	54.6277	45.5304	47.0749	45.7267	44.9589	43.8465	54.067	29.001	31.0465	30.4239	36.1486	25.5599	31.7406	28.4574	33.7505	34.9226	38.733	44.1754	46.2568	45.4093	49.037	43.9562
XLOC_019632	2.94416	2.32152	0.74744	0.734157	0.624843	0.495441	0.253527	0.286145	0.706595	0.443706	0.322346	0.404564	0.292632	0.240022	0.314456	0.421713	0.313069	0.329258	0.523431	0.541606	0.446623	0.323096	0.809967	0.37751	0.36036	0.463812	0.127436	0.150437	0.119622	0.140096	0.481119	0.24706	0.0344567	0.0914836	0.163194	0.281834	0.863084	0.94133	0.32935	0.217542	0.79958	1.13091	0.247516	0.149719	0.290403	0.333048	0.19624	0.188073	0.391498
XLOC_019640	3.28577	2.80196	3.4468	3.6157	35.3003	17.2009	2.17362	1.67991	0.757778	3.20722	3.48744	3.58346	1.9328	2.45592	3.18789	5.88948	3.69249	4.17777	6.02705	7.83529	5.56616	5.40921	7.70232	10.5701	9.41391	14.927	10.2932	21.4613	0	0	0.706917	1.08955	0	0	2.4571	4.29463	4.90999	2.05443	1.05828	1.01141	5.33128	7.20305	3.62838	4.06603	8.07562	5.95277	5.94121	4.1439	5.94185
XLOC_019641	2.00348	2.55924	1.8599	1.85491	30.8804	9.29346	1.69618	2.13681	1.35136	2.39702	3.3229	3.65259	1.67787	1.27011	1.28442	2.73336	2.33947	2.20444	4.76581	7.64298	4.75557	5.53148	23.6093	15.235	22.0707	33.3416	19.9271	24.5644	0	0	1.90579	1.9056	0	0.942334	0.928317	0.682837	1.18493	0.538972	0.948426	0.294822	5.70988	7.49113	0.69089	1.43907	5.56858	5.54155	2.78242	2.17105	10.99
XLOC_019695	0	0	0	0	0	0.342997	0	0	0	0	0	0	0.0387263	0	0	0	0	0	0	0	0	0	0	0	0	0	0	0.122503	0	0	0	0	0	0	0.112696	0	0	0.0690679	0.164633	0	0	0	0	0	0	0	0	0	0
XLOC_019702	0	0	0.885123	0	1.08626	2.90457	0	0	0	1.56072	0.607279	0.699479	0	0.998829	0	0.761906	0	1.24377	0	0	0	0	0	0	0	0	0	0	0	0	0	0.77547	0	0	1.08113	1.1115	0	0	0	0	0	0.854436	0	0.723481	0.967007	0.721629	0	0	0
XLOC_019710	0	0	0	0	0.113285	0	0	0	0	0	0	0	0	0	0	0	0	0	0	0	0	0	0	0	0	0	0	0	0	0	0	0	0	0	0	0	0	0	0	0	0	0	0	0	0	0	0	0	0
XLOC_019712	0.145037	0.0686065	0.358802	0.122031	0.881742	2.41915	0.0323141	0.0161944	0	0	0	0.0189333	0.0220329	0	0.0365551	0.0563468	0	0	0	0.11187	0	0	0	0	0	0	0	0	0	0	0	0	0	0	0.224848	0.0823736	0.23558	0.0866914	0	0.0715035	0	0	0.0968531	0.160672	0	0.0533199	0	0	0
XLOC_019721	1.30033	1.97919	2.11479	2.07521	0.520208	0.76788	1.14695	1.61919	1.38547	1.80292	1.53131	1.61605	0.998971	1.08494	1.62421	1.79969	2.37096	1.72986	1.72561	1.32734	0.874233	1.28395	1.25515	1.71072	0.994431	1.06342	1.55215	1.93169	0.909166	3.57201	1.02707	1.36377	0.757155	1.79838	0.921352	0.651575	0.582163	0.685728	0.486989	0.496455	1.40528	1.26693	1.04953	1.37213	1.3884	1.64234	0.863553	1.17761	0.736629
XLOC_019735	4.46756	4.16065	3.61528	3.50865	4.56364	4.06859	3.77108	2.60799	6.01638	3.39771	4.8605	4.19057	3.33636	2.81273	3.32005	4.43782	3.56588	3.33527	4.72289	5.4053	3.41403	2.96343	2.3523	2.46717	1.89076	2.12365	2.09937	2.88346	1.1375	3.02048	2.51355	3.00869	4.01259	3.38914	2.75064	2.85103	3.99157	5.24919	4.07753	5.10598	4.96912	4.51192	3.92643	4.3537	4.8149	5.0406	3.76604	3.18481	2.15061
XLOC_019737	33.9865	33.862	32.6633	36.7893	44.4222	56.2793	32.8577	32.1807	31.4479	39.5421	24.8741	29.8929	29.8671	46.6988	28.2301	34.4934	31.992	35.3733	28.735	37.0111	38.6517	35.4734	32.9106	37.3432	30.6249	35.0504	34.0388	37.1437	21.8772	21.4175	52.3149	39.2966	40.6452	41.2614	34.8837	35.666	27.8412	24.4406	26.6527	29.2391	32.9666	26.2758	26.0541	27.0016	28.2361	29.8303	36.2137	37.7826	37.0871
XLOC_019744	0	0.181711	0.299777	0	0	0	0.121827	0.170683	0	0.306349	0	0.137299	0	0	0	0	0.145069	0	0.278556	0	0.150647	0.109083	0	0	0	0	0	0	0	0	0	0	0	0	0	0.218173	0	0	0.274397	0	0.321896	0.167714	0.305609	0	0	0.141646	0.31709	0	0
XLOC_019746	0.0479926	0.0530719	0.072787	0.0466227	0.117599	0.194268	0.0220461	0	0.0665776	0.0223686	0.0545036	0.0802007	0	0.0143154	0.0295715	0.0436792	0	0.011884	0	0	0	0	0	0	0	0	0	0	0	0	0.0547322	0.0444568	0.0661139	0.175874	0	0	0.0377738	0	0	0.0275123	0.0254532	0	0.0167685	0.0414763	0	0.0206851	0	0	0
XLOC_019750	0.801466	0.687447	0.6359	1.03873	1.04664	1.03531	0.30171	0.271204	0.657187	0.83446	0.467971	0.457094	0.231084	0.400528	0.224384	0.475257	0.353351	0.467962	0.535907	0.538053	0.263024	0.462204	0.321594	0.160174	0.271326	0.242476	0.138668	0.0616277	0.085098	0.0904976	1.37374	0.506752	0.727725	1.54912	0.245271	0.627294	0.51946	0.57331	0.418549	0.456154	0.608574	0.583734	0.371389	0.902577	0.591085	0.535873	0.287389	0.331981	0.0832258
XLOC_019760	41.8876	51.0333	39.9484	49.4414	44.4292	53.1438	44.7244	53.3556	51.4233	49.1313	43.626	47.5845	34.5161	39.5533	45.7201	57.2796	36.1712	51.5764	37.9993	48.1849	26.4308	38.6434	32.2557	33.6759	29.1917	36.0648	30.5689	31.3533	23.2948	30.3623	30.5409	56.6596	35.4839	47.1673	33.6615	41.0514	41.4753	58.4519	40.4391	56.4289	38.6111	50.6596	39.951	44.4047	35.3766	45.5024	32.1615	35.6748	32.4467
XLOC_019941	13.0705	14.4323	13.9026	15.9009	20.0087	14.5994	10.4777	12.5125	12.5004	14.9552	11.4151	11.1569	11.8182	12.7614	9.63733	12.2717	10.2359	11.1547	24.2411	37.0512	24.5191	27.2316	27.4746	26.7003	25.723	27.3592	16.7593	26.1718	1.07384	1.78691	4.88712	6.11494	8.1025	7.95229	23.7771	25.0425	20.2474	24.3797	24.4209	26.6959	11.4573	10.307	16.2056	17.5932	22.1331	24.5764	28.9633	28.5109	30.0197
XLOC_019957	0	0	12.7151	0	0	0	0	0	0	0	0	0	0	0	0	0	0	0	0	0	0	0	0	0	0	0	0	0	0	0	0	0	0	0	0	0	2.30672	0	0	0	0	0	0	0	0	0	0	0	0
XLOC_019980	0	0	0	0	0.264247	0.442093	0	0	0	0	0	0	0	0	0	0	0	0	0	0	0	0	0	0	0	0	0	0	0	0	0	0	0	0	0	0	0	0	0	0	0	0	0	0	0	0	0	0	0
XLOC_019982	0.202044	0.258011	0.204386	0	0	0	0.03981	0	0	0	0	0	0.042077	0	0	0	0	0	0	0	0	0	0	0	0	0	0	0	0	0	0.249452	0	0	0	0	0.154891	0	0	0	0	0	0	0	0.10082	0	0	0	0	0
XLOC_020003	61.5471	68.3684	38.084	38.9417	19.8517	22.6959	75.2259	65.61	57.9071	66.7742	92.4666	99.6979	69.8942	78.177	110.216	107.584	135.731	122.527	121.143	169.298	193.306	138.624	167.33	190.554	223.722	212.736	137.398	115.951	172.87	211.638	157.009	161.15	94.1947	101.699	18.4344	19.9524	27.3029	28.2941	25.4199	21.7265	74.3012	70.7989	58.43	67.5373	161.005	143.909	274.296	274.418	346.387
XLOC_020043	4.84881	4.74868	4.74475	5.22552	2.98606	3.58104	5.50786	6.36204	3.72492	4.23467	3.95735	4.28675	4.19007	3.57301	5.55347	5.17329	5.50982	4.6451	4.82393	3.95308	5.55721	6.34652	6.83492	5.24101	6.56063	6.5382	7.604	5.34933	18.6756	22.9488	9.0353	9.29556	8.22742	5.88049	4.16707	4.83129	2.9566	2.74754	2.32657	2.15075	3.90832	3.89847	3.24815	3.61349	4.04864	4.38353	4.08702	4.60991	3.26042
XLOC_020044	3.48903	4.35748	8.34021	3.57278	2.6958	2.43054	5.25625	5.18449	2.50196	3.67316	1.68231	3.95094	3.09706	2.50746	3.38603	4.78172	4.44979	3.38256	3.13672	3.78948	6.45531	3.66218	6.20309	4.73801	6.41434	5.97712	5.55423	4.23189	27.8681	30.5937	12.4778	6.3269	7.08308	9.62678	2.28029	4.88305	1.06834	2.75304	1.7345	2.71069	2.41799	3.48559	3.05643	2.95137	2.07986	4.3025	2.40873	4.67624	2.32305
XLOC_020061	0.989672	1.2418	0.505058	0.545449	1.26487	0.649367	0.19919	0	2.03265	1.04678	0.54152	0.234571	0.315089	0	0.523145	0.894271	0.709454	0.4171	0.460884	0.506216	0.740394	0.186366	0.316364	0.361672	0	0	0	0	0	1.02171	0	0.520109	0	0	0.310523	0.372743	0	0	0.918402	0	2.65376	0.286536	0.520334	0.485241	0.273622	0.241999	1.04622	0.624674	1.25618
XLOC_020118	0.154352	0.871758	0.470882	0.30633	5.94013	6.19975	0.71227	0.245655	3.72539	1.4697	0.210838	0.131738	0.415616	0.752464	0.623188	0.0717474	0.0683262	0.0780826	0.7057	0	0.754705	0.418661	1.82434	4.26549	1.67928	2.04991	2.09849	1.95377	0	1.14761	0	0.146049	0	0	0.188909	0	0	0	0.881413	0.903833	0.921487	0.482765	0.743245	0.817548	3.33375	1.495	3.73634	3.15741	1.73182
XLOC_020129	0	0	0	0	0.0396753	0.770324	0	0	0	0	0	0	0.132103	0	0	0	0	0	0	0	0	0	0	0	0	0	0	0	0	0	0	0	0	0	0	0	0.0238576	0	0	0	0	0	0	0	0	0	0	0	0
XLOC_020141	0	0	0.47602	0.369565	0.580993	1.75989	0.046938	0	0.154969	0	0.0837135	0.105955	0	0.0756494	0.0598969	0	0	0	0	0	0	0	0	0	0	0	0	0	0	0	0	0	0	0	0.434404	0.505098	0.526061	0.265787	0.208166	1.01771	0	0	0	0	0	0	0	0	0
XLOC_020148	0.024422	0.028981	0	0	0.0305952	0.0303098	0	0	0	0.0244297	0	0	0	0	0	0	0.012102	0	0.0236111	0.0708843	0	0	0	0	0	0	0	0	0	0	0	0	0	0	0.0302725	0	0	0	0.094479	0	0.0769871	0.0534973	0.0339997	0	0.0286425	0.0903643	0.0267641	0.0388763	0.0618673
XLOC_020248	0.409359	0.868494	2.40732	2.13628	0.988363	1.22622	0.372926	0.632233	0	0	0.244494	0.229678	0.297171	0.32797	0.327977	0.375264	0.141201	0.15558	0	0	0	0	0	0	0	0	0	0	0.707773	0.285828	0	0.0363756	0	0	1.10715	1.40773	0.173913	0.219484	0.279977	0.135067	0	0	0.286416	0.237559	0	0	0	0	0
XLOC_020263	20.582	15.8259	17.547	17.2031	25.0645	23.4694	25.2609	20.401	22.3216	17.7342	21.1349	18.9561	22.0584	24.2023	20.2687	21.7265	24.2062	19.3846	18.4562	19.311	24.1275	22.1852	29.0318	28.1443	29.8561	29.7211	25.692	25.5296	45.3448	60.9153	28.128	21.1507	33.6084	36.5218	20.1283	20.9571	23.2066	22.8178	24.405	24.6351	21.4	19.5574	19.933	20.5545	20.5857	17.7845	30.1523	24.1281	28.8725
XLOC_020383	9.79322	12.0062	8.34772	14.0844	14.2382	18.9164	7.49419	7.85071	10.4193	12.0619	6.47696	9.53819	8.75309	11.9864	9.94958	11.0177	11.5139	8.97995	4.6418	5.36768	7.02824	6.83895	5.98264	8.83747	4.61135	7.9151	6.41819	5.3968	5.29412	4.17353	8.60664	9.34751	9.82219	13.1573	8.01898	10.7626	6.98174	9.65922	11.0501	13.0993	5.60606	7.98035	9.03075	10.6004	6.2403	7.74382	7.43076	7.71186	7.08406
XLOC_020386	0.29709	0.332379	0.118876	0.467182	0.105391	0.185396	0	0.0104069	0.0680976	0.056036	0	0.0669708	0.0151893	0.0358619	0	0.0182369	0.0171501	0.0496181	0	0	0.0516886	0.0266041	0	0	0	0	0	0	0	0	0	0.0556848	0	0	0.104765	0.0798145	0	0.0419991	0.0313468	0.0689216	0.129487	0.245421	0.0700254	0	0.0187842	0	0	0	0
XLOC_020423	2.87712	2.76034	1.84513	2.389	1.24172	1.58281	0.0102078	0.0303608	6.71221	3.00303	0.0184367	0.0244219	0.027876	0.047653	0.0133519	0	0	0	0	0	0	0	0	0	0	0	0	0	0	0.106375	0	0	0	0	0	0.0388076	0.0783468	0.0418552	0.0640162	0.0335118	0	0	0.0173131	0	0	0	0	0	0
XLOC_020444	0.172985	0.381614	0.168917	0.171671	2.91607	2.01379	0.260697	0.199907	0.353233	0.218749	0.304794	0.128677	0.48949	0.550597	0.347052	0.363728	0.448133	0.374148	0.203271	0.416047	0.440084	1.04383	0.70671	0.677759	1.24787	0.829603	1.54877	0.476647	0.513989	0.698938	0	0.142621	0	0.141054	0.485714	0.22061	0.25411	0.213667	0.328158	0.264544	0	0.0392851	0.983864	1.34208	0.435267	0.298495	0.84613	0.385604	1.32399
XLOC_020445	0.820875	1.59396	0.598323	0.670126	1.0877	0.666815	1.19983	1.05875	6.36054	5.58567	1.30075	1.39363	1.08931	1.32055	1.76076	2.25827	2.30914	1.56026	1.20502	1.83793	1.04601	0.977373	1.16893	1.32639	2.47735	1.92984	2.31429	2.3603	0	0.112411	0.0458968	0.0286117	0.0773819	0	0.466681	0.478448	0.525108	0.5323	0.333456	0.401346	1.53308	1.22948	1.19222	1.03215	1.52425	1.26026	1.59457	1.39746	2.02787
XLOC_020541	46.9107	57.5812	72.9111	55.0663	75.2672	61.2134	32.5223	27.6232	40.3363	29.0836	39.4875	33.2078	45.7059	43.645	35.3278	35.3478	39.2806	33.8006	32.4705	52.2301	35.9211	34.8867	35.4335	44.3345	30.1354	31.0949	24.8655	33.8834	11.3692	16.0376	17.0232	22.1363	33.5071	32.8563	51.4108	46.1721	72.2719	75.3674	97.3046	85.1486	21.4196	22.9943	52.6867	53.7741	27.3358	29.0044	29.3962	30.3897	25.9975
XLOC_020542	0.236606	0.093121	1.74163	0.327221	0.0503166	0.146086	0.0469242	0	0.900393	0.156994	0.0285796	0.105541	0.0964416	0.150709	0.0820428	0.0383202	0.0375054	0	0.0371171	0.0379606	0.0397839	0.0559016	0	0.108485	0	0.045619	0	0	0	0	0	0	1.2152	2.93162	0.0486834	0.335419	0.0637636	0.0588334	1.77643	2.07577	0.0423422	0.343792	1.45067	1.34634	0.0457969	0.0362945	0.0429526	0.0312291	0
XLOC_020543	0.393902	0.418736	0.313982	0.478208	0.46044	0.437935	0.511813	0.294992	0.326283	0.600059	0.446466	0.221474	0.534685	0.519563	0.484234	0.465248	0.720029	0.525082	0.113818	0.341394	0.15162	0.326784	0.422761	0.341477	0	0.369242	0.439532	0.422309	0.441234	0.275618	0.368434	0.596298	0.745024	1.66517	0.374413	0.402207	0.184785	0.449745	0.723686	0.824872	0.497945	0.502426	0.849958	0.818119	0.242014	0.293769	0.200684	0.337026	0.193728
XLOC_020560	0.113035	0.233305	0.474901	0.440098	0.539596	0.601269	6.35482	9.09566	0.0714245	0.829567	0.237378	0.202903	0.12448	0.564373	0.0906097	0.115758	0.15828	0.147802	2.46843	1.43229	1.38294	2.05568	0.874472	0.515215	0.197726	0.0985021	0.208329	0.095073	0.0804229	0.045719	0.0305171	0.0367517	0.0725997	0.13508	3.16628	2.36922	0.603968	1.13557	0.638866	0.245695	0.600832	1.23925	0.731967	0.555763	1.41293	2.55872	0.714374	1.21823	0.351289
XLOC_020579	0	0	0	0	0	0	0	0.338567	0	0	0	0	0	0	0	0	0	0	0	0	0	0	0	0	0	0	0	0	0	0	0	0	0	0	0	0	0	0	0	0	0	0	0	0	0	0	0	0	0
XLOC_020598	0	0	0.246604	0.426007	0.920153	37.1248	0	0	0	0	0	0	0	0.0523219	0	0.199556	0	0	0.156267	0.0790731	0.163326	0.0582224	0.09921	0	0	0	0	0	0	0.319192	0	0.0812433	0	0	0	0	0.26531	0	0.32088	0	0.170536	0.179033	0	0.0757966	0	0.0756026	0	0.0650511	0
XLOC_020599	14.348	11.3569	48.0462	51.2034	56.0655	47.8998	2.85097	1.30139	7.93061	9.17977	2.26342	1.02043	2.22967	7.30146	4.88586	2.24243	4.27619	2.0167	7.52379	6.33061	18.1777	16.8119	2.34519	2.85546	2.40962	2.53853	2.40348	2.62494	32.5778	24.7226	94.8084	112.682	117.085	110.27	7.23919	7.12333	28.9213	19.2725	26.8809	25.5462	29.9147	32.6618	1.65937	1.67958	8.56697	10.3422	27.2083	34.5509	7.28888
XLOC_020650	40.4079	306.016	30.1719	27.147	47.9824	38.0954	12.4181	13.3431	1039.47	574.142	13.2906	15.7859	36.6254	29.7174	10.6931	6.77117	7.8691	9.65737	13.1444	9.26518	18.9476	15.968	16.8305	16.6018	17.0102	17.6872	16.3943	16.9777	21.6616	21.8372	28.8398	33.256	40.5127	31.6467	46.0576	40.7906	28.9795	22.7087	33.5665	30.1351	20.1166	21.6789	13.2322	15.4946	10.7818	16.487	13.2061	17.6808	12.5884
XLOC_020674	17.0771	18.2205	20.8426	22.6942	15.4688	19.7488	27.9865	29.6054	16.4017	14.8466	25.7758	27.1178	14.8594	15.6139	39.6173	35.4572	37.8544	30.4987	18.9073	11.6029	15.0076	15.2883	12.8305	14.6343	16.8781	14.1731	11.4817	11.6074	60.7993	71.8158	28.838	31.8753	9.97216	6.77273	11.3735	10.8749	7.70617	7.97917	5.91801	5.72433	17.2818	15.8332	16.6256	17.8558	20.6713	22.0823	9.48399	15.1166	7.66118
XLOC_020683	0.5432	0.908152	1.17993	1.28483	0.687556	0.976358	0	0.0168221	0.141096	0	2.11e-07	0	0	0	1.86e-07	0	0	0	0	0	0	1.73e-07	0	0	0	0	0	0	0.106844	0.558474	0	0.0547177	0.0739536	0	1.06934	1.72409	2.68057	2.80548	0.96725	1.41268	0.0393415	0	0	0.0279625	0.0199468	0	0	0	0
XLOC_020685	3.9778	4.54815	4.38416	4.53849	1.23755	1.71939	4.13364	4.6783	3.04028	3.6249	3.68877	3.79705	1.92341	2.9182	4.02957	4.06122	3.69966	3.96769	5.11331	4.29074	3.4719	2.17291	1.52	1.66115	1.07357	1.16875	1.18632	1.43981	4.62831	4.56114	6.50379	6.81513	2.62557	2.46957	3.98703	5.25279	10.951	9.58163	11.383	15.657	3.45531	2.98453	2.37807	2.55757	4.9467	5.5385	1.95891	4.11443	1.07168
XLOC_020725	16.4407	13.778	10.6078	10.825	14.5756	12.8942	16.9241	15.1512	16.8501	18.8521	23.8092	20.5602	14.367	19.3088	17.8616	22.0559	20.4613	20.5776	14.5823	15.7872	14.4574	13.5011	11.7265	12.9484	9.80113	10.3406	9.28754	9.07261	6.20194	5.01774	9.72316	9.95638	10.8812	14.6174	10.8785	11.5512	11.5294	10.3975	11.3659	11.3311	18.2277	16.3054	16.719	16.126	13.799	14.1724	13.4137	12.8582	11.9043
XLOC_020747	2.17947	0.993129	1.55267	1.16974	2.86126	1.91756	1.10156	0.898185	1.95516	1.41105	0.994076	1.09478	0.989721	1.07669	0.817559	1.34868	0.965213	0.817817	0.924152	1.55312	0.501011	0.50784	0.630763	0.576173	0.875953	0.559121	0.510744	0.72474	0.774517	0.87644	1.37414	1.08354	2.35878	2.91558	1.28832	1.18763	1.4499	1.58893	1.08577	1.58124	1.61297	1.22897	1.10445	0.62438	1.23465	0.686712	0.868097	0.637922	0.695335
XLOC_020804	0.389745	0.775857	0.792648	9.20129	79.7316	611.818	0.483011	0	0.523976	1.96204	0.863331	0.586226	0.327039	2.30205	0.211705	1.91564	1.32601	0	1.13234	1.2651	4.42357	2.0959	1.44168	0	0	0.380084	0	0.434709	7.65692	19.1505	3.80819	0.649913	1.09179	0	0	0.465769	0.623251	0.735274	0	0	1.68805	0.358047	0	0.303171	0	0.302395	0.429555	4.94363	6.94301
XLOC_020856	4.42539	4.7431	3.89679	4.18906	7.24509	6.97445	3.93656	3.07308	4.03765	4.45712	4.75016	4.09367	5.77188	5.57368	3.64561	4.23996	4.53501	3.68726	4.42998	4.97836	3.76084	3.72763	1.90923	3.2678	2.05445	2.46117	1.88588	2.26333	4.30948	4.07548	3.72567	3.14207	3.41056	4.50345	3.09399	3.63387	4.34193	3.92332	5.05624	5.574	6.14759	6.3411	4.61055	4.68169	3.4393	3.72494	3.33974	3.51995	2.03177
XLOC_020888	0.682617	1.09191	1.31429	0.0407555	0	0	3.38194	0	0.746477	0.659781	0.162142	0	4.80428	3.59832	4.39115	0.729966	3.67596	0.994259	2.15023	0.984517	2.3974	1.76489	1.25665	5.36983	0.368989	0.500004	0.559985	0.601198	0.940374	0.707565	0	0.0900475	0.215604	0.615169	1.62558	3.46882	1.43703	1.23348	0.601112	0.240581	0.566339	0.859954	59.2731	61.6217	0.868771	0.425562	0.360478	0.216302	0.230061
XLOC_020889	0.433871	0.750579	3.5459	2.03806	1.34966	1.37968	0.994022	0.779801	0.569868	0.440976	1.73274	2.61222	7.98748	5.0676	2.19924	1.49755	1.7665	1.23253	2.27122	2.22525	2.14837	1.62482	0.73913	0.768429	0.509582	0.579407	0.112661	0.0254876	9.57354	8.4586	5.21453	3.52475	3.98405	1.50747	1.51154	1.69314	0.610046	0.617913	0.530986	0.14149	4.90246	5.10126	3.27848	3.00404	1.73331	1.5425	2.37152	1.75437	0.991496
XLOC_020893	4.63632	5.20056	7.39678	5.42172	6.54797	7.54066	14.8758	1.26948	11.3588	12.3308	2.33586	2.06282	9.85143	5.15651	1.27578	0.219333	1.07062	1.91943	4.71355	3.55757	3.20779	3.7685	3.75717	2.60327	3.67717	2.59946	2.77102	4.31141	1.07319	0.727738	8.39564	2.85241	13.409	24.3884	8.46543	8.32582	6.69251	5.73146	14.3051	10.1181	1.86864	2.39107	4.83154	3.92912	8.85203	7.17703	5.86241	7.5596	6.04302
XLOC_020894	22.8729	28.8631	20.858	26.3424	32.4409	35.1899	13.6819	11.4539	47.5828	93.3145	15.0657	13.1396	27.824	23.0107	14.6868	19.1809	11.253	11.3321	22.5624	28.6403	32.5311	31.8883	30.8686	31.4238	34.6466	30.9764	31.6091	39.6761	9.91673	8.99123	28.694	38.5201	46.539	42.6094	47.4154	51.1194	47.3016	49.473	49.0893	59.7838	22.9017	30.9775	21.6802	24.7981	27.2522	29.4254	49.8653	54.016	58.9385
XLOC_020897	0.581434	0.488307	0.845551	0.14918	0.404559	0.0641439	0.0237793	0	1.45804	0.792461	0.139424	0.29939	0.0904415	0.618687	0.0318099	0.125617	0.216202	0.0273752	0.32376	1.23076	0.121195	0.0169903	0	0	0	0	0.075248	0	0.113853	0.0931459	2.2199	0.409099	1.02407	0.809294	0	0.0733924	0	0.0357629	0.125681	0	2.69174	1.12097	0.131637	0.0663587	0.662995	0.047868	0.0662005	0	0.0358143
XLOC_020938	0	0	0	0	0.876233	0.41506	0	0	0	0.167269	0	0	0	0	0	0	0	0	0	0	0	0	0	0	0	0	0	0	0	0	0	0	0	0	0	0	0	0	0	0	0	0	0	0	0	0	0	0	0
XLOC_020941	0.37105	0.388233	0.780119	1.29008	20.8479	365.101	0	0.0158552	0.171568	0.0581245	0	0	0.0183438	0.00929238	0.00764799	0.166708	0	0	0.108254	0.0825716	0.371327	0.303992	0.0716037	0.0393294	0.0327901	0	0	0	0.05959	0.0555523	0.0376167	0.0144338	0	0.11426	0.0357953	0.0206919	0.0461338	0.127974	0.0819539	0	0.0624251	0.420646	0	0.092342	0	0.171053	0.0459546	0.667971	0.880446
XLOC_020942	0.336014	0.313299	0.345434	0.481357	0.66132	5.07092	0.198216	0.122619	0.254742	0.153216	0.0695458	0.0983839	0.175	0.225355	0.197991	0.128926	0.215663	0.0935398	0.17437	0.21286	0.141526	0.0940385	0.0563429	0.121664	0.0526587	0.204643	0.29417	0.468107	0.200495	0.0848297	0.127784	0	0.138349	0.173039	0.238087	0.0626941	0.0801114	0.263921	0.191404	0.216551	0.303445	0.337361	0.153242	0.183376	0	0.0814069	0.652773	0.52534	0.483338
XLOC_020943	14.1358	11.8575	8.90291	10.4369	10.3607	8.90995	14.4578	12.4227	15.9954	15.8674	13.7194	12.8254	11.1658	17.2545	13.2635	19.0356	16.2133	16.1075	12.1165	13.3325	14.5716	15.4704	12.1826	16.8353	11.9014	12.4769	10.8087	12.9775	5.34892	4.8291	9.73024	12.6667	8.3649	9.78107	9.6249	11.0223	9.20632	9.44421	10.0389	8.93552	15.3436	14.0049	10.4034	10.1476	10.3258	13.9412	15.8944	15.2588	12.1064
XLOC_020945	2.04365	1.75562	1.71921	1.75499	2.19049	2.52195	1.3002	1.01345	2.42449	1.68348	1.09474	1.04152	1.1522	1.04228	1.19501	1.48209	1.16766	1.18821	1.49062	2.45667	0.622557	0.296783	0.0664026	0.162884	0	0.0950068	0.313403	0.0832022	0.260277	0.242852	1.83808	1.73335	1.95039	1.28405	1.26165	0.937595	1.53908	2.69083	1.51637	2.09857	2.20621	2.23767	1.00221	1.18349	1.69584	1.747	0.908961	0.872019	0.662152
XLOC_020987	14.866	14.6948	13.1939	14.3946	20.4021	23.5898	5.72396	4.01988	18.6722	14.0753	10.655	7.75806	12.8003	12.8186	6.97514	8.25544	8.09274	6.46916	9.13051	12.6739	11.6864	9.68828	9.73291	11.6413	11.5215	11.4865	11.2198	14.324	1.40226	2.11875	3.68956	5.63014	13.5121	14.643	23.0304	21.3446	27.2556	26.5106	34.5122	43.4132	7.20547	7.04087	7.36575	8.00745	8.64795	8.86719	18.7724	15.4553	16.6159
XLOC_020996	4.24493	5.10513	5.28641	3.72865	3.4197	13.2086	4.89666	4.60347	4.02861	3.92999	6.2842	6.36128	4.72881	5.62488	4.25479	4.26245	5.74461	5.25207	7.98505	8.74633	7.32561	6.59943	7.426	4.29989	4.0429	4.84155	4.53743	3.48192	1.60625	2.73568	3.09604	0.99801	1.4911	1.42603	4.12581	1.97846	2.2475	2.27775	1.83222	1.19079	7.68544	5.35031	4.75985	4.78786	7.3561	6.29087	4.55485	5.00288	3.17335
XLOC_021008	42.064	44.732	38.0935	47.0146	33.3595	39.894	68.8513	81.7955	43.9835	43.6808	70.8912	77.3268	84.7379	80.1515	91.9928	78.4019	78.3017	94.8408	64.8358	76.3791	68.1322	71.8393	71.7701	74.7311	86.9914	86.1549	77.5075	105.473	100.608	136.834	50.0803	60.1975	25.3248	34.3341	56.1076	58.7186	45.9784	49.9508	47.9162	52.6748	35.1168	41.1964	54.269	67.4336	68.6201	68.415	56.7353	74.6118	67.501
XLOC_021025	45.282	50.6864	58.2688	53.2477	59.3686	58.9544	43.2238	37.5783	44.5953	38.2721	53.6664	61.8359	50.4519	33.9657	45.1613	39.5888	39.4036	38.403	62.5382	78.6879	54.9836	41.6475	21.7097	27.546	14.1986	17.2536	24.9541	20.0905	51.707	56.1078	85.5339	44.5363	57.0765	46.9768	42.0729	38.1005	59.8955	56.6426	48.224	43.4808	65.1414	55.6729	34.1458	40.3881	81.4442	62.6087	51.3253	67.509	46.9739
XLOC_021028	0.0598014	0.0745883	0.12323	0.196529	0.228118	0	0.0247702	0	0.0811122	0	0.178042	0.112674	0.0262204	0.0402217	0.0647075	0.061362	0.0583618	0.0333951	0.226645	0.0607861	0.179104	0.134273	0	0	0.0692637	0.146198	0	0	0.235722	0	0	0	0	0	0.0759109	0.0895177	0.279759	0.141315	0.225992	0.0773609	0.19459	0.137628	0	0.0582674	0.134399	0.232474	0.0640058	0.150021	0
XLOC_021030	0.134437	0.0806164	0	0	0	0	0.0267812	0.0378618	0.181796	0.203868	0.243497	0.487301	0.109668	0.260942	0.106123	0	0.0308273	0.180518	0	0	0.0664983	0	0	0	0	0	0.0874728	0	0	0	0.158585	0	0.188532	0	0.082963	0.0967926	0	0.0509331	0	0	0.990866	0.595253	0.0944245	0.0630028	0	0	0	0.054071	0
XLOC_021087	0.756479	1.03692	0.798454	1.16711	1.87628	1.83003	2.59493	1.65882	2.08826	1.06528	17.2928	17.9956	45.322	33.8606	7.05508	3.93367	20.0738	14.5409	0.0552482	0.18493	0.119346	0.155619	0	0.226501	0	0.0317485	0	0.0363114	10.6408	8.42481	7.40706	5.70018	3.01458	1.93288	0.342951	0.272341	0.510241	0.573231	0.675143	0.974284	13.7645	11.7537	2.4399	2.50707	0.183574	0.101037	0.0656234	0.0434677	0.0392067
XLOC_021095	63.4503	65.9837	53.249	36.2496	47.2229	41.7793	47.5329	36.5452	72.5641	43.8719	61.3657	48.0935	39.3197	37.1589	39.5515	42.7891	43.8131	33.5213	69.6065	62.6521	27.7802	21.4645	18.3034	18.8366	17.6709	15.6236	22.2164	20.6362	14.7368	22.7836	48.1957	37.4025	51.8228	39.5854	27.3067	28.7185	44.9271	47.3499	35.8803	41.4838	55.1183	60.4367	57.3885	53.9618	59.154	51.2761	29.2889	32.9768	23.5971
XLOC_021116	71.906	68.0678	93.8691	80.5528	131.656	125.215	108.892	108.651	65.3778	43.7475	57.9365	78.5898	95.6085	90.2081	111.906	80.79	108.079	86.1086	80.8716	70.8376	86.3636	85.531	105.125	94.8098	94.4051	100.154	116.823	97.3868	328.183	378.217	161.751	111.53	161.558	196.47	93.1537	94.8742	75.2457	66.3009	78.217	65.322	80.7583	81.6005	75.0055	84.8095	96.1132	72.5925	75.3447	74.3527	83.1302
XLOC_021164	36.5895	39.272	41.7851	44.7128	39.8496	30.9046	19.836	32.3801	33.1323	32.0696	21.1998	20.6036	61.5648	41.9638	17.5983	23.5188	15.3769	20.3183	19.9086	26.6681	35.2023	31.34	48.3353	33.031	43.517	41.2312	25.4599	20.671	10.1835	9.2811	5.82076	5.24999	8.44781	9.47638	67.0758	53.0417	40.1638	39.733	72.5032	60.1042	8.38608	9.92779	16.362	13.3823	29.712	24.4957	21.3874	26.0053	33.8123
XLOC_021186	23.6606	23.0438	20.8545	23.8924	26.1094	28.5185	20.6375	22.6044	22.6819	24.068	23.6279	20.7742	21.517	18.9689	20.1251	20.4822	18.0952	19.1769	21.0095	26.8802	24.2986	25.6299	29.4499	30.5126	28.4967	29.3368	32.8042	31.5647	7.51368	4.42911	12.4841	18.1211	20.4976	14.8036	29.1661	26.2888	31.0431	29.5468	34.734	32.7154	22.728	20.6387	21.2816	19.1828	22.6998	25.3988	32.7974	28.6648	30.5489
XLOC_021247	12.5312	12.7282	8.89154	10.7567	9.26963	18.0305	15.3299	17.4039	16.3298	15.1536	18.7038	26.0654	12.6423	11.7957	18.9098	23.4949	18.2174	17.1529	11.5227	11.2603	8.14396	18.738	11.7572	14.7247	10.1617	10.5409	14.3423	9.28463	35.8092	46.302	11.8048	10.9521	9.55932	14.7248	6.2043	8.90466	9.15001	11.4708	10.3407	8.42186	17.4372	20.1101	14.363	15.6725	6.62666	11.1241	13.1367	10.2251	12.7196
XLOC_021261	5.16559	3.82227	3.7415	5.24657	16.7865	24.6098	6.14434	7.12449	5.64314	6.64538	6.17919	4.96385	7.81423	11.5344	5.84993	9.78149	5.77542	7.00763	4.2677	6.0378	3.29409	5.66468	4.39029	4.59208	3.59753	5.96857	4.36782	3.61395	2.38032	1.96553	3.80376	9.70548	5.54239	9.89574	5.20784	7.45751	4.95451	7.62201	5.08938	8.04966	5.51246	6.28398	5.7052	5.97431	3.01508	7.35567	3.2498	2.48356	2.4114
XLOC_021276	3.1842	2.4143	3.07039	3.40958	6.48232	9.20503	0.136822	0.373177	4.61807	2.0609	2.33465	1.33929	15.9522	11.1945	0.0388175	0.0628802	0.0709516	0.109492	0.507199	0.473404	0.905941	0.843913	0.544505	0.925679	0.681882	0.838397	0.148547	0.308215	0.0867059	0	0.274163	0.204799	1.17299	0.911471	8.72668	10.6776	6.89389	4.80772	4.61678	5.10131	0.716165	0.8462	0.449098	0.859809	0.669319	0.524094	1.3649	1.47583	1.17458
XLOC_021277	22.2226	32.3466	23.704	22.4992	24.3426	31.6952	30.0683	22.7246	29.2204	27.5855	15.4001	17.7741	30.6044	28.3277	21.0982	20.0365	28.6172	21.5601	18.8833	20.0629	18.8896	19.952	19.3627	28.2331	14.6519	14.2764	18.5418	20.2823	16.6064	21.6288	17.4245	19.5323	27.3611	36.7505	16.0122	16.9022	23.3602	26.3924	25.6748	28.495	14.1353	16.1401	48.0128	55.1307	17.9934	20.3186	20.0573	19.2731	20.8567
XLOC_021279	16.887	21.7809	16.3741	15.8904	13.3568	15.1321	16.1916	19.0751	23.1925	21.229	14.3177	15.3684	10.5518	10.6383	15.8293	16.1431	12.6827	16.9031	16.1088	17.2519	14.0502	13.806	9.89675	11.4937	8.87595	9.03207	7.10221	7.72454	17.1667	19.6845	13.4784	16.3167	9.96501	10.4091	14.6921	20.3528	13.0675	15.8669	14.201	15.3081	12.9884	12.4642	19.4793	22.1112	14.1703	14.8264	13.4046	14.0842	13.019
XLOC_021317	0	0	0.0475433	0	0	0	0.0190686	0.0773287	0	0.0462642	0	0	0	0	0.0248926	0	0.0896109	0.0245793	0	0	0	0	0	0	0	0	0	0	0	0	0	0	0	0	0	0	0	0	0	0	0	0	0.0325241	0	0	0	0	0.0368114	0
XLOC_021338	0.070254	0.337223	0.14189	0.222183	0	0	0	0	0.283534	0.0710659	0	0	0	0	0	0	0	0	0	0	0	0	0	0	0	0	0	0	0	0	0	0	0	0	0	0	0	0	0	0	0	0	0	0	0	0	0	0	0
XLOC_021367	0.138369	0.223874	0.212816	0.177939	0.165322	0.39023	1.33169	0.0801091	0.450423	0.12581	0.185483	0.257761	0.28478	1.04095	0.504196	0.114061	0.163938	0.105035	0.0597082	0.00869158	1.08552	0.134394	0.0262669	0.0124196	0.0480791	0	0.041118	0.0119462	0	0	0.0490621	0	0	0	0.0127414	0	0.0159453	0.00673535	0	0.0110529	0.361719	0.255826	0.0140327	0.0249943	0.0109609	0.0249303	0.794759	1.30136	0.038274
XLOC_021374	18.5781	14.1014	12.4821	12.873	8.10805	9.07265	8.45513	8.07247	31.1369	27.637	10.2527	9.72627	11.0924	16.3674	4.07805	7.26754	5.72109	5.36551	33.7478	13.7354	59.1833	50.7471	69.3998	41.9517	69.9255	86.0638	53.1465	63.7919	3.11669	0.603871	2.52202	1.49008	3.75018	7.44234	4.96462	6.02029	8.7264	3.7864	5.82745	2.32841	87.3039	121.408	3.83472	4.17858	25.1145	38.4412	80.5372	93.7959	63.2592
XLOC_021390	0	0	0	0.107931	3.50392	4.40628	0.056992	0	0	0	0	0	0	0	0	0	0	0	0	0	0	0	0	0	0	0	0	0	0	0	0	0	0	0	0	1.03259	1.64251	2.81398	4.569	6.86228	0	0	0	0	0	0	0	0	0
XLOC_021391	11.0169	12.5308	12.168	11.6165	12.3475	14.6291	14.1639	16.0142	14.4117	12.365	12.6053	10.933	16.9889	20.0201	13.0857	15.133	20.3924	13.4565	24.0256	25.8689	19.4676	19.2121	16.2739	17.3391	17.5387	20.5832	18.0536	21.5533	14.6818	12.6436	9.61548	12.3731	10.3742	16.6959	12.7488	13.2369	11.9655	18.4901	13.4028	26.9562	16.2885	13.3162	17.7509	17.2785	30.6866	25.093	19.9984	20.7762	15.0365
XLOC_021416	11.1127	9.91714	7.80973	8.81432	19.3958	45.289	9.30577	9.33495	9.39649	11.6892	17.8504	14.3006	13.6095	17.2406	14.4959	16.8836	17.8868	16.4558	17.7605	15.9144	13.9512	13.9774	10.3502	9.42152	11.6724	14.867	6.00607	6.2044	6.66203	5.73854	6.35097	11.2864	19.1085	28.9578	7.37141	8.87092	9.83663	9.31689	12.2889	13.1872	12.8857	14.0114	14.1826	16.6749	14.8739	19.8945	11.1465	12.5908	8.79083
XLOC_021430	0.021368	0	0	0	0	0.0723843	0.00887056	0	0	0.0388945	0.0465896	0	0	0.0124458	0.01163	0.0189873	0.0101594	0	0.0402754	0.112855	0	0	0	0	0	0.0226038	0	0.0258524	0	0	0	0	0.0587309	0.0764523	0	0.0276996	0	0	0	0.0478384	0	0	0	0	0.261575	0.0719345	0.0228257	0	0
XLOC_021432	1.35764	0.189694	0.148448	0.333286	0.359184	0.297907	0.29793	0.311844	4.26613	7.03575	0.160083	0.143486	0.12397	0.307023	0.277022	0.351274	0.246426	0.127431	0.0688897	0	0.0729591	0	0	0.11053	0	0.0929408	0	0	0.871847	0.624297	0.363627	0.397265	1.39786	2.8288	0.264667	0	0.449968	0.479391	0.273586	0.196674	0.0768904	0.0875515	0.202187	0.0741357	0	0.0739344	0.0789354	0	0
XLOC_021433	0	0.189711	0.382825	0	0	0.595226	0	0.0890983	0.500708	0.159917	0	0	0	0	0	0	0	0	0	0	0	0	0	0	0	0	0	0	0	0	0	0	0	0	0	0	0	0	0	0	0	0	0	0	0	0	0	0	0
XLOC_021490	13.5317	15.3675	16.925	14.4186	33.2414	39.1862	6.61698	6.22939	18.4119	12.054	6.57624	7.30033	4.31404	5.10217	6.49394	6.71732	6.25829	7.19395	9.0947	8.64847	9.08981	7.61658	5.61578	5.6538	5.97034	5.73093	4.4557	7.9507	3.20333	5.33429	3.17913	6.30925	2.88714	2.92965	8.03499	9.75616	10.6662	9.45876	6.25266	5.09623	6.06974	8.67314	3.45351	3.88199	7.86181	9.80516	6.61376	9.47242	4.43517
XLOC_021548	4.01418	3.80527	2.14532	2.54415	3.44651	4.85085	0.3808	0.100153	9.43257	6.625	0.338665	0.310013	0.608838	0.591725	0.18896	0.200162	0.339113	0.133997	1.40137	1.53026	0.601919	0.830047	0.653549	1.04849	0.669356	0.666142	0.498049	0.448143	0.694157	0.680823	0.949309	0.976754	1.55009	3.93087	2.37371	3.37746	2.47609	1.79533	1.79852	2.31867	2.10364	2.20773	0.283103	0.442332	1.37363	1.29236	0.781333	1.12114	0.725852
XLOC_021551	0.0184236	0.0219325	0	0	0	0.0688141	0	0	0	0.0184881	0	0	0	0	0	0	0	0	0.0366822	0	0	0	0	0	0	0	0	0	0	0	0	0	0	0	0	0	0.0290292	0.0138568	0	0.0227394	0.060073	0	0.0130146	0	0.0208448	0	0	0.0294211	0
XLOC_021584	41.699	52.0584	67.4962	197.705	440.388	507.749	43.7499	52.3874	41.2006	44.5397	51.3732	59.8257	119.427	68.9112	50.0084	49.8949	57.0566	62.5866	33.2811	50.9587	37.1636	37.8496	28.6672	33.1338	34.1382	34.6118	28.0437	35.2011	48.1872	54.1383	32.0976	46.9618	22.1937	23.7147	25.5137	28.9215	20.8883	33.5892	21.8108	27.2034	21.8826	29.6658	47.4547	60.7191	36.2156	38.4954	47.442	41.3388	42.6065
XLOC_021649	0.0906968	0.725159	0	0.31852	0	0	0.0197912	0.0486534	1.42024	0.261976	0	0	0	0	0.0528803	0	0.0476057	0.0231971	0	0	0	0	0	0	0	0	0	0	0.357176	0	0	0	0	0	0.113768	0.248762	0.0730238	0.163626	0	0	0	0	0	0	0	0	0	0	0
XLOC_021675	1.94173	0.965246	0.986925	1.01292	7.99782	5.17858	0.533567	0.675439	1.55418	1.62208	0.310542	0.439762	0.396215	0.766775	0.227673	0.406757	0.140661	0.492369	0.209985	0.223934	0.590089	0.475419	0.175778	0.0967182	0.288216	0.441317	0.622118	0.733747	0.323532	0.234195	0.538554	0.22856	0.282563	0.481327	3.06514	2.79099	2.69669	3.19818	2.35703	2.74007	0.730707	0.841975	2.13888	1.98203	0.105621	0.493903	0.258873	0.310256	0.63578
XLOC_021690	0.394266	0.404457	0.280474	0.276353	1.13088	0.517351	0.0309913	0.0424066	0.157266	0.227484	0.169096	0.102066	0.0319063	0.0244492	0.0201584	0.0371967	0.0177962	0.0201968	0.108937	0.0368838	0.116558	0.0271742	0	0.0524639	0	0.132089	0.0497313	0.0504083	0	0	0.287455	0.150651	0.550572	1.04243	0.0480746	0.269812	0.061619	0.0853953	0.149761	0.139784	0.0405722	0.0416512	0	0.070249	0.135233	0	0.0423475	0	0.0499693
XLOC_021711	0	0	0	0	0	0	0	0	0	0	0	0	0	0	0	0	0	0	0	0	0	0	0	0	0	0	0	0	0	0	0	0	0	0	0	0	0	0	0	0	0	0	0	0	0	0	0	0	0
XLOC_021725	0.785904	0.527406	0.193704	0	1.04332	1.30374	0.0597151	0.0450457	3.76856	5.21365	0.0272406	0.253588	0.222903	0.155192	0.0388285	0.13811	0.0352452	0.150305	0.450239	0.625435	0.225073	0.921093	1.12016	0.502705	0.0428212	0.469806	0.339967	0.161192	0	0	0	0	0	0	0.0460732	0	0	0.0302917	0	0	0.764088	0.885045	0.0783985	0.03747	0.254685	0.597985	0.646845	0.353794	0.237752
XLOC_021746	9.56697	12.1727	7.94889	5.5492	4.02231	7.53935	1.62493	2.37194	7.90175	2.90392	0.667921	1.11666	1.3393	1.29173	1.72391	1.57274	0.974224	2.1796	0.445506	0.301402	0.756537	0.480838	0.474186	0.3589	0.700572	0.422577	0.245221	0.690441	2.39892	2.02596	2.36298	3.66249	2.57602	2.24362	3.21872	3.54907	2.86951	4.51204	3.4956	3.70724	0.705835	1.25004	1.22462	1.25102	0.156437	0.240143	0.201311	0.0413248	0.355551
XLOC_021747	3.3877	2.94619	6.64302	9.49454	23.8125	17.9359	1.88399	3.33344	0.828665	0.512257	0.275891	0.153052	1.41804	0.31904	0.390219	0.16671	0.25601	0.359853	0.241374	0	0.125423	0.121599	0	0.46804	0.141249	0.198464	0.695688	0.600275	2.96768	6.19642	0	0	0	0	6.84807	8.52184	1.50886	2.00527	2.07878	0.765397	0.130714	0.247208	1.01631	2.19783	0	0.157898	0.19524	0.13586	0
XLOC_021772	0	0	0.32637	0	0	0.365761	0	0	0.426503	0	0	0	0	0.188668	0	0	0	0	0	0	0	0	0	0	0	0	0	0	0	0	0	0	0	0	0.406778	0	0	0	0	0	0	0.645575	0	0	0	0	0	0	0
XLOC_021816	0.389846	0.506895	0.559049	0.0989552	0.0701728	0.117808	0.25655	0.370324	0.595026	1.99402	0.180263	0.383002	0.290877	0.364608	0.336153	0.602599	0.182673	0.428798	0.194927	0.275513	0.365705	0.202863	0.125887	0.131229	0.11571	0.110365	0.395088	0.126227	0	0	0.403436	0.283074	0	0	0	0.135246	0.0865048	0.355838	0.104788	0.233576	0.163653	0.415866	0.561874	0.22008	0.445124	0.307324	0.113498	0.37776	0
XLOC_021871	12.4666	13.162	10.8112	13.5268	2.5538	4.05195	0	0	15.0629	4.21403	0	0.0123	0.0252327	0.0439307	0.00985023	0.00869929	0	0	0	0	0	0	0	0	0	0	0	0	0.102944	0.375115	0	0	0	0	0.333522	0.273699	0	0.0267134	0	0	0	0	0.0294521	0.101862	0	0	0	0	0
XLOC_021899	19.2104	22.5725	13.3498	11.914	16.5435	13.7953	5.62461	5.51876	17.3359	9.22014	5.75698	4.40423	12.7401	8.56916	3.49693	3.85121	4.3894	3.67126	4.02884	2.91574	6.85417	6.52431	6.80057	6.46597	6.83261	6.84868	9.92789	15.9262	7.23667	7.71919	4.47466	3.73497	13.7839	18.6236	10.2371	8.14168	9.56894	8.40705	9.33999	9.19746	7.04691	7.43756	7.77159	7.96733	3.32561	2.299	4.70032	3.78495	6.83672
XLOC_021966	1.39966	0.464867	1.24265	1.7356	1.64745	0.729271	0.422931	0.436653	0.406836	1.37151	0.385411	0.439058	0.132548	0.752349	0.50283	0.66954	0.30941	0.520471	1.07311	0.852758	0.311597	0.348831	0.379381	0	0.234165	0	0	0.130231	0	0.382478	0.262817	0.194703	0	0.385128	0.253543	0.697681	0.821443	0.807677	0.979526	0.240985	1.88977	1.07265	1.0605	1.0899	0.227388	0.905923	0.327913	0.389744	0.128253
XLOC_021967	14.998	10.4289	9.45092	12.9745	21.6142	24.3498	13.4048	11.5623	16.7083	15.2018	15.8083	14.882	9.32351	9.96467	10.2122	14.9877	6.15489	10.0997	15.4957	18.6924	5.58953	4.60345	1.71255	3.32754	1.85544	2.36273	3.77411	3.23361	1.2301	1.06701	12.1826	12.7294	20.7724	19.7503	8.18995	9.14531	12.3483	17.9595	14.2607	18.5348	22.0721	21.149	10.3159	7.63005	13.4805	14.6113	7.47415	6.66668	5.49804
XLOC_022048	23.0909	19.9677	27.898	12.2554	58.1997	55.6343	20.7031	19.083	22.0161	22.6246	20.6951	13.9471	25.8082	10.9251	31.8746	12.763	26.4579	32.7013	10.3711	14.1473	14.5665	12.7019	63.1748	21.6966	34.0963	27.3301	27.2887	28.7794	12.3281	33.8207	15.4264	24.2877	39.2652	91.9743	46.737	15.8055	85.9047	23.2336	78.5328	55.7888	13.3653	15.2698	32.7825	45.2236	24.5063	9.83253	19.4121	26.463	15.7863
XLOC_022069	2.57624	1.91996	3.83299	3.04001	0.849454	1.78047	23.2838	0.683435	8.56743	5.76976	0.55509	0.376155	1.45217	4.2855	3.38502	1.75928	1.12414	0.281478	0.282138	0.381053	0.791785	0.212443	0.337541	0.411034	0.728923	0.462192	0.60771	1.04912	0.210613	0.106732	0.979877	1.30177	22.1585	26.8396	4.99372	4.76124	3.24101	3.16234	7.25005	11.4626	0.317025	0.413926	1.65697	1.35996	0.321612	0.227838	0.945408	0.945453	1.73785
XLOC_022076	0.0579086	0.069345	0.118441	0	0	0	0	0.0325682	0.0784569	0.0584547	0.129129	0.0523961	0.0509491	0	0.031121	0.0285362	0	0.0310559	0	0	0	0	0	0	0	0	0	0	0	0.22822	0.413146	0.174265	0.162647	0	0	0.0832596	0.262726	0.175247	0	0	0.125702	0	0	0.054194	0.0640573	0	0	0	0
XLOC_022079	2.14633	3.09269	2.33502	3.55628	5.14034	2.9328	0.864973	0.887516	4.24569	5.65057	1.87192	1.61251	0.833709	2.3459	0.965347	1.00253	0.893374	0.851771	0.624462	1.80471	0.163951	0.186046	0	0.890298	0.0482277	0.103519	0.266607	0.266323	2.2527	2.63637	12.1169	3.0517	6.2276	5.98017	1.30345	1.29211	1.15823	1.06698	0.0803418	0.85062	1.91131	0.965212	1.93531	4.68994	1.32306	0.510571	0.399063	0.277123	0.297376
XLOC_022082	3.50212	2.81572	6.24723	8.18679	7.77242	9.78534	1.09562	1.31242	2.49192	1.75687	0.525508	0.622094	0.240854	1.5901	1.37279	1.57791	0.848445	0.801521	0.117594	0.179758	0.0563057	0.0442742	0.0401214	0.0868292	0.0323771	0.0642431	0.16941	0.0835245	0.268176	0.323671	1.46751	1.08364	1.63859	1.29634	2.31326	2.66021	3.4354	3.74235	1.85589	2.1587	0.166939	0.151306	1.78039	1.49979	0.196779	0.307022	0.0312226	0	0.135346
XLOC_022083	1.0099	0.620899	1.55933	0.545449	1.26115	0.974051	0.215479	0.291608	0.692412	0.52339	0.377123	0.234571	0	0.334958	0.142885	0.255506	0.397703	0.278067	0	0	0	0	0	0	0	0	0	0	0	1.02171	0	0.260055	0.723486	0	0.317938	1.49097	0.41805	0.392281	0.504157	0	0	0	0.17723	0.727861	0	0.241999	0	0	0
XLOC_022102	6.03339	6.84247	4.83582	6.42064	5.40035	6.48254	5.72166	5.82825	5.18676	7.87761	4.44277	5.43478	3.75251	6.04476	4.72813	7.66561	4.29633	6.84299	5.94707	6.70577	7.05318	6.76627	5.3118	5.98657	7.09778	6.77045	5.52244	7.26957	0.824554	0.746416	3.89727	4.41383	3.07605	3.54565	5.20584	6.84575	5.58313	7.35972	7.15047	9.04957	5.42078	6.24957	3.89911	3.66418	5.4944	6.035	6.93444	8.43	8.37007
XLOC_022106	3.18971	2.32744	3.9079	3.95804	10.229	7.79681	1.54951	1.61216	5.68273	3.25114	1.68975	0.615418	0.422669	1.62667	1.71516	1.92658	1.70976	1.93011	0.602724	0.7963	0.106127	0.0365408	0.0843297	0.0710997	0.0214427	0.0196188	0	0.0683906	0.675209	0.717294	5.85862	2.40049	4.84567	3.71291	2.12268	2.29779	1.63696	1.42004	2.19324	1.80037	0.186529	0.601217	2.86556	3.4727	1.42897	0.767998	0.313883	0.101156	0.0225701
XLOC_022107	3.82512	4.06085	3.80697	2.66237	5.33273	5.70183	4.75451	2.48835	6.855	4.50833	6.26776	3.61278	3.73968	4.01719	3.9554	5.37266	4.34183	3.66472	3.76047	1.9701	1.98645	1.7426	1.93546	2.45794	1.07573	1.20715	1.15239	1.78769	0.693547	0.726847	6.34336	3.4928	5.28008	3.85681	3.48871	2.75037	2.46466	3.06799	2.06749	1.6985	6.90425	6.22752	4.28923	4.26821	3.61305	3.93233	1.89665	1.93578	1.62821
XLOC_022141	0	0	0	0	0	0.0393243	0	0	0.0469739	0	0	0	0	0	0	0	0	0	0	0	0	0	0	0	0	0	0	0	0	0	0	0	0	0	0	0	0	0	0	0	0	0	0	0	0	0	0	0	0
XLOC_022181	0	0	0	0	0.21753	0.234786	0	0	0	0	0	0	0.0325097	0	0	0	0	0	0	0	0	0	0	0	0	0	0	0	0	0	0	0	0	0	0	0	0	0	0	0	0	0	0	0	0	0	0	0	0
XLOC_022307	0.220751	0	0.452426	0.217271	0	0	0.0867771	0	0	0.208484	0.463201	0.186876	0.177158	0	0.225464	0.610661	0.700898	0.332291	0.413357	0	0	0	0	0	0	0	0	0	0.823853	0	0.544236	0.621532	0	0	0.270505	0.296953	0	0	0	0	0	0	0	0	0	0	0	0	0
XLOC_022308	8.59623	12.8088	4.2115	4.12057	0.149823	0.943386	49.7476	46.4735	9.97434	31.3272	41.6751	94.9413	47.8664	89.9761	87.8142	95.2111	128.706	188.533	9.52385	9.26629	8.47642	10.0719	4.78024	6.09497	2.82359	4.33056	0	0	15.1569	20.4836	14.8208	25.6905	0.598702	0.896764	0.0683787	0.216605	0.0853399	0.398928	0.208691	0.0935217	1.00919	0.666037	8.14426	10.6447	0.724661	1.05471	0.0609402	0.181503	0.361046
XLOC_022341	2.74341	3.4877	2.06003	3.65819	7.18216	20.0799	3.22573	3.0401	3.12218	2.34506	2.59055	4.28222	2.51754	2.80001	2.70255	3.28916	2.3164	3.40627	1.85044	2.0908	3.72733	4.84755	4.722	4.57854	4.34243	8.28777	5.13593	5.51839	3.32671	6.08084	3.21046	2.04491	0	3.65013	3.33325	2.71141	1.30068	2.85656	0	2.40975	1.98702	1.98958	3.02656	2.90616	2.36853	3.13455	2.03002	3.27425	4.60646
XLOC_022347	0	0	0	0	0	0	0.064666	0.0841578	0	0	0	0	0	0	0	0	0	0	0	0	0	0	0	0	0	0.175567	0	0	0	0	0	0	0	0	0	0	0	0	0	0	0	0	0	0	0	0	0	0	0
XLOC_022349	1.39051	0.877636	0.859903	1.05135	1.54901	2.41985	1.02958	1.12414	0.434865	0.806287	1.5503	0.663129	0.931925	0.860838	1.3883	0.754705	1.29366	1.25013	0.787875	0.650484	1.29518	0.862126	1.17915	0.929491	0.500634	0.781717	0.284561	0.447031	0.597285	1.05031	0.933266	0.935671	0.85813	1.85079	1.68591	0.670562	0.245809	0.655302	0.745402	2.31618	0.954724	0.514546	1.23903	0.997649	0.627518	0.870709	0.922684	1.01676	0.684401
XLOC_022406	0.732803	1.48994	1.21178	1.43159	2.14354	1.89912	0.59714	0.962163	0.224657	0.706488	0.889241	1.09059	0.491551	0.803781	0.308371	0.536483	0.754673	0.688114	2.23797	2.96093	2.14497	1.53733	0.427478	0.217006	0.322778	0.501845	0.04047	0.156562	6.08419	10.7264	1.79272	1.79677	0.358954	1.0801	0.765942	1.34169	0.669756	0.911918	0.3776	0.96852	0.997689	1.07435	0.645456	1.20079	3.79253	3.6295	2.27326	2.43587	0.579986
XLOC_022425	0.326278	0.511551	0.0893802	0.0946082	0.0743029	0.112633	2.12756	3.09799	7.17159	8.5789	0.0856805	0.122059	0.0346713	0.944102	0.799599	0.0664763	0.108304	0.180865	1.63056	0.834131	1.71646	1.05057	1.04348	0.721418	3.26659	1.82017	1.17517	1.74989	6.53371	4.69623	11.8829	12.923	7.82156	18.1121	4.92773	3.3296	19.9251	11.0227	34.6144	20.0425	0.524226	0.323048	1.417	0.946857	3.21018	1.61603	1.6924	2.52816	4.36486
XLOC_022492	17.0394	15.0228	13.3493	14.7314	18.6549	22.4144	9.49196	6.9813	16.4915	14.4156	11.7094	9.49746	14.5157	10.4764	7.81712	10.6883	5.93482	5.56864	6.55336	9.17594	2.61058	1.99051	2.20076	1.30346	1.87796	1.91314	4.03885	4.27723	1.08153	2.36201	9.5828	11.1899	25.5395	25.8166	8.81278	7.29606	12.2724	16.7791	11.928	13.7718	16.1449	12.9616	8.80304	8.22024	4.91518	5.84052	5.20595	4.22618	7.05072
[truncated: 470 more rows]
[truncated: 25 more columns]
