# Supplementary material for: Global identification and analysis of long non-coding RNAs in diploid strawberry Fragaria vesca during flower and fruit development
Source: BMC Genomics. 2015 Oct 19;16:815. doi: 10.1186/s12864-015-2014-2 (PMC4617481; doi:10.1186/s12864-015-2014-2)
Supplement: Additional file 13: — Negative correlation between lncRNA expression and all PC genes. (XLSX 2974 kb) [file 12864_2015_2014_MOESM13_ESM.xlsx]

## Sheet: expression correlation
Correlation coefficients between lncRNAs and protein-coding genes were shown when r < -0.7.
r: correlation coefficient. When r=0, the two genes are not correlated; when r > 0, the two genes are positively correlated; when r < 0, the two genes are negetively correlated.
|r|≤ 1
LncRNA-ID	LncRNA-locus	Protein-coding	Gene_id-coding	Protein-coding-locus	r	P-value
XLOC_000084	LG1:1127214-1127779	XLOC_001677	gene08012-v1.0-hybrid	LG1:20381112-20391804	-0.765949	3.31e-08
XLOC_000084	LG1:1127214-1127779	XLOC_001938	gene31117-v1.0-hybrid	LG1:2615432-2621929	-0.707428	9.8e-07
XLOC_000084	LG1:1127214-1127779	XLOC_007003	gene27858-v1.0-hybrid	LG2:15123119-15133482	-0.709154	8.97e-07
XLOC_000084	LG1:1127214-1127779	XLOC_014674	gene09903-v1.0-hybrid,gene09904-v1.0-hybrid	LG4:13922320-13945178	-0.718842	5.41e-07
XLOC_000109	LG1:1535311-1540487	XLOC_011279	gene29752-v1.0-hybrid	LG3:4558849-4570517	-0.742371	1.44e-07
XLOC_000109	LG1:1535311-1540487	XLOC_019380	gene10864-v1.0-hybrid,gene10866-v1.0-hybrid	LG5:13140855-13151859	-0.71897	5.37e-07
XLOC_000109	LG1:1535311-1540487	XLOC_035577	gene07693-v1.0-hybrid	unanchored:8854411-8866918	-0.756486	6.1e-08
XLOC_000121	LG1:1649014-1660154	XLOC_001677	gene08012-v1.0-hybrid	LG1:20381112-20391804	-0.78143	1.14e-08
XLOC_000121	LG1:1649014-1660154	XLOC_001938	gene31117-v1.0-hybrid	LG1:2615432-2621929	-0.705896	1.06e-06
XLOC_000121	LG1:1649014-1660154	XLOC_006308	gene01016-v1.0-hybrid	LG2:6167314-6184648	-0.706303	1.04e-06
XLOC_000121	LG1:1649014-1660154	XLOC_007003	gene27858-v1.0-hybrid	LG2:15123119-15133482	-0.708622	9.22e-07
XLOC_000121	LG1:1649014-1660154	XLOC_014674	gene09903-v1.0-hybrid,gene09904-v1.0-hybrid	LG4:13922320-13945178	-0.727818	3.32e-07
XLOC_000121	LG1:1649014-1660154	XLOC_019079	gene09317-v1.0-hybrid	LG5:9683391-9689899	-0.70935	8.88e-07
XLOC_000121	LG1:1649014-1660154	XLOC_034313	gene12819-v1.0-hybrid	LG7:20321268-20324862	-0.71857	5.49e-07
XLOC_000239	LG1:2708165-2722344	XLOC_001677	gene08012-v1.0-hybrid	LG1:20381112-20391804	-0.757047	5.88e-08
XLOC_000239	LG1:2708165-2722344	XLOC_007003	gene27858-v1.0-hybrid	LG2:15123119-15133482	-0.734388	2.29e-07
XLOC_000239	LG1:2708165-2722344	XLOC_014674	gene09903-v1.0-hybrid,gene09904-v1.0-hybrid	LG4:13922320-13945178	-0.745715	1.18e-07
XLOC_000239	LG1:2708165-2722344	XLOC_019079	gene09317-v1.0-hybrid	LG5:9683391-9689899	-0.703044	1.22e-06
XLOC_000239	LG1:2708165-2722344	XLOC_020779	gene31992-v1.0-hybrid	LG5:2203491-2208155	-0.702726	1.24e-06
XLOC_000239	LG1:2708165-2722344	XLOC_023892	gene18862-v1.0-hybrid	LG6:6673223-6676270	-0.702082	1.28e-06
XLOC_000239	LG1:2708165-2722344	XLOC_034468	gene13313-v1.0-hybrid	LG7:21912820-21921483	-0.704888	1.11e-06
XLOC_000242	LG1:2756601-2761650	XLOC_020403	gene02301-v1.0-hybrid	LG5:26581830-26595542	-0.745649	1.19e-07
XLOC_000243	LG1:2756601-2761650	XLOC_001677	gene08012-v1.0-hybrid	LG1:20381112-20391804	-0.740721	1.59e-07
XLOC_000243	LG1:2756601-2761650	XLOC_007003	gene27858-v1.0-hybrid	LG2:15123119-15133482	-0.747031	1.09e-07
XLOC_000243	LG1:2756601-2761650	XLOC_012108	gene27033-v1.0-hybrid	LG3:14883538-14890689	-0.700328	1.4e-06
XLOC_000243	LG1:2756601-2761650	XLOC_012898	gene16845-v1.0-hybrid	LG3:26283166-26300075	-0.702224	1.27e-06
XLOC_000243	LG1:2756601-2761650	XLOC_013756	gene23484-v1.0-hybrid	LG4:303343-318558	-0.701611	1.31e-06
XLOC_000243	LG1:2756601-2761650	XLOC_014674	gene09903-v1.0-hybrid,gene09904-v1.0-hybrid	LG4:13922320-13945178	-0.762028	4.28e-08
XLOC_000243	LG1:2756601-2761650	XLOC_020779	gene31992-v1.0-hybrid	LG5:2203491-2208155	-0.724047	4.08e-07
XLOC_000243	LG1:2756601-2761650	XLOC_023892	gene18862-v1.0-hybrid	LG6:6673223-6676270	-0.707721	9.65e-07
XLOC_000243	LG1:2756601-2761650	XLOC_025819	gene01209-v1.0-hybrid	LG6:31411165-31414219	-0.705209	1.1e-06
XLOC_000243	LG1:2756601-2761650	XLOC_034468	gene13313-v1.0-hybrid	LG7:21912820-21921483	-0.722863	4.36e-07
XLOC_000305	LG1:3322407-3323708	XLOC_009783	gene25410-v1.0-hybrid	LG3:19439839-19442808	-0.748089	1.02e-07
XLOC_000324	LG1:3655270-3666222	XLOC_029237	gene04173-v1.0-hybrid	LG6:32407187-32412952	-0.715759	6.37e-07
XLOC_000417	LG1:4661310-4663190	XLOC_002497	gene14891-v1.0-hybrid	LG1:8157449-8160999	-0.700142	1.41e-06
XLOC_000417	LG1:4661310-4663190	XLOC_002586	gene14787-v1.0-hybrid	LG1:8839024-8843725	-0.742798	1.41e-07
XLOC_000417	LG1:4661310-4663190	XLOC_028263	gene17732-v1.0-hybrid	LG6:20623509-20633915	-0.762958	4.03e-08
XLOC_000420	LG1:4693148-4698731	XLOC_000175	gene31020-v1.0-hybrid	LG1:2146376-2153496	-0.73726	1.95e-07
XLOC_000420	LG1:4693148-4698731	XLOC_002190	gene02070-v1.0-hybrid	LG1:5188185-5195449	-0.708313	9.37e-07
XLOC_000420	LG1:4693148-4698731	XLOC_002706	gene24167-v1.0-hybrid	LG1:10581831-10591277	-0.713473	7.18e-07
XLOC_000420	LG1:4693148-4698731	XLOC_004341	gene31211-v1.0-hybrid	LG2:7592054-7601922	-0.796214	3.81e-09
XLOC_000420	LG1:4693148-4698731	XLOC_004537	gene17322-v1.0-hybrid	LG2:10086884-10090658	-0.722648	4.41e-07
XLOC_000420	LG1:4693148-4698731	XLOC_004939	gene20271-v1.0-hybrid	LG2:14575206-14583544	-0.722152	4.53e-07
XLOC_000420	LG1:4693148-4698731	XLOC_005474	gene08797-v1.0-hybrid	LG2:20277046-20279801	-0.744077	1.3e-07
XLOC_000420	LG1:4693148-4698731	XLOC_007349	gene08488-v1.0-hybrid	LG2:18740779-18758321	-0.702174	1.28e-06
XLOC_000420	LG1:4693148-4698731	XLOC_008863	gene19875-v1.0-hybrid	LG3:6751062-6756796	-0.701394	1.33e-06
XLOC_000420	LG1:4693148-4698731	XLOC_008967	gene20075-v1.0-hybrid	LG3:7952434-7963695	-0.724938	3.89e-07
XLOC_000420	LG1:4693148-4698731	XLOC_009333	gene03202-v1.0-hybrid	LG3:12571097-12575752	-0.727123	3.45e-07
XLOC_000420	LG1:4693148-4698731	XLOC_009376	gene03391-v1.0-hybrid	LG3:13177358-13188348	-0.756173	6.22e-08
XLOC_000420	LG1:4693148-4698731	XLOC_010405	gene14127-v1.0-hybrid	LG3:26853330-26859924	-0.743937	1.32e-07
XLOC_000420	LG1:4693148-4698731	XLOC_011825	gene03228-v1.0-hybrid,gene03229-v1.0-hybrid	LG3:10850355-10856985	-0.731116	2.76e-07
XLOC_000420	LG1:4693148-4698731	XLOC_012039	gene03472-v1.0-hybrid	LG3:13975111-13978640	-0.748459	1e-07
XLOC_000420	LG1:4693148-4698731	XLOC_014555	gene22397-v1.0-hybrid	LG4:12378885-12408649	-0.701445	1.32e-06
XLOC_000420	LG1:4693148-4698731	XLOC_017054	gene06753-v1.0-hybrid	LG4:18971419-18989671	-0.733163	2.46e-07
XLOC_000420	LG1:4693148-4698731	XLOC_017118	gene06841-v1.0-hybrid	LG4:19954446-19960016	-0.739032	1.76e-07
XLOC_000420	LG1:4693148-4698731	XLOC_017202	gene22983-v1.0-hybrid	LG4:20983553-20994236	-0.705947	1.06e-06
XLOC_000420	LG1:4693148-4698731	XLOC_019110	gene09367-v1.0-hybrid,gene09368-v1.0-hybrid	LG5:9969481-9987304	-0.711575	7.92e-07
XLOC_000420	LG1:4693148-4698731	XLOC_019376	gene10858-v1.0-hybrid	LG5:13111719-13121071	-0.713587	7.14e-07
XLOC_000420	LG1:4693148-4698731	XLOC_022410	gene26886-v1.0-hybrid	LG5:22266378-22268927	-0.709307	8.9e-07
XLOC_000420	LG1:4693148-4698731	XLOC_024078	gene09707-v1.0-hybrid	LG6:8648278-8669427	-0.704964	1.11e-06
XLOC_000420	LG1:4693148-4698731	XLOC_025092	gene15909-v1.0-hybrid	LG6:22045101-22056515	-0.716072	6.26e-07
XLOC_000420	LG1:4693148-4698731	XLOC_025423	gene07500-v1.0-hybrid	LG6:26527099-26530646	-0.723634	4.18e-07
XLOC_000420	LG1:4693148-4698731	XLOC_026440	gene28041-v1.0-hybrid	LG6:37639944-37642804	-0.722121	4.53e-07
XLOC_000420	LG1:4693148-4698731	XLOC_028310	gene17823-v1.0-hybrid	LG6:21214222-21218371	-0.723632	4.18e-07
XLOC_000420	LG1:4693148-4698731	XLOC_029159	gene10247-v1.0-hybrid	LG6:31647159-31656884	-0.753366	7.41e-08
XLOC_000420	LG1:4693148-4698731	XLOC_031084	gene14192-v1.0-hybrid	LG7:6496948-6515342	-0.701975	1.29e-06
XLOC_000420	LG1:4693148-4698731	XLOC_033141	gene14286-v1.0-hybrid	LG7:7048182-7072603	-0.820626	5.03e-10
XLOC_000441	LG1:4992826-4996980	XLOC_013219	gene34169-v1.0-hybrid	LG3:30252926-30264068	-0.700289	1.4e-06
XLOC_000443	LG1:5021768-5024553	XLOC_001677	gene08012-v1.0-hybrid	LG1:20381112-20391804	-0.765501	3.41e-08
XLOC_000443	LG1:5021768-5024553	XLOC_007003	gene27858-v1.0-hybrid	LG2:15123119-15133482	-0.743316	1.37e-07
XLOC_000443	LG1:5021768-5024553	XLOC_012898	gene16845-v1.0-hybrid	LG3:26283166-26300075	-0.713638	7.12e-07
XLOC_000443	LG1:5021768-5024553	XLOC_014674	gene09903-v1.0-hybrid,gene09904-v1.0-hybrid	LG4:13922320-13945178	-0.746297	1.14e-07
XLOC_000443	LG1:5021768-5024553	XLOC_025819	gene01209-v1.0-hybrid	LG6:31411165-31414219	-0.714071	6.96e-07
XLOC_000443	LG1:5021768-5024553	XLOC_034313	gene12819-v1.0-hybrid	LG7:20321268-20324862	-0.702198	1.27e-06
XLOC_000484	LG1:5390247-5395551	XLOC_027861	gene15560-v1.0-hybrid	LG6:15012127-15021806	-0.729487	3.03e-07
XLOC_000484	LG1:5390247-5395551	XLOC_027869	gene15572-v1.0-hybrid	LG6:15048178-15050840	-0.70072	1.37e-06
XLOC_000485	LG1:5416417-5418722	XLOC_001677	gene08012-v1.0-hybrid	LG1:20381112-20391804	-0.700149	1.41e-06
XLOC_000485	LG1:5416417-5418722	XLOC_001938	gene31117-v1.0-hybrid	LG1:2615432-2621929	-0.714602	6.77e-07
XLOC_000485	LG1:5416417-5418722	XLOC_004341	gene31211-v1.0-hybrid	LG2:7592054-7601922	-0.724901	3.9e-07
XLOC_000485	LG1:5416417-5418722	XLOC_004565	gene17118-v1.0-hybrid	LG2:10372849-10376267	-0.709868	8.65e-07
XLOC_000485	LG1:5416417-5418722	XLOC_006308	gene01016-v1.0-hybrid	LG2:6167314-6184648	-0.751906	8.11e-08
XLOC_000485	LG1:5416417-5418722	XLOC_014674	gene09903-v1.0-hybrid,gene09904-v1.0-hybrid	LG4:13922320-13945178	-0.765281	3.46e-08
XLOC_000485	LG1:5416417-5418722	XLOC_020779	gene31992-v1.0-hybrid	LG5:2203491-2208155	-0.736636	2.02e-07
XLOC_000485	LG1:5416417-5418722	XLOC_029818	gene25920-v1.0-hybrid	LG6:38462024-38467504	-0.724922	3.89e-07
XLOC_000485	LG1:5416417-5418722	XLOC_034313	gene12819-v1.0-hybrid	LG7:20321268-20324862	-0.716361	6.17e-07
XLOC_000486	LG1:5457881-5460219	XLOC_004244	gene01604-v1.0-hybrid	LG2:6398087-6406016	-0.701199	1.34e-06
XLOC_000486	LG1:5457881-5460219	XLOC_004565	gene17118-v1.0-hybrid	LG2:10372849-10376267	-0.707529	9.75e-07
XLOC_000486	LG1:5457881-5460219	XLOC_010312	gene10473-v1.0-hybrid	LG3:25567363-25578761	-0.71722	5.89e-07
XLOC_000486	LG1:5457881-5460219	XLOC_012372	gene25411-v1.0-hybrid	LG3:19442871-19446321	-0.710736	8.27e-07
XLOC_000486	LG1:5457881-5460219	XLOC_014668	gene09894-v1.0-hybrid	LG4:13883254-13890157	-0.728512	3.19e-07
XLOC_000486	LG1:5457881-5460219	XLOC_014674	gene09903-v1.0-hybrid,gene09904-v1.0-hybrid	LG4:13922320-13945178	-0.760265	4.79e-08
XLOC_000486	LG1:5457881-5460219	XLOC_015056	gene06702-v1.0-hybrid	LG4:18535465-18548804	-0.718499	5.51e-07
XLOC_000486	LG1:5457881-5460219	XLOC_018395	gene32086-v1.0-hybrid	LG5:2703936-2707948	-0.716182	6.23e-07
XLOC_000486	LG1:5457881-5460219	XLOC_019330	gene10778-v1.0-hybrid	LG5:12596103-12614424	-0.733538	2.41e-07
XLOC_000486	LG1:5457881-5460219	XLOC_020093	gene26937-v1.0-hybrid	LG5:22776658-22778170	-0.74674	1.11e-07
XLOC_000486	LG1:5457881-5460219	XLOC_025488	gene05388-v1.0-hybrid	LG6:27336976-27346986	-0.722212	4.51e-07
XLOC_000486	LG1:5457881-5460219	XLOC_029818	gene25920-v1.0-hybrid	LG6:38462024-38467504	-0.702946	1.23e-06
XLOC_000486	LG1:5457881-5460219	XLOC_031139	gene14297-v1.0-hybrid	LG7:7195791-7206721	-0.705171	1.1e-06
XLOC_000491	LG1:5545582-5551343	XLOC_011279	gene29752-v1.0-hybrid	LG3:4558849-4570517	-0.702815	1.24e-06
XLOC_000491	LG1:5545582-5551343	XLOC_016981	gene16888-v1.0-hybrid	LG4:17674551-17688502	-0.713545	7.15e-07
XLOC_000500	LG1:5603283-5615617	XLOC_001922	gene31088-v1.0-hybrid	LG1:2445189-2450840	-0.701188	1.34e-06
XLOC_000500	LG1:5603283-5615617	XLOC_012565	gene07782-v1.0-hybrid	LG3:21810906-21819981	-0.71079	8.25e-07
XLOC_000500	LG1:5603283-5615617	XLOC_020540	gene02228-v1.0-hybrid	LG5:28245651-28250185	-0.710824	8.23e-07
XLOC_000500	LG1:5603283-5615617	XLOC_021036	gene06362-v1.0-hybrid	LG5:4916054-4918462	-0.703187	1.21e-06
XLOC_000500	LG1:5603283-5615617	XLOC_036333	gene07609-v1.0-hybrid	unanchored:7807327-7812534	-0.719439	5.24e-07
XLOC_000622	LG1:6866157-6870455	XLOC_007273	gene02639-v1.0-hybrid	LG2:18045399-18054085	-0.702127	1.28e-06
XLOC_000622	LG1:6866157-6870455	XLOC_010159	gene27174-v1.0-hybrid	LG3:23772259-23779796	-0.792548	5.05e-09
XLOC_000622	LG1:6866157-6870455	XLOC_011279	gene29752-v1.0-hybrid	LG3:4558849-4570517	-0.81452	8.58e-10
XLOC_000622	LG1:6866157-6870455	XLOC_018185	gene32298-v1.0-hybrid	LG5:554177-565929	-0.723126	4.29e-07
XLOC_000622	LG1:6866157-6870455	XLOC_019380	gene10864-v1.0-hybrid,gene10866-v1.0-hybrid	LG5:13140855-13151859	-0.705235	1.09e-06
XLOC_000622	LG1:6866157-6870455	XLOC_022102	gene29235-v1.0-hybrid,gene29236-v1.0-hybrid	LG5:18206284-18218118	-0.705125	1.1e-06
XLOC_000622	LG1:6866157-6870455	XLOC_030663	gene19199-v1.0-hybrid	LG7:1929990-1946182	-0.705621	1.07e-06
XLOC_000622	LG1:6866157-6870455	XLOC_031097	gene14227-v1.0-hybrid	LG7:6669239-6681890	-0.705763	1.07e-06
XLOC_000622	LG1:6866157-6870455	XLOC_031499	gene23602-v1.0-hybrid	LG7:11799988-11805644	-0.781809	1.11e-08
XLOC_000622	LG1:6866157-6870455	XLOC_035577	gene07693-v1.0-hybrid	unanchored:8854411-8866918	-0.756268	6.18e-08
XLOC_000639	LG1:7054600-7074463	XLOC_013756	gene23484-v1.0-hybrid	LG4:303343-318558	-0.716949	5.98e-07
XLOC_000639	LG1:7054600-7074463	XLOC_034468	gene13313-v1.0-hybrid	LG7:21912820-21921483	-0.701464	1.32e-06
XLOC_000648	LG1:7184705-7189512	XLOC_000308	gene26511-v1.0-hybrid	LG1:3379119-3385296	-0.773551	1.98e-08
XLOC_000648	LG1:7184705-7189512	XLOC_000497	gene12651-v1.0-hybrid	LG1:5593248-5600078	-0.735698	2.13e-07
XLOC_000648	LG1:7184705-7189512	XLOC_000798	gene14773-v1.0-hybrid	LG1:8755414-8760777	-0.726818	3.51e-07
XLOC_000648	LG1:7184705-7189512	XLOC_005910	gene27495-v1.0-hybrid,gene27496-v1.0-hybrid	LG2:880873-889288	-0.724181	4.05e-07
XLOC_000648	LG1:7184705-7189512	XLOC_006308	gene01016-v1.0-hybrid	LG2:6167314-6184648	-0.718965	5.37e-07
XLOC_000648	LG1:7184705-7189512	XLOC_006730	gene17514-v1.0-hybrid	LG2:11780823-11792267	-0.705884	1.06e-06
XLOC_000648	LG1:7184705-7189512	XLOC_008318	gene19812-v1.0-hybrid	LG3:1219627-1230469	-0.709576	8.78e-07
XLOC_000648	LG1:7184705-7189512	XLOC_008576	gene21591-v1.0-hybrid	LG3:3589999-3599336	-0.743037	1.39e-07
XLOC_000648	LG1:7184705-7189512	XLOC_008967	gene20075-v1.0-hybrid	LG3:7952434-7963695	-0.706466	1.03e-06
XLOC_000648	LG1:7184705-7189512	XLOC_009110	gene31155-v1.0-hybrid	LG3:9780505-9794978	-0.728019	3.28e-07
XLOC_000648	LG1:7184705-7189512	XLOC_010272	gene30042-v1.0-hybrid	LG3:25129818-25147649	-0.757273	5.8e-08
XLOC_000648	LG1:7184705-7189512	XLOC_011273	gene29744-v1.0-hybrid	LG3:4523344-4530103	-0.724793	3.92e-07
XLOC_000648	LG1:7184705-7189512	XLOC_012007	gene03324-v1.0-hybrid	LG3:13540987-13551683	-0.738752	1.78e-07
XLOC_000648	LG1:7184705-7189512	XLOC_012898	gene16845-v1.0-hybrid	LG3:26283166-26300075	-0.746429	1.13e-07
XLOC_000648	LG1:7184705-7189512	XLOC_012983	gene13956-v1.0-hybrid	LG3:27289189-27297225	-0.746546	1.13e-07
XLOC_000648	LG1:7184705-7189512	XLOC_014314	gene29635-v1.0-hybrid,gene29636-v1.0-hybrid	LG4:8778976-8789586	-0.716888	6e-07
XLOC_000648	LG1:7184705-7189512	XLOC_019079	gene09317-v1.0-hybrid	LG5:9683391-9689899	-0.70485	1.12e-06
XLOC_000648	LG1:7184705-7189512	XLOC_020779	gene31992-v1.0-hybrid	LG5:2203491-2208155	-0.825196	3.33e-10
XLOC_000648	LG1:7184705-7189512	XLOC_020812	gene32041-v1.0-hybrid	LG5:2504364-2507797	-0.755903	6.32e-08
XLOC_000648	LG1:7184705-7189512	XLOC_020943	gene20434-v1.0-hybrid	LG5:3745899-3755807	-0.745492	1.2e-07
XLOC_000648	LG1:7184705-7189512	XLOC_024787	gene18256-v1.0-hybrid	LG6:18052291-18061492	-0.704362	1.14e-06
XLOC_000648	LG1:7184705-7189512	XLOC_025155	gene15980-v1.0-hybrid,gene15981-v1.0-hybrid	LG6:22889260-22907655	-0.723001	4.32e-07
XLOC_000648	LG1:7184705-7189512	XLOC_025345	gene25623-v1.0-hybrid	LG6:25421171-25429919	-0.706803	1.01e-06
XLOC_000648	LG1:7184705-7189512	XLOC_028522	gene05954-v1.0-hybrid,gene05955-v1.0-hybrid,gene05956-v1.0-hybrid	LG6:23742316-23747017	-0.715218	6.55e-07
XLOC_000648	LG1:7184705-7189512	XLOC_029159	gene10247-v1.0-hybrid	LG6:31647159-31656884	-0.729275	3.06e-07
XLOC_000648	LG1:7184705-7189512	XLOC_029624	gene28390-v1.0-hybrid	LG6:36535907-36541420	-0.713736	7.08e-07
XLOC_000648	LG1:7184705-7189512	XLOC_029730	gene28035-v1.0-hybrid	LG6:37617575-37624189	-0.742842	1.4e-07
XLOC_000648	LG1:7184705-7189512	XLOC_034265	gene12457-v1.0-hybrid	LG7:19916755-19919339	-0.72854	3.19e-07
XLOC_000648	LG1:7184705-7189512	XLOC_035109	gene22828-v1.0-hybrid	unanchored:2926897-2940860	-0.713649	7.11e-07
XLOC_000648	LG1:7184705-7189512	XLOC_035240	gene29436-v1.0-hybrid,gene29437-v1.0-hybrid	unanchored:4620722-4629474	-0.726659	3.54e-07
XLOC_000648	LG1:7184705-7189512	XLOC_035605	gene11611-v1.0-hybrid	unanchored:9205403-9210036	-0.748482	1e-07
XLOC_000676	LG1:7444256-7445063	XLOC_007417	gene08605-v1.0-hybrid	LG2:19284459-19297144	-0.725811	3.71e-07
XLOC_000676	LG1:7444256-7445063	XLOC_010307	gene10463-v1.0-hybrid	LG3:25509549-25511755	-0.705475	1.08e-06
XLOC_000676	LG1:7444256-7445063	XLOC_013070	gene24790-v1.0-hybrid	LG3:28357307-28365313	-0.702815	1.24e-06
XLOC_000676	LG1:7444256-7445063	XLOC_014265	gene21693-v1.0-hybrid	LG4:7668115-7685900	-0.704346	1.14e-06
XLOC_000676	LG1:7444256-7445063	XLOC_014674	gene09903-v1.0-hybrid,gene09904-v1.0-hybrid	LG4:13922320-13945178	-0.738468	1.81e-07
XLOC_000676	LG1:7444256-7445063	XLOC_019079	gene09317-v1.0-hybrid	LG5:9683391-9689899	-0.7225	4.44e-07
XLOC_000676	LG1:7444256-7445063	XLOC_020779	gene31992-v1.0-hybrid	LG5:2203491-2208155	-0.766093	3.28e-08
XLOC_000676	LG1:7444256-7445063	XLOC_020866	gene32125-v1.0-hybrid	LG5:2921322-2926255	-0.744364	1.28e-07
XLOC_000676	LG1:7444256-7445063	XLOC_024922	gene00551-v1.0-hybrid	LG6:19831178-19838173	-0.713638	7.12e-07
XLOC_000676	LG1:7444256-7445063	XLOC_025605	gene05664-v1.0-hybrid	LG6:28718711-28725942	-0.710948	8.18e-07
XLOC_000676	LG1:7444256-7445063	XLOC_029818	gene25920-v1.0-hybrid	LG6:38462024-38467504	-0.743371	1.36e-07
XLOC_000680	LG1:7488595-7498406	XLOC_001677	gene08012-v1.0-hybrid	LG1:20381112-20391804	-0.75975	4.95e-08
XLOC_000680	LG1:7488595-7498406	XLOC_007003	gene27858-v1.0-hybrid	LG2:15123119-15133482	-0.727114	3.45e-07
XLOC_000680	LG1:7488595-7498406	XLOC_014674	gene09903-v1.0-hybrid,gene09904-v1.0-hybrid	LG4:13922320-13945178	-0.743438	1.36e-07
XLOC_000708	LG1:7884235-7886478	XLOC_001677	gene08012-v1.0-hybrid	LG1:20381112-20391804	-0.757524	5.71e-08
XLOC_000708	LG1:7884235-7886478	XLOC_007003	gene27858-v1.0-hybrid	LG2:15123119-15133482	-0.73734	1.94e-07
XLOC_000708	LG1:7884235-7886478	XLOC_013756	gene23484-v1.0-hybrid	LG4:303343-318558	-0.719367	5.26e-07
XLOC_000708	LG1:7884235-7886478	XLOC_020779	gene31992-v1.0-hybrid	LG5:2203491-2208155	-0.708535	9.26e-07
XLOC_000708	LG1:7884235-7886478	XLOC_034313	gene12819-v1.0-hybrid	LG7:20321268-20324862	-0.70832	9.36e-07
XLOC_000708	LG1:7884235-7886478	XLOC_034468	gene13313-v1.0-hybrid	LG7:21912820-21921483	-0.722998	4.32e-07
XLOC_000724	LG1:8021293-8025582	XLOC_000798	gene14773-v1.0-hybrid	LG1:8755414-8760777	-0.703496	1.19e-06
XLOC_000724	LG1:8021293-8025582	XLOC_001952	gene31133-v1.0-hybrid	LG1:2729267-2730584	-0.716498	6.12e-07
XLOC_000724	LG1:8021293-8025582	XLOC_002887	gene31546-v1.0-hybrid	LG1:13457591-13461446	-0.704191	1.15e-06
XLOC_000724	LG1:8021293-8025582	XLOC_003339	gene16419-v1.0-hybrid	LG1:19206920-19209904	-0.711229	8.06e-07
XLOC_000724	LG1:8021293-8025582	XLOC_006950	gene20331-v1.0-hybrid	LG2:14393349-14403812	-0.72132	4.74e-07
XLOC_000724	LG1:8021293-8025582	XLOC_013070	gene24790-v1.0-hybrid	LG3:28357307-28365313	-0.71326	7.26e-07
XLOC_000724	LG1:8021293-8025582	XLOC_021460	gene09291-v1.0-hybrid	LG5:9526987-9534310	-0.725457	3.78e-07
XLOC_000724	LG1:8021293-8025582	XLOC_029791	gene25869-v1.0-hybrid	LG6:38251368-38255499	-0.705447	1.08e-06
XLOC_000724	LG1:8021293-8025582	XLOC_031057	gene27008-v1.0-hybrid	LG7:6050483-6057736	-0.740763	1.59e-07
XLOC_000724	LG1:8021293-8025582	XLOC_035023	gene24953-v1.0-hybrid	unanchored:1447928-1452947	-0.710542	8.35e-07
XLOC_000736	LG1:8157449-8160999	XLOC_002574	gene14772-v1.0-hybrid	LG1:8747827-8754417	-0.704888	1.11e-06
XLOC_000736	LG1:8157449-8160999	XLOC_002857	gene17903-v1.0-hybrid	LG1:13095630-13113420	-0.709328	8.89e-07
XLOC_000736	LG1:8157449-8160999	XLOC_003312	gene16373-v1.0-hybrid	LG1:18954435-18960770	-0.730648	2.84e-07
XLOC_000736	LG1:8157449-8160999	XLOC_007191	gene11271-v1.0-hybrid	LG2:17177725-17180450	-0.713391	7.21e-07
XLOC_000736	LG1:8157449-8160999	XLOC_007691	gene15071-v1.0-hybrid	LG2:21993773-22002986	-0.706861	1.01e-06
XLOC_000736	LG1:8157449-8160999	XLOC_008520	gene30753-v1.0-hybrid	LG3:3097841-3103867	-0.794614	4.31e-09
XLOC_000736	LG1:8157449-8160999	XLOC_009634	gene28510-v1.0-hybrid	LG3:17344239-17346445	-0.710682	8.29e-07
XLOC_000736	LG1:8157449-8160999	XLOC_011279	gene29752-v1.0-hybrid	LG3:4558849-4570517	-0.716015	6.28e-07
XLOC_000736	LG1:8157449-8160999	XLOC_013128	gene01448-v1.0-hybrid	LG3:29039388-29054677	-0.774284	1.89e-08
XLOC_000736	LG1:8157449-8160999	XLOC_014419	gene27368-v1.0-hybrid	LG4:10451026-10459275	-0.772385	2.15e-08
XLOC_000736	LG1:8157449-8160999	XLOC_014939	gene06562-v1.0-hybrid	LG4:17094162-17112838	-0.759649	4.99e-08
XLOC_000736	LG1:8157449-8160999	XLOC_019380	gene10864-v1.0-hybrid,gene10866-v1.0-hybrid	LG5:13140855-13151859	-0.745024	1.23e-07
XLOC_000736	LG1:8157449-8160999	XLOC_023541	gene22540-v1.0-hybrid	LG6:2519037-2538075	-0.701265	1.34e-06
XLOC_000736	LG1:8157449-8160999	XLOC_025790	gene24216-v1.0-hybrid	LG6:30963905-30967885	-0.757748	5.63e-08
XLOC_000736	LG1:8157449-8160999	XLOC_027511	gene21582-v1.0-hybrid	LG6:10167733-10168816	-0.768643	2.77e-08
XLOC_000736	LG1:8157449-8160999	XLOC_030504	gene18528-v1.0-hybrid	LG7:494826-495787	-0.718019	5.65e-07
XLOC_000736	LG1:8157449-8160999	XLOC_030890	gene18949-v1.0-hybrid	LG7:4209116-4217329	-0.784737	9.01e-09
XLOC_000765	LG1:8449812-8450479	XLOC_003965	gene01046-v1.0-hybrid	LG2:2367672-2370279	-0.704962	1.11e-06
XLOC_000765	LG1:8449812-8450479	XLOC_013755	gene01740-v1.0-hybrid,gene01741-v1.0-hybrid	LG4:272546-284248	-0.705573	1.08e-06
XLOC_000765	LG1:8449812-8450479	XLOC_030663	gene19199-v1.0-hybrid	LG7:1929990-1946182	-0.709025	9.03e-07
XLOC_000765	LG1:8449812-8450479	XLOC_035196	gene22054-v1.0-hybrid	unanchored:4061144-4066547	-0.716046	6.27e-07
XLOC_000799	LG1:8763731-8770778	XLOC_001938	gene31117-v1.0-hybrid	LG1:2615432-2621929	-0.728775	3.15e-07
XLOC_000799	LG1:8763731-8770778	XLOC_003394	gene16525-v1.0-hybrid	LG1:19667986-19670943	-0.73928	1.73e-07
XLOC_000799	LG1:8763731-8770778	XLOC_004341	gene31211-v1.0-hybrid	LG2:7592054-7601922	-0.784721	9.02e-09
XLOC_000799	LG1:8763731-8770778	XLOC_004565	gene17118-v1.0-hybrid	LG2:10372849-10376267	-0.712869	7.41e-07
XLOC_000799	LG1:8763731-8770778	XLOC_007418	gene08606-v1.0-hybrid,gene08607-v1.0-hybrid	LG2:19297750-19306430	-0.714331	6.86e-07
XLOC_000799	LG1:8763731-8770778	XLOC_012792	gene27367-v1.0-hybrid	LG3:24647602-24653436	-0.732539	2.55e-07
XLOC_000799	LG1:8763731-8770778	XLOC_013756	gene23484-v1.0-hybrid	LG4:303343-318558	-0.711298	8.04e-07
XLOC_000799	LG1:8763731-8770778	XLOC_014674	gene09903-v1.0-hybrid,gene09904-v1.0-hybrid	LG4:13922320-13945178	-0.719349	5.26e-07
XLOC_000799	LG1:8763731-8770778	XLOC_014903	gene06495-v1.0-hybrid	LG4:16689815-16698862	-0.707793	9.62e-07
XLOC_000799	LG1:8763731-8770778	XLOC_018661	gene01875-v1.0-hybrid	LG5:5587573-5601210	-0.741396	1.53e-07
XLOC_000799	LG1:8763731-8770778	XLOC_021717	gene10789-v1.0-hybrid	LG5:12688643-12694748	-0.738445	1.82e-07
XLOC_000799	LG1:8763731-8770778	XLOC_031874	gene26735-v1.0-hybrid	LG7:16327251-16348219	-0.71277	7.44e-07
XLOC_000829	LG1:9187211-9192001	XLOC_001677	gene08012-v1.0-hybrid	LG1:20381112-20391804	-0.765548	3.4e-08
XLOC_000829	LG1:9187211-9192001	XLOC_001938	gene31117-v1.0-hybrid	LG1:2615432-2621929	-0.706335	1.04e-06
XLOC_000829	LG1:9187211-9192001	XLOC_007003	gene27858-v1.0-hybrid	LG2:15123119-15133482	-0.712078	7.72e-07
XLOC_000829	LG1:9187211-9192001	XLOC_014674	gene09903-v1.0-hybrid,gene09904-v1.0-hybrid	LG4:13922320-13945178	-0.72182	4.61e-07
XLOC_000847	LG1:9580824-9603624	XLOC_000017	gene10056-v1.0-hybrid	LG1:162028-167354	-0.721849	4.6e-07
XLOC_000847	LG1:9580824-9603624	XLOC_000902	gene24142-v1.0-hybrid	LG1:10434140-10441386	-0.767482	2.99e-08
XLOC_000847	LG1:9580824-9603624	XLOC_001017	gene24559-v1.0-hybrid	LG1:12143980-12154234	-0.721753	4.63e-07
XLOC_000847	LG1:9580824-9603624	XLOC_002078	gene26443-v1.0-hybrid	LG1:4100349-4109224	-0.739817	1.68e-07
XLOC_000847	LG1:9580824-9603624	XLOC_002646	gene31647-v1.0-hybrid	LG1:9945880-9959990	-0.717275	5.88e-07
XLOC_000847	LG1:9580824-9603624	XLOC_002887	gene31546-v1.0-hybrid	LG1:13457591-13461446	-0.77416	1.9e-08
XLOC_000847	LG1:9580824-9603624	XLOC_003991	gene02173-v1.0-hybrid	LG2:2738402-2745110	-0.716503	6.12e-07
XLOC_000847	LG1:9580824-9603624	XLOC_004565	gene17118-v1.0-hybrid	LG2:10372849-10376267	-0.707998	9.52e-07
XLOC_000847	LG1:9580824-9603624	XLOC_005989	gene08135-v1.0-hybrid	LG2:1830016-1835729	-0.722026	4.56e-07
XLOC_000847	LG1:9580824-9603624	XLOC_010272	gene30042-v1.0-hybrid	LG3:25129818-25147649	-0.720249	5.02e-07
XLOC_000847	LG1:9580824-9603624	XLOC_010307	gene10463-v1.0-hybrid	LG3:25509549-25511755	-0.734959	2.22e-07
XLOC_000847	LG1:9580824-9603624	XLOC_014903	gene06495-v1.0-hybrid	LG4:16689815-16698862	-0.716955	5.98e-07
XLOC_000847	LG1:9580824-9603624	XLOC_018661	gene01875-v1.0-hybrid	LG5:5587573-5601210	-0.747884	1.04e-07
XLOC_000847	LG1:9580824-9603624	XLOC_019348	gene10815-v1.0-hybrid	LG5:12839684-12842310	-0.715056	6.61e-07
XLOC_000847	LG1:9580824-9603624	XLOC_020779	gene31992-v1.0-hybrid	LG5:2203491-2208155	-0.728872	3.13e-07
XLOC_000847	LG1:9580824-9603624	XLOC_020881	gene32161-v1.0-hybrid,gene32162-v1.0-hybrid	LG5:3054633-3067514	-0.718379	5.54e-07
XLOC_000847	LG1:9580824-9603624	XLOC_021460	gene09291-v1.0-hybrid	LG5:9526987-9534310	-0.70591	1.06e-06
XLOC_000847	LG1:9580824-9603624	XLOC_023339	gene16628-v1.0-hybrid	LG6:497291-506016	-0.72662	3.55e-07
XLOC_000847	LG1:9580824-9603624	XLOC_026254	gene24076-v1.0-hybrid	LG6:35717948-35725389	-0.777851	1.47e-08
XLOC_000847	LG1:9580824-9603624	XLOC_029622	gene28388-v1.0-hybrid	LG6:36528798-36530384	-0.745839	1.17e-07
XLOC_000847	LG1:9580824-9603624	XLOC_032556	gene18581-v1.0-hybrid,gene18583-v1.0-hybrid	LG7:776879-789226	-0.727281	3.42e-07
XLOC_000847	LG1:9580824-9603624	XLOC_036586	gene12373-v1.0-hybrid	unanchored:11576017-11593172	-0.70569	1.07e-06
XLOC_000864	LG1:9903545-9909448	XLOC_001677	gene08012-v1.0-hybrid	LG1:20381112-20391804	-0.709859	8.65e-07
XLOC_000864	LG1:9903545-9909448	XLOC_007206	gene10989-v1.0-hybrid	LG2:17379423-17392354	-0.701375	1.33e-06
XLOC_000864	LG1:9903545-9909448	XLOC_014674	gene09903-v1.0-hybrid,gene09904-v1.0-hybrid	LG4:13922320-13945178	-0.758072	5.51e-08
XLOC_000864	LG1:9903545-9909448	XLOC_025488	gene05388-v1.0-hybrid	LG6:27336976-27346986	-0.703582	1.19e-06
XLOC_000864	LG1:9903545-9909448	XLOC_034313	gene12819-v1.0-hybrid	LG7:20321268-20324862	-0.704632	1.13e-06
XLOC_000877	LG1:10074865-10077432	XLOC_011495	gene19910-v1.0-hybrid	LG3:6950475-6963088	-0.746164	1.15e-07
XLOC_000877	LG1:10074865-10077432	XLOC_020779	gene31992-v1.0-hybrid	LG5:2203491-2208155	-0.727813	3.32e-07
XLOC_000877	LG1:10074865-10077432	XLOC_026135	gene23956-v1.0-hybrid	LG6:34545140-34547025	-0.719301	5.28e-07
XLOC_000945	LG1:11172632-11176657	XLOC_000236	gene31125-v1.0-hybrid	LG1:2658375-2666030	-0.708047	9.49e-07
XLOC_000945	LG1:11172632-11176657	XLOC_000415	gene11393-v1.0-hybrid	LG1:4649187-4653770	-0.749877	9.19e-08
XLOC_000945	LG1:11172632-11176657	XLOC_000483	gene02110-v1.0-hybrid	LG1:5386675-5389449	-0.716263	6.2e-07
XLOC_000945	LG1:11172632-11176657	XLOC_000967	gene25474-v1.0-hybrid	LG1:11534320-11537772	-0.746145	1.15e-07
XLOC_000945	LG1:11172632-11176657	XLOC_001254	gene05798-v1.0-hybrid	LG1:15145056-15147249	-0.717927	5.68e-07
XLOC_000945	LG1:11172632-11176657	XLOC_001703	gene10422-v1.0-hybrid	LG1:20888369-20890754	-0.786039	8.19e-09
XLOC_000945	LG1:11172632-11176657	XLOC_001752	gene10111-v1.0-hybrid	LG1:410653-418096	-0.750421	8.89e-08
XLOC_000945	LG1:11172632-11176657	XLOC_001942	gene31122-v1.0-hybrid	LG1:2640598-2646376	-0.736074	2.08e-07
XLOC_000945	LG1:11172632-11176657	XLOC_002120	gene11363-v1.0-hybrid	LG1:4501402-4510702	-0.710169	8.52e-07
XLOC_000945	LG1:11172632-11176657	XLOC_002260	gene12700-v1.0-hybrid	LG1:5793259-5805643	-0.761209	4.51e-08
XLOC_000945	LG1:11172632-11176657	XLOC_002626	gene30512-v1.0-hybrid	LG1:9612013-9615331	-0.760762	4.64e-08
XLOC_000945	LG1:11172632-11176657	XLOC_002857	gene17903-v1.0-hybrid	LG1:13095630-13113420	-0.729787	2.98e-07
XLOC_000945	LG1:11172632-11176657	XLOC_003214	gene16175-v1.0-hybrid	LG1:17757163-17760735	-0.783241	1e-08
XLOC_000945	LG1:11172632-11176657	XLOC_003289	gene16338-v1.0-hybrid	LG1:18751491-18753372	-0.744441	1.28e-07
XLOC_000945	LG1:11172632-11176657	XLOC_003854	gene27509-v1.0-hybrid	LG2:982862-992120	-0.759386	5.07e-08
XLOC_000945	LG1:11172632-11176657	XLOC_003965	gene01046-v1.0-hybrid	LG2:2367672-2370279	-0.758285	5.44e-08
XLOC_000945	LG1:11172632-11176657	XLOC_004364	gene31166-v1.0-hybrid,gene31167-v1.0-hybrid	LG2:7935829-7944236	-0.714329	6.86e-07
XLOC_000945	LG1:11172632-11176657	XLOC_004826	gene08285-v1.0-hybrid	LG2:13187641-13196769	-0.73288	2.5e-07
XLOC_000945	LG1:11172632-11176657	XLOC_005525	gene09031-v1.0-hybrid	LG2:20792289-20802521	-0.73663	2.02e-07
XLOC_000945	LG1:11172632-11176657	XLOC_005599	gene15000-v1.0-hybrid,gene15002-v1.0-hybrid	LG2:21608093-21621287	-0.735397	2.17e-07
XLOC_000945	LG1:11172632-11176657	XLOC_005740	gene14652-v1.0-hybrid	LG2:23023490-23028111	-0.710458	8.39e-07
XLOC_000945	LG1:11172632-11176657	XLOC_005837	gene15363-v1.0-hybrid	LG2:24387162-24392689	-0.714631	6.76e-07
XLOC_000945	LG1:11172632-11176657	XLOC_005865	gene27413-v1.0-hybrid	LG2:208043-210818	-0.736827	2e-07
XLOC_000945	LG1:11172632-11176657	XLOC_006013	gene08175-v1.0-hybrid	LG2:2092650-2103190	-0.753935	7.15e-08
XLOC_000945	LG1:11172632-11176657	XLOC_006156	gene25230-v1.0-hybrid	LG2:3972899-3977279	-0.704546	1.13e-06
XLOC_000945	LG1:11172632-11176657	XLOC_006362	gene01667-v1.0-hybrid	LG2:6938089-6950965	-0.731682	2.68e-07
XLOC_000945	LG1:11172632-11176657	XLOC_007172	gene11227-v1.0-hybrid	LG2:16938422-16939073	-0.711715	7.86e-07
XLOC_000945	LG1:11172632-11176657	XLOC_007231	gene02547-v1.0-hybrid,gene02548-v1.0-hybrid	LG2:17619899-17634855	-0.829413	2.25e-10
XLOC_000945	LG1:11172632-11176657	XLOC_007273	gene02639-v1.0-hybrid	LG2:18045399-18054085	-0.818371	6.14e-10
XLOC_000945	LG1:11172632-11176657	XLOC_007287	gene02665-v1.0-hybrid	LG2:18168646-18189751	-0.700748	1.37e-06
XLOC_000945	LG1:11172632-11176657	XLOC_007748	gene15187-v1.0-hybrid	LG2:22470732-22485891	-0.708154	9.44e-07
XLOC_000945	LG1:11172632-11176657	XLOC_008262	gene19470-v1.0-hybrid	LG3:608464-610955	-0.769419	2.63e-08
XLOC_000945	LG1:11172632-11176657	XLOC_008338	gene19860-v1.0-hybrid	LG3:1409868-1413904	-0.735071	2.21e-07
XLOC_000945	LG1:11172632-11176657	XLOC_008678	gene29795-v1.0-hybrid	LG3:4774001-4777303	-0.731443	2.71e-07
XLOC_000945	LG1:11172632-11176657	XLOC_008756	gene02386-v1.0-hybrid	LG3:5465835-5471269	-0.767854	2.92e-08
XLOC_000945	LG1:11172632-11176657	XLOC_008926	gene20003-v1.0-hybrid	LG3:7489010-7503049	-0.740217	1.64e-07
XLOC_000945	LG1:11172632-11176657	XLOC_009154	gene03093-v1.0-hybrid	LG3:10353695-10364725	-0.735297	2.18e-07
XLOC_000945	LG1:11172632-11176657	XLOC_009186	gene03219-v1.0-hybrid,gene03220-v1.0-hybrid	LG3:10774997-10787264	-0.742052	1.47e-07
XLOC_000945	LG1:11172632-11176657	XLOC_009696	gene23491-v1.0-hybrid	LG3:18261792-18262899	-0.728846	3.14e-07
XLOC_000945	LG1:11172632-11176657	XLOC_009947	gene28593-v1.0-hybrid	LG3:21258091-21269822	-0.71206	7.72e-07
XLOC_000945	LG1:11172632-11176657	XLOC_010993	gene19822-v1.0-hybrid	LG3:1253847-1255163	-0.747437	1.07e-07
XLOC_000945	LG1:11172632-11176657	XLOC_010994	gene19824-v1.0-hybrid	LG3:1259255-1260869	-0.74361	1.34e-07
XLOC_000945	LG1:11172632-11176657	XLOC_012126	gene27060-v1.0-hybrid	LG3:15168767-15172474	-0.718797	5.42e-07
XLOC_000945	LG1:11172632-11176657	XLOC_012239	gene34547-v1.0-hybrid	LG3:17431081-17437410	-0.784047	9.47e-09
XLOC_000945	LG1:11172632-11176657	XLOC_012461	gene28182-v1.0-hybrid	LG3:20568950-20573842	-0.737015	1.97e-07
XLOC_000945	LG1:11172632-11176657	XLOC_013775	gene29007-v1.0-hybrid	LG4:508025-518864	-0.703807	1.18e-06
XLOC_000945	LG1:11172632-11176657	XLOC_014418	gene25638-v1.0-hybrid	LG4:10399019-10405464	-0.779135	1.35e-08
XLOC_000945	LG1:11172632-11176657	XLOC_015564	gene03668-v1.0-hybrid	LG4:24827954-24830700	-0.840029	8e-11
XLOC_000945	LG1:11172632-11176657	XLOC_016624	gene09928-v1.0-hybrid	LG4:13379900-13381220	-0.749676	9.31e-08
XLOC_000945	LG1:11172632-11176657	XLOC_016825	gene05926-v1.0-hybrid	LG4:15613295-15617030	-0.700575	1.38e-06
XLOC_000945	LG1:11172632-11176657	XLOC_016880	gene06141-v1.0-hybrid	LG4:16408731-16412234	-0.812515	1.02e-09
XLOC_000945	LG1:11172632-11176657	XLOC_017206	gene22990-v1.0-hybrid	LG4:21033595-21047820	-0.719563	5.2e-07
XLOC_000945	LG1:11172632-11176657	XLOC_017515	gene03722-v1.0-hybrid	LG4:25146527-25153080	-0.712371	7.6e-07
XLOC_000945	LG1:11172632-11176657	XLOC_018179	gene32287-v1.0-hybrid	LG5:508039-514913	-0.726816	3.51e-07
XLOC_000945	LG1:11172632-11176657	XLOC_018185	gene32298-v1.0-hybrid	LG5:554177-565929	-0.734366	2.3e-07
XLOC_000945	LG1:11172632-11176657	XLOC_018367	gene32025-v1.0-hybrid	LG5:2410254-2413373	-0.71016	8.52e-07
XLOC_000945	LG1:11172632-11176657	XLOC_018676	gene01904-v1.0-hybrid	LG5:5764657-5775576	-0.814228	8.8e-10
XLOC_000945	LG1:11172632-11176657	XLOC_019097	gene09343-v1.0-hybrid	LG5:9831784-9837383	-0.703715	1.18e-06
XLOC_000945	LG1:11172632-11176657	XLOC_019147	gene09438-v1.0-hybrid	LG5:10340031-10344948	-0.747914	1.04e-07
XLOC_000945	LG1:11172632-11176657	XLOC_019174	gene09492-v1.0-hybrid	LG5:10641044-10645028	-0.727372	3.4e-07
XLOC_000945	LG1:11172632-11176657	XLOC_019348	gene10815-v1.0-hybrid	LG5:12839684-12842310	-0.735075	2.21e-07
XLOC_000945	LG1:11172632-11176657	XLOC_019558	gene13526-v1.0-hybrid	LG5:15454332-15471917	-0.799601	2.93e-09
XLOC_000945	LG1:11172632-11176657	XLOC_019818	gene29310-v1.0-hybrid	LG5:19201980-19206663	-0.731075	2.77e-07
XLOC_000945	LG1:11172632-11176657	XLOC_019918	gene11049-v1.0-hybrid,gene11050-v1.0-hybrid	LG5:20671529-20692635	-0.7729	2.07e-08
XLOC_000945	LG1:11172632-11176657	XLOC_020369	gene12329-v1.0-hybrid	LG5:26208843-26209716	-0.704163	1.16e-06
XLOC_000945	LG1:11172632-11176657	XLOC_020378	gene02256-v1.0-hybrid	LG5:26320562-26322488	-0.73694	1.98e-07
XLOC_000945	LG1:11172632-11176657	XLOC_022191	gene29149-v1.0-hybrid	LG5:19463071-19469578	-0.747025	1.09e-07
XLOC_000945	LG1:11172632-11176657	XLOC_022192	gene29150-v1.0-hybrid	LG5:19477696-19483726	-0.736533	2.03e-07
XLOC_000945	LG1:11172632-11176657	XLOC_022195	gene29154-v1.0-hybrid	LG5:19511931-19517777	-0.705688	1.07e-06
XLOC_000945	LG1:11172632-11176657	XLOC_022214	gene29191-v1.0-hybrid	LG5:19779505-19783595	-0.73799	1.87e-07
XLOC_000945	LG1:11172632-11176657	XLOC_023655	gene00292-v1.0-hybrid	LG6:3671245-3675425	-0.785064	8.79e-09
XLOC_000945	LG1:11172632-11176657	XLOC_024274	gene14416-v1.0-hybrid	LG6:11158254-11162272	-0.748183	1.02e-07
XLOC_000945	LG1:11172632-11176657	XLOC_024492	gene15283-v1.0-hybrid	LG6:13943856-13945406	-0.749268	9.54e-08
XLOC_000945	LG1:11172632-11176657	XLOC_024715	gene18041-v1.0-hybrid	LG6:17102409-17110969	-0.716216	6.22e-07
XLOC_000945	LG1:11172632-11176657	XLOC_024757	gene18025-v1.0-hybrid	LG6:17646710-17660557	-0.843398	5.67e-11
XLOC_000945	LG1:11172632-11176657	XLOC_025128	gene15932-v1.0-hybrid	LG6:22590070-22603134	-0.755299	6.57e-08
XLOC_000945	LG1:11172632-11176657	XLOC_025417	gene07489-v1.0-hybrid	LG6:26458726-26474167	-0.712507	7.55e-07
XLOC_000945	LG1:11172632-11176657	XLOC_025454	gene07414-v1.0-hybrid	LG6:26875501-26881131	-0.71307	7.33e-07
XLOC_000945	LG1:11172632-11176657	XLOC_025646	gene00583-v1.0-hybrid	LG6:29169443-29173409	-0.715067	6.6e-07
XLOC_000945	LG1:11172632-11176657	XLOC_025726	gene28780-v1.0-hybrid	LG6:30295341-30304596	-0.74782	1.04e-07
XLOC_000945	LG1:11172632-11176657	XLOC_026004	gene04334-v1.0-hybrid	LG6:33206349-33216366	-0.721796	4.62e-07
XLOC_000945	LG1:11172632-11176657	XLOC_026335	gene28424-v1.0-hybrid	LG6:36713139-36739625	-0.83951	8.43e-11
XLOC_000945	LG1:11172632-11176657	XLOC_026489	gene01413-v1.0-hybrid	LG6:38134607-38144953	-0.72317	4.28e-07
XLOC_000945	LG1:11172632-11176657	XLOC_026793	gene22168-v1.0-hybrid	LG6:2182789-2185358	-0.813806	9.12e-10
XLOC_000945	LG1:11172632-11176657	XLOC_026825	gene22539-v1.0-hybrid	LG6:2519037-2538075	-0.703627	1.19e-06
XLOC_000945	LG1:11172632-11176657	XLOC_027580	gene35139-v1.0-hybrid	LG6:11158254-11162272	-0.753019	7.57e-08
XLOC_000945	LG1:11172632-11176657	XLOC_028099	gene18314-v1.0-hybrid	LG6:18432102-18443054	-0.805476	1.83e-09
XLOC_000945	LG1:11172632-11176657	XLOC_029093	gene24345-v1.0-hybrid	LG6:30896586-30905407	-0.771961	2.21e-08
XLOC_000945	LG1:11172632-11176657	XLOC_029385	gene03816-v1.0-hybrid	LG6:33867605-33874832	-0.7509	8.63e-08
XLOC_000945	LG1:11172632-11176657	XLOC_029543	gene24070-v1.0-hybrid	LG6:35674917-35686591	-0.726556	3.56e-07
XLOC_000945	LG1:11172632-11176657	XLOC_030740	gene19233-v1.0-hybrid,gene19234-v1.0-hybrid,gene19235-v1.0-hybrid,gene19236-v1.0-hybrid	LG7:2760898-2779839	-0.791733	5.37e-09
XLOC_000945	LG1:11172632-11176657	XLOC_031097	gene14227-v1.0-hybrid	LG7:6669239-6681890	-0.744191	1.3e-07
XLOC_000945	LG1:11172632-11176657	XLOC_031197	gene29353-v1.0-hybrid,gene29354-v1.0-hybrid	LG7:7869500-7894963	-0.75625	6.19e-08
XLOC_000945	LG1:11172632-11176657	XLOC_031235	gene21514-v1.0-hybrid	LG7:8427138-8432011	-0.718026	5.65e-07
XLOC_000945	LG1:11172632-11176657	XLOC_031251	gene21484-v1.0-hybrid	LG7:8707180-8717150	-0.74467	1.26e-07
XLOC_000945	LG1:11172632-11176657	XLOC_031499	gene23602-v1.0-hybrid	LG7:11799988-11805644	-0.730015	2.94e-07
XLOC_000945	LG1:11172632-11176657	XLOC_031545	gene23679-v1.0-hybrid	LG7:12331158-12340720	-0.735887	2.11e-07
XLOC_000945	LG1:11172632-11176657	XLOC_032417	gene13270-v1.0-hybrid	LG7:21713448-21718207	-0.717593	5.78e-07
XLOC_000945	LG1:11172632-11176657	XLOC_032789	gene19293-v1.0-hybrid	LG7:3085939-3089394	-0.763036	4.01e-08
XLOC_000945	LG1:11172632-11176657	XLOC_033296	gene09254-v1.0-hybrid	LG7:9319216-9326762	-0.712839	7.42e-07
XLOC_000945	LG1:11172632-11176657	XLOC_033538	gene23680-v1.0-hybrid	LG7:12341207-12354472	-0.738525	1.81e-07
XLOC_000945	LG1:11172632-11176657	XLOC_033707	gene23197-v1.0-hybrid	LG7:14506197-14514887	-0.805584	1.81e-09
XLOC_000945	LG1:11172632-11176657	XLOC_035261	gene29403-v1.0-hybrid	unanchored:4825255-4828061	-0.754278	7e-08
XLOC_000945	LG1:11172632-11176657	XLOC_035586	gene07710-v1.0-hybrid	unanchored:8968711-8975080	-0.760742	4.65e-08
XLOC_000945	LG1:11172632-11176657	XLOC_036136	gene29536-v1.0-hybrid	unanchored:5184224-5186116	-0.72716	3.44e-07
XLOC_000945	LG1:11172632-11176657	XLOC_036269	gene08444-v1.0-hybrid	unanchored:7026971-7037344	-0.719077	5.34e-07
XLOC_000945	LG1:11172632-11176657	XLOC_036586	gene12373-v1.0-hybrid	unanchored:11576017-11593172	-0.710431	8.4e-07
XLOC_000955	LG1:11334424-11337658	XLOC_000635	gene13021-v1.0-hybrid	LG1:7008226-7010689	-0.708524	9.27e-07
XLOC_000955	LG1:11334424-11337658	XLOC_000698	gene14575-v1.0-hybrid	LG1:7724719-7731308	-0.724828	3.91e-07
XLOC_000955	LG1:11334424-11337658	XLOC_006308	gene01016-v1.0-hybrid	LG2:6167314-6184648	-0.724642	3.95e-07
XLOC_000955	LG1:11334424-11337658	XLOC_009729	gene23539-v1.0-hybrid	LG3:18624386-18632767	-0.718772	5.43e-07
XLOC_000955	LG1:11334424-11337658	XLOC_013045	gene24754-v1.0-hybrid	LG3:28120950-28128466	-0.757283	5.8e-08
XLOC_000955	LG1:11334424-11337658	XLOC_013992	gene11526-v1.0-hybrid	LG4:3454577-3462767	-0.714281	6.88e-07
XLOC_000955	LG1:11334424-11337658	XLOC_014161	gene17249-v1.0-hybrid	LG4:6232487-6238261	-0.842027	6.53e-11
XLOC_000955	LG1:11334424-11337658	XLOC_014531	gene22481-v1.0-hybrid	LG4:12091496-12104096	-0.73291	2.5e-07
XLOC_000955	LG1:11334424-11337658	XLOC_025154	gene15979-v1.0-hybrid	LG6:22872019-22886850	-0.770562	2.43e-08
XLOC_000955	LG1:11334424-11337658	XLOC_025157	gene15984-v1.0-hybrid	LG6:22907837-22924946	-0.720938	4.83e-07
XLOC_000955	LG1:11334424-11337658	XLOC_025164	gene16000-v1.0-hybrid	LG6:23033333-23038002	-0.740649	1.6e-07
XLOC_000955	LG1:11334424-11337658	XLOC_027810	gene15314-v1.0-hybrid	LG6:14257605-14264580	-0.700453	1.39e-06
XLOC_000955	LG1:11334424-11337658	XLOC_029198	gene10311-v1.0-hybrid	LG6:32052997-32074924	-0.730533	2.85e-07
XLOC_000955	LG1:11334424-11337658	XLOC_031512	gene23627-v1.0-hybrid	LG7:11968563-11974435	-0.74747	1.06e-07
XLOC_000955	LG1:11334424-11337658	XLOC_033015	gene26790-v1.0-hybrid	LG7:5392977-5401064	-0.702045	1.28e-06
XLOC_000955	LG1:11334424-11337658	XLOC_034313	gene12819-v1.0-hybrid	LG7:20321268-20324862	-0.709307	8.9e-07
XLOC_000955	LG1:11334424-11337658	XLOC_035109	gene22828-v1.0-hybrid	unanchored:2926897-2940860	-0.807575	1.54e-09
XLOC_000974	LG1:11620265-11622890	XLOC_001677	gene08012-v1.0-hybrid	LG1:20381112-20391804	-0.763476	3.89e-08
XLOC_000974	LG1:11620265-11622890	XLOC_001938	gene31117-v1.0-hybrid	LG1:2615432-2621929	-0.701872	1.3e-06
XLOC_000974	LG1:11620265-11622890	XLOC_007003	gene27858-v1.0-hybrid	LG2:15123119-15133482	-0.718968	5.37e-07
XLOC_000974	LG1:11620265-11622890	XLOC_014674	gene09903-v1.0-hybrid,gene09904-v1.0-hybrid	LG4:13922320-13945178	-0.731523	2.7e-07
XLOC_001056	LG1:12708911-12713002	XLOC_000003	gene10023-v1.0-hybrid	LG1:6892-15094	-0.712662	7.49e-07
XLOC_001056	LG1:12708911-12713002	XLOC_000050	gene10136-v1.0-hybrid	LG1:532650-535068	-0.711531	7.94e-07
XLOC_001056	LG1:12708911-12713002	XLOC_000163	gene30999-v1.0-hybrid	LG1:2070830-2075381	-0.747917	1.04e-07
XLOC_001056	LG1:12708911-12713002	XLOC_000175	gene31020-v1.0-hybrid	LG1:2146376-2153496	-0.704755	1.12e-06
XLOC_001056	LG1:12708911-12713002	XLOC_000219	gene31091-v1.0-hybrid	LG1:2454766-2459332	-0.702293	1.27e-06
XLOC_001056	LG1:12708911-12713002	XLOC_000389	gene11339-v1.0-hybrid	LG1:4391823-4394496	-0.70779	9.62e-07
XLOC_001056	LG1:12708911-12713002	XLOC_000467	gene02078-v1.0-hybrid	LG1:5229990-5236160	-0.738545	1.81e-07
XLOC_001056	LG1:12708911-12713002	XLOC_000795	gene14764-v1.0-hybrid,gene14766-v1.0-hybrid	LG1:8725623-8739131	-0.736309	2.06e-07
XLOC_001056	LG1:12708911-12713002	XLOC_001131	gene31571-v1.0-hybrid	LG1:13587872-13593989	-0.752339	7.9e-08
XLOC_001056	LG1:12708911-12713002	XLOC_001190	gene31711-v1.0-hybrid	LG1:14303036-14308313	-0.719286	5.28e-07
XLOC_001056	LG1:12708911-12713002	XLOC_001219	gene05724-v1.0-hybrid	LG1:14722538-14734633	-0.713327	7.23e-07
XLOC_001056	LG1:12708911-12713002	XLOC_001241	gene05765-v1.0-hybrid	LG1:14995367-15000047	-0.706341	1.04e-06
XLOC_001056	LG1:12708911-12713002	XLOC_001324	gene22035-v1.0-hybrid	LG1:16023255-16026688	-0.714434	6.83e-07
XLOC_001056	LG1:12708911-12713002	XLOC_001352	gene20236-v1.0-hybrid	LG1:16499301-16506021	-0.728087	3.27e-07
XLOC_001056	LG1:12708911-12713002	XLOC_001524	gene16319-v1.0-hybrid	LG1:18655144-18673380	-0.731059	2.77e-07
XLOC_001056	LG1:12708911-12713002	XLOC_001552	gene16377-v1.0-hybrid	LG1:18981926-18983642	-0.73182	2.65e-07
XLOC_001056	LG1:12708911-12713002	XLOC_001600	gene16483-v1.0-hybrid	LG1:19505709-19511614	-0.748812	9.81e-08
XLOC_001056	LG1:12708911-12713002	XLOC_001635	gene16548-v1.0-hybrid	LG1:19763487-19772228	-0.756968	5.91e-08
XLOC_001056	LG1:12708911-12713002	XLOC_001683	gene08025-v1.0-hybrid	LG1:20552470-20556987	-0.76168	4.37e-08
XLOC_001056	LG1:12708911-12713002	XLOC_001768	gene10140-v1.0-hybrid	LG1:549915-556568	-0.802041	2.41e-09
XLOC_001056	LG1:12708911-12713002	XLOC_001784	gene10174-v1.0-hybrid	LG1:753583-754150	-0.735777	2.12e-07
XLOC_001056	LG1:12708911-12713002	XLOC_001791	gene10226-v1.0-hybrid	LG1:874609-887460	-0.728746	3.15e-07
XLOC_001056	LG1:12708911-12713002	XLOC_001882	gene30993-v1.0-hybrid	LG1:2052504-2054348	-0.707127	9.95e-07
XLOC_001056	LG1:12708911-12713002	XLOC_001963	gene30775-v1.0-hybrid,gene30776-v1.0-hybrid,gene30777-v1.0-hybrid	LG1:2879437-2894797	-0.716197	6.22e-07
XLOC_001056	LG1:12708911-12713002	XLOC_002034	gene26526-v1.0-hybrid	LG1:3507052-3507518	-0.763985	3.77e-08
XLOC_001056	LG1:12708911-12713002	XLOC_002045	gene26543-v1.0-hybrid	LG1:3655270-3666222	-0.72995	2.95e-07
XLOC_001056	LG1:12708911-12713002	XLOC_002100	gene11327-v1.0-hybrid	LG1:4347369-4348460	-0.750984	8.59e-08
XLOC_001056	LG1:12708911-12713002	XLOC_002104	gene11335-v1.0-hybrid	LG1:4377853-4382201	-0.79232	5.13e-09
XLOC_001056	LG1:12708911-12713002	XLOC_002151	gene11414-v1.0-hybrid,gene11415-v1.0-hybrid	LG1:4737552-4743398	-0.742323	1.45e-07
XLOC_001056	LG1:12708911-12713002	XLOC_002237	gene12655-v1.0-hybrid,gene35181-v1.0-hybrid	LG1:5603283-5615617	-0.754722	6.81e-08
XLOC_001056	LG1:12708911-12713002	XLOC_002311	gene12534-v1.0-hybrid	LG1:6285802-6291008	-0.731945	2.64e-07
XLOC_001056	LG1:12708911-12713002	XLOC_002368	gene13007-v1.0-hybrid	LG1:6930765-6946729	-0.734343	2.3e-07
XLOC_001056	LG1:12708911-12713002	XLOC_002670	gene31675-v1.0-hybrid	LG1:10149391-10159287	-0.782532	1.06e-08
XLOC_001056	LG1:12708911-12713002	XLOC_002783	gene24545-v1.0-hybrid	LG1:12039966-12042006	-0.733453	2.42e-07
XLOC_001056	LG1:12708911-12713002	XLOC_002892	gene31556-v1.0-hybrid	LG1:13510126-13513878	-0.797074	3.57e-09
XLOC_001056	LG1:12708911-12713002	XLOC_002911	gene31595-v1.0-hybrid	LG1:13716477-13719428	-0.721392	4.72e-07
XLOC_001056	LG1:12708911-12713002	XLOC_002912	gene31596-v1.0-hybrid	LG1:13721632-13726750	-0.707253	9.89e-07
XLOC_001056	LG1:12708911-12713002	XLOC_002914	gene31599-v1.0-hybrid	LG1:13738372-13746351	-0.721679	4.64e-07
XLOC_001056	LG1:12708911-12713002	XLOC_003347	gene16430-v1.0-hybrid	LG1:19262702-19263791	-0.717312	5.87e-07
XLOC_001056	LG1:12708911-12713002	XLOC_003792	gene27126-v1.0-hybrid	LG2:53624-65944	-0.760443	4.74e-08
XLOC_001056	LG1:12708911-12713002	XLOC_004017	gene23719-v1.0-hybrid	LG2:3152581-3175568	-0.712164	7.68e-07
XLOC_001056	LG1:12708911-12713002	XLOC_004022	gene23730-v1.0-hybrid	LG2:3249403-3263356	-0.766954	3.1e-08
XLOC_001056	LG1:12708911-12713002	XLOC_004088	gene19660-v1.0-hybrid	LG2:4268167-4270838	-0.739538	1.7e-07
XLOC_001056	LG1:12708911-12713002	XLOC_004291	gene01676-v1.0-hybrid	LG2:6998834-7002725	-0.753279	7.45e-08
XLOC_001056	LG1:12708911-12713002	XLOC_004408	gene24712-v1.0-hybrid	LG2:8416048-8430246	-0.704128	1.16e-06
XLOC_001056	LG1:12708911-12713002	XLOC_004556	gene17360-v1.0-hybrid	LG2:10258069-10258737	-0.711329	8.02e-07
XLOC_001056	LG1:12708911-12713002	XLOC_004569	gene17124-v1.0-hybrid	LG2:10399153-10416353	-0.781329	1.15e-08
XLOC_001056	LG1:12708911-12713002	XLOC_004631	gene17405-v1.0-hybrid	LG2:11184092-11186316	-0.755712	6.4e-08
XLOC_001056	LG1:12708911-12713002	XLOC_004911	gene20302-v1.0-hybrid	LG2:14252154-14269658	-0.808858	1.38e-09
XLOC_001056	LG1:12708911-12713002	XLOC_005028	gene27790-v1.0-hybrid	LG2:15596593-15598976	-0.750612	8.79e-08
XLOC_001056	LG1:12708911-12713002	XLOC_005138	gene11200-v1.0-hybrid	LG2:16819263-16825850	-0.759929	4.9e-08
XLOC_001056	LG1:12708911-12713002	XLOC_005254	gene02612-v1.0-hybrid,gene02613-v1.0-hybrid	LG2:17927079-17932797	-0.779206	1.34e-08
XLOC_001056	LG1:12708911-12713002	XLOC_005298	gene02699-v1.0-hybrid	LG2:18388562-18401937	-0.762261	4.21e-08
XLOC_001056	LG1:12708911-12713002	XLOC_005474	gene08797-v1.0-hybrid	LG2:20277046-20279801	-0.707872	9.58e-07
XLOC_001056	LG1:12708911-12713002	XLOC_005593	gene14991-v1.0-hybrid	LG2:21536287-21551944	-0.726221	3.63e-07
XLOC_001056	LG1:12708911-12713002	XLOC_005625	gene15055-v1.0-hybrid	LG2:21884078-21893373	-0.755938	6.31e-08
XLOC_001056	LG1:12708911-12713002	XLOC_005798	gene14822-v1.0-hybrid	LG2:23833320-23845044	-0.718239	5.58e-07
XLOC_001056	LG1:12708911-12713002	XLOC_006084	gene23709-v1.0-hybrid	LG2:3099337-3107608	-0.70705	9.99e-07
XLOC_001056	LG1:12708911-12713002	XLOC_006113	gene23759-v1.0-hybrid	LG2:3405468-3410565	-0.784089	9.44e-09
XLOC_001056	LG1:12708911-12713002	XLOC_006163	gene25244-v1.0-hybrid	LG2:4069287-4081741	-0.759535	5.02e-08
XLOC_001056	LG1:12708911-12713002	XLOC_006400	gene01780-v1.0-hybrid	LG2:7361205-7364518	-0.749999	9.12e-08
XLOC_001056	LG1:12708911-12713002	XLOC_006567	gene17222-v1.0-hybrid	LG2:9744687-9749588	-0.717912	5.68e-07
XLOC_001056	LG1:12708911-12713002	XLOC_006608	gene17355-v1.0-hybrid	LG2:10233648-10241944	-0.758166	5.48e-08
XLOC_001056	LG1:12708911-12713002	XLOC_006623	gene17130-v1.0-hybrid	LG2:10442646-10446157	-0.716183	6.23e-07
XLOC_001056	LG1:12708911-12713002	XLOC_006935	gene20307-v1.0-hybrid	LG2:14283352-14287652	-0.747198	1.08e-07
XLOC_001056	LG1:12708911-12713002	XLOC_007163	gene11214-v1.0-hybrid	LG2:16870441-16874162	-0.770939	2.37e-08
XLOC_001056	LG1:12708911-12713002	XLOC_007277	gene02647-v1.0-hybrid	LG2:18098614-18103614	-0.752036	8.05e-08
XLOC_001056	LG1:12708911-12713002	XLOC_007279	gene02649-v1.0-hybrid	LG2:18113217-18117047	-0.705914	1.06e-06
XLOC_001056	LG1:12708911-12713002	XLOC_007347	gene08481-v1.0-hybrid	LG2:18710709-18713399	-0.733064	2.47e-07
XLOC_001056	LG1:12708911-12713002	XLOC_007416	gene08603-v1.0-hybrid	LG2:19280266-19282939	-0.745315	1.21e-07
XLOC_001056	LG1:12708911-12713002	XLOC_007418	gene08606-v1.0-hybrid,gene08607-v1.0-hybrid	LG2:19297750-19306430	-0.722745	4.38e-07
XLOC_001056	LG1:12708911-12713002	XLOC_007674	gene15046-v1.0-hybrid	LG2:21836776-21848206	-0.747854	1.04e-07
XLOC_001056	LG1:12708911-12713002	XLOC_007734	gene15153-v1.0-hybrid	LG2:22344219-22351896	-0.716284	6.19e-07
XLOC_001056	LG1:12708911-12713002	XLOC_007854	gene14845-v1.0-hybrid	LG2:23978905-23986586	-0.739683	1.69e-07
XLOC_001056	LG1:12708911-12713002	XLOC_008326	gene19829-v1.0-hybrid	LG3:1278576-1282072	-0.717909	5.68e-07
XLOC_001056	LG1:12708911-12713002	XLOC_008508	gene30739-v1.0-hybrid	LG3:2987169-2991274	-0.809121	1.35e-09
XLOC_001056	LG1:12708911-12713002	XLOC_008559	gene21624-v1.0-hybrid	LG3:3456751-3466395	-0.707208	9.91e-07
XLOC_001056	LG1:12708911-12713002	XLOC_008630	gene24901-v1.0-hybrid	LG3:4198634-4209493	-0.711976	7.76e-07
XLOC_001056	LG1:12708911-12713002	XLOC_008682	gene29802-v1.0-hybrid,gene29803-v1.0-hybrid	LG3:4805132-4812706	-0.724776	3.93e-07
XLOC_001056	LG1:12708911-12713002	XLOC_008707	gene29665-v1.0-hybrid	LG3:5028549-5032582	-0.723464	4.22e-07
XLOC_001056	LG1:12708911-12713002	XLOC_008711	gene29671-v1.0-hybrid	LG3:5055841-5056801	-0.756805	5.97e-08
XLOC_001056	LG1:12708911-12713002	XLOC_008825	gene28965-v1.0-hybrid	LG3:6244063-6247563	-0.714231	6.9e-07
XLOC_001056	LG1:12708911-12713002	XLOC_008918	gene19988-v1.0-hybrid	LG3:7396506-7400063	-0.754856	6.75e-08
XLOC_001056	LG1:12708911-12713002	XLOC_008958	gene20060-v1.0-hybrid	LG3:7832413-7836869	-0.80799	1.49e-09
XLOC_001056	LG1:12708911-12713002	XLOC_008991	gene20124-v1.0-hybrid	LG3:8252204-8257692	-0.702941	1.23e-06
XLOC_001056	LG1:12708911-12713002	XLOC_009026	gene20187-v1.0-hybrid	LG3:8587216-8587741	-0.703423	1.2e-06
XLOC_001056	LG1:12708911-12713002	XLOC_009446	gene03497-v1.0-hybrid	LG3:14150190-14152276	-0.709189	8.96e-07
XLOC_001056	LG1:12708911-12713002	XLOC_009599	gene28899-v1.0-hybrid	LG3:16704610-16711664	-0.779077	1.35e-08
XLOC_001056	LG1:12708911-12713002	XLOC_009778	gene25405-v1.0-hybrid	LG3:19377191-19385026	-0.720246	5.02e-07
XLOC_001056	LG1:12708911-12713002	XLOC_009781	gene25407-v1.0-hybrid	LG3:19421393-19432865	-0.747152	1.08e-07
XLOC_001056	LG1:12708911-12713002	XLOC_009783	gene25410-v1.0-hybrid	LG3:19439839-19442808	-0.700052	1.42e-06
XLOC_001056	LG1:12708911-12713002	XLOC_010032	gene07995-v1.0-hybrid	LG3:22280675-22282767	-0.767286	3.03e-08
XLOC_001056	LG1:12708911-12713002	XLOC_010229	gene27351-v1.0-hybrid	LG3:24539457-24543385	-0.725715	3.73e-07
XLOC_001056	LG1:12708911-12713002	XLOC_010415	gene14141-v1.0-hybrid	LG3:26986584-26991685	-0.707793	9.62e-07
XLOC_001056	LG1:12708911-12713002	XLOC_010666	gene20540-v1.0-hybrid	LG3:29661735-29665564	-0.768502	2.79e-08
XLOC_001056	LG1:12708911-12713002	XLOC_010820	gene14468-v1.0-hybrid	LG3:31721236-31731825	-0.701135	1.34e-06
XLOC_001056	LG1:12708911-12713002	XLOC_011032	gene30579-v1.0-hybrid,gene30580-v1.0-hybrid	LG3:1669707-1674998	-0.715919	6.31e-07
XLOC_001056	LG1:12708911-12713002	XLOC_011225	gene24866-v1.0-hybrid	LG3:4032773-4034364	-0.726149	3.64e-07
XLOC_001056	LG1:12708911-12713002	XLOC_011276	gene29747-v1.0-hybrid	LG3:4541335-4541785	-0.712328	7.62e-07
XLOC_001056	LG1:12708911-12713002	XLOC_011304	gene29792-v1.0-hybrid	LG3:4757125-4763640	-0.712672	7.48e-07
XLOC_001056	LG1:12708911-12713002	XLOC_011421	gene28873-v1.0-hybrid,gene28874-v1.0-hybrid	LG3:5998628-6007250	-0.73931	1.73e-07
XLOC_001056	LG1:12708911-12713002	XLOC_011422	gene28875-v1.0-hybrid	LG3:6008089-6017043	-0.7447	1.26e-07
XLOC_001056	LG1:12708911-12713002	XLOC_011463	gene19722-v1.0-hybrid	LG3:6626680-6642521	-0.720073	5.06e-07
XLOC_001056	LG1:12708911-12713002	XLOC_011587	gene20076-v1.0-hybrid	LG3:7964613-7971097	-0.78592	8.26e-09
XLOC_001056	LG1:12708911-12713002	XLOC_011794	gene03012-v1.0-hybrid	LG3:10461106-10472050	-0.779391	1.32e-08
XLOC_001056	LG1:12708911-12713002	XLOC_011998	gene03342-v1.0-hybrid	LG3:13448808-13458408	-0.714931	6.65e-07
XLOC_001056	LG1:12708911-12713002	XLOC_012428	gene28122-v1.0-hybrid	LG3:20254274-20255435	-0.779812	1.28e-08
XLOC_001056	LG1:12708911-12713002	XLOC_012465	gene28190-v1.0-hybrid	LG3:20608675-20612438	-0.773236	2.03e-08
XLOC_001056	LG1:12708911-12713002	XLOC_012558	gene07764-v1.0-hybrid	LG3:21699728-21700735	-0.774683	1.84e-08
XLOC_001056	LG1:12708911-12713002	XLOC_012589	gene07969-v1.0-hybrid	LG3:22129475-22145821	-0.714125	6.94e-07
XLOC_001056	LG1:12708911-12713002	XLOC_012644	gene07932-v1.0-hybrid	LG3:22773780-22785425	-0.766061	3.28e-08
XLOC_001056	LG1:12708911-12713002	XLOC_012697	gene27202-v1.0-hybrid	LG3:23534466-23537951	-0.749186	9.59e-08
XLOC_001056	LG1:12708911-12713002	XLOC_012726	gene27232-v1.0-hybrid,gene27233-v1.0-hybrid	LG3:23932993-23937611	-0.747481	1.06e-07
XLOC_001056	LG1:12708911-12713002	XLOC_012810	gene29950-v1.0-hybrid	LG3:24867035-24874096	-0.779351	1.32e-08
XLOC_001056	LG1:12708911-12713002	XLOC_012960	gene14154-v1.0-hybrid	LG3:27060551-27062029	-0.736652	2.02e-07
XLOC_001056	LG1:12708911-12713002	XLOC_012968	gene14167-v1.0-hybrid	LG3:27132783-27135199	-0.763401	3.91e-08
XLOC_001056	LG1:12708911-12713002	XLOC_013038	gene24745-v1.0-hybrid	LG3:28021248-28052796	-0.727019	3.47e-07
XLOC_001056	LG1:12708911-12713002	XLOC_013070	gene24790-v1.0-hybrid	LG3:28357307-28365313	-0.706172	1.04e-06
XLOC_001056	LG1:12708911-12713002	XLOC_013100	gene01181-v1.0-hybrid	LG3:28749888-28762937	-0.724575	3.97e-07
XLOC_001056	LG1:12708911-12713002	XLOC_013229	gene20665-v1.0-hybrid	LG3:30327235-30335649	-0.736556	2.03e-07
XLOC_001056	LG1:12708911-12713002	XLOC_013854	gene29910-v1.0-hybrid	LG4:1672745-1680882	-0.737249	1.95e-07
XLOC_001056	LG1:12708911-12713002	XLOC_013897	gene32595-v1.0-hybrid	LG4:2289753-2311751	-0.703197	1.21e-06
XLOC_001056	LG1:12708911-12713002	XLOC_014134	gene17055-v1.0-hybrid	LG4:5938462-5947163	-0.71678	6.03e-07
XLOC_001056	LG1:12708911-12713002	XLOC_014231	gene01070-v1.0-hybrid	LG4:7300664-7302440	-0.751435	8.35e-08
XLOC_001056	LG1:12708911-12713002	XLOC_014444	gene27650-v1.0-hybrid,gene27651-v1.0-hybrid	LG4:11078518-11085289	-0.771864	2.23e-08
XLOC_001056	LG1:12708911-12713002	XLOC_014525	gene22473-v1.0-hybrid	LG4:12029458-12050571	-0.700375	1.4e-06
XLOC_001056	LG1:12708911-12713002	XLOC_014714	gene00834-v1.0-hybrid	LG4:14443454-14446129	-0.745955	1.17e-07
XLOC_001056	LG1:12708911-12713002	XLOC_015245	gene22814-v1.0-hybrid	LG4:20780811-20791475	-0.7675	2.99e-08
XLOC_001056	LG1:12708911-12713002	XLOC_015539	gene03615-v1.0-hybrid,gene03616-v1.0-hybrid	LG4:24538116-24560821	-0.702749	1.24e-06
XLOC_001056	LG1:12708911-12713002	XLOC_015856	gene29041-v1.0-hybrid	LG4:935965-941758	-0.792622	5.02e-09
XLOC_001056	LG1:12708911-12713002	XLOC_016043	gene11533-v1.0-hybrid	LG4:3493610-3499606	-0.770043	2.52e-08
XLOC_001056	LG1:12708911-12713002	XLOC_016147	gene16998-v1.0-hybrid	LG4:5472710-5476314	-0.721878	4.59e-07
XLOC_001056	LG1:12708911-12713002	XLOC_016177	gene17039-v1.0-hybrid	LG4:5796655-5803287	-0.702385	1.26e-06
XLOC_001056	LG1:12708911-12713002	XLOC_016201	gene17236-v1.0-hybrid	LG4:6156742-6174013	-0.727117	3.45e-07
XLOC_001056	LG1:12708911-12713002	XLOC_016248	gene17108-v1.0-hybrid	LG4:6816130-6817277	-0.739468	1.71e-07
XLOC_001056	LG1:12708911-12713002	XLOC_016595	gene09861-v1.0-hybrid	LG4:13047324-13051588	-0.768664	2.76e-08
XLOC_001056	LG1:12708911-12713002	XLOC_016631	gene09944-v1.0-hybrid	LG4:13438837-13441090	-0.762708	4.09e-08
XLOC_001056	LG1:12708911-12713002	XLOC_016655	gene09999-v1.0-hybrid	LG4:13683476-13688933	-0.706823	1.01e-06
XLOC_001056	LG1:12708911-12713002	XLOC_016818	gene05915-v1.0-hybrid	LG4:15537507-15541284	-0.701835	1.3e-06
XLOC_001056	LG1:12708911-12713002	XLOC_016922	gene06539-v1.0-hybrid	LG4:16967581-16973429	-0.754082	7.09e-08
XLOC_001056	LG1:12708911-12713002	XLOC_016953	gene06600-v1.0-hybrid,gene06602-v1.0-hybrid	LG4:17324658-17332236	-0.714044	6.97e-07
XLOC_001056	LG1:12708911-12713002	XLOC_017035	gene06721-v1.0-hybrid	LG4:18719543-18723848	-0.753833	7.2e-08
XLOC_001056	LG1:12708911-12713002	XLOC_017202	gene22983-v1.0-hybrid	LG4:20983553-20994236	-0.735932	2.1e-07
XLOC_001056	LG1:12708911-12713002	XLOC_017266	gene05014-v1.0-hybrid	LG4:21790320-21809438	-0.795953	3.89e-09
XLOC_001056	LG1:12708911-12713002	XLOC_017304	gene05087-v1.0-hybrid,gene05088-v1.0-hybrid	LG4:22302036-22306814	-0.803037	2.23e-09
XLOC_001056	LG1:12708911-12713002	XLOC_017407	gene23115-v1.0-hybrid	LG4:23687375-23692200	-0.73386	2.36e-07
XLOC_001056	LG1:12708911-12713002	XLOC_017462	gene03606-v1.0-hybrid	LG4:24491344-24497990	-0.714515	6.8e-07
XLOC_001056	LG1:12708911-12713002	XLOC_018125	gene24661-v1.0-hybrid	LG5:50607-57247	-0.701054	1.35e-06
XLOC_001056	LG1:12708911-12713002	XLOC_018161	gene32258-v1.0-hybrid	LG5:393522-409925	-0.711808	7.83e-07
XLOC_001056	LG1:12708911-12713002	XLOC_018223	gene32366-v1.0-hybrid	LG5:918843-931700	-0.72706	3.46e-07
XLOC_001056	LG1:12708911-12713002	XLOC_018612	gene06385-v1.0-hybrid	LG5:4997318-5013702	-0.737389	1.93e-07
XLOC_001056	LG1:12708911-12713002	XLOC_018659	gene01870-v1.0-hybrid	LG5:5567717-5571904	-0.704972	1.11e-06
XLOC_001056	LG1:12708911-12713002	XLOC_018674	gene01901-v1.0-hybrid	LG5:5745902-5758685	-0.70873	9.17e-07
XLOC_001056	LG1:12708911-12713002	XLOC_018681	gene01916-v1.0-hybrid	LG5:5818307-5820476	-0.713669	7.1e-07
XLOC_001056	LG1:12708911-12713002	XLOC_018735	gene25107-v1.0-hybrid	LG5:6308547-6339033	-0.717144	5.92e-07
XLOC_001056	LG1:12708911-12713002	XLOC_018802	gene25960-v1.0-hybrid	LG5:6875118-6877929	-0.774217	1.9e-08
XLOC_001056	LG1:12708911-12713002	XLOC_018906	gene26118-v1.0-hybrid	LG5:7910588-7917647	-0.766099	3.28e-08
XLOC_001056	LG1:12708911-12713002	XLOC_018907	gene26119-v1.0-hybrid	LG5:7921365-7925465	-0.753914	7.16e-08
XLOC_001056	LG1:12708911-12713002	XLOC_019057	gene09177-v1.0-hybrid	LG5:9417231-9418028	-0.703823	1.18e-06
XLOC_001056	LG1:12708911-12713002	XLOC_019074	gene09305-v1.0-hybrid	LG5:9616635-9621727	-0.703945	1.17e-06
XLOC_001056	LG1:12708911-12713002	XLOC_019136	gene09418-v1.0-hybrid	LG5:10255415-10272525	-0.792447	5.08e-09
XLOC_001056	LG1:12708911-12713002	XLOC_019175	gene09493-v1.0-hybrid	LG5:10646295-10657997	-0.75303	7.57e-08
XLOC_001056	LG1:12708911-12713002	XLOC_019376	gene10858-v1.0-hybrid	LG5:13111719-13121071	-0.717168	5.91e-07
XLOC_001056	LG1:12708911-12713002	XLOC_019570	gene13661-v1.0-hybrid	LG5:15596990-15609809	-0.753478	7.36e-08
XLOC_001056	LG1:12708911-12713002	XLOC_019868	gene29340-v1.0-hybrid	LG5:19864619-19873974	-0.756339	6.15e-08
XLOC_001056	LG1:12708911-12713002	XLOC_019905	gene11017-v1.0-hybrid	LG5:20431210-20434824	-0.814632	8.5e-10
XLOC_001056	LG1:12708911-12713002	XLOC_020176	gene11899-v1.0-hybrid	LG5:23800597-23812474	-0.747458	1.06e-07
XLOC_001056	LG1:12708911-12713002	XLOC_020224	gene12083-v1.0-hybrid	LG5:24475790-24478609	-0.719098	5.33e-07
XLOC_001056	LG1:12708911-12713002	XLOC_020311	gene12232-v1.0-hybrid	LG5:25482447-25497290	-0.713192	7.28e-07
XLOC_001056	LG1:12708911-12713002	XLOC_020420	gene02327-v1.0-hybrid	LG5:26728474-26740578	-0.713598	7.13e-07
XLOC_001056	LG1:12708911-12713002	XLOC_020700	gene32453-v1.0-hybrid	LG5:1405049-1422533	-0.703801	1.18e-06
XLOC_001056	LG1:12708911-12713002	XLOC_021348	gene26177-v1.0-hybrid	LG5:8197415-8213554	-0.81069	1.19e-09
XLOC_001056	LG1:12708911-12713002	XLOC_021411	gene08908-v1.0-hybrid	LG5:8913884-8924365	-0.827535	2.68e-10
XLOC_001056	LG1:12708911-12713002	XLOC_021561	gene09498-v1.0-hybrid	LG5:10658901-10666383	-0.804889	1.92e-09
XLOC_001056	LG1:12708911-12713002	XLOC_021562	gene09499-v1.0-hybrid	LG5:10667212-10667617	-0.711052	8.14e-07
XLOC_001056	LG1:12708911-12713002	XLOC_021918	gene13667-v1.0-hybrid	LG5:15650520-15661435	-0.712552	7.53e-07
XLOC_001056	LG1:12708911-12713002	XLOC_021930	gene13695-v1.0-hybrid	LG5:15877515-15889344	-0.719227	5.3e-07
XLOC_001056	LG1:12708911-12713002	XLOC_022002	gene07748-v1.0-hybrid	LG5:16948766-16956464	-0.776266	1.64e-08
XLOC_001056	LG1:12708911-12713002	XLOC_022099	gene29228-v1.0-hybrid	LG5:18162187-18168304	-0.750046	9.1e-08
XLOC_001056	LG1:12708911-12713002	XLOC_022313	gene11761-v1.0-hybrid	LG5:21188819-21196729	-0.836463	1.14e-10
XLOC_001056	LG1:12708911-12713002	XLOC_022592	gene12089-v1.0-hybrid	LG5:24495436-24500953	-0.72565	3.74e-07
XLOC_001056	LG1:12708911-12713002	XLOC_022602	gene12110-v1.0-hybrid	LG5:24642341-24648769	-0.709436	8.84e-07
XLOC_001056	LG1:12708911-12713002	XLOC_022653	gene12201-v1.0-hybrid	LG5:25284126-25294693	-0.723703	4.16e-07
XLOC_001056	LG1:12708911-12713002	XLOC_022758	gene02306-v1.0-hybrid	LG5:26606705-26611206	-0.735451	2.16e-07
XLOC_001056	LG1:12708911-12713002	XLOC_022766	gene02323-v1.0-hybrid	LG5:26711301-26713274	-0.717096	5.93e-07
XLOC_001056	LG1:12708911-12713002	XLOC_023331	gene16610-v1.0-hybrid	LG6:409510-416137	-0.815846	7.66e-10
XLOC_001056	LG1:12708911-12713002	XLOC_023669	gene22962-v1.0-hybrid	LG6:3861505-3870736	-0.716626	6.08e-07
XLOC_001056	LG1:12708911-12713002	XLOC_023745	gene18221-v1.0-hybrid	LG6:4910243-4917280	-0.787345	7.44e-09
XLOC_001056	LG1:12708911-12713002	XLOC_023762	gene18385-v1.0-hybrid	LG6:5077191-5084895	-0.734114	2.33e-07
XLOC_001056	LG1:12708911-12713002	XLOC_023802	gene18366-v1.0-hybrid	LG6:5723488-5724316	-0.821624	4.6e-10
XLOC_001056	LG1:12708911-12713002	XLOC_023823	gene18727-v1.0-hybrid	LG6:5908594-5908949	-0.717582	5.78e-07
XLOC_001056	LG1:12708911-12713002	XLOC_023861	gene18803-v1.0-hybrid	LG6:6357028-6361359	-0.701661	1.31e-06
XLOC_001056	LG1:12708911-12713002	XLOC_023919	gene13488-v1.0-hybrid	LG6:7014879-7020037	-0.717273	5.88e-07
XLOC_001056	LG1:12708911-12713002	XLOC_023955	gene13824-v1.0-hybrid	LG6:7434953-7443654	-0.756545	6.07e-08
XLOC_001056	LG1:12708911-12713002	XLOC_023988	gene13884-v1.0-hybrid	LG6:7733800-7743695	-0.72774	3.33e-07
XLOC_001056	LG1:12708911-12713002	XLOC_023997	gene13557-v1.0-hybrid	LG6:7816966-7818085	-0.703753	1.18e-06
XLOC_001056	LG1:12708911-12713002	XLOC_024033	gene13629-v1.0-hybrid	LG6:8172467-8173296	-0.784424	9.21e-09
XLOC_001056	LG1:12708911-12713002	XLOC_024078	gene09707-v1.0-hybrid	LG6:8648278-8669427	-0.761373	4.46e-08
XLOC_001056	LG1:12708911-12713002	XLOC_024100	gene09755-v1.0-hybrid,gene09756-v1.0-hybrid	LG6:8952635-8966926	-0.789929	6.14e-09
XLOC_001056	LG1:12708911-12713002	XLOC_024162	gene00947-v1.0-hybrid	LG6:9839395-9850705	-0.766549	3.18e-08
XLOC_001056	LG1:12708911-12713002	XLOC_024206	gene21895-v1.0-hybrid	LG6:10379173-10383960	-0.769285	2.65e-08
XLOC_001056	LG1:12708911-12713002	XLOC_024286	gene14429-v1.0-hybrid	LG6:11315791-11323303	-0.812422	1.03e-09
XLOC_001056	LG1:12708911-12713002	XLOC_024406	gene30287-v1.0-hybrid	LG6:12897276-12902151	-0.73951	1.71e-07
XLOC_001056	LG1:12708911-12713002	XLOC_024592	gene15534-v1.0-hybrid	LG6:15379045-15384579	-0.829801	2.17e-10
XLOC_001056	LG1:12708911-12713002	XLOC_024871	gene22664-v1.0-hybrid	LG6:19037173-19044161	-0.731369	2.72e-07
XLOC_001056	LG1:12708911-12713002	XLOC_024961	gene17702-v1.0-hybrid	LG6:20381840-20389582	-0.718128	5.62e-07
XLOC_001056	LG1:12708911-12713002	XLOC_025092	gene15909-v1.0-hybrid	LG6:22045101-22056515	-0.745184	1.22e-07
XLOC_001056	LG1:12708911-12713002	XLOC_025213	gene05961-v1.0-hybrid	LG6:23780433-23783862	-0.763419	3.91e-08
XLOC_001056	LG1:12708911-12713002	XLOC_025401	gene07341-v1.0-hybrid	LG6:26296202-26299874	-0.710353	8.44e-07
XLOC_001056	LG1:12708911-12713002	XLOC_025483	gene05282-v1.0-hybrid	LG6:27270146-27272861	-0.769591	2.6e-08
XLOC_001056	LG1:12708911-12713002	XLOC_025770	gene24316-v1.0-hybrid	LG6:30730358-30731542	-0.731834	2.65e-07
XLOC_001056	LG1:12708911-12713002	XLOC_025841	gene10191-v1.0-hybrid	LG6:31587356-31590777	-0.737195	1.95e-07
XLOC_001056	LG1:12708911-12713002	XLOC_025976	gene04289-v1.0-hybrid	LG6:33010896-33013229	-0.716968	5.97e-07
XLOC_001056	LG1:12708911-12713002	XLOC_026005	gene04337-v1.0-hybrid,gene04338-v1.0-hybrid	LG6:33221503-33235954	-0.708192	9.42e-07
XLOC_001056	LG1:12708911-12713002	XLOC_026038	gene04414-v1.0-hybrid	LG6:33541435-33544143	-0.716632	6.08e-07
XLOC_001056	LG1:12708911-12713002	XLOC_026145	gene23973-v1.0-hybrid	LG6:34625570-34637729	-0.716568	6.1e-07
XLOC_001056	LG1:12708911-12713002	XLOC_026197	gene23870-v1.0-hybrid,gene23871-v1.0-hybrid	LG6:35148294-35154779	-0.735328	2.17e-07
XLOC_001056	LG1:12708911-12713002	XLOC_026328	gene28406-v1.0-hybrid	LG6:36624282-36631385	-0.703427	1.2e-06
XLOC_001056	LG1:12708911-12713002	XLOC_026451	gene01346-v1.0-hybrid	LG6:37766863-37774114	-0.718617	5.47e-07
XLOC_001056	LG1:12708911-12713002	XLOC_026472	gene01380-v1.0-hybrid	LG6:37937751-37941319	-0.758964	5.21e-08
XLOC_001056	LG1:12708911-12713002	XLOC_026544	gene26419-v1.0-hybrid	LG6:38708270-38715213	-0.724139	4.06e-07
XLOC_001056	LG1:12708911-12713002	XLOC_026809	gene22511-v1.0-hybrid	LG6:2344254-2348474	-0.715538	6.44e-07
XLOC_001056	LG1:12708911-12713002	XLOC_026915	gene00140-v1.0-hybrid	LG6:3398101-3407649	-0.717149	5.92e-07
XLOC_001056	LG1:12708911-12713002	XLOC_027084	gene18435-v1.0-hybrid	LG6:5443465-5446341	-0.750393	8.91e-08
XLOC_001056	LG1:12708911-12713002	XLOC_027128	gene18718-v1.0-hybrid	LG6:5841224-5844748	-0.773076	2.05e-08
XLOC_001056	LG1:12708911-12713002	XLOC_027246	gene13788-v1.0-hybrid	LG6:7193460-7196401	-0.736292	2.06e-07
XLOC_001056	LG1:12708911-12713002	XLOC_027397	gene09706-v1.0-hybrid	LG6:8648278-8669427	-0.783965	9.52e-09
XLOC_001056	LG1:12708911-12713002	XLOC_027403	gene09716-v1.0-hybrid	LG6:8702742-8705638	-0.760547	4.71e-08
XLOC_001056	LG1:12708911-12713002	XLOC_027482	gene09811-v1.0-hybrid	LG6:9636735-9644703	-0.732539	2.55e-07
XLOC_001056	LG1:12708911-12713002	XLOC_027503	gene00095-v1.0-hybrid	LG6:10010532-10012405	-0.721868	4.6e-07
XLOC_001056	LG1:12708911-12713002	XLOC_027559	gene21969-v1.0-hybrid	LG6:10828751-10834621	-0.732574	2.54e-07
XLOC_001056	LG1:12708911-12713002	XLOC_027769	gene15409-v1.0-hybrid	LG6:13723167-13732932	-0.819325	5.65e-10
XLOC_001056	LG1:12708911-12713002	XLOC_027816	gene15323-v1.0-hybrid	LG6:14327257-14329928	-0.762264	4.21e-08
XLOC_001056	LG1:12708911-12713002	XLOC_028167	gene25218-v1.0-hybrid	LG6:19305394-19311088	-0.71672	6.05e-07
XLOC_001056	LG1:12708911-12713002	XLOC_028345	gene15771-v1.0-hybrid	LG6:21603578-21608738	-0.74889	9.76e-08
XLOC_001056	LG1:12708911-12713002	XLOC_028468	gene15989-v1.0-hybrid	LG6:22925665-22938132	-0.758232	5.46e-08
XLOC_001056	LG1:12708911-12713002	XLOC_028487	gene15733-v1.0-hybrid	LG6:23206938-23211724	-0.790213	6.01e-09
XLOC_001056	LG1:12708911-12713002	XLOC_028699	gene07328-v1.0-hybrid	LG6:26217602-26221311	-0.766934	3.1e-08
XLOC_001056	LG1:12708911-12713002	XLOC_028716	gene06924-v1.0-hybrid	LG6:26375030-26379453	-0.787402	7.41e-09
XLOC_001056	LG1:12708911-12713002	XLOC_028851	gene05460-v1.0-hybrid	LG6:27752348-27762736	-0.762849	4.06e-08
XLOC_001056	LG1:12708911-12713002	XLOC_028990	gene28685-v1.0-hybrid	LG6:29660794-29668527	-0.760016	4.87e-08
XLOC_001056	LG1:12708911-12713002	XLOC_029272	gene04242-v1.0-hybrid	LG6:32773309-32780951	-0.723109	4.3e-07
XLOC_001056	LG1:12708911-12713002	XLOC_029375	gene04452-v1.0-hybrid	LG6:33719195-33729918	-0.717413	5.84e-07
XLOC_001056	LG1:12708911-12713002	XLOC_029460	gene23964-v1.0-hybrid	LG6:34587871-34598832	-0.779457	1.31e-08
XLOC_001056	LG1:12708911-12713002	XLOC_029465	gene23976-v1.0-hybrid	LG6:34640398-34644084	-0.737466	1.92e-07
XLOC_001056	LG1:12708911-12713002	XLOC_029570	gene24119-v1.0-hybrid	LG6:35946051-35950300	-0.719434	5.24e-07
XLOC_001056	LG1:12708911-12713002	XLOC_029622	gene28388-v1.0-hybrid	LG6:36528798-36530384	-0.717339	5.86e-07
XLOC_001056	LG1:12708911-12713002	XLOC_029706	gene27983-v1.0-hybrid	LG6:37418742-37421494	-0.786528	7.9e-09
XLOC_001056	LG1:12708911-12713002	XLOC_029806	gene25903-v1.0-hybrid	LG6:38398912-38403190	-0.729243	3.07e-07
XLOC_001056	LG1:12708911-12713002	XLOC_030475	gene18481-v1.0-hybrid	LG7:209558-218379	-0.770841	2.39e-08
XLOC_001056	LG1:12708911-12713002	XLOC_030497	gene18517-v1.0-hybrid	LG7:442859-445581	-0.702897	1.23e-06
XLOC_001056	LG1:12708911-12713002	XLOC_030529	gene18570-v1.0-hybrid	LG7:710580-719783	-0.806967	1.62e-09
XLOC_001056	LG1:12708911-12713002	XLOC_030848	gene19109-v1.0-hybrid	LG7:3773074-3788924	-0.72571	3.73e-07
XLOC_001056	LG1:12708911-12713002	XLOC_030849	gene19110-v1.0-hybrid	LG7:3773074-3788924	-0.746049	1.16e-07
XLOC_001056	LG1:12708911-12713002	XLOC_030914	gene19438-v1.0-hybrid	LG7:4477988-4488059	-0.79128	5.55e-09
XLOC_001056	LG1:12708911-12713002	XLOC_031057	gene27008-v1.0-hybrid	LG7:6050483-6057736	-0.720154	5.04e-07
XLOC_001056	LG1:12708911-12713002	XLOC_031154	gene14320-v1.0-hybrid	LG7:7345477-7349894	-0.739035	1.76e-07
XLOC_001056	LG1:12708911-12713002	XLOC_031192	gene29347-v1.0-hybrid	LG7:7823586-7829876	-0.704555	1.13e-06
XLOC_001056	LG1:12708911-12713002	XLOC_031222	gene29499-v1.0-hybrid	LG7:8206587-8210668	-0.720982	4.82e-07
XLOC_001056	LG1:12708911-12713002	XLOC_031310	gene09272-v1.0-hybrid,gene09273-v1.0-hybrid	LG7:9421612-9435836	-0.748568	9.96e-08
XLOC_001056	LG1:12708911-12713002	XLOC_031360	gene03936-v1.0-hybrid	LG7:9979450-9984488	-0.797332	3.49e-09
XLOC_001056	LG1:12708911-12713002	XLOC_031438	gene04930-v1.0-hybrid	LG7:11019306-11025804	-0.770292	2.48e-08
XLOC_001056	LG1:12708911-12713002	XLOC_031583	gene00404-v1.0-hybrid	LG7:12841612-12844664	-0.700351	1.4e-06
XLOC_001056	LG1:12708911-12713002	XLOC_031697	gene23289-v1.0-hybrid	LG7:14298326-14298965	-0.7114	7.99e-07
XLOC_001056	LG1:12708911-12713002	XLOC_031746	gene23326-v1.0-hybrid	LG7:14909576-14912761	-0.751796	8.17e-08
XLOC_001056	LG1:12708911-12713002	XLOC_031841	gene26656-v1.0-hybrid	LG7:15970468-15972051	-0.775502	1.73e-08
XLOC_001056	LG1:12708911-12713002	XLOC_031888	gene26469-v1.0-hybrid	LG7:16581997-16584780	-0.711004	8.16e-07
XLOC_001056	LG1:12708911-12713002	XLOC_031917	gene34103-v1.0-hybrid	LG7:16918141-16920354	-0.704588	1.13e-06
XLOC_001056	LG1:12708911-12713002	XLOC_031964	gene20961-v1.0-hybrid	LG7:17292145-17297797	-0.704157	1.16e-06
XLOC_001056	LG1:12708911-12713002	XLOC_032042	gene21329-v1.0-hybrid	LG7:18096370-18099683	-0.702528	1.25e-06
XLOC_001056	LG1:12708911-12713002	XLOC_032116	gene21187-v1.0-hybrid	LG7:18802945-18806716	-0.708505	9.27e-07
XLOC_001056	LG1:12708911-12713002	XLOC_032255	gene12768-v1.0-hybrid,gene12769-v1.0-hybrid	LG7:20083134-20092746	-0.769991	2.53e-08
XLOC_001056	LG1:12708911-12713002	XLOC_032292	gene12830-v1.0-hybrid	LG7:20366864-20371873	-0.814519	8.58e-10
XLOC_001056	LG1:12708911-12713002	XLOC_032361	gene13142-v1.0-hybrid	LG7:21106392-21112054	-0.763406	3.91e-08
XLOC_001056	LG1:12708911-12713002	XLOC_032534	gene18543-v1.0-hybrid	LG7:544937-555001	-0.84068	7.49e-11
XLOC_001056	LG1:12708911-12713002	XLOC_032851	gene19098-v1.0-hybrid,gene19099-v1.0-hybrid,gene19100-v1.0-hybrid	LG7:3720510-3735718	-0.74845	1e-07
XLOC_001056	LG1:12708911-12713002	XLOC_033091	gene14195-v1.0-hybrid	LG7:6526777-6530054	-0.709842	8.66e-07
XLOC_001056	LG1:12708911-12713002	XLOC_033302	gene09271-v1.0-hybrid	LG7:9421612-9435836	-0.74117	1.55e-07
XLOC_001056	LG1:12708911-12713002	XLOC_033321	gene07479-v1.0-hybrid,gene07480-v1.0-hybrid	LG7:9781405-9792219	-0.756766	5.99e-08
XLOC_001056	LG1:12708911-12713002	XLOC_033414	gene04900-v1.0-hybrid	LG7:10849654-10856285	-0.709206	8.95e-07
XLOC_001056	LG1:12708911-12713002	XLOC_033468	gene23562-v1.0-hybrid	LG7:11534721-11543539	-0.821477	4.66e-10
XLOC_001056	LG1:12708911-12713002	XLOC_033500	gene23616-v1.0-hybrid	LG7:11860128-11866349	-0.808995	1.37e-09
XLOC_001056	LG1:12708911-12713002	XLOC_033533	gene23666-v1.0-hybrid	LG7:12246914-12250018	-0.775056	1.79e-08
XLOC_001056	LG1:12708911-12713002	XLOC_033681	gene23274-v1.0-hybrid	LG7:14196551-14198583	-0.70563	1.07e-06
XLOC_001056	LG1:12708911-12713002	XLOC_033729	gene23229-v1.0-hybrid	LG7:14690030-14699485	-0.72576	3.72e-07
XLOC_001056	LG1:12708911-12713002	XLOC_033790	gene23387-v1.0-hybrid	LG7:15201201-15206834	-0.700461	1.39e-06
XLOC_001056	LG1:12708911-12713002	XLOC_033811	gene26483-v1.0-hybrid	LG7:15466715-15467456	-0.735487	2.16e-07
XLOC_001056	LG1:12708911-12713002	XLOC_033951	gene20865-v1.0-hybrid	LG7:16849289-16851294	-0.734133	2.33e-07
XLOC_001056	LG1:12708911-12713002	XLOC_033972	gene20899-v1.0-hybrid	LG7:17005276-17008826	-0.723572	4.19e-07
XLOC_001056	LG1:12708911-12713002	XLOC_033981	gene20924-v1.0-hybrid	LG7:17115854-17122195	-0.712228	7.66e-07
XLOC_001056	LG1:12708911-12713002	XLOC_034072	gene21321-v1.0-hybrid	LG7:18045176-18048321	-0.748749	9.85e-08
XLOC_001056	LG1:12708911-12713002	XLOC_034138	gene21184-v1.0-hybrid,gene21185-v1.0-hybrid	LG7:18792486-18799970	-0.800333	2.76e-09
XLOC_001056	LG1:12708911-12713002	XLOC_034396	gene13168-v1.0-hybrid	LG7:21226243-21229952	-0.792661	5e-09
XLOC_001056	LG1:12708911-12713002	XLOC_034916	gene00989-v1.0-hybrid	unanchored:241495-248961	-0.730515	2.86e-07
XLOC_001056	LG1:12708911-12713002	XLOC_034975	gene01957-v1.0-hybrid	unanchored:901865-909084	-0.739613	1.7e-07
XLOC_001056	LG1:12708911-12713002	XLOC_035432	gene08423-v1.0-hybrid	unanchored:6888814-6893261	-0.770759	2.4e-08
XLOC_001056	LG1:12708911-12713002	XLOC_035452	gene08469-v1.0-hybrid	unanchored:7220995-7223074	-0.808203	1.46e-09
XLOC_001056	LG1:12708911-12713002	XLOC_035494	gene07597-v1.0-hybrid	unanchored:7757926-7760351	-0.704815	1.12e-06
XLOC_001056	LG1:12708911-12713002	XLOC_035735	gene12266-v1.0-hybrid	unanchored:11267639-11281289	-0.7975	3.45e-09
XLOC_001056	LG1:12708911-12713002	XLOC_035751	gene12360-v1.0-hybrid	unanchored:11521406-11526320	-0.736528	2.03e-07
XLOC_001056	LG1:12708911-12713002	XLOC_035915	gene20739-v1.0-hybrid	unanchored:2296179-2309486	-0.734099	2.33e-07
XLOC_001056	LG1:12708911-12713002	XLOC_036301	gene07365-v1.0-hybrid	unanchored:7468075-7474468	-0.774759	1.83e-08
XLOC_001056	LG1:12708911-12713002	XLOC_036431	gene11604-v1.0-hybrid	unanchored:9163936-9165052	-0.711796	7.83e-07
XLOC_001075	LG1:12902069-12911481	XLOC_006163	gene25244-v1.0-hybrid	LG2:4069287-4081741	-0.711991	7.75e-07
XLOC_001075	LG1:12902069-12911481	XLOC_016845	gene06105-v1.0-hybrid,gene06106-v1.0-hybrid	LG4:15858008-15867558	-0.708322	9.36e-07
XLOC_001075	LG1:12902069-12911481	XLOC_021568	gene09508-v1.0-hybrid	LG5:10702444-10715960	-0.728017	3.28e-07
XLOC_001075	LG1:12902069-12911481	XLOC_033533	gene23666-v1.0-hybrid	LG7:12246914-12250018	-0.779973	1.27e-08
XLOC_001121	LG1:13488683-13496595	XLOC_001677	gene08012-v1.0-hybrid	LG1:20381112-20391804	-0.74201	1.47e-07
XLOC_001121	LG1:13488683-13496595	XLOC_001938	gene31117-v1.0-hybrid	LG1:2615432-2621929	-0.702289	1.27e-06
XLOC_001121	LG1:13488683-13496595	XLOC_007003	gene27858-v1.0-hybrid	LG2:15123119-15133482	-0.706372	1.03e-06
XLOC_001121	LG1:13488683-13496595	XLOC_014674	gene09903-v1.0-hybrid,gene09904-v1.0-hybrid	LG4:13922320-13945178	-0.71992	5.11e-07
XLOC_001121	LG1:13488683-13496595	XLOC_019079	gene09317-v1.0-hybrid	LG5:9683391-9689899	-0.708712	9.18e-07
XLOC_001121	LG1:13488683-13496595	XLOC_034313	gene12819-v1.0-hybrid	LG7:20321268-20324862	-0.727822	3.32e-07
XLOC_001152	LG1:13827112-13837651	XLOC_001677	gene08012-v1.0-hybrid	LG1:20381112-20391804	-0.773876	1.94e-08
XLOC_001152	LG1:13827112-13837651	XLOC_001938	gene31117-v1.0-hybrid	LG1:2615432-2621929	-0.720401	4.98e-07
XLOC_001152	LG1:13827112-13837651	XLOC_006308	gene01016-v1.0-hybrid	LG2:6167314-6184648	-0.713952	7e-07
XLOC_001152	LG1:13827112-13837651	XLOC_007003	gene27858-v1.0-hybrid	LG2:15123119-15133482	-0.734472	2.28e-07
XLOC_001152	LG1:13827112-13837651	XLOC_012898	gene16845-v1.0-hybrid	LG3:26283166-26300075	-0.718109	5.62e-07
XLOC_001152	LG1:13827112-13837651	XLOC_014674	gene09903-v1.0-hybrid,gene09904-v1.0-hybrid	LG4:13922320-13945178	-0.7572	5.83e-08
XLOC_001152	LG1:13827112-13837651	XLOC_019079	gene09317-v1.0-hybrid	LG5:9683391-9689899	-0.710932	8.19e-07
XLOC_001152	LG1:13827112-13837651	XLOC_020779	gene31992-v1.0-hybrid	LG5:2203491-2208155	-0.703123	1.22e-06
XLOC_001152	LG1:13827112-13837651	XLOC_034313	gene12819-v1.0-hybrid	LG7:20321268-20324862	-0.721577	4.67e-07
XLOC_001226	LG1:14827445-14829100	XLOC_002767	gene25502-v1.0-hybrid	LG1:11791037-11799225	-0.773889	1.94e-08
XLOC_001226	LG1:14827445-14829100	XLOC_004217	gene20530-v1.0-hybrid	LG2:5987612-5999043	-0.751602	8.27e-08
XLOC_001226	LG1:14827445-14829100	XLOC_004615	gene17431-v1.0-hybrid	LG2:11006863-11021764	-0.720146	5.04e-07
XLOC_001226	LG1:14827445-14829100	XLOC_005424	gene08678-v1.0-hybrid,gene08679-v1.0-hybrid	LG2:19668663-19687370	-0.744478	1.27e-07
XLOC_001226	LG1:14827445-14829100	XLOC_008999	gene20140-v1.0-hybrid	LG3:8354444-8356349	-0.762724	4.09e-08
XLOC_001226	LG1:14827445-14829100	XLOC_009474	gene03548-v1.0-hybrid,gene03549-v1.0-hybrid	LG3:14484564-14496927	-0.701714	1.31e-06
XLOC_001226	LG1:14827445-14829100	XLOC_009795	gene27926-v1.0-hybrid	LG3:19677268-19681589	-0.71432	6.87e-07
XLOC_001226	LG1:14827445-14829100	XLOC_012565	gene07782-v1.0-hybrid	LG3:21810906-21819981	-0.748009	1.03e-07
XLOC_001226	LG1:14827445-14829100	XLOC_013291	gene24439-v1.0-hybrid	LG3:31235335-31242784	-0.704066	1.16e-06
XLOC_001226	LG1:14827445-14829100	XLOC_018894	gene26090-v1.0-hybrid	LG5:7747230-7749318	-0.707782	9.62e-07
XLOC_001226	LG1:14827445-14829100	XLOC_022839	gene30011-v1.0-hybrid	LG5:27515319-27516513	-0.705741	1.07e-06
XLOC_001226	LG1:14827445-14829100	XLOC_022899	gene02233-v1.0-hybrid	LG5:28283511-28283877	-0.746537	1.13e-07
XLOC_001226	LG1:14827445-14829100	XLOC_023712	gene18113-v1.0-hybrid	LG6:4412233-4417605	-0.712538	7.54e-07
XLOC_001226	LG1:14827445-14829100	XLOC_026929	gene00278-v1.0-hybrid	LG6:3620396-3623180	-0.786612	7.85e-09
XLOC_001226	LG1:14827445-14829100	XLOC_029480	gene24001-v1.0-hybrid	LG6:34766801-34770838	-0.710058	8.57e-07
XLOC_001226	LG1:14827445-14829100	XLOC_033647	gene23463-v1.0-hybrid	LG7:13840968-13867060	-0.739092	1.75e-07
XLOC_001226	LG1:14827445-14829100	XLOC_033923	gene26451-v1.0-hybrid	LG7:16418200-16424796	-0.702099	1.28e-06
XLOC_001234	LG1:14933521-14941138	XLOC_003908	gene27615-v1.0-hybrid	LG2:1659358-1662535	-0.704997	1.11e-06
XLOC_001234	LG1:14933521-14941138	XLOC_007161	gene11212-v1.0-hybrid	LG2:16866645-16867635	-0.718851	5.41e-07
XLOC_001234	LG1:14933521-14941138	XLOC_017696	gene00734-v1.0-hybrid	LG4:27023970-27038245	-0.712099	7.71e-07
XLOC_001234	LG1:14933521-14941138	XLOC_019146	gene09437-v1.0-hybrid	LG5:10333693-10339523	-0.81384	9.1e-10
XLOC_001234	LG1:14933521-14941138	XLOC_021434	gene08960-v1.0-hybrid	LG5:9205056-9208823	-0.702962	1.23e-06
XLOC_001234	LG1:14933521-14941138	XLOC_025167	gene15719-v1.0-hybrid	LG6:23081616-23088565	-0.721913	4.59e-07
XLOC_001234	LG1:14933521-14941138	XLOC_025489	gene05389-v1.0-hybrid	LG6:27348926-27356693	-0.736123	2.08e-07
XLOC_001234	LG1:14933521-14941138	XLOC_033509	gene23628-v1.0-hybrid	LG7:11974628-11979255	-0.712938	7.38e-07
XLOC_001234	LG1:14933521-14941138	XLOC_033551	gene00362-v1.0-hybrid	LG7:12557772-12570195	-0.749519	9.4e-08
XLOC_001234	LG1:14933521-14941138	XLOC_034096	gene21371-v1.0-hybrid	LG7:18282670-18292564	-0.705299	1.09e-06
XLOC_001297	LG1:15644184-15648231	XLOC_008772	gene02417-v1.0-hybrid	LG3:5625941-5630736	-0.737058	1.97e-07
XLOC_001297	LG1:15644184-15648231	XLOC_019146	gene09437-v1.0-hybrid	LG5:10333693-10339523	-0.734164	2.32e-07
XLOC_001297	LG1:15644184-15648231	XLOC_025167	gene15719-v1.0-hybrid	LG6:23081616-23088565	-0.702799	1.24e-06
XLOC_001299	LG1:15688990-15692871	XLOC_011279	gene29752-v1.0-hybrid	LG3:4558849-4570517	-0.710188	8.51e-07
XLOC_001299	LG1:15688990-15692871	XLOC_013219	gene34169-v1.0-hybrid	LG3:30252926-30264068	-0.736872	1.99e-07
XLOC_001299	LG1:15688990-15692871	XLOC_016981	gene16888-v1.0-hybrid	LG4:17674551-17688502	-0.703753	1.18e-06
XLOC_001299	LG1:15688990-15692871	XLOC_018419	gene32138-v1.0-hybrid	LG5:2974378-2985267	-0.720856	4.86e-07
XLOC_001299	LG1:15688990-15692871	XLOC_019974	gene11802-v1.0-hybrid,gene11803-v1.0-hybrid	LG5:21449131-21468976	-0.700929	1.36e-06
XLOC_001398	LG1:17111774-17121790	XLOC_000698	gene14575-v1.0-hybrid	LG1:7724719-7731308	-0.733952	2.35e-07
XLOC_001398	LG1:17111774-17121790	XLOC_001677	gene08012-v1.0-hybrid	LG1:20381112-20391804	-0.718231	5.59e-07
XLOC_001398	LG1:17111774-17121790	XLOC_005563	gene09112-v1.0-hybrid	LG2:21180066-21198596	-0.704359	1.14e-06
XLOC_001398	LG1:17111774-17121790	XLOC_006308	gene01016-v1.0-hybrid	LG2:6167314-6184648	-0.736159	2.07e-07
XLOC_001398	LG1:17111774-17121790	XLOC_008580	gene34220-v1.0-hybrid	LG3:3640609-3654240	-0.723875	4.12e-07
XLOC_001398	LG1:17111774-17121790	XLOC_009729	gene23539-v1.0-hybrid	LG3:18624386-18632767	-0.722488	4.45e-07
XLOC_001398	LG1:17111774-17121790	XLOC_011267	gene29733-v1.0-hybrid	LG3:4452361-4458128	-0.731033	2.77e-07
XLOC_001398	LG1:17111774-17121790	XLOC_012983	gene13956-v1.0-hybrid	LG3:27289189-27297225	-0.728561	3.19e-07
XLOC_001398	LG1:17111774-17121790	XLOC_013045	gene24754-v1.0-hybrid	LG3:28120950-28128466	-0.815613	7.81e-10
XLOC_001398	LG1:17111774-17121790	XLOC_013093	gene01168-v1.0-hybrid	LG3:28657109-28664296	-0.703112	1.22e-06
XLOC_001398	LG1:17111774-17121790	XLOC_014161	gene17249-v1.0-hybrid	LG4:6232487-6238261	-0.835926	1.2e-10
XLOC_001398	LG1:17111774-17121790	XLOC_016226	gene17288-v1.0-hybrid	LG4:6527599-6538008	-0.700516	1.39e-06
XLOC_001398	LG1:17111774-17121790	XLOC_017201	gene22981-v1.0-hybrid	LG4:20973398-20980986	-0.729916	2.95e-07
XLOC_001398	LG1:17111774-17121790	XLOC_018542	gene06467-v1.0-hybrid	LG5:4393587-4399772	-0.706129	1.05e-06
XLOC_001398	LG1:17111774-17121790	XLOC_018680	gene01914-v1.0-hybrid	LG5:5802878-5815875	-0.707552	9.74e-07
XLOC_001398	LG1:17111774-17121790	XLOC_020711	gene32474-v1.0-hybrid	LG5:1507434-1520069	-0.705859	1.06e-06
XLOC_001398	LG1:17111774-17121790	XLOC_021237	gene25997-v1.0-hybrid	LG5:7036283-7042752	-0.74375	1.33e-07
XLOC_001398	LG1:17111774-17121790	XLOC_021469	gene09313-v1.0-hybrid	LG5:9647363-9656775	-0.805108	1.88e-09
XLOC_001398	LG1:17111774-17121790	XLOC_022249	gene31523-v1.0-hybrid	LG5:20340276-20360429	-0.700905	1.36e-06
XLOC_001398	LG1:17111774-17121790	XLOC_024202	gene21890-v1.0-hybrid	LG6:10336090-10349870	-0.748332	1.01e-07
XLOC_001398	LG1:17111774-17121790	XLOC_025154	gene15979-v1.0-hybrid	LG6:22872019-22886850	-0.731258	2.74e-07
XLOC_001398	LG1:17111774-17121790	XLOC_025164	gene16000-v1.0-hybrid	LG6:23033333-23038002	-0.716809	6.02e-07
XLOC_001398	LG1:17111774-17121790	XLOC_027810	gene15314-v1.0-hybrid	LG6:14257605-14264580	-0.733357	2.43e-07
XLOC_001398	LG1:17111774-17121790	XLOC_029231	gene03807-v1.0-hybrid	LG6:32333309-32338111	-0.720571	4.93e-07
XLOC_001398	LG1:17111774-17121790	XLOC_031512	gene23627-v1.0-hybrid	LG7:11968563-11974435	-0.795182	4.13e-09
XLOC_001398	LG1:17111774-17121790	XLOC_031527	gene23651-v1.0-hybrid	LG7:12132518-12137732	-0.75898	5.2e-08
XLOC_001398	LG1:17111774-17121790	XLOC_033015	gene26790-v1.0-hybrid	LG7:5392977-5401064	-0.710025	8.58e-07
XLOC_001398	LG1:17111774-17121790	XLOC_033175	gene14348-v1.0-hybrid	LG7:7540220-7546812	-0.724476	3.99e-07
XLOC_001398	LG1:17111774-17121790	XLOC_034313	gene12819-v1.0-hybrid	LG7:20321268-20324862	-0.728527	3.19e-07
XLOC_001398	LG1:17111774-17121790	XLOC_035109	gene22828-v1.0-hybrid	unanchored:2926897-2940860	-0.81621	7.42e-10
XLOC_001437	LG1:17580268-17581888	XLOC_001352	gene20236-v1.0-hybrid	LG1:16499301-16506021	-0.728283	3.24e-07
XLOC_001437	LG1:17580268-17581888	XLOC_002368	gene13007-v1.0-hybrid	LG1:6930765-6946729	-0.707179	9.92e-07
XLOC_001437	LG1:17580268-17581888	XLOC_002887	gene31546-v1.0-hybrid	LG1:13457591-13461446	-0.702653	1.25e-06
XLOC_001437	LG1:17580268-17581888	XLOC_003161	gene21141-v1.0-hybrid	LG1:17095709-17098598	-0.716891	6e-07
XLOC_001437	LG1:17580268-17581888	XLOC_003991	gene02173-v1.0-hybrid	LG2:2738402-2745110	-0.724926	3.89e-07
XLOC_001437	LG1:17580268-17581888	XLOC_004341	gene31211-v1.0-hybrid	LG2:7592054-7601922	-0.724304	4.03e-07
XLOC_001437	LG1:17580268-17581888	XLOC_004939	gene20271-v1.0-hybrid	LG2:14575206-14583544	-0.701332	1.33e-06
XLOC_001437	LG1:17580268-17581888	XLOC_006950	gene20331-v1.0-hybrid	LG2:14393349-14403812	-0.766875	3.11e-08
XLOC_001437	LG1:17580268-17581888	XLOC_007854	gene14845-v1.0-hybrid	LG2:23978905-23986586	-0.702225	1.27e-06
XLOC_001437	LG1:17580268-17581888	XLOC_011005	gene19846-v1.0-hybrid	LG3:1349650-1353170	-0.734494	2.28e-07
XLOC_001437	LG1:17580268-17581888	XLOC_011421	gene28873-v1.0-hybrid,gene28874-v1.0-hybrid	LG3:5998628-6007250	-0.708057	9.49e-07
XLOC_001437	LG1:17580268-17581888	XLOC_013070	gene24790-v1.0-hybrid	LG3:28357307-28365313	-0.858269	1.12e-11
XLOC_001437	LG1:17580268-17581888	XLOC_014264	gene21691-v1.0-hybrid	LG4:7657949-7662803	-0.727175	3.44e-07
XLOC_001437	LG1:17580268-17581888	XLOC_018411	gene32120-v1.0-hybrid	LG5:2865713-2871197	-0.754851	6.76e-08
XLOC_001437	LG1:17580268-17581888	XLOC_019609	gene13729-v1.0-hybrid	LG5:16114694-16119247	-0.736353	2.05e-07
XLOC_001437	LG1:17580268-17581888	XLOC_019764	gene29084-v1.0-hybrid	LG5:18484276-18493153	-0.701768	1.3e-06
XLOC_001437	LG1:17580268-17581888	XLOC_020224	gene12083-v1.0-hybrid	LG5:24475790-24478609	-0.743981	1.31e-07
XLOC_001437	LG1:17580268-17581888	XLOC_020779	gene31992-v1.0-hybrid	LG5:2203491-2208155	-0.705469	1.08e-06
XLOC_001437	LG1:17580268-17581888	XLOC_023892	gene18862-v1.0-hybrid	LG6:6673223-6676270	-0.702256	1.27e-06
XLOC_001437	LG1:17580268-17581888	XLOC_026461	gene01361-v1.0-hybrid,gene01362-v1.0-hybrid	LG6:37848943-37855971	-0.704257	1.15e-06
XLOC_001437	LG1:17580268-17581888	XLOC_027245	gene13787-v1.0-hybrid	LG6:7190352-7193243	-0.725777	3.72e-07
XLOC_001437	LG1:17580268-17581888	XLOC_027769	gene15409-v1.0-hybrid	LG6:13723167-13732932	-0.735993	2.09e-07
XLOC_001437	LG1:17580268-17581888	XLOC_031283	gene09235-v1.0-hybrid	LG7:9182343-9191820	-0.727621	3.36e-07
XLOC_001437	LG1:17580268-17581888	XLOC_035023	gene24953-v1.0-hybrid	unanchored:1447928-1452947	-0.76991	2.54e-08
XLOC_001437	LG1:17580268-17581888	XLOC_035914	gene20735-v1.0-hybrid,gene20736-v1.0-hybrid	unanchored:2284351-2294579	-0.704678	1.13e-06
XLOC_001509	LG1:18473384-18476313	XLOC_019974	gene11802-v1.0-hybrid,gene11803-v1.0-hybrid	LG5:21449131-21468976	-0.739446	1.71e-07
XLOC_001509	LG1:18473384-18476313	XLOC_025489	gene05389-v1.0-hybrid	LG6:27348926-27356693	-0.706863	1.01e-06
XLOC_001566	LG1:19163258-19165703	XLOC_000480	gene02107-v1.0-hybrid	LG1:5365323-5371610	-0.708654	9.2e-07
XLOC_001566	LG1:19163258-19165703	XLOC_004884	gene08396-v1.0-hybrid	LG2:13895209-13900898	-0.703849	1.17e-06
XLOC_001566	LG1:19163258-19165703	XLOC_005230	gene02561-v1.0-hybrid	LG2:17696454-17708022	-0.796472	3.74e-09
XLOC_001566	LG1:19163258-19165703	XLOC_006251	gene32658-v1.0-hybrid	LG2:5276332-5283033	-0.705912	1.06e-06
XLOC_001566	LG1:19163258-19165703	XLOC_009112	gene05309-v1.0-hybrid	LG3:9827466-9838488	-0.713463	7.18e-07
XLOC_001566	LG1:19163258-19165703	XLOC_010105	gene30176-v1.0-hybrid	LG3:23156290-23164970	-0.709789	8.68e-07
XLOC_001566	LG1:19163258-19165703	XLOC_012391	gene27933-v1.0-hybrid	LG3:19710388-19714929	-0.731922	2.64e-07
XLOC_001566	LG1:19163258-19165703	XLOC_012658	gene07842-v1.0-hybrid	LG3:22998937-23001935	-0.715551	6.44e-07
XLOC_001566	LG1:19163258-19165703	XLOC_014501	gene22438-v1.0-hybrid	LG4:11852511-11856836	-0.714061	6.96e-07
XLOC_001566	LG1:19163258-19165703	XLOC_025819	gene01209-v1.0-hybrid	LG6:31411165-31414219	-0.726089	3.65e-07
XLOC_001566	LG1:19163258-19165703	XLOC_026325	gene28401-v1.0-hybrid	LG6:36598987-36605423	-0.729136	3.09e-07
XLOC_001566	LG1:19163258-19165703	XLOC_028499	gene15686-v1.0-hybrid	LG6:23366139-23370529	-0.714351	6.86e-07
XLOC_001566	LG1:19163258-19165703	XLOC_029446	gene23780-v1.0-hybrid	LG6:34422050-34427099	-0.714675	6.74e-07
XLOC_001566	LG1:19163258-19165703	XLOC_032631	gene18695-v1.0-hybrid	LG7:1425299-1429230	-0.76585	3.33e-08
XLOC_001566	LG1:19163258-19165703	XLOC_033278	gene09230-v1.0-hybrid	LG7:9121141-9132275	-0.791333	5.53e-09
XLOC_001566	LG1:19163258-19165703	XLOC_036477	gene11689-v1.0-hybrid	unanchored:9628745-9634672	-0.721228	4.76e-07
XLOC_001573	LG1:19264243-19265349	XLOC_006381	gene01700-v1.0-hybrid	LG2:7150313-7165307	-0.70993	8.62e-07
XLOC_001698	LG1:20812032-20816341	XLOC_001938	gene31117-v1.0-hybrid	LG1:2615432-2621929	-0.700417	1.39e-06
XLOC_001698	LG1:20812032-20816341	XLOC_002887	gene31546-v1.0-hybrid	LG1:13457591-13461446	-0.701511	1.32e-06
XLOC_001698	LG1:20812032-20816341	XLOC_004341	gene31211-v1.0-hybrid	LG2:7592054-7601922	-0.73145	2.71e-07
XLOC_001698	LG1:20812032-20816341	XLOC_007003	gene27858-v1.0-hybrid	LG2:15123119-15133482	-0.756432	6.12e-08
XLOC_001698	LG1:20812032-20816341	XLOC_012792	gene27367-v1.0-hybrid	LG3:24647602-24653436	-0.707016	1e-06
XLOC_001698	LG1:20812032-20816341	XLOC_013070	gene24790-v1.0-hybrid	LG3:28357307-28365313	-0.731896	2.64e-07
XLOC_001698	LG1:20812032-20816341	XLOC_013756	gene23484-v1.0-hybrid	LG4:303343-318558	-0.723106	4.3e-07
XLOC_001698	LG1:20812032-20816341	XLOC_014674	gene09903-v1.0-hybrid,gene09904-v1.0-hybrid	LG4:13922320-13945178	-0.758045	5.52e-08
XLOC_001698	LG1:20812032-20816341	XLOC_020779	gene31992-v1.0-hybrid	LG5:2203491-2208155	-0.761298	4.48e-08
XLOC_001698	LG1:20812032-20816341	XLOC_021717	gene10789-v1.0-hybrid	LG5:12688643-12694748	-0.727382	3.4e-07
XLOC_001698	LG1:20812032-20816341	XLOC_023892	gene18862-v1.0-hybrid	LG6:6673223-6676270	-0.71253	7.54e-07
XLOC_001698	LG1:20812032-20816341	XLOC_024922	gene00551-v1.0-hybrid	LG6:19831178-19838173	-0.727167	3.44e-07
XLOC_001698	LG1:20812032-20816341	XLOC_029818	gene25920-v1.0-hybrid	LG6:38462024-38467504	-0.705144	1.1e-06
XLOC_001698	LG1:20812032-20816341	XLOC_031156	gene14326-v1.0-hybrid	LG7:7391721-7400262	-0.733449	2.42e-07
XLOC_001706	LG1:20926008-20929968	XLOC_021568	gene09508-v1.0-hybrid	LG5:10702444-10715960	-0.716944	5.98e-07
XLOC_001706	LG1:20926008-20929968	XLOC_026197	gene23870-v1.0-hybrid,gene23871-v1.0-hybrid	LG6:35148294-35154779	-0.701174	1.34e-06
XLOC_001706	LG1:20926008-20929968	XLOC_027751	gene15485-v1.0-hybrid	LG6:13498674-13503019	-0.71456	6.78e-07
XLOC_001706	LG1:20926008-20929968	XLOC_030852	gene19115-v1.0-hybrid	LG7:3812175-3820004	-0.709507	8.81e-07
XLOC_001706	LG1:20926008-20929968	XLOC_033312	gene07449-v1.0-hybrid	LG7:9572287-9579338	-0.704594	1.13e-06
XLOC_001706	LG1:20926008-20929968	XLOC_034219	gene12596-v1.0-hybrid,gene12598-v1.0-hybrid	LG7:19541060-19557921	-0.700491	1.39e-06
XLOC_001739	LG1:309025-313355	XLOC_000308	gene26511-v1.0-hybrid	LG1:3379119-3385296	-0.71057	8.34e-07
XLOC_001739	LG1:309025-313355	XLOC_000698	gene14575-v1.0-hybrid	LG1:7724719-7731308	-0.73405	2.34e-07
XLOC_001739	LG1:309025-313355	XLOC_000859	gene30532-v1.0-hybrid	LG1:9767645-9776490	-0.715059	6.61e-07
XLOC_001739	LG1:309025-313355	XLOC_001677	gene08012-v1.0-hybrid	LG1:20381112-20391804	-0.715152	6.57e-07
XLOC_001739	LG1:309025-313355	XLOC_001757	gene10118-v1.0-hybrid	LG1:441785-444747	-0.715141	6.58e-07
XLOC_001739	LG1:309025-313355	XLOC_002646	gene31647-v1.0-hybrid	LG1:9945880-9959990	-0.703624	1.19e-06
XLOC_001739	LG1:309025-313355	XLOC_004565	gene17118-v1.0-hybrid	LG2:10372849-10376267	-0.703034	1.22e-06
XLOC_001739	LG1:309025-313355	XLOC_006308	gene01016-v1.0-hybrid	LG2:6167314-6184648	-0.743485	1.35e-07
XLOC_001739	LG1:309025-313355	XLOC_007003	gene27858-v1.0-hybrid	LG2:15123119-15133482	-0.722742	4.39e-07
XLOC_001739	LG1:309025-313355	XLOC_007417	gene08605-v1.0-hybrid	LG2:19284459-19297144	-0.718471	5.52e-07
XLOC_001739	LG1:309025-313355	XLOC_008318	gene19812-v1.0-hybrid	LG3:1219627-1230469	-0.787355	7.44e-09
XLOC_001739	LG1:309025-313355	XLOC_008576	gene21591-v1.0-hybrid	LG3:3589999-3599336	-0.752033	8.05e-08
XLOC_001739	LG1:309025-313355	XLOC_009313	gene03169-v1.0-hybrid	LG3:12346359-12356961	-0.717181	5.91e-07
XLOC_001739	LG1:309025-313355	XLOC_009729	gene23539-v1.0-hybrid	LG3:18624386-18632767	-0.753703	7.26e-08
XLOC_001739	LG1:309025-313355	XLOC_010272	gene30042-v1.0-hybrid	LG3:25129818-25147649	-0.8032	2.2e-09
XLOC_001739	LG1:309025-313355	XLOC_012007	gene03324-v1.0-hybrid	LG3:13540987-13551683	-0.7263	3.61e-07
XLOC_001739	LG1:309025-313355	XLOC_012898	gene16845-v1.0-hybrid	LG3:26283166-26300075	-0.744463	1.27e-07
XLOC_001739	LG1:309025-313355	XLOC_012983	gene13956-v1.0-hybrid	LG3:27289189-27297225	-0.777808	1.48e-08
XLOC_001739	LG1:309025-313355	XLOC_014161	gene17249-v1.0-hybrid	LG4:6232487-6238261	-0.720791	4.87e-07
XLOC_001739	LG1:309025-313355	XLOC_014674	gene09903-v1.0-hybrid,gene09904-v1.0-hybrid	LG4:13922320-13945178	-0.715986	6.29e-07
XLOC_001739	LG1:309025-313355	XLOC_015693	gene04534-v1.0-hybrid	LG4:26290615-26296411	-0.717524	5.8e-07
XLOC_001739	LG1:309025-313355	XLOC_018982	gene08865-v1.0-hybrid	LG5:8634431-8638414	-0.707947	9.54e-07
XLOC_001739	LG1:309025-313355	XLOC_019029	gene08937-v1.0-hybrid	LG5:9111307-9114074	-0.742087	1.47e-07
XLOC_001739	LG1:309025-313355	XLOC_019079	gene09317-v1.0-hybrid	LG5:9683391-9689899	-0.824532	3.54e-10
XLOC_001739	LG1:309025-313355	XLOC_019242	gene10699-v1.0-hybrid	LG5:11466733-11473846	-0.70545	1.08e-06
XLOC_001739	LG1:309025-313355	XLOC_020779	gene31992-v1.0-hybrid	LG5:2203491-2208155	-0.758396	5.4e-08
XLOC_001739	LG1:309025-313355	XLOC_020943	gene20434-v1.0-hybrid	LG5:3745899-3755807	-0.774131	1.91e-08
XLOC_001739	LG1:309025-313355	XLOC_021237	gene25997-v1.0-hybrid	LG5:7036283-7042752	-0.794454	4.36e-09
XLOC_001739	LG1:309025-313355	XLOC_025155	gene15980-v1.0-hybrid,gene15981-v1.0-hybrid	LG6:22889260-22907655	-0.744483	1.27e-07
XLOC_001739	LG1:309025-313355	XLOC_025157	gene15984-v1.0-hybrid	LG6:22907837-22924946	-0.768259	2.84e-08
XLOC_001739	LG1:309025-313355	XLOC_028522	gene05954-v1.0-hybrid,gene05955-v1.0-hybrid,gene05956-v1.0-hybrid	LG6:23742316-23747017	-0.764508	3.64e-08
XLOC_001739	LG1:309025-313355	XLOC_029159	gene10247-v1.0-hybrid	LG6:31647159-31656884	-0.730996	2.78e-07
XLOC_001739	LG1:309025-313355	XLOC_029426	gene23921-v1.0-hybrid	LG6:34260303-34268650	-0.731231	2.74e-07
XLOC_001739	LG1:309025-313355	XLOC_033015	gene26790-v1.0-hybrid	LG7:5392977-5401064	-0.719988	5.09e-07
XLOC_001739	LG1:309025-313355	XLOC_033434	gene04944-v1.0-hybrid	LG7:11091516-11096261	-0.75118	8.49e-08
XLOC_001739	LG1:309025-313355	XLOC_034313	gene12819-v1.0-hybrid	LG7:20321268-20324862	-0.812406	1.03e-09
XLOC_001739	LG1:309025-313355	XLOC_035020	gene24946-v1.0-hybrid	unanchored:1420503-1421743	-0.742545	1.43e-07
XLOC_001739	LG1:309025-313355	XLOC_035109	gene22828-v1.0-hybrid	unanchored:2926897-2940860	-0.769682	2.58e-08
XLOC_001739	LG1:309025-313355	XLOC_035605	gene11611-v1.0-hybrid	unanchored:9205403-9210036	-0.786793	7.75e-09
XLOC_001753	LG1:418141-424880	XLOC_010159	gene27174-v1.0-hybrid	LG3:23772259-23779796	-0.760387	4.76e-08
XLOC_001753	LG1:418141-424880	XLOC_026151	gene23993-v1.0-hybrid	LG6:34713562-34732634	-0.743428	1.36e-07
XLOC_001753	LG1:418141-424880	XLOC_033509	gene23628-v1.0-hybrid	LG7:11974628-11979255	-0.702877	1.23e-06
XLOC_001798	LG1:1001715-1007201	XLOC_002346	gene12973-v1.0-hybrid	LG1:6688397-6703412	-0.702291	1.27e-06
XLOC_001884	LG1:2058205-2066484	XLOC_026490	gene01415-v1.0-hybrid	LG6:38148688-38160704	-0.702045	1.28e-06
XLOC_001992	LG1:3114176-3115269	XLOC_001677	gene08012-v1.0-hybrid	LG1:20381112-20391804	-0.765609	3.38e-08
XLOC_001992	LG1:3114176-3115269	XLOC_001938	gene31117-v1.0-hybrid	LG1:2615432-2621929	-0.706484	1.03e-06
XLOC_001992	LG1:3114176-3115269	XLOC_007003	gene27858-v1.0-hybrid	LG2:15123119-15133482	-0.711659	7.89e-07
XLOC_001992	LG1:3114176-3115269	XLOC_014674	gene09903-v1.0-hybrid,gene09904-v1.0-hybrid	LG4:13922320-13945178	-0.721444	4.7e-07
XLOC_002112	LG1:4433761-4438993	XLOC_019738	gene29219-v1.0-hybrid	LG5:18110483-18119882	-0.747687	1.05e-07
XLOC_002143	LG1:4693148-4698731	XLOC_003908	gene27615-v1.0-hybrid	LG2:1659358-1662535	-0.707384	9.82e-07
XLOC_002143	LG1:4693148-4698731	XLOC_008772	gene02417-v1.0-hybrid	LG3:5625941-5630736	-0.711609	7.91e-07
XLOC_002143	LG1:4693148-4698731	XLOC_013219	gene34169-v1.0-hybrid	LG3:30252926-30264068	-0.705748	1.07e-06
XLOC_002143	LG1:4693148-4698731	XLOC_018185	gene32298-v1.0-hybrid	LG5:554177-565929	-0.705417	1.08e-06
XLOC_002143	LG1:4693148-4698731	XLOC_019146	gene09437-v1.0-hybrid	LG5:10333693-10339523	-0.779664	1.3e-08
XLOC_002143	LG1:4693148-4698731	XLOC_025167	gene15719-v1.0-hybrid	LG6:23081616-23088565	-0.701198	1.34e-06
XLOC_002143	LG1:4693148-4698731	XLOC_026013	gene04353-v1.0-hybrid	LG6:33293753-33303140	-0.710001	8.59e-07
XLOC_002143	LG1:4693148-4698731	XLOC_033551	gene00362-v1.0-hybrid	LG7:12557772-12570195	-0.735736	2.12e-07
XLOC_002144	LG1:4693148-4698731	XLOC_000635	gene13021-v1.0-hybrid	LG1:7008226-7010689	-0.728595	3.18e-07
XLOC_002144	LG1:4693148-4698731	XLOC_001324	gene22035-v1.0-hybrid	LG1:16023255-16026688	-0.70087	1.36e-06
XLOC_002144	LG1:4693148-4698731	XLOC_001683	gene08025-v1.0-hybrid	LG1:20552470-20556987	-0.717994	5.66e-07
XLOC_002144	LG1:4693148-4698731	XLOC_001784	gene10174-v1.0-hybrid	LG1:753583-754150	-0.7019	1.29e-06
XLOC_002144	LG1:4693148-4698731	XLOC_002973	gene01547-v1.0-hybrid	LG1:14602734-14605233	-0.701635	1.31e-06
XLOC_002144	LG1:4693148-4698731	XLOC_003411	gene16551-v1.0-hybrid	LG1:19805898-19815601	-0.731486	2.7e-07
XLOC_002144	LG1:4693148-4698731	XLOC_004234	gene00923-v1.0-hybrid	LG2:6276371-6281189	-0.71229	7.63e-07
XLOC_002144	LG1:4693148-4698731	XLOC_005474	gene08797-v1.0-hybrid	LG2:20277046-20279801	-0.736066	2.08e-07
XLOC_002144	LG1:4693148-4698731	XLOC_007279	gene02649-v1.0-hybrid	LG2:18113217-18117047	-0.734051	2.34e-07
XLOC_002144	LG1:4693148-4698731	XLOC_007349	gene08488-v1.0-hybrid	LG2:18740779-18758321	-0.714063	6.96e-07
XLOC_002144	LG1:4693148-4698731	XLOC_007754	gene15198-v1.0-hybrid	LG2:22529012-22533432	-0.706377	1.03e-06
XLOC_002144	LG1:4693148-4698731	XLOC_007889	gene15374-v1.0-hybrid	LG2:24460549-24470466	-0.707943	9.54e-07
XLOC_002144	LG1:4693148-4698731	XLOC_008630	gene24901-v1.0-hybrid	LG3:4198634-4209493	-0.705412	1.09e-06
XLOC_002144	LG1:4693148-4698731	XLOC_008863	gene19875-v1.0-hybrid	LG3:6751062-6756796	-0.794192	4.45e-09
XLOC_002144	LG1:4693148-4698731	XLOC_009778	gene25405-v1.0-hybrid	LG3:19377191-19385026	-0.722755	4.38e-07
XLOC_002144	LG1:4693148-4698731	XLOC_011029	gene30572-v1.0-hybrid,gene30574-v1.0-hybrid	LG3:1631698-1641594	-0.700248	1.4e-06
XLOC_002144	LG1:4693148-4698731	XLOC_011276	gene29747-v1.0-hybrid	LG3:4541335-4541785	-0.711231	8.06e-07
XLOC_002144	LG1:4693148-4698731	XLOC_011765	gene03055-v1.0-hybrid	LG3:10129088-10131742	-0.701792	1.3e-06
XLOC_002144	LG1:4693148-4698731	XLOC_011825	gene03228-v1.0-hybrid,gene03229-v1.0-hybrid	LG3:10850355-10856985	-0.734004	2.35e-07
XLOC_002144	LG1:4693148-4698731	XLOC_012428	gene28122-v1.0-hybrid	LG3:20254274-20255435	-0.731333	2.73e-07
XLOC_002144	LG1:4693148-4698731	XLOC_014531	gene22481-v1.0-hybrid	LG4:12091496-12104096	-0.759156	5.15e-08
XLOC_002144	LG1:4693148-4698731	XLOC_014939	gene06562-v1.0-hybrid	LG4:17094162-17112838	-0.707552	9.74e-07
XLOC_002144	LG1:4693148-4698731	XLOC_015011	gene06178-v1.0-hybrid	LG4:17973521-17979865	-0.766369	3.22e-08
XLOC_002144	LG1:4693148-4698731	XLOC_015568	gene03677-v1.0-hybrid	LG4:24867499-24876305	-0.753552	7.33e-08
XLOC_002144	LG1:4693148-4698731	XLOC_015599	gene03730-v1.0-hybrid	LG4:25195673-25199230	-0.706844	1.01e-06
XLOC_002144	LG1:4693148-4698731	XLOC_015622	gene03772-v1.0-hybrid	LG4:25422135-25425532	-0.719571	5.2e-07
XLOC_002144	LG1:4693148-4698731	XLOC_016881	gene06142-v1.0-hybrid	LG4:16414024-16423597	-0.727466	3.39e-07
XLOC_002144	LG1:4693148-4698731	XLOC_016922	gene06539-v1.0-hybrid	LG4:16967581-16973429	-0.743642	1.34e-07
XLOC_002144	LG1:4693148-4698731	XLOC_017054	gene06753-v1.0-hybrid	LG4:18971419-18989671	-0.727426	3.39e-07
XLOC_002144	LG1:4693148-4698731	XLOC_017202	gene22983-v1.0-hybrid	LG4:20983553-20994236	-0.756403	6.13e-08
XLOC_002144	LG1:4693148-4698731	XLOC_017620	gene04538-v1.0-hybrid	LG4:26308094-26310787	-0.735228	2.19e-07
XLOC_002144	LG1:4693148-4698731	XLOC_018674	gene01901-v1.0-hybrid	LG5:5745902-5758685	-0.700636	1.38e-06
XLOC_002144	LG1:4693148-4698731	XLOC_019043	gene08969-v1.0-hybrid,gene08970-v1.0-hybrid	LG5:9273650-9283080	-0.71243	7.58e-07
XLOC_002144	LG1:4693148-4698731	XLOC_019072	gene09302-v1.0-hybrid,gene09303-v1.0-hybrid	LG5:9595847-9600707	-0.780207	1.25e-08
XLOC_002144	LG1:4693148-4698731	XLOC_019074	gene09305-v1.0-hybrid	LG5:9616635-9621727	-0.761916	4.31e-08
XLOC_002144	LG1:4693148-4698731	XLOC_019380	gene10864-v1.0-hybrid,gene10866-v1.0-hybrid	LG5:13140855-13151859	-0.731318	2.73e-07
XLOC_002144	LG1:4693148-4698731	XLOC_019722	gene20491-v1.0-hybrid	LG5:17819466-17821873	-0.729994	2.94e-07
XLOC_002144	LG1:4693148-4698731	XLOC_020420	gene02327-v1.0-hybrid	LG5:26728474-26740578	-0.799589	2.93e-09
XLOC_002144	LG1:4693148-4698731	XLOC_021930	gene13695-v1.0-hybrid	LG5:15877515-15889344	-0.722676	4.4e-07
XLOC_002144	LG1:4693148-4698731	XLOC_022906	gene24638-v1.0-hybrid	LG5:28376960-28390917	-0.729338	3.05e-07
XLOC_002144	LG1:4693148-4698731	XLOC_023447	gene16814-v1.0-hybrid	LG6:1475315-1484543	-0.714853	6.68e-07
XLOC_002144	LG1:4693148-4698731	XLOC_023669	gene22962-v1.0-hybrid	LG6:3861505-3870736	-0.715807	6.35e-07
XLOC_002144	LG1:4693148-4698731	XLOC_024764	gene18037-v1.0-hybrid	LG6:17708858-17716897	-0.821829	4.52e-10
XLOC_002144	LG1:4693148-4698731	XLOC_025092	gene15909-v1.0-hybrid	LG6:22045101-22056515	-0.740571	1.6e-07
XLOC_002144	LG1:4693148-4698731	XLOC_025166	gene15716-v1.0-hybrid	LG6:23067324-23071152	-0.767422	3e-08
XLOC_002144	LG1:4693148-4698731	XLOC_027778	gene15428-v1.0-hybrid	LG6:13811390-13817016	-0.714268	6.89e-07
XLOC_002144	LG1:4693148-4698731	XLOC_027980	gene17944-v1.0-hybrid	LG6:16627369-16634501	-0.750536	8.83e-08
XLOC_002144	LG1:4693148-4698731	XLOC_028310	gene17823-v1.0-hybrid	LG6:21214222-21218371	-0.805112	1.88e-09
XLOC_002144	LG1:4693148-4698731	XLOC_028851	gene05460-v1.0-hybrid	LG6:27752348-27762736	-0.74854	9.97e-08
XLOC_002144	LG1:4693148-4698731	XLOC_029465	gene23976-v1.0-hybrid	LG6:34640398-34644084	-0.74119	1.55e-07
XLOC_002144	LG1:4693148-4698731	XLOC_031310	gene09272-v1.0-hybrid,gene09273-v1.0-hybrid	LG7:9421612-9435836	-0.736844	1.99e-07
XLOC_002144	LG1:4693148-4698731	XLOC_031964	gene20961-v1.0-hybrid	LG7:17292145-17297797	-0.701721	1.31e-06
XLOC_002144	LG1:4693148-4698731	XLOC_033414	gene04900-v1.0-hybrid	LG7:10849654-10856285	-0.703597	1.19e-06
XLOC_002144	LG1:4693148-4698731	XLOC_033614	gene23394-v1.0-hybrid	LG7:13475265-13484560	-0.719416	5.24e-07
XLOC_002144	LG1:4693148-4698731	XLOC_033765	gene23337-v1.0-hybrid	LG7:14955738-14966641	-0.731112	2.76e-07
XLOC_002144	LG1:4693148-4698731	XLOC_034072	gene21321-v1.0-hybrid	LG7:18045176-18048321	-0.736025	2.09e-07
XLOC_002147	LG1:4699412-4705708	XLOC_010159	gene27174-v1.0-hybrid	LG3:23772259-23779796	-0.769456	2.62e-08
XLOC_002147	LG1:4699412-4705708	XLOC_018185	gene32298-v1.0-hybrid	LG5:554177-565929	-0.702531	1.25e-06
XLOC_002147	LG1:4699412-4705708	XLOC_031499	gene23602-v1.0-hybrid	LG7:11799988-11805644	-0.701235	1.34e-06
XLOC_002181	LG1:5111228-5113023	XLOC_000650	gene13054-v1.0-hybrid	LG1:7213173-7218769	-0.727023	3.47e-07
XLOC_002181	LG1:5111228-5113023	XLOC_000902	gene24142-v1.0-hybrid	LG1:10434140-10441386	-0.712647	7.49e-07
XLOC_002181	LG1:5111228-5113023	XLOC_001017	gene24559-v1.0-hybrid	LG1:12143980-12154234	-0.744673	1.26e-07
XLOC_002181	LG1:5111228-5113023	XLOC_014903	gene06495-v1.0-hybrid	LG4:16689815-16698862	-0.73055	2.85e-07
XLOC_002181	LG1:5111228-5113023	XLOC_015893	gene29898-v1.0-hybrid	LG4:1575426-1594132	-0.708245	9.4e-07
XLOC_002181	LG1:5111228-5113023	XLOC_016540	gene22472-v1.0-hybrid	LG4:12029458-12050571	-0.721344	4.73e-07
XLOC_002181	LG1:5111228-5113023	XLOC_018661	gene01875-v1.0-hybrid	LG5:5587573-5601210	-0.735364	2.17e-07
XLOC_002181	LG1:5111228-5113023	XLOC_032042	gene21329-v1.0-hybrid	LG7:18096370-18099683	-0.717119	5.93e-07
XLOC_002193	LG1:5217497-5222313	XLOC_021815	gene31303-v1.0-hybrid	LG5:14191811-14196226	-0.736425	2.04e-07
XLOC_002193	LG1:5217497-5222313	XLOC_036317	gene07391-v1.0-hybrid	unanchored:7597975-7606942	-0.730828	2.81e-07
XLOC_002230	LG1:5529283-5545145	XLOC_001677	gene08012-v1.0-hybrid	LG1:20381112-20391804	-0.729733	2.98e-07
XLOC_002230	LG1:5529283-5545145	XLOC_001938	gene31117-v1.0-hybrid	LG1:2615432-2621929	-0.705791	1.06e-06
XLOC_002230	LG1:5529283-5545145	XLOC_006308	gene01016-v1.0-hybrid	LG2:6167314-6184648	-0.713719	7.09e-07
XLOC_002230	LG1:5529283-5545145	XLOC_008318	gene19812-v1.0-hybrid	LG3:1219627-1230469	-0.702964	1.23e-06
XLOC_002230	LG1:5529283-5545145	XLOC_009313	gene03169-v1.0-hybrid	LG3:12346359-12356961	-0.702114	1.28e-06
XLOC_002230	LG1:5529283-5545145	XLOC_012898	gene16845-v1.0-hybrid	LG3:26283166-26300075	-0.72361	4.18e-07
XLOC_002230	LG1:5529283-5545145	XLOC_013045	gene24754-v1.0-hybrid	LG3:28120950-28128466	-0.700046	1.42e-06
XLOC_002230	LG1:5529283-5545145	XLOC_014674	gene09903-v1.0-hybrid,gene09904-v1.0-hybrid	LG4:13922320-13945178	-0.700686	1.37e-06
XLOC_002230	LG1:5529283-5545145	XLOC_019079	gene09317-v1.0-hybrid	LG5:9683391-9689899	-0.744092	1.3e-07
XLOC_002230	LG1:5529283-5545145	XLOC_019242	gene10699-v1.0-hybrid	LG5:11466733-11473846	-0.702627	1.25e-06
XLOC_002230	LG1:5529283-5545145	XLOC_020779	gene31992-v1.0-hybrid	LG5:2203491-2208155	-0.72568	3.74e-07
XLOC_002230	LG1:5529283-5545145	XLOC_020943	gene20434-v1.0-hybrid	LG5:3745899-3755807	-0.721734	4.63e-07
XLOC_002230	LG1:5529283-5545145	XLOC_021237	gene25997-v1.0-hybrid	LG5:7036283-7042752	-0.734524	2.28e-07
XLOC_002230	LG1:5529283-5545145	XLOC_028522	gene05954-v1.0-hybrid,gene05955-v1.0-hybrid,gene05956-v1.0-hybrid	LG6:23742316-23747017	-0.712689	7.48e-07
XLOC_002230	LG1:5529283-5545145	XLOC_029159	gene10247-v1.0-hybrid	LG6:31647159-31656884	-0.747192	1.08e-07
XLOC_002230	LG1:5529283-5545145	XLOC_034313	gene12819-v1.0-hybrid	LG7:20321268-20324862	-0.761438	4.44e-08
XLOC_002230	LG1:5529283-5545145	XLOC_035089	gene20832-v1.0-hybrid	unanchored:2638656-2642256	-0.732133	2.61e-07
XLOC_002230	LG1:5529283-5545145	XLOC_035605	gene11611-v1.0-hybrid	unanchored:9205403-9210036	-0.702205	1.27e-06
XLOC_002303	LG1:6233132-6235991	XLOC_001677	gene08012-v1.0-hybrid	LG1:20381112-20391804	-0.759815	4.93e-08
XLOC_002303	LG1:6233132-6235991	XLOC_001938	gene31117-v1.0-hybrid	LG1:2615432-2621929	-0.711306	8.03e-07
XLOC_002303	LG1:6233132-6235991	XLOC_007003	gene27858-v1.0-hybrid	LG2:15123119-15133482	-0.725298	3.81e-07
XLOC_002303	LG1:6233132-6235991	XLOC_013756	gene23484-v1.0-hybrid	LG4:303343-318558	-0.700917	1.36e-06
XLOC_002303	LG1:6233132-6235991	XLOC_014674	gene09903-v1.0-hybrid,gene09904-v1.0-hybrid	LG4:13922320-13945178	-0.735309	2.18e-07
XLOC_002375	LG1:7008226-7010689	XLOC_001137	gene31582-v1.0-hybrid	LG1:13654560-13658905	-0.714028	6.97e-07
XLOC_002375	LG1:7008226-7010689	XLOC_007776	gene35206-v1.0-hybrid	LG2:22714141-22719899	-0.771516	2.28e-08
XLOC_002375	LG1:7008226-7010689	XLOC_011513	gene19952-v1.0-hybrid	LG3:7170693-7173514	-0.740287	1.63e-07
XLOC_002375	LG1:7008226-7010689	XLOC_012275	gene21086-v1.0-hybrid	LG3:17908869-17917627	-0.720704	4.89e-07
XLOC_002375	LG1:7008226-7010689	XLOC_013836	gene29877-v1.0-hybrid	LG4:1436540-1471069	-0.713441	7.19e-07
XLOC_002375	LG1:7008226-7010689	XLOC_016866	gene06114-v1.0-hybrid	LG4:16207825-16210423	-0.700374	1.4e-06
XLOC_002375	LG1:7008226-7010689	XLOC_021083	gene01845-v1.0-hybrid	LG5:5433887-5439278	-0.721497	4.69e-07
XLOC_002375	LG1:7008226-7010689	XLOC_021184	gene25140-v1.0-hybrid	LG5:6507025-6510113	-0.719103	5.33e-07
XLOC_002375	LG1:7008226-7010689	XLOC_021436	gene08962-v1.0-hybrid	LG5:9216908-9219723	-0.735254	2.18e-07
XLOC_002375	LG1:7008226-7010689	XLOC_021514	gene09402-v1.0-hybrid	LG5:10156036-10159205	-0.715747	6.37e-07
XLOC_002375	LG1:7008226-7010689	XLOC_023683	gene22933-v1.0-hybrid	LG6:4052848-4061148	-0.78168	1.12e-08
XLOC_002375	LG1:7008226-7010689	XLOC_024259	gene21981-v1.0-hybrid	LG6:10900232-10911515	-0.740901	1.57e-07
XLOC_002375	LG1:7008226-7010689	XLOC_027434	gene09616-v1.0-hybrid	LG6:9040874-9047621	-0.720838	4.86e-07
XLOC_002375	LG1:7008226-7010689	XLOC_027679	gene30242-v1.0-hybrid	LG6:12604405-12609277	-0.731978	2.63e-07
XLOC_002375	LG1:7008226-7010689	XLOC_027775	gene15422-v1.0-hybrid	LG6:13782494-13786487	-0.738039	1.86e-07
XLOC_002375	LG1:7008226-7010689	XLOC_029365	gene04432-v1.0-hybrid	LG6:33631530-33636548	-0.704749	1.12e-06
XLOC_002375	LG1:7008226-7010689	XLOC_032055	gene21353-v1.0-hybrid	LG7:18188060-18195875	-0.749905	9.18e-08
XLOC_002388	LG1:7144760-7156239	XLOC_000050	gene10136-v1.0-hybrid	LG1:532650-535068	-0.732426	2.57e-07
XLOC_002388	LG1:7144760-7156239	XLOC_000063	gene10162-v1.0-hybrid,gene10163-v1.0-hybrid	LG1:672980-685033	-0.75952	5.03e-08
XLOC_002388	LG1:7144760-7156239	XLOC_000064	gene10165-v1.0-hybrid	LG1:690936-707892	-0.70493	1.11e-06
XLOC_002388	LG1:7144760-7156239	XLOC_000163	gene30999-v1.0-hybrid	LG1:2070830-2075381	-0.791488	5.47e-09
XLOC_002388	LG1:7144760-7156239	XLOC_000164	gene31001-v1.0-hybrid	LG1:2078268-2084707	-0.716714	6.05e-07
XLOC_002388	LG1:7144760-7156239	XLOC_000467	gene02078-v1.0-hybrid	LG1:5229990-5236160	-0.778131	1.44e-08
XLOC_002388	LG1:7144760-7156239	XLOC_001131	gene31571-v1.0-hybrid	LG1:13587872-13593989	-0.727994	3.29e-07
XLOC_002388	LG1:7144760-7156239	XLOC_001324	gene22035-v1.0-hybrid	LG1:16023255-16026688	-0.721604	4.66e-07
XLOC_002388	LG1:7144760-7156239	XLOC_001349	gene20231-v1.0-hybrid	LG1:16445093-16449664	-0.723001	4.32e-07
XLOC_002388	LG1:7144760-7156239	XLOC_001523	gene16318-v1.0-hybrid	LG1:18655144-18673380	-0.73287	2.5e-07
XLOC_002388	LG1:7144760-7156239	XLOC_001524	gene16319-v1.0-hybrid	LG1:18655144-18673380	-0.767951	2.9e-08
XLOC_002388	LG1:7144760-7156239	XLOC_001552	gene16377-v1.0-hybrid	LG1:18981926-18983642	-0.732665	2.53e-07
XLOC_002388	LG1:7144760-7156239	XLOC_001600	gene16483-v1.0-hybrid	LG1:19505709-19511614	-0.723805	4.14e-07
XLOC_002388	LG1:7144760-7156239	XLOC_001635	gene16548-v1.0-hybrid	LG1:19763487-19772228	-0.735611	2.14e-07
XLOC_002388	LG1:7144760-7156239	XLOC_001641	gene16558-v1.0-hybrid	LG1:19850860-19855114	-0.724892	3.9e-07
XLOC_002388	LG1:7144760-7156239	XLOC_001683	gene08025-v1.0-hybrid	LG1:20552470-20556987	-0.730633	2.84e-07
XLOC_002388	LG1:7144760-7156239	XLOC_001768	gene10140-v1.0-hybrid	LG1:549915-556568	-0.801259	2.57e-09
XLOC_002388	LG1:7144760-7156239	XLOC_001784	gene10174-v1.0-hybrid	LG1:753583-754150	-0.716466	6.13e-07
XLOC_002388	LG1:7144760-7156239	XLOC_001963	gene30775-v1.0-hybrid,gene30776-v1.0-hybrid,gene30777-v1.0-hybrid	LG1:2879437-2894797	-0.75847	5.38e-08
XLOC_002388	LG1:7144760-7156239	XLOC_002034	gene26526-v1.0-hybrid	LG1:3507052-3507518	-0.797342	3.49e-09
XLOC_002388	LG1:7144760-7156239	XLOC_002100	gene11327-v1.0-hybrid	LG1:4347369-4348460	-0.741028	1.56e-07
XLOC_002388	LG1:7144760-7156239	XLOC_002104	gene11335-v1.0-hybrid	LG1:4377853-4382201	-0.755627	6.44e-08
XLOC_002388	LG1:7144760-7156239	XLOC_002151	gene11414-v1.0-hybrid,gene11415-v1.0-hybrid	LG1:4737552-4743398	-0.737485	1.92e-07
XLOC_002388	LG1:7144760-7156239	XLOC_002199	gene02089-v1.0-hybrid	LG1:5270360-5285448	-0.703181	1.21e-06
XLOC_002388	LG1:7144760-7156239	XLOC_002256	gene12692-v1.0-hybrid	LG1:5766349-5770091	-0.763855	3.8e-08
XLOC_002388	LG1:7144760-7156239	XLOC_002311	gene12534-v1.0-hybrid	LG1:6285802-6291008	-0.754821	6.77e-08
XLOC_002388	LG1:7144760-7156239	XLOC_002670	gene31675-v1.0-hybrid	LG1:10149391-10159287	-0.827633	2.66e-10
XLOC_002388	LG1:7144760-7156239	XLOC_002892	gene31556-v1.0-hybrid	LG1:13510126-13513878	-0.713799	7.06e-07
XLOC_002388	LG1:7144760-7156239	XLOC_002981	gene05722-v1.0-hybrid	LG1:14712920-14716012	-0.718057	5.64e-07
XLOC_002388	LG1:7144760-7156239	XLOC_003016	gene05781-v1.0-hybrid	LG1:15062509-15066325	-0.704538	1.13e-06
XLOC_002388	LG1:7144760-7156239	XLOC_003347	gene16430-v1.0-hybrid	LG1:19262702-19263791	-0.751512	8.31e-08
XLOC_002388	LG1:7144760-7156239	XLOC_003792	gene27126-v1.0-hybrid	LG2:53624-65944	-0.759692	4.97e-08
XLOC_002388	LG1:7144760-7156239	XLOC_004022	gene23730-v1.0-hybrid	LG2:3249403-3263356	-0.781288	1.15e-08
XLOC_002388	LG1:7144760-7156239	XLOC_004088	gene19660-v1.0-hybrid	LG2:4268167-4270838	-0.724689	3.94e-07
XLOC_002388	LG1:7144760-7156239	XLOC_004291	gene01676-v1.0-hybrid	LG2:6998834-7002725	-0.743275	1.37e-07
XLOC_002388	LG1:7144760-7156239	XLOC_004569	gene17124-v1.0-hybrid	LG2:10399153-10416353	-0.812852	9.9e-10
XLOC_002388	LG1:7144760-7156239	XLOC_004631	gene17405-v1.0-hybrid	LG2:11184092-11186316	-0.717268	5.88e-07
XLOC_002388	LG1:7144760-7156239	XLOC_004696	gene17527-v1.0-hybrid	LG2:11870570-11873646	-0.70763	9.7e-07
XLOC_002388	LG1:7144760-7156239	XLOC_004911	gene20302-v1.0-hybrid	LG2:14252154-14269658	-0.714606	6.76e-07
XLOC_002388	LG1:7144760-7156239	XLOC_005254	gene02612-v1.0-hybrid,gene02613-v1.0-hybrid	LG2:17927079-17932797	-0.787967	7.11e-09
XLOC_002388	LG1:7144760-7156239	XLOC_005298	gene02699-v1.0-hybrid	LG2:18388562-18401937	-0.705698	1.07e-06
XLOC_002388	LG1:7144760-7156239	XLOC_005593	gene14991-v1.0-hybrid	LG2:21536287-21551944	-0.722832	4.36e-07
XLOC_002388	LG1:7144760-7156239	XLOC_005599	gene15000-v1.0-hybrid,gene15002-v1.0-hybrid	LG2:21608093-21621287	-0.731357	2.72e-07
XLOC_002388	LG1:7144760-7156239	XLOC_005625	gene15055-v1.0-hybrid	LG2:21884078-21893373	-0.725864	3.7e-07
XLOC_002388	LG1:7144760-7156239	XLOC_006113	gene23759-v1.0-hybrid	LG2:3405468-3410565	-0.801301	2.56e-09
XLOC_002388	LG1:7144760-7156239	XLOC_006163	gene25244-v1.0-hybrid	LG2:4069287-4081741	-0.701175	1.34e-06
XLOC_002388	LG1:7144760-7156239	XLOC_006400	gene01780-v1.0-hybrid	LG2:7361205-7364518	-0.706575	1.02e-06
XLOC_002388	LG1:7144760-7156239	XLOC_006567	gene17222-v1.0-hybrid	LG2:9744687-9749588	-0.711572	7.92e-07
XLOC_002388	LG1:7144760-7156239	XLOC_006623	gene17130-v1.0-hybrid	LG2:10442646-10446157	-0.706123	1.05e-06
XLOC_002388	LG1:7144760-7156239	XLOC_006644	gene17387-v1.0-hybrid	LG2:10690055-10711865	-0.7344	2.29e-07
XLOC_002388	LG1:7144760-7156239	XLOC_006935	gene20307-v1.0-hybrid	LG2:14283352-14287652	-0.733642	2.39e-07
XLOC_002388	LG1:7144760-7156239	XLOC_007163	gene11214-v1.0-hybrid	LG2:16870441-16874162	-0.728392	3.22e-07
XLOC_002388	LG1:7144760-7156239	XLOC_007277	gene02647-v1.0-hybrid	LG2:18098614-18103614	-0.710705	8.29e-07
XLOC_002388	LG1:7144760-7156239	XLOC_007279	gene02649-v1.0-hybrid	LG2:18113217-18117047	-0.737339	1.94e-07
XLOC_002388	LG1:7144760-7156239	XLOC_007416	gene08603-v1.0-hybrid	LG2:19280266-19282939	-0.744583	1.27e-07
XLOC_002388	LG1:7144760-7156239	XLOC_007682	gene15063-v1.0-hybrid	LG2:21939895-21941473	-0.704874	1.11e-06
XLOC_002388	LG1:7144760-7156239	XLOC_008508	gene30739-v1.0-hybrid	LG3:2987169-2991274	-0.813443	9.41e-10
XLOC_002388	LG1:7144760-7156239	XLOC_008630	gene24901-v1.0-hybrid	LG3:4198634-4209493	-0.744471	1.27e-07
XLOC_002388	LG1:7144760-7156239	XLOC_008682	gene29802-v1.0-hybrid,gene29803-v1.0-hybrid	LG3:4805132-4812706	-0.804089	2.05e-09
XLOC_002388	LG1:7144760-7156239	XLOC_008707	gene29665-v1.0-hybrid	LG3:5028549-5032582	-0.715732	6.38e-07
XLOC_002388	LG1:7144760-7156239	XLOC_008711	gene29671-v1.0-hybrid	LG3:5055841-5056801	-0.770204	2.49e-08
XLOC_002388	LG1:7144760-7156239	XLOC_008863	gene19875-v1.0-hybrid	LG3:6751062-6756796	-0.74376	1.33e-07
XLOC_002388	LG1:7144760-7156239	XLOC_008918	gene19988-v1.0-hybrid	LG3:7396506-7400063	-0.752747	7.7e-08
XLOC_002388	LG1:7144760-7156239	XLOC_008958	gene20060-v1.0-hybrid	LG3:7832413-7836869	-0.779101	1.35e-08
XLOC_002388	LG1:7144760-7156239	XLOC_008991	gene20124-v1.0-hybrid	LG3:8252204-8257692	-0.75159	8.27e-08
XLOC_002388	LG1:7144760-7156239	XLOC_009127	gene03037-v1.0-hybrid	LG3:10018892-10029358	-0.737395	1.93e-07
XLOC_002388	LG1:7144760-7156239	XLOC_009696	gene23491-v1.0-hybrid	LG3:18261792-18262899	-0.750062	9.09e-08
XLOC_002388	LG1:7144760-7156239	XLOC_009778	gene25405-v1.0-hybrid	LG3:19377191-19385026	-0.751022	8.57e-08
XLOC_002388	LG1:7144760-7156239	XLOC_009781	gene25407-v1.0-hybrid	LG3:19421393-19432865	-0.70954	8.8e-07
XLOC_002388	LG1:7144760-7156239	XLOC_010032	gene07995-v1.0-hybrid	LG3:22280675-22282767	-0.7172	5.9e-07
XLOC_002388	LG1:7144760-7156239	XLOC_010570	gene24823-v1.0-hybrid	LG3:28505337-28518273	-0.701199	1.34e-06
XLOC_002388	LG1:7144760-7156239	XLOC_010930	gene19508-v1.0-hybrid	LG3:808756-810929	-0.736964	1.98e-07
XLOC_002388	LG1:7144760-7156239	XLOC_010993	gene19822-v1.0-hybrid	LG3:1253847-1255163	-0.714804	6.7e-07
XLOC_002388	LG1:7144760-7156239	XLOC_010994	gene19824-v1.0-hybrid	LG3:1259255-1260869	-0.71424	6.9e-07
XLOC_002388	LG1:7144760-7156239	XLOC_011463	gene19722-v1.0-hybrid	LG3:6626680-6642521	-0.747624	1.05e-07
XLOC_002388	LG1:7144760-7156239	XLOC_011558	gene20029-v1.0-hybrid	LG3:7642058-7658548	-0.715866	6.33e-07
XLOC_002388	LG1:7144760-7156239	XLOC_011587	gene20076-v1.0-hybrid	LG3:7964613-7971097	-0.706594	1.02e-06
XLOC_002388	LG1:7144760-7156239	XLOC_011614	gene20125-v1.0-hybrid	LG3:8252204-8257692	-0.7396	1.7e-07
XLOC_002388	LG1:7144760-7156239	XLOC_011765	gene03055-v1.0-hybrid	LG3:10129088-10131742	-0.709503	8.81e-07
XLOC_002388	LG1:7144760-7156239	XLOC_012428	gene28122-v1.0-hybrid	LG3:20254274-20255435	-0.772418	2.14e-08
XLOC_002388	LG1:7144760-7156239	XLOC_012461	gene28182-v1.0-hybrid	LG3:20568950-20573842	-0.704227	1.15e-06
XLOC_002388	LG1:7144760-7156239	XLOC_012465	gene28190-v1.0-hybrid	LG3:20608675-20612438	-0.785263	8.67e-09
XLOC_002388	LG1:7144760-7156239	XLOC_012644	gene07932-v1.0-hybrid	LG3:22773780-22785425	-0.786568	7.88e-09
XLOC_002388	LG1:7144760-7156239	XLOC_012697	gene27202-v1.0-hybrid	LG3:23534466-23537951	-0.754217	7.03e-08
XLOC_002388	LG1:7144760-7156239	XLOC_012726	gene27232-v1.0-hybrid,gene27233-v1.0-hybrid	LG3:23932993-23937611	-0.7074	9.81e-07
XLOC_002388	LG1:7144760-7156239	XLOC_013027	gene24724-v1.0-hybrid	LG3:27909229-27913543	-0.706336	1.04e-06
XLOC_002388	LG1:7144760-7156239	XLOC_013083	gene24821-v1.0-hybrid,gene24822-v1.0-hybrid	LG3:28495433-28504560	-0.718082	5.63e-07
XLOC_002388	LG1:7144760-7156239	XLOC_013856	gene29912-v1.0-hybrid	LG4:1684084-1692949	-0.707312	9.86e-07
XLOC_002388	LG1:7144760-7156239	XLOC_014231	gene01070-v1.0-hybrid	LG4:7300664-7302440	-0.78347	9.87e-09
XLOC_002388	LG1:7144760-7156239	XLOC_014444	gene27650-v1.0-hybrid,gene27651-v1.0-hybrid	LG4:11078518-11085289	-0.728009	3.29e-07
XLOC_002388	LG1:7144760-7156239	XLOC_014714	gene00834-v1.0-hybrid	LG4:14443454-14446129	-0.799316	2.99e-09
XLOC_002388	LG1:7144760-7156239	XLOC_014903	gene06495-v1.0-hybrid	LG4:16689815-16698862	-0.769901	2.54e-08
XLOC_002388	LG1:7144760-7156239	XLOC_015595	gene03721-v1.0-hybrid	LG4:25146527-25153080	-0.778905	1.37e-08
XLOC_002388	LG1:7144760-7156239	XLOC_015599	gene03730-v1.0-hybrid	LG4:25195673-25199230	-0.754234	7.02e-08
XLOC_002388	LG1:7144760-7156239	XLOC_015856	gene29041-v1.0-hybrid	LG4:935965-941758	-0.740657	1.6e-07
XLOC_002388	LG1:7144760-7156239	XLOC_015869	gene29072-v1.0-hybrid	LG4:1184142-1199199	-0.746802	1.11e-07
XLOC_002388	LG1:7144760-7156239	XLOC_016043	gene11533-v1.0-hybrid	LG4:3493610-3499606	-0.785349	8.61e-09
XLOC_002388	LG1:7144760-7156239	XLOC_016201	gene17236-v1.0-hybrid	LG4:6156742-6174013	-0.739051	1.75e-07
XLOC_002388	LG1:7144760-7156239	XLOC_016248	gene17108-v1.0-hybrid	LG4:6816130-6817277	-0.710802	8.24e-07
XLOC_002388	LG1:7144760-7156239	XLOC_016595	gene09861-v1.0-hybrid	LG4:13047324-13051588	-0.773135	2.04e-08
XLOC_002388	LG1:7144760-7156239	XLOC_016631	gene09944-v1.0-hybrid	LG4:13438837-13441090	-0.707742	9.64e-07
XLOC_002388	LG1:7144760-7156239	XLOC_016922	gene06539-v1.0-hybrid	LG4:16967581-16973429	-0.748431	1e-07
XLOC_002388	LG1:7144760-7156239	XLOC_016953	gene06600-v1.0-hybrid,gene06602-v1.0-hybrid	LG4:17324658-17332236	-0.772807	2.09e-08
XLOC_002388	LG1:7144760-7156239	XLOC_017054	gene06753-v1.0-hybrid	LG4:18971419-18989671	-0.738743	1.79e-07
XLOC_002388	LG1:7144760-7156239	XLOC_017202	gene22983-v1.0-hybrid	LG4:20983553-20994236	-0.72791	3.3e-07
XLOC_002388	LG1:7144760-7156239	XLOC_017266	gene05014-v1.0-hybrid	LG4:21790320-21809438	-0.747783	1.04e-07
XLOC_002388	LG1:7144760-7156239	XLOC_017304	gene05087-v1.0-hybrid,gene05088-v1.0-hybrid	LG4:22302036-22306814	-0.734471	2.28e-07
XLOC_002388	LG1:7144760-7156239	XLOC_017406	gene23109-v1.0-hybrid,gene23110-v1.0-hybrid	LG4:23641873-23649267	-0.708477	9.29e-07
XLOC_002388	LG1:7144760-7156239	XLOC_017515	gene03722-v1.0-hybrid	LG4:25146527-25153080	-0.737876	1.88e-07
XLOC_002388	LG1:7144760-7156239	XLOC_017620	gene04538-v1.0-hybrid	LG4:26308094-26310787	-0.710754	8.26e-07
XLOC_002388	LG1:7144760-7156239	XLOC_018179	gene32287-v1.0-hybrid	LG5:508039-514913	-0.732709	2.52e-07
XLOC_002388	LG1:7144760-7156239	XLOC_018223	gene32366-v1.0-hybrid	LG5:918843-931700	-0.756019	6.28e-08
XLOC_002388	LG1:7144760-7156239	XLOC_018491	gene20433-v1.0-hybrid	LG5:3745899-3755807	-0.713479	7.18e-07
XLOC_002388	LG1:7144760-7156239	XLOC_018674	gene01901-v1.0-hybrid	LG5:5745902-5758685	-0.75267	7.74e-08
XLOC_002388	LG1:7144760-7156239	XLOC_018906	gene26118-v1.0-hybrid	LG5:7910588-7917647	-0.748172	1.02e-07
XLOC_002388	LG1:7144760-7156239	XLOC_018907	gene26119-v1.0-hybrid	LG5:7921365-7925465	-0.730553	2.85e-07
XLOC_002388	LG1:7144760-7156239	XLOC_019074	gene09305-v1.0-hybrid	LG5:9616635-9621727	-0.753721	7.25e-08
XLOC_002388	LG1:7144760-7156239	XLOC_019136	gene09418-v1.0-hybrid	LG5:10255415-10272525	-0.727294	3.42e-07
XLOC_002388	LG1:7144760-7156239	XLOC_019174	gene09492-v1.0-hybrid	LG5:10641044-10645028	-0.722189	4.52e-07
XLOC_002388	LG1:7144760-7156239	XLOC_019175	gene09493-v1.0-hybrid	LG5:10646295-10657997	-0.768963	2.71e-08
XLOC_002388	LG1:7144760-7156239	XLOC_019570	gene13661-v1.0-hybrid	LG5:15596990-15609809	-0.713882	7.03e-07
XLOC_002388	LG1:7144760-7156239	XLOC_019818	gene29310-v1.0-hybrid	LG5:19201980-19206663	-0.709925	8.62e-07
XLOC_002388	LG1:7144760-7156239	XLOC_019868	gene29340-v1.0-hybrid	LG5:19864619-19873974	-0.73304	2.48e-07
XLOC_002388	LG1:7144760-7156239	XLOC_019905	gene11017-v1.0-hybrid	LG5:20431210-20434824	-0.781255	1.16e-08
XLOC_002388	LG1:7144760-7156239	XLOC_020420	gene02327-v1.0-hybrid	LG5:26728474-26740578	-0.721921	4.58e-07
XLOC_002388	LG1:7144760-7156239	XLOC_020700	gene32453-v1.0-hybrid	LG5:1405049-1422533	-0.745028	1.23e-07
XLOC_002388	LG1:7144760-7156239	XLOC_021348	gene26177-v1.0-hybrid	LG5:8197415-8213554	-0.75436	6.97e-08
XLOC_002388	LG1:7144760-7156239	XLOC_021411	gene08908-v1.0-hybrid	LG5:8913884-8924365	-0.761538	4.41e-08
XLOC_002388	LG1:7144760-7156239	XLOC_021561	gene09498-v1.0-hybrid	LG5:10658901-10666383	-0.779544	1.31e-08
XLOC_002388	LG1:7144760-7156239	XLOC_021930	gene13695-v1.0-hybrid	LG5:15877515-15889344	-0.768965	2.71e-08
XLOC_002388	LG1:7144760-7156239	XLOC_022002	gene07748-v1.0-hybrid	LG5:16948766-16956464	-0.734314	2.3e-07
XLOC_002388	LG1:7144760-7156239	XLOC_022099	gene29228-v1.0-hybrid	LG5:18162187-18168304	-0.75113	8.51e-08
XLOC_002388	LG1:7144760-7156239	XLOC_022313	gene11761-v1.0-hybrid	LG5:21188819-21196729	-0.718508	5.51e-07
XLOC_002388	LG1:7144760-7156239	XLOC_022592	gene12089-v1.0-hybrid	LG5:24495436-24500953	-0.762029	4.28e-08
XLOC_002388	LG1:7144760-7156239	XLOC_022906	gene24638-v1.0-hybrid	LG5:28376960-28390917	-0.717913	5.68e-07
XLOC_002388	LG1:7144760-7156239	XLOC_023331	gene16610-v1.0-hybrid	LG6:409510-416137	-0.762545	4.14e-08
XLOC_002388	LG1:7144760-7156239	XLOC_023447	gene16814-v1.0-hybrid	LG6:1475315-1484543	-0.724488	3.99e-07
XLOC_002388	LG1:7144760-7156239	XLOC_023655	gene00292-v1.0-hybrid	LG6:3671245-3675425	-0.707392	9.82e-07
XLOC_002388	LG1:7144760-7156239	XLOC_023669	gene22962-v1.0-hybrid	LG6:3861505-3870736	-0.719302	5.28e-07
XLOC_002388	LG1:7144760-7156239	XLOC_023744	gene18220-v1.0-hybrid	LG6:4905810-4908938	-0.706043	1.05e-06
XLOC_002388	LG1:7144760-7156239	XLOC_023745	gene18221-v1.0-hybrid	LG6:4910243-4917280	-0.814705	8.45e-10
XLOC_002388	LG1:7144760-7156239	XLOC_023762	gene18385-v1.0-hybrid	LG6:5077191-5084895	-0.740333	1.63e-07
XLOC_002388	LG1:7144760-7156239	XLOC_023802	gene18366-v1.0-hybrid	LG6:5723488-5724316	-0.803979	2.06e-09
XLOC_002388	LG1:7144760-7156239	XLOC_023823	gene18727-v1.0-hybrid	LG6:5908594-5908949	-0.735089	2.2e-07
XLOC_002388	LG1:7144760-7156239	XLOC_023861	gene18803-v1.0-hybrid	LG6:6357028-6361359	-0.704839	1.12e-06
XLOC_002388	LG1:7144760-7156239	XLOC_023955	gene13824-v1.0-hybrid	LG6:7434953-7443654	-0.729441	3.03e-07
XLOC_002388	LG1:7144760-7156239	XLOC_024033	gene13629-v1.0-hybrid	LG6:8172467-8173296	-0.769093	2.68e-08
XLOC_002388	LG1:7144760-7156239	XLOC_024078	gene09707-v1.0-hybrid	LG6:8648278-8669427	-0.736726	2.01e-07
XLOC_002388	LG1:7144760-7156239	XLOC_024100	gene09755-v1.0-hybrid,gene09756-v1.0-hybrid	LG6:8952635-8966926	-0.783011	1.02e-08
XLOC_002388	LG1:7144760-7156239	XLOC_024206	gene21895-v1.0-hybrid	LG6:10379173-10383960	-0.768022	2.88e-08
XLOC_002388	LG1:7144760-7156239	XLOC_024286	gene14429-v1.0-hybrid	LG6:11315791-11323303	-0.748071	1.03e-07
XLOC_002388	LG1:7144760-7156239	XLOC_024592	gene15534-v1.0-hybrid	LG6:15379045-15384579	-0.742022	1.47e-07
XLOC_002388	LG1:7144760-7156239	XLOC_024961	gene17702-v1.0-hybrid	LG6:20381840-20389582	-0.710619	8.32e-07
XLOC_002388	LG1:7144760-7156239	XLOC_025092	gene15909-v1.0-hybrid	LG6:22045101-22056515	-0.785363	8.6e-09
XLOC_002388	LG1:7144760-7156239	XLOC_025213	gene05961-v1.0-hybrid	LG6:23780433-23783862	-0.707142	9.94e-07
XLOC_002388	LG1:7144760-7156239	XLOC_025483	gene05282-v1.0-hybrid	LG6:27270146-27272861	-0.784235	9.34e-09
XLOC_002388	LG1:7144760-7156239	XLOC_025770	gene24316-v1.0-hybrid	LG6:30730358-30731542	-0.701402	1.33e-06
XLOC_002388	LG1:7144760-7156239	XLOC_026038	gene04414-v1.0-hybrid	LG6:33541435-33544143	-0.731777	2.66e-07
XLOC_002388	LG1:7144760-7156239	XLOC_026365	gene28478-v1.0-hybrid	LG6:36983728-36988701	-0.74863	9.92e-08
XLOC_002388	LG1:7144760-7156239	XLOC_026440	gene28041-v1.0-hybrid	LG6:37639944-37642804	-0.729113	3.09e-07
XLOC_002388	LG1:7144760-7156239	XLOC_026451	gene01346-v1.0-hybrid	LG6:37766863-37774114	-0.741413	1.53e-07
XLOC_002388	LG1:7144760-7156239	XLOC_026469	gene01375-v1.0-hybrid	LG6:37909348-37923138	-0.713043	7.34e-07
XLOC_002388	LG1:7144760-7156239	XLOC_026472	gene01380-v1.0-hybrid	LG6:37937751-37941319	-0.784616	9.09e-09
XLOC_002388	LG1:7144760-7156239	XLOC_026544	gene26419-v1.0-hybrid	LG6:38708270-38715213	-0.735722	2.13e-07
XLOC_002388	LG1:7144760-7156239	XLOC_026730	gene16810-v1.0-hybrid	LG6:1457603-1460298	-0.756213	6.2e-08
XLOC_002388	LG1:7144760-7156239	XLOC_027084	gene18435-v1.0-hybrid	LG6:5443465-5446341	-0.74054	1.61e-07
XLOC_002388	LG1:7144760-7156239	XLOC_027128	gene18718-v1.0-hybrid	LG6:5841224-5844748	-0.713767	7.07e-07
XLOC_002388	LG1:7144760-7156239	XLOC_027397	gene09706-v1.0-hybrid	LG6:8648278-8669427	-0.811363	1.12e-09
XLOC_002388	LG1:7144760-7156239	XLOC_027403	gene09716-v1.0-hybrid	LG6:8702742-8705638	-0.788148	7.01e-09
XLOC_002388	LG1:7144760-7156239	XLOC_027503	gene00095-v1.0-hybrid	LG6:10010532-10012405	-0.720238	5.02e-07
XLOC_002388	LG1:7144760-7156239	XLOC_027559	gene21969-v1.0-hybrid	LG6:10828751-10834621	-0.748803	9.81e-08
XLOC_002388	LG1:7144760-7156239	XLOC_027769	gene15409-v1.0-hybrid	LG6:13723167-13732932	-0.756384	6.14e-08
XLOC_002388	LG1:7144760-7156239	XLOC_027905	gene15528-v1.0-hybrid,gene15530-v1.0-hybrid	LG6:15348699-15353886	-0.710649	8.31e-07
XLOC_002388	LG1:7144760-7156239	XLOC_028167	gene25218-v1.0-hybrid	LG6:19305394-19311088	-0.801569	2.5e-09
XLOC_002388	LG1:7144760-7156239	XLOC_028345	gene15771-v1.0-hybrid	LG6:21603578-21608738	-0.737317	1.94e-07
XLOC_002388	LG1:7144760-7156239	XLOC_028487	gene15733-v1.0-hybrid	LG6:23206938-23211724	-0.812512	1.02e-09
XLOC_002388	LG1:7144760-7156239	XLOC_028699	gene07328-v1.0-hybrid	LG6:26217602-26221311	-0.723627	4.18e-07
XLOC_002388	LG1:7144760-7156239	XLOC_028851	gene05460-v1.0-hybrid	LG6:27752348-27762736	-0.792971	4.89e-09
XLOC_002388	LG1:7144760-7156239	XLOC_028862	gene05484-v1.0-hybrid	LG6:27923169-27929809	-0.71946	5.23e-07
XLOC_002388	LG1:7144760-7156239	XLOC_028990	gene28685-v1.0-hybrid	LG6:29660794-29668527	-0.756276	6.18e-08
XLOC_002388	LG1:7144760-7156239	XLOC_029036	gene28768-v1.0-hybrid	LG6:30236361-30241493	-0.714801	6.7e-07
XLOC_002388	LG1:7144760-7156239	XLOC_029460	gene23964-v1.0-hybrid	LG6:34587871-34598832	-0.732818	2.51e-07
XLOC_002388	LG1:7144760-7156239	XLOC_029465	gene23976-v1.0-hybrid	LG6:34640398-34644084	-0.754692	6.82e-08
XLOC_002388	LG1:7144760-7156239	XLOC_029570	gene24119-v1.0-hybrid	LG6:35946051-35950300	-0.756266	6.18e-08
XLOC_002388	LG1:7144760-7156239	XLOC_029622	gene28388-v1.0-hybrid	LG6:36528798-36530384	-0.723441	4.22e-07
XLOC_002388	LG1:7144760-7156239	XLOC_029706	gene27983-v1.0-hybrid	LG6:37418742-37421494	-0.776497	1.62e-08
XLOC_002388	LG1:7144760-7156239	XLOC_030529	gene18570-v1.0-hybrid	LG7:710580-719783	-0.702791	1.24e-06
XLOC_002388	LG1:7144760-7156239	XLOC_030848	gene19109-v1.0-hybrid	LG7:3773074-3788924	-0.732217	2.6e-07
XLOC_002388	LG1:7144760-7156239	XLOC_030849	gene19110-v1.0-hybrid	LG7:3773074-3788924	-0.756586	6.06e-08
XLOC_002388	LG1:7144760-7156239	XLOC_030914	gene19438-v1.0-hybrid	LG7:4477988-4488059	-0.748918	9.75e-08
XLOC_002388	LG1:7144760-7156239	XLOC_031000	gene26787-v1.0-hybrid	LG7:5375214-5386091	-0.718607	5.48e-07
XLOC_002388	LG1:7144760-7156239	XLOC_031057	gene27008-v1.0-hybrid	LG7:6050483-6057736	-0.769558	2.6e-08
XLOC_002388	LG1:7144760-7156239	XLOC_031310	gene09272-v1.0-hybrid,gene09273-v1.0-hybrid	LG7:9421612-9435836	-0.786949	7.66e-09
XLOC_002388	LG1:7144760-7156239	XLOC_031360	gene03936-v1.0-hybrid	LG7:9979450-9984488	-0.747039	1.09e-07
XLOC_002388	LG1:7144760-7156239	XLOC_031438	gene04930-v1.0-hybrid	LG7:11019306-11025804	-0.729862	2.96e-07
XLOC_002388	LG1:7144760-7156239	XLOC_031746	gene23326-v1.0-hybrid	LG7:14909576-14912761	-0.723408	4.23e-07
XLOC_002388	LG1:7144760-7156239	XLOC_031841	gene26656-v1.0-hybrid	LG7:15970468-15972051	-0.735153	2.2e-07
XLOC_002388	LG1:7144760-7156239	XLOC_031917	gene34103-v1.0-hybrid	LG7:16918141-16920354	-0.743497	1.35e-07
XLOC_002388	LG1:7144760-7156239	XLOC_032042	gene21329-v1.0-hybrid	LG7:18096370-18099683	-0.742596	1.42e-07
XLOC_002388	LG1:7144760-7156239	XLOC_032255	gene12768-v1.0-hybrid,gene12769-v1.0-hybrid	LG7:20083134-20092746	-0.71062	8.32e-07
XLOC_002388	LG1:7144760-7156239	XLOC_032292	gene12830-v1.0-hybrid	LG7:20366864-20371873	-0.737263	1.95e-07
XLOC_002388	LG1:7144760-7156239	XLOC_032361	gene13142-v1.0-hybrid	LG7:21106392-21112054	-0.730703	2.83e-07
XLOC_002388	LG1:7144760-7156239	XLOC_032404	gene13237-v1.0-hybrid	LG7:21555877-21558649	-0.724142	4.06e-07
XLOC_002388	LG1:7144760-7156239	XLOC_032534	gene18543-v1.0-hybrid	LG7:544937-555001	-0.763182	3.97e-08
XLOC_002388	LG1:7144760-7156239	XLOC_032808	gene19330-v1.0-hybrid	LG7:3357438-3365882	-0.702913	1.23e-06
XLOC_002388	LG1:7144760-7156239	XLOC_032851	gene19098-v1.0-hybrid,gene19099-v1.0-hybrid,gene19100-v1.0-hybrid	LG7:3720510-3735718	-0.776101	1.66e-08
XLOC_002388	LG1:7144760-7156239	XLOC_033203	gene29484-v1.0-hybrid	LG7:8086872-8099942	-0.741197	1.55e-07
XLOC_002388	LG1:7144760-7156239	XLOC_033302	gene09271-v1.0-hybrid	LG7:9421612-9435836	-0.743119	1.38e-07
XLOC_002388	LG1:7144760-7156239	XLOC_033321	gene07479-v1.0-hybrid,gene07480-v1.0-hybrid	LG7:9781405-9792219	-0.736336	2.05e-07
XLOC_002388	LG1:7144760-7156239	XLOC_033327	gene03912-v1.0-hybrid	LG7:9867472-9874960	-0.702943	1.23e-06
XLOC_002388	LG1:7144760-7156239	XLOC_033414	gene04900-v1.0-hybrid	LG7:10849654-10856285	-0.734731	2.25e-07
XLOC_002388	LG1:7144760-7156239	XLOC_033468	gene23562-v1.0-hybrid	LG7:11534721-11543539	-0.77183	2.23e-08
XLOC_002388	LG1:7144760-7156239	XLOC_033500	gene23616-v1.0-hybrid	LG7:11860128-11866349	-0.791505	5.46e-09
XLOC_002388	LG1:7144760-7156239	XLOC_033533	gene23666-v1.0-hybrid	LG7:12246914-12250018	-0.725148	3.85e-07
XLOC_002388	LG1:7144760-7156239	XLOC_033681	gene23274-v1.0-hybrid	LG7:14196551-14198583	-0.783892	9.58e-09
XLOC_002388	LG1:7144760-7156239	XLOC_033729	gene23229-v1.0-hybrid	LG7:14690030-14699485	-0.727608	3.36e-07
XLOC_002388	LG1:7144760-7156239	XLOC_033790	gene23387-v1.0-hybrid	LG7:15201201-15206834	-0.726447	3.58e-07
XLOC_002388	LG1:7144760-7156239	XLOC_033981	gene20924-v1.0-hybrid	LG7:17115854-17122195	-0.703842	1.17e-06
XLOC_002388	LG1:7144760-7156239	XLOC_034072	gene21321-v1.0-hybrid	LG7:18045176-18048321	-0.752443	7.85e-08
XLOC_002388	LG1:7144760-7156239	XLOC_034138	gene21184-v1.0-hybrid,gene21185-v1.0-hybrid	LG7:18792486-18799970	-0.784534	9.14e-09
XLOC_002388	LG1:7144760-7156239	XLOC_034396	gene13168-v1.0-hybrid	LG7:21226243-21229952	-0.739963	1.66e-07
XLOC_002388	LG1:7144760-7156239	XLOC_034975	gene01957-v1.0-hybrid	unanchored:901865-909084	-0.71288	7.4e-07
XLOC_002388	LG1:7144760-7156239	XLOC_035327	gene29593-v1.0-hybrid	unanchored:5466002-5471486	-0.733025	2.48e-07
XLOC_002388	LG1:7144760-7156239	XLOC_035432	gene08423-v1.0-hybrid	unanchored:6888814-6893261	-0.751911	8.11e-08
XLOC_002388	LG1:7144760-7156239	XLOC_035452	gene08469-v1.0-hybrid	unanchored:7220995-7223074	-0.728608	3.18e-07
XLOC_002388	LG1:7144760-7156239	XLOC_035465	gene07357-v1.0-hybrid	unanchored:7397279-7397588	-0.712469	7.56e-07
XLOC_002388	LG1:7144760-7156239	XLOC_035494	gene07597-v1.0-hybrid	unanchored:7757926-7760351	-0.703593	1.19e-06
XLOC_002388	LG1:7144760-7156239	XLOC_035915	gene20739-v1.0-hybrid	unanchored:2296179-2309486	-0.722178	4.52e-07
XLOC_002388	LG1:7144760-7156239	XLOC_036301	gene07365-v1.0-hybrid	unanchored:7468075-7474468	-0.76149	4.43e-08
XLOC_002471	LG1:7902649-7904213	XLOC_001677	gene08012-v1.0-hybrid	LG1:20381112-20391804	-0.733393	2.43e-07
XLOC_002471	LG1:7902649-7904213	XLOC_007003	gene27858-v1.0-hybrid	LG2:15123119-15133482	-0.719219	5.3e-07
XLOC_002471	LG1:7902649-7904213	XLOC_014674	gene09903-v1.0-hybrid,gene09904-v1.0-hybrid	LG4:13922320-13945178	-0.735645	2.14e-07
XLOC_002569	LG1:8720559-8725070	XLOC_011279	gene29752-v1.0-hybrid	LG3:4558849-4570517	-0.721973	4.57e-07
XLOC_002569	LG1:8720559-8725070	XLOC_016981	gene16888-v1.0-hybrid	LG4:17674551-17688502	-0.747253	1.08e-07
XLOC_002589	LG1:8915445-8917831	XLOC_001677	gene08012-v1.0-hybrid	LG1:20381112-20391804	-0.764158	3.72e-08
XLOC_002589	LG1:8915445-8917831	XLOC_001938	gene31117-v1.0-hybrid	LG1:2615432-2621929	-0.703751	1.18e-06
XLOC_002589	LG1:8915445-8917831	XLOC_007003	gene27858-v1.0-hybrid	LG2:15123119-15133482	-0.716597	6.09e-07
XLOC_002589	LG1:8915445-8917831	XLOC_014674	gene09903-v1.0-hybrid,gene09904-v1.0-hybrid	LG4:13922320-13945178	-0.727774	3.33e-07
XLOC_002611	LG1:9386620-9387356	XLOC_011432	gene28951-v1.0-hybrid	LG3:6161264-6163436	-0.709276	8.92e-07
XLOC_002611	LG1:9386620-9387356	XLOC_011539	gene19990-v1.0-hybrid	LG3:7413299-7418272	-0.706524	1.03e-06
XLOC_002611	LG1:9386620-9387356	XLOC_013100	gene01181-v1.0-hybrid	LG3:28749888-28762937	-0.734826	2.24e-07
XLOC_002611	LG1:9386620-9387356	XLOC_032556	gene18581-v1.0-hybrid,gene18583-v1.0-hybrid	LG7:776879-789226	-0.709451	8.84e-07
XLOC_002615	LG1:9424772-9465445	XLOC_000480	gene02107-v1.0-hybrid	LG1:5365323-5371610	-0.7268	3.51e-07
XLOC_002615	LG1:9424772-9465445	XLOC_002497	gene14891-v1.0-hybrid	LG1:8157449-8160999	-0.729837	2.97e-07
XLOC_002615	LG1:9424772-9465445	XLOC_002586	gene14787-v1.0-hybrid	LG1:8839024-8843725	-0.785461	8.54e-09
XLOC_002615	LG1:9424772-9465445	XLOC_004660	gene17588-v1.0-hybrid	LG2:11441493-11451148	-0.718339	5.56e-07
XLOC_002615	LG1:9424772-9465445	XLOC_005119	gene11169-v1.0-hybrid	LG2:16607433-16620226	-0.748627	9.92e-08
XLOC_002615	LG1:9424772-9465445	XLOC_005788	gene14806-v1.0-hybrid	LG2:23698182-23703572	-0.765546	3.4e-08
XLOC_002615	LG1:9424772-9465445	XLOC_006251	gene32658-v1.0-hybrid	LG2:5276332-5283033	-0.704093	1.16e-06
XLOC_002615	LG1:9424772-9465445	XLOC_006616	gene17116-v1.0-hybrid	LG2:10357489-10364047	-0.80848	1.43e-09
XLOC_002615	LG1:9424772-9465445	XLOC_009406	gene03413-v1.0-hybrid	LG3:13675054-13690674	-0.740242	1.64e-07
XLOC_002615	LG1:9424772-9465445	XLOC_010755	gene01596-v1.0-hybrid	LG3:30783663-30789864	-0.712199	7.67e-07
XLOC_002615	LG1:9424772-9465445	XLOC_012391	gene27933-v1.0-hybrid	LG3:19710388-19714929	-0.701197	1.34e-06
XLOC_002615	LG1:9424772-9465445	XLOC_013275	gene14178-v1.0-hybrid	LG3:30970842-30972562	-0.714787	6.7e-07
XLOC_002615	LG1:9424772-9465445	XLOC_014260	gene21686-v1.0-hybrid	LG4:7614476-7614848	-0.738228	1.84e-07
XLOC_002615	LG1:9424772-9465445	XLOC_016449	gene25633-v1.0-hybrid	LG4:10298765-10305407	-0.76035	4.77e-08
XLOC_002615	LG1:9424772-9465445	XLOC_018184	gene32297-v1.0-hybrid	LG5:549752-553206	-0.743578	1.34e-07
XLOC_002615	LG1:9424772-9465445	XLOC_018961	gene26212-v1.0-hybrid	LG5:8371320-8385078	-0.717231	5.89e-07
XLOC_002615	LG1:9424772-9465445	XLOC_019739	gene29220-v1.0-hybrid	LG5:18121861-18140715	-0.715441	6.48e-07
XLOC_002615	LG1:9424772-9465445	XLOC_020464	gene22135-v1.0-hybrid	LG5:27265310-27270521	-0.709324	8.89e-07
XLOC_002615	LG1:9424772-9465445	XLOC_023856	gene18794-v1.0-hybrid	LG6:6310612-6314837	-0.712844	7.42e-07
XLOC_002615	LG1:9424772-9465445	XLOC_024509	gene15318-v1.0-hybrid	LG6:14281516-14291620	-0.705194	1.1e-06
XLOC_002615	LG1:9424772-9465445	XLOC_024754	gene18020-v1.0-hybrid	LG6:17601712-17606989	-0.755974	6.3e-08
XLOC_002615	LG1:9424772-9465445	XLOC_025361	gene25823-v1.0-hybrid	LG6:25677693-25682373	-0.742164	1.46e-07
XLOC_002615	LG1:9424772-9465445	XLOC_028263	gene17732-v1.0-hybrid	LG6:20623509-20633915	-0.773452	2e-08
XLOC_002615	LG1:9424772-9465445	XLOC_029446	gene23780-v1.0-hybrid	LG6:34422050-34427099	-0.748085	1.03e-07
XLOC_002615	LG1:9424772-9465445	XLOC_033278	gene09230-v1.0-hybrid	LG7:9121141-9132275	-0.838247	9.56e-11
XLOC_002615	LG1:9424772-9465445	XLOC_034526	gene13407-v1.0-hybrid	LG7:22423019-22424084	-0.748862	9.78e-08
XLOC_002615	LG1:9424772-9465445	XLOC_035686	gene05227-v1.0-hybrid	unanchored:10372095-10377298	-0.713318	7.24e-07
XLOC_002625	LG1:9604709-9610455	XLOC_000017	gene10056-v1.0-hybrid	LG1:162028-167354	-0.742125	1.46e-07
XLOC_002625	LG1:9604709-9610455	XLOC_000902	gene24142-v1.0-hybrid	LG1:10434140-10441386	-0.732988	2.48e-07
XLOC_002625	LG1:9604709-9610455	XLOC_002078	gene26443-v1.0-hybrid	LG1:4100349-4109224	-0.771881	2.22e-08
XLOC_002625	LG1:9604709-9610455	XLOC_002646	gene31647-v1.0-hybrid	LG1:9945880-9959990	-0.723359	4.24e-07
XLOC_002625	LG1:9604709-9610455	XLOC_002887	gene31546-v1.0-hybrid	LG1:13457591-13461446	-0.750365	8.92e-08
XLOC_002625	LG1:9604709-9610455	XLOC_003991	gene02173-v1.0-hybrid	LG2:2738402-2745110	-0.720529	4.94e-07
XLOC_002625	LG1:9604709-9610455	XLOC_004565	gene17118-v1.0-hybrid	LG2:10372849-10376267	-0.702068	1.28e-06
XLOC_002625	LG1:9604709-9610455	XLOC_006769	gene08186-v1.0-hybrid	LG2:12227525-12238963	-0.713514	7.16e-07
XLOC_002625	LG1:9604709-9610455	XLOC_010272	gene30042-v1.0-hybrid	LG3:25129818-25147649	-0.73137	2.72e-07
XLOC_002625	LG1:9604709-9610455	XLOC_010307	gene10463-v1.0-hybrid	LG3:25509549-25511755	-0.73278	2.51e-07
XLOC_002625	LG1:9604709-9610455	XLOC_012381	gene27918-v1.0-hybrid	LG3:19597898-19613202	-0.71398	6.99e-07
XLOC_002625	LG1:9604709-9610455	XLOC_014903	gene06495-v1.0-hybrid	LG4:16689815-16698862	-0.713753	7.07e-07
XLOC_002625	LG1:9604709-9610455	XLOC_018661	gene01875-v1.0-hybrid	LG5:5587573-5601210	-0.749591	9.35e-08
XLOC_002625	LG1:9604709-9610455	XLOC_019029	gene08937-v1.0-hybrid	LG5:9111307-9114074	-0.703496	1.19e-06
XLOC_002625	LG1:9604709-9610455	XLOC_020779	gene31992-v1.0-hybrid	LG5:2203491-2208155	-0.768617	2.77e-08
XLOC_002625	LG1:9604709-9610455	XLOC_021460	gene09291-v1.0-hybrid	LG5:9526987-9534310	-0.7432	1.37e-07
XLOC_002625	LG1:9604709-9610455	XLOC_023339	gene16628-v1.0-hybrid	LG6:497291-506016	-0.72346	4.22e-07
XLOC_002625	LG1:9604709-9610455	XLOC_025157	gene15984-v1.0-hybrid	LG6:22907837-22924946	-0.712749	7.45e-07
XLOC_002625	LG1:9604709-9610455	XLOC_026254	gene24076-v1.0-hybrid	LG6:35717948-35725389	-0.74218	1.46e-07
XLOC_002625	LG1:9604709-9610455	XLOC_027034	gene18209-v1.0-hybrid	LG6:4834154-4849166	-0.713439	7.19e-07
XLOC_002625	LG1:9604709-9610455	XLOC_028487	gene15733-v1.0-hybrid	LG6:23206938-23211724	-0.700799	1.37e-06
XLOC_002625	LG1:9604709-9610455	XLOC_029622	gene28388-v1.0-hybrid	LG6:36528798-36530384	-0.745783	1.18e-07
XLOC_002625	LG1:9604709-9610455	XLOC_034468	gene13313-v1.0-hybrid	LG7:21912820-21921483	-0.702364	1.26e-06
XLOC_002630	LG1:9680262-9681815	XLOC_000048	gene10132-v1.0-hybrid	LG1:508826-513505	-0.792469	5.08e-09
XLOC_002630	LG1:9680262-9681815	XLOC_001194	gene31721-v1.0-hybrid	LG1:14363084-14372270	-0.702988	1.23e-06
XLOC_002630	LG1:9680262-9681815	XLOC_001359	gene20252-v1.0-hybrid	LG1:16618721-16642213	-0.710842	8.23e-07
XLOC_002630	LG1:9680262-9681815	XLOC_001890	gene31011-v1.0-hybrid	LG1:2120641-2125203	-0.708243	9.4e-07
XLOC_002630	LG1:9680262-9681815	XLOC_002850	gene17888-v1.0-hybrid	LG1:13004303-13010873	-0.718853	5.4e-07
XLOC_002630	LG1:9680262-9681815	XLOC_002999	gene05755-v1.0-hybrid	LG1:14933521-14941138	-0.728281	3.24e-07
XLOC_002630	LG1:9680262-9681815	XLOC_003161	gene21141-v1.0-hybrid	LG1:17095709-17098598	-0.715985	6.29e-07
XLOC_002630	LG1:9680262-9681815	XLOC_003849	gene27497-v1.0-hybrid	LG2:880873-889288	-0.739135	1.75e-07
XLOC_002630	LG1:9680262-9681815	XLOC_004244	gene01604-v1.0-hybrid	LG2:6398087-6406016	-0.833196	1.57e-10
XLOC_002630	LG1:9680262-9681815	XLOC_004338	gene31205-v1.0-hybrid	LG2:7554487-7561721	-0.720724	4.89e-07
XLOC_002630	LG1:9680262-9681815	XLOC_004549	gene17349-v1.0-hybrid	LG2:10211220-10217421	-0.755759	6.38e-08
XLOC_002630	LG1:9680262-9681815	XLOC_004556	gene17360-v1.0-hybrid	LG2:10258069-10258737	-0.717542	5.8e-07
XLOC_002630	LG1:9680262-9681815	XLOC_005080	gene11105-v1.0-hybrid	LG2:16244585-16249045	-0.704092	1.16e-06
XLOC_002630	LG1:9680262-9681815	XLOC_005245	gene02595-v1.0-hybrid	LG2:17840362-17843885	-0.701529	1.32e-06
XLOC_002630	LG1:9680262-9681815	XLOC_005428	gene08692-v1.0-hybrid	LG2:19731260-19747460	-0.755253	6.59e-08
XLOC_002630	LG1:9680262-9681815	XLOC_005649	gene15121-v1.0-hybrid,gene15122-v1.0-hybrid	LG2:22191342-22197948	-0.750529	8.83e-08
XLOC_002630	LG1:9680262-9681815	XLOC_005707	gene15229-v1.0-hybrid	LG2:22655270-22664134	-0.798616	3.16e-09
XLOC_002630	LG1:9680262-9681815	XLOC_005792	gene14810-v1.0-hybrid	LG2:23753166-23758929	-0.718268	5.58e-07
XLOC_002630	LG1:9680262-9681815	XLOC_005798	gene14822-v1.0-hybrid	LG2:23833320-23845044	-0.766393	3.21e-08
XLOC_002630	LG1:9680262-9681815	XLOC_005809	gene14842-v1.0-hybrid	LG2:23966752-23972902	-0.707032	1e-06
XLOC_002630	LG1:9680262-9681815	XLOC_005907	gene27492-v1.0-hybrid	LG2:853833-864488	-0.742868	1.4e-07
XLOC_002630	LG1:9680262-9681815	XLOC_005910	gene27495-v1.0-hybrid,gene27496-v1.0-hybrid	LG2:880873-889288	-0.828547	2.44e-10
XLOC_002630	LG1:9680262-9681815	XLOC_006034	gene01061-v1.0-hybrid	LG2:2436697-2442424	-0.719389	5.25e-07
XLOC_002630	LG1:9680262-9681815	XLOC_006053	gene02170-v1.0-hybrid	LG2:2724583-2730629	-0.803529	2.14e-09
XLOC_002630	LG1:9680262-9681815	XLOC_006533	gene17168-v1.0-hybrid	LG2:9449852-9475289	-0.746755	1.11e-07
XLOC_002630	LG1:9680262-9681815	XLOC_007127	gene11144-v1.0-hybrid	LG2:16491701-16498082	-0.720561	4.93e-07
XLOC_002630	LG1:9680262-9681815	XLOC_007417	gene08605-v1.0-hybrid	LG2:19284459-19297144	-0.746011	1.16e-07
XLOC_002630	LG1:9680262-9681815	XLOC_007714	gene15112-v1.0-hybrid	LG2:22142600-22146542	-0.715357	6.5e-07
XLOC_002630	LG1:9680262-9681815	XLOC_007774	gene15233-v1.0-hybrid	LG2:22669347-22671301	-0.740187	1.64e-07
XLOC_002630	LG1:9680262-9681815	XLOC_009440	gene03483-v1.0-hybrid	LG3:14063995-14074367	-0.808292	1.45e-09
XLOC_002630	LG1:9680262-9681815	XLOC_010229	gene27351-v1.0-hybrid	LG3:24539457-24543385	-0.776848	1.58e-08
XLOC_002630	LG1:9680262-9681815	XLOC_010366	gene14048-v1.0-hybrid	LG3:26412703-26420494	-0.71584	6.34e-07
XLOC_002630	LG1:9680262-9681815	XLOC_011348	gene29696-v1.0-hybrid	LG3:5180870-5186995	-0.727918	3.3e-07
XLOC_002630	LG1:9680262-9681815	XLOC_012157	gene20392-v1.0-hybrid,gene20393-v1.0-hybrid	LG3:15557000-15572224	-0.711781	7.84e-07
XLOC_002630	LG1:9680262-9681815	XLOC_012382	gene27922-v1.0-hybrid	LG3:19617757-19626402	-0.718193	5.6e-07
XLOC_002630	LG1:9680262-9681815	XLOC_012584	gene07963-v1.0-hybrid,gene07965-v1.0-hybrid	LG3:22074228-22095976	-0.746243	1.15e-07
XLOC_002630	LG1:9680262-9681815	XLOC_014080	gene16985-v1.0-hybrid	LG4:4983574-4996025	-0.770593	2.43e-08
XLOC_002630	LG1:9680262-9681815	XLOC_014673	gene09902-v1.0-hybrid	LG4:13911636-13920854	-0.753666	7.27e-08
XLOC_002630	LG1:9680262-9681815	XLOC_014772	gene00624-v1.0-hybrid	LG4:14970737-14974794	-0.724183	4.05e-07
XLOC_002630	LG1:9680262-9681815	XLOC_015437	gene23051-v1.0-hybrid	LG4:23237328-23238428	-0.71836	5.55e-07
XLOC_002630	LG1:9680262-9681815	XLOC_015539	gene03615-v1.0-hybrid,gene03616-v1.0-hybrid	LG4:24538116-24560821	-0.775706	1.71e-08
XLOC_002630	LG1:9680262-9681815	XLOC_015693	gene04534-v1.0-hybrid	LG4:26290615-26296411	-0.70531	1.09e-06
XLOC_002630	LG1:9680262-9681815	XLOC_016613	gene09837-v1.0-hybrid	LG4:13295688-13297881	-0.707414	9.8e-07
XLOC_002630	LG1:9680262-9681815	XLOC_016875	gene06131-v1.0-hybrid,gene06132-v1.0-hybrid	LG4:16336603-16340870	-0.744997	1.23e-07
XLOC_002630	LG1:9680262-9681815	XLOC_017248	gene04976-v1.0-hybrid,gene04977-v1.0-hybrid	LG4:21577636-21592603	-0.734947	2.22e-07
XLOC_002630	LG1:9680262-9681815	XLOC_017300	gene05080-v1.0-hybrid	LG4:22242489-22243439	-0.713003	7.36e-07
XLOC_002630	LG1:9680262-9681815	XLOC_017537	gene03769-v1.0-hybrid	LG4:25409789-25416668	-0.780913	1.19e-08
XLOC_002630	LG1:9680262-9681815	XLOC_017583	gene04476-v1.0-hybrid	LG4:25927345-25932350	-0.711359	8.01e-07
XLOC_002630	LG1:9680262-9681815	XLOC_018433	gene32159-v1.0-hybrid	LG5:3054633-3067514	-0.720667	4.9e-07
XLOC_002630	LG1:9680262-9681815	XLOC_018889	gene25808-v1.0-hybrid	LG5:7671826-7685683	-0.748232	1.02e-07
XLOC_002630	LG1:9680262-9681815	XLOC_020093	gene26937-v1.0-hybrid	LG5:22776658-22778170	-0.747672	1.05e-07
XLOC_002630	LG1:9680262-9681815	XLOC_021267	gene26063-v1.0-hybrid	LG5:7360799-7362654	-0.733536	2.41e-07
XLOC_002630	LG1:9680262-9681815	XLOC_021860	gene15683-v1.0-hybrid	LG5:14797586-14804877	-0.751373	8.39e-08
XLOC_002630	LG1:9680262-9681815	XLOC_022115	gene29075-v1.0-hybrid	LG5:18419086-18425630	-0.729547	3.02e-07
XLOC_002630	LG1:9680262-9681815	XLOC_022342	gene11816-v1.0-hybrid	LG5:21541539-21554412	-0.720855	4.86e-07
XLOC_002630	LG1:9680262-9681815	XLOC_022766	gene02323-v1.0-hybrid	LG5:26711301-26713274	-0.722787	4.37e-07
XLOC_002630	LG1:9680262-9681815	XLOC_024478	gene15420-v1.0-hybrid	LG6:13771926-13780390	-0.715618	6.42e-07
XLOC_002630	LG1:9680262-9681815	XLOC_024598	gene15551-v1.0-hybrid	LG6:15465354-15477437	-0.72204	4.56e-07
XLOC_002630	LG1:9680262-9681815	XLOC_024627	gene02470-v1.0-hybrid	LG6:15831974-15836219	-0.752379	7.88e-08
XLOC_002630	LG1:9680262-9681815	XLOC_024732	gene18065-v1.0-hybrid	LG6:17270037-17271854	-0.745817	1.18e-07
XLOC_002630	LG1:9680262-9681815	XLOC_024751	gene18016-v1.0-hybrid	LG6:17570431-17576897	-0.712394	7.59e-07
XLOC_002630	LG1:9680262-9681815	XLOC_025262	gene06041-v1.0-hybrid	LG6:24422638-24425726	-0.76266	4.11e-08
XLOC_002630	LG1:9680262-9681815	XLOC_025484	gene05283-v1.0-hybrid	LG6:27279413-27282624	-0.758421	5.39e-08
XLOC_002630	LG1:9680262-9681815	XLOC_025488	gene05388-v1.0-hybrid	LG6:27336976-27346986	-0.750864	8.65e-08
XLOC_002630	LG1:9680262-9681815	XLOC_025528	gene05467-v1.0-hybrid	LG6:27803205-27815817	-0.735376	2.17e-07
XLOC_002630	LG1:9680262-9681815	XLOC_026486	gene01408-v1.0-hybrid	LG6:38103389-38119011	-0.770187	2.49e-08
XLOC_002630	LG1:9680262-9681815	XLOC_027049	gene18238-v1.0-hybrid	LG6:5020566-5025197	-0.769063	2.69e-08
XLOC_002630	LG1:9680262-9681815	XLOC_027769	gene15409-v1.0-hybrid	LG6:13723167-13732932	-0.718209	5.59e-07
XLOC_002630	LG1:9680262-9681815	XLOC_027831	gene15619-v1.0-hybrid	LG6:14518976-14524437	-0.756879	5.95e-08
XLOC_002630	LG1:9680262-9681815	XLOC_027861	gene15560-v1.0-hybrid	LG6:15012127-15021806	-0.723334	4.25e-07
XLOC_002630	LG1:9680262-9681815	XLOC_028437	gene15856-v1.0-hybrid	LG6:22539326-22549800	-0.817893	6.41e-10
XLOC_002630	LG1:9680262-9681815	XLOC_028440	gene15931-v1.0-hybrid	LG6:22590070-22603134	-0.701599	1.31e-06
XLOC_002630	LG1:9680262-9681815	XLOC_029374	gene04450-v1.0-hybrid	LG6:33704455-33715776	-0.720379	4.98e-07
XLOC_002630	LG1:9680262-9681815	XLOC_029818	gene25920-v1.0-hybrid	LG6:38462024-38467504	-0.732036	2.62e-07
XLOC_002630	LG1:9680262-9681815	XLOC_030958	gene19395-v1.0-hybrid	LG7:4882804-4896992	-0.707783	9.62e-07
XLOC_002630	LG1:9680262-9681815	XLOC_031324	gene07454-v1.0-hybrid	LG7:9593503-9603026	-0.772734	2.1e-08
XLOC_002630	LG1:9680262-9681815	XLOC_031573	gene00378-v1.0-hybrid	LG7:12693646-12708486	-0.741675	1.5e-07
XLOC_002630	LG1:9680262-9681815	XLOC_032075	gene21396-v1.0-hybrid	LG7:18402732-18408608	-0.738198	1.84e-07
XLOC_002630	LG1:9680262-9681815	XLOC_032750	gene19223-v1.0-hybrid	LG7:2696790-2716430	-0.700807	1.37e-06
XLOC_002630	LG1:9680262-9681815	XLOC_032972	gene19393-v1.0-hybrid	LG7:4882804-4896992	-0.756219	6.2e-08
XLOC_002630	LG1:9680262-9681815	XLOC_033155	gene14306-v1.0-hybrid	LG7:7243671-7259796	-0.752115	8.01e-08
XLOC_002630	LG1:9680262-9681815	XLOC_033946	gene20859-v1.0-hybrid	LG7:16809709-16814638	-0.701812	1.3e-06
XLOC_002630	LG1:9680262-9681815	XLOC_034060	gene21299-v1.0-hybrid	LG7:17908509-17916662	-0.71172	7.86e-07
XLOC_002630	LG1:9680262-9681815	XLOC_034265	gene12457-v1.0-hybrid	LG7:19916755-19919339	-0.771701	2.25e-08
XLOC_002630	LG1:9680262-9681815	XLOC_035079	gene20811-v1.0-hybrid	unanchored:2501780-2515819	-0.730011	2.94e-07
XLOC_002630	LG1:9680262-9681815	XLOC_035914	gene20735-v1.0-hybrid,gene20736-v1.0-hybrid	unanchored:2284351-2294579	-0.734022	2.34e-07
XLOC_002662	LG1:10073007-10073609	XLOC_003394	gene16525-v1.0-hybrid	LG1:19667986-19670943	-0.705032	1.11e-06
XLOC_002662	LG1:10073007-10073609	XLOC_004341	gene31211-v1.0-hybrid	LG2:7592054-7601922	-0.711086	8.12e-07
XLOC_002662	LG1:10073007-10073609	XLOC_004565	gene17118-v1.0-hybrid	LG2:10372849-10376267	-0.74447	1.27e-07
XLOC_002662	LG1:10073007-10073609	XLOC_007003	gene27858-v1.0-hybrid	LG2:15123119-15133482	-0.725452	3.78e-07
XLOC_002662	LG1:10073007-10073609	XLOC_013756	gene23484-v1.0-hybrid	LG4:303343-318558	-0.751844	8.15e-08
XLOC_002662	LG1:10073007-10073609	XLOC_014674	gene09903-v1.0-hybrid,gene09904-v1.0-hybrid	LG4:13922320-13945178	-0.768616	2.77e-08
XLOC_002662	LG1:10073007-10073609	XLOC_018661	gene01875-v1.0-hybrid	LG5:5587573-5601210	-0.710254	8.48e-07
XLOC_002662	LG1:10073007-10073609	XLOC_020779	gene31992-v1.0-hybrid	LG5:2203491-2208155	-0.744115	1.3e-07
XLOC_002662	LG1:10073007-10073609	XLOC_023892	gene18862-v1.0-hybrid	LG6:6673223-6676270	-0.724193	4.05e-07
XLOC_002664	LG1:10112687-10113893	XLOC_001677	gene08012-v1.0-hybrid	LG1:20381112-20391804	-0.764031	3.75e-08
XLOC_002664	LG1:10112687-10113893	XLOC_001938	gene31117-v1.0-hybrid	LG1:2615432-2621929	-0.703155	1.22e-06
XLOC_002664	LG1:10112687-10113893	XLOC_007003	gene27858-v1.0-hybrid	LG2:15123119-15133482	-0.717364	5.85e-07
XLOC_002664	LG1:10112687-10113893	XLOC_014674	gene09903-v1.0-hybrid,gene09904-v1.0-hybrid	LG4:13922320-13945178	-0.729453	3.03e-07
XLOC_002716	LG1:10726726-10736054	XLOC_011426	gene28936-v1.0-hybrid	LG3:6067791-6069060	-0.73217	2.6e-07
XLOC_002738	LG1:11209900-11215321	XLOC_000017	gene10056-v1.0-hybrid	LG1:162028-167354	-0.721184	4.77e-07
XLOC_002738	LG1:11209900-11215321	XLOC_000137	gene30942-v1.0-hybrid	LG1:1795171-1804847	-0.775719	1.71e-08
XLOC_002738	LG1:11209900-11215321	XLOC_000164	gene31001-v1.0-hybrid	LG1:2078268-2084707	-0.790902	5.71e-09
XLOC_002738	LG1:11209900-11215321	XLOC_000416	gene11395-v1.0-hybrid	LG1:4653893-4661016	-0.706683	1.02e-06
XLOC_002738	LG1:11209900-11215321	XLOC_000419	gene11402-v1.0-hybrid	LG1:4693148-4698731	-0.70601	1.05e-06
XLOC_002738	LG1:11209900-11215321	XLOC_001190	gene31711-v1.0-hybrid	LG1:14303036-14308313	-0.702748	1.24e-06
XLOC_002738	LG1:11209900-11215321	XLOC_001446	gene16170-v1.0-hybrid	LG1:17726822-17739041	-0.702745	1.24e-06
XLOC_002738	LG1:11209900-11215321	XLOC_001570	gene16425-v1.0-hybrid	LG1:19240419-19240824	-0.718753	5.43e-07
XLOC_002738	LG1:11209900-11215321	XLOC_002032	gene26521-v1.0-hybrid	LG1:3452106-3460395	-0.738119	1.85e-07
XLOC_002738	LG1:11209900-11215321	XLOC_002398	gene13059-v1.0-hybrid	LG1:7244940-7250013	-0.791588	5.42e-09
XLOC_002738	LG1:11209900-11215321	XLOC_002999	gene05755-v1.0-hybrid	LG1:14933521-14941138	-0.757621	5.67e-08
XLOC_002738	LG1:11209900-11215321	XLOC_003870	gene27534-v1.0-hybrid	LG2:1158300-1160955	-0.740138	1.65e-07
XLOC_002738	LG1:11209900-11215321	XLOC_003905	gene27609-v1.0-hybrid	LG2:1631305-1641569	-0.744917	1.24e-07
XLOC_002738	LG1:11209900-11215321	XLOC_003969	gene01054-v1.0-hybrid	LG2:2407110-2412205	-0.714331	6.86e-07
XLOC_002738	LG1:11209900-11215321	XLOC_004022	gene23730-v1.0-hybrid	LG2:3249403-3263356	-0.760734	4.65e-08
XLOC_002738	LG1:11209900-11215321	XLOC_004549	gene17349-v1.0-hybrid	LG2:10211220-10217421	-0.702946	1.23e-06
XLOC_002738	LG1:11209900-11215321	XLOC_004569	gene17124-v1.0-hybrid	LG2:10399153-10416353	-0.704482	1.14e-06
XLOC_002738	LG1:11209900-11215321	XLOC_004833	gene08299-v1.0-hybrid	LG2:13281347-13303094	-0.794054	4.5e-09
XLOC_002738	LG1:11209900-11215321	XLOC_005010	gene27755-v1.0-hybrid	LG2:15419332-15423006	-0.711132	8.1e-07
XLOC_002738	LG1:11209900-11215321	XLOC_005038	gene10559-v1.0-hybrid	LG2:15731799-15735202	-0.818683	5.98e-10
XLOC_002738	LG1:11209900-11215321	XLOC_005049	gene10583-v1.0-hybrid	LG2:15829128-15847504	-0.786126	8.14e-09
XLOC_002738	LG1:11209900-11215321	XLOC_005228	gene02559-v1.0-hybrid	LG2:17685786-17690580	-0.803046	2.22e-09
XLOC_002738	LG1:11209900-11215321	XLOC_005600	gene15004-v1.0-hybrid	LG2:21622145-21628102	-0.734879	2.23e-07
XLOC_002738	LG1:11209900-11215321	XLOC_005798	gene14822-v1.0-hybrid	LG2:23833320-23845044	-0.761833	4.33e-08
XLOC_002738	LG1:11209900-11215321	XLOC_006058	gene02176-v1.0-hybrid	LG2:2756679-2762279	-0.752057	8.04e-08
XLOC_002738	LG1:11209900-11215321	XLOC_006400	gene01780-v1.0-hybrid	LG2:7361205-7364518	-0.700691	1.37e-06
XLOC_002738	LG1:11209900-11215321	XLOC_006608	gene17355-v1.0-hybrid	LG2:10233648-10241944	-0.70929	8.91e-07
XLOC_002738	LG1:11209900-11215321	XLOC_007116	gene11119-v1.0-hybrid	LG2:16338654-16343436	-0.727796	3.32e-07
XLOC_002738	LG1:11209900-11215321	XLOC_007313	gene02698-v1.0-hybrid	LG2:18388562-18401937	-0.754498	6.91e-08
XLOC_002738	LG1:11209900-11215321	XLOC_007347	gene08481-v1.0-hybrid	LG2:18710709-18713399	-0.780937	1.18e-08
XLOC_002738	LG1:11209900-11215321	XLOC_007714	gene15112-v1.0-hybrid	LG2:22142600-22146542	-0.725478	3.78e-07
XLOC_002738	LG1:11209900-11215321	XLOC_007787	gene15255-v1.0-hybrid	LG2:22806633-22820635	-0.718605	5.48e-07
XLOC_002738	LG1:11209900-11215321	XLOC_008419	gene30397-v1.0-hybrid	LG3:2167314-2173072	-0.705855	1.06e-06
XLOC_002738	LG1:11209900-11215321	XLOC_008460	gene30475-v1.0-hybrid	LG3:2556774-2563934	-0.703932	1.17e-06
XLOC_002738	LG1:11209900-11215321	XLOC_008825	gene28965-v1.0-hybrid	LG3:6244063-6247563	-0.706886	1.01e-06
XLOC_002738	LG1:11209900-11215321	XLOC_009156	gene03098-v1.0-hybrid	LG3:10367919-10387674	-0.764025	3.76e-08
XLOC_002738	LG1:11209900-11215321	XLOC_009371	gene03381-v1.0-hybrid	LG3:13137229-13147243	-0.748961	9.72e-08
XLOC_002738	LG1:11209900-11215321	XLOC_009440	gene03483-v1.0-hybrid	LG3:14063995-14074367	-0.703681	1.18e-06
XLOC_002738	LG1:11209900-11215321	XLOC_009722	gene23527-v1.0-hybrid	LG3:18566150-18572325	-0.703152	1.22e-06
XLOC_002738	LG1:11209900-11215321	XLOC_010229	gene27351-v1.0-hybrid	LG3:24539457-24543385	-0.849553	2.96e-11
XLOC_002738	LG1:11209900-11215321	XLOC_010288	gene10427-v1.0-hybrid	LG3:25345486-25351876	-0.705839	1.06e-06
XLOC_002738	LG1:11209900-11215321	XLOC_011421	gene28873-v1.0-hybrid,gene28874-v1.0-hybrid	LG3:5998628-6007250	-0.708463	9.29e-07
XLOC_002738	LG1:11209900-11215321	XLOC_011571	gene20052-v1.0-hybrid	LG3:7780934-7798090	-0.701729	1.3e-06
XLOC_002738	LG1:11209900-11215321	XLOC_011587	gene20076-v1.0-hybrid	LG3:7964613-7971097	-0.730131	2.92e-07
XLOC_002738	LG1:11209900-11215321	XLOC_011794	gene03012-v1.0-hybrid	LG3:10461106-10472050	-0.733538	2.41e-07
XLOC_002738	LG1:11209900-11215321	XLOC_011998	gene03342-v1.0-hybrid	LG3:13448808-13458408	-0.725509	3.77e-07
XLOC_002738	LG1:11209900-11215321	XLOC_012180	gene23150-v1.0-hybrid	LG3:16064534-16074137	-0.72231	4.49e-07
XLOC_002738	LG1:11209900-11215321	XLOC_012513	gene28582-v1.0-hybrid	LG3:21174281-21176126	-0.708892	9.09e-07
XLOC_002738	LG1:11209900-11215321	XLOC_012631	gene07909-v1.0-hybrid	LG3:22609203-22613091	-0.737551	1.91e-07
XLOC_002738	LG1:11209900-11215321	XLOC_012925	gene14092-v1.0-hybrid	LG3:26659599-26661522	-0.70041	1.39e-06
XLOC_002738	LG1:11209900-11215321	XLOC_012929	gene14097-v1.0-hybrid	LG3:26671722-26677843	-0.717979	5.66e-07
XLOC_002738	LG1:11209900-11215321	XLOC_013170	gene01528-v1.0-hybrid	LG3:29470064-29479467	-0.737098	1.96e-07
XLOC_002738	LG1:11209900-11215321	XLOC_013229	gene20665-v1.0-hybrid	LG3:30327235-30335649	-0.711254	8.05e-07
XLOC_002738	LG1:11209900-11215321	XLOC_013334	gene14492-v1.0-hybrid	LG3:31878025-31881710	-0.800221	2.79e-09
XLOC_002738	LG1:11209900-11215321	XLOC_014077	gene16978-v1.0-hybrid	LG4:4904217-4909971	-0.70087	1.36e-06
XLOC_002738	LG1:11209900-11215321	XLOC_014080	gene16985-v1.0-hybrid	LG4:4983574-4996025	-0.766516	3.19e-08
XLOC_002738	LG1:11209900-11215321	XLOC_014131	gene17051-v1.0-hybrid	LG4:5903122-5906028	-0.703225	1.21e-06
XLOC_002738	LG1:11209900-11215321	XLOC_014571	gene09787-v1.0-hybrid	LG4:12692645-12693161	-0.748952	9.73e-08
XLOC_002738	LG1:11209900-11215321	XLOC_014673	gene09902-v1.0-hybrid	LG4:13911636-13920854	-0.74978	9.25e-08
XLOC_002738	LG1:11209900-11215321	XLOC_014773	gene00625-v1.0-hybrid	LG4:14976219-14979438	-0.72294	4.34e-07
XLOC_002738	LG1:11209900-11215321	XLOC_014973	gene06623-v1.0-hybrid	LG4:17450359-17456353	-0.71032	8.45e-07
XLOC_002738	LG1:11209900-11215321	XLOC_015215	gene22764-v1.0-hybrid	LG4:20410165-20415736	-0.733865	2.36e-07
XLOC_002738	LG1:11209900-11215321	XLOC_015307	gene05003-v1.0-hybrid	LG4:21703298-21707906	-0.704192	1.15e-06
XLOC_002738	LG1:11209900-11215321	XLOC_015437	gene23051-v1.0-hybrid	LG4:23237328-23238428	-0.708401	9.32e-07
XLOC_002738	LG1:11209900-11215321	XLOC_015695	gene04542-v1.0-hybrid	LG4:26333050-26352527	-0.770873	2.38e-08
XLOC_002738	LG1:11209900-11215321	XLOC_016360	gene29650-v1.0-hybrid	LG4:8990597-8997218	-0.71322	7.27e-07
XLOC_002738	LG1:11209900-11215321	XLOC_016556	gene22392-v1.0-hybrid	LG4:12314798-12334965	-0.711843	7.81e-07
XLOC_002738	LG1:11209900-11215321	XLOC_016634	gene09951-v1.0-hybrid	LG4:13467761-13469654	-0.74281	1.41e-07
XLOC_002738	LG1:11209900-11215321	XLOC_017035	gene06721-v1.0-hybrid	LG4:18719543-18723848	-0.803593	2.13e-09
XLOC_002738	LG1:11209900-11215321	XLOC_017104	gene06807-v1.0-hybrid	LG4:19791408-19801379	-0.730925	2.79e-07
XLOC_002738	LG1:11209900-11215321	XLOC_017113	gene06833-v1.0-hybrid	LG4:19926474-19940721	-0.726559	3.56e-07
XLOC_002738	LG1:11209900-11215321	XLOC_017284	gene05045-v1.0-hybrid,gene05046-v1.0-hybrid	LG4:22009660-22018279	-0.799148	3.03e-09
XLOC_002738	LG1:11209900-11215321	XLOC_017537	gene03769-v1.0-hybrid	LG4:25409789-25416668	-0.712488	7.55e-07
XLOC_002738	LG1:11209900-11215321	XLOC_017607	gene04518-v1.0-hybrid	LG4:26200522-26209266	-0.732245	2.59e-07
XLOC_002738	LG1:11209900-11215321	XLOC_017633	gene04559-v1.0-hybrid	LG4:26480825-26488877	-0.737055	1.97e-07
XLOC_002738	LG1:11209900-11215321	XLOC_018307	gene31812-v1.0-hybrid	LG5:1849957-1854889	-0.760191	4.82e-08
XLOC_002738	LG1:11209900-11215321	XLOC_018395	gene32086-v1.0-hybrid	LG5:2703936-2707948	-0.704305	1.15e-06
XLOC_002738	LG1:11209900-11215321	XLOC_018411	gene32120-v1.0-hybrid	LG5:2865713-2871197	-0.742957	1.39e-07
XLOC_002738	LG1:11209900-11215321	XLOC_018445	gene32187-v1.0-hybrid,gene32188-v1.0-hybrid	LG5:3199556-3217304	-0.708173	9.43e-07
XLOC_002738	LG1:11209900-11215321	XLOC_018453	gene32203-v1.0-hybrid	LG5:3300773-3306981	-0.707125	9.95e-07
XLOC_002738	LG1:11209900-11215321	XLOC_018771	gene25173-v1.0-hybrid,gene25175-v1.0-hybrid	LG5:6659120-6662115	-0.733727	2.38e-07
XLOC_002738	LG1:11209900-11215321	XLOC_018911	gene26124-v1.0-hybrid	LG5:7941214-7948815	-0.700856	1.36e-06
XLOC_002738	LG1:11209900-11215321	XLOC_018940	gene26172-v1.0-hybrid	LG5:8183133-8190920	-0.731966	2.63e-07
XLOC_002738	LG1:11209900-11215321	XLOC_019153	gene09451-v1.0-hybrid	LG5:10414915-10417221	-0.720917	4.84e-07
XLOC_002738	LG1:11209900-11215321	XLOC_019330	gene10778-v1.0-hybrid	LG5:12596103-12614424	-0.77074	2.4e-08
XLOC_002738	LG1:11209900-11215321	XLOC_019570	gene13661-v1.0-hybrid	LG5:15596990-15609809	-0.708622	9.22e-07
XLOC_002738	LG1:11209900-11215321	XLOC_019825	gene29324-v1.0-hybrid	LG5:19263571-19280529	-0.746648	1.12e-07
XLOC_002738	LG1:11209900-11215321	XLOC_020003	gene11861-v1.0-hybrid	LG5:21765265-21772896	-0.700025	1.42e-06
XLOC_002738	LG1:11209900-11215321	XLOC_020176	gene11899-v1.0-hybrid	LG5:23800597-23812474	-0.739566	1.7e-07
XLOC_002738	LG1:11209900-11215321	XLOC_021037	gene06363-v1.0-hybrid	LG5:4918710-4921811	-0.743533	1.35e-07
XLOC_002738	LG1:11209900-11215321	XLOC_021229	gene25987-v1.0-hybrid	LG5:7007772-7013750	-0.715493	6.46e-07
XLOC_002738	LG1:11209900-11215321	XLOC_021267	gene26063-v1.0-hybrid	LG5:7360799-7362654	-0.717138	5.92e-07
XLOC_002738	LG1:11209900-11215321	XLOC_021309	gene26099-v1.0-hybrid	LG5:7771523-7780578	-0.70859	9.23e-07
XLOC_002738	LG1:11209900-11215321	XLOC_021387	gene26245-v1.0-hybrid	LG5:8550414-8552695	-0.791524	5.45e-09
XLOC_002738	LG1:11209900-11215321	XLOC_021640	gene10724-v1.0-hybrid	LG5:11616324-11622300	-0.76966	2.58e-08
XLOC_002738	LG1:11209900-11215321	XLOC_022342	gene11816-v1.0-hybrid	LG5:21541539-21554412	-0.733844	2.37e-07
XLOC_002738	LG1:11209900-11215321	XLOC_022688	gene12274-v1.0-hybrid	LG5:25778972-25783490	-0.768656	2.76e-08
XLOC_002738	LG1:11209900-11215321	XLOC_022897	gene02229-v1.0-hybrid	LG5:28251548-28253576	-0.757437	5.74e-08
XLOC_002738	LG1:11209900-11215321	XLOC_023710	gene18165-v1.0-hybrid	LG6:4381127-4382231	-0.714586	6.77e-07
XLOC_002738	LG1:11209900-11215321	XLOC_023988	gene13884-v1.0-hybrid	LG6:7733800-7743695	-0.766408	3.21e-08
XLOC_002738	LG1:11209900-11215321	XLOC_024100	gene09755-v1.0-hybrid,gene09756-v1.0-hybrid	LG6:8952635-8966926	-0.720231	5.02e-07
XLOC_002738	LG1:11209900-11215321	XLOC_024208	gene21897-v1.0-hybrid	LG6:10388686-10392812	-0.709356	8.88e-07
XLOC_002738	LG1:11209900-11215321	XLOC_024211	gene21902-v1.0-hybrid	LG6:10406028-10413188	-0.732705	2.53e-07
XLOC_002738	LG1:11209900-11215321	XLOC_024406	gene30287-v1.0-hybrid	LG6:12897276-12902151	-0.750399	8.9e-08
XLOC_002738	LG1:11209900-11215321	XLOC_024598	gene15551-v1.0-hybrid	LG6:15465354-15477437	-0.763027	4.01e-08
XLOC_002738	LG1:11209900-11215321	XLOC_025223	gene05979-v1.0-hybrid	LG6:23913296-23925184	-0.765377	3.44e-08
XLOC_002738	LG1:11209900-11215321	XLOC_025262	gene06041-v1.0-hybrid	LG6:24422638-24425726	-0.820472	5.1e-10
XLOC_002738	LG1:11209900-11215321	XLOC_025605	gene05664-v1.0-hybrid	LG6:28718711-28725942	-0.772227	2.17e-08
XLOC_002738	LG1:11209900-11215321	XLOC_025706	gene28735-v1.0-hybrid	LG6:30014696-30018390	-0.718351	5.55e-07
XLOC_002738	LG1:11209900-11215321	XLOC_026486	gene01408-v1.0-hybrid	LG6:38103389-38119011	-0.709228	8.94e-07
XLOC_002738	LG1:11209900-11215321	XLOC_026526	gene26381-v1.0-hybrid	LG6:38528718-38531673	-0.743684	1.34e-07
XLOC_002738	LG1:11209900-11215321	XLOC_026809	gene22511-v1.0-hybrid	LG6:2344254-2348474	-0.710353	8.44e-07
XLOC_002738	LG1:11209900-11215321	XLOC_027007	gene18126-v1.0-hybrid	LG6:4477969-4479510	-0.719858	5.12e-07
XLOC_002738	LG1:11209900-11215321	XLOC_027660	gene30147-v1.0-hybrid	LG6:12344565-12359783	-0.708434	9.31e-07
XLOC_002738	LG1:11209900-11215321	XLOC_027831	gene15619-v1.0-hybrid	LG6:14518976-14524437	-0.858502	1.09e-11
XLOC_002738	LG1:11209900-11215321	XLOC_028259	gene17729-v1.0-hybrid	LG6:20587401-20597379	-0.799123	3.04e-09
XLOC_002738	LG1:11209900-11215321	XLOC_028656	gene25817-v1.0-hybrid	LG6:25612342-25618049	-0.70142	1.32e-06
XLOC_002738	LG1:11209900-11215321	XLOC_028729	gene07501-v1.0-hybrid	LG6:26531158-26538677	-0.749581	9.36e-08
XLOC_002738	LG1:11209900-11215321	XLOC_028817	gene05409-v1.0-hybrid	LG6:27459290-27460787	-0.733563	2.41e-07
XLOC_002738	LG1:11209900-11215321	XLOC_028823	gene05418-v1.0-hybrid	LG6:27500744-27508965	-0.718134	5.62e-07
XLOC_002738	LG1:11209900-11215321	XLOC_029460	gene23964-v1.0-hybrid	LG6:34587871-34598832	-0.704553	1.13e-06
XLOC_002738	LG1:11209900-11215321	XLOC_030475	gene18481-v1.0-hybrid	LG7:209558-218379	-0.760608	4.69e-08
XLOC_002738	LG1:11209900-11215321	XLOC_031000	gene26787-v1.0-hybrid	LG7:5375214-5386091	-0.744148	1.3e-07
XLOC_002738	LG1:11209900-11215321	XLOC_031324	gene07454-v1.0-hybrid	LG7:9593503-9603026	-0.832987	1.6e-10
XLOC_002738	LG1:11209900-11215321	XLOC_031360	gene03936-v1.0-hybrid	LG7:9979450-9984488	-0.764981	3.53e-08
XLOC_002738	LG1:11209900-11215321	XLOC_031482	gene23568-v1.0-hybrid	LG7:11560677-11570411	-0.734944	2.22e-07
XLOC_002738	LG1:11209900-11215321	XLOC_031616	gene21451-v1.0-hybrid	LG7:13256966-13265186	-0.725187	3.84e-07
XLOC_002738	LG1:11209900-11215321	XLOC_031644	gene23429-v1.0-hybrid	LG7:13661617-13686842	-0.809007	1.37e-09
XLOC_002738	LG1:11209900-11215321	XLOC_031705	gene23302-v1.0-hybrid	LG7:14370433-14376210	-0.704934	1.11e-06
XLOC_002738	LG1:11209900-11215321	XLOC_031841	gene26656-v1.0-hybrid	LG7:15970468-15972051	-0.729566	3.01e-07
XLOC_002738	LG1:11209900-11215321	XLOC_032166	gene21272-v1.0-hybrid	LG7:19260364-19262839	-0.722275	4.5e-07
XLOC_002738	LG1:11209900-11215321	XLOC_032534	gene18543-v1.0-hybrid	LG7:544937-555001	-0.703103	1.22e-06
XLOC_002738	LG1:11209900-11215321	XLOC_032750	gene19223-v1.0-hybrid	LG7:2696790-2716430	-0.72795	3.3e-07
XLOC_002738	LG1:11209900-11215321	XLOC_032808	gene19330-v1.0-hybrid	LG7:3357438-3365882	-0.708898	9.09e-07
XLOC_002738	LG1:11209900-11215321	XLOC_033225	gene21512-v1.0-hybrid	LG7:8425348-8426619	-0.704013	1.16e-06
XLOC_002738	LG1:11209900-11215321	XLOC_033468	gene23562-v1.0-hybrid	LG7:11534721-11543539	-0.752042	8.05e-08
XLOC_002738	LG1:11209900-11215321	XLOC_034532	gene13418-v1.0-hybrid	LG7:22471152-22472031	-0.735347	2.17e-07
XLOC_002738	LG1:11209900-11215321	XLOC_035452	gene08469-v1.0-hybrid	unanchored:7220995-7223074	-0.706447	1.03e-06
XLOC_002738	LG1:11209900-11215321	XLOC_035770	gene12400-v1.0-hybrid,gene12401-v1.0-hybrid	unanchored:11759895-11767870	-0.811416	1.12e-09
XLOC_002738	LG1:11209900-11215321	XLOC_035884	gene24610-v1.0-hybrid	unanchored:1737255-1741928	-0.705713	1.07e-06
XLOC_002738	LG1:11209900-11215321	XLOC_035914	gene20735-v1.0-hybrid,gene20736-v1.0-hybrid	unanchored:2284351-2294579	-0.782821	1.03e-08
XLOC_002895	LG1:13523231-13531871	XLOC_000650	gene13054-v1.0-hybrid	LG1:7213173-7218769	-0.709175	8.96e-07
XLOC_002895	LG1:13523231-13531871	XLOC_015210	gene22758-v1.0-hybrid	LG4:20394995-20397947	-0.704101	1.16e-06
XLOC_002895	LG1:13523231-13531871	XLOC_022410	gene26886-v1.0-hybrid	LG5:22266378-22268927	-0.741801	1.49e-07
XLOC_002895	LG1:13523231-13531871	XLOC_022463	gene27073-v1.0-hybrid	LG5:22956852-22961975	-0.732159	2.6e-07
XLOC_002895	LG1:13523231-13531871	XLOC_025471	gene05295-v1.0-hybrid	LG6:27074315-27082903	-0.718826	5.41e-07
XLOC_002947	LG1:14217394-14219970	XLOC_008318	gene19812-v1.0-hybrid	LG3:1219627-1230469	-0.711163	8.09e-07
XLOC_002947	LG1:14217394-14219970	XLOC_012898	gene16845-v1.0-hybrid	LG3:26283166-26300075	-0.715325	6.51e-07
XLOC_002947	LG1:14217394-14219970	XLOC_014674	gene09903-v1.0-hybrid,gene09904-v1.0-hybrid	LG4:13922320-13945178	-0.726421	3.59e-07
XLOC_002947	LG1:14217394-14219970	XLOC_014691	gene00786-v1.0-hybrid	LG4:14170217-14176770	-0.739491	1.71e-07
XLOC_002947	LG1:14217394-14219970	XLOC_020779	gene31992-v1.0-hybrid	LG5:2203491-2208155	-0.743672	1.34e-07
XLOC_002959	LG1:14375640-14393049	XLOC_004796	gene08087-v1.0-hybrid	LG2:12881771-12891540	-0.737517	1.92e-07
XLOC_002959	LG1:14375640-14393049	XLOC_004974	gene27834-v1.0-hybrid	LG2:14969695-14976430	-0.713052	7.34e-07
XLOC_002959	LG1:14375640-14393049	XLOC_007273	gene02639-v1.0-hybrid	LG2:18045399-18054085	-0.714385	6.84e-07
XLOC_002959	LG1:14375640-14393049	XLOC_012672	gene30188-v1.0-hybrid,gene30189-v1.0-hybrid	LG3:23227347-23233034	-0.724515	3.98e-07
XLOC_002959	LG1:14375640-14393049	XLOC_013755	gene01740-v1.0-hybrid,gene01741-v1.0-hybrid	LG4:272546-284248	-0.729243	3.07e-07
XLOC_002959	LG1:14375640-14393049	XLOC_016981	gene16888-v1.0-hybrid	LG4:17674551-17688502	-0.72836	3.22e-07
XLOC_002959	LG1:14375640-14393049	XLOC_021434	gene08960-v1.0-hybrid	LG5:9205056-9208823	-0.720791	4.87e-07
XLOC_002959	LG1:14375640-14393049	XLOC_025167	gene15719-v1.0-hybrid	LG6:23081616-23088565	-0.724844	3.91e-07
XLOC_002959	LG1:14375640-14393049	XLOC_030663	gene19199-v1.0-hybrid	LG7:1929990-1946182	-0.786111	8.15e-09
XLOC_002959	LG1:14375640-14393049	XLOC_031499	gene23602-v1.0-hybrid	LG7:11799988-11805644	-0.750683	8.75e-08
XLOC_003017	LG1:15069250-15075524	XLOC_001677	gene08012-v1.0-hybrid	LG1:20381112-20391804	-0.734575	2.27e-07
XLOC_003017	LG1:15069250-15075524	XLOC_014674	gene09903-v1.0-hybrid,gene09904-v1.0-hybrid	LG4:13922320-13945178	-0.718886	5.4e-07
XLOC_003030	LG1:15197263-15205743	XLOC_001677	gene08012-v1.0-hybrid	LG1:20381112-20391804	-0.706627	1.02e-06
XLOC_003030	LG1:15197263-15205743	XLOC_007003	gene27858-v1.0-hybrid	LG2:15123119-15133482	-0.729834	2.97e-07
XLOC_003030	LG1:15197263-15205743	XLOC_012108	gene27033-v1.0-hybrid	LG3:14883538-14890689	-0.712625	7.5e-07
XLOC_003030	LG1:15197263-15205743	XLOC_012381	gene27918-v1.0-hybrid	LG3:19597898-19613202	-0.707197	9.91e-07
XLOC_003030	LG1:15197263-15205743	XLOC_013756	gene23484-v1.0-hybrid	LG4:303343-318558	-0.704402	1.14e-06
XLOC_003030	LG1:15197263-15205743	XLOC_019079	gene09317-v1.0-hybrid	LG5:9683391-9689899	-0.704987	1.11e-06
XLOC_003030	LG1:15197263-15205743	XLOC_020779	gene31992-v1.0-hybrid	LG5:2203491-2208155	-0.74827	1.01e-07
XLOC_003030	LG1:15197263-15205743	XLOC_034468	gene13313-v1.0-hybrid	LG7:21912820-21921483	-0.728835	3.14e-07
XLOC_003039	LG1:15262505-15271346	XLOC_009440	gene03483-v1.0-hybrid	LG3:14063995-14074367	-0.723227	4.27e-07
XLOC_003039	LG1:15262505-15271346	XLOC_030958	gene19395-v1.0-hybrid	LG7:4882804-4896992	-0.715622	6.41e-07
XLOC_003039	LG1:15262505-15271346	XLOC_032750	gene19223-v1.0-hybrid	LG7:2696790-2716430	-0.727555	3.37e-07
XLOC_003039	LG1:15262505-15271346	XLOC_033946	gene20859-v1.0-hybrid	LG7:16809709-16814638	-0.709754	8.7e-07
XLOC_003085	LG1:15849761-15855961	XLOC_000635	gene13021-v1.0-hybrid	LG1:7008226-7010689	-0.717098	5.93e-07
XLOC_003085	LG1:15849761-15855961	XLOC_003214	gene16175-v1.0-hybrid	LG1:17757163-17760735	-0.761338	4.47e-08
XLOC_003085	LG1:15849761-15855961	XLOC_005740	gene14652-v1.0-hybrid	LG2:23023490-23028111	-0.712561	7.53e-07
XLOC_003085	LG1:15849761-15855961	XLOC_005837	gene15363-v1.0-hybrid	LG2:24387162-24392689	-0.725751	3.72e-07
XLOC_003085	LG1:15849761-15855961	XLOC_007273	gene02639-v1.0-hybrid	LG2:18045399-18054085	-0.778765	1.38e-08
XLOC_003085	LG1:15849761-15855961	XLOC_007349	gene08488-v1.0-hybrid	LG2:18740779-18758321	-0.707451	9.79e-07
XLOC_003085	LG1:15849761-15855961	XLOC_008262	gene19470-v1.0-hybrid	LG3:608464-610955	-0.708876	9.1e-07
XLOC_003085	LG1:15849761-15855961	XLOC_009096	gene31269-v1.0-hybrid	LG3:9573748-9594732	-0.709342	8.89e-07
XLOC_003085	LG1:15849761-15855961	XLOC_010523	gene24751-v1.0-hybrid	LG3:28109068-28116866	-0.818701	5.97e-10
XLOC_003085	LG1:15849761-15855961	XLOC_010620	gene01456-v1.0-hybrid	LG3:29082735-29102837	-0.807261	1.58e-09
XLOC_003085	LG1:15849761-15855961	XLOC_011238	gene24882-v1.0-hybrid	LG3:4102316-4109828	-0.70419	1.15e-06
XLOC_003085	LG1:15849761-15855961	XLOC_015251	gene22889-v1.0-hybrid	LG4:20845983-20857883	-0.760466	4.73e-08
XLOC_003085	LG1:15849761-15855961	XLOC_016880	gene06141-v1.0-hybrid	LG4:16408731-16412234	-0.741799	1.49e-07
XLOC_003085	LG1:15849761-15855961	XLOC_016981	gene16888-v1.0-hybrid	LG4:17674551-17688502	-0.70926	8.92e-07
XLOC_003085	LG1:15849761-15855961	XLOC_017469	gene03621-v1.0-hybrid	LG4:24579268-24586834	-0.739579	1.7e-07
XLOC_003085	LG1:15849761-15855961	XLOC_018676	gene01904-v1.0-hybrid	LG5:5764657-5775576	-0.813918	9.04e-10
XLOC_003085	LG1:15849761-15855961	XLOC_019380	gene10864-v1.0-hybrid,gene10866-v1.0-hybrid	LG5:13140855-13151859	-0.789893	6.16e-09
XLOC_003085	LG1:15849761-15855961	XLOC_020389	gene02275-v1.0-hybrid	LG5:26407286-26418091	-0.779219	1.34e-08
XLOC_003085	LG1:15849761-15855961	XLOC_025164	gene16000-v1.0-hybrid	LG6:23033333-23038002	-0.728793	3.15e-07
XLOC_003085	LG1:15849761-15855961	XLOC_025790	gene24216-v1.0-hybrid	LG6:30963905-30967885	-0.728082	3.27e-07
XLOC_003085	LG1:15849761-15855961	XLOC_026335	gene28424-v1.0-hybrid	LG6:36713139-36739625	-0.720925	4.84e-07
XLOC_003085	LG1:15849761-15855961	XLOC_031186	gene29364-v1.0-hybrid	LG7:7739148-7742757	-0.721229	4.76e-07
XLOC_003085	LG1:15849761-15855961	XLOC_032245	gene35167-v1.0-hybrid	LG7:19997050-19999210	-0.763698	3.84e-08
XLOC_003085	LG1:15849761-15855961	XLOC_035109	gene22828-v1.0-hybrid	unanchored:2926897-2940860	-0.711334	8.02e-07
XLOC_003085	LG1:15849761-15855961	XLOC_035586	gene07710-v1.0-hybrid	unanchored:8968711-8975080	-0.727907	3.3e-07
XLOC_003094	LG1:15991557-15998884	XLOC_000635	gene13021-v1.0-hybrid	LG1:7008226-7010689	-0.758942	5.22e-08
XLOC_003094	LG1:15991557-15998884	XLOC_002646	gene31647-v1.0-hybrid	LG1:9945880-9959990	-0.70465	1.13e-06
XLOC_003094	LG1:15991557-15998884	XLOC_005837	gene15363-v1.0-hybrid	LG2:24387162-24392689	-0.713565	7.14e-07
XLOC_003094	LG1:15991557-15998884	XLOC_009376	gene03391-v1.0-hybrid	LG3:13177358-13188348	-0.703515	1.19e-06
XLOC_003094	LG1:15991557-15998884	XLOC_010523	gene24751-v1.0-hybrid	LG3:28109068-28116866	-0.754681	6.83e-08
XLOC_003094	LG1:15991557-15998884	XLOC_010620	gene01456-v1.0-hybrid	LG3:29082735-29102837	-0.733033	2.48e-07
XLOC_003094	LG1:15991557-15998884	XLOC_011238	gene24882-v1.0-hybrid	LG3:4102316-4109828	-0.738324	1.83e-07
XLOC_003094	LG1:15991557-15998884	XLOC_011561	gene20035-v1.0-hybrid	LG3:7694658-7709444	-0.766819	3.12e-08
XLOC_003094	LG1:15991557-15998884	XLOC_013775	gene29007-v1.0-hybrid	LG4:508025-518864	-0.70181	1.3e-06
XLOC_003094	LG1:15991557-15998884	XLOC_014161	gene17249-v1.0-hybrid	LG4:6232487-6238261	-0.732659	2.53e-07
XLOC_003094	LG1:15991557-15998884	XLOC_014531	gene22481-v1.0-hybrid	LG4:12091496-12104096	-0.761601	4.4e-08
XLOC_003094	LG1:15991557-15998884	XLOC_015251	gene22889-v1.0-hybrid	LG4:20845983-20857883	-0.743704	1.33e-07
XLOC_003094	LG1:15991557-15998884	XLOC_016981	gene16888-v1.0-hybrid	LG4:17674551-17688502	-0.74888	9.77e-08
XLOC_003094	LG1:15991557-15998884	XLOC_018419	gene32138-v1.0-hybrid	LG5:2974378-2985267	-0.703547	1.19e-06
XLOC_003094	LG1:15991557-15998884	XLOC_018676	gene01904-v1.0-hybrid	LG5:5764657-5775576	-0.731193	2.75e-07
XLOC_003094	LG1:15991557-15998884	XLOC_019380	gene10864-v1.0-hybrid,gene10866-v1.0-hybrid	LG5:13140855-13151859	-0.707302	9.86e-07
XLOC_003094	LG1:15991557-15998884	XLOC_021293	gene25803-v1.0-hybrid	LG5:7619412-7639519	-0.716511	6.12e-07
XLOC_003094	LG1:15991557-15998884	XLOC_025164	gene16000-v1.0-hybrid	LG6:23033333-23038002	-0.804916	1.91e-09
XLOC_003094	LG1:15991557-15998884	XLOC_026335	gene28424-v1.0-hybrid	LG6:36713139-36739625	-0.712715	7.47e-07
XLOC_003094	LG1:15991557-15998884	XLOC_029198	gene10311-v1.0-hybrid	LG6:32052997-32074924	-0.72233	4.48e-07
XLOC_003094	LG1:15991557-15998884	XLOC_030561	gene18625-v1.0-hybrid	LG7:1021018-1054911	-0.760108	4.84e-08
XLOC_003094	LG1:15991557-15998884	XLOC_031836	gene26647-v1.0-hybrid	LG7:15914281-15934714	-0.710095	8.55e-07
XLOC_003094	LG1:15991557-15998884	XLOC_035109	gene22828-v1.0-hybrid	unanchored:2926897-2940860	-0.780366	1.23e-08
XLOC_003208	LG1:17726822-17739041	XLOC_013273	gene14189-v1.0-hybrid	LG3:30916725-30921827	-0.710546	8.35e-07
XLOC_003208	LG1:17726822-17739041	XLOC_026487	gene01409-v1.0-hybrid	LG6:38103389-38119011	-0.714005	6.98e-07
XLOC_003208	LG1:17726822-17739041	XLOC_034961	gene00340-v1.0-hybrid	unanchored:748532-761096	-0.750407	8.9e-08
XLOC_003208	LG1:17726822-17739041	XLOC_036471	gene11680-v1.0-hybrid	unanchored:9581286-9586755	-0.728556	3.19e-07
XLOC_003221	LG1:17888987-17890078	XLOC_000415	gene11393-v1.0-hybrid	LG1:4649187-4653770	-0.764625	3.61e-08
XLOC_003221	LG1:17888987-17890078	XLOC_000891	gene31637-v1.0-hybrid	LG1:10318634-10325853	-0.700217	1.41e-06
XLOC_003221	LG1:17888987-17890078	XLOC_002857	gene17903-v1.0-hybrid	LG1:13095630-13113420	-0.732281	2.59e-07
XLOC_003221	LG1:17888987-17890078	XLOC_007273	gene02639-v1.0-hybrid	LG2:18045399-18054085	-0.748237	1.02e-07
XLOC_003221	LG1:17888987-17890078	XLOC_009333	gene03202-v1.0-hybrid	LG3:12571097-12575752	-0.720941	4.83e-07
XLOC_003221	LG1:17888987-17890078	XLOC_014419	gene27368-v1.0-hybrid	LG4:10451026-10459275	-0.7571	5.86e-08
XLOC_003221	LG1:17888987-17890078	XLOC_015034	gene06639-v1.0-hybrid	LG4:18183180-18187668	-0.703396	1.2e-06
XLOC_003221	LG1:17888987-17890078	XLOC_015564	gene03668-v1.0-hybrid	LG4:24827954-24830700	-0.707328	9.85e-07
XLOC_003221	LG1:17888987-17890078	XLOC_018676	gene01904-v1.0-hybrid	LG5:5764657-5775576	-0.708651	9.21e-07
XLOC_003221	LG1:17888987-17890078	XLOC_019572	gene13667-v1.0-hybrid,gene13668-v1.0-hybrid	LG5:15650520-15661435	-0.7128	7.43e-07
XLOC_003221	LG1:17888987-17890078	XLOC_025454	gene07414-v1.0-hybrid	LG6:26875501-26881131	-0.729936	2.95e-07
XLOC_003221	LG1:17888987-17890078	XLOC_025726	gene28780-v1.0-hybrid	LG6:30295341-30304596	-0.737292	1.94e-07
XLOC_003279	LG1:18655144-18673380	XLOC_012565	gene07782-v1.0-hybrid	LG3:21810906-21819981	-0.715881	6.33e-07
XLOC_003283	LG1:18700854-18703144	XLOC_006722	gene17633-v1.0-hybrid	LG2:11707435-11716625	-0.721322	4.73e-07
XLOC_003283	LG1:18700854-18703144	XLOC_008999	gene20140-v1.0-hybrid	LG3:8354444-8356349	-0.770189	2.49e-08
XLOC_003283	LG1:18700854-18703144	XLOC_010963	gene19768-v1.0-hybrid	LG3:1018146-1023358	-0.726084	3.65e-07
XLOC_003283	LG1:18700854-18703144	XLOC_012565	gene07782-v1.0-hybrid	LG3:21810906-21819981	-0.782292	1.07e-08
XLOC_003283	LG1:18700854-18703144	XLOC_016449	gene25633-v1.0-hybrid	LG4:10298765-10305407	-0.707956	9.54e-07
XLOC_003283	LG1:18700854-18703144	XLOC_017292	gene05068-v1.0-hybrid	LG4:22166451-22179315	-0.723726	4.16e-07
XLOC_003283	LG1:18700854-18703144	XLOC_026929	gene00278-v1.0-hybrid	LG6:3620396-3623180	-0.704553	1.13e-06
XLOC_003283	LG1:18700854-18703144	XLOC_028321	gene17658-v1.0-hybrid	LG6:21305091-21312705	-0.713159	7.3e-07
XLOC_003283	LG1:18700854-18703144	XLOC_033647	gene23463-v1.0-hybrid	LG7:13840968-13867060	-0.739227	1.74e-07
XLOC_003283	LG1:18700854-18703144	XLOC_035686	gene05227-v1.0-hybrid	unanchored:10372095-10377298	-0.722067	4.55e-07
XLOC_003331	LG1:19143988-19146005	XLOC_000419	gene11402-v1.0-hybrid	LG1:4693148-4698731	-0.727589	3.36e-07
XLOC_003331	LG1:19143988-19146005	XLOC_000752	gene14925-v1.0-hybrid	LG1:8322276-8323845	-0.700052	1.42e-06
XLOC_003331	LG1:19143988-19146005	XLOC_001359	gene20252-v1.0-hybrid	LG1:16618721-16642213	-0.726514	3.57e-07
XLOC_003331	LG1:19143988-19146005	XLOC_001446	gene16170-v1.0-hybrid	LG1:17726822-17739041	-0.720043	5.07e-07
XLOC_003331	LG1:19143988-19146005	XLOC_002991	gene05742-v1.0-hybrid	LG1:14871856-14873008	-0.734355	2.3e-07
XLOC_003331	LG1:19143988-19146005	XLOC_002999	gene05755-v1.0-hybrid	LG1:14933521-14941138	-0.702892	1.23e-06
XLOC_003331	LG1:19143988-19146005	XLOC_003161	gene21141-v1.0-hybrid	LG1:17095709-17098598	-0.79006	6.08e-09
XLOC_003331	LG1:19143988-19146005	XLOC_003339	gene16419-v1.0-hybrid	LG1:19206920-19209904	-0.720618	4.92e-07
XLOC_003331	LG1:19143988-19146005	XLOC_003352	gene16437-v1.0-hybrid	LG1:19299376-19307136	-0.715963	6.3e-07
XLOC_003331	LG1:19143988-19146005	XLOC_003870	gene27534-v1.0-hybrid	LG2:1158300-1160955	-0.781213	1.16e-08
XLOC_003331	LG1:19143988-19146005	XLOC_004296	gene01681-v1.0-hybrid	LG2:7040445-7046407	-0.779803	1.28e-08
XLOC_003331	LG1:19143988-19146005	XLOC_005038	gene10559-v1.0-hybrid	LG2:15731799-15735202	-0.726584	3.55e-07
XLOC_003331	LG1:19143988-19146005	XLOC_005049	gene10583-v1.0-hybrid	LG2:15829128-15847504	-0.716342	6.18e-07
XLOC_003331	LG1:19143988-19146005	XLOC_005600	gene15004-v1.0-hybrid	LG2:21622145-21628102	-0.712765	7.45e-07
XLOC_003331	LG1:19143988-19146005	XLOC_005649	gene15121-v1.0-hybrid,gene15122-v1.0-hybrid	LG2:22191342-22197948	-0.726242	3.62e-07
XLOC_003331	LG1:19143988-19146005	XLOC_005798	gene14822-v1.0-hybrid	LG2:23833320-23845044	-0.741515	1.52e-07
XLOC_003331	LG1:19143988-19146005	XLOC_007254	gene02598-v1.0-hybrid	LG2:17850751-17858696	-0.72016	5.04e-07
XLOC_003331	LG1:19143988-19146005	XLOC_007542	gene08833-v1.0-hybrid,gene08834-v1.0-hybrid	LG2:20415803-20423653	-0.737565	1.91e-07
XLOC_003331	LG1:19143988-19146005	XLOC_007667	gene15033-v1.0-hybrid	LG2:21775832-21781064	-0.715049	6.61e-07
XLOC_003331	LG1:19143988-19146005	XLOC_008922	gene19996-v1.0-hybrid	LG3:7445057-7451191	-0.726938	3.49e-07
XLOC_003331	LG1:19143988-19146005	XLOC_009115	gene05315-v1.0-hybrid	LG3:9846441-9860457	-0.705836	1.06e-06
XLOC_003331	LG1:19143988-19146005	XLOC_009152	gene03089-v1.0-hybrid	LG3:10336306-10337467	-0.72917	3.08e-07
XLOC_003331	LG1:19143988-19146005	XLOC_010229	gene27351-v1.0-hybrid	LG3:24539457-24543385	-0.708496	9.28e-07
XLOC_003331	LG1:19143988-19146005	XLOC_010663	gene20537-v1.0-hybrid	LG3:29633769-29644766	-0.746625	1.12e-07
XLOC_003331	LG1:19143988-19146005	XLOC_010789	gene24430-v1.0-hybrid	LG3:31200561-31204803	-0.711013	8.15e-07
XLOC_003331	LG1:19143988-19146005	XLOC_011422	gene28875-v1.0-hybrid	LG3:6008089-6017043	-0.706107	1.05e-06
XLOC_003331	LG1:19143988-19146005	XLOC_011571	gene20052-v1.0-hybrid	LG3:7780934-7798090	-0.741678	1.5e-07
XLOC_003331	LG1:19143988-19146005	XLOC_011587	gene20076-v1.0-hybrid	LG3:7964613-7971097	-0.789129	6.52e-09
XLOC_003331	LG1:19143988-19146005	XLOC_011782	gene03088-v1.0-hybrid	LG3:10325298-10334749	-0.721982	4.57e-07
XLOC_003331	LG1:19143988-19146005	XLOC_012513	gene28582-v1.0-hybrid	LG3:21174281-21176126	-0.749837	9.21e-08
XLOC_003331	LG1:19143988-19146005	XLOC_012631	gene07909-v1.0-hybrid	LG3:22609203-22613091	-0.733495	2.41e-07
XLOC_003331	LG1:19143988-19146005	XLOC_014131	gene17051-v1.0-hybrid	LG4:5903122-5906028	-0.742479	1.43e-07
XLOC_003331	LG1:19143988-19146005	XLOC_014134	gene17055-v1.0-hybrid	LG4:5938462-5947163	-0.719693	5.17e-07
XLOC_003331	LG1:19143988-19146005	XLOC_014203	gene17099-v1.0-hybrid	LG4:6758354-6767016	-0.746368	1.14e-07
XLOC_003331	LG1:19143988-19146005	XLOC_014264	gene21691-v1.0-hybrid	LG4:7657949-7662803	-0.738614	1.8e-07
XLOC_003331	LG1:19143988-19146005	XLOC_015695	gene04542-v1.0-hybrid	LG4:26333050-26352527	-0.749824	9.22e-08
XLOC_003331	LG1:19143988-19146005	XLOC_016515	gene22278-v1.0-hybrid,gene22279-v1.0-hybrid	LG4:11617174-11628666	-0.724588	3.97e-07
XLOC_003331	LG1:19143988-19146005	XLOC_016634	gene09951-v1.0-hybrid	LG4:13467761-13469654	-0.752538	7.8e-08
XLOC_003331	LG1:19143988-19146005	XLOC_017104	gene06807-v1.0-hybrid	LG4:19791408-19801379	-0.704023	1.16e-06
XLOC_003331	LG1:19143988-19146005	XLOC_017162	gene22757-v1.0-hybrid	LG4:20386126-20394723	-0.784895	8.9e-09
XLOC_003331	LG1:19143988-19146005	XLOC_017193	gene22890-v1.0-hybrid	LG4:20845983-20857883	-0.743631	1.34e-07
XLOC_003331	LG1:19143988-19146005	XLOC_017537	gene03769-v1.0-hybrid	LG4:25409789-25416668	-0.719602	5.19e-07
XLOC_003331	LG1:19143988-19146005	XLOC_017633	gene04559-v1.0-hybrid	LG4:26480825-26488877	-0.70993	8.62e-07
XLOC_003331	LG1:19143988-19146005	XLOC_019153	gene09451-v1.0-hybrid	LG5:10414915-10417221	-0.732564	2.55e-07
XLOC_003331	LG1:19143988-19146005	XLOC_019176	gene09496-v1.0-hybrid	LG5:10658901-10666383	-0.705043	1.11e-06
XLOC_003331	LG1:19143988-19146005	XLOC_019954	gene11762-v1.0-hybrid	LG5:21188819-21196729	-0.723288	4.26e-07
XLOC_003331	LG1:19143988-19146005	XLOC_020594	gene32275-v1.0-hybrid	LG5:461163-464125	-0.740582	1.6e-07
XLOC_003331	LG1:19143988-19146005	XLOC_021229	gene25987-v1.0-hybrid	LG5:7007772-7013750	-0.735489	2.15e-07
XLOC_003331	LG1:19143988-19146005	XLOC_021368	gene26215-v1.0-hybrid	LG5:8385566-8399055	-0.722079	4.55e-07
XLOC_003331	LG1:19143988-19146005	XLOC_021640	gene10724-v1.0-hybrid	LG5:11616324-11622300	-0.78434	9.27e-09
XLOC_003331	LG1:19143988-19146005	XLOC_022303	gene11743-v1.0-hybrid	LG5:21031416-21048086	-0.720339	4.99e-07
XLOC_003331	LG1:19143988-19146005	XLOC_022331	gene11796-v1.0-hybrid	LG5:21375394-21379805	-0.715367	6.5e-07
XLOC_003331	LG1:19143988-19146005	XLOC_022342	gene11816-v1.0-hybrid	LG5:21541539-21554412	-0.774017	1.92e-08
XLOC_003331	LG1:19143988-19146005	XLOC_022482	gene27104-v1.0-hybrid	LG5:23121597-23132278	-0.781395	1.15e-08
XLOC_003331	LG1:19143988-19146005	XLOC_022878	gene02198-v1.0-hybrid	LG5:28036653-28043322	-0.737443	1.93e-07
XLOC_003331	LG1:19143988-19146005	XLOC_022897	gene02229-v1.0-hybrid	LG5:28251548-28253576	-0.72705	3.46e-07
XLOC_003331	LG1:19143988-19146005	XLOC_023988	gene13884-v1.0-hybrid	LG6:7733800-7743695	-0.72927	3.06e-07
XLOC_003331	LG1:19143988-19146005	XLOC_024078	gene09707-v1.0-hybrid	LG6:8648278-8669427	-0.737584	1.91e-07
XLOC_003331	LG1:19143988-19146005	XLOC_024281	gene14423-v1.0-hybrid,gene14424-v1.0-hybrid	LG6:11242118-11257700	-0.723453	4.22e-07
XLOC_003331	LG1:19143988-19146005	XLOC_024412	gene30305-v1.0-hybrid	LG6:12973954-12980425	-0.771464	2.29e-08
XLOC_003331	LG1:19143988-19146005	XLOC_024478	gene15420-v1.0-hybrid	LG6:13771926-13780390	-0.7042	1.15e-06
XLOC_003331	LG1:19143988-19146005	XLOC_024598	gene15551-v1.0-hybrid	LG6:15465354-15477437	-0.788815	6.68e-09
XLOC_003331	LG1:19143988-19146005	XLOC_025909	gene04167-v1.0-hybrid	LG6:32382530-32384513	-0.718742	5.44e-07
XLOC_003331	LG1:19143988-19146005	XLOC_026486	gene01408-v1.0-hybrid	LG6:38103389-38119011	-0.728262	3.24e-07
XLOC_003331	LG1:19143988-19146005	XLOC_026526	gene26381-v1.0-hybrid	LG6:38528718-38531673	-0.770131	2.5e-08
XLOC_003331	LG1:19143988-19146005	XLOC_026834	gene22561-v1.0-hybrid	LG6:2626360-2631520	-0.727621	3.36e-07
XLOC_003331	LG1:19143988-19146005	XLOC_027380	gene09638-v1.0-hybrid	LG6:8465220-8469640	-0.741348	1.53e-07
XLOC_003331	LG1:19143988-19146005	XLOC_027660	gene30147-v1.0-hybrid	LG6:12344565-12359783	-0.775775	1.7e-08
XLOC_003331	LG1:19143988-19146005	XLOC_027831	gene15619-v1.0-hybrid	LG6:14518976-14524437	-0.767124	3.06e-08
XLOC_003331	LG1:19143988-19146005	XLOC_027955	gene02500-v1.0-hybrid	LG6:16037556-16042372	-0.764593	3.62e-08
XLOC_003331	LG1:19143988-19146005	XLOC_028259	gene17729-v1.0-hybrid	LG6:20587401-20597379	-0.767582	2.97e-08
XLOC_003331	LG1:19143988-19146005	XLOC_028729	gene07501-v1.0-hybrid	LG6:26531158-26538677	-0.765775	3.35e-08
XLOC_003331	LG1:19143988-19146005	XLOC_030472	gene18475-v1.0-hybrid	LG7:183893-187178	-0.721303	4.74e-07
XLOC_003331	LG1:19143988-19146005	XLOC_030475	gene18481-v1.0-hybrid	LG7:209558-218379	-0.701609	1.31e-06
XLOC_003331	LG1:19143988-19146005	XLOC_030526	gene18565-v1.0-hybrid,gene18566-v1.0-hybrid	LG7:676430-681826	-0.731558	2.69e-07
XLOC_003331	LG1:19143988-19146005	XLOC_031209	gene29476-v1.0-hybrid	LG7:8009294-8016168	-0.710178	8.51e-07
XLOC_003331	LG1:19143988-19146005	XLOC_031267	gene09214-v1.0-hybrid,gene09215-v1.0-hybrid	LG7:8934648-8955137	-0.736195	2.07e-07
XLOC_003331	LG1:19143988-19146005	XLOC_031324	gene07454-v1.0-hybrid	LG7:9593503-9603026	-0.733602	2.4e-07
XLOC_003331	LG1:19143988-19146005	XLOC_031343	gene07477-v1.0-hybrid	LG7:9766067-9780394	-0.711544	7.93e-07
XLOC_003331	LG1:19143988-19146005	XLOC_031360	gene03936-v1.0-hybrid	LG7:9979450-9984488	-0.733537	2.41e-07
XLOC_003331	LG1:19143988-19146005	XLOC_031482	gene23568-v1.0-hybrid	LG7:11560677-11570411	-0.720094	5.06e-07
XLOC_003331	LG1:19143988-19146005	XLOC_033091	gene14195-v1.0-hybrid	LG7:6526777-6530054	-0.712663	7.49e-07
XLOC_003331	LG1:19143988-19146005	XLOC_033127	gene14273-v1.0-hybrid	LG7:6983393-6993206	-0.701253	1.34e-06
XLOC_003331	LG1:19143988-19146005	XLOC_033752	gene23249-v1.0-hybrid	LG7:14821416-14824691	-0.729525	3.02e-07
XLOC_003331	LG1:19143988-19146005	XLOC_033857	gene26633-v1.0-hybrid	LG7:15855095-15861687	-0.776947	1.57e-08
XLOC_003331	LG1:19143988-19146005	XLOC_033981	gene20924-v1.0-hybrid	LG7:17115854-17122195	-0.738082	1.86e-07
XLOC_003331	LG1:19143988-19146005	XLOC_034060	gene21299-v1.0-hybrid	LG7:17908509-17916662	-0.733814	2.37e-07
XLOC_003331	LG1:19143988-19146005	XLOC_034213	gene12585-v1.0-hybrid	LG7:19472992-19478567	-0.706491	1.03e-06
XLOC_003331	LG1:19143988-19146005	XLOC_034532	gene13418-v1.0-hybrid	LG7:22471152-22472031	-0.722531	4.44e-07
XLOC_003331	LG1:19143988-19146005	XLOC_035565	gene07674-v1.0-hybrid	unanchored:8668682-8691291	-0.719111	5.33e-07
XLOC_003331	LG1:19143988-19146005	XLOC_035914	gene20735-v1.0-hybrid,gene20736-v1.0-hybrid	unanchored:2284351-2294579	-0.727969	3.29e-07
XLOC_003331	LG1:19143988-19146005	XLOC_036289	gene08429-v1.0-hybrid	unanchored:7278067-7281168	-0.709784	8.69e-07
XLOC_003372	LG1:19512165-19524304	XLOC_001677	gene08012-v1.0-hybrid	LG1:20381112-20391804	-0.734534	2.28e-07
XLOC_003372	LG1:19512165-19524304	XLOC_001938	gene31117-v1.0-hybrid	LG1:2615432-2621929	-0.715704	6.39e-07
XLOC_003372	LG1:19512165-19524304	XLOC_014674	gene09903-v1.0-hybrid,gene09904-v1.0-hybrid	LG4:13922320-13945178	-0.731724	2.67e-07
XLOC_003372	LG1:19512165-19524304	XLOC_019079	gene09317-v1.0-hybrid	LG5:9683391-9689899	-0.704028	1.16e-06
XLOC_003384	LG1:19568004-19573498	XLOC_000017	gene10056-v1.0-hybrid	LG1:162028-167354	-0.751462	8.34e-08
XLOC_003384	LG1:19568004-19573498	XLOC_002887	gene31546-v1.0-hybrid	LG1:13457591-13461446	-0.733305	2.44e-07
XLOC_003384	LG1:19568004-19573498	XLOC_003991	gene02173-v1.0-hybrid	LG2:2738402-2745110	-0.72078	4.88e-07
XLOC_003384	LG1:19568004-19573498	XLOC_010307	gene10463-v1.0-hybrid	LG3:25509549-25511755	-0.724142	4.06e-07
XLOC_003384	LG1:19568004-19573498	XLOC_012381	gene27918-v1.0-hybrid	LG3:19597898-19613202	-0.70394	1.17e-06
XLOC_003384	LG1:19568004-19573498	XLOC_013070	gene24790-v1.0-hybrid	LG3:28357307-28365313	-0.704481	1.14e-06
XLOC_003384	LG1:19568004-19573498	XLOC_014674	gene09903-v1.0-hybrid,gene09904-v1.0-hybrid	LG4:13922320-13945178	-0.703745	1.18e-06
XLOC_003384	LG1:19568004-19573498	XLOC_014903	gene06495-v1.0-hybrid	LG4:16689815-16698862	-0.708257	9.39e-07
XLOC_003384	LG1:19568004-19573498	XLOC_018411	gene32120-v1.0-hybrid	LG5:2865713-2871197	-0.714511	6.8e-07
XLOC_003384	LG1:19568004-19573498	XLOC_019242	gene10699-v1.0-hybrid	LG5:11466733-11473846	-0.705636	1.07e-06
XLOC_003384	LG1:19568004-19573498	XLOC_020779	gene31992-v1.0-hybrid	LG5:2203491-2208155	-0.794976	4.19e-09
XLOC_003384	LG1:19568004-19573498	XLOC_034468	gene13313-v1.0-hybrid	LG7:21912820-21921483	-0.745429	1.2e-07
XLOC_003384	LG1:19568004-19573498	XLOC_035023	gene24953-v1.0-hybrid	unanchored:1447928-1452947	-0.731062	2.77e-07
XLOC_003412	LG1:19815952-19819733	XLOC_006915	gene08397-v1.0-hybrid	LG2:13902164-13906182	-0.725076	3.86e-07
XLOC_003412	LG1:19815952-19819733	XLOC_009901	gene28217-v1.0-hybrid,gene28218-v1.0-hybrid	LG3:20778857-20794068	-0.749991	9.13e-08
XLOC_003412	LG1:19815952-19819733	XLOC_010627	gene01469-v1.0-hybrid	LG3:29142184-29149719	-0.704945	1.11e-06
XLOC_003412	LG1:19815952-19819733	XLOC_012465	gene28190-v1.0-hybrid	LG3:20608675-20612438	-0.708832	9.12e-07
XLOC_003412	LG1:19815952-19819733	XLOC_019868	gene29340-v1.0-hybrid	LG5:19864619-19873974	-0.725296	3.82e-07
XLOC_003412	LG1:19815952-19819733	XLOC_021568	gene09508-v1.0-hybrid	LG5:10702444-10715960	-0.785836	8.31e-09
XLOC_003412	LG1:19815952-19819733	XLOC_027751	gene15485-v1.0-hybrid	LG6:13498674-13503019	-0.717944	5.67e-07
XLOC_003412	LG1:19815952-19819733	XLOC_033302	gene09271-v1.0-hybrid	LG7:9421612-9435836	-0.713788	7.06e-07
XLOC_003412	LG1:19815952-19819733	XLOC_033533	gene23666-v1.0-hybrid	LG7:12246914-12250018	-0.753564	7.32e-08
XLOC_003427	LG1:19959115-19961003	XLOC_000017	gene10056-v1.0-hybrid	LG1:162028-167354	-0.735707	2.13e-07
XLOC_003427	LG1:19959115-19961003	XLOC_000467	gene02078-v1.0-hybrid	LG1:5229990-5236160	-0.721461	4.7e-07
XLOC_003427	LG1:19959115-19961003	XLOC_002887	gene31546-v1.0-hybrid	LG1:13457591-13461446	-0.741857	1.49e-07
XLOC_003427	LG1:19959115-19961003	XLOC_005767	gene14689-v1.0-hybrid	LG2:23431216-23440074	-0.730003	2.94e-07
XLOC_003427	LG1:19959115-19961003	XLOC_006567	gene17222-v1.0-hybrid	LG2:9744687-9749588	-0.718322	5.56e-07
XLOC_003427	LG1:19959115-19961003	XLOC_006644	gene17387-v1.0-hybrid	LG2:10690055-10711865	-0.731469	2.71e-07
XLOC_003427	LG1:19959115-19961003	XLOC_014903	gene06495-v1.0-hybrid	LG4:16689815-16698862	-0.701602	1.31e-06
XLOC_003427	LG1:19959115-19961003	XLOC_015869	gene29072-v1.0-hybrid	LG4:1184142-1199199	-0.719661	5.18e-07
XLOC_003427	LG1:19959115-19961003	XLOC_018411	gene32120-v1.0-hybrid	LG5:2865713-2871197	-0.706546	1.02e-06
XLOC_003427	LG1:19959115-19961003	XLOC_018661	gene01875-v1.0-hybrid	LG5:5587573-5601210	-0.727381	3.4e-07
XLOC_003427	LG1:19959115-19961003	XLOC_020779	gene31992-v1.0-hybrid	LG5:2203491-2208155	-0.713494	7.17e-07
XLOC_003427	LG1:19959115-19961003	XLOC_021717	gene10789-v1.0-hybrid	LG5:12688643-12694748	-0.700188	1.41e-06
XLOC_003427	LG1:19959115-19961003	XLOC_024922	gene00551-v1.0-hybrid	LG6:19831178-19838173	-0.706368	1.03e-06
XLOC_003427	LG1:19959115-19961003	XLOC_025605	gene05664-v1.0-hybrid	LG6:28718711-28725942	-0.748531	9.98e-08
XLOC_003427	LG1:19959115-19961003	XLOC_025623	gene05693-v1.0-hybrid	LG6:28913192-28919421	-0.769154	2.67e-08
XLOC_003427	LG1:19959115-19961003	XLOC_031874	gene26735-v1.0-hybrid	LG7:16327251-16348219	-0.712759	7.45e-07
XLOC_003465	LG1:20672253-20680303	XLOC_002559	gene14748-v1.0-hybrid	LG1:8657282-8658929	-0.702952	1.23e-06
XLOC_003465	LG1:20672253-20680303	XLOC_023710	gene18165-v1.0-hybrid	LG6:4381127-4382231	-0.728996	3.11e-07
XLOC_003465	LG1:20672253-20680303	XLOC_034219	gene12596-v1.0-hybrid,gene12598-v1.0-hybrid	LG7:19541060-19557921	-0.727911	3.3e-07
XLOC_003471	LG1:20763144-20768738	XLOC_001677	gene08012-v1.0-hybrid	LG1:20381112-20391804	-0.744438	1.28e-07
XLOC_003471	LG1:20763144-20768738	XLOC_001938	gene31117-v1.0-hybrid	LG1:2615432-2621929	-0.737482	1.92e-07
XLOC_003471	LG1:20763144-20768738	XLOC_014674	gene09903-v1.0-hybrid,gene09904-v1.0-hybrid	LG4:13922320-13945178	-0.718089	5.63e-07
XLOC_003471	LG1:20763144-20768738	XLOC_019079	gene09317-v1.0-hybrid	LG5:9683391-9689899	-0.709074	9.01e-07
XLOC_003471	LG1:20763144-20768738	XLOC_032587	gene18624-v1.0-hybrid	LG7:1021018-1054911	-0.702329	1.27e-06
XLOC_003484	LG1:457-1272	XLOC_007003	gene27858-v1.0-hybrid	LG2:15123119-15133482	-0.736545	2.03e-07
XLOC_003484	LG1:457-1272	XLOC_012108	gene27033-v1.0-hybrid	LG3:14883538-14890689	-0.723391	4.23e-07
XLOC_003484	LG1:457-1272	XLOC_012898	gene16845-v1.0-hybrid	LG3:26283166-26300075	-0.715867	6.33e-07
XLOC_003484	LG1:457-1272	XLOC_014674	gene09903-v1.0-hybrid,gene09904-v1.0-hybrid	LG4:13922320-13945178	-0.801922	2.43e-09
XLOC_003484	LG1:457-1272	XLOC_014691	gene00786-v1.0-hybrid	LG4:14170217-14176770	-0.700697	1.37e-06
XLOC_003484	LG1:457-1272	XLOC_020779	gene31992-v1.0-hybrid	LG5:2203491-2208155	-0.751341	8.4e-08
XLOC_003484	LG1:457-1272	XLOC_023892	gene18862-v1.0-hybrid	LG6:6673223-6676270	-0.745486	1.2e-07
XLOC_003484	LG1:457-1272	XLOC_034468	gene13313-v1.0-hybrid	LG7:21912820-21921483	-0.756112	6.24e-08
XLOC_003493	LG1:1126657-1127126	XLOC_001677	gene08012-v1.0-hybrid	LG1:20381112-20391804	-0.766213	3.25e-08
XLOC_003493	LG1:1126657-1127126	XLOC_001938	gene31117-v1.0-hybrid	LG1:2615432-2621929	-0.707205	9.91e-07
XLOC_003493	LG1:1126657-1127126	XLOC_007003	gene27858-v1.0-hybrid	LG2:15123119-15133482	-0.71106	8.13e-07
XLOC_003493	LG1:1126657-1127126	XLOC_014674	gene09903-v1.0-hybrid,gene09904-v1.0-hybrid	LG4:13922320-13945178	-0.719871	5.12e-07
XLOC_003509	LG1:1963320-1963627	XLOC_001677	gene08012-v1.0-hybrid	LG1:20381112-20391804	-0.742801	1.41e-07
XLOC_003509	LG1:1963320-1963627	XLOC_012898	gene16845-v1.0-hybrid	LG3:26283166-26300075	-0.71225	7.65e-07
XLOC_003512	LG1:2161947-2175455	XLOC_014886	gene06068-v1.0-hybrid	LG4:16468845-16476632	-0.719342	5.27e-07
XLOC_003519	LG1:2754453-2754718	XLOC_003991	gene02173-v1.0-hybrid	LG2:2738402-2745110	-0.701651	1.31e-06
XLOC_003519	LG1:2754453-2754718	XLOC_011005	gene19846-v1.0-hybrid	LG3:1349650-1353170	-0.730923	2.79e-07
XLOC_003519	LG1:2754453-2754718	XLOC_012108	gene27033-v1.0-hybrid	LG3:14883538-14890689	-0.724109	4.07e-07
XLOC_003519	LG1:2754453-2754718	XLOC_013070	gene24790-v1.0-hybrid	LG3:28357307-28365313	-0.724287	4.03e-07
XLOC_003519	LG1:2754453-2754718	XLOC_014674	gene09903-v1.0-hybrid,gene09904-v1.0-hybrid	LG4:13922320-13945178	-0.742544	1.43e-07
XLOC_003519	LG1:2754453-2754718	XLOC_023746	gene18221-v1.0-hybrid,gene18222-v1.0-hybrid	LG6:4910243-4917280	-0.714134	6.93e-07
XLOC_003519	LG1:2754453-2754718	XLOC_023892	gene18862-v1.0-hybrid	LG6:6673223-6676270	-0.786876	7.7e-09
XLOC_003521	LG1:2870476-2870853	XLOC_015069	gene06724-v1.0-hybrid	LG4:18728767-18735054	-0.70986	8.65e-07
XLOC_003521	LG1:2870476-2870853	XLOC_025157	gene15984-v1.0-hybrid	LG6:22907837-22924946	-0.75123	8.46e-08
XLOC_003529	LG1:3905808-3906012	XLOC_001677	gene08012-v1.0-hybrid	LG1:20381112-20391804	-0.716148	6.24e-07
XLOC_003529	LG1:3905808-3906012	XLOC_008318	gene19812-v1.0-hybrid	LG3:1219627-1230469	-0.707435	9.79e-07
XLOC_003529	LG1:3905808-3906012	XLOC_012007	gene03324-v1.0-hybrid	LG3:13540987-13551683	-0.700101	1.41e-06
XLOC_003529	LG1:3905808-3906012	XLOC_012898	gene16845-v1.0-hybrid	LG3:26283166-26300075	-0.726061	3.66e-07
XLOC_003538	LG1:4982782-4983534	XLOC_001677	gene08012-v1.0-hybrid	LG1:20381112-20391804	-0.764773	3.58e-08
XLOC_003538	LG1:4982782-4983534	XLOC_001938	gene31117-v1.0-hybrid	LG1:2615432-2621929	-0.704401	1.14e-06
XLOC_003538	LG1:4982782-4983534	XLOC_007003	gene27858-v1.0-hybrid	LG2:15123119-15133482	-0.71575	6.37e-07
XLOC_003538	LG1:4982782-4983534	XLOC_014674	gene09903-v1.0-hybrid,gene09904-v1.0-hybrid	LG4:13922320-13945178	-0.72664	3.54e-07
XLOC_003573	LG1:6791545-6791979	XLOC_002767	gene25502-v1.0-hybrid	LG1:11791037-11799225	-0.740162	1.64e-07
XLOC_003573	LG1:6791545-6791979	XLOC_014189	gene17143-v1.0-hybrid	LG4:6585292-6590088	-0.705043	1.11e-06
XLOC_003573	LG1:6791545-6791979	XLOC_019603	gene13716-v1.0-hybrid	LG5:15995676-16008924	-0.702308	1.27e-06
XLOC_003573	LG1:6791545-6791979	XLOC_021036	gene06362-v1.0-hybrid	LG5:4916054-4918462	-0.730303	2.89e-07
XLOC_003579	LG1:7081240-7102274	XLOC_000017	gene10056-v1.0-hybrid	LG1:162028-167354	-0.705405	1.09e-06
XLOC_003579	LG1:7081240-7102274	XLOC_000023	gene10073-v1.0-hybrid,gene10074-v1.0-hybrid	LG1:249051-260266	-0.709512	8.81e-07
XLOC_003579	LG1:7081240-7102274	XLOC_000048	gene10132-v1.0-hybrid	LG1:508826-513505	-0.779555	1.31e-08
XLOC_003579	LG1:7081240-7102274	XLOC_000137	gene30942-v1.0-hybrid	LG1:1795171-1804847	-0.7156	6.42e-07
XLOC_003579	LG1:7081240-7102274	XLOC_000837	gene30485-v1.0-hybrid	LG1:9392952-9404061	-0.744037	1.31e-07
XLOC_003579	LG1:7081240-7102274	XLOC_001352	gene20236-v1.0-hybrid	LG1:16499301-16506021	-0.707107	9.96e-07
XLOC_003579	LG1:7081240-7102274	XLOC_001359	gene20252-v1.0-hybrid	LG1:16618721-16642213	-0.736854	1.99e-07
XLOC_003579	LG1:7081240-7102274	XLOC_002232	gene12642-v1.0-hybrid	LG1:5545582-5551343	-0.740155	1.64e-07
XLOC_003579	LG1:7081240-7102274	XLOC_003161	gene21141-v1.0-hybrid	LG1:17095709-17098598	-0.773479	1.99e-08
XLOC_003579	LG1:7081240-7102274	XLOC_003339	gene16419-v1.0-hybrid	LG1:19206920-19209904	-0.78048	1.22e-08
XLOC_003579	LG1:7081240-7102274	XLOC_004244	gene01604-v1.0-hybrid	LG2:6398087-6406016	-0.73719	1.95e-07
XLOC_003579	LG1:7081240-7102274	XLOC_004296	gene01681-v1.0-hybrid	LG2:7040445-7046407	-0.736145	2.08e-07
XLOC_003579	LG1:7081240-7102274	XLOC_004341	gene31211-v1.0-hybrid	LG2:7592054-7601922	-0.723579	4.19e-07
XLOC_003579	LG1:7081240-7102274	XLOC_004565	gene17118-v1.0-hybrid	LG2:10372849-10376267	-0.702825	1.24e-06
XLOC_003579	LG1:7081240-7102274	XLOC_004588	gene17501-v1.0-hybrid	LG2:10640009-10649187	-0.720227	5.02e-07
XLOC_003579	LG1:7081240-7102274	XLOC_005284	gene02668-v1.0-hybrid	LG2:18212825-18225586	-0.719089	5.34e-07
XLOC_003579	LG1:7081240-7102274	XLOC_005428	gene08692-v1.0-hybrid	LG2:19731260-19747460	-0.717376	5.85e-07
XLOC_003579	LG1:7081240-7102274	XLOC_005649	gene15121-v1.0-hybrid,gene15122-v1.0-hybrid	LG2:22191342-22197948	-0.703717	1.18e-06
XLOC_003579	LG1:7081240-7102274	XLOC_005798	gene14822-v1.0-hybrid	LG2:23833320-23845044	-0.71763	5.77e-07
XLOC_003579	LG1:7081240-7102274	XLOC_005910	gene27495-v1.0-hybrid,gene27496-v1.0-hybrid	LG2:880873-889288	-0.70715	9.94e-07
XLOC_003579	LG1:7081240-7102274	XLOC_005951	gene27569-v1.0-hybrid,gene27570-v1.0-hybrid	LG2:1376364-1379523	-0.722592	4.42e-07
XLOC_003579	LG1:7081240-7102274	XLOC_006644	gene17387-v1.0-hybrid	LG2:10690055-10711865	-0.708172	9.43e-07
XLOC_003579	LG1:7081240-7102274	XLOC_006950	gene20331-v1.0-hybrid	LG2:14393349-14403812	-0.70216	1.28e-06
XLOC_003579	LG1:7081240-7102274	XLOC_007127	gene11144-v1.0-hybrid	LG2:16491701-16498082	-0.784911	8.89e-09
XLOC_003579	LG1:7081240-7102274	XLOC_007185	gene11254-v1.0-hybrid	LG2:17073282-17092557	-0.702339	1.27e-06
XLOC_003579	LG1:7081240-7102274	XLOC_008336	gene19852-v1.0-hybrid	LG3:1380717-1386822	-0.723714	4.16e-07
XLOC_003579	LG1:7081240-7102274	XLOC_008446	gene30446-v1.0-hybrid	LG3:2420367-2425046	-0.753888	7.18e-08
XLOC_003579	LG1:7081240-7102274	XLOC_008765	gene02402-v1.0-hybrid	LG3:5556624-5578105	-0.797828	3.36e-09
XLOC_003579	LG1:7081240-7102274	XLOC_009440	gene03483-v1.0-hybrid	LG3:14063995-14074367	-0.752847	7.65e-08
XLOC_003579	LG1:7081240-7102274	XLOC_009895	gene28208-v1.0-hybrid	LG3:20709551-20716324	-0.722238	4.51e-07
XLOC_003579	LG1:7081240-7102274	XLOC_010120	gene30201-v1.0-hybrid,gene30203-v1.0-hybrid	LG3:23297495-23309571	-0.71644	6.14e-07
XLOC_003579	LG1:7081240-7102274	XLOC_011421	gene28873-v1.0-hybrid,gene28874-v1.0-hybrid	LG3:5998628-6007250	-0.770395	2.46e-08
XLOC_003579	LG1:7081240-7102274	XLOC_011923	gene03183-v1.0-hybrid	LG3:12430145-12435315	-0.718976	5.37e-07
XLOC_003579	LG1:7081240-7102274	XLOC_012382	gene27922-v1.0-hybrid	LG3:19617757-19626402	-0.818245	6.21e-10
XLOC_003579	LG1:7081240-7102274	XLOC_012584	gene07963-v1.0-hybrid,gene07965-v1.0-hybrid	LG3:22074228-22095976	-0.730471	2.86e-07
XLOC_003579	LG1:7081240-7102274	XLOC_012631	gene07909-v1.0-hybrid	LG3:22609203-22613091	-0.722129	4.53e-07
XLOC_003579	LG1:7081240-7102274	XLOC_013070	gene24790-v1.0-hybrid	LG3:28357307-28365313	-0.756624	6.04e-08
XLOC_003579	LG1:7081240-7102274	XLOC_014264	gene21691-v1.0-hybrid	LG4:7657949-7662803	-0.757352	5.77e-08
XLOC_003579	LG1:7081240-7102274	XLOC_014265	gene21693-v1.0-hybrid	LG4:7668115-7685900	-0.713293	7.25e-07
XLOC_003579	LG1:7081240-7102274	XLOC_014674	gene09903-v1.0-hybrid,gene09904-v1.0-hybrid	LG4:13922320-13945178	-0.712285	7.64e-07
XLOC_003579	LG1:7081240-7102274	XLOC_015539	gene03615-v1.0-hybrid,gene03616-v1.0-hybrid	LG4:24538116-24560821	-0.770142	2.5e-08
XLOC_003579	LG1:7081240-7102274	XLOC_017091	gene06897-v1.0-hybrid	LG4:19627400-19630041	-0.727967	3.29e-07
XLOC_003579	LG1:7081240-7102274	XLOC_017537	gene03769-v1.0-hybrid	LG4:25409789-25416668	-0.702156	1.28e-06
XLOC_003579	LG1:7081240-7102274	XLOC_018889	gene25808-v1.0-hybrid	LG5:7671826-7685683	-0.725263	3.82e-07
XLOC_003579	LG1:7081240-7102274	XLOC_019501	gene31377-v1.0-hybrid	LG5:14688153-14697130	-0.729679	2.99e-07
XLOC_003579	LG1:7081240-7102274	XLOC_020170	gene11960-v1.0-hybrid,gene11961-v1.0-hybrid	LG5:23699050-23712587	-0.784844	8.94e-09
XLOC_003579	LG1:7081240-7102274	XLOC_020224	gene12083-v1.0-hybrid	LG5:24475790-24478609	-0.812165	1.05e-09
XLOC_003579	LG1:7081240-7102274	XLOC_020594	gene32275-v1.0-hybrid	LG5:461163-464125	-0.704009	1.16e-06
XLOC_003579	LG1:7081240-7102274	XLOC_022766	gene02323-v1.0-hybrid	LG5:26711301-26713274	-0.731507	2.7e-07
XLOC_003579	LG1:7081240-7102274	XLOC_023313	gene16580-v1.0-hybrid	LG6:232573-240182	-0.788147	7.01e-09
XLOC_003579	LG1:7081240-7102274	XLOC_023988	gene13884-v1.0-hybrid	LG6:7733800-7743695	-0.701676	1.31e-06
XLOC_003579	LG1:7081240-7102274	XLOC_024078	gene09707-v1.0-hybrid	LG6:8648278-8669427	-0.725527	3.77e-07
XLOC_003579	LG1:7081240-7102274	XLOC_024412	gene30305-v1.0-hybrid	LG6:12973954-12980425	-0.7167	6.06e-07
XLOC_003579	LG1:7081240-7102274	XLOC_024627	gene02470-v1.0-hybrid	LG6:15831974-15836219	-0.704889	1.11e-06
XLOC_003579	LG1:7081240-7102274	XLOC_024732	gene18065-v1.0-hybrid	LG6:17270037-17271854	-0.776151	1.66e-08
XLOC_003579	LG1:7081240-7102274	XLOC_025605	gene05664-v1.0-hybrid	LG6:28718711-28725942	-0.710848	8.22e-07
XLOC_003579	LG1:7081240-7102274	XLOC_025744	gene24273-v1.0-hybrid	LG6:30474214-30490260	-0.756767	5.99e-08
XLOC_003579	LG1:7081240-7102274	XLOC_025935	gene04214-v1.0-hybrid	LG6:32616925-32619500	-0.74981	9.23e-08
XLOC_003579	LG1:7081240-7102274	XLOC_026486	gene01408-v1.0-hybrid	LG6:38103389-38119011	-0.762356	4.19e-08
XLOC_003579	LG1:7081240-7102274	XLOC_026725	gene16800-v1.0-hybrid	LG6:1422641-1429593	-0.735217	2.19e-07
XLOC_003579	LG1:7081240-7102274	XLOC_026809	gene22511-v1.0-hybrid	LG6:2344254-2348474	-0.736684	2.01e-07
XLOC_003579	LG1:7081240-7102274	XLOC_027246	gene13788-v1.0-hybrid	LG6:7193460-7196401	-0.724465	3.99e-07
XLOC_003579	LG1:7081240-7102274	XLOC_027769	gene15409-v1.0-hybrid	LG6:13723167-13732932	-0.805774	1.78e-09
XLOC_003579	LG1:7081240-7102274	XLOC_028437	gene15856-v1.0-hybrid	LG6:22539326-22549800	-0.713463	7.18e-07
XLOC_003579	LG1:7081240-7102274	XLOC_028819	gene05411-v1.0-hybrid	LG6:27463893-27475853	-0.73832	1.83e-07
XLOC_003579	LG1:7081240-7102274	XLOC_029818	gene25920-v1.0-hybrid	LG6:38462024-38467504	-0.724507	3.98e-07
XLOC_003579	LG1:7081240-7102274	XLOC_030472	gene18475-v1.0-hybrid	LG7:183893-187178	-0.727914	3.3e-07
XLOC_003579	LG1:7081240-7102274	XLOC_031156	gene14326-v1.0-hybrid	LG7:7391721-7400262	-0.703871	1.17e-06
XLOC_003579	LG1:7081240-7102274	XLOC_031283	gene09235-v1.0-hybrid	LG7:9182343-9191820	-0.708423	9.31e-07
XLOC_003579	LG1:7081240-7102274	XLOC_031288	gene09242-v1.0-hybrid	LG7:9251809-9259425	-0.738802	1.78e-07
XLOC_003579	LG1:7081240-7102274	XLOC_031324	gene07454-v1.0-hybrid	LG7:9593503-9603026	-0.72068	4.9e-07
XLOC_003579	LG1:7081240-7102274	XLOC_032750	gene19223-v1.0-hybrid	LG7:2696790-2716430	-0.736807	2e-07
XLOC_003579	LG1:7081240-7102274	XLOC_033091	gene14195-v1.0-hybrid	LG7:6526777-6530054	-0.796418	3.75e-09
XLOC_003579	LG1:7081240-7102274	XLOC_033981	gene20924-v1.0-hybrid	LG7:17115854-17122195	-0.721198	4.77e-07
XLOC_003579	LG1:7081240-7102274	XLOC_034088	gene21354-v1.0-hybrid	LG7:18196405-18200418	-0.713254	7.26e-07
XLOC_003579	LG1:7081240-7102274	XLOC_034296	gene12786-v1.0-hybrid,gene12787-v1.0-hybrid	LG7:20154246-20164470	-0.705577	1.08e-06
XLOC_003579	LG1:7081240-7102274	XLOC_035565	gene07674-v1.0-hybrid	unanchored:8668682-8691291	-0.710126	8.54e-07
XLOC_003592	LG1:8678118-8678459	XLOC_001677	gene08012-v1.0-hybrid	LG1:20381112-20391804	-0.707407	9.81e-07
XLOC_003592	LG1:8678118-8678459	XLOC_007003	gene27858-v1.0-hybrid	LG2:15123119-15133482	-0.750718	8.73e-08
XLOC_003592	LG1:8678118-8678459	XLOC_012108	gene27033-v1.0-hybrid	LG3:14883538-14890689	-0.709511	8.81e-07
XLOC_003592	LG1:8678118-8678459	XLOC_014674	gene09903-v1.0-hybrid,gene09904-v1.0-hybrid	LG4:13922320-13945178	-0.79119	5.59e-09
XLOC_003592	LG1:8678118-8678459	XLOC_020779	gene31992-v1.0-hybrid	LG5:2203491-2208155	-0.734317	2.3e-07
XLOC_003592	LG1:8678118-8678459	XLOC_023892	gene18862-v1.0-hybrid	LG6:6673223-6676270	-0.740434	1.62e-07
XLOC_003592	LG1:8678118-8678459	XLOC_025819	gene01209-v1.0-hybrid	LG6:31411165-31414219	-0.717091	5.94e-07
XLOC_003592	LG1:8678118-8678459	XLOC_034468	gene13313-v1.0-hybrid	LG7:21912820-21921483	-0.741311	1.54e-07
XLOC_003596	LG1:9135502-9136207	XLOC_007003	gene27858-v1.0-hybrid	LG2:15123119-15133482	-0.709795	8.68e-07
XLOC_003596	LG1:9135502-9136207	XLOC_014674	gene09903-v1.0-hybrid,gene09904-v1.0-hybrid	LG4:13922320-13945178	-0.785403	8.58e-09
XLOC_003596	LG1:9135502-9136207	XLOC_020779	gene31992-v1.0-hybrid	LG5:2203491-2208155	-0.734911	2.23e-07
XLOC_003596	LG1:9135502-9136207	XLOC_023892	gene18862-v1.0-hybrid	LG6:6673223-6676270	-0.753365	7.41e-08
XLOC_003596	LG1:9135502-9136207	XLOC_034468	gene13313-v1.0-hybrid	LG7:21912820-21921483	-0.73509	2.2e-07
XLOC_003598	LG1:9180578-9185276	XLOC_000017	gene10056-v1.0-hybrid	LG1:162028-167354	-0.801674	2.48e-09
XLOC_003598	LG1:9180578-9185276	XLOC_000902	gene24142-v1.0-hybrid	LG1:10434140-10441386	-0.700124	1.41e-06
XLOC_003598	LG1:9180578-9185276	XLOC_001952	gene31133-v1.0-hybrid	LG1:2729267-2730584	-0.709473	8.83e-07
XLOC_003598	LG1:9180578-9185276	XLOC_002887	gene31546-v1.0-hybrid	LG1:13457591-13461446	-0.795426	4.05e-09
XLOC_003598	LG1:9180578-9185276	XLOC_003339	gene16419-v1.0-hybrid	LG1:19206920-19209904	-0.738842	1.78e-07
XLOC_003598	LG1:9180578-9185276	XLOC_004565	gene17118-v1.0-hybrid	LG2:10372849-10376267	-0.7155	6.46e-07
XLOC_003598	LG1:9180578-9185276	XLOC_005278	gene02659-v1.0-hybrid	LG2:18158433-18160828	-0.706504	1.03e-06
XLOC_003598	LG1:9180578-9185276	XLOC_014674	gene09903-v1.0-hybrid,gene09904-v1.0-hybrid	LG4:13922320-13945178	-0.733179	2.46e-07
XLOC_003598	LG1:9180578-9185276	XLOC_018411	gene32120-v1.0-hybrid	LG5:2865713-2871197	-0.718594	5.48e-07
XLOC_003598	LG1:9180578-9185276	XLOC_018661	gene01875-v1.0-hybrid	LG5:5587573-5601210	-0.766748	3.14e-08
XLOC_003598	LG1:9180578-9185276	XLOC_018889	gene25808-v1.0-hybrid	LG5:7671826-7685683	-0.705173	1.1e-06
XLOC_003598	LG1:9180578-9185276	XLOC_020779	gene31992-v1.0-hybrid	LG5:2203491-2208155	-0.844466	5.07e-11
XLOC_003598	LG1:9180578-9185276	XLOC_026135	gene23956-v1.0-hybrid	LG6:34545140-34547025	-0.715523	6.45e-07
XLOC_003598	LG1:9180578-9185276	XLOC_031057	gene27008-v1.0-hybrid	LG7:6050483-6057736	-0.720744	4.88e-07
XLOC_003598	LG1:9180578-9185276	XLOC_032808	gene19330-v1.0-hybrid	LG7:3357438-3365882	-0.726288	3.61e-07
XLOC_003598	LG1:9180578-9185276	XLOC_035023	gene24953-v1.0-hybrid	unanchored:1447928-1452947	-0.703131	1.22e-06
XLOC_003599	LG1:9187211-9192001	XLOC_001677	gene08012-v1.0-hybrid	LG1:20381112-20391804	-0.762185	4.23e-08
XLOC_003599	LG1:9187211-9192001	XLOC_007003	gene27858-v1.0-hybrid	LG2:15123119-15133482	-0.722752	4.38e-07
XLOC_003599	LG1:9187211-9192001	XLOC_014674	gene09903-v1.0-hybrid,gene09904-v1.0-hybrid	LG4:13922320-13945178	-0.736518	2.03e-07
XLOC_003600	LG1:9187211-9192001	XLOC_001677	gene08012-v1.0-hybrid	LG1:20381112-20391804	-0.765051	3.51e-08
XLOC_003600	LG1:9187211-9192001	XLOC_001938	gene31117-v1.0-hybrid	LG1:2615432-2621929	-0.705013	1.11e-06
XLOC_003600	LG1:9187211-9192001	XLOC_007003	gene27858-v1.0-hybrid	LG2:15123119-15133482	-0.715451	6.47e-07
XLOC_003600	LG1:9187211-9192001	XLOC_014674	gene09903-v1.0-hybrid,gene09904-v1.0-hybrid	LG4:13922320-13945178	-0.725417	3.79e-07
XLOC_003601	LG1:9187211-9192001	XLOC_001677	gene08012-v1.0-hybrid	LG1:20381112-20391804	-0.759069	5.17e-08
XLOC_003601	LG1:9187211-9192001	XLOC_001938	gene31117-v1.0-hybrid	LG1:2615432-2621929	-0.701738	1.3e-06
XLOC_003601	LG1:9187211-9192001	XLOC_007003	gene27858-v1.0-hybrid	LG2:15123119-15133482	-0.717014	5.96e-07
XLOC_003601	LG1:9187211-9192001	XLOC_014674	gene09903-v1.0-hybrid,gene09904-v1.0-hybrid	LG4:13922320-13945178	-0.73707	1.97e-07
XLOC_003606	LG1:9580824-9603624	XLOC_000902	gene24142-v1.0-hybrid	LG1:10434140-10441386	-0.701041	1.35e-06
XLOC_003606	LG1:9580824-9603624	XLOC_002646	gene31647-v1.0-hybrid	LG1:9945880-9959990	-0.710105	8.54e-07
XLOC_003606	LG1:9580824-9603624	XLOC_002887	gene31546-v1.0-hybrid	LG1:13457591-13461446	-0.737158	1.96e-07
XLOC_003606	LG1:9580824-9603624	XLOC_004565	gene17118-v1.0-hybrid	LG2:10372849-10376267	-0.70465	1.13e-06
XLOC_003606	LG1:9580824-9603624	XLOC_005767	gene14689-v1.0-hybrid	LG2:23431216-23440074	-0.701933	1.29e-06
XLOC_003606	LG1:9580824-9603624	XLOC_005989	gene08135-v1.0-hybrid	LG2:1830016-1835729	-0.755029	6.68e-08
XLOC_003606	LG1:9580824-9603624	XLOC_010272	gene30042-v1.0-hybrid	LG3:25129818-25147649	-0.720076	5.06e-07
XLOC_003606	LG1:9580824-9603624	XLOC_010307	gene10463-v1.0-hybrid	LG3:25509549-25511755	-0.745067	1.23e-07
XLOC_003606	LG1:9580824-9603624	XLOC_026254	gene24076-v1.0-hybrid	LG6:35717948-35725389	-0.718333	5.56e-07
XLOC_003606	LG1:9580824-9603624	XLOC_036586	gene12373-v1.0-hybrid	unanchored:11576017-11593172	-0.702275	1.27e-06
XLOC_003617	LG1:10023876-10024250	XLOC_001677	gene08012-v1.0-hybrid	LG1:20381112-20391804	-0.747558	1.06e-07
XLOC_003617	LG1:10023876-10024250	XLOC_001938	gene31117-v1.0-hybrid	LG1:2615432-2621929	-0.708557	9.25e-07
XLOC_003617	LG1:10023876-10024250	XLOC_007003	gene27858-v1.0-hybrid	LG2:15123119-15133482	-0.71979	5.14e-07
XLOC_003617	LG1:10023876-10024250	XLOC_014674	gene09903-v1.0-hybrid,gene09904-v1.0-hybrid	LG4:13922320-13945178	-0.730507	2.86e-07
XLOC_003618	LG1:10024408-10024985	XLOC_001677	gene08012-v1.0-hybrid	LG1:20381112-20391804	-0.730021	2.94e-07
XLOC_003618	LG1:10024408-10024985	XLOC_007003	gene27858-v1.0-hybrid	LG2:15123119-15133482	-0.728501	3.2e-07
XLOC_003618	LG1:10024408-10024985	XLOC_013756	gene23484-v1.0-hybrid	LG4:303343-318558	-0.708391	9.33e-07
XLOC_003618	LG1:10024408-10024985	XLOC_014674	gene09903-v1.0-hybrid,gene09904-v1.0-hybrid	LG4:13922320-13945178	-0.751345	8.4e-08
XLOC_003618	LG1:10024408-10024985	XLOC_020779	gene31992-v1.0-hybrid	LG5:2203491-2208155	-0.719559	5.2e-07
XLOC_003619	LG1:10025110-10025801	XLOC_001677	gene08012-v1.0-hybrid	LG1:20381112-20391804	-0.728404	3.21e-07
XLOC_003619	LG1:10025110-10025801	XLOC_007003	gene27858-v1.0-hybrid	LG2:15123119-15133482	-0.728216	3.25e-07
XLOC_003619	LG1:10025110-10025801	XLOC_013756	gene23484-v1.0-hybrid	LG4:303343-318558	-0.709414	8.85e-07
XLOC_003619	LG1:10025110-10025801	XLOC_014674	gene09903-v1.0-hybrid,gene09904-v1.0-hybrid	LG4:13922320-13945178	-0.739269	1.73e-07
XLOC_003619	LG1:10025110-10025801	XLOC_020779	gene31992-v1.0-hybrid	LG5:2203491-2208155	-0.72086	4.85e-07
XLOC_003619	LG1:10025110-10025801	XLOC_034313	gene12819-v1.0-hybrid	LG7:20321268-20324862	-0.706371	1.03e-06
XLOC_003621	LG1:10034696-10035206	XLOC_004565	gene17118-v1.0-hybrid	LG2:10372849-10376267	-0.741712	1.5e-07
XLOC_003621	LG1:10034696-10035206	XLOC_007003	gene27858-v1.0-hybrid	LG2:15123119-15133482	-0.715159	6.57e-07
XLOC_003621	LG1:10034696-10035206	XLOC_010307	gene10463-v1.0-hybrid	LG3:25509549-25511755	-0.709125	8.99e-07
XLOC_003621	LG1:10034696-10035206	XLOC_010631	gene01475-v1.0-hybrid	LG3:29188666-29208430	-0.700769	1.37e-06
XLOC_003621	LG1:10034696-10035206	XLOC_013756	gene23484-v1.0-hybrid	LG4:303343-318558	-0.730783	2.81e-07
XLOC_003621	LG1:10034696-10035206	XLOC_014674	gene09903-v1.0-hybrid,gene09904-v1.0-hybrid	LG4:13922320-13945178	-0.752207	7.96e-08
XLOC_003621	LG1:10034696-10035206	XLOC_018661	gene01875-v1.0-hybrid	LG5:5587573-5601210	-0.712686	7.48e-07
XLOC_003621	LG1:10034696-10035206	XLOC_019242	gene10699-v1.0-hybrid	LG5:11466733-11473846	-0.714631	6.76e-07
XLOC_003621	LG1:10034696-10035206	XLOC_020779	gene31992-v1.0-hybrid	LG5:2203491-2208155	-0.760979	4.58e-08
XLOC_003621	LG1:10034696-10035206	XLOC_034313	gene12819-v1.0-hybrid	LG7:20321268-20324862	-0.725898	3.69e-07
XLOC_003621	LG1:10034696-10035206	XLOC_034468	gene13313-v1.0-hybrid	LG7:21912820-21921483	-0.732906	2.5e-07
XLOC_003624	LG1:10204185-10204582	XLOC_000017	gene10056-v1.0-hybrid	LG1:162028-167354	-0.743171	1.38e-07
XLOC_003624	LG1:10204185-10204582	XLOC_000023	gene10073-v1.0-hybrid,gene10074-v1.0-hybrid	LG1:249051-260266	-0.708181	9.43e-07
XLOC_003624	LG1:10204185-10204582	XLOC_000048	gene10132-v1.0-hybrid	LG1:508826-513505	-0.715831	6.34e-07
XLOC_003624	LG1:10204185-10204582	XLOC_000217	gene31084-v1.0-hybrid	LG1:2430494-2442137	-0.702905	1.23e-06
XLOC_003624	LG1:10204185-10204582	XLOC_004244	gene01604-v1.0-hybrid	LG2:6398087-6406016	-0.750317	8.95e-08
XLOC_003624	LG1:10204185-10204582	XLOC_004341	gene31211-v1.0-hybrid	LG2:7592054-7601922	-0.733941	2.35e-07
XLOC_003624	LG1:10204185-10204582	XLOC_004549	gene17349-v1.0-hybrid	LG2:10211220-10217421	-0.719544	5.21e-07
XLOC_003624	LG1:10204185-10204582	XLOC_004565	gene17118-v1.0-hybrid	LG2:10372849-10376267	-0.769219	2.66e-08
XLOC_003624	LG1:10204185-10204582	XLOC_004787	gene08070-v1.0-hybrid	LG2:12782958-12789520	-0.706046	1.05e-06
XLOC_003624	LG1:10204185-10204582	XLOC_007417	gene08605-v1.0-hybrid	LG2:19284459-19297144	-0.712123	7.7e-07
XLOC_003624	LG1:10204185-10204582	XLOC_009358	gene03361-v1.0-hybrid	LG3:12965321-12988158	-0.747915	1.04e-07
XLOC_003624	LG1:10204185-10204582	XLOC_012372	gene25411-v1.0-hybrid	LG3:19442871-19446321	-0.717763	5.73e-07
XLOC_003624	LG1:10204185-10204582	XLOC_012925	gene14092-v1.0-hybrid	LG3:26659599-26661522	-0.70191	1.29e-06
XLOC_003624	LG1:10204185-10204582	XLOC_014674	gene09903-v1.0-hybrid,gene09904-v1.0-hybrid	LG4:13922320-13945178	-0.788428	6.87e-09
XLOC_003624	LG1:10204185-10204582	XLOC_017284	gene05045-v1.0-hybrid,gene05046-v1.0-hybrid	LG4:22009660-22018279	-0.720363	4.99e-07
XLOC_003624	LG1:10204185-10204582	XLOC_018395	gene32086-v1.0-hybrid	LG5:2703936-2707948	-0.778633	1.39e-08
XLOC_003624	LG1:10204185-10204582	XLOC_019330	gene10778-v1.0-hybrid	LG5:12596103-12614424	-0.759311	5.09e-08
XLOC_003624	LG1:10204185-10204582	XLOC_020093	gene26937-v1.0-hybrid	LG5:22776658-22778170	-0.765507	3.41e-08
XLOC_003624	LG1:10204185-10204582	XLOC_020779	gene31992-v1.0-hybrid	LG5:2203491-2208155	-0.717302	5.87e-07
XLOC_003624	LG1:10204185-10204582	XLOC_020866	gene32125-v1.0-hybrid	LG5:2921322-2926255	-0.742316	1.45e-07
XLOC_003624	LG1:10204185-10204582	XLOC_021387	gene26245-v1.0-hybrid	LG5:8550414-8552695	-0.76159	4.4e-08
XLOC_003624	LG1:10204185-10204582	XLOC_023706	gene18158-v1.0-hybrid	LG6:4348487-4352299	-0.707402	9.81e-07
XLOC_003624	LG1:10204185-10204582	XLOC_024922	gene00551-v1.0-hybrid	LG6:19831178-19838173	-0.71263	7.5e-07
XLOC_003624	LG1:10204185-10204582	XLOC_025200	gene15709-v1.0-hybrid,gene15710-v1.0-hybrid	LG6:23512220-23520790	-0.717542	5.8e-07
XLOC_003624	LG1:10204185-10204582	XLOC_025262	gene06041-v1.0-hybrid	LG6:24422638-24425726	-0.727145	3.45e-07
XLOC_003624	LG1:10204185-10204582	XLOC_025488	gene05388-v1.0-hybrid	LG6:27336976-27346986	-0.77886	1.37e-08
XLOC_003624	LG1:10204185-10204582	XLOC_025605	gene05664-v1.0-hybrid	LG6:28718711-28725942	-0.732726	2.52e-07
XLOC_003624	LG1:10204185-10204582	XLOC_028259	gene17729-v1.0-hybrid	LG6:20587401-20597379	-0.72709	3.46e-07
XLOC_003624	LG1:10204185-10204582	XLOC_029818	gene25920-v1.0-hybrid	LG6:38462024-38467504	-0.733198	2.46e-07
XLOC_003624	LG1:10204185-10204582	XLOC_031324	gene07454-v1.0-hybrid	LG7:9593503-9603026	-0.736938	1.98e-07
XLOC_003624	LG1:10204185-10204582	XLOC_033946	gene20859-v1.0-hybrid	LG7:16809709-16814638	-0.706637	1.02e-06
XLOC_003624	LG1:10204185-10204582	XLOC_035565	gene07674-v1.0-hybrid	unanchored:8668682-8691291	-0.712661	7.49e-07
XLOC_003625	LG1:10206254-10206737	XLOC_001677	gene08012-v1.0-hybrid	LG1:20381112-20391804	-0.723177	4.28e-07
[truncated: 12,918 more rows]

## Sheet: expression of protein loci
The expression level is presented by FPKM. All associated protein genes in first sheet ( named "expression correlation") are shown in this table.
Loci	Gene-ID	Anther_10_A	Anther_10_B	Anther_11_A	Anther_11_B	Anther_12_A	Anther_12_B	Anther_7-8_A	Anther_7-8_B	Anther_9_A	Anther_9_B	Carpel_10_A	Carpel_10_B	Carpel_12_A	Carpel_12_B	Carpel_7-8_A	Carpel_7-8_B	Carpel_9_A	Carpel_9_B	Cortex_1_A	Cortex_1_B	Cortex_2_A	Cortex_2_B	Cortex_3_A	Cortex_3_B	Cortex_4_A	Cortex_4_B	Cortex_5_A	Cortex_5_B	Embryo_3_A	Embryo_3_B	Embryo_4_A	Embryo_4_B	Embryo_5_A	Embryo_5_B	Ghost_3_A	Ghost_3_B	Ghost_4_A	Ghost_4_B	Ghost_5_A	Ghost_5_B	Leaf_A	Leaf_B	Ovule_1_A	Ovule_1_B	Pith_1_A	Pith_1_B	Pith_2_A	Pith_2_B
XLOC_000003	gene10023-v1.0-hybrid	10.5771	8.85592	7.72601	7.55303	11.189	8.96621	10.0553	8.1512	10.8195	9.35748	10.6996	10.8016	11.19	14.111	10.5744	12.7627	9.8732	10.5026	18.0138	19.0169	17.706	29.5584	35.8051	33.5088	25.4539	29.1305	41.3748	33.1123	7.76122	7.17255	12.7077	12.0384	25.0572	29.5113	10.7195	10.1405	16.3165	15.6162	14.2919	12.6754	13.9523	11.8757	10.6141	11.3454	20.3592	21.2102	24.4586	19.3818
XLOC_000017	gene10056-v1.0-hybrid	39.8772	74.5703	39.5041	48.6539	35.593	45.1547	53.0013	78.7035	37.3002	45.3346	55.3722	74.018	48.728	62.8813	51.9233	63.94	50.1245	71.4919	54.1875	86.7984	66.4781	84.3442	67.5271	92.0523	74.6412	99.6184	59.0932	87.9965	42.4169	70.2259	29.043	48.2986	32.8205	35.5736	51.9504	67.4375	54.8584	66.7451	59.902	58.8586	44.1189	77.2249	47.3572	76.2129	55.3022	67.2773	67.6225	81.7206
XLOC_000023	gene10073-v1.0-hybrid,gene10074-v1.0-hybrid	23.0825	20.1408	19.2771	23.7322	17.4851	19.1747	30.4181	36.0083	23.3318	24.2695	28.4035	28.5256	28.9905	32.4783	32.4038	33.4737	33.1284	35.2343	27.3171	23.7243	37.4478	38.3519	27.9495	26.3049	22.4439	23.0139	23.1699	24.2201	26.5879	24.7141	37.7198	47.943	34.7777	35.1523	25.3106	26.6737	17.8862	17.3251	18.1363	15.9515	27.9128	27.0387	27.1831	27.3427	24.8217	29.2054	32.6521	39.0323
XLOC_000048	gene10132-v1.0-hybrid	211.593	294.284	206.231	235.172	187.244	202.536	342.99	418.811	255.595	244.466	339.46	383.384	263.418	299.847	410.829	447.874	408.116	492.311	320.149	364.523	317.778	394.638	354.36	404.216	377.101	446.915	339.693	367.535	362.984	451.449	180.396	366.986	253.989	270.546	262.686	298.623	279.291	337.966	257.449	313.476	283.425	403.917	314.025	367.606	336.835	404.035	264.245	379.163
XLOC_000050	gene10136-v1.0-hybrid	0.164036	0.0736944	0.126834	0.237692	0.848147	0.719349	0.0414494	0	0	0	1.21217	1.55909	11.1488	5.12849	0.0651502	0.0929141	0.127834	0.517136	4.66222	5.25478	8.18084	33.1154	61.9657	74.6429	54.4898	65.1201	63.1909	51.9094	0.238094	0.0808437	0	0.0411788	0.119561	0.298879	0.0510974	0.0541433	0	0.0856544	0.155078	0.0764059	1.98314	4.44379	0.297505	0.518333	9.56875	8.98058	14.624	9.34185
XLOC_000051	gene10139-v1.0-hybrid	5.76395	5.10363	9.74917	10.4807	16.4268	14.0197	3.99494	3.01633	3.601	2.28003	2.02597	2.05278	3.32723	3.05721	3.30771	3.29469	2.50825	2.40112	7.2425	7.09883	9.89151	10.0865	19.414	16.6266	18.3874	18.5912	26.2505	23.929	16.1421	14.0551	21.6722	17.8632	17.329	10.6683	19.4559	19.6604	21.0343	19.1934	18.824	17.1982	5.91228	4.7942	8.42643	8.79702	12.1786	9.0517	15.9072	13.5353
XLOC_000055	gene10148-v1.0-hybrid	15.0782	11.7348	16.0465	24.1541	12.6416	12.5145	10.7941	11.3242	16.5047	16.0893	20.8664	18.456	14.6051	21.2078	13.9169	19.9029	16.1719	20.2848	14.7223	20.5156	18.2653	20.702	22.8666	28.8875	23.5693	29.5722	24.1194	32.5457	4.23799	3.33816	5.87583	8.419	5.57822	8.87548	11.1466	13.6742	12.9254	13.2424	17.0657	15.4812	11.2938	13.6567	10.8717	10.8098	13.2561	20.3499	24.9677	23.4978
XLOC_000057	gene10152-v1.0-hybrid,gene10153-v1.0-hybrid	69.7853	60.802	64.5372	61.4378	103.317	89.7656	64.5155	59.8269	66.0954	55.8219	67.6142	60.6743	81.2058	58.179	59.349	51.0235	58.9657	55.1264	56.6222	53.219	78.7188	79.2247	145.753	118.504	204.159	186.432	181.1	181.306	168.791	170.488	202.207	175.007	274.955	245.231	88.7069	88.8047	128.705	138.791	148.735	157.959	52.2378	52.6188	71.4985	71.5964	57.3744	54.6516	115.075	87.3607
XLOC_000063	gene10162-v1.0-hybrid,gene10163-v1.0-hybrid	110.388	113.967	110.759	100.996	124.622	97.5273	150.136	100.851	114.397	101	150.43	138.174	181.874	176.186	111.115	128.237	121.153	114.464	145.277	152.565	229.701	225.07	366.915	404.124	396.853	385.607	364.298	294.405	109.68	130.146	102.138	94.4127	91.1772	85.7134	182.751	175.275	133.959	110.457	87.4217	87.6433	119.887	116.45	185.137	214.918	133.037	128.117	250.418	210.46
XLOC_000064	gene10165-v1.0-hybrid	115.706	110.35	108.253	114.06	94.7298	85.7759	149.299	162.837	94.7552	102.596	138.701	149.883	136.693	123.465	155.122	136.938	135.382	153.05	119.8	121.97	142.04	202.602	255.228	237.947	238.692	237.008	231.496	221.801	99.3723	107.525	89.7365	146.722	162.899	157.414	138.815	134.428	150.372	166.154	146.282	178.345	119.178	118.696	127.083	117.953	120.879	125.054	167.434	160.361
XLOC_000065	gene10167-v1.0-hybrid	5.74799	7.389	5.50401	6.57019	4.84153	5.48708	9.13268	9.522	9.64118	6.56884	8.96328	9.65047	7.1351	8.24454	9.84328	11.7089	10.0801	9.48324	8.23584	8.01446	8.65183	8.23891	8.79712	6.22901	6.5666	7.06631	7.83911	8.09898	4.82611	5.46378	6.20138	7.28404	4.83889	3.94117	5.00737	4.84817	6.28908	5.12857	4.54235	4.31239	10.8425	14.0479	7.72455	7.26916	6.4796	8.3619	8.1788	7.18642
XLOC_000067	gene10171-v1.0-hybrid	33.6919	39.2154	28.1435	35.1491	23.3209	31.1864	28.512	48.5852	44.9481	46.4726	28.9484	35.042	28.4085	28.5751	30.8351	35.8003	26.523	39.1774	23.2463	32.2643	29.7469	37.6006	43.3692	55.6837	51.3778	69.498	50.8871	61.6737	47.6078	81.1096	32.1953	43.5678	32.1893	45.653	24.9941	35.2113	34.6465	37.6648	23.7227	37.4285	30.4553	34.1995	18.9073	27.9188	20.7202	24.8491	34.7186	35.4185
XLOC_000080	gene10238-v1.0-hybrid	20.5876	17.3613	21.3974	21.0055	14.1355	13.5617	24.1694	22.9298	21.516	19.7484	26.6334	24.4906	17.3417	19.7277	26.8234	28.9314	24.817	26.4213	18.738	19.6252	20.8293	21.0197	20.6622	21.0059	19.7784	19.5184	20.7239	18.8192	16.1354	14.754	20.3845	22.1085	27.9554	23.5101	18.8679	17.6824	22.625	21.8504	21.962	20.9742	26.1744	23.2205	22.1364	20.5039	19.1361	20.4543	22.3777	19.6695
XLOC_000120	gene30908-v1.0-hybrid	11.5305	13.1084	10.0961	10.5084	8.66701	6.02163	12.1655	12.3571	7.04552	9.70169	11.9681	13.6282	11.8892	8.5779	11.949	11.1397	8.78598	11.1828	15.5529	14.6491	14.5464	15.3527	15.5041	14.993	16.2076	13.6934	18.6527	11.1974	20.6728	20.6576	12.4611	11.942	12.3275	10.3267	9.81949	9.60216	9.73496	8.86348	9.86683	8.2792	11.9425	19.5894	10.5305	9.37851	17.4755	15.2111	14.0388	14.014
XLOC_000123	gene30913-v1.0-hybrid	3.7288	5.94316	2.97428	2.73074	1.64045	2.30766	3.49522	2.07682	4.07335	4.26784	6.03638	7.35357	3.69556	4.49357	4.52781	4.24965	6.46745	4.81543	5.81231	4.51525	4.88092	3.84198	5.29255	3.16557	2.93615	5.27602	2.11136	2.70207	3.84117	4.94677	5.14526	3.03012	5.35576	6.22293	0.888482	0.836003	1.28716	1.56509	2.30417	2.11174	3.84093	4.37561	1.82705	1.57858	5.54494	4.43954	3.73998	3.35285
XLOC_000137	gene30942-v1.0-hybrid	29.4562	28.8944	25.3635	24.5427	17.8119	15.0421	32.1796	30.6498	31.2441	30.7641	32.6738	29.2976	32.9847	29.5411	29.4606	32.7129	32.3027	26.483	36.5571	41.4474	48.816	45.5133	46.997	48.7349	41.0102	35.8932	40.8147	33.2338	59.7722	70.5207	45.3894	40.5531	35.9463	41.3227	22.6833	22.6565	24.3062	18.0173	17.0783	13.403	32.3177	25.6865	27.6182	29.9234	30.8281	32.783	51.8892	41.9476
XLOC_000163	gene30999-v1.0-hybrid	17.2865	19.3251	15.8204	17.4644	20.4478	17.4304	19.1254	17.346	14.3042	18.5961	21.1213	20.0204	27.6145	25.245	16.6069	16.0644	17.5265	17.3011	29.1723	31.0327	41.045	46.4559	68.9005	86.1013	86.0969	88.4834	85.6582	79.8958	18.1717	26.2469	17.8708	19.5392	33.8619	47.157	32.9587	36.0679	27.4732	33.9193	30.0081	31.8082	31.6731	35.0738	27.7797	31.0951	25.3578	26.9132	40.4676	40.0893
XLOC_000164	gene31001-v1.0-hybrid	37.5389	36.9104	52.5101	46.6833	57.3352	44.4838	40.5401	49.8979	30.8975	38.3484	42.3826	39.4991	42.8831	36.0411	41.382	30.4284	36.6187	42.0193	47.354	37.9479	64.3641	75.372	79.4566	69.5813	78.2016	74.53	69.2767	56.4328	61.0831	51.0564	45.5175	66.1543	39.1709	23.9901	54.9022	53.2425	53.1681	46.7956	46.0924	37.7869	33.4755	38.1221	56.4233	51.2567	48.5052	51.8985	59.6837	66.0418
XLOC_000175	gene31020-v1.0-hybrid	7.46378	8.60079	7.58389	9.19791	8.59873	9.19078	8.27625	8.47795	8.61993	7.88029	5.22634	7.48734	8.88698	15.6983	6.71672	8.0917	11.2108	7.37851	7.22966	9.60371	11.8054	15.1261	11.5188	17.5506	15.2927	18.0503	15.0091	14.1706	7.07597	11.6912	7.68211	9.30897	15.8785	13.0114	5.71549	6.06131	10.2082	6.37917	9.6394	10.7007	5.40958	7.42054	10.5779	11.1277	8.86664	9.78891	10.4561	11.5566
XLOC_000195	gene31055-v1.0-hybrid	20.6343	21.941	33.5158	31.1819	26.6224	33.3229	24.0866	31.4609	22.0065	21.5426	21.4638	24.4674	19.6212	20.7644	24.8535	24.6983	26.9899	27.4553	12.2997	14.2767	15.3668	16.9688	14.2307	14.512	14.2394	13.4319	12.206	14.0593	43.0829	46.2787	22.3341	21.7903	17.3796	24.5864	13.6799	16.3636	10.9916	11.8117	13.2974	13.0535	15.2963	13.926	18.2739	18.0081	12.8344	13.8306	12.4851	14.3432
XLOC_000217	gene31084-v1.0-hybrid	24.3459	24.233	26.6018	23.7908	29.4162	22.6739	25.5923	26.3907	16.7728	22.723	27.9065	26.0712	25.3661	24.7765	22.8931	22.5927	23.4763	26.1822	31.7823	33.7346	27.5051	32.7582	28.7864	29.8214	20.5779	24.9479	20.4871	20.8903	35.9933	45.967	47.3043	35.8261	27.759	28.5896	24.4533	26.4077	23.975	23.631	20.8061	21.2117	29.4418	26.9389	33.3134	36.4879	31.5467	30.2993	22.8874	28.1569
XLOC_000219	gene31091-v1.0-hybrid	4.34505	5.30529	5.89091	5.46018	5.90749	5.52757	7.77122	5.84582	4.07612	4.68324	2.26913	3.5866	4.05624	7.12784	4.27817	3.53897	8.18585	3.98461	3.67092	2.89599	6.69056	8.87289	11.2805	10.7667	14.4938	14.4792	13.3008	18.4916	6.26785	7.71809	5.29366	6.08934	13.2314	11.4895	6.20539	6.23123	3.64165	5.5905	5.30096	6.04044	3.41544	2.7365	13.3021	14.9797	6.30642	5.54115	11.6417	9.76664
XLOC_000236	gene31125-v1.0-hybrid	6.68106	6.98863	7.33273	8.16766	10.3119	9.9885	8.42755	6.25246	7.94876	7.35174	10.4218	10.3368	10.7179	11.9188	10.5663	12.8263	10.7459	9.79845	12.6102	17.3233	13.5	13.6218	11.1285	10.6115	13.2549	15.1801	11.1628	12.141	2.67541	4.27088	2.53476	4.68887	2.33166	1.83641	9.81891	11.0714	12.2522	13.5102	11.9233	12.8931	6.59694	6.92652	10.2142	10.9664	10.5775	13.9646	19.6673	18.5778
XLOC_000308	gene26511-v1.0-hybrid	3.79031	3.56132	2.12542	2.5362	1.56714	1.308	3.33661	2.75037	3.59178	3.71826	4.93445	4.68793	4.52539	4.00486	4.10779	4.34712	4.47981	4.51858	4.99339	6.22574	6.41759	6.53696	5.90309	5.67076	5.04932	4.94718	5.44227	5.28349	2.10606	1.43416	3.45503	4.46366	6.68099	5.28215	4.05622	4.03915	3.78061	3.82067	3.34166	2.62905	6.04462	5.57216	3.77922	4.14058	4.16552	5.06882	6.23606	5.82876
XLOC_000312	gene26520-v1.0-hybrid	0.919104	1.1814	1.52639	1.77362	3.58849	0.996814	0.395554	0.260287	1.30491	1.26665	0.493356	1.19906	0.406718	0.709111	0.107095	0.299483	0.0624782	0.295637	0.927651	1.08744	0.0874799	0.0429367	0	0.166651	0	0	0.786298	0.240449	0.253347	1.17696	1.92685	0.41053	0.579493	2.62377	0.153807	0.377183	0.04719	0.59965	0.122522	0.296625	0.805272	1.13724	0.324048	1.70624	1.24311	0.628651	0.0626884	0.0958757
XLOC_000317	gene26534-v1.0-hybrid	13.3328	12.9603	11.5247	13.2928	17.1181	14.5145	7.25687	7.28016	13.3114	13.6855	8.32396	8.36645	6.50496	8.99276	6.28517	8.99489	6.11049	6.73181	9.19383	12.3206	10.6684	10.1963	7.45253	7.65343	5.83197	6.06317	7.8597	7.75824	1.65286	1.27097	11.9708	8.44324	17.0544	15.3125	12.731	11.401	12.4679	10.5407	13.1171	13.2745	14.7782	11.5733	7.04887	7.41554	10.0275	9.76667	13.2115	12.2823
XLOC_000336	gene26561-v1.0-hybrid	9.27548	10.4939	5.55012	7.42533	6.46744	6.93823	9.86875	12.9237	9.02892	12.9857	11.6497	12.0591	6.38102	6.95412	11.7983	15.6678	8.02741	15.9045	4.50757	7.89398	4.85985	7.26912	5.23949	7.52963	3.96033	5.09447	4.4102	2.63581	1.37148	1.59935	5.14712	6.4976	2.78033	3.33865	4.84626	6.80121	3.80422	5.09671	3.68054	4.9941	5.09545	6.36348	5.44796	5.66757	3.25866	5.22657	4.88889	4.93504
XLOC_000389	gene11339-v1.0-hybrid	6.44884	6.28362	2.87118	3.58261	1.02392	1.80785	4.30354	3.95535	7.84967	7.23247	4.96751	6.9202	10.8978	19.9599	5.64429	5.38521	7.25728	7.89276	15.707	15.7965	24.3299	30.9832	35.2825	16.6538	41.911	37.7007	57.555	24.5562	3.02552	2.43039	3.47448	2.31687	1.11788	0.615814	5.59094	5.05014	4.28394	5.34206	1.30727	0.834295	12.4214	13.8682	7.26912	6.68428	19.7856	17.3559	22.975	19.0713
XLOC_000391	gene11343-v1.0-hybrid	31.4131	38.8999	35.8508	35.3987	46.0847	48.274	30.4291	37.7625	36.6327	37.4438	45.4591	45.9856	47.6298	37.2707	31.1216	30.5636	33.2708	38.0768	52.6762	57.8104	76.0948	82.9368	123.96	106.067	129.83	124.019	79.9641	68.5162	29.0378	39.3677	35.3592	31.0145	124.333	104.356	62.5781	59.8337	66.5758	64.8412	79.764	76.1027	46.3187	41.0088	28.0223	28.0302	62.846	58.971	84.0799	76.4742
XLOC_000394	gene11349-v1.0-hybrid	22.0546	27.8675	22.68	24.5611	25.204	26.6833	19.8256	26.373	18.7596	21.4574	20.4525	25.7909	23.0806	21.6882	26.7099	24.4815	21.0054	28.5402	28.4877	34.9536	28.5741	48.9468	59.5583	60.1993	54.3715	60.8516	55.8177	55.1219	33.0639	36.0232	24.8696	37.3392	32.5405	26.3875	24.1333	26.8638	31.4651	33.5952	31.7101	38.7465	23.6458	33.1163	18.1826	16.7144	31.1041	30.239	24.6001	29.9674
XLOC_000405	gene11368-v1.0-hybrid,gene11369-v1.0-hybrid	15.9815	17.2696	13.1832	14.9909	13.1709	16.9806	12.6157	13.8074	18.2301	18.5539	13.8633	13.8344	9.81225	13.4636	11.3862	16.677	8.40204	12.0726	15.7307	22.1155	6.49057	4.33612	1.07703	2.07071	0.834556	0.722364	2.22058	2.10744	1.64657	0.950135	10.2465	12.1	10.8528	13.083	10.0485	11.1511	11.7676	15.6476	12.526	15.1256	21.3238	26.1074	12.68	13.4655	13.6398	17.2746	7.01934	8.70293
XLOC_000412	gene11380-v1.0-hybrid	8.32736	7.59789	7.53675	7.79672	4.87928	4.68265	9.46283	11.0016	12.7675	5.82337	9.0752	9.52716	9.87161	8.06228	10.4445	8.46004	7.94581	10.7462	7.22985	6.87349	7.36955	9.20461	6.95929	10.3626	5.16684	5.49719	9.04454	9.46605	18.7203	22.1812	9.46543	8.41601	4.42677	4.49686	6.87641	8.3211	5.32406	7.1294	6.5777	6.4643	8.11758	7.96494	9.30293	9.20689	6.83566	7.15456	5.55367	7.74665
XLOC_000415	gene11393-v1.0-hybrid	26.3377	24.4217	22.6978	27.6572	48.7025	41.1277	17.1044	19.8663	22.9773	18.2508	17.35	15.7526	19.9452	15.3236	11.2278	10.5823	9.81169	13.5456	17.0548	18.9514	32.6477	30.3462	44.6084	44.1807	42.7633	43.1446	38.4524	40.1924	14.4469	13.32	14.8362	17.4063	28.6559	22.4349	37.967	41.504	40.1369	35.1462	43.9574	45.3436	13.0549	11.8889	15.8141	15.4371	18.6831	16.4749	33.5171	32.5635
XLOC_000416	gene11395-v1.0-hybrid	27.9728	31.9731	27.1105	33.4725	10.7134	14.8521	35.8178	39.6985	30.622	23.396	26.9594	31.3274	23.2947	22.5481	50.0873	33.23	39.9832	41.4412	51.2648	35.3563	51.8408	52.5138	48.2632	46.1528	65.2978	60.1534	48.1148	45.6561	94.9502	108.454	41.0649	58.542	15.7725	12.4525	23.9782	29.4603	16.0567	14.6081	19.5598	19.1452	21.1549	27.2743	18.6643	19.7642	52.7243	58.7695	34.3617	59.5466
XLOC_000419	gene11402-v1.0-hybrid	16.4317	18.2235	18.9311	22.3853	7.08339	9.02455	32.9814	41.6087	11.2915	17.6199	15.7477	20.9484	13.897	15.5113	36.5609	23.2666	29.2801	29.5342	20.5577	12.9527	21.2893	20.6266	18.87	22.8997	22.4582	22.4943	20.7503	21.224	34.8135	35.4724	20.0405	28.5214	11.3904	7.01977	13.8129	15.5967	7.03439	6.57354	6.33384	4.26327	10.9807	11.6732	16.3756	14.6071	20.4486	20.5433	12.2137	18.9925
XLOC_000467	gene02078-v1.0-hybrid	36.175	32.8938	41.6303	33.5828	28.118	27.05	37.6337	37.3406	31.0468	32.696	35.1943	39.3202	46.7428	51.013	35.5175	38.5438	40.1411	40.6659	50.7366	50.4278	67.2576	71.5776	87.731	89.8507	74.2577	78.657	100.1	89.7741	54.4171	51.4997	40.1471	34.9983	29.8375	39.6094	37.7073	40.9364	38.7559	32.7572	44.0212	35.9564	55.044	50.8453	48.668	47.0516	46.871	55.5639	60.7849	65.7969
XLOC_000480	gene02107-v1.0-hybrid	8.65045	8.13785	6.13344	5.7748	5.55062	5.44451	8.76959	6.36883	12.0166	8.9466	8.66928	9.23302	4.67521	7.08286	7.06121	9.66202	6.57325	6.08355	8.26263	10.4278	5.52272	4.25097	3.14057	2.49503	1.58782	1.7956	3.17005	3.08063	5.22466	7.78763	9.79598	8.46186	8.26422	7.30067	5.84953	6.03229	6.57633	7.52127	8.74189	6.79361	10.1489	9.73236	7.26505	7.67751	7.5118	6.86977	5.85411	6.12882
XLOC_000481	gene02109-v1.0-hybrid	30.4405	35.9659	21.1201	27.0268	20.6632	19.9643	22.7283	21.6532	23.3039	24.1302	24.8933	27.2366	19.9216	19.6382	23.1978	24.6393	22.607	21.2749	29.4225	30.2443	17.7701	14.5746	11.8328	11.3872	10.2976	10.6698	9.94855	14.618	8.67479	14.1536	17.5202	16.6412	12.6401	16.432	17.7923	19.7806	16.5014	21.3513	22.489	23.4274	25.1012	29.7242	24.9993	27.9416	27.3295	27.6101	16.0396	20.1077
XLOC_000483	gene02110-v1.0-hybrid	3.42091	4.50239	4.30817	3.65967	5.54565	5.22196	6.00931	6.80131	4.52808	4.81915	12.7831	12.4466	19.1463	14.6843	5.57764	6.75818	7.25515	9.49399	12.0637	16.7986	25.9453	24.615	36.288	49.1779	37.9585	44.6901	48.5016	59.079	0.573556	1.05611	1.82442	1.5028	4.51104	4.18472	9.62331	10.9177	11.0593	14.2183	23.7376	24.1557	18.0457	21.2429	14.4723	19.5629	8.72371	7.17027	27.5735	26.3902
XLOC_000494	gene12647-v1.0-hybrid	27.9233	38.1618	33.4758	43.9776	54.3983	55.9736	39.9013	56.7135	23.9631	26.5052	37.2786	45.0581	39.0551	42.7911	44.841	39.8955	39.8793	45.254	42.685	46.3764	60.7285	71.1975	97.3061	88.5945	116.582	131.028	93.1207	96.5694	108.395	137.066	60.6713	66.7383	65.6442	71.7767	45.7089	47.9153	43.9738	48.0697	46.5606	65.4565	25.577	33.1295	30.1771	34.1653	58.3538	58.5155	61.2059	76.5406
XLOC_000497	gene12651-v1.0-hybrid	3.76561	3.92229	2.34564	4.07938	1.45976	1.84316	4.42338	5.4207	2.29298	5.1415	4.6222	4.36488	3.48625	4.4132	5.11201	6.92323	4.44054	7.06672	4.36406	7.41045	7.59009	7.28237	5.27975	6.89424	5.08488	6.31196	4.55201	5.65818	0.779078	0.644449	4.85891	6.54075	4.33159	5.56212	4.3295	5.67898	4.89356	5.82535	3.85387	4.45982	4.2752	5.11514	3.41147	4.16175	4.29033	6.83068	7.45473	8.62296
XLOC_000502	gene12663-v1.0-hybrid	3.7829	4.44529	4.21197	4.73272	4.16781	4.03005	4.042	5.03633	3.86278	5.09602	3.78424	4.55403	2.55924	4.3425	3.96803	5.14544	3.57278	4.88948	4.50567	5.09196	3.03037	3.05911	1.69801	1.7622	1.70814	2.15664	1.88413	2.19957	0.915791	0.700396	3.40926	3.53119	2.49317	3.70044	2.99061	3.20664	3.03093	3.08038	2.05973	2.8194	4.88707	4.72558	2.68751	3.18011	4.54358	5.37	2.26119	3.301
XLOC_000517	gene12693-v1.0-hybrid	2.36468	1.77928	2.99552	2.24939	1.47545	1.59437	4.76541	4.25967	2.52008	2.55007	2.42144	2.60125	2.67372	2.53922	4.76392	3.9882	4.18862	3.85223	2.14805	1.52175	1.6334	1.46668	1.69949	1.09383	0.958531	1.00897	1.11922	0.819944	7.54258	7.91165	3.54174	2.82465	1.48235	2.02336	1.45848	2.10766	1.27513	1.06887	1.24999	0.994767	1.85479	1.63	3.76935	3.52135	2.47307	1.84154	1.25419	1.17133
XLOC_000539	gene12734-v1.0-hybrid	12.8533	9.88362	12.8235	9.87062	6.57947	4.16379	13.2273	14.1631	13.1777	11.8792	11.206	13.4365	24.4105	17.38	19.8093	14.4693	18.8981	15.7526	24.4376	16.7035	34.5645	30.5	45.0057	42.6856	41.5702	35.1811	37.7116	25.0261	75.4365	77.4926	39.5256	23.7684	16.3098	14.1986	20.0619	20.7897	15.8958	14.2536	9.41386	8.08512	19.4259	18.3496	17.3533	13.6309	27.2143	19.3793	32.0028	26.3521
XLOC_000548	gene12480-v1.0-hybrid	31.7857	33.0646	55.224	32.1859	49.7135	42.1704	27.5275	30.2589	58.9752	30.8718	58.2541	59.4537	70.1636	50.1364	38.7354	35.7375	48.0031	46.6033	72.3722	66.727	113.349	113.402	124.959	173.396	150.253	131.36	156.42	110.807	33.2079	36.2917	7.7412	7.80206	10.4058	8.31138	50.3763	53.397	52.6553	61.1157	49.0874	28.2098	51.0827	42.8902	120.607	109.312	66.6862	57.5817	99.0652	101.277
XLOC_000556	gene12500-v1.0-hybrid	7.29097	6.90852	6.7015	8.12211	3.38266	4.2619	10.1376	10.3178	11.664	9.5629	8.25104	10.0525	5.86779	5.7243	10.324	11.1826	6.91369	11.7946	9.31175	8.47469	7.95785	11.3944	8.56584	8.78913	6.48379	6.85458	7.60189	6.98192	9.06812	6.852	10.888	19.6266	12.6367	13.3997	8.13199	8.944	6.54847	6.8639	3.98499	4.12642	9.54941	9.31922	7.67304	7.36399	8.02128	9.72532	6.72288	9.01089
XLOC_000571	gene12533-v1.0-hybrid	8.95645	10.3983	9.16965	7.90864	5.19176	5.89581	11.0986	10.7507	10.6055	10.967	13.2713	11.0458	9.08761	7.68057	14.2101	10.4916	10.5605	10.8294	10.3472	9.58507	6.64352	6.44076	7.47832	5.41409	5.86767	5.49273	5.34681	4.80184	26.0548	32.3956	16.5953	13.5427	9.77021	9.9145	11.0638	10.8258	11.5585	12.5872	14.0837	14.6808	10.163	10.825	9.92534	9.74837	10.6905	7.8923	6.22121	6.77882
XLOC_000587	gene12927-v1.0-hybrid	47.2465	57.3195	44.7864	53.3515	18.8524	37.4674	51.3688	56.4046	47.4048	38.5392	63.9976	68.0583	57.6197	47.4879	68.9077	41.9802	77.2914	72.2741	65.7337	91.2394	140.565	68.8191	66.4693	107.717	80.8478	85.9121	32.7137	31.7335	170.091	193.134	72.5061	49.7297	39.1055	35.0503	31.0518	34.0009	28.2121	32.3341	31.3278	30.068	41.3437	52.2745	62.3405	69.3271	79.0905	63.2986	112.87	120.142
XLOC_000595	gene12943-v1.0-hybrid	3.37638	3.33933	4.05524	4.23482	1.79418	2.515	6.68994	11.3553	3.92053	8.23895	8.29947	8.24385	4.20514	4.00042	8.93339	11.4252	7.28197	11.8906	2.47452	4.58756	1.52893	1.62589	0.649106	0.750514	0.594637	0.430587	0.308877	0.298423	4.34775	4.94538	7.93007	11.3107	5.6004	5.70507	4.4546	7.12687	3.91079	4.77861	1.98858	2.45874	4.36597	4.7602	4.19479	4.30483	1.97572	2.36393	0.569585	0.709543
XLOC_000598	gene12949-v1.0-hybrid	15.4706	20.1643	14.0378	20.2661	13.6364	20.1708	20.8572	29.9773	13.1357	21.9642	18.0028	22.4873	12.8211	18.2153	19.1849	23.7241	14.8535	25.2556	13.4952	17.1584	14.205	19.4327	15.1468	21.9667	12.0327	19.107	14.1669	22.3228	5.1891	3.49369	9.66029	18.7326	11.4985	17.2197	14.1213	16.9008	15.7212	23.2303	19.034	25.2541	14.2205	19.7247	12.0607	12.0304	10.873	15.5089	13.4118	17.2679
XLOC_000610	gene12967-v1.0-hybrid	23.7656	21.907	30.387	26.9785	39.334	44.9437	27.5553	17.815	28.0825	21.7492	21.7487	20.4616	28.3715	50.5999	20.9507	23.5888	20.4433	17.1826	47.3025	71.2007	65.0342	33.6449	115.703	96.6057	210.708	181.536	140.255	193.535	43.5957	51.3929	37.0831	33.0497	64.4247	66.3498	63.7995	58.216	66.1114	83.3571	81.0648	104.124	18.7078	18.7001	32.5712	36.9088	76.0909	54.2014	99.9931	77.3759
XLOC_000617	gene12983-v1.0-hybrid	3.0404	2.72937	2.2577	2.66663	2.09736	1.6158	3.04124	3.16153	2.96079	3.38316	3.06861	2.6313	3.04418	2.79477	3.44624	3.37813	3.31071	3.22839	3.99881	3.67765	2.72933	3.12121	3.0652	2.97876	2.41922	2.39987	3.73998	3.00824	1.30433	0.728689	2.65548	2.18372	4.06282	3.17243	2.61922	2.26306	2.28231	2.4176	2.29415	2.29416	2.75505	2.73474	3.28369	2.85417	3.30494	3.91792	3.07651	2.97988
XLOC_000628	gene13006-v1.0-hybrid	25.3584	20.7421	18.4285	18.3891	23.5153	19.9689	21.658	18.9347	32.0915	23.2753	32.3397	24.4366	25.4082	25.6834	21.1463	23.4977	23.9267	22.8399	30.7882	36.3323	36.4645	25.9153	34.4341	36.4623	45.1108	36.8931	39.1873	38.5538	18.7387	21.6344	26.7813	22.0344	31.5944	37.5031	24.589	23.2854	28.5735	25.8127	32.2638	30.3695	25.4808	22.3391	26.6312	25.9763	31.9245	29.2657	47.2247	36.5366
XLOC_000633	gene13015-v1.0-hybrid	9.18618	9.17072	14.5514	14.0946	8.80327	8.52338	13.7723	11.808	7.51063	14.877	12.8918	11.5855	16.2825	14.4978	9.76123	8.90566	14.1355	10.778	10.9735	10.5538	10.0298	11.8643	11.7127	13.7424	11.0626	9.64622	10.8972	13.2799	7.87904	7.8604	10.254	8.82748	14.5951	15.9506	6.68538	6.72036	8.83936	6.68097	8.33541	8.41177	10.9102	11.224	12.0522	12.382	9.07903	9.09575	9.66912	8.75567
XLOC_000635	gene13021-v1.0-hybrid	15.0906	16.7925	14.3278	19.0379	22.2537	20.4895	16.7815	19.5568	12.5225	16.7377	14.4427	15.4029	15.8626	16.9756	14.1611	17.4469	13.52	14.5158	15.4634	19.7653	15.4109	16.1427	19.906	26.4807	26.4385	25.8281	26.0535	28.4805	6.00252	5.85015	6.54642	12.3241	12.8555	15.5414	15.8363	20.4344	20.2458	23.1543	19.0196	22.704	16.8411	19.1294	15.5302	16.1679	16.2295	17.9544	20.3235	20.3191
XLOC_000650	gene13054-v1.0-hybrid	33.6396	35.7673	30.4427	31.3706	31.7816	27.9465	23.8847	28.0532	26.1318	23.2621	22.4697	23.1385	23.6002	20.5472	23.577	21.4411	20.3693	22.4958	22.0215	25.5576	26.9217	32.6201	39.4438	42.0851	39.147	39.4784	42.0201	41.9928	37.2777	46.1519	33.1423	27.8547	38.9621	39.1278	26.4945	28.7484	30.6845	33.7618	31.0974	31.6712	20.0114	19.3691	28.3095	28.5245	24.0651	24.9789	28.5312	30.6274
XLOC_000654	gene13060-v1.0-hybrid	10.5886	11.3952	9.35883	11.9076	10.109	15.3031	11.7434	15.4591	6.577	8.48339	9.88874	11.3328	7.1583	8.47605	12.5021	10.152	10.2122	12.0427	9.0366	9.35588	9.23709	8.63417	6.74433	5.89293	8.01318	6.64731	5.15657	5.5361	4.34591	1.00159	9.73141	14.3441	7.87305	6.04013	7.0974	7.38518	6.58949	6.73158	7.27259	8.49196	8.393	8.33616	6.77123	5.72126	9.66771	10.1808	6.64744	8.85423
XLOC_000697	gene14570-v1.0-hybrid	31.5031	31.9194	30.0239	33.7458	27.7228	26.4312	33.5716	38.3686	30.3663	33.793	37.2499	35.839	30.5394	30.9514	31.9156	34.6728	29.7593	37.649	26.6906	31.7641	38.3968	43.9085	46.6477	48.2532	41.6137	43.3947	38.0222	43.4207	23.5629	22.9672	41.3553	56.0475	82.4543	74.7689	34.0429	37.1254	45.7731	45.4619	48.01	54.4251	33.0714	32.719	31.6755	32.0035	26.9063	33.1215	43.367	45.0084
XLOC_000698	gene14575-v1.0-hybrid	4.66216	5.08114	4.62007	4.83114	3.37768	3.45628	4.26306	4.94912	4.27971	4.37356	5.98342	5.38518	3.12024	3.60468	4.36972	5.55684	4.11567	5.11609	3.60361	4.2976	4.08027	3.70597	3.58599	4.06856	4.08024	3.765	4.20238	4.22833	1.28828	1.52282	2.21413	4.04133	3.20498	3.39619	4.01225	3.74913	3.94972	5.11916	4.72065	5.52086	5.0323	5.38255	4.30936	4.58452	3.90437	4.38081	3.93881	4.60457
XLOC_000752	gene14925-v1.0-hybrid	22.776	15.7332	33.052	19.659	14.358	13.1841	30.2005	24.187	16.4144	11.203	20.6952	15.2843	23.827	14.9193	39.8311	16.6484	30.2772	23.1336	40.6329	17.0499	44.6822	26.0466	39.3253	26.1366	50.6529	34.1813	47.1464	28.6907	93.8566	65.6085	41.9707	35.5268	19.5383	10.3628	20.6474	13.141	18.4893	12.1011	16.6566	7.29487	18.959	14.8821	22.3865	14.2814	43.0353	27.9564	26.6241	27.1072
XLOC_000755	gene14930-v1.0-hybrid	22.908	27.3174	15.1334	17.7031	19.1207	14.2861	19.6915	23.5599	18.5233	21.5798	21.832	20.7489	21.1538	19.0403	20.368	19.9748	22.9248	23.9219	15.951	16.6979	13.0432	13.8016	10.2373	7.52735	8.30268	9.84241	5.28008	5.30944	27.7471	26.7294	14.6159	19.0728	20.8827	21.1386	26.0199	29.1668	20.3867	19.7833	17.9199	16.4719	13.5476	17.8631	17.6652	19.1019	16.9683	19.1481	15.9405	14.9833
XLOC_000795	gene14764-v1.0-hybrid,gene14766-v1.0-hybrid	7.94887	8.60498	9.06453	10.3132	3.04145	4.75918	10.7538	14.4448	6.23273	7.2589	9.23334	9.44837	8.09984	6.68417	13.8591	9.37277	10.7995	10.6541	11.6758	8.09028	12.2534	14.2601	17.7167	13.1243	18.5912	16.4631	17.1072	14.5255	13.6962	9.88342	12.0481	13.9299	7.47104	7.27024	10.5541	8.64783	7.03441	7.96849	6.92203	6.96662	8.83297	8.71812	7.78063	7.54888	12.6606	13.275	13.972	13.1934
XLOC_000798	gene14773-v1.0-hybrid	14.9939	13.7084	10.0213	7.98874	12.188	9.88747	20.628	13.2218	14.9821	13.9149	26.1264	22.0662	20.626	16.3482	20.1331	22.3743	21.9294	15.7798	25.0949	27.0252	21.5436	18.8366	29.1104	26.4932	29.3453	27.4484	30.1722	23.5687	15.2092	15.0132	21.5737	17.6678	36.8178	32.6612	16.185	16.3564	22.7331	21.2938	35.3341	31.0585	25.2432	21.5789	25.1368	26.1757	22.3907	19.8532	25.4851	22.4326
XLOC_000837	gene30485-v1.0-hybrid	6.48191	6.6302	7.05046	4.48681	5.34958	4.30954	10.1275	8.4601	7.02647	6.6319	7.55329	9.51541	7.82058	8.39118	12.096	11.886	13.5887	9.30918	12.2519	9.13627	8.96199	12.3976	13.1992	9.33998	14.3747	18.8703	10.2663	10.8655	13.5514	21.9268	16.2936	11.9454	20.9841	20.4668	12.1573	14.1751	12.7637	12.8909	9.92267	8.50832	11.4492	12.7476	9.91098	13.6238	9.02634	11.0071	10.1716	10.9808
XLOC_000839	gene30490-v1.0-hybrid	10.8846	10.5383	15.4647	12.5409	8.6604	8.99222	9.69452	10.5477	8.14919	8.01964	8.33397	8.33411	8.56014	6.9601	9.71064	6.73061	9.54933	7.84095	10.8717	11.2183	16.3499	11.4813	19.4903	13.9011	21.6415	15.715	16.0001	12.5534	18.7485	18.4344	11.8244	10.7902	6.10781	4.66246	7.69531	7.39986	8.30559	5.92728	7.85388	5.53169	5.12832	5.00232	7.88836	7.47447	15.9525	11.9957	22.7563	17.6169
XLOC_000846	gene30506-v1.0-hybrid	13.1949	15.0297	13.3601	16.4333	9.56818	12.1817	12.9518	11.9146	12.911	14.2398	16.5344	15.4472	10.7781	10.9298	14.0537	13.3835	13.6568	14.6552	13.5078	14.2026	13.343	12.9107	12.383	10.71	10.4965	11.909	6.6325	8.37502	4.44747	3.97843	10.0259	14.1001	13.3592	13.6029	8.6516	10.0423	8.99128	12.1575	13.1163	14.9716	16.0984	15.8001	14.3072	14.8287	12.9552	14.2909	11.3839	12.5183
XLOC_000849	gene30513-v1.0-hybrid	6.20767	11.2961	14.1908	13.5347	2.1444	6.2281	20.9851	22.4438	8.9957	13.1275	20.017	24.1365	14.1544	12.1824	28.6603	31.784	22.2372	27.7516	12.5674	26.859	6.06147	4.95149	4.0332	3.70854	5.55801	4.97133	6.72025	11.2974	33.8641	44.6306	29.3402	28.79	3.67707	3.12687	7.0231	9.60022	6.75496	8.08651	2.37797	3.75463	19.4707	19.1954	22.5455	24.4884	12.6618	11.1787	5.32427	2.9482
XLOC_000859	gene30532-v1.0-hybrid	9.02873	10.171	9.42865	10.5567	6.0959	6.69393	9.51363	12.1267	10.7038	10.184	9.42241	8.17945	5.71699	7.12213	11.0198	10.6066	10.4289	10.9227	9.92285	7.53218	11.4548	10.5723	12.0032	12.8533	12.9143	11.8897	11.3499	11.835	3.09325	3.59794	7.95193	9.67183	3.49216	2.91096	9.91811	11.294	9.68579	9.24163	9.54356	8.98284	7.42713	8.06261	6.45308	5.7471	10.6909	11.6567	8.55087	13.1003
XLOC_000860	gene30533-v1.0-hybrid	20.6757	22.1307	19.2867	21.8983	22.143	22.7218	16.374	18.4022	24.6414	22.8496	21.6103	22.4917	12.3268	12.8393	16.7979	21.8727	11.2096	18.057	14.9948	17.7891	13.2656	14.1902	13.6283	14.9074	14.6049	13.7646	13.184	15.2818	11.527	11.5749	23.4968	27.3608	25.6813	24.7654	17.6001	18.3729	22.8735	26.729	23.5191	24.0566	23.1851	29.237	15.1566	15.0065	16.1956	17.2034	15.4465	17.2158
XLOC_000863	gene21071-v1.0-hybrid	43.2299	46.8812	40.8481	61.4564	59.0591	76.6459	42.5409	47.2207	40.9439	30.9474	45.8919	48.3061	42.6507	35.0277	34.006	36.1231	32.3926	40.0386	52.5997	47.1198	49.6322	69.1227	92.9761	109.352	95.1893	91.4515	99.8868	86.9358	45.1128	33.1524	46.4564	46.8585	71.913	40.7275	52.2181	48.7439	57.4025	43.0691	64.4609	83.3168	54.0567	44.6826	34.3367	35.8282	68.2953	62.4166	65.1581	63.6682
XLOC_000870	gene31648-v1.0-hybrid	6.03267	6.75541	5.39617	6.29117	8.88997	7.77901	8.42393	5.96981	6.265	5.52356	11.8168	11.3704	10.8649	12.6134	11.1918	13.2729	12.6521	11.3929	22.7635	26.6698	31.357	29.389	34.5014	33.002	34.3415	31.4596	23.6101	20.3285	4.83966	4.39033	9.76147	6.05566	18.2499	16.8605	13.6594	12.4589	14.7473	12.549	19.1348	17.7829	8.75915	8.3206	10.7043	10.4604	21.9657	22.4692	30.2256	29.9852
XLOC_000886	gene31687-v1.0-hybrid,gene31688-v1.0-hybrid,gene31689-v1.0-hybrid	30.7105	28.8294	19.357	21.9611	34.0257	28.4977	22.2551	16.2753	30.8022	24.4347	27.2186	24.2405	16.5745	15.1583	18.1958	21.813	14.5294	16.336	24.9887	27.2779	12.7252	9.18103	5.88253	6.79652	5.53591	3.96003	6.4076	7.07481	2.1278	2.40815	14.7043	12.7256	19.3579	12.4452	19.8957	17.7648	21.4885	25.8866	22.9451	23.0704	36.1658	30.7942	20.8939	19.1024	27.5173	21.6396	16.7601	14.9938
XLOC_000888	gene31631-v1.0-hybrid	17.3021	19.1469	12.3074	13.7722	9.9814	10.1594	19.7011	20.8159	14.2029	22.1475	54.5967	60.3534	44.4565	48.5043	19.979	25.9418	23.4713	39.5258	50.1899	62.2226	57.2698	84.9596	78.1755	81.9974	64.7422	75.0903	70.4581	92.3263	8.76252	8.94282	14.4562	10.0026	9.72703	12.0822	9.1811	9.60057	10.3306	9.81931	14.2788	12.8734	32.4443	26.7811	12.6809	14.4784	52.3375	59.5588	64.7388	61.9708
XLOC_000889	gene31634-v1.0-hybrid	47.1358	41.8064	30.1437	29.32	46.7466	39.0735	35.8304	30.8149	51.7749	43.1728	56.1575	51.2386	25.6129	28.2197	30.4948	40.5698	19.9527	25.153	34.1916	44.5884	14.534	8.6684	6.2867	4.99062	4.7487	4.13891	7.57709	6.97396	8.89349	10.1937	39.4403	34.9094	72.2546	64.5077	29.6962	25.077	36.1102	41.42	46.8817	48.6382	61.2191	57.1712	50.3836	48.6808	22.0589	30.5022	20.4911	23.2461
XLOC_000891	gene31637-v1.0-hybrid	60.8624	72.2601	153.215	132.932	561.628	418.729	76.5601	76.6508	55.9018	63.0747	81.0009	76.22	114.311	82.5786	70.0205	71.9013	69.6248	64.7243	118.409	134.631	160.591	288.498	380.946	372.731	354.275	363.386	416.863	316.474	119.844	153.955	148.808	154.673	437.752	425.204	138.791	134.451	166.222	180.958	214.972	223.425	57.4195	68.4468	103.683	122.147	135.635	135.186	202.112	170.097
XLOC_000896	gene31609-v1.0-hybrid	5.67995	9.05392	6.0563	6.33523	7.59015	6.02289	4.40245	4.39115	8.22817	8.01226	6.04377	5.56294	3.36143	3.02127	5.41043	6.79317	3.95887	4.8185	5.04316	5.79064	2.3531	1.52947	0.417524	0.617724	0.590363	1.20273	1.35066	1.04208	0.56583	1.41065	3.95469	4.58041	2.77415	4.13712	5.12775	4.57004	6.72256	6.94327	8.57772	7.56	12.0367	11.1212	6.78056	6.5595	4.63498	4.64951	2.76121	1.70081
XLOC_000900	gene24138-v1.0-hybrid,gene24139-v1.0-hybrid	16.2516	16.2986	17.7672	19.0465	29.6957	24.6035	15.5598	12.3176	29.942	22.3272	22.134	21.8486	23.1636	41.4139	20.9395	25.2518	26.8665	16.9693	11.3163	16.5738	31.9987	19.7284	33.7743	46.4796	53.6967	55.0014	40.5875	38.0085	36.4464	49.5659	20.4051	19.7608	43.6162	44.5957	34.0921	34.25	32.7391	39.8205	33.3933	41.0235	22.2776	18.3969	16.3567	20.279	14.2873	13.4183	55.8186	39.0185
XLOC_000902	gene24142-v1.0-hybrid	16.7635	16.5425	14.4259	12.4269	11.5233	9.61962	15.577	13.4887	13.7875	11.619	14.1338	15.4471	21.5399	17.8683	15.491	15.0263	17.1981	14.9951	20.4038	20.7656	22.3713	21.6657	23.5094	27.0627	26.9166	25.7314	24.0823	27.4224	19.9578	26.2729	12.2364	10.5352	17.6207	20.7089	20.7037	23.4077	23.2388	25.7194	28.5455	24.0166	13.2084	13.4852	20.6844	23.8167	17.0385	17.5234	21.932	18.1183
XLOC_000907	gene24149-v1.0-hybrid,gene24150-v1.0-hybrid	25.2772	26.5855	25.8321	29.4954	21.2157	23.5931	41.8744	48.8204	26.6523	29.2345	35.309	36.2254	26.7702	27.1247	41.4822	33.3	33.506	40.7006	25.0769	23.9485	28.1162	27.5975	25.3379	25.0114	21.8012	21.3483	23.3452	24.712	54.3767	56.6757	33.9992	41.8887	29.5172	28.2108	32.9581	34.7728	30.3088	28.4094	30.8825	27.1937	27.9043	27.2907	31.0253	30.6469	26.8543	26.9291	22.0721	23.7824
XLOC_000927	gene24190-v1.0-hybrid	40.2999	38.4923	45.0091	49.8088	65.776	48.4382	57.0844	79.2998	25.7256	45.6157	48.4407	53.0688	60.8921	55.7662	53.3232	44.0461	45.6129	62.0046	41.106	40.2778	42.4637	40.8164	28.958	26.9864	31.7784	33.3522	27.6413	29.1046	66.8379	65.878	62.458	71.5333	79.0955	55.4614	62.5052	56.5719	48.2953	45.3711	43.0355	42.2872	34.8143	33.3106	56.3711	50.4888	41.5068	43.6032	44.4337	45.0181
XLOC_000944	gene24465-v1.0-hybrid	9.77565	11.1478	8.31788	9.78669	8.70538	9.98024	11.2708	10.8819	12.4673	11.0338	12.3878	13.2145	6.10674	6.65538	10.2691	13.2515	6.65503	8.31777	9.78814	15.5392	4.95048	4.89864	2.84705	5.06247	3.47756	2.39387	2.70973	3.24194	3.39725	6.12269	10.3277	11.2935	8.2215	14.5728	6.09187	6.24319	5.71012	9.8745	7.02026	9.51787	12.0901	16.6515	6.56636	8.56629	10.0078	10.0432	6.56989	7.35898
XLOC_000967	gene25474-v1.0-hybrid	59.4311	55.5845	65.3588	76.471	93.0267	82.9802	37.2239	25.979	87.6657	61.2805	53.8431	46.8906	102.782	132.455	42.7624	49.9623	55.8124	39.5852	65.3909	94.9663	118.949	118.188	130.33	173.865	135.231	143.354	123.926	155.522	28.0017	29.8676	34.9037	37.3024	62.2828	130.782	71.5647	82.0812	76.8521	81.9985	96.4368	104.196	69.9889	62.4636	74.022	79.5874	65.6892	81.7793	141.026	141.636
XLOC_000975	gene25484-v1.0-hybrid,gene25485-v1.0-hybrid	31.8142	25.4238	80.2864	50.1914	73.4058	60.5154	39.8485	42.3496	30.2415	26.7803	32.7327	30.4332	60.0873	58.0709	45.5383	38.9996	57.7663	43.0469	192.867	161.117	295.028	256.342	457.424	297.946	702.091	626.239	751.316	511.615	124.098	132.315	45.3972	44.1225	82.2557	53.9055	70.8313	60.1647	122.115	84.7298	122.166	82.9049	73.22	69.3139	110.694	137.318	156.708	113.921	367.172	261.168
XLOC_000988	gene24512-v1.0-hybrid	16.9982	14.018	12.5577	10.4396	14.2271	14.8025	26.5298	16.3546	20.8089	14.4444	21.0079	19.18	18.7504	23.5898	25.4118	23.5668	31.1852	20.5532	38.5092	38.9755	42.49	37.8215	41.0704	36.5967	41.5956	40.935	47.1523	43.5611	66.5392	88.1909	30.0831	30.7692	20.7005	23.2993	16.7091	16.6273	18.5102	20.8349	15.4992	18.9761	28.6183	28.1522	20.3671	22.7198	39.1192	36.211	44.6193	44.112
XLOC_000996	gene24524-v1.0-hybrid	6.81904	7.83088	8.26425	8.18958	8.31334	8.25871	7.15716	6.67827	6.04353	6.2455	5.47679	5.81192	4.22497	4.92126	7.18155	6.5384	5.31056	5.64585	7.87172	7.96617	6.50065	4.47606	4.48051	3.66304	4.10575	3.4576	4.03714	3.93628	7.71089	9.75837	7.89226	6.80321	8.48482	7.27604	6.17637	5.8617	5.13795	5.78331	6.05347	5.62659	7.27572	5.97155	4.48991	4.14994	8.2393	7.38291	5.32065	5.98893
XLOC_001013	gene24555-v1.0-hybrid	6.60751	7.19695	6.50149	6.44931	3.72334	4.88826	5.74549	6.15687	7.25292	6.22623	7.07291	6.79032	3.6523	4.05342	7.26709	7.84499	5.81855	6.62131	6.07873	6.09379	4.58585	3.56154	2.14049	2.51025	2.0317	1.91912	1.82097	2.16495	3.31125	2.11517	6.33784	6.6621	2.6775	3.99353	3.84733	4.2214	3.15954	3.4024	3.5554	3.14693	5.93044	6.49553	4.59583	4.66796	5.90053	6.69951	3.4967	4.72626
XLOC_001017	gene24559-v1.0-hybrid	17.5021	17.3196	20.8062	18.623	23.0009	18.123	17.6463	15.8182	17.7173	16.4031	15.7413	15.9908	22.1594	22.1542	16.4908	15.1165	17.7488	16.1412	16.8466	18.0651	20.3261	26.2727	33.8219	30.8502	28.6245	27.5459	33.6939	33.9619	24.676	24.4245	17.1239	15.1328	24.3561	25.2115	24.817	22.7454	24.5932	23.6292	26.68	26.673	14.6561	14.5844	21.107	21.056	18.8481	19.5627	25.2054	23.656
XLOC_001028	gene24474-v1.0-hybrid	15.706	16.0223	16.6067	17.9809	14.9681	25.7154	16.3031	18.3403	12.8249	16.5717	12.2613	12.7223	19.132	17.005	15.3291	11.8777	13.5256	13.8152	14.7252	12.9027	18.6346	19.9338	24.6774	21.472	24.2542	22.6128	23.2164	22.8045	26.7944	23.3893	28.0266	23.6528	44.5366	39.735	22.3612	20.6468	20.3555	17.7927	20.4219	19.7907	15.4061	14.4791	15.1364	13.6436	15.8055	14.7316	18.0243	17.8061
XLOC_001038	gene02782-v1.0-hybrid	3.00229	9.09219	2.81029	2.8482	0.953157	1.32685	0.81525	2.21785	7.40946	23.0523	6.03581	5.5918	6.55027	2.47151	1.26142	0.667093	2.01283	2.39895	3.17203	2.24108	6.0967	10.7047	16.5576	17.5718	24.0458	22.7197	21.8621	17.4549	9.00414	8.58259	2.04079	1.23986	0.524008	1.40141	7.22936	7.78548	4.62575	3.56242	2.79709	3.43454	2.20978	1.75643	2.88263	2.64397	4.60296	2.6372	3.86786	5.24738
XLOC_001078	gene17880-v1.0-hybrid	23.0673	24.8512	22.5901	23.9114	15.6887	16.4174	30.6517	28.5727	25.449	34.2424	30.4735	26.5005	23.6856	34.9172	32.4326	37.2365	34.947	35.7075	24.8161	30.0311	26.3299	27.7151	23.782	27.0328	20.7885	24.1858	19.3512	21.3874	18.1351	16.5693	20.805	29.4287	21.3799	18.7133	14.0632	18.0737	16.9676	17.5323	16.8288	19.4714	23.309	23.7356	21.9769	23.6593	21.4387	26.7852	24.8574	28.2165
XLOC_001083	gene17887-v1.0-hybrid	13.0319	17.6719	12.5434	20.3822	5.74262	13.1607	21.7421	38.7801	9.21641	16.0558	17.0899	25.7683	12.3291	19.1379	24.4938	24.9381	18.76	37.4301	17.2409	17.9113	17.4448	21.142	16.2274	19.4653	15.5587	19.9619	13.2933	20.7941	15.3834	22.676	12.1478	23.6811	6.25695	6.63817	15.7561	22.2101	10.4743	16.2094	9.64554	14.3944	10.8092	15.0475	10.3327	11.6336	14.7277	21.72	9.89519	18.3617
XLOC_001131	gene31571-v1.0-hybrid	4.27579	2.47222	2.81046	2.80335	1.95198	0.678611	4.23801	3.11942	4.2896	13.8524	2.18883	11.1711	45.1316	5.94761	3.24215	1.77116	0.59145	1.34543	97.6351	105.868	225.306	408.009	900.729	987.359	820.656	763.708	741.426	450.763	5.37274	2.8607	108.295	117.79	300.021	165.115	39.6219	40.2337	69.9953	27.6601	185.652	262.957	2.76202	3.3608	4.06378	5.02682	138.919	160.683	192.762	395.483
XLOC_001136	gene31581-v1.0-hybrid	6.97764	10.0869	7.65902	8.06496	6.49857	8.29909	7.98193	10.9871	4.035	7.25292	7.70048	8.9102	6.32761	6.16164	8.81585	7.32689	5.91143	9.05892	10.1477	8.77046	9.43201	12.8794	10.9457	11.6462	11.592	11.8278	12.7637	11.1406	5.61109	4.37011	5.30492	8.03369	2.18307	3.26672	8.49463	8.2079	5.32601	6.35208	5.63271	5.40352	7.89822	8.83206	7.6056	7.09823	9.73667	12.7041	7.53657	12.1781
XLOC_001137	gene31582-v1.0-hybrid	8.42358	9.76066	6.39635	8.00495	5.80944	9.47626	10.4904	14.9832	7.74959	10.2046	9.7626	13.1678	7.69398	9.80113	12.3889	12.8242	13.0674	16.4847	5.68391	6.13619	6.20748	7.58668	5.33046	7.5183	6.72001	8.467	5.96885	7.85432	9.71555	7.86705	5.98394	12.0757	5.38712	6.77555	5.46091	6.19766	5.81715	6.58792	5.04558	7.33824	7.18533	8.90095	6.00133	5.79284	3.97559	5.73322	5.32088	5.31725
XLOC_001151	gene31437-v1.0-hybrid	3.2913	3.12095	3.76212	3.42002	7.44575	4.40131	3.52395	4.33848	4.39064	4.17196	3.24558	3.37757	4.12675	3.35938	3.75299	3.90674	3.59244	4.21818	4.38873	3.57823	4.20552	5.55269	7.61138	6.32649	6.47548	6.515	8.41973	6.79117	5.02925	6.68278	3.63894	3.13295	2.518	4.42143	3.63855	3.83578	4.01462	4.37172	3.221	3.44379	3.81378	3.71678	4.26292	4.33078	3.5506	3.57424	4.31534	3.35272
XLOC_001165	gene31405-v1.0-hybrid	2.06963	1.56315	1.54471	1.75644	1.05872	1.22376	2.23372	3.05565	2.61697	1.82509	1.35287	1.67538	1.40199	1.66964	1.7503	1.83915	2.01329	1.69567	2.10684	2.03353	1.84819	2.04793	1.57199	1.52917	1.34922	1.48646	2.16675	1.69378	1.76001	1.92779	2.10312	2.15988	2.32176	1.63406	1.40683	1.45909	1.33687	1.19175	1.45052	0.971975	2.30838	1.82391	1.52056	1.31067	1.80722	1.99372	1.91587	1.88145
XLOC_001187	gene31706-v1.0-hybrid	15.2754	11.9698	26.9511	17.795	30.865	24.5557	14.7032	15.3514	26.8741	17.8515	10.7747	12.8706	94.8521	52.404	8.87198	7.00961	19.5741	16.288	57.8119	42.0383	51.1444	34.2697	111.769	203.271	136.836	127.201	67.8486	49.5257	10.9849	6.06052	7.15212	4.24208	112.499	247.152	66.7554	76.2799	63.9772	75.6244	120.707	143.672	7.92812	6.79862	42.3726	43.8943	83.471	58.8544	78.6616	94.4876
XLOC_001190	gene31711-v1.0-hybrid	17.4687	18.797	19.4682	17.4369	7.55385	8.53316	15.8203	20.5014	15.921	10.1341	17.0328	22.0819	13.6292	9.56457	25.0799	17.3067	16.341	24.8316	33.1479	34.2715	41.0781	45.6255	65.036	58.0543	72.6124	65.3015	43.1591	34.1746	99.3818	91.4113	35.5189	33.6648	9.40429	14.5368	16.1787	18.2729	9.25183	9.08737	7.58809	7.08386	12.7949	11.4759	18.1281	19.5597	37.7095	31.6707	44.5928	45.1517
XLOC_001194	gene31721-v1.0-hybrid	18.6517	22.6433	20.6933	30.4446	27.4911	27.2259	27.3046	44.7866	15.2274	24.6513	23.5638	30.0225	18.4837	20.5609	28.6497	27.3096	17.7976	35.2521	17.2727	19.6462	22.3461	34.9868	30.6937	40.0606	30.5806	36.8323	29.4607	36.4277	16.9463	21.376	20.8666	39.368	17.8282	20.1524	22.3549	32.5311	19.4548	25.5984	20.0688	20.1794	16.1956	23.3858	17.0074	14.92	19.6022	27.2177	16.9725	25.2867
XLOC_001212	gene01548-v1.0-hybrid	415.343	466.142	368.735	348.997	312.641	357.153	543.882	600.699	451.106	475.367	413.562	495.229	623.903	693.476	562.363	547.603	560.448	591.567	493.993	491.014	584.464	762.656	2066.66	2335.37	2447.54	3000.49	2337.31	2542.34	968.836	1229.82	491.85	464.66	583.405	898.399	740.301	833.379	840.704	931.676	908.093	1042.18	440.254	543.408	718.632	915.86	527.139	554.194	645.747	602.959
XLOC_001219	gene05724-v1.0-hybrid	8.52161	9.59644	4.57004	4.24222	2.46364	2.42845	2.11687	2.92243	12.7032	7.89806	3.95749	5.04303	16.1131	19.1342	3.00317	3.50886	2.17864	3.17748	85.69	157.925	146.362	111.469	200.115	265.836	273.387	237.693	305.555	337.443	1.75889	0.351751	0.494474	0.38356	2.0749	1.579	8.41357	9.39013	7.37624	11.1021	14.7952	10.5969	25.6536	33.4364	8.93272	11.9226	158.736	144.742	272.886	236.157
XLOC_001235	gene05756-v1.0-hybrid	8.05023	9.01088	7.4119	9.24573	6.91014	8.38716	11.2149	14.7577	8.72102	13.436	8.30912	9.67352	9.047	10.6928	10.7946	10.9103	10.7379	11.9875	8.60381	8.58204	8.07333	10.7526	10.0833	14.7728	9.83391	11.6373	12.265	20.1578	6.40855	5.27562	7.00302	12.9378	7.05969	7.73207	9.70697	11.1929	8.79846	10.2405	8.33525	9.28625	9.10997	9.33762	9.08414	8.23179	8.6317	11.179	10.2647	10.2817
XLOC_001238	gene34870-v1.0-hybrid	4.33899	4.17156	3.63002	4.42662	3.01946	3.08266	3.08441	2.92685	4.0182	4.32143	5.07189	4.99961	3.14635	3.59944	3.33613	4.20762	4.60906	4.59755	4.19222	4.92811	4.25956	4.70157	4.47006	4.56782	2.88446	3.65115	3.67763	4.73614	0.900969	0.62804	4.23448	3.97143	4.75415	5.3321	3.21426	3.69199	3.94348	3.70618	3.97212	4.36504	5.12571	4.19537	2.92035	2.93849	3.53097	4.67732	4.4776	4.67896
XLOC_001241	gene05765-v1.0-hybrid	37.4749	39.8099	39.206	41.2481	39.7199	31.5523	34.8416	42.8147	41.6143	36.7799	48.0121	53.0114	63.6641	43.6339	48.2311	34.2625	41.7188	44.2325	51.8469	57.231	75.7499	84.7443	116.146	110.354	120.712	110.404	117.972	104.656	141.366	172.977	86.5118	76.8627	58.2917	52.4587	45.3991	42.951	50.4651	64.2398	44.8825	52.1059	42.3595	45.5732	47.31	50.0537	64.7524	58.0565	76.7426	75.9516
XLOC_001254	gene05798-v1.0-hybrid	23.7933	17.938	16.7825	18.7708	24.0548	20.6303	17.9914	22.3281	21.6624	20.5565	24.522	22.7666	27.6531	29.9799	16.6387	18.9004	24.3982	21.5144	21.6526	28.8432	26.4794	27.0793	29.4674	40.2245	31.5091	31.13	29.1027	36.7207	13.3977	14.0836	12.4675	15.2962	19.316	23.3115	24.8571	25.7251	24.6485	26.018	28.6037	32.4249	25.3244	23.4276	24.2157	24.006	21.1988	25.2011	34.89	31.7101
XLOC_001257	gene05805-v1.0-hybrid	17.7209	13.9536	12.1473	14.6052	6.00461	7.76241	19.8235	24.9585	10.0645	14.5151	16.8021	12.562	11.2232	13.934	18.2957	15.8822	20.0461	25.528	7.7931	5.80916	9.07077	10.3369	11.2201	10.7219	10.3467	8.72643	8.8413	6.32103	8.42144	14.656	23.2632	19.8953	12.5129	11.8061	7.32727	7.48558	4.45287	3.37626	4.26843	3.38589	12.6437	8.22048	6.90124	7.88865	6.04126	8.79415	9.93948	11.5493
XLOC_001271	gene05649-v1.0-hybrid	3.40316	3.23648	3.7172	4.02392	3.02154	3.47327	3.76171	5.45401	1.63395	3.51438	3.05255	3.93204	3.09299	3.83472	4.14015	4.47521	3.66707	5.22082	3.02597	4.4279	4.07651	4.36306	3.51125	4.6301	3.29914	4.13176	3.65512	5.44157	2.96869	4.34077	3.19209	4.23646	1.87858	3.01728	2.96237	3.95423	2.52951	2.4508	1.74898	2.70477	1.86102	1.35637	2.748	2.80522	2.75282	3.55891	2.769	3.63461
XLOC_001273	gene05652-v1.0-hybrid	28.2022	39.8324	38.457	35.7297	80.6818	76.9254	29.807	31.4762	23.2806	33.0567	25.8503	31.6476	67.0281	49.0577	22.3147	16.0383	26.6172	25.8351	84.1944	57.4152	64.4281	88.4477	91.7382	95.4378	108.958	104.184	115.044	75.5085	19.7568	20.9044	11.9658	15.0793	9.02479	6.61848	41.4862	37.4131	25.6365	21.7725	30.2438	28.075	31.3596	43.6926	37.6734	40.1072	102.294	107.461	63.4286	90.7766
XLOC_001296	gene05605-v1.0-hybrid	25.2949	21.5571	27.7305	30.911	57.8036	45.2929	20.2433	22.281	30.8016	34.8499	22.9508	20.8478	43.0371	41.0632	16.6291	15.6276	16.8304	17.05	21.2383	20.2153	35.1901	45.3202	73.6669	72.8097	67.2071	66.781	69.7314	85.6481	6.42214	7.00354	18.7054	19.5543	54.5597	87.2369	53.003	48.5271	51.0516	50.9691	100.838	99.0521	21.9566	22.363	27.6464	25.5782	25.2532	24.0897	47.0207	35.4878
XLOC_001307	gene05559-v1.0-hybrid	2.85255	3.41996	2.8573	2.84379	0.963019	1.11943	7.42052	10.9613	2.58439	5.01751	7.37045	8.65952	4.02086	3.73224	10.1017	11.1942	8.16248	12.8724	2.8258	4.61871	1.16088	1.6926	0.777584	1.06456	0.719052	0.92082	0.427418	0.46813	6.79229	6.01421	6.65199	11.4591	2.36699	1.81685	1.67884	3.85538	1.86322	1.89682	0.640481	0.297734	4.5755	4.1203	4.85299	4.87624	2.01597	2.17746	0.667068	0.840492
XLOC_001317	gene22025-v1.0-hybrid	16.2665	18.7504	18.8127	17.9081	21.5874	20.0183	15.947	18.0546	14.5163	19.3091	14.6416	17.8219	19.9471	19.1909	15.7215	14.1863	16.3221	16.5924	20.2449	22.5794	20.6996	28.1318	32.077	30.3237	30.5409	33.2853	30.139	32.762	16.9378	25.5648	11.0039	11.566	7.73135	8.97609	17.845	19.0729	15.6006	16.424	16.1729	18.751	15.5158	15.9512	17.7219	20.4289	24.8733	25.8362	22.7213	25.2483
XLOC_001320	gene22028-v1.0-hybrid	4.5052	4.18101	4.29433	3.69713	5.05932	4.65753	8.46648	8.85732	3.86054	4.63831	9.24694	9.62651	8.25154	7.10501	11.0587	10.3101	10.3602	11.0544	4.65668	7.07514	2.60576	3.19371	2.54195	2.38935	2.5058	2.15599	1.96105	2.19427	18.0656	22.7728	10.9334	11.958	7.93042	12.3523	5.12262	5.70568	7.1307	7.67678	4.91317	5.73204	6.48185	6.59106	10.2948	8.39298	4.62228	4.3605	2.29054	2.04027
XLOC_001322	gene22032-v1.0-hybrid	165.762	203.883	181.745	214.683	304.481	288.116	176.073	213.175	172.767	183.602	157.184	176.565	192.089	183.41	153.269	143.788	151.031	173.466	146.039	158.472	187.238	219.463	288.191	283.323	316.951	355.204	258.605	309.516	354.769	450.852	224.263	210.154	262.689	340.439	267.177	275.165	338.888	342.317	383.707	411.806	116.38	169.107	149.134	199.588	158.647	153.796	179.402	215.727
XLOC_001324	gene22035-v1.0-hybrid	11.1124	8.22859	5.72031	5.37111	7.51818	5.1093	5.13261	6.23884	7.35488	7.1749	5.23075	5.34572	4.33148	3.77598	6.12463	7.94861	5.93458	5.23613	4.98332	5.95424	8.1312	16.3697	14.9432	14.6871	17.9979	16.4108	25.6259	20.9215	3.44952	4.73405	3.93637	4.20015	6.33651	4.2173	4.48517	4.75626	10.0243	9.04452	8.02651	7.68745	9.45928	11.0407	2.79705	3.14777	5.04428	6.80744	19.1995	11.6324
XLOC_001349	gene20231-v1.0-hybrid	119.575	120.172	133.425	127.012	199.643	163.012	265.198	139.591	184.95	115.337	152.015	172.842	182.549	246.794	253.469	224.784	309.748	215.134	226.306	282.892	282.791	307.985	418.507	420.916	562.096	492.924	481.027	430.876	489.931	558.838	177.565	123.228	75.9949	42.188	235.27	198.401	221.239	168.51	196.641	232.563	119.075	144.301	179.177	186.972	280.834	232.937	330.997	273.428
XLOC_001352	gene20236-v1.0-hybrid	9.82673	9.46823	9.22274	9.97727	8.85141	8.19336	12.5673	14.9618	11.2325	11.8152	11.4149	11.4251	10.2703	11.8986	12.5396	13.4355	14.1144	14.2554	12.7556	11.5498	14.1582	15.0087	17.3327	19.5471	18.4869	18.0292	22.3969	21.3469	24.4883	27.0012	17.6106	16.4189	19.3195	18.0841	11.331	12.2424	10.018	8.58042	10.3181	9.52666	9.00274	7.63168	13.1406	12.3978	13.3685	13.8464	14.4157	14.1517
XLOC_001359	gene20252-v1.0-hybrid	14.2153	16.3366	16.7194	19.0374	13.5565	12.4975	19.3552	24.1142	15.9822	15.8864	21.585	24.747	19.0286	18.8695	24.7045	19.894	26.7211	24.9218	18.7053	14.3089	22.0676	24.1271	29.8702	24.6645	26.2887	25.9534	25.4868	25.8437	29.506	38.3237	20.2098	26.9311	26.5756	31.435	14.37	15.5571	14.1539	14.0157	13.9342	14.2555	18.2457	18.2005	18.6081	21.846	19.2296	19.7903	18.0936	20.0064
XLOC_001387	gene21129-v1.0-hybrid	11.5523	14.549	14.9442	13.8336	19.1443	16.6864	11.6107	9.79779	9.05604	9.76449	6.61217	7.55935	9.59095	12.787	8.89186	8.82178	9.64032	8.6781	13.0725	14.478	14.9146	13.6266	12.7655	15.1172	10.536	13.5329	16.7735	17.6319	5.99832	7.00021	13.5597	15.4967	21.0656	20.2524	18.7374	18.3183	21.2448	20.3468	22.9531	22.4603	12.9012	12.356	11.4869	12.7796	12.6895	13.4061	17.3959	20.3813
XLOC_001392	gene21135-v1.0-hybrid	5.01141	4.94935	5.11051	4.85427	5.30668	5.53848	6.50443	5.68513	5.59787	6.10265	7.17048	5.30614	3.82631	3.37547	6.06777	6.80682	4.96162	5.14752	5.39493	4.25132	2.8623	2.63912	1.68535	1.79261	1.35112	1.39525	1.47473	1.60723	2.88814	1.40812	2.78278	3.75945	2.05901	2.00248	4.85464	4.15997	3.48041	3.21947	2.67805	3.38465	5.36685	6.96835	5.60616	5.10195	4.52491	4.43861	2.90593	2.19621
XLOC_001423	gene16192-v1.0-hybrid	28.4526	29.3616	31.472	29.3324	46.3275	54.4206	41.9723	44.6667	32.4884	36.0868	37.3523	42.3026	47.5428	40.283	41.4008	41.056	46.9851	46.5795	34.6327	38.3613	36.4896	49.4675	61.0779	60.1262	61.4294	69.342	69.6983	68.9974	24.0321	23.4542	19.6005	29.9813	34.0011	29.8318	49.9479	47.5287	55.7604	57.9938	58.5812	66.1042	32.8078	37.0767	38.5843	40.1503	39.481	39.678	45.0859	41.4212
XLOC_001426	gene16198-v1.0-hybrid	38.5325	43.0519	29.2046	33.7556	31.5226	24.3639	30.1555	37.2209	45.3368	37.2214	42.4098	46.4919	37.9905	26.0093	40.563	37.224	32.2979	43.2354	31.6584	34.6326	31.9002	32.7052	36.4983	36.6736	34.6007	34.1433	35.3018	33.444	46.2278	56.0393	39.6234	48.8052	33.3643	32.262	31.539	31.3979	27.704	32.744	28.0362	28.9366	39.7982	45.0875	32.503	34.7958	32.7248	34.8865	27.6063	33.8544
XLOC_001441	gene16160-v1.0-hybrid	11.8305	14.7008	25.6889	27.0861	14.7281	15.7726	21.755	33.2618	9.18183	15.1673	24.4643	29.2669	14.9542	11.4534	38.1652	37.3369	21.1998	34.8265	13.4638	24.0665	6.82602	9.71922	6.82833	8.11147	6.58796	6.43979	3.57419	4.03031	27.6686	29.5382	20.9937	32.2714	6.34294	4.26784	14.1433	21.3304	8.28373	10.5144	3.92054	4.9146	12.119	12.9522	16.4078	15.8754	14.1258	13.9305	4.04401	5.20866
XLOC_001446	gene16170-v1.0-hybrid	38.642	29.1203	35.142	29.9609	41.4948	26.8467	39.2741	39.5251	28.6129	29.9314	37.1963	34.7167	34.4761	26.3879	47.9306	29.9177	43.3112	39.2539	33.5664	22.9086	36.2813	40.2763	53.6539	38.9693	49.3973	40.7567	49.0192	37.0792	71.9528	64.1129	39.1752	32.418	19.4919	14.1754	33.5552	29.671	26.8126	23.6948	27.1098	20.9357	30.0751	23.1443	34.4423	27.2962	36.8929	28.0374	39.8881	28.377
XLOC_001452	gene16103-v1.0-hybrid	20.5526	17.1776	22.9888	25.0737	16.3528	16.4329	16.9025	18.0031	15.8593	13.0223	19.0537	19.0389	16.1701	12.5907	19.2279	14.5649	15.1167	17.4393	16.6115	13.9308	19.4452	23.9511	34.9807	32.7827	41.1866	32.3271	38.7637	42.678	15.4802	13.9121	13.4128	14.7378	19.3099	19.6741	28.0452	29.5019	23.0864	25.1996	28.0209	28.1563	13.0779	13.9374	16.4732	13.1596	15.4539	15.2123	20.2885	19.364
XLOC_001466	gene16219-v1.0-hybrid	14.4091	18.2351	10.9419	10.6809	6.92216	7.02904	7.04847	9.2395	7.59888	11.2562	9.87871	11.6081	20.5537	15.316	5.30696	6.17732	5.71299	9.11252	15.1345	12.8185	19.2095	21.9874	18.2702	13.4796	22.0894	21.2768	20.7627	23.9579	0.505796	1.29528	2.09617	2.67393	3.15119	3.07635	9.05037	8.37758	6.51859	6.23908	10.3916	11.2976	17.1008	19.9493	9.63577	10.7429	12.3769	16.9157	11.6158	21.8199
XLOC_001472	gene16234-v1.0-hybrid	12.7115	9.67921	7.77467	12.388	8.85646	14.6112	12.4968	16.55	6.94327	10.5073	17.4343	14.8534	9.5107	11.8986	10.7166	24.4952	12.0854	15.459	7.78162	9.32742	12.9997	11.0365	15.3155	14.1218	9.38392	18.3803	11.3379	24.4112	1.20164	1.24333	8.58022	13.3551	6.79949	12.2414	9.27525	12.2449	5.98623	9.60504	8.02761	6.26593	10.5	7.8703	11.4219	8.26547	5.68688	5.59545	9.88175	7.85373
XLOC_001473	gene16235-v1.0-hybrid	110.814	129.878	68.0412	74.744	11.2848	17.1265	59.014	54.1286	62.7706	84.8139	78.4632	111.653	106.624	101.135	64.3651	80.3443	65.9808	88.6939	165.447	195.77	178.626	191.689	181.514	184.679	231.579	265.988	216.641	312.722	1.29894	1.21926	1.429	1.50786	0.577642	0.876929	49.1221	48.2486	22.7853	25.1346	32.636	34.1156	144.292	120.731	71.714	70.6733	181.078	201.141	174.434	174.192
XLOC_001512	gene16293-v1.0-hybrid	23.0119	24.1138	27.8666	27.1834	26.9244	24.6494	25.5915	23.8367	22.7134	22.4347	24.3585	23.2431	24.6156	22.1309	27.5112	22.5807	27.2696	25.6492	20.7091	19.9886	25.1134	23.7488	28.373	32.7403	33.3455	31.4838	30.9179	40.1941	36.6989	34.7154	24.628	31.174	29.0354	23.3493	23.6587	25.568	27.4277	25.777	33.496	31.7993	19.2993	19.632	25.1294	22.8466	23.8935	22.2745	27.5715	25.4307
XLOC_001521	gene16314-v1.0-hybrid,gene16315-v1.0-hybrid	3.12385	3.04957	3.05539	2.72102	1.87308	3.03883	3.30128	2.64073	3.29555	2.83419	2.7828	3.25837	1.94522	2.31257	2.31229	2.42007	2.63979	2.12701	2.98504	1.84484	1.89532	1.0696	0.578454	0.682625	0.488458	0.743374	0.458751	0.664925	1.18959	1.19668	3.23313	1.61567	4.47762	3.05691	0.952569	1.14047	1.27125	1.02312	1.30369	2.43317	4.37851	2.81519	1.39057	1.48902	2.23134	2.3127	0.828496	1.38101
XLOC_001523	gene16318-v1.0-hybrid	73.4773	80.7759	78.2673	73.2737	51.1825	48.7028	94.8278	82.669	99.1003	69.4411	88.187	98.1134	253.594	182.17	88.4203	77	137.2	75.458	356.356	380.906	448.563	581.222	858.706	843.582	701.075	767.274	505.209	333.814	30.8232	32.6941	14.8072	23.3954	48.1442	29.8776	47.5872	42.4612	34.4033	41.4252	18.4937	14.3824	86.1888	74.5431	223.156	241.635	370.648	310.85	538.475	437.513
XLOC_001524	gene16319-v1.0-hybrid	61.9101	81.4525	120.737	91.4717	53.8881	40.8326	48.1301	71.453	39.1448	56.6267	95.1489	124.456	177.488	110.008	42.8957	33.0141	39.6688	63.9454	156.755	130.319	195.658	524.899	718.028	690.046	599.865	615.918	503.018	262.692	133.719	149.682	22.5411	22.897	25.9297	21.4776	143.573	151.784	88.9872	105.805	37.3453	20.8739	72.7858	87.7883	145.086	176.593	116.301	132.844	159.058	165.462
XLOC_001525	gene16322-v1.0-hybrid	5.35793	3.86114	3.52097	3.88076	2.49679	2.00864	4.4549	3.8181	4.97172	4.25467	4.63584	4.27761	3.91071	3.70444	5.15041	5.13086	6.64202	5.41048	4.52144	6.06383	3.17808	3.11244	1.81187	2.62775	2.35446	2.67638	2.79532	3.05717	4.87874	6.21321	5.38675	4.00759	4.54437	3.25076	2.13513	1.99963	1.8574	2.33757	3.57794	2.25545	4.05143	5.14731	3.47924	3.26081	3.82363	4.23782	4.64594	4.06269
XLOC_001532	gene16334-v1.0-hybrid	11.842	10.4672	7.13338	8.25986	6.14442	6.02617	9.05584	7.65964	10.0666	10.5469	12.5885	11.1576	9.53457	9.99093	8.78746	11.3462	9.59497	9.53427	13.9124	16.5946	8.68108	6.67533	4.1975	4.62619	3.63808	3.72286	4.51559	4.1848	1.26412	1.11427	9.07509	10.0335	14.9023	12.4619	8.08689	7.43922	10.8181	10.1639	11.3395	11.4017	17.0064	18.251	8.5411	8.92331	12.1555	13.1965	11.2594	11.041
XLOC_001552	gene16377-v1.0-hybrid	2.97832	4.93654	4.12673	4.29586	7.80743	7.50139	3.10695	1.67535	4.73457	4.91181	0.629842	0.99614	4.73689	10.7455	1.41991	1.63339	0.489812	0.850403	21.7929	54.2243	59.8708	72.8547	106.977	105.868	143.928	123.685	162.207	143.462	29.1217	25.8343	33.3224	16.6662	30.5632	42.4426	13.6564	15.444	46.1548	27.0421	61.5751	44.2179	24.6037	33.2741	4.07391	5.71461	40.3846	40.5598	121.349	75.6365
XLOC_001570	gene16425-v1.0-hybrid	5.2553	4.62079	6.75141	3.04446	14.2651	4.42993	10.5935	5.33501	4.50057	6.97875	9.21612	6.83733	8.7101	5.71265	8.67411	5.30835	10.2546	6.12198	11.9996	7.0637	11.6702	9.93985	9.65447	7.40189	11.7451	9.80926	11.4212	6.25677	8.85983	12.0392	14.8719	7.09629	8.57987	10.2085	3.3251	1.84933	5.59653	3.77088	4.07238	3.99234	7.99449	5.15337	10.5489	8.42615	14.3952	6.00327	10.126	6.45678
XLOC_001600	gene16483-v1.0-hybrid	58.5487	62.6651	54.0978	63.8862	52.1951	51.827	55.2908	58.8587	53.1074	51.5248	62.0513	67.2007	62.9686	71.2215	70.0015	75.5572	65.7054	69.7863	86.0926	106.912	131.493	149.951	199.914	194.24	191.592	220.322	187.888	187.52	99.3778	113.122	100.536	115.26	140.346	162.975	86.9313	100.749	126.339	138.222	110.026	135.135	56.2804	76.0837	56.9933	69.7992	91.2535	87.8113	164.733	143.281
XLOC_001609	gene16502-v1.0-hybrid	12.4638	9.10803	8.03927	7.30379	16.4408	11.8646	8.59615	7.31697	13.3303	10.7859	10.7243	8.93205	5.81249	5.86955	8.09329	7.81603	6.25929	5.54059	7.23829	7.83237	3.8515	2.07427	2.24633	1.71992	1.41884	1.44648	1.32889	1.65798	2.49628	3.06867	21.0968	7.93917	22.566	15.121	8.13786	5.43146	8.1137	7.92821	10.5735	9.67223	16.8213	11.857	9.41356	6.92265	4.66236	7.05566	4.16611	4.28669
XLOC_001627	gene16533-v1.0-hybrid	1.36614	1.13516	1.21905	1.26919	2.74366	3.02198	1.72511	2.85953	1.15527	1.13087	0.560992	1.94934	1.424	2.7223	1.31242	2.50555	1.56605	2.31081	1.97503	2.43993	3.12601	4.58429	3.24341	4.80892	2.88	3.63994	4.56953	4.74129	2.16387	2.03777	0.342014	1.21024	1.03559	0.68396	1.50864	1.48688	0.501797	1.4344	0.734562	1.06993	1.95413	1.52395	2.13453	2.17753	1.83277	4.50479	1.71585	2.90706
XLOC_001635	gene16548-v1.0-hybrid	102.653	107.262	84.6428	105.65	94.2148	88.5999	90.3814	117.828	98.184	82.2855	95.5985	103.912	121.377	95.399	119.729	96.8547	94.1938	133.123	98.1813	109.047	103.534	152.587	206.768	219.183	234.391	242.452	210.047	210.877	206.552	283.004	83.2461	103.726	65.638	88.2825	126.532	141.553	131.215	147.811	143.928	163.224	58.7894	83.3855	84.2907	105.856	96.567	107.713	122.934	125.187
XLOC_001641	gene16558-v1.0-hybrid	41.4106	41.6518	42.8089	42.7927	26.2305	26.5492	33.9161	33.6819	40.3273	41.1514	29.8096	27.5548	40.1047	38.999	24.8369	26.607	29.3797	28.7076	25.5263	33.4977	46.5674	45.8853	93.2586	101.274	130.817	135.783	136.744	127.584	38.3477	39.9802	28.4074	40.2687	51.0555	45.6769	45.6086	45.9491	52.334	53.4649	48.9677	55.9251	37.7909	39.9914	35.4904	37.0357	24.1301	24.5314	57.9627	49.3115
XLOC_001677	gene08012-v1.0-hybrid	9.23585	10.3331	8.61038	9.68418	10.1396	9.38759	9.40391	7.41992	8.97681	10.9996	10.8323	9.26309	7.06634	9.16679	9.4336	9.98391	9.63676	9.31288	8.56737	11.2348	7.3499	6.80184	7.45695	8.26207	8.5639	9.25617	8.16325	8.03306	6.13023	7.65949	8.49757	8.30166	9.78006	10.0199	7.63945	7.59067	9.53345	10.83	9.41213	10.4707	10.8859	9.42513	9.92149	12.6259	8.73466	10.0827	8.07405	9.08464
XLOC_001683	gene08025-v1.0-hybrid	19.6256	24.8757	32.5184	30.4779	26.2029	25.2837	34.385	31.8722	20.4064	23.1016	21.6586	31.0248	32.962	34.8607	30.047	26.279	29.8198	31.7166	34.0306	37.4355	33.8802	59.802	63.9822	52.4831	60.8031	72.4609	77.2427	84.1237	20.6197	24.0416	18.9424	30.8758	27.0562	27.4272	28.0451	32.2997	30.341	35.7743	24.4387	27.0813	30.3946	47.1745	29.6767	41.2491	35.3023	44.823	35.0773	38.6331
XLOC_001685	gene08027-v1.0-hybrid	13.7626	13.9182	19.5905	22.2169	29.4289	28.6448	8.50797	8.47155	12.0295	12.7755	11.8529	10.3326	11.4177	13.4979	7.69583	9.62889	8.33522	9.32074	8.23605	10.1547	10.1146	10.9705	10.1458	12.0824	9.2614	9.80684	11.1468	12.5817	3.33301	2.34888	9.00487	9.55803	20.5306	20.6764	14.7729	14.5384	14.5904	17.291	20.0033	20.8003	10.1876	8.99617	10.6071	10.6255	8.94355	10.0954	13.1241	12.1547
XLOC_001703	gene10422-v1.0-hybrid	45.3788	34.4493	69.9015	56.1065	129.611	76.3495	37.1648	34.9945	37.9909	36.0359	36.4322	32.6699	117.08	71.6435	36.2233	25.8044	40.4747	31.5206	64.3633	54.4022	103.038	84.4021	186.403	139.891	243.354	178.473	224.409	159.615	47.5421	43.7653	36.019	23.9056	24.7687	22.2158	78.1839	60.6194	106.908	87.9768	122.235	99.8702	47.0078	34.924	59.3669	51.5355	84.9274	60.6945	120.466	96.6885
XLOC_001724	gene10053-v1.0-hybrid,gene10054-v1.0-hybrid	2.80925	4.07644	7.21612	6.75237	2.34325	4.1457	4.89081	9.44493	3.74977	3.73411	4.30183	4.23061	3.64269	2.33063	6.07775	3.92077	3.45561	4.39223	4.65449	3.51608	2.46104	2.11657	1.0503	1.44666	1.40424	1.77624	1.84928	1.20337	26.7754	21.614	7.98903	5.40846	3.30101	2.00697	2.6729	3.64204	1.86041	2.03382	1.31443	0.685388	3.12203	3.84172	4.49095	5.59893	2.84772	3.06799	3.18576	2.00688
XLOC_001728	gene10064-v1.0-hybrid	9.82562	12.8278	9.74832	12.85	7.78852	8.44843	9.91167	11.3421	9.01678	12.0328	11.7879	11.3515	9.43764	13.1304	12.9198	10.8213	12.5675	14.0946	9.13752	11.1446	11.1303	10.0864	11.889	15.2142	16.2752	16.0066	12.1199	13.5511	18.0966	23.4675	12.1814	13.0844	11.6451	21.2868	10.9279	12.1382	10.4884	15.1502	13.3368	18.3388	10.0715	12.2226	8.96101	10.6232	10.5157	9.07818	11.2295	12.3846
XLOC_001752	gene10111-v1.0-hybrid	45.2825	45.7412	49.9168	42.7985	75.1586	59.8652	35.6647	35.448	32.5745	25.9217	33.6752	34.904	40.8704	32.7271	31.8933	26.5209	27.5616	33.4772	54.1725	58.2382	64.9459	86.1464	118.539	94.6643	111.108	112.985	98.8297	91.0005	24.9279	33.1604	23.5084	29.7275	30.9456	24.0256	51.3334	52.5595	47.6732	63.5133	62.0863	63.9568	37.0477	45.2281	36.6485	45.909	63.8132	59.579	72.6535	77.7816
XLOC_001757	gene10118-v1.0-hybrid	1.83895	1.75272	1.7196	2.06407	1.1883	1.8926	1.62587	2.30476	1.2999	2.73594	2.00668	1.851	1.60912	2.01222	2.08696	2.65893	1.92103	2.46354	2.22591	3.4072	2.27153	2.68921	2.7207	2.8921	2.25476	2.36457	2.50944	3.12052	0.168385	0.193724	0.924421	1.01576	0.725993	1.30153	1.40104	1.80809	1.16566	1.59011	1.28282	1.07406	2.26595	2.74512	1.4609	1.24583	1.74128	2.86063	2.36295	2.48203
XLOC_001764	gene10129-v1.0-hybrid	13.5712	17.674	9.93996	11.0477	10.965	12.4567	15.8924	14.1845	17.7297	11.3557	13.1467	15.8381	13.5569	14.482	17.3917	17.7061	16.0675	21.3282	15.6605	13.9243	11.9836	16.8464	16.8192	16.6926	16.4238	19.4849	19.6168	18.9641	28.1046	32.7632	17.8551	21.4073	15.5858	17.4249	15.0847	17.4178	15.3427	16.6149	14.8345	18.1267	14.415	18.8582	13.0522	15.4352	16.6223	17.9259	11.5128	13.9317
XLOC_001768	gene10140-v1.0-hybrid	15.1621	12.0078	9.95701	10.8778	15.8984	15.2562	12.4196	8.91569	13.5865	11.4804	22.963	20.39	29.534	27.1317	13.8711	14.4201	21.8662	17.5173	39.0481	44.4878	75.2921	91.8386	126.472	101.225	137.921	142.62	113.132	111.802	13.8931	18.9154	7.87257	7.94698	11.584	14.7095	16.3281	14.9427	20.4566	23.8312	27.9476	22.1633	21.2913	20.5017	21.9332	25.9228	41.7338	43.3122	71.9089	78.1664
XLOC_001775	gene10149-v1.0-hybrid	40.9771	49.3295	37.2436	35.0665	27.4626	26.3904	25.8793	39.2987	25.8475	50.6	60.5107	75.1877	60.9802	41.4411	21.1987	27.5943	31.5565	49.0415	72.4001	85.1263	67.3414	97.4752	101.981	103.798	92.9346	120.658	108.429	122.779	17.5206	5.28522	7.69531	7.64075	2.87428	2.22542	26.1184	41.9368	14.4675	20.0577	16.0368	9.68916	52.4324	86.7341	21.9165	36.2773	59.9619	94.9579	73.3081	88.0421
XLOC_001784	gene10174-v1.0-hybrid	0.177791	0.85287	0.536427	0.749232	0.57441	1.00347	0.587139	0.500693	0	0.539198	0.33381	0.322208	2.99191	3.62329	0.802323	0.658058	0.756826	0.763908	3.86463	3.82438	3.7544	5.37587	5.27663	5.96153	5.08506	6.8939	6.2904	9.31826	0.320844	1.05257	1.06237	0.357212	0.24039	0	0.817679	0.896004	0.401627	0.471485	0	0.663188	0.917109	0.983969	1.50236	1.41637	2.46612	3.98894	1.99135	4.07576
XLOC_001791	gene10226-v1.0-hybrid	6.96176	7.23711	7.08969	9.03841	6.84341	5.95994	6.60775	6.95514	6.82278	7.0274	5.64499	5.85228	6.33003	7.5758	5.97515	6.72605	7.77984	6.96094	5.79218	7.23713	9.21209	9.09519	11.0235	11.7558	11.9551	11.9634	12.2779	12.8438	6.03343	7.5111	5.16214	6.87377	6.6938	8.64855	6.4982	5.9394	5.36842	4.56867	5.37779	5.34534	6.36139	5.69543	4.39808	5.18078	5.5459	6.62375	10.3947	9.7578
XLOC_001840	gene30909-v1.0-hybrid	16.6756	18.9672	15.3351	19.9904	52.6051	24.5271	13.2545	13.7761	9.54157	13.4051	17.3892	16.6788	46.1388	20.4361	7.96739	7.91652	7.75273	9.09929	47.9863	35.934	42.856	51.0662	65.0633	69.7032	91.978	82.5796	97.8905	49.7539	17.6301	18.9307	21.3012	21.2818	41.7738	33.2295	31.2622	29.176	29.8696	27.2097	21.9111	25.3622	24.364	37.5255	14.9576	16.9727	40.1145	46.7737	45.3574	53.205
XLOC_001856	gene30943-v1.0-hybrid	12.1632	14.7181	8.97382	11.087	11.282	13.4159	12.7985	17.0777	22.6101	19.3132	10.2785	13.0024	12.1517	14.3012	10.0455	13.0402	10.2322	13.2083	11.2338	13.7771	13.3403	14.7374	9.62303	12.9538	9.98823	13.1456	9.86075	11.7911	13.1009	15.9118	9.10002	13.4214	9.77428	11.3474	12.7462	16.361	10.9695	13.0441	11.4161	15.1796	11.3499	11.9351	13.2608	13.9173	10.954	12.7281	12.1699	15.1407
XLOC_001861	gene30954-v1.0-hybrid	10.075	13.3238	13.8823	14.1625	15.0447	20.8406	10.4365	12.8243	12.0719	14.9524	10.3812	11.7369	9.03111	9.17178	7.54142	10.4982	6.5613	9.95609	8.02718	15.9934	10.8303	12.6245	14.6755	24.5375	14.6352	19.0985	15.6936	18.7385	3.9402	7.0482	5.44864	9.05864	8.35459	14.2106	14.4838	19.4501	18.0189	24.9726	17.1466	26.339	7.57372	9.68636	10.7479	14.3999	9.80522	11.471	14.5963	15.5346
XLOC_001872	gene30972-v1.0-hybrid	21.3578	29.1958	40.6463	24.2325	71.2706	70.2378	20.9471	30.0577	16.5418	22.5843	22.414	27.7963	44.5288	23.1025	27.8845	14.7239	16.4002	18.7634	43.4567	30.3875	38.517	51.0514	69.9407	46.1305	65.267	52.2792	63.1151	49.1941	118.105	126.975	94.2374	68.8854	53.3741	53.8226	60.2466	47.6476	73.3518	52.3158	89.7282	56.9655	23.0146	21.675	31.8635	34.9437	51.851	37.9029	42.8352	43.4587
XLOC_001882	gene30993-v1.0-hybrid	4.43018	5.17491	13.6603	10.2849	1.21468	1.53876	1.59705	8.5986	5.34084	10.3979	6.83901	7.9136	27.8245	10.125	0.856738	1.17398	2.15398	3.44722	10.6835	15.8065	11.7461	27.891	81.4106	68.0045	103.9	113.145	100.269	67.0285	0	0.477065	0	0	0	0	0.489891	0.845987	0	0.248428	0	0	9.69077	9.91366	8.15378	8.86228	14.1434	12.1138	17.3507	11.2176
XLOC_001890	gene31011-v1.0-hybrid	38.6187	49.4953	36.9871	49.3201	22.5737	38.4744	58.394	87.8812	32.2305	36.2536	46.8631	61.4949	40.6321	48.5085	74.401	64.0293	63.0117	82.1478	52.667	49.9217	54.9908	66.6395	64.099	74.741	71.83	79.741	71.2641	96.9392	26.7666	18.1187	26.7563	80.9742	15.6559	17.3038	41.8113	50.8269	40.2877	48.1186	36.9793	39.3499	31.0557	42.3345	33.3987	33.8872	47.3256	67.034	42.0671	62.3363
XLOC_001891	gene31015-v1.0-hybrid	30.6906	35.8464	47.7406	45.8314	61.3264	46.8021	33.1526	48.4682	21.0192	29.5429	59.4414	64.8652	57.9407	41.3858	56.042	54.4472	54.2173	63.0381	46.3836	55.9373	51.6582	55.3732	53.5162	55.5919	69.2407	74.1571	63.5134	57.1829	78.874	104.822	43.5254	54.3165	64.0897	49.937	52.9122	52.9076	47.8228	58.9986	40.4215	41.5444	31.5302	30.0295	47.7147	54.6902	45.3339	48.7659	58.2934	59.341
XLOC_001922	gene31088-v1.0-hybrid	10.2235	10.6886	7.72284	11.3719	7.85198	8.82557	10.9951	12.5565	8.75942	10.8234	7.44929	6.68631	5.56345	7.62724	8.8348	9.92982	7.78394	9.70679	4.2175	4.6208	4.74785	4.97819	4.72082	6.56383	5.41545	6.33989	4.43694	5.66068	4.01085	3.22191	5.55208	10.6402	13.709	14.0421	7.11572	7.68315	10.0304	9.487	9.89434	11.0093	4.36939	4.53684	6.1772	5.34579	3.90996	5.75685	4.27682	5.39141
XLOC_001928	gene31099-v1.0-hybrid	29.7342	29.2355	25.5129	30.0129	30.1078	36.4482	23.2442	26.9271	34.0879	30.9	21.5127	21.0622	21.2782	25.0359	16.2843	20.488	19.4976	19.1602	18.79	25.0597	28.6152	32.5839	34.0216	38.2427	34.8269	40.4104	31.8349	36.6726	17.9182	18.6303	17.4152	21.0175	23.1543	25.7787	27.5313	26.8552	32.251	31.9113	29.4745	32.4263	20.7389	22.8571	25.3747	27.3142	20.5755	21.9234	41.5029	35.5376
XLOC_001938	gene31117-v1.0-hybrid	6.80798	6.76863	6.59812	7.1121	8.42386	8.51834	8.44045	9.15205	5.73047	5.09374	7.47041	7.7399	6.49649	5.4796	7.91873	7.02501	5.71402	6.24836	7.14339	6.60571	8.09991	8.22585	9.22432	7.84339	9.47878	8.6004	9.83835	7.48228	8.01004	6.31634	7.59701	10.6627	9.73362	7.01872	7.58023	6.41659	7.95299	6.74854	7.31186	7.73354	6.3655	5.84376	6.21528	5.64082	7.64395	7.15779	8.04173	8.2053
XLOC_001942	gene31122-v1.0-hybrid	33.1006	31.8963	43.1828	48.0024	59.5506	52.268	25.0928	27.8544	24.6253	32.1532	27.2922	25.7456	38.6942	42.2035	17.558	24.6673	17.9484	25.8992	36.8801	67.4586	43.9248	70.9112	91.755	103.414	88.7839	99.9383	64.2711	67.2591	12.2364	9.59731	36.5091	49.3551	81.9008	65.0267	39.5133	41.191	39.904	48.0994	43.8899	50.0013	20.3043	18.7331	22.8786	23.5093	46.5001	57.5571	113.41	73.5342
XLOC_001952	gene31133-v1.0-hybrid	0.821964	1.1924	0.724056	0.10475	0.351021	0.498828	1.75409	1.12003	1.40083	0.954881	2.49743	2.43259	1.66621	1.44735	2.97003	2.55156	3.07267	2.72345	3.80816	2.57622	3.06845	3.04219	3.62916	5.13981	3.6982	2.68706	3.20786	3.80815	5.38731	5.49399	0.805365	0.499419	0.156072	0.790293	2.39824	2.64857	2.02235	2.03405	2.84137	2.10166	1.98646	1.43072	2.67928	3.40135	1.70113	2.32373	2.19493	1.79947
XLOC_001963	gene30775-v1.0-hybrid,gene30776-v1.0-hybrid,gene30777-v1.0-hybrid	2.23974	2.4057	2.60436	2.11503	1.991	1.89629	2.26088	1.52818	6.57958	4.4933	3.10908	3.57297	5.87907	8.26592	2.08427	1.75634	1.28194	1.77786	18.79	18.4358	23.823	48.3513	100.258	102.793	80.1997	91.6444	81.678	54.9826	3.95346	3.52242	2.53018	5.29626	4.87067	3.05591	9.97634	10.1808	10.4182	13.0699	16.3166	13.258	8.56066	12.0433	5.27011	7.0111	11.6311	15.6107	21.2014	18.5702
XLOC_001970	gene30789-v1.0-hybrid	12.0117	10.5506	12.4033	11.3482	17.5044	19.4256	8.25634	9.55906	7.66175	9.62598	16.1755	17.3312	7.91733	7.36296	11.1631	15.659	8.46821	10.2093	17.0274	18.6727	4.46775	2.84972	0.736214	0.995165	0.414957	0.535757	1.82148	1.29259	1.18925	3.55781	11.5931	9.69013	15.553	7.40362	7.18948	6.54428	4.02539	4.52863	5.42734	3.88675	14.6387	10.4784	12.7501	11.5168	13.1868	12.8651	4.60935	6.24851
XLOC_002031	gene26517-v1.0-hybrid,gene26519-v1.0-hybrid	44.7303	46.7546	38.8149	44.7928	55.9557	34.9261	82.1102	94.6019	45.0149	61.5923	35.1281	32.9885	26.7901	43.7808	84.4979	68.0064	64.7833	64.8274	29.282	28.5442	23.3329	25.3918	29.0058	19.8775	27.1471	24.6929	25.3181	16.5342	379.722	407.807	145.079	126.243	65.3969	80.2917	66.0392	73.9461	52.8103	45.3004	37.9569	48.4788	17.7068	20.1412	67.8863	80.0762	27.4725	26.1794	20.2028	19.7365
XLOC_002032	gene26521-v1.0-hybrid	3.48413	3.42974	2.38548	3.73385	2.01244	2.45263	3.71001	4.04772	2.32495	3.23286	5.16931	3.33566	4.84083	3.58513	4.72705	4.68645	5.15907	4.5097	6.11904	5.12048	4.09304	6.61505	4.76502	5.2646	6.32641	8.1804	5.42024	6.19433	4.20569	6.31326	3.84121	2.75716	3.44613	3.83935	3.27001	3.35964	4.11001	3.26177	2.89924	2.58371	3.46244	5.34839	3.99439	5.09547	6.83036	5.71355	4.28891	6.07477
XLOC_002034	gene26526-v1.0-hybrid	4.04036	2.92656	1.53814	2.85659	2.57713	4.42106	5.1479	6.10875	4.42044	6.03033	6.69971	5.15961	7.5199	7.1923	6.70984	7.76108	4.47865	7.13573	7.52295	10.3394	10.1204	20.3013	29.6239	18.5624	22.3712	31.2225	33.1471	23.6851	11.178	16.0525	10.0947	4.35821	0.692687	1.07758	10.8277	10.9318	8.51598	12.9429	5.65814	5.05706	6.54858	9.00376	5.60631	9.65682	6.42858	11.4064	13.7441	15.267
XLOC_002045	gene26543-v1.0-hybrid	0	0.0422838	0	0	0.0459654	0.073438	0.0167675	0	0	0	0.0345133	0.0382217	0.130623	0.0959404	0.0271471	0.0650558	0.0801489	0.0811464	2.81263	2.54993	4.0351	2.84216	6.2897	4.45243	7.80513	5.41849	8.5343	6.56099	0	0	0	0	0	0	0	0	0	0	0	0	0.25304	0.0466895	0	0.0330447	1.99933	1.72771	3.76094	1.95378
XLOC_002053	gene26562-v1.0-hybrid	46.5708	40.2193	41.1073	50.7258	48.0714	48.744	35.542	38.2125	52.0789	48.0703	34.8604	36.7369	27.6927	40.1233	31.1323	43.3065	29.8871	38.0253	28.6253	38.5764	38.6416	38.6882	30.0657	36.7028	25.8595	25.8905	29.6666	32.745	9.5586	8.01799	47.1066	34.868	52.289	60.7314	48.3379	47.6494	43.5936	36.2279	46.5847	51.7829	45.6239	32.9926	25.5827	25.8679	29.7611	31.9392	45.1628	43.2245
XLOC_002065	gene26577-v1.0-hybrid	28.1206	33.6398	29.9583	30.202	37.9345	51.6228	31.3885	35.0904	31.6471	32.3749	35.0704	38.5591	38.8774	35.2134	39.5934	37.9529	36.1958	40.8026	30.2063	33.0235	34.7583	35.5578	36.7715	36.3725	41.9588	43.2742	31.1015	27.9961	146.42	196.758	69.4423	51.2397	48.336	67.3573	34.0506	38.3088	58.4188	61.1076	36.6641	40.9095	26.3056	33.7593	29.6354	40.6815	31.1724	30.3238	30.4219	34.1022
XLOC_002074	gene26431-v1.0-hybrid,gene26432-v1.0-hybrid,gene26433-v1.0-hybrid	1.97639	2.50495	5.52398	5.2604	7.50375	7.34533	0.0930354	0.027285	0.285566	0.305477	0.0257541	0.140467	0.0427203	0.0843342	0.0943087	0.0645998	0.0453333	0	0.0324004	0.0301571	0.0837133	0.0648468	0.0565653	0.0465964	0.0525842	0.11759	0.180889	0.102082	1.77563	1.8441	6.60067	1.86943	5.55432	4.88497	0.609069	0.438544	2.60161	4.12939	6.89406	5.103	0.121907	0.117897	0.0232797	0	0.123053	0.102195	0.0514525	0.0538416
XLOC_002078	gene26443-v1.0-hybrid	21.8445	24.5482	18.4784	20.2728	20.7282	22.9049	25.7691	22.9125	17.0814	18.4724	29.0766	27.8367	30.3361	27.1536	29.9045	32.4079	31.3423	29.8396	26.5618	37.8436	38.5998	37.4013	41.4224	40.4138	40.7235	41.0559	35.5709	37.481	13.6025	13.0082	12.2299	18.3246	11.4505	7.91549	37.3727	36.9514	29.9262	30.8461	33.4373	34.966	21.2267	22.8935	24.2043	26.6096	33.1879	32.8181	51.5689	46.816
XLOC_002086	gene11294-v1.0-hybrid	7.12935	7.41985	5.80012	6.06207	6.89387	6.62245	4.45663	8.29763	7.7849	5.07564	5.39067	6.05322	5.95378	5.39517	7.29326	7.94528	8.10058	7.19786	6.68717	7.17334	6.6607	8.76986	7.64324	7.61137	7.70825	7.42418	7.84131	5.7617	7.65094	9.56811	5.86804	5.22756	6.06219	6.05035	6.66734	8.2795	7.68023	6.40734	9.31007	8.00732	5.34306	5.81995	7.25868	7.3781	6.64628	7.1675	9.81429	8.48107
XLOC_002095	gene11317-v1.0-hybrid	0.47202	0.621765	0.719755	1.50208	0.297899	0.487704	0.696664	1.02205	0.320182	0.524119	0.962897	0.704695	0.570126	0.754707	1.21829	1.47121	0.855437	1.25305	0.323397	0.253461	1.26677	0.466565	0.145606	0.543264	0.531797	0.304596	0.304563	0.522558	2.29521	5.62725	0.292765	1.30209	0.643372	1.03023	0.43243	0.373263	0.537616	0.294621	0.216613	0.644641	0.122108	0.430403	0.323318	0.728875	0.392445	0.605841	0.245496	0.312772
XLOC_002096	gene11318-v1.0-hybrid	0.633863	1.13391	1.00534	1.30741	0.284422	0.815306	1.72962	2.42974	0.780746	1.25453	1.32983	1.71353	1.30132	1.26166	3.32	1.74981	1.9363	2.28518	0.735333	0.577795	0.770622	0.638156	0.595842	0.165125	0.276107	0.416618	0.63298	0.476494	3.34622	3.26531	3.12608	2.9089	1.70181	1.87882	0.80181	0.680719	1.05297	0.582075	0.743168	0.293908	0.572487	0.457873	0.888364	1.66156	0.707726	0.60768	0.25494	0.475335
XLOC_002100	gene11327-v1.0-hybrid	191.818	138.089	172.897	165.093	127.426	179.323	179.906	108.907	356.841	202.454	230.455	203.234	219.985	322.974	249.091	465.816	321.883	240.021	209.73	333.074	858.673	538.074	1558.73	1866.51	2839.81	3462.61	2232.89	2733.62	102.592	190.108	206.487	365.593	582.505	554.776	224.032	285.011	315.915	526.357	662.417	947.071	317.62	413.344	238.076	307.798	264.472	248.364	1396.93	1238.64
XLOC_002104	gene11335-v1.0-hybrid	111.26	140.234	156.004	156.332	92.2009	92.3738	127.334	159.191	80.527	108.923	132.051	156.353	234.796	171.044	144.539	127.687	127.777	159.583	347.325	499.111	476.536	738.233	1089.29	966.382	1113	1313.73	1087.64	940.805	390.492	555.621	244.891	257.172	251.048	328.77	197.014	205.545	165.391	199.869	234.723	252.932	163.464	221.215	169.197	206.732	517.36	493.645	713.083	664.769
XLOC_002120	gene11363-v1.0-hybrid	79.2733	93.9239	89.3828	106.783	105.18	131.673	71.7477	88.2945	64.4775	86.7935	72.4497	93.0785	92.0238	98.1347	68.466	78.8529	66.1463	88.4985	87.5257	116.878	125.947	198.42	252.685	312.703	235.791	298.748	302.703	354.016	52.6592	51.1884	39.1205	75.3048	71.0772	86.7931	110.674	129.117	125.414	163.369	145.848	181.876	62.5378	73.3716	82.6211	86.7296	97.2671	124.185	170.127	166.408
XLOC_002128	gene11382-v1.0-hybrid	13.3041	10.8458	15.1324	13.9368	26.5064	19.4953	10.0466	10.8524	9.79095	8.41753	12.0145	9.16819	16.2614	14.8003	10.7538	10.4084	7.97382	9.64596	11.2456	13.9408	21.382	19.1879	36.2204	32.4004	52.2777	50.5406	45.0504	49.3956	8.80274	13.7365	23.8671	32.7256	52.4982	47.2739	33.3005	34.9557	42.3585	47.3288	25.7541	27.9	3.90577	5.51456	22.2672	25.4059	12.8079	11.0689	25.7518	22.6232
XLOC_002151	gene11414-v1.0-hybrid,gene11415-v1.0-hybrid	18.5167	19.0313	21.6543	19.0528	23.9469	19.1815	14.042	18.2748	17.1877	15.6644	10.9559	15.348	20.0026	21.1238	14.01	17.9763	11.9997	14.0177	32.922	39.3768	41.9495	36.9638	52.0144	45.7545	67.7982	69.9487	64.4531	64.0094	17.6125	21.7389	13.8049	13.0472	20.2397	22.0638	19.7021	19.4255	21.9731	28.0517	23.9938	27.1689	18.1838	20.4447	16.486	14.7979	32.1415	30.5983	53.142	40.1861
XLOC_002170	gene02028-v1.0-hybrid	1.0597	1.46552	1.56066	1.53098	0.4466	0.838735	0.801116	1.19906	2.65976	1.3453	1.09593	1.22299	0.636373	0.595022	1.25003	1.39608	0.931431	0.940027	1.68476	1.50411	0.661263	0.467419	0.183793	0.333488	0.120449	0.127782	0.123301	0.128144	0.629387	0.762493	1.29887	1.47984	0.552542	0.402988	0.47118	0.369878	0.534752	0.604068	0.313657	0.274318	0.847881	1.22441	0.793318	1.18623	1.35951	1.44238	0.474767	0.808048
XLOC_002190	gene02070-v1.0-hybrid	38.343	37.197	40.6421	42.9897	63.4857	50.5123	38.4035	40.9618	36.6874	35.3813	43.9148	43.9325	45.0887	38.4501	38.328	34.1388	35.4058	40.5536	48.9695	54.6047	64.1681	77.2068	110.792	99.645	114.529	109.282	97.9525	93.8175	49.643	52.6013	47.8126	59.3081	94.2072	76.1681	58.96	57.1856	81.3542	85.7636	68.0056	67.9838	28.9795	31.1753	43.1094	42.9108	59.037	59.8757	79.5593	74.5115
XLOC_002192	gene02074-v1.0-hybrid,gene02075-v1.0-hybrid	49.8879	50.7239	43.2555	47.1978	51.7284	58.7751	29.5984	37.6872	33.8664	35.9274	39.6364	37.8947	41.5062	37.4675	29.9632	30.639	33.0038	35.1286	13.1638	17.1878	17.8412	21.654	8.3209	9.54607	6.46869	6.36142	8.31179	9.9592	50.6067	49.1543	41.2327	47.7225	28.2338	24.4464	40.9275	45.7781	35.9634	35.8282	45.6141	46.5259	31.9006	37.2816	34.98	39.7934	12.4685	13.3716	17.5513	16.5121
XLOC_002199	gene02089-v1.0-hybrid	38.2438	40.2704	44.1566	49.6389	69.2301	54.1109	42.5411	57.8864	28.3221	42.1852	51.2227	52.3709	46.5739	42.2813	42.6575	40.1547	36.124	51.296	50.1802	56.7923	63.9039	91.2027	97.8958	104.552	77.8564	84.2431	78.9072	74.2485	24.6978	21.738	43.0301	57.637	45.1824	31.6083	41.7809	44.4427	40.4881	41.0839	33.7283	33.7791	43.0595	43.7495	42.285	42.1456	46.5946	56.3736	58.2389	66.5669
XLOC_002206	gene02101-v1.0-hybrid	14.3999	14.7605	11.3587	14.1324	17.7385	20.3642	13.7724	21.6493	13.6909	15.836	13.8372	14.8466	12.4432	12.1595	13.4502	15.3866	12.4153	16.2475	15.2459	18.0355	23.8439	25.9894	28.9672	32.105	28.2398	30.9135	27.1534	31.6862	10.5881	11.5973	17.124	24.7336	28.8478	23.2213	17.6343	17.6023	19.9739	20.7136	22.4753	27.66	10.1154	10.1373	9.6099	10.3292	16.3914	19.8162	29.6673	29.9927
XLOC_002209	gene02106-v1.0-hybrid	11.3362	10.9444	6.68711	7.57148	11.4945	9.87431	10.0829	8.29966	16.5338	12.1236	6.75957	7.00205	6.29541	6.21702	7.55222	8.95767	6.89227	5.20992	10.4675	13.6537	5.02527	2.62927	1.93797	1.51774	1.5504	1.4279	2.93967	2.48557	2.63843	3.01862	8.16862	6.97315	10.8049	8.75127	5.87437	6.21426	6.96439	8.78352	8.50243	9.7301	10.8665	9.62196	8.93963	7.59308	8.96483	8.43181	4.4155	5.20049
XLOC_002232	gene12642-v1.0-hybrid	3.99606	3.58483	2.82065	3.32128	3.91278	2.98023	6.91105	6.53538	3.83765	3.8727	6.89575	6.99367	5.45543	4.42254	9.10672	6.88756	7.11114	7.29446	4.12854	4.24632	5.35572	5.14215	4.93661	4.31132	4.30237	4.09102	4.30431	4.43917	9.84202	6.49939	5.06322	6.20739	5.66175	5.06033	5.38166	5.28658	4.29983	3.56351	5.34196	4.03869	5.34828	4.79095	6.65661	6.45408	4.5282	4.996	4.48349	4.40665
XLOC_002237	gene12655-v1.0-hybrid,gene35181-v1.0-hybrid	12.9474	14.9356	20.4829	19.8314	11.3281	12.8456	19.8026	26.2632	10.5559	12.8739	29.9108	36.4776	43.2394	25.3309	31.2067	29.6606	33.0876	38.6514	47.0429	53.9587	45.776	81.5881	107.056	88.8438	76.6628	71.6853	62.277	55.7256	31.9891	50.3807	17.2539	23.1158	57.008	102.704	16.5721	17.4927	14.6165	19.481	21.1231	20.6629	31.783	43.5159	18.4777	25.1736	49.2788	53.7529	42.1937	45.6413
XLOC_002244	gene12661-v1.0-hybrid	58.0689	70.4297	59.7086	69.8135	40.221	49.6643	100.603	136.713	43.5496	47.9721	60.9188	84.3962	62.9214	73.9611	97.1079	73.7399	71.6455	101.845	101.415	90.1583	80.625	108.721	94.2664	104.667	107.097	114.959	98.376	121.364	129.491	143.005	76.1114	133.481	63.4645	96.8245	75.1998	97.9309	43.0971	51.1705	46.0546	48.7981	48.5977	57.8828	67.4946	63.0279	106.853	120.749	67.5979	85.4786
XLOC_002256	gene12692-v1.0-hybrid	19.5837	19.6895	14.7537	15.2822	11.661	12.3381	27.3065	18.4679	31.8397	19.7193	28.0222	28.509	20.9286	22.0721	33.3083	31.492	30.3437	28.5382	29.324	30.6375	40.4917	42.4379	68.8557	63.006	60.6844	68.0729	66.9467	46.4533	26.0069	28.9459	16.1976	23.0532	17.176	16.8182	12.8657	15.4479	19.1602	19.3069	16.9864	14.6293	44.9553	40.9522	28.491	33.2439	30.2908	30.2637	35.0456	42.3267
XLOC_002260	gene12700-v1.0-hybrid	21.6322	21.4378	20.6668	24.9598	16.9125	15.708	16.003	17.9158	21.8934	21.9793	15.2619	16.0071	17.6285	21.0613	14.3742	17.1852	11.4434	16.4732	22.2487	28.3869	23.6827	36.3749	32.0255	36.0661	28.7728	31.4633	43.0796	50.4249	5.41121	6.383	14.5332	13.3709	15.8978	19.8908	30.4195	33.437	28.6063	31.2486	27.5514	31.877	24.3843	22.4596	22.5994	25.2376	22.0667	26.404	34.5588	30.9377
XLOC_002278	gene12471-v1.0-hybrid,gene12472-v1.0-hybrid	13.0293	16.2019	14.8958	18.9868	17.8127	19.9986	19.2902	20.0065	13.7074	16.2094	17.5493	18.7391	16.9961	15.4735	20.021	17.8851	18.429	19.8973	14.7355	15.5	19.0506	17.4705	18.7607	21.1516	24.8076	24.1022	20.6488	23.5548	46.1403	61.048	23.5233	27.7402	28.9757	36.4595	13.1968	15.9517	17.0192	18.3555	17.2461	21.8225	12.1245	12.1937	15.09	19.3473	12.8443	15.1963	17.9317	19.2186
XLOC_002306	gene12524-v1.0-hybrid	10.4363	13.5672	9.62386	9.47657	7.73489	8.63156	9.69129	10.7784	12.6731	13.4546	11.202	10.4879	5.28273	6.01185	9.96632	11.9729	7.80154	10.0104	8.12931	8.67832	6.15859	5.54577	4.60859	4.29069	2.89221	3.96713	3.51512	3.35158	2.1878	1.95523	6.79435	6.85408	7.34635	10.7047	7.53698	8.30225	7.83128	8.63779	7.83869	9.04484	9.4098	11.2062	8.44834	8.59279	5.84746	7.90696	5.58656	5.73986
XLOC_002308	gene12528-v1.0-hybrid	1.32712	1.46419	2.05229	1.27975	0	0.775173	0.436404	0	0.871437	0.607677	1.24856	0	0.225161	0	0	0.29801	0.488299	0.651194	0	0.597685	0.584195	0	0	0.877292	0	0	0	0	0	0	0	0.624932	0	0	0.783914	0.875718	0.95654	1.86327	2.32614	2.28893	0	0	0.443277	0.585749	0	0.570536	0	0
XLOC_002311	gene12534-v1.0-hybrid	12.1216	12.9059	15.5073	14.4928	21.1237	13.8898	11.3393	11.694	12.3444	11.5471	17.7709	20.2633	28.141	17.1407	18.9534	16.9669	17.3176	16.9987	24.6304	24.6238	23.6633	32.5031	40.7605	37.3317	42.5523	43.3851	45.0513	41.9751	26.9922	31.9007	20.1566	16.571	14.4842	13.1011	16.1235	13.0073	14.0326	14.7106	17.445	17.7629	21.7902	25.6542	20.4335	23.5809	24.1882	22.1612	27.465	26.7571
XLOC_002337	gene12960-v1.0-hybrid	19.5519	19.3784	22.0315	19.8179	34.5101	26.2491	21.7975	26.4651	19.4189	19.3977	22.5964	24.3286	18.9955	18.0731	22.1907	22.5377	20.5377	25.0638	22.0663	24.8145	24.943	36.7443	33.614	30.6002	25.6417	25.9475	26.1819	21.3824	8.62745	3.74651	15.5724	23.4876	15.5141	12.4187	17.5439	17.4959	19.0825	18.6557	13.3168	11.8716	24.1445	25.421	22.2232	20.2517	19.6753	23.8217	26.0535	25.4091
XLOC_002346	gene12973-v1.0-hybrid	21.5164	21.5656	25.7187	27.3006	40.3093	36.1105	20.8011	24.0009	22.9066	24.4217	23.3813	22.7305	20.2948	22.7088	18.8613	21.066	17.0804	21.7581	25.2752	29.1379	25.1807	31.3719	26.1272	30.0369	19.2047	22.3157	20.9394	22.085	8.34277	5.89033	27.6593	25.9305	18.241	13.4063	26.622	26.4336	21.1345	20.644	19.9611	23.7885	29.9349	27.3331	24.0511	23.9047	23.4662	26.4268	25.9449	26.6842
XLOC_002347	gene12974-v1.0-hybrid	11.2566	14.1612	16.6032	16.8611	15.4591	15.7598	11.4373	15.039	11.5791	13.8778	12.5686	13.8088	12.9339	12.2755	11.5441	13.8202	10.1558	13.1742	12.0758	17.6094	16.1254	18.7208	29.1704	34.6945	30.8662	36.6377	31.83	29.3264	12.9927	16.0808	18.0527	26.0986	31.6179	26.9151	11.1361	15.4128	17.2157	18.7018	16.1273	20.4039	9.13607	11.8203	11.9989	13.55	9.96371	12.8667	24.9457	22.889
XLOC_002364	gene12996-v1.0-hybrid	9.3141	9.54691	7.81842	7.30573	11.9577	7.62268	11.2362	9.31285	8.30084	8.20634	8.908	9.58295	7.17501	9.29097	12.1008	8.29205	9.4306	8.44126	6.75457	7.45782	5.55041	4.813	5.43336	4.23972	7.21209	6.38758	6.70999	6.4408	17.9037	17.7113	9.19644	10.2429	7.16903	6.71891	10.3399	8.30064	7.17264	6.89928	5.15499	5.1357	8.98563	8.79277	11.2251	10.2106	7.94908	7.18567	5.06937	4.91621
XLOC_002368	gene13007-v1.0-hybrid	40.5286	32.782	37.7338	34.97	28.8924	31.2964	57.1298	53.6944	53.7553	41.6788	53.387	44.7386	40.6147	48.826	62.3836	57.5374	61.9486	55.9537	56.1773	40.4212	65.9199	57.4423	61.5751	64.5439	84.0582	73.1376	79.639	83.4549	114.592	120.441	57.6388	56.1607	36.2512	44.2211	44.65	47.8866	40.7719	37.307	48.5836	38.8572	40.5509	37.0397	42.1291	39.519	49.9967	52.7513	59.1031	60.5806
XLOC_002378	gene13026-v1.0-hybrid	16.0869	15.1416	15.704	18.8254	12.1019	12.8109	16.8293	19.968	12.4049	13.2879	12.7536	13.508	10.9149	11.2111	17.6853	15.608	13.4238	16.3123	12.2294	10.941	14.5732	16.1968	13.9768	13.9233	12.1838	12.1268	13.5287	14.471	12.8264	8.25811	12.6377	17.1227	9.17487	7.90325	11.6243	13.639	9.06751	8.52763	8.58851	8.67995	12.0456	11.1581	11.505	9.98676	12.1232	13.9628	12.2002	13.6541
XLOC_002398	gene13059-v1.0-hybrid	50.1172	49.047	44.0964	39.4081	37.1875	23.3832	49.8252	65.3758	49.8157	56.6886	71.6527	70.1294	53.6933	45.743	55.7716	63.4957	65.0915	66.8178	76.1501	90.1145	83.7978	99.3385	120.199	127.676	97.6866	100.998	98.1988	93.0534	62.0685	76.6384	57.4894	59.0542	56.9188	64.3823	52.1884	53.8701	52.4071	50.3408	43.8453	37.5892	54.4409	50.9098	65.742	81.3742	89.7748	91.0017	127.496	123.536
XLOC_002401	gene13064-v1.0-hybrid	12.0236	10.7568	9.58007	10.307	15.1018	24.3251	10.4903	15.2941	13.2369	12.9853	12.717	14.023	9.2358	10.7559	11.5559	12.6473	10.4014	13.7939	12.8851	14.6062	12.4314	18.2615	13.0503	13.8859	10.1531	13.4046	13.7792	15.7984	56.8142	71.4083	31.579	25.5698	27.155	24.8179	21.6628	24.0733	54.9385	52.4665	35.9844	20.8688	9.97851	11.2473	10.4772	11.0812	15.734	15.7022	15.132	14.2267
XLOC_002435	gene14550-v1.0-hybrid	38.7475	44.869	44.8216	61.3436	42.9019	47.4601	91.049	128.318	29.3147	44.3679	75.6296	94.6018	54.6771	58.7312	107.807	86.4271	78.6764	122.564	51.6732	55.3541	62.3198	87.0157	75.4199	83.7605	71.6193	75.7352	61.6861	70.8433	138.88	152.442	103.312	175.504	113.807	119.219	46.3442	54.0981	44.72	58.4784	35.7506	51.1162	40.7049	44.8845	49.7735	46.4253	55.2601	66.5799	50.7827	59.7746
XLOC_002441	gene14558-v1.0-hybrid	127.02	134.838	119.893	118.632	119.257	123.343	116.438	107.564	146.089	138.067	136.649	120.233	161.17	135.402	120.401	102.53	132.432	109.913	135.493	156.893	195.475	175.302	265.381	241.419	278.093	252.201	251.603	211.2	259.506	396.948	174.033	141.783	231.19	259.934	141.516	135.838	182.331	186.239	181.769	193.62	99.6608	111.889	137.815	165.169	124.475	114.78	211.584	186.058
XLOC_002455	gene14582-v1.0-hybrid,gene14583-v1.0-hybrid	50.207	63.5039	47.3274	56.4766	51.8701	54.3918	52.8894	63.2004	39.9318	48.8328	48.7625	57.6017	64.843	61.4126	63.6439	60.9507	50.0642	65.5434	39.5399	57.8887	49.8566	48.4101	63.4256	73.1226	94.8134	99.7941	81.1894	114.702	138.371	220.833	80.4614	75.7987	87.8687	119.385	53.0542	53.4836	65.115	69.1774	63.3252	72.6454	52.9693	67.5658	56.9982	69.1005	41.0761	48.1878	54.9518	61.4708
XLOC_002479	gene14622-v1.0-hybrid	22.1981	25.4682	25.1507	29.0908	34.2428	34.9802	22.3564	23.6184	23.7391	20.0468	13.8211	14.3959	22.9695	23.2798	16.2808	17.3381	14.3444	16.3564	22.1558	25.1456	28.694	27.7235	37.8566	34.5022	39.6972	44.4705	47.5147	50.573	28.5537	33.126	30.5547	32.0229	32.8761	38.2645	20.9012	23.161	25.2003	23.647	20.4063	23.5754	21.6937	21.8711	18.4662	24.244	22.9895	23.6305	30.9212	28.931
XLOC_002482	gene14863-v1.0-hybrid	24.3246	27.1563	26.608	32.3628	27.2019	52.3024	33.3381	25.9104	26.8882	26.2721	7.81829	8.98242	19.543	19.2723	20.6133	11.2258	31.9909	12.4586	8.17113	15.6473	17.5814	16.1993	24.4997	14.9063	16.1354	12.9616	17.1434	27.6651	2.22697	2.58593	12.7069	8.84094	6.10606	6.35614	12.7049	13.4488	11.5757	23.6702	23.0906	22.89	9.92036	7.80613	24.5311	29.5078	18.3747	9.20146	16.2464	22.3257
XLOC_002483	gene14865-v1.0-hybrid	19.6059	16.5403	14.0385	13.9396	15.5963	13.2605	16.3968	18.0506	24.1269	20.1863	20.1412	21.7275	20.0543	17.9145	21.3521	22.6318	20.9588	22.3347	16.6011	20.0192	19.1635	18.9237	24.1629	28.3346	25.9175	26.779	26.1087	23.8012	19.0351	23.5407	16.7828	18.4037	23.2339	35.7544	13.7941	16.1546	27.5985	29.7677	24.2508	29.2186	13.8321	16.3178	20.5137	22.5718	18.0136	17.6747	17.1332	17.7668
XLOC_002497	gene14891-v1.0-hybrid	63.6654	64.8696	74.2408	58.0869	59.5512	54.1484	112.113	76.7256	62.8283	74.9834	89.4346	93.5884	94.2942	123.744	104.197	83.2815	169.376	100.491	44.5628	35.5029	20.796	14.8599	6.38691	4.76183	5.74218	4.76198	5.25156	8.44229	132.089	119.932	76.7682	54.1282	37.6041	43.3956	44.5899	39.5543	46.8449	41.77	53.0558	40.4628	86.618	73.4008	116.283	99.967	43.3084	32.1611	11.3888	12.722
XLOC_002506	gene14908-v1.0-hybrid	53.7956	80.3689	70.1861	75.6337	174.213	209.854	58.7699	89.6673	65.2014	71.0319	51.6205	62.8715	123.106	86.3801	44.0744	34.3929	57.6469	69.0618	25.4155	28.2222	28.2535	34.8148	17.7035	16.8956	27.0057	19.6131	13.4895	10.6494	344.719	442.652	160.615	131.03	37.4597	29.2714	248.538	276.214	255.636	276.895	245.691	258.274	26.0092	39.7221	110.911	166.881	23.2319	26.4799	35.638	49.2822
XLOC_002515	gene14929-v1.0-hybrid	8.70656	8.84968	8.0225	8.00409	8.48541	7.07601	8.6831	9.85413	7.24413	8.767	10.5461	10.3201	9.8857	7.09537	11.3199	10.8713	9.7359	11.2226	10.0927	11.5078	8.11156	7.8773	6.33429	5.39067	7.24347	6.42339	6.33624	5.27593	8.17537	9.7029	8.9998	9.72115	12.3472	9.70946	10.9721	11.3526	7.74993	7.38639	6.60571	6.08258	10.5271	11.1527	10.9274	10.6215	9.69234	10.2237	7.57563	6.53742
XLOC_002516	gene14931-v1.0-hybrid	5.06135	7.09947	7.1391	6.52855	6.64172	6.64443	6.97211	7.57859	4.98329	6.2502	5.6826	5.46215	7.51512	5.50586	6.9481	6.50158	7.45239	7.298	4.93168	6.09605	5.9928	5.98275	7.95985	9.63971	9.026	8.40397	7.13946	8.33909	11.8353	12.9569	4.04244	6.30187	6.12806	9.29649	5.99203	7.05333	6.47446	7.65119	7.75359	8.85128	3.65093	5.26915	6.32007	8.4069	5.41191	5.59008	6.35942	6.06504
XLOC_002525	gene14945-v1.0-hybrid	14.2567	15.5627	14.63	14.6842	13.9316	15.2321	17.0138	20.0869	10.2283	15.7606	19.2431	21.177	17.2488	15.4503	18.548	15.5509	17.1272	19.6506	18.2338	18.856	17.4443	22.3829	20.0836	21.6977	22.5144	22.3425	22.8537	21.1533	20.42	21.2222	12.52	20.4599	10.9465	10.7443	13.2456	15.874	12.954	15.2494	9.83472	12.475	14.4402	18.3539	19.8078	20.5611	18.2915	19.3202	14.0109	17.9044
XLOC_002540	gene14970-v1.0-hybrid	18.9687	16.0637	18.3356	16.3909	13.9357	9.78024	19.8231	25.5754	18.6792	19.9423	20.9805	21.8185	24.8115	22.4807	15.9136	19.2006	16.6191	21.8237	21.7645	20.5776	30.5065	46.3448	50.0536	51.0146	33.4357	38.3598	42.3608	36.3069	9.10216	9.43888	16.3265	23.3731	31.2719	24.3488	21.7706	23.4711	16.7132	17.8737	15.5302	14.6346	17.4338	17.3589	23.4356	23.378	18.3463	21.6761	28.116	25.7169
XLOC_002559	gene14748-v1.0-hybrid	31.3204	30.4658	32.5092	30.6394	17.5855	22.0108	25.9749	26.1807	31.1621	25.5808	41.0246	47.0301	39.4248	35.637	37.6824	41.5119	47.772	43.9491	51.3998	50.0175	50.5792	42.7697	56.1819	49.106	76.3557	84.1751	86.7039	106.361	81.2746	104.19	37.833	29.8653	18.6547	23.3136	34.5458	39.2275	45.1413	45.5778	44.4863	35.8519	47.2624	51.946	48.1637	59.7332	57.2171	55.7694	45.6427	53.2244
XLOC_002573	gene14770-v1.0-hybrid	15.0809	18.3347	14.4883	13.5952	16.3862	13.3791	18.6913	20.2003	13.0768	13.446	14.0699	14.4058	18.1427	14.0752	18.2399	15.6843	17.1597	14.4945	16.1079	14.9385	17.8291	14.7015	23.8833	20.8824	28.5258	25.8814	29.1269	26.9762	19.3333	31.0923	14.4422	17.5291	24.8561	28.9095	20.3515	19.6207	23.848	22.6859	26.0671	25.1355	11.3922	13.7358	13.7709	15.5259	13.6664	14.5838	18.6469	17.6245
XLOC_002574	gene14772-v1.0-hybrid	9.85621	8.14726	8.29554	8.30321	13.0962	12.4752	9.82138	9.572	10.2577	10.0763	10.3115	9.10673	8.22096	9.38254	8.97234	10.0409	8.83977	9.94557	10.4385	9.33035	12.5269	12.786	15.4065	15.9612	12.7725	12.6951	13.2158	13.8906	3.37476	3.11325	7.12959	8.64552	7.46235	6.28083	12.1667	13.1533	11.5282	11.6853	14.1131	13.1487	10.0693	10.0291	8.76859	8.47971	9.23591	11.4672	13.2185	13.3591
XLOC_002586	gene14787-v1.0-hybrid	85.329	94.3526	72.693	81.5172	67.0037	79.798	96.8729	102.77	108.27	94.9387	91.9388	107.9	72.183	98.8583	96.5096	115.901	87.4584	106.171	83.9285	101.685	55.8772	58.5014	41.1728	50.6801	46.8031	50.2476	31.492	41.2378	121.384	149.704	142.939	146.067	122.609	109.566	62.0147	70.5804	59.2894	81.9083	63.2872	77.251	105.057	109.435	82.6189	84.2321	77.964	88.5791	53.2631	66.513
XLOC_002588	gene14790-v1.0-hybrid	39.2185	31.6379	37.0085	33.4299	19.955	21.8998	26.677	23.5954	61.5288	34.1698	20.5662	21.1035	28.1542	31.064	16.1662	21.7281	18.7131	16.6411	20.1877	18.8037	29.8797	32.9474	49.7636	44.1893	42.2293	45.1523	49.4149	37.9353	59.7357	68.5369	31.0579	22.6214	38.5025	40.9999	36.4653	36.0211	34.5071	32.9575	31.0573	34.9656	20.4236	15.5474	23.7696	26.0736	18.8097	19.2211	33.2136	26.1371
XLOC_002598	gene30338-v1.0-hybrid	1.09077	0.909477	1.50146	1.63469	2.09923	1.80356	1.12155	0.558847	1.62277	1.23562	0.743416	0.670858	0.215807	0.70929	0.243757	0.620495	0.280363	0.205075	0.322843	0.661736	0.162502	0.096267	0.0666393	0.189651	0.181164	0.188337	0.124897	0.0993178	0.0899348	0.194462	1.13255	0.334007	1.72279	1.63877	0.34664	0.336878	0.276577	0.724362	0.613804	0.724389	1.29283	0.695966	0.232833	0.43858	0.6109	0.219522	0.373009	0.260159
XLOC_002603	gene30344-v1.0-hybrid	22.7674	22.7395	24.5255	23.6598	35.527	31.3721	18.6498	26.0555	24.7772	26.6454	16.8272	17.9128	44.691	23.5777	23.8239	12.2776	13.7036	17.1897	14.7738	13.4115	15.4085	21.2991	23.9303	28.1823	29.5042	32.3924	36.2493	43.9152	124.761	110.929	96.4382	87.6759	69.6412	53.9784	42.8889	47.8275	45.8815	49.2136	43.5919	48.1556	18.5928	33.7891	18.9707	21.0482	18.2439	17.4743	15.7948	18.0642
XLOC_002606	gene30353-v1.0-hybrid	16.4878	17.5706	15.2392	21.1374	11.1915	14.0348	21.4736	26.1775	14.3649	17.5668	16.688	20.4402	10.1929	14.885	20.7597	23.5697	13.8609	21.7548	15.8871	16.0509	14.2771	17.6448	14.3398	16.8954	14.3943	15.1239	15.6642	18.1605	3.69231	4.52292	19.9592	26.2482	18.7914	18.5264	13.9109	16.3514	12.1564	15.8198	14.3779	18.0196	16.015	16.2865	13.8017	12.3353	15.6868	18.8152	12.408	15.1258
XLOC_002614	gene30489-v1.0-hybrid	8.7065	9.72433	10.9576	12.244	4.85973	6.83675	8.07706	11.3091	7.12613	5.82033	8.22324	8.67146	4.71614	4.50285	10.5966	6.66452	8.19229	9.55043	6.3698	3.32397	6.1275	5.10954	4.03696	3.90862	4.79899	4.925	4.83513	4.66515	21.5643	15.4343	17.7349	19.1803	9.35336	6.49856	10.723	13.2625	9.42252	9.07351	5.14665	4.58742	5.29375	4.82418	6.43642	6.24948	5.57183	5.65174	3.79924	6.02243
XLOC_002616	gene30492-v1.0-hybrid	13.5632	14.9625	12.0475	12.0593	14.8497	13.436	19.1029	17.6228	13.8157	13.0492	18.4131	15.9722	11.7469	12.8017	19.8436	18.596	16.1486	17.3609	14.5195	14.7933	13.7114	12.6503	14.357	13.649	13.7201	13.0902	13.0661	10.8576	5.31724	3.38955	9.20801	13.6107	10.2052	8.39531	10.0765	9.81121	9.59224	10.1962	9.27589	9.37068	16.0949	16.3139	14.3112	12.4707	11.9404	13.7581	14.6522	15.2158
XLOC_002621	gene30505-v1.0-hybrid	9.61094	10.1713	7.6534	8.71459	7.0433	6.83819	8.11881	6.30868	10.4967	9.94379	7.88561	8.67505	6.29067	6.73161	6.53388	8.03386	7.53777	6.92404	9.04023	9.63547	6.20473	5.68289	5.08712	5.4299	5.30199	5.28877	5.47052	5.06351	2.10225	2.80541	5.47828	6.17389	7.54771	8.27208	7.66931	5.56682	7.76391	8.54677	9.54664	9.85507	8.60269	9.79075	6.53839	7.25845	8.89271	9.0628	6.74715	6.92202
XLOC_002624	gene30509-v1.0-hybrid,gene30510-v1.0-hybrid	11.8911	10.2357	9.42528	10.4137	18.3449	13.892	3.16543	3.16792	12.4618	21.4145	7.40038	6.92351	3.50745	6.97205	3.70679	3.91191	4.68589	3.94851	4.31739	7.34405	0.325267	0.547099	0.777609	0.584084	0.229518	0.311111	0.490547	0.449459	4.59135	4.284	24.6837	9.51733	19.473	10.1757	4.06186	4.28944	2.0566	1.06363	1.3709	1.31724	12.7169	6.04273	8.97537	21.6841	4.08234	1.98863	0.208218	0.215661
XLOC_002626	gene30512-v1.0-hybrid	137.905	128.605	167.965	203.281	359.624	306.449	115.744	97.756	97.312	95.9139	205.532	218.77	488.077	403.917	128.352	112.951	130.856	142.922	541.882	449.615	863.995	1295.62	1562.15	1627.8	1368.51	1262.83	2014.6	1767.4	66.809	78.243	28.7867	23.0874	30.3551	45.6329	355.38	319.503	256.485	308.987	282.396	269.13	550.691	541.569	349.721	372.948	654.584	637.589	1054.34	890.111
XLOC_002627	gene30515-v1.0-hybrid	11.9968	16.4728	18.0595	21.8444	14.9871	18.8296	19.1573	29.1547	10.5079	16.5816	9.61252	15.5711	15.4293	14.1022	17.4864	13.3073	13.1182	18.0675	14.8816	13.666	15.6596	22.3415	17.5141	13.5849	17.4353	17.3167	19.2696	19.741	35.9151	38.6312	20.6474	28.4239	13.0921	15.0042	16.4307	16.8431	9.47969	9.5481	9.65082	10.3316	14.3513	21.9619	16.0881	17.7768	15.1379	14.682	16.0055	17.4579
XLOC_002631	gene30521-v1.0-hybrid	14.3164	13.8274	12.6752	13.1006	18.0304	16.4356	10.2473	10.4927	11.2551	12.1556	12.0914	10.8577	8.33168	9.50782	10.7277	11.6801	8.39885	9.96446	10.2656	10.3719	10.9084	10.9415	11.0689	10.0134	8.94814	9.51045	9.94242	12.5878	6.60842	5.03681	10.5454	11.9559	12.8853	12.0765	12.0736	10.8776	9.01837	9.69347	10.8944	11.6479	12.7784	13.0575	9.76055	9.55213	10.6491	11.3465	10.9616	12.3393
XLOC_002646	gene31647-v1.0-hybrid	7.73439	8.38581	8.44559	9.88735	7.6789	8.07728	7.71586	8.5681	8.33566	8.69866	8.39867	7.53483	9.10063	8.34713	8.69618	9.02847	8.81868	9.53206	8.74149	10.4611	11.7395	12.049	13.6129	12.6355	12.9269	13.4109	12.469	13.7972	2.96362	2.35552	5.24415	7.78731	7.49214	6.40493	9.5307	9.66969	10.1048	8.85623	12.1294	11.8573	7.20202	7.95581	7.73937	7.66423	7.42794	8.58599	11.6262	11.8811
XLOC_002649	gene31651-v1.0-hybrid	6.34205	7.74543	4.62085	6.67635	7.96508	7.72925	2.78645	3.79468	7.24196	7.79127	3.41617	4.58368	1.88986	5.66723	3.59666	6.38058	2.48073	3.46984	3.03798	6.73651	2.84884	3.57078	2.69837	1.47143	1.62682	2.08588	1.63502	2.3851	0.619869	0.448027	3.37249	3.1259	7.0289	9.60423	4.35508	4.90978	4.72051	6.89809	6.08469	7.89506	3.83699	6.01498	3.55772	4.50675	2.99383	4.55297	2.63667	4.02312
XLOC_002667	gene31671-v1.0-hybrid	3.16526	3.06392	2.77493	2.49567	6.4425	5.41797	0.721565	1.22613	3.94194	3.58655	1.29233	1.28954	1.51648	1.82456	0.240168	0.204645	0.123106	0.459936	1.01258	0.635142	1.0494	0.685126	0.643077	0.789126	0.515202	0.550704	0.595157	0.222122	0.751935	0.303571	2.15274	0.293147	0.176515	0.837663	2.81289	3.48384	2.5525	2.16963	2.73917	1.97436	0.100859	0.323394	1.95819	1.83826	0.293405	0.697038	0.30779	1.00082
XLOC_002668	gene31673-v1.0-hybrid	1.59078	1.57924	1.22462	1.88832	1.2685	1.28462	1.76608	2.43112	0.792588	2.32965	1.38482	1.85617	1.10229	1.08861	1.52339	1.91352	2.1938	1.47345	1.80566	1.71673	1.63517	1.71173	1.94147	1.53317	2.04214	1.89116	1.51312	1.37642	2.61135	1.87684	3.05051	2.02108	2.8477	1.88985	2.2938	1.68545	2.19794	1.69065	1.39007	1.0006	0.376951	0.850265	1.62523	1.0285	1.11292	1.60719	1.90185	1.79481
XLOC_002670	gene31675-v1.0-hybrid	5.54683	7.96735	5.7463	8.14594	7.77534	7.41464	4.88353	8.9108	5.05184	6.90583	6.00298	6.98934	6.33891	5.73089	5.88296	5.84413	4.58484	8.43654	6.16443	7.22973	11.7611	27.7381	26.0542	25.6957	22.0957	27.6967	18.0502	16.4944	10.2281	12.8143	6.34366	8.12571	6.05534	7.98051	10.8965	13.8897	10.4384	12.9825	9.25226	9.56724	2.46866	3.96764	5.99681	7.07087	6.38844	9.5265	9.55867	12.8011
XLOC_002672	gene31677-v1.0-hybrid	1.49269	1.83501	1.81261	1.56597	1.94484	1.42565	1.50704	1.62515	1.11274	1.94459	2.21205	2.69379	1.85327	1.15964	2.11952	1.79072	2.32281	1.78448	2.47569	1.88078	3.06865	2.23463	3.66836	2.56533	3.35999	3.18486	2.92559	2.87881	11.2689	14.3214	6.7022	2.98643	3.53104	3.47486	2.08353	1.76257	2.07961	1.42435	2.35447	1.84817	2.07298	1.984	2.12073	2.17161	3.51284	2.08432	2.8001	2.1099
XLOC_002686	gene31635-v1.0-hybrid	1.31494	1.44914	0.880474	0.763826	1.54098	0.505194	0.01843	0.0680594	1.15426	0.977246	0.339133	0.255488	0.0571356	0.286649	0.144267	0.119267	0.0663383	0.043266	0.132392	0.15753	0.093371	0	0	0	0	0	0	0	0.363996	0.158974	1.25502	0.24278	0.377481	1.44068	0.458092	0.231989	0.148851	0.0305186	0.357247	0	0.397875	0.133751	0.158359	0.377507	0.159079	0	0.0503948	0.0323989
XLOC_002706	gene24167-v1.0-hybrid	11.291	11.4641	9.02968	9.8171	9.50068	8.27013	8.74758	7.89022	8.64066	9.67642	10.1695	10.163	10.1918	10.5942	8.20345	8.81751	10.6315	9.01759	14.5662	12.8425	14.7965	20.5911	23.9032	23.1605	26.5007	27.9481	26.1883	23.0139	5.89787	4.78655	5.32073	7.17928	20.8951	28.4602	10.9508	9.83896	11.0496	12.4495	17.6857	18.1171	11.5201	12.5308	9.08491	10.9726	13.6262	14.9823	20.016	20.2236
XLOC_002708	gene24170-v1.0-hybrid	17.7836	17.0452	14.0091	15.7109	19.1169	21.2942	18.9601	23.1021	12.8365	18.0038	20.3523	23.8208	15.9122	17.7794	18.9955	24.1894	20.8933	23.0389	19.5403	21.2605	22.1754	31.8988	40.0636	37.3886	33.2421	41.0807	31.3702	36.5986	5.12292	5.4064	6.80345	12.422	8.81527	9.21172	18.8565	22.9516	19.4369	19.704	19.7437	25.6834	14.7857	16.9981	19.3199	19.9689	18.7835	22.6382	23.4626	24.2596
XLOC_002727	gene23167-v1.0-hybrid	17.9992	18.5183	16.3495	17.1879	11.8887	13.6618	18.427	20.0723	21.2402	16.7741	18.3285	16.035	12.1366	12.1633	20.6309	19.2362	17.662	19.7731	15.7412	14.4714	14.8652	15.8097	15.618	17.3937	18.8255	16.2092	17.4849	19.3392	13.3731	16.1313	15.24	16.6591	11.1309	10.4695	13.7155	16.2722	13.4006	14.1883	14.8052	15.2598	15.4819	14.2868	14.0826	15.447	16.8439	16.7342	13.9522	15.3982
XLOC_002744	gene25354-v1.0-hybrid	0.202443	0.379427	0.20704	0.222212	0.127856	0	0.311739	0.237598	1.23956	0.959515	0.0709538	0.382251	0.290416	0.136462	0.256915	0.208183	0.328027	0.792978	0.0907478	0.515573	0.395709	0.227773	0.250368	1.32608	0.112964	0.123918	0.649248	0.141727	4.18804	4.57863	2.65637	3.07239	0.821566	2.93386	0	0.151855	0.158465	0.399532	0.956196	0.393386	0.716759	0.116733	0.345343	0	0.110315	0.394356	0.208263	0.254488
XLOC_002765	gene25496-v1.0-hybrid	30.4457	26.0388	25.4802	26.977	35.3437	30.301	38.6233	35.9799	42.1051	30.9372	38.5979	35.5759	39.3582	35.0021	33.375	33.7653	36.3027	31.3876	26.3084	28.7889	39.3481	40.6803	55.7891	61.5448	66.6449	64.7573	68.8726	65.1237	37.8134	37.5442	28.0451	29.1992	56.1724	63.8649	43.5479	41.6274	48.1403	48.6609	51.3698	52.5164	30.484	25.9356	43.5866	38.7478	30.2389	30.1942	45.3423	39.1907
XLOC_002767	gene25502-v1.0-hybrid	9.91313	9.27166	11.0187	11.2035	12.7918	9.56681	10.3221	9.60495	9.13778	4.53188	8.05136	7.90854	7.98192	7.08236	10.4193	7.74995	8.81777	9.04892	4.58121	4.13698	3.07153	3.14372	1.86193	1.37352	2.61922	1.74469	2.25961	3.52192	27.1951	29.4847	10.293	9.12372	8.97768	14.8242	13.3824	14.3387	11.7555	10.3445	11.6528	10.7642	4.46883	3.40799	9.65041	8.69498	4.7195	4.66783	2.60678	2.7512
XLOC_002779	gene24536-v1.0-hybrid	19.7443	23.4043	24.9416	20.6225	49.926	47.2503	16.9588	17.1088	18.1708	15.8973	21.7273	21.3468	52.8393	27.8282	20.8993	14.6024	19.9295	19.253	29.6887	29.6636	44.9357	44.4433	85.6797	70.7002	119.586	104.605	113.683	97.2466	69.0523	98.6118	53.2315	38.0407	70.8123	70.8592	59.4741	56.8312	74.5239	71.8058	78.7262	61.5235	24.9798	32.8243	27.3353	36.2313	49.8115	40.9098	59.142	53.3074
XLOC_002780	gene24538-v1.0-hybrid	126.334	117.512	158.167	180.805	171.11	171.451	133.557	197.624	94.6181	153.109	88.6287	174.307	149.343	186.22	113.213	162.553	119.484	173.233	128.363	256.154	127.726	201.773	248.051	322.604	219.317	360.2	249.342	279.247	240.625	327.903	132.767	160.592	92.9904	176.46	96.6126	134.976	99.8741	103.857	90.117	130.57	93.4301	143.281	122.861	182.253	127.632	176.15	124.547	138.309
XLOC_002783	gene24545-v1.0-hybrid	31.7042	26.2994	38.6768	28.8414	21.3444	15.1359	37.4546	20.4722	45.1097	25.1609	18.495	22.7362	25.1099	25.23	43.1255	33.3588	35.9248	27.626	36.9109	23.0839	55.8647	45.4702	130.2	144.87	212.354	191.556	290.418	207.929	148.057	120.681	34.8131	21.2427	71.8857	110.23	49.5302	44.3602	34.6676	35.9731	62.226	34.767	53.5575	48.5197	27.3308	19.617	38.6779	35.399	78.9123	55.22
XLOC_002850	gene17888-v1.0-hybrid	3.61468	4.37556	5.84616	5.20779	2.74714	2.42565	13.2829	15.4801	2.20021	10.7903	10.4425	13.5127	8.68912	8.55876	16.4254	16.7173	17.2647	18.5039	15.0397	12.0991	9.80864	11.9073	13.7341	11.5624	11.7296	10.3995	12.1487	12.3333	4.73199	6.17311	11.4911	17.6528	4.70354	2.33116	5.74569	5.54079	4.61978	4.198	1.47966	1.34795	11.3511	13.5165	7.24384	6.2141	17.7337	20.7368	10.8364	7.28196
XLOC_002857	gene17903-v1.0-hybrid	24.0952	26.3386	26.2107	25.0395	41.7782	37.7486	24.5898	26.4765	23.3357	19.3288	25.1492	25.5175	27.1047	24.2077	25.8329	25.6919	21.446	26.6427	31.3044	30.6287	34.2099	37.2793	49.9734	53.7131	54.7748	55.9475	64.8686	56.0433	20.9738	21.9139	29.8214	25.2349	34.7134	29.6054	37.9665	39.1175	37.382	40.0612	48.1738	42.5214	22.8835	25.834	21.7753	22.1361	33.864	30.8867	44.4604	36.9183
XLOC_002887	gene31546-v1.0-hybrid	28.2942	31.2176	23.8471	24.2377	23.6756	20.7785	36.8626	35.9761	24.3871	27.8838	31.1741	36.5073	37.604	42.7819	36.5713	35.9589	40.4442	37.4027	35.6051	41.6895	35.763	43.95	49.9245	49.2268	48.7366	55.5258	52.4204	53.3245	43.919	50.0221	25.5457	32.3621	32.0327	35.33	33.0734	34.715	35.3068	36.0778	33.8787	35.6938	30.1599	32.3761	34.5404	45.4374	35.865	40.1618	36.6417	40.35
XLOC_002892	gene31556-v1.0-hybrid	47.161	46.5106	53.3072	61.2273	26.6901	31.4716	65.7088	88.9778	49.13	40.4922	56.9871	59.3467	54.9152	58.9652	66.0389	56.3573	62.114	66.3019	46.9977	50.9443	51.2218	65.798	103.385	100.55	120.085	123.558	138.81	162.823	121.319	145.585	48.5172	52.1798	24.1478	28.9512	54.653	64.6011	37.9258	41.9664	37.1654	41.8096	31.5709	29.617	51.8116	54.3604	51.8437	55.9292	52.8827	53.9459
XLOC_002911	gene31595-v1.0-hybrid	0.149581	0.142237	0.0766101	0	0	0.0495845	1.99739	0.193113	0.128871	0.120932	0.503879	0.447806	0.796718	0.186712	7.88607	11.2682	2.45153	1.79783	26.3429	34.1547	38.6964	38.5376	56.2517	37.893	69.7708	56.1823	72.825	32.3793	0.282111	0	0.0894061	0.0401431	0	0	0	0	0.0766544	0.0503499	0.0445492	0.0413123	0.100775	0.147025	0.0334602	0	26.4419	26.0018	28.5152	32.2228
XLOC_002912	gene31596-v1.0-hybrid	0.777542	1.2436	1.49064	1.90518	1.46991	2.03023	2.85788	0.968687	0.152853	0.754262	23.5659	20.6493	9.07005	8.18156	17.0338	33.6883	6.48965	12.8775	42.7467	45.8975	45.9534	58.9134	101.8	96.2027	103.415	113.479	75.6372	42.8606	9.54709	11.5796	5.42752	7.39371	7.90375	5.07603	0.470615	0.600895	3.37356	3.32485	0.543337	0.597506	0.599631	0.405931	0.566743	0.56891	39.0134	49.8886	30.127	42.0206
XLOC_002914	gene31599-v1.0-hybrid	5.81504	4.84268	6.16283	3.79839	4.42055	4.03142	7.07159	4.66301	10.0514	5.99491	9.77665	8.02764	13.2455	6.08896	7.90264	9.66772	10.3233	6.07644	14.2307	12.9005	14.7366	14.3366	26.4921	20.4626	33.8272	25.6823	27.1535	19.3805	24.064	24.9514	6.05511	1.96758	2.28057	1.78116	5.40008	6.20835	11.1185	9.96827	4.87908	5.33834	8.19862	8.04873	8.18299	7.00982	11.7213	9.21662	19.0057	14.1006
XLOC_002941	gene31615-v1.0-hybrid	17.8293	17.2689	15.7323	15.7306	17.0232	14.1136	21.6762	18.2079	22.0763	19.0952	22.8447	20.5135	16.7167	18.6395	22.3153	25.6251	27.5005	20.1419	13.4073	17.2171	20.9022	15.6175	16.5465	19.4654	24.8592	25.1912	20.6486	17.5212	40.1905	65.1681	19.4472	17.1353	13.0404	16.1358	11.4859	10.1814	16.145	14.4719	12.085	12.5974	17.8241	18.2699	15.2877	18.9848	12.1387	10.2958	20.9801	20.7895
XLOC_002953	gene31712-v1.0-hybrid	39.6754	43.5808	39.0729	49.2642	35.26	46.9084	46.5827	58.5787	48.946	48.1052	38.7864	46.1784	32.3088	42.5607	49.3703	52.3692	42.6424	57.7852	32.0988	36.2631	31.0511	36.482	29.7888	36.3374	24.8273	27.1136	27.3126	31.8812	34.3339	37.1043	51.467	65.3898	41.2019	48.0654	34.6681	42.5251	34.8591	42.9195	35.5858	44.8939	39.4891	40.2711	34.017	31.2994	29.1043	34.1712	27.5732	34.0824
XLOC_002956	gene31716-v1.0-hybrid	28.8965	26.5357	25.6104	33.431	17.7035	17.4106	26.8648	31.8129	25.9095	27.2903	22.7635	25.7371	20.9112	19.6887	29.5585	26.2784	30.6072	29.2431	25.4076	18.1681	26.4291	24.1556	23.4791	23.3064	22.2691	23.7364	15.88	18.3959	47.3114	41.6349	22.7189	29.1271	16.0394	27.145	23.3546	28.8309	22.4237	21.0216	27.2338	19.9385	18.3347	19.8583	26.6859	31.19	25.3315	23.3235	22.0274	24.9934
XLOC_002973	gene01547-v1.0-hybrid	5.79527	5.38265	1.96501	4.27251	2.5585	3.68628	8.11416	10.9204	4.75276	10.5487	13.3034	16.4334	9.58825	18.1155	9.63121	17.3715	9.45929	14.6104	14.269	31.1869	16.5566	16.6484	19.6629	45.3276	29.6245	49.9003	26.3906	33.0981	0.165947	0.269767	1.31083	2.65498	3.30044	10.3222	7.63379	12.2365	3.28766	5.80023	6.5531	13.2577	7.70835	8.92732	14.7354	20.3924	10.3928	18.0826	36.0476	26.8295
XLOC_002981	gene05722-v1.0-hybrid	105.745	63.7093	70.778	49.6325	24.1223	31.3632	46.1376	40.7164	215.692	95.4754	52.3758	56.1572	109.308	109.248	59.6484	24.1898	89.6153	48.5775	162.963	171.981	387.802	295.993	365.624	346.624	446.824	399.004	285.647	261.353	10.2354	11.9897	3.06501	0.935496	0.257414	1.68309	46.479	40.2956	31.2374	50.0801	46.7219	36.7879	27.04	20.8061	85.8163	72.0119	240.1	159.543	568.384	362.41
XLOC_002985	gene05732-v1.0-hybrid,gene05733-v1.0-hybrid	2.38235	3.06579	7.47428	7.01236	18.5297	15.076	3.73047	2.18956	1.66354	1.45621	4.88755	2.99909	5.39497	5.82727	4.83985	4.89553	5.05504	3.16392	5.12811	4.77025	6.9754	5.98036	5.91551	5.68804	15.2731	11.277	11.1552	12.1379	19.4723	23.491	20.4944	12.7555	34.5217	52.6281	31.0265	27.2172	20.5394	12.76	27.6094	19.4649	4.9611	4.39549	2.00901	2.16182	3.03485	4.69899	9.09556	6.68279
XLOC_002991	gene05742-v1.0-hybrid	20.3551	14.7745	17.9265	16.2777	9.58092	10.6285	20.0566	18.8807	29.2046	20.1607	21.391	17.5777	17.9359	17.0197	21.9656	28.7364	25.8784	19.1189	16.0509	17.6025	22.6429	22.4672	31.8585	35.6605	37.4991	34.1098	35.4775	36.3594	52.5237	61.1156	25.8862	24.1711	21.4477	16.9063	11.6479	12.3487	9.92311	8.25143	8.35647	7.5744	15.1643	15.3315	16.1021	17.192	14.6057	16.4481	28.1148	17.1911
XLOC_002993	gene05746-v1.0-hybrid	11.4741	11.4095	13.8693	13.512	11.2286	11.2798	18.5538	15.36	8.4304	16.5615	9.82353	10.4451	17.2925	16.6383	13.0527	10.1848	14.2469	11.2585	23.7307	17.727	19.014	25.3399	31.0149	20.2571	25.2275	22.3952	29.1299	34.9564	23.3881	36.3766	12.8293	10.2944	11.7009	8.69322	13.3978	13.498	10.6337	8.35622	11.9159	12.4243	14.2369	16.587	11.836	11.3971	27.2876	28.4878	14.6258	16.5105
XLOC_002999	gene05755-v1.0-hybrid	6.28941	7.95832	6.56875	8.40012	1.86707	2.69768	8.52402	10.6962	3.24651	4.85454	7.74215	9.53043	4.72712	6.16174	11.7088	9.42116	7.83818	10.1981	10.6783	8.3831	8.19348	8.19823	8.64402	9.06757	7.33907	8.7302	7.2703	8.33529	6.6851	9.51592	6.74734	11.5249	3.82773	3.62304	6.02131	7.25906	3.45966	4.41102	3.26559	1.97873	7.20312	7.71046	4.46279	5.48133	9.38779	10.0762	5.86139	9.75343
XLOC_003003	gene05764-v1.0-hybrid	17.5316	20.9831	14.861	18.7028	24.3805	29.1798	19.5139	25.294	13.4302	22.9868	23.7584	25.1183	19.6521	19.4756	26.7459	29.2139	26.461	32.14	20.5351	28.3139	24.7491	31.0568	34.9964	40.3434	36.894	44.6323	32.5525	40.9604	11.6202	10.3598	13.3006	27.6505	17.8949	20.6429	18.5017	20.7678	20.9864	23.2634	21.4001	26.8931	16.6515	20.2138	18.8876	21.4089	20.7585	25.5982	26.987	29.6673
XLOC_003016	gene05781-v1.0-hybrid	9.99687	10.4703	41.3867	37.1036	56.2552	50.7469	6.53642	5.49072	6.86605	5.85393	23.9361	30.0477	9.72735	16.1837	70.0157	64.8011	67.27	52.3439	42.9413	42.707	127.681	117.113	125.5	141.026	120.539	101.348	114.788	115.388	29.0001	37.3091	7.53591	3.19726	3.2342	2.07748	21.2267	18.7202	15.8336	13.9766	22.1745	23.9847	1.86179	0.910455	8.23956	8.24487	28.4842	32.1652	133.396	129.335
XLOC_003044	gene05653-v1.0-hybrid	1.94191	2.57133	2.86403	3.11029	0.893418	1.30324	2.47014	4.14312	1.40184	2.18418	2.0015	1.85319	1.30923	1.5899	2.78268	2.89764	2.35781	2.82574	1.53371	1.67711	1.18526	1.35362	1.00467	1.08302	0.812692	1.02711	0.969895	1.35204	4.22543	5.79351	3.35746	4.1256	1.31273	1.76976	1.14725	2.0661	0.969148	0.874759	1.01414	0.738259	0.515856	0.821514	1.71908	1.37575	1.01614	1.86562	0.979918	0.875586
XLOC_003088	gene05565-v1.0-hybrid	37.442	34.4089	77.3085	123.955	117.545	104.502	14.0454	20.4347	26.9614	37.949	23.7157	21.9634	21.0908	27.0974	15.7309	22.638	17.9623	22.6277	20.6447	33.5123	53.655	42.1847	60.5693	86.3952	82.1616	91.6656	63.0017	105.939	9.69353	7.95998	14.5864	23.505	25.0502	26.3614	75.8002	82.9917	93.0355	102.556	132.685	116.511	24.1418	22.8487	24.1201	25.0218	23.722	30.2748	111.211	75.7795
XLOC_003137	gene21092-v1.0-hybrid	19.6111	26.3312	18.1562	21.2073	26.5891	27.675	16.5448	20.7787	18.3637	24.0825	15.5807	16.8546	10.3781	11.5277	14.603	11.1008	12.5369	17.7901	6.88859	9.94598	6.17295	9.41636	5.75595	6.32056	6.76465	4.96038	4.21631	1.79824	16.8552	21.0115	13.3877	16.5182	4.24962	6.64228	10.2748	10.9623	12.817	16.9377	9.20536	9.48172	11.1073	13.1971	9.14044	12.1746	7.81347	10.4252	6.2533	7.10747
XLOC_003161	gene21141-v1.0-hybrid	13.2974	17.1976	12.6689	16.4762	4.32143	7.12148	21.9796	28.9679	13.0306	19.1821	20.6018	24.692	17.758	19.1509	25.4925	27.173	21.7369	31.8514	21.2131	21.5377	19.2535	27.7628	20.3154	25.0113	19.4122	26.4112	24.9849	29.521	25.1583	41.4703	20.1574	28.2836	14.1336	22.8276	15.4411	21.6958	15.3795	17.8558	15.0689	12.5473	15.5034	27.3715	18.1476	22.2778	18.6046	23.6473	21.0711	24.321
XLOC_003163	gene21145-v1.0-hybrid	122.809	126.41	162.519	175.127	236.706	237.439	133.727	203.22	124.37	149.483	153.017	186.574	180.938	145.076	150.882	128.085	122.098	186.205	154.957	148.108	203.118	266.188	299.91	323.601	286.65	307.772	277.235	236.609	350.758	380.815	250.294	308.569	234.764	226.883	176.361	188.596	162.066	183.627	138.542	146.997	87.1703	113.646	141.996	145.279	171.182	168.125	192.88	193.966
XLOC_003170	gene20701-v1.0-hybrid	5.56483	5.39661	5.54535	6.42453	5.86326	6.59046	6.39188	6.3242	4.85285	4.94872	10.1321	9.54733	6.24147	5.08369	9.04264	8.55568	7.38216	8.57171	7.35781	7.17997	6.65979	8.26503	15.8669	10.719	9.59151	10.2853	9.11415	13.2379	11.3158	12.1471	9.02946	9.20271	8.72457	7.18073	8.85683	9.39095	10.6814	11.7958	8.66539	7.81331	9.84362	9.04187	9.17471	9.29674	8.83427	8.35635	7.83196	6.88315
XLOC_003171	gene20704-v1.0-hybrid	4.83467	7.33705	3.20457	3.84633	2.85635	3.626	11.6096	17.8047	5.09743	13.4247	14.4028	17.9766	8.66543	10.8308	16.9673	20.8978	12.4069	26.6762	7.9098	16.8604	4.55427	6.23219	3.53126	4.36094	2.03084	3.33067	1.6316	2.51362	2.65237	4.33433	7.79314	14.4104	2.45021	1.75907	5.30065	10.8558	4.51454	7.00367	0.897242	1.42885	11.2861	17.0559	11.3026	10.5844	5.69321	8.73178	2.3739	2.84025
XLOC_003214	gene16175-v1.0-hybrid	8.25968	7.4892	10.0996	8.79642	9.11805	7.52103	4.84367	5.06105	7.50867	7.56927	5.38602	4.43358	7.59154	7.95326	4.03864	4.55175	3.26437	3.57614	7.09857	8.30931	12.3059	10.9685	14.4633	19.5699	13.0273	12.018	15.4313	15.8175	1.83262	1.43615	2.20958	2.79223	5.32866	4.09507	12.9516	12.0142	10.8939	9.23319	11.8041	10.2987	7.32824	6.16881	9.14562	7.50161	8.70961	8.52654	14.2421	12.3904
XLOC_003217	gene16102-v1.0-hybrid	3.11457	3.02098	3.09857	2.62142	2.19345	1.44725	3.25416	2.57184	3.21387	2.35283	3.36283	3.06609	2.20949	1.85259	3.58826	3.04373	3.5972	3.11169	2.58716	2.23258	1.40865	0.940459	1.12852	0.804416	1.22765	0.825764	0.740068	0.521998	5.71429	7.0618	3.39279	2.75347	2.40994	3.19393	2.13	1.92169	2.55417	2.54286	2.28633	2.03619	3.04889	2.22453	2.883	3.27193	2.3624	2.21991	1.13576	1.16654
XLOC_003240	gene16252-v1.0-hybrid	22.2729	27.4269	19.7453	24.3239	8.29033	10.1701	37.7585	37.4017	30.3258	44.135	40.99	53.9077	51.1508	54.006	45.4828	45.8503	42.264	50.9761	45.9342	52.9517	52.8529	63.5336	65.4936	81.1451	70.6602	81.8373	61.6422	87.9689	127.355	165.743	54.3429	55.4339	39.8606	60.5491	32.6946	38.2834	33.7825	34.3727	29.6498	29.3972	35.6724	41.4277	39.2404	45.1179	51.0516	52.9416	45.9542	52.5203
XLOC_003243	gene16258-v1.0-hybrid	3.03117	2.00331	3.082	2.91911	2.42213	2.54098	5.78265	3.27522	4.60279	3.43507	6.68565	6.80468	7.04041	6.47465	8.03319	8.11394	9.35198	8.11471	5.00005	5.10018	7.47888	6.97627	6.51569	8.81545	5.47354	6.12115	7.00877	7.7902	5.32968	5.51406	1.96612	2.52966	3.26014	5.23221	1.55809	1.74487	2.40417	3.48718	2.57833	2.61782	3.70341	1.82786	7.09163	6.17274	5.12617	4.10144	6.46952	4.83565
XLOC_003289	gene16338-v1.0-hybrid	4.68666	5.06903	5.8926	3.95995	1.33124	2.032	3.94007	3.06333	6.07334	4.43717	10.387	11.6545	23.7047	17.7752	4.26252	2.66618	4.14018	7.82312	18.7278	14.8026	29.8927	26.0425	30.7203	28.8043	28.9173	27.8146	42.3894	36.7489	2.33595	0.874043	2.62013	1.60039	1.0986	1.19826	17.0905	10.2659	15.3256	9.28698	30.5625	26.5363	8.03532	7.80288	4.22767	3.58352	29.5779	26.8022	36.8292	32.7968
XLOC_003312	gene16373-v1.0-hybrid	28.6944	22.6743	21.7031	15.8919	42.5317	40.7945	31.0735	22.2903	30.7362	23.159	26.2793	29.0901	28.913	24.2628	28.6552	29.8832	29.336	27.4211	49.9443	41.0111	44.6554	34.2227	57.8605	43.666	60.5075	49.2439	53.689	36.4346	18.8401	14.2911	20.3545	27.4309	31.8317	30.9756	28.9248	23.8854	45.659	36.1255	45.7147	40.3934	40.9287	34.6975	28.1392	31.0623	43.309	49.0206	53.4524	37.8245
XLOC_003339	gene16419-v1.0-hybrid	47.009	40.3197	36.6588	41.221	47.3042	34.1558	51.1902	53.0316	41.1646	46.2606	61.1717	60.8931	58.3149	46.7406	59.837	52.5554	56.9802	61.603	36.7755	49.3777	49.5659	57.5821	69.1406	68.9124	83.4136	80.271	76.8033	64.5115	82.9984	83.9726	47.1842	49.7319	32.536	38.0068	46.6988	45.8366	47.789	50.4322	55.8271	59.4582	36.4437	40.2829	44.7256	48.1581	44.6707	36.9857	49.4125	53.7983
XLOC_003347	gene16430-v1.0-hybrid	3.57013	4.65959	6.25025	5.56894	9.15333	8.38385	2.04164	3.97579	4.94444	1.42277	14.3711	28.5255	119.787	70.7174	10.1641	3.92984	10.8789	14.2622	89.0616	58.4078	148.535	308.165	429.626	271.274	307.521	352.273	386.81	376.522	6.13757	7.18216	0.421959	0.310797	0	1.48699	36.4312	30.96	17.9527	26.6731	24.5449	20.2362	31.5798	54.457	55.3403	53.9104	96.2485	99.9919	102.295	106.866
XLOC_003350	gene16435-v1.0-hybrid	8.72644	8.36706	8.4478	9.11267	5.97828	6.0053	11.3023	12.8837	7.46727	10.3804	12.3739	11.0989	7.49637	7.44382	11.2437	11.9179	11.5444	11.5929	8.41441	8.32103	8.08388	7.49849	6.86981	7.89279	6.01308	5.51612	6.08504	6.9551	10.1658	9.27141	10.9146	12.2898	16.2635	15.1531	15.0808	16.098	11.9976	11.4154	9.24898	8.76224	6.52386	5.62654	8.17119	8.03523	8.50018	8.85097	8.13421	8.99541
XLOC_003352	gene16437-v1.0-hybrid	51.0732	57.2191	54.1377	73.8329	31.4005	42.1713	107.888	164.994	48.7832	53.4298	68.4868	79.1177	46.2579	57.8035	124.001	95.6684	81.5779	123.037	77.5134	59.5523	87.8618	95.4575	81.5336	96.833	99.6757	112.363	87.1425	101.288	77.2758	68.1778	74.3637	157.215	31.7903	28.6895	77.4773	91.1959	55.8152	64.4922	46.2569	43.4272	32.349	39.447	51.8853	46.0771	65.2629	87.8261	64.759	90.8122
XLOC_003354	gene16440-v1.0-hybrid	0.948746	1.27924	1.32652	1.6705	0.458966	0.596626	1.44318	1.59943	1.08979	1.23863	0.99866	0.979635	0.699772	0.708766	1.64573	1.63617	1.63299	1.71096	1.05939	0.690606	0.801491	0.799073	0.472661	0.422924	0.318691	0.338748	0.238936	0.309946	2.9247	3.41357	1.62256	2.20108	1.23634	0.859305	0.462715	0.705695	0.827401	0.382264	0.524127	0.197153	0.505483	0.526528	0.704491	0.98623	0.680054	0.875902	0.446545	0.811631
XLOC_003359	gene16448-v1.0-hybrid	14.1536	13.6989	14.1972	15.6676	20.3759	18.8771	13.6071	15.2311	16.2559	15.6276	13.0436	12.3765	14.1173	13.3617	11.94	13.9717	10.8491	12.6516	12.2425	15.4751	17.8024	18.6749	21.4534	23.5115	19.9742	21.3293	24.1268	23.1615	16.0193	14.6108	17.6181	17.1841	21.3509	27.9987	17.4072	18.0391	19.3286	19.5812	21.1986	20.9177	15.8888	14.3961	12.7843	14.7635	13.475	14.6879	19.4407	18.0646
XLOC_003375	gene16490-v1.0-hybrid	8.44809	9.17877	6.43671	6.76285	5.71934	6.33387	9.63466	10.4724	8.88759	9.23114	8.2013	9.84648	8.57074	10.5799	10.7501	10.6114	10.8959	11.6429	8.88051	11.6081	11.2581	11.7191	10.7168	12.7171	9.89515	10.9187	9.00884	11.5713	8.4013	10.7919	7.4276	10.8783	10.9197	7.58716	6.09637	7.12731	7.23711	8.8162	8.34015	8.22985	8.24129	9.90112	7.3714	8.68691	9.49996	10.156	11.2916	11.2909
XLOC_003394	gene16525-v1.0-hybrid	70.3746	83.1978	68.1969	75.7627	70.7462	73.8412	84.1206	104.931	65.6461	67.1588	69.3648	80.2185	67.4335	75.7612	74.254	63.8426	68.4837	89.7167	55.3742	64.7156	69.5463	83.8446	83.738	95.9059	78.6643	93.4793	76.6268	93.5523	112.706	138.137	63.6005	90.4255	50.0341	59.3424	61.9488	69.5243	65.2351	78.3194	63.86	77.4015	64.1676	76.9792	66.5072	77.7507	54.1102	62.0423	66.9968	80.7301
XLOC_003411	gene16551-v1.0-hybrid	80.6527	83.963	38.368	55.859	16.0784	14.1206	32.3065	57.9635	50.1878	65.1659	55.7682	63.0427	45.3628	44.2326	28.0646	31.7702	33.8526	50.2787	46.9506	53.8582	50.9059	84.1384	90.1334	105.81	105.026	131.479	96.1483	99.5105	5.86809	8.42622	3.47384	6.41426	3.85808	4.25999	33.2302	32.6073	22.1708	31.9441	19.1474	17.9732	49.8217	64.9626	51.6714	65.42	48.0032	62.1721	51.6451	59.5387
XLOC_003429	gene20455-v1.0-hybrid,gene34151-v1.0-hybrid	5.01776	3.74638	3.23395	4.82504	5.88154	4.76385	2.92269	2.46464	5.72204	6.42481	5.85164	3.15656	2.16366	3.11827	3.15577	4.24245	2.97645	2.56276	2.45874	3.03992	0.771361	0.515851	0.260372	0.604254	0.37356	0.280514	0.605728	0.718024	0.817784	0.47879	10.3532	4.46554	7.1162	5.93808	2.66845	2.52491	2.21197	3.19467	1.96061	2.84751	8.16107	6.35375	3.08778	4.89173	2.36373	2.39987	1.82537	0.925233
XLOC_003437	gene20562-v1.0-hybrid	35.8299	37.7102	41.4679	42.5718	30.8275	31.2327	32.3363	35.1554	32.7293	30.3802	30.6359	27.9326	28.735	27.396	33.6547	28.8816	32.2984	34.1652	32.215	27.8577	33.3534	35.3322	39.6412	37.644	43.0167	41.7181	44.4642	40.8468	62.3787	57.2911	31.0512	42.1385	24.0626	22.9174	37.779	39.4055	25.8622	25.4017	22.0797	21.6221	26.2851	29.5474	29.5075	31.8372	28.6525	32.1995	30.781	33.8933
XLOC_003447	gene20578-v1.0-hybrid	15.8352	15.4951	12.9603	12.995	10.1744	9.38753	18.2517	18.413	22.4043	20.4785	20.9411	20.128	14.5029	14.916	19.1496	21.9912	21.0818	22.055	15.5928	15.9097	14.8206	14.5864	13.5812	12.641	11.9863	12.9779	11.7185	11.2957	9.64558	8.62935	8.09969	12.3063	10.0596	11.1256	11.8676	11.6382	11.6586	10.8558	10.3771	12.2461	19.1284	18.5703	16.7246	16.5207	14.6545	16.884	12.0714	14.514
XLOC_003473	gene10408-v1.0-hybrid	31.8145	24.2826	23.6147	25.1198	24.2128	17.7475	18.834	16.5354	31.3148	23.113	22.7325	20.2957	25.6215	25.4876	16.5801	17.8766	15.6928	15.1264	20.2538	20.2737	20.8599	29.4622	40.9614	33.8756	32.9832	33.9838	45.2877	47.1681	12.6122	13.1495	24.0307	25.5708	32.0839	31.255	32.9306	33.733	41.911	34.8791	45.1939	34.6794	27.3568	30.8258	19.6631	19.8338	23.111	22.5528	33.1721	27.9435
XLOC_003792	gene27126-v1.0-hybrid	24.0498	24.1402	22.4121	27.0012	21.7948	17.7399	21.4119	24.4948	21.2774	21.1649	25.6102	29.295	26.3401	26.5257	22.4143	24.7322	21.0286	25.4823	22.7445	26.0261	31.0945	43.3347	68.7967	71.8067	75.028	79.1091	75.8157	72.3373	30.3376	31.0231	30.2686	32.9925	40.2227	37.44	28.9704	30.3353	44.906	47.9132	43.3185	47.9054	17.4002	18.2109	22.4485	25.0733	24.2349	28.3324	37.6813	36.7899
XLOC_003794	gene27129-v1.0-hybrid	2.09062	2.10237	2.31344	2.60135	2.36758	2.01476	1.86579	1.62548	1.75498	1.7467	2.28469	1.99311	1.18244	1.79713	2.21723	2.74614	2.32219	1.91255	1.928	2.26707	1.84192	1.66204	1.19052	1.49193	1.40863	1.21152	0.742531	1.28649	1.2017	1.76786	3.34276	2.60821	1.95279	1.50776	1.83011	2.10133	1.83256	1.84389	1.61578	1.67292	2.59098	2.23399	1.76297	1.81052	1.31916	1.70052	1.93482	1.86436
XLOC_003807	gene27424-v1.0-hybrid	34.8448	32.1501	31.4593	33.436	37.0909	32.038	25.7923	19.9642	35.7937	31.1338	32.9469	35.27	17.1944	24.4426	24.6277	31.0825	16.4858	20.4721	31.0027	37.1673	25.9061	21.7043	14.7582	13.6048	12.2198	10.9248	12.1101	14.4526	3.27464	2.25934	30.1792	22.1767	36.2149	33.9628	31.6778	28.0803	30.6011	31.9282	32.4013	34.4604	41.2066	34.7074	27.8017	26.0113	31.3117	29.0112	31.3376	30.2856
XLOC_003815	gene27441-v1.0-hybrid	184.78	265.36	226.139	270.407	120.615	153.929	258.604	374.262	169.994	207.917	272.009	354.601	357.008	294.111	354.27	314.944	287.553	418.341	328.466	406.28	360.046	480.595	536.395	590.855	687.497	817.108	676.382	759.92	964.844	1459.45	364.568	402.995	133.498	166.536	343.337	404.898	261.535	374.042	290.176	340.106	212.425	331.499	238.099	325.783	326.211	392.584	311.239	406.7
XLOC_003826	gene27456-v1.0-hybrid	17.9947	18.5307	15.3846	16.8064	19.8959	17.5992	15.2504	17.0759	20.1378	19.3576	15.4563	16.921	14.8861	15.1855	15.0625	15.9897	12.9397	16.3004	17.3653	21.2154	20.2761	19.9366	16.8509	17.3132	16.1328	16.4858	17.5529	17.1857	15.9907	15.5335	24.7542	23.5295	24.2517	19.8524	16.3201	18.2184	16.0033	17.1252	16.3509	20.3966	21.4875	24.1074	15.0099	17.6364	20.3369	21.981	24.4264	25.4968
XLOC_003842	gene27474-v1.0-hybrid	12.0436	12.8441	12.3248	11.2998	7.89359	8.40473	11.3845	10.8645	11.9816	9.8419	9.93731	10.7382	11.5495	9.83971	9.65425	8.47797	12.4799	9.86906	12.0842	12.2312	13.8769	9.51291	8.96727	11.1467	14.4074	11.7393	10.8929	8.63744	18.5202	26.7925	11.7854	7.6874	5.89418	7.86889	7.66182	8.98622	5.15265	6.55779	4.36547	6.13578	10.7589	11.0062	10.115	11.8593	9.63223	10.7265	10.3219	12.0382
XLOC_003849	gene27497-v1.0-hybrid	10.894	10.4645	6.51345	6.33471	4.49988	7.64464	15.246	13.9404	7.63128	12.9948	15.6614	19.1432	12.3234	18.3129	17.644	24.6335	15.7041	23.1488	12.8503	12.2164	15.484	16.9252	16.2556	16.4228	17.0101	31.3403	21.1516	18.7501	1.61326	1.71829	9.07637	18.1368	28.8322	19.7046	8.15342	8.57989	12.2584	7.75823	14.2053	15.6986	10.5881	8.19256	11.3626	9.38553	8.08063	12.6213	16.7231	17.3461
XLOC_003854	gene27509-v1.0-hybrid	18.9502	18.99	16.7589	17.4332	18.0193	16.1763	13.3441	12.0907	23.1782	16.1483	12.1568	12.0333	17.252	18.1164	11.3206	11.5546	12.0177	10.8664	13.1217	13.9699	16.3026	20.8352	28.6747	31.5699	29.2023	28.8587	29.9969	30.9973	3.35347	4.04759	6.01527	7.38618	8.99903	10.4999	16.4847	16.168	15.3654	15.1849	18.7718	19.2132	12.0759	11.7938	13.7419	13.3096	15.7062	16.1029	20.2561	19.8814
XLOC_003870	gene27534-v1.0-hybrid	34.7571	25.1667	32.4655	28.4105	21.2645	14.3492	26.9324	33.9493	42.2541	36.0843	42.5312	36.1356	68.9683	37.6428	34.5883	33.634	36.8088	37.2709	39.8265	34.5807	33.0614	46.8297	66.7525	73.4347	57.3432	53.6557	87.3098	49.3748	70.0851	69.2794	36.2326	25.9742	25.9037	29.8783	18.4207	20.4268	15.2629	14.3399	15.5998	14.9566	52.669	46.5287	35.0016	31.4322	38.159	33.3686	29.6709	22.5853
XLOC_003875	gene27543-v1.0-hybrid	13.3799	13.4639	23.0292	16.7218	18.8494	14.7022	11.0957	10.9067	14.3621	10.937	11.0682	11.3197	15.9232	10.27	13.6949	10.2954	11.7046	11.1436	14.2595	12.6053	17.3277	16.832	26.6061	25.8238	32.5571	26.0386	31.3302	19.959	39.356	40.6516	21.3152	12.8702	13.6071	14.8546	15.0981	13.9179	16.1042	12.8682	16.264	14.9902	9.15925	10.2339	11.1212	10.3137	16.7432	12.9386	21.6603	16.7328
XLOC_003905	gene27609-v1.0-hybrid	34.7983	35.0196	28.8843	35.4826	32.019	28.4362	39.1301	34.3095	48.417	32.2681	42.0955	40.7794	35.0639	28.4213	41.5264	40.4269	35.8847	42.459	30.6902	32.047	37.0303	30.6973	40.5271	41.9109	49.3378	41.2967	39.9906	44.5132	52.768	56.3491	35.902	33.5387	31.9846	32.8442	29.9787	32.5518	26.2054	30.7054	21.7151	25.145	27.3555	25.1978	31.2768	32.5689	31.2698	27.2684	35.2821	34.9067
XLOC_003908	gene27615-v1.0-hybrid	116.407	110.761	97.1218	89.6954	103.816	109.409	105.319	89.1388	128.202	105.877	77.7867	80.4018	90.7485	90.9873	88.152	85.5452	93.8275	79.8083	86.9425	84.4072	81.5597	79.6539	101.081	84.5081	90.0378	88.0513	109.907	104.483	27.6953	25.2923	48.109	63.2294	79.2718	73.8853	100.718	91.3365	111.36	114.457	130.176	132.46	106.635	111.869	98.4978	92.9685	81.0783	88.7962	89.8953	90.8371
XLOC_003956	gene08037-v1.0-hybrid,gene08038-v1.0-hybrid	23.9229	28.7228	31.6412	34.9287	24.9131	25.208	20.7757	28.4565	19.3388	28.9662	16.9936	19.6259	22.7713	21.4601	19.2459	20.6387	19.6061	23.297	23.5912	24.0686	25.1496	37.9668	38.1852	42.3061	36.2999	41.7872	35.881	37.9081	37.192	51.6862	22.155	28.4788	23.1295	27.634	26.455	35.8282	21.666	25.6811	21.0626	20.639	19.6133	22.1972	19.5209	24.2269	23.6465	30.3726	29.93	33.9312
XLOC_003965	gene01046-v1.0-hybrid	49.8179	49.7387	62.1448	63.4777	97.4339	85.402	58.0192	41.7375	49.8192	65.1034	53.4326	44.6427	72.436	70.9752	45.9432	38.2241	60.0986	41.5903	42.3944	53.5247	68.1542	65.8814	131.826	119.264	131.807	134.873	115.998	128.443	52.2032	50.5217	34.1403	24.2321	52.9584	73.4796	68.167	70.1738	83.783	65.7761	92.9368	85.2904	41.8032	36.6118	58.2361	59.8108	51.6324	47.6803	71.406	67.3627
XLOC_003969	gene01054-v1.0-hybrid	16.6433	18.8786	9.36488	9.8207	1.67589	2.23309	34.3827	39.3582	13.9373	21.1625	43.7121	44.9393	21.8707	20.2729	38.0815	39.2572	40.5712	44.8958	31.2618	38.0795	36.2112	46.4037	32.3605	33.2217	28.6685	29.2912	22.5832	19.6772	47.9888	49.39	45.1237	37.0591	27.026	25.1167	3.23577	3.684	5.92061	8.84942	4.54645	2.96392	24.165	26.5831	29.1736	30.8941	33.2411	36.8363	53.1031	45.8625
XLOC_003991	gene02173-v1.0-hybrid	86.6101	94.8164	56.9206	57.5562	42.7177	45.2078	127.66	82.7301	118.763	90.39	123.675	119.086	121.777	172.631	131.753	122.46	180.715	127.861	102.468	124.007	119.652	126.017	150.139	150.609	186.593	187.934	150.192	161.093	139.651	169.189	72.6084	91.9504	54.8449	86.4791	84.2614	84.2331	92.3039	111.942	100.759	124.302	92.8794	86.4634	124.441	144.671	110.12	113.073	143.037	132.174
XLOC_004017	gene23719-v1.0-hybrid	23.8237	23.4617	23.6493	18.5297	26.132	19.1818	24.7971	22.5005	18.4426	19.3546	24.7048	25.2252	27.4735	21.8793	27.6619	23.6518	28.557	25.6002	24.8456	28.6474	34.4133	34.6132	55.2524	44.4241	56.0281	50.4679	56.1853	41.6345	74.323	73.724	38.7043	34.1365	42.878	42.8774	25.7917	24.3078	35.6202	30.6845	29.2834	25.0862	22.4786	22.9604	28.7822	29.0947	32.6184	28.3146	41.3048	36.9285
XLOC_004022	gene23730-v1.0-hybrid	109.625	114.825	115.479	119.228	190.652	148.486	116.1	152.622	92.5926	108.856	115.76	131.729	147.853	144.741	105.826	100.29	106.29	126.436	134.517	137.053	152.715	232.338	296.791	275.603	251.425	269.209	259.943	216.897	207.301	252.695	114.556	103.337	49.3009	47.8428	133.9	139.969	90.3612	97.385	68.1224	65.5796	93.3121	97.2421	121.065	138.913	152.31	161.314	179.207	169.149
XLOC_004025	gene23733-v1.0-hybrid	30.5516	28.7445	28.7372	27.6904	27.2275	22.7965	33.6179	36.1634	29.0926	26.6948	34.5882	34.7792	26.1068	26.5783	31.3779	27.7068	24.3609	28.4318	30.7831	30.3509	30.8011	34.3209	33.8368	31.7325	30.5065	27.8039	36.8834	33.9358	49.3155	59.9232	36.884	30.9933	28.5601	28.9866	28.8876	29.6904	24.2338	24.2223	26.1441	23.2856	23.1971	22.5039	32.6683	32.0534	30.3989	31.8583	31.5963	32.021
XLOC_004062	gene25275-v1.0-hybrid	2.22922	0.907877	2.20802	3.16661	4.75757	0.945214	0.54858	0.338599	2.89627	0	0.502228	2.17876	0.263115	0.778088	3.27608	1.18674	0.630686	0	1.36366	1.7632	0	0	0	0	0	0	0	0	0	0	3.49806	1.20773	4.06589	2.38903	0	0	0	0.911045	0	0.747429	0	1.33071	1.53957	1.69014	3.46608	0.562212	0.775316	0
XLOC_004070	gene25240-v1.0-hybrid	18.1979	16.0827	18.9936	16.9129	19.082	19.1999	17.4688	18.1049	18.4565	18.0005	18.926	21.0966	22.0068	22.0178	18.8628	18.358	20.0088	19.98	18.31	21.5074	18.9121	22.5676	21.3629	27.0542	26.7011	26.1594	27.2682	30.2482	80.4368	78.8172	35.997	34.6443	31.5825	42.2454	23.0106	23.4844	29.2688	31.1427	25.3974	41.6854	17.4897	20.731	21.4893	25.8387	16.0269	18.444	22.2229	22.8569
XLOC_004073	gene25243-v1.0-hybrid	8.22704	7.75616	6.36242	7.06518	5.13205	4.16047	9.53817	10.2179	8.38337	9.56931	9.10358	8.55373	7.48989	7.6075	9.66415	10.8666	9.53905	9.15929	8.26088	9.05216	7.88311	6.98336	6.86722	7.54904	6.19892	5.32526	7.20409	7.98572	3.88932	2.55979	7.45187	7.63657	6.35557	8.5878	6.26461	6.51702	6.46253	6.19241	6.09819	6.33102	9.41991	9.9913	6.24624	6.2102	7.2964	8.96641	8.60224	7.59733
XLOC_004088	gene19660-v1.0-hybrid	26.0266	24.8791	25.2726	26.0908	24.6327	19.2122	28.0554	36.6057	21.3615	19.1433	31.5681	33.1666	28.2322	22.3495	32.5007	30.646	26.5539	33.5413	29.0413	30.2968	37.15	45.6129	60.3899	51.7947	51.8733	57.1868	62.516	52.6663	32.5135	35.5609	23.5528	40.5881	31.3412	25.471	31.4509	33.6117	30.8674	34.4184	27.0197	29.726	32.3365	35.0944	23.7814	26.9785	30.8087	31.1376	34.9579	36.3139
XLOC_004089	gene19662-v1.0-hybrid,gene19663-v1.0-hybrid,gene19664-v1.0-hybrid	78.1795	97.1011	69.6203	75.1192	80.259	97.5895	77.4223	84.7019	125.166	89.8725	82.4781	88.6894	75.9871	79.5888	97.5269	94.8013	95.7367	94.3795	89.597	86.5006	91.8722	96.633	95.5986	90.1549	86.0945	100.636	75.7142	81.1812	180.844	220.258	126.718	124.794	111.966	141.414	91.6941	87.2965	94.4845	115.418	85.761	117.28	58.3709	70.3923	85.5779	91.474	86.7502	84.5976	89.6014	95.8161
XLOC_004100	gene31877-v1.0-hybrid	0.589108	0.758802	0.304637	1.03686	0.724921	0.352684	1.04605	1.70257	0.56284	0.710659	1.0701	1.2103	0.684835	1.27346	1.39691	1.52648	0.838302	1.54799	0.514199	1.23723	0.549417	0.303658	0.223565	0.294647	0.0685268	0	0	0.188944	0.705436	0.555032	0.747681	1.76551	1.11004	1.95567	0.51791	1.21467	0.281866	0.639168	0.455175	0.262238	0.982199	0.933741	0.819279	0.724746	0.47094	0.460021	0.326085	0.339273
XLOC_004122	gene34348-v1.0-hybrid	17.5186	21.5622	21.4767	21.7745	17.2916	24.2369	11.233	14.4804	17.6658	15.7978	13.2398	20.0987	20.0072	18.2637	16.6791	12.356	9.95489	13.5372	22.7393	30.2303	28.3018	45.0018	44.9142	47.6573	56.8319	59.8247	53.1454	55.7769	84.7155	94.8384	33.8236	28.1903	30.8124	38.0646	15.5823	18.1464	19.3077	25.0815	17.1632	29.8771	13.5714	21.2033	13.534	14.9613	35.7388	32.0452	42.1294	49.7392
XLOC_004125	gene31938-v1.0-hybrid	23.5814	21.2856	15.7171	17.8217	12.1789	12.6768	21.0356	22.1396	19.2044	19.2114	22.555	20.7953	19.6139	21.5133	18.8	24.6393	22.8239	23.7095	16.3848	20.9941	17.3502	22.7621	20.904	23.9816	24.3601	27.1048	23.3617	26.8103	18.1778	14.0839	7.82798	16.0569	10.9258	11.8586	20.5069	21.2508	20.5847	24.7753	19.2961	22.9944	22.0709	21.5139	23.4679	22.35	15.5261	17.442	20.7853	20.9293
XLOC_004137	gene31963-v1.0-hybrid	43.8119	43.0329	80.7515	56.1947	40.3358	46.344	77.8698	19.3366	111.226	64.7717	70.1006	44.3494	77.2499	114.683	67.3343	63.7345	120.565	35.9572	67.4848	52.8797	118.294	54.4125	151.223	79.5354	234.591	225.78	109.573	132.155	152.626	169.439	104.928	49.3947	47.2392	35.2018	38.8775	58.1844	91.6797	52.9064	63.3806	38.1449	75.6635	55.0329	81.4255	97.8019	51.3006	47.0904	149.243	98.0823
XLOC_004153	gene32634-v1.0-hybrid	12.002	12.3882	11.0798	14.0779	12.8624	15.382	17.1217	22.6028	9.40196	15.7254	14.2809	15.1191	9.39208	13.6282	14.5855	18.7513	12.2221	19.3875	10.5391	13.2278	14.9002	20.6769	20.1712	24.5647	20.1905	25.0977	21.1947	25.4153	5.83779	6.12166	9.97116	16.1287	8.73234	7.87231	14.2038	17.1755	13.8231	19.6176	15.8466	19.1197	11.9551	13.7022	9.77903	11.1968	10.2146	13.9635	14.2023	17.4957
XLOC_004174	gene32663-v1.0-hybrid	3.49989	3.93672	3.4621	3.76139	3.08032	2.89691	2.82118	2.3969	2.56467	3.01058	3.39039	3.13552	2.79858	3.35531	1.89173	2.94356	1.87831	2.10384	4.19436	5.55061	4.06863	3.94079	3.30893	3.02598	2.91861	2.84313	2.56626	2.38764	0.129651	0	0.0470768	0.144486	0.234881	0.470725	2.28534	2.37551	2.30873	2.87182	2.71003	2.74559	3.76497	3.26826	2.49595	2.66427	3.60821	4.0969	4.17445	4.80451
XLOC_004194	gene32697-v1.0-hybrid	17.0256	20.9052	23.5447	28.495	5.56993	10.4552	14.3703	23.6826	17.9616	25.5648	20.6925	18.8925	21.5392	13.7127	8.8159	9.49684	7.22701	10.4518	4.70934	7.95168	6.64203	2.81795	0.493693	0.744445	0.596143	0.601237	0.40766	0.556378	7.60683	6.11663	14.0148	27.3669	14.8588	6.8027	33.813	35.2322	7.82079	4.30091	3.84187	3.34222	21.8351	24.7055	19.4538	18.6189	3.37035	3.70033	2.45061	2.94117
XLOC_004217	gene20530-v1.0-hybrid	9.91255	9.35356	7.92687	7.54461	7.79967	8.77975	7.59484	6.73021	6.79438	5.87348	6.82836	6.50976	4.87954	6.45149	8.07571	9.07634	7.3596	7.86142	4.91074	4.72371	3.61416	4.14676	2.94647	3.57495	2.40893	2.97964	2.73203	2.76264	8.38204	9.59338	7.74314	9.08183	7.15376	7.36104	9.15995	8.3808	9.05745	7.88283	9.95169	8.47387	5.44135	5.49793	6.83099	6.05373	4.63665	3.99726	4.6483	3.80302
XLOC_004234	gene00923-v1.0-hybrid	15.6282	16.9276	16.1213	19.0702	16.272	14.5114	13.3901	17.864	13.7516	15.2704	14.3908	13.8465	13.4201	9.71315	14.1285	13.628	9.1106	13.4754	11.9696	12.6457	14.8809	16.154	22.6931	23.7923	24.0596	26.4868	28.5903	29.4875	7.0291	8.91094	10.6627	13.6622	10.2847	9.74347	13.3789	15.5293	14.5287	15.5208	12.9875	14.1083	16.6001	23.1405	11.7434	12.0263	13.0557	13.4898	17.0278	20.1829
XLOC_004244	gene01604-v1.0-hybrid	4.38068	5.22457	3.07302	3.76075	3.42308	3.49994	5.12173	5.66395	4.25186	4.70634	5.06707	5.61873	4.74856	5.71808	5.69562	7.08232	6.87671	7.17013	5.43256	5.51608	5.58287	6.02101	5.81754	5.30125	4.62366	5.46839	4.07425	5.14623	3.39853	5.59047	3.91725	5.73506	4.21091	6.1903	2.83898	4.32204	4.67703	4.84446	3.30518	4.74888	4.36656	5.03561	4.31609	5.54513	3.64993	5.72066	4.31507	4.79692
XLOC_004268	gene01646-v1.0-hybrid	6.33659	5.23265	3.64865	4.3452	4.0117	5.26874	6.56669	5.35768	8.25601	5.8583	6.22429	6.64182	3.40975	5.19777	5.15124	7.2422	3.7714	5.38425	4.874	4.06297	2.4643	2.1513	1.52279	1.53072	1.02952	1.86157	1.52176	1.67482	0.624041	2.07161	3.01853	4.10722	6.45954	8.8953	6.42978	8.02539	5.05219	7.92432	6.00012	8.84651	10.7	12.0056	6.48478	7.20331	3.41958	4.3411	2.7879	3.26232
XLOC_004280	gene01659-v1.0-hybrid	76.1619	89.5432	100.646	79.4515	122.754	108.581	75.6122	82.956	85.8044	72.9148	87.3766	84.1192	132.145	84.7768	80.9948	59.9007	82.3925	77.4573	112.719	96.6464	135.272	151.251	228.996	184.633	256.683	216.661	248.038	179.712	302.934	342.73	169.791	141.802	118.749	94.0363	102.2	99.3268	131.533	120.165	120.475	114.153	69.3214	76.0834	104.287	106.325	139.443	112.598	150.641	128.578
XLOC_004284	gene01665-v1.0-hybrid	12.4666	13.4636	12.6511	13.6641	10.3026	11.9932	18.2036	20.0537	15.6784	16.249	18.8828	21.6437	13.0688	12.8875	23.4628	20.5162	19.1076	23.3668	13.9744	12.9998	13.6291	14.9256	14.9707	15.0757	14.3699	14.5243	13.5634	12.9606	23.39	23.0213	19.3048	23.4035	16.2118	16.9144	12.544	12.9696	12.037	11.3264	10.0571	11.5928	12.3321	12.247	12.2159	10.855	12.8577	13.267	11.01	10.9436
XLOC_004291	gene01676-v1.0-hybrid	70.5258	84.3744	58.724	81.4275	63.2035	66.0126	82.2255	131.845	69.6813	95.0964	117.276	139.9	111.162	116.757	85.6704	92.1738	90.4364	131.342	76.695	89.8344	119.836	148.873	190.691	252.778	194.511	244.689	229.925	254.817	125.055	139.2	73.9235	116.976	109.431	94.4346	100.883	116.964	145.937	170.347	119.969	136.314	69.3144	89.8833	88.4804	99.1081	75.169	92.2303	110.38	116.561
XLOC_004296	gene01681-v1.0-hybrid	11.4942	14.3303	11.8317	16.285	8.09842	9.64936	20.719	26.75	10.896	12.4126	13.321	15.5086	10.4374	12.4355	18.8612	16.2554	14.0236	19.4446	12.643	12.5423	16.2785	21.415	17.1264	15.3767	17.3435	19.1263	16.8687	21.1724	25.8868	19.8122	18.8446	27.5301	10.515	8.79479	15.131	16.229	13.878	16.8628	17.301	15.0596	11.845	14.1479	11.6894	11.5118	13.5026	17.6506	14.226	18.938
XLOC_004297	gene01683-v1.0-hybrid	11.8106	12.3104	15.5026	10.3752	29.4762	24.0754	12.9651	14.8807	8.96208	8.09957	14.3059	13.7174	11.5276	9.38808	18.3642	11.8919	15.2176	14.8381	18.9989	15.4522	19.2348	15.485	18.7122	18.6729	20.9358	18.4594	18.4121	18.5284	71.0236	85.037	31.2277	29.06	19.9292	15.4688	21.0938	19.7847	14.5687	15.6078	16.2337	13.586	7.39419	9.26332	12.7653	14.3558	17.9011	14.9904	17.6838	18.0307
XLOC_004338	gene31205-v1.0-hybrid	24.9018	22.127	21.5457	28.6976	21.3133	26.4347	47.8819	68.4801	31.089	35.7758	34.1765	33.1921	25.8982	36.7686	41.2172	41.7162	34.4945	47.0556	22.2578	23.9793	30.8722	37.2016	31.461	42.2167	33.2693	38.1708	31.5557	42.1102	18.3364	13.6385	31.2907	51.4519	27.7608	26.2015	28.7839	36.0173	24.4542	30.9873	21.9313	24.4084	22.4728	25.0278	30.3276	27.5935	22.4379	28.5709	28.7665	32.513
XLOC_004341	gene31211-v1.0-hybrid	10.2032	10.9395	11.4423	11.6871	8.37035	8.02599	8.86544	10.7868	9.16174	10.0975	8.02466	8.91974	9.28233	11.7673	9.87625	11.9477	10.8291	11.2628	8.91525	10.4096	12.4911	13.2192	13.6924	16.0917	11.9352	14.9883	12.4312	13.95	9.46833	9.71845	8.257	11.3149	11.9837	13.6226	8.71947	11.1201	9.3273	10.4364	10.7956	8.97829	7.63254	7.37983	11.8534	12.9203	7.0748	9.31626	11.3382	13.2198
XLOC_004355	gene31237-v1.0-hybrid	8.59587	7.75902	5.11899	7.3709	9.13369	9.03053	8.36622	12.8368	9.30341	8.29827	6.60848	6.76371	6.05879	6.05639	9.04307	8.54021	6.94682	9.57778	5.15687	5.35651	6.63551	8.44279	8.49802	9.66514	8.78685	9.59873	9.51903	12.0064	6.13032	5.71075	8.04792	13.6204	11.3533	12.0007	10.3873	10.9663	9.9136	10.8326	10.2445	13.3069	4.79847	5.29306	5.71153	5.34193	5.2936	6.30053	6.47164	6.68778
XLOC_004364	gene31166-v1.0-hybrid,gene31167-v1.0-hybrid	30.9182	27.6854	24.8986	23.2662	52.947	34.2116	24.2557	17.6935	30.1887	22.9282	25.8637	22.0255	31.8298	29.8966	22.2341	18.355	27.4076	19.6727	35.2664	28.2658	35.8274	35.6661	57.1783	46.4221	68.9658	58.9291	50.286	39.7579	27.7435	26.6025	23.526	21.5789	35.5226	34.0832	32.066	27.7362	38.1217	32.1079	40.4899	38.4974	23.302	24.5046	23.2282	23.0083	39.269	34.1643	42.1798	38.2879
XLOC_004366	gene31170-v1.0-hybrid	8.59959	7.22478	9.16643	9.32122	9.61097	7.32006	8.47445	6.46619	5.72644	6.39906	10.2135	8.79483	11.839	11.017	8.73358	8.12992	12.2389	8.58516	10.3233	10.4909	13.0933	12.8856	19.2704	16.5641	18.4238	17.5563	20.8275	19.912	13.1933	16.5364	7.54564	7.72657	6.61845	8.52365	15.1619	13.3278	13.3492	10.4789	15.4481	12.2192	9.88219	9.78511	10.197	10.8186	10.2765	9.99628	15.327	12.4932
XLOC_004368	gene31176-v1.0-hybrid	6.17737	8.49927	8.33267	6.63259	10.7665	9.36576	7.24881	6.04284	6.0737	8.25859	9.45052	10.4838	8.97231	8.16665	7.22502	6.77951	6.97733	7.57636	11.8636	12.4818	14.0572	18.1059	21.8159	22.8779	17.3583	19.739	19.8168	21.171	3.82174	2.1475	4.64817	4.89054	5.75029	4.94676	8.95674	9.0406	8.9752	9.04379	12.4107	11.9612	11.6513	12.3741	9.72997	10.7882	12.8565	11.795	13.6729	14.9595
XLOC_004391	gene24688-v1.0-hybrid	25.7784	30.3328	34.1597	36.1515	31.0584	28.955	28.816	39.0931	24.2096	31.3232	33.6518	32.628	30.9764	28.7545	33.0496	33.8467	27.7925	32.606	31.7568	34.7812	50.6048	51.2675	57.3343	61.3975	58.1847	64.3007	50.744	53.8707	64.3381	72.1141	49.7428	60.4778	54.7655	53.9718	34.3835	40.3173	40.0539	45.9252	29.9654	37.2023	34.2203	38.4853	31.7454	34.788	39.8537	40.0312	84.802	71.4734
XLOC_004404	gene24703-v1.0-hybrid	10.8765	11.4406	9.03335	10.5044	8.72671	8.65694	7.89576	7.93244	9.43223	8.93182	9.83528	8.88068	5.45127	6.28026	7.32874	8.36865	7.32475	7.9312	8.17687	9.18022	8.07462	5.96552	5.22669	6.00153	5.67198	5.5962	5.08131	5.39551	4.34955	4.20329	5.21357	9.08203	6.2995	8.81612	7.34862	7.77276	8.02356	9.53025	10.5274	9.94214	7.87151	8.85988	7.64327	7.57109	7.44759	7.7583	7.53872	9.60151
XLOC_004407	gene24708-v1.0-hybrid	37.7412	45.5899	28.5774	36.5498	28.3452	50.0823	35.4798	39.9342	46.2355	48.1636	30.1634	34.3214	21.6026	29.0248	29.8174	42.8014	27.1267	27.9288	30.6584	50.7258	19.9438	20.4433	12.922	20.0493	14.7501	17.185	14.989	16.0082	17.0946	27.1344	17.321	25.1249	26.0413	33.5223	25.1309	34.0673	29.7474	46.2477	37.5205	57.254	25.9782	33.7154	33.1505	41.2856	26.7117	32.059	24.7893	30.2606
XLOC_004408	gene24712-v1.0-hybrid	10.7774	13.2105	16.63	15.694	14.433	17.9462	14.7812	13.2538	6.63099	8.52221	19.756	19.5077	31.3369	23.2446	18.4196	14.3592	18.5094	16.6787	32.2361	28.2817	26.1368	32.2649	36.0675	40.0791	51.8728	51.4552	51.7269	47.6011	26.6255	27.5133	23.3727	30.3028	26.5502	26.0103	21.1338	23.3503	19.8875	22.3984	20.6959	19.8032	24.0951	31.8132	19.509	22.6307	36.2328	39.0807	35.9232	40.8938
XLOC_004455	gene21835-v1.0-hybrid	23.0226	30.0867	20.7794	24.7059	42.04	38.3821	30.6947	34.2456	22.8526	28.78	32.7337	41.6909	32.2531	33.3755	37.482	40.6683	34.7405	42.6309	32.4312	34.5698	32.5043	53.2325	69.2592	63.5431	55.958	69.9171	63.3779	63.6194	30.8509	40.9122	22.0571	34.9508	32.7143	33.9552	43.2375	48.4843	44.3564	59.0556	54.6331	57.1548	22.2604	29.6648	28.5408	33.691	32.5314	39.1247	36.5242	40.8159
XLOC_004537	gene17322-v1.0-hybrid	15.9771	18.5706	18.0805	19.741	21.5113	20.1729	8.13066	12.718	14.7101	16.0762	10.6036	12.4908	17.6538	15.1874	11.2183	10.7516	9.78039	13.5718	12.2841	13.6065	17.6076	21.5255	25.8518	26.0338	32.821	31.5228	27.8483	29.2963	9.19785	10.3058	10.5985	17.0415	18.9996	16.3298	26.19	26.7	26.1451	23.1686	21.2858	23.1091	7.19784	11.4908	13.2643	14.1578	16.8651	18.1653	21.6187	22.5544
XLOC_004549	gene17349-v1.0-hybrid	21.448	24.2242	18.5775	21.6826	24.3757	19.398	26.0979	30.5776	17.333	21.8232	29.7691	34.2507	27.0436	23.2908	26.2469	27.2026	28.0381	28.6919	27.0743	30.807	23.8594	25.4907	23.8933	25.0789	27.5667	29.0751	25.7404	27.7065	14.0728	22.3618	15.0264	21.1288	21.848	23.2478	22.4123	20.0255	15.416	18.6001	17.7312	18.3494	25.9925	32.9351	28.868	36.515	28.8229	31.6064	25.8667	30.9813
XLOC_004556	gene17360-v1.0-hybrid	2.03426	0.921515	2.89046	1.78098	1.58655	2.69854	3.4232	4.58761	2.30295	1.86431	3.74712	3.34216	4.24819	4.57362	4.17901	4.77807	3.06273	4.6222	3.34346	3.45601	4.51602	5.20004	5.59144	4.93837	6.03199	6.50074	6.30792	5.78279	2.05443	1.81966	1.80407	4.01402	4.91485	4.2753	1.87099	2.43413	1.8008	3.02749	1.65656	2.67518	2.91677	2.21138	2.46338	1.58439	2.94221	5.02832	4.23809	4.07931
XLOC_004560	gene17366-v1.0-hybrid,gene17367-v1.0-hybrid	23.2493	24.0894	25.9844	26.5179	33.1615	33.0384	20.4523	19.4818	19.2915	22.4898	14.4931	17.1282	19.211	19.8064	17.5297	18.6667	19.9379	19.8616	16.8757	18.1404	16.542	19.8385	23.5643	23.8744	21.0193	21.5053	20.6096	24.402	12.4837	10.0234	19.7586	20.7204	27.1808	28.7701	20.241	22.7172	21.8304	18.3069	26.229	24.0995	20.6315	16.1952	19.8422	19.6046	16.0145	16.1153	20.7693	19.502
XLOC_004565	gene17118-v1.0-hybrid	22.066	21.365	17.1268	16.8481	18.6897	20.1448	18.1166	20.2432	19.4162	20.2262	21.8883	23.2206	18.5274	18.7377	23.6718	25.5436	24.0275	26.2803	18.2302	25.0109	21.3988	24.332	26.5037	25.7202	26.1872	28.2144	22.3207	23.7402	20.3406	19.4726	17.9952	22.8911	17.0299	20.8584	18.8839	20.0203	20.7279	22.56	23.557	24.8194	15.9237	17.3524	14.7875	15.8256	17.8673	19.5339	23.6708	23.7556
XLOC_004569	gene17124-v1.0-hybrid	46.3404	58.8944	53.7316	47.1339	44.9508	41.8793	57.0174	54.6993	33.5874	38.9946	47.2085	57.0088	66.2615	54.7809	52.2288	40.7646	58.0291	56.5036	61.5341	61.864	65.9808	91.5546	114.097	112.671	132.776	121.84	123.886	106.014	84.4934	99.0414	48.2073	50.4011	38.9531	37.9144	48.9729	50.5558	58.3174	63.7717	49.9062	57.2251	56.1324	62.5965	63.9752	72.39	69.7603	68.009	71.0568	78.0219
XLOC_004572	gene17136-v1.0-hybrid	16.9881	20.1756	13.9933	16.6814	17.7294	19.9063	25.1498	38.0084	20.4932	24.1931	21.9173	25.5105	11.7667	17.3253	21.6179	27.3377	18.7978	28.1456	15.5214	19.2984	15.0329	16.4047	11.6659	14.1823	13.2943	15.4366	13.9371	16.9378	1.60718	0.799298	6.26642	10.1875	6.31716	9.99033	13.536	15.7422	17.3763	19.9137	17.4129	23.9175	15.8067	21.1913	16.3913	17.1708	11.3946	16.3705	12.5395	15.9415
XLOC_004573	gene17137-v1.0-hybrid	0.461033	0.43179	0.401829	0.410455	0.603747	0.281238	0.0491564	0.0222943	0.238254	0.109678	0.107668	0.0983157	0.387944	0.208232	0.0323345	0.0651048	0.0147443	0.0212593	0.136727	0.239537	0.71459	0.496106	1.99365	1.67606	2.23328	2.61397	3.56933	2.85041	0.200138	0.0520756	0.107561	0.0795286	0.0268039	0.0359287	1.71322	1.61623	4.59327	3.75299	2.09678	2.18883	2.24895	2.00165	0.233923	0.23353	0.0957565	0.221559	0.567753	0.424626
XLOC_004588	gene17501-v1.0-hybrid	12.2963	12.5369	11.1548	9.68508	7.71613	6.18534	15.1158	16.8721	12.6022	13.2352	21.4417	20.9679	16.4213	17.3537	18.8456	22.4459	21.6977	22.8266	14.4933	18.8185	14.4995	15.141	12.9437	14.2158	11.5243	14.0175	12.3845	12.2848	20.8182	23.4396	16.3306	24.5613	19.0332	26.9438	15.5832	17.8649	17.8822	17.5256	17.9724	18.6424	15.0957	15.6715	19.5791	20.7298	12.8624	13.8516	15.3798	13.6131
XLOC_004615	gene17431-v1.0-hybrid	13.3029	15.9926	17.048	12.9905	17.3774	19.8414	13.6209	14.4353	9.7881	11.6902	10.223	11.9256	13.2595	10.6303	12.8894	9.23296	10.4463	11.2209	7.37643	6.9419	7.65393	7.7644	4.35967	3.62149	5.24816	4.30929	4.6415	4.77453	43.3255	53.7828	17.5723	14.7842	8.95799	10.8813	13.5444	13.4046	9.36631	8.64898	9.60052	9.18124	11.4917	14.1517	10.9737	12.3741	10.5004	7.70518	7.85497	10.2108
XLOC_004631	gene17405-v1.0-hybrid	9.81282	10.9032	8.68243	9.16379	15.39	13.8763	20.4984	19.9475	11.5654	14.0356	27.786	25.8386	34.2652	33.0894	28.1334	29.66	29.7897	26.6354	52.3379	54.4993	60.0119	72.4017	107.579	128.732	94.0345	106.221	148.102	115.178	52.4338	65.1823	48.9732	52.0086	46.027	60.7756	34.0019	38.917	41.054	33.9185	39.9575	40.8278	44.6549	48.0759	26.4459	32.1539	60.4112	61.9918	71.39	67.9399
XLOC_004658	gene17585-v1.0-hybrid	6.33216	9.61005	6.83922	7.7084	1.74689	2.18928	9.28192	7.85274	5.359	5.40276	8.42221	10.7995	8.62957	8.83618	13.8198	13.781	11.7569	12.5044	13.5176	14.6091	10.7803	13.5734	7.79516	7.3728	7.48964	9.75798	6.17096	5.74321	19.4389	24.9121	13.1234	15.5594	12.0738	12.5344	4.08336	4.87708	5.99557	5.96272	4.40898	4.31574	3.07634	5.06208	8.27595	11.92	10.637	17.045	9.37944	11.2689
XLOC_004660	gene17588-v1.0-hybrid	18.1905	18.6256	14.733	15.9193	16.9972	14.755	19.9977	23.576	15.1368	16.7041	22.6235	20.8023	18.6665	15.0914	22.8602	22.4494	18.3218	22.8034	16.4612	18.2613	13.9114	10.5111	6.56391	5.69837	6.34548	7.35732	6.98801	6.78722	25.0791	29.3268	24.6503	27.6569	24.7232	27.5452	23.723	25.4082	25.1279	23.0109	17.5509	20.7095	15.8155	17.3348	32.3454	32.6636	15.0656	15.9051	13.5944	12.9456
XLOC_004670	gene17608-v1.0-hybrid	29.5211	29.8734	26.7049	28.6265	24.0344	27.3658	22.0414	21.207	26.5227	28.6269	21.3359	21.4325	19.2311	25.52	20.9839	25.8759	25.6292	25.8433	21.6303	24.6926	23.4013	20.0963	15.0553	18.7498	12.4108	12.7701	13.4328	15.2921	8.1239	8.64036	25.6459	23.1615	22.2765	26.358	24.2761	25.6085	22.625	21.8113	21.8787	25.4894	28.1577	23.8628	20.4995	18.9937	19.4227	22.1698	21.7585	23.7673
XLOC_004696	gene17527-v1.0-hybrid	90.9107	112.932	133.782	125.495	84.5904	91.7928	112.17	119.907	91.2402	87.3431	95.3153	114.195	144.108	140.898	94.0883	94.5142	98.6159	99.3097	105.676	136.702	119.867	189.248	234.469	243.774	221.103	265.349	244.047	236.353	194.103	264.733	99.5121	102.881	59.0784	80.6992	127.381	139.611	126.687	139.06	143.771	161.92	102.591	115.615	185.139	202.52	120.965	134.227	152.536	163.549
XLOC_004745	gene08208-v1.0-hybrid	6.77358	7.69195	7.19249	7.66485	6.81079	7.77861	5.55746	4.03502	5.7797	5.93582	7.51057	6.59379	6.65879	6.2994	5.08021	6.84039	4.30737	5.28293	11.527	15.2192	10.6238	12.7416	12.6351	11.7449	10.9163	11.4991	14.3815	14.4113	2.52113	2.26262	7.44971	7.58721	8.69887	10.0236	6.38071	6.55407	6.22949	4.54093	7.06124	6.07785	10.4288	11.6351	6.48211	6.40695	10.9883	11.339	11.0962	9.57919
XLOC_004746	gene08209-v1.0-hybrid	1.8794	1.8091	1.73968	2.14598	4.28489	4.72763	2.22082	3.15982	2.33778	2.42774	2.40762	2.71873	3.13933	2.01397	1.95832	2.07178	2.04755	2.13516	1.15029	1.35787	1.07597	1.44871	1.55881	1.57135	1.04406	1.23953	1.41257	1.60286	1.35204	1.15204	3.27911	4.86158	6.48587	5.84558	2.29296	2.59913	2.84689	2.82734	3.63081	3.19813	1.80235	1.54991	1.44048	1.65878	0.952317	1.08364	0.905286	0.863283
XLOC_004787	gene08070-v1.0-hybrid	3.5767	5.52229	3.70327	4.76916	4.22387	4.55606	3.1064	3.75492	3.11752	3.72981	4.04527	6.14511	5.63875	5.66696	4.22148	4.34494	4.73965	5.02721	5.70992	6.82596	5.32835	4.13844	4.12319	3.98161	3.81363	4.02978	3.85343	5.33705	4.40879	6.38068	3.45094	5.71036	6.02473	3.212	4.74016	5.61731	5.12432	4.68929	3.57552	3.62095	6.3335	6.857	4.41369	5.5311	6.83166	6.60261	5.38324	7.10568
XLOC_004793	gene08083-v1.0-hybrid	23.4862	24.8514	20.7456	21.5351	16.1325	20.6096	29.3734	27.1187	25.6207	24.2487	32.4413	31.889	23.075	22.9445	38.2869	39.0405	36.4321	31.1965	20.8322	22.2217	19.1098	17.2384	14.8848	17.3796	14.133	15.8948	14.9851	16.533	61.5512	79.0976	31.9192	28.4701	32.0833	49.0207	25.9959	28.0901	28.4677	30.4987	33.806	34.0913	22.476	24.3494	31.2801	35.9794	21.4816	20.2331	19.0417	17.9612
XLOC_004796	gene08087-v1.0-hybrid	42.7106	47.3267	36.3917	48.2204	35.6041	46.2833	40.8468	52.9983	41.4009	50.4333	32.7616	36.6944	30.6669	47.6516	42.5759	51.8858	40.6848	54.5721	27.0258	31.9569	38.7784	51.0562	47.3303	57.9924	48.1991	58.2993	48.6805	63.5936	20.6212	28.7904	25.8068	48.9483	32.7689	48.7975	39.8671	51.6522	43.8203	53.8563	46.697	59.1809	25.6226	33.2193	24.3467	26.3686	23.7554	34.9948	38.0096	45.4581
XLOC_004819	gene08273-v1.0-hybrid	20.3958	19.8718	16.7703	17.1718	16.9509	15.7471	17.212	15.9197	22.4895	18.7425	19.8269	16.4585	15.5708	15.3301	17.7814	18.181	17.4997	17.3464	14.9404	19.4866	19.3422	17.9712	20.6761	20.2777	22.2818	21.6512	21.3753	20.8888	12.6936	11.0733	16.3743	19.5271	26.9495	30.5462	16.3342	16.964	20.5808	22.5612	25.9973	32.0547	16.7072	17.5489	16.0691	16.9405	14.5639	17.3628	24.8537	24.0617
XLOC_004826	gene08285-v1.0-hybrid	1.04057	0.94606	1.51884	1.22434	2.28809	2.15203	0.585457	0.517257	1.00121	0.883257	1.7701	1.75506	1.42131	1.49947	1.33817	1.69113	1.71137	3.30202	5.00408	6.15796	6.3174	7.3951	7.35626	6.29209	6.14439	7.05726	6.91094	9.84731	1.52927	0.93846	0.690813	0.712967	1.31448	2.97659	7.5616	9.25124	7.20753	7.13729	12.4027	16.1708	3.48484	3.89677	2.81776	4.1562	4.38588	5.59317	7.95156	5.63516
XLOC_004833	gene08299-v1.0-hybrid	5.99172	7.14465	3.22057	4.57716	7.33176	8.45666	7.56863	7.63884	4.38332	5.15045	12.5869	12.9861	10.8864	9.73314	12.9029	12.9159	11.6061	12.3969	11.5734	14.3534	10.716	12.175	14.4378	12.8654	13.7131	15.3304	9.35725	7.95368	18.6255	22.5701	8.11692	8.29998	4.95949	4.97578	5.92081	7.69149	4.46186	5.24434	3.46162	2.97847	5.6252	7.19135	7.90759	9.3966	11.2334	11.3402	9.83883	11.4856
XLOC_004834	gene08302-v1.0-hybrid	1.26153	1.60646	2.20781	2.86583	4.96901	4.54769	1.08204	1.31364	1.7309	1.61566	0.776637	0.689525	1.10126	1.21911	0.974438	1.00201	0.74858	0.639243	0.724895	0.444868	0.80419	0.607374	0.306345	0.206433	0.273628	0.384915	0.22204	0.141021	1.20989	0.824526	5.05675	6.5528	9.2772	6.37631	2.41669	3.10239	5.8244	4.6456	4.49882	3.4509	2.08422	2.49736	0.649357	0.883928	0.614126	0.627992	0.264049	0.549836
XLOC_004862	gene08360-v1.0-hybrid	22.1937	21.5312	18.8838	19.6709	18.7656	17.8281	19.5686	18.9684	26.2134	32.4105	21.407	19.1042	18.7849	20.8076	19.8111	23.4741	27.1812	20.7415	15.7127	17.179	16.1799	13.9332	11.2715	15.174	13.7203	12.4345	11.2362	11.9938	23.1751	23.7701	20.3239	17.8188	28.5674	32.4142	17.3921	18.2939	19.1586	19.472	25.2108	23.7568	15.9662	15.7866	19.0715	17.8238	13.1628	15.0529	15.0488	15.0282
XLOC_004883	gene08395-v1.0-hybrid	0.672391	0.791003	1.2739	0.977058	1.18663	1.08336	1.10093	1.82894	0.567106	2.72234	1.03557	1.18274	0.683163	0.562188	1.40147	1.60021	1.03908	1.51296	1.22159	0.792592	0.389185	0.625178	0.11985	0.270434	0.206979	0.161456	0.248946	0.359284	1.02399	1.08455	1.30896	1.35268	0.221441	0.118054	0.610896	0.989389	0.518772	0.551782	0.408352	0.170834	1.26336	1.59045	0.643289	0.618121	0.862438	1.31023	0.265426	0.408923
XLOC_004884	gene08396-v1.0-hybrid	39.8143	39.1928	32.7433	30.5254	20.1165	16.9316	33.4151	25.4883	22.8552	30.551	28.0377	30.8355	39.6237	47.0307	36.9981	40.8717	43.4584	37.9172	20.554	25.6912	25.2683	20.6716	16.2571	15.0921	14.8447	14.0204	10.6935	11.6488	12.7769	11.9615	24.92	35.2946	27.5927	25.9313	27.047	28.2609	17.7205	19.45	22.7905	26.2631	30.2711	28.4888	50.2386	47.5921	18.5922	19.773	16.9886	20.934
XLOC_004905	gene20292-v1.0-hybrid	2.019	2.12712	1.65989	2.21634	3.82906	3.00825	2.61698	2.93251	3.05689	2.58185	1.45272	1.93502	2.66283	2.46705	2.03707	1.88951	2.16309	2.05448	3.40479	2.6144	3.10058	3.61461	4.20764	3.12944	3.78105	3.57557	4.41688	3.70535	2.00482	4.65147	2.21271	3.30523	3.03898	1.6286	3.35242	2.56472	2.69625	2.40329	2.44855	2.70393	1.84412	1.76605	3.02552	2.64028	2.98906	3.50978	2.73283	2.52534
XLOC_004909	gene20297-v1.0-hybrid	13.7195	12.6429	13.6365	14.5737	13.0787	13.7968	16.9936	19.594	14.0218	17.2551	15.0544	17.4201	20.0484	21.0211	15.4943	17.3657	18.5477	18.5747	11.3349	13.9116	14.1108	16.5363	18.7495	22.7458	20.6238	22.8946	18.472	21.4429	30.1904	36.4543	16.4794	16.132	15.5882	23.9191	11.6967	13.8178	16.1382	20.0647	15.3959	22.1264	13.41	13.2823	13.729	14.492	10.9413	11.9922	12.469	14.149
XLOC_004911	gene20302-v1.0-hybrid	233.57	355.061	267.397	327.83	166.5	237.056	280.727	385.383	275.899	292.431	281.241	344.66	264.168	345.721	300.385	334.452	301.206	386.385	321.074	384.586	371.129	475.763	406.997	571.257	503.129	703.115	533.54	681.939	522.251	733.027	221.264	418.009	226.82	343.108	313.058	388.909	294.882	392.122	275.88	323.139	231.816	369.636	290.012	405.767	295.809	417.74	308.272	439.177
XLOC_004924	gene20330-v1.0-hybrid	26.8553	33.8421	23.8447	34.1042	25.5277	25.1241	17.1751	20.1065	21.9302	30.5953	14.8151	18.3512	21.5372	44.9146	15.5351	27.2638	17.06	26.8285	28.4394	48.6913	36.6309	55.6494	36.6276	47.9238	25.2426	33.7098	30.8442	33.9146	1.75085	2.23391	10.729	12.9463	14.2228	12.9634	30.5897	36.7271	33.0786	35.2084	38.4217	45.4228	20.739	22.8157	24.1918	27.1723	28.9639	42.3794	65.0533	55.1668
XLOC_004936	gene20268-v1.0-hybrid	1.69511	1.32006	1.97053	2.49771	0.780705	0.95579	1.74487	2.33001	1.17587	1.46736	1.18165	1.04126	0.804856	1.0956	2.51816	2.44747	2.14148	2.01392	0.854878	0.898838	0.869715	0.835989	0.66985	0.523887	0.40129	0.341108	0.366528	0.390131	2.61499	2.53027	2.45137	3.19582	1.51489	1.24986	0.665812	1.2366	0.669398	0.61405	0.545028	0.421117	0.991684	0.856882	1.0463	1.06566	0.868492	1.09685	0.503194	0.651881
XLOC_004939	gene20271-v1.0-hybrid	29.9052	27.9381	28.3232	25.2914	21.3813	18.9891	31.5575	34.8068	33.5517	28.8371	28.7478	26.946	21.0926	24.4961	32.7394	33.6302	30.7697	33.0202	26.9327	30.1265	37.7095	38.0079	41.0983	41.5035	36.5803	40.7896	37.9529	35.3331	27.9769	26.3975	35.4131	44.4746	38.2346	35.696	28.5552	27.2953	30.1701	34.7042	28.4901	27.8126	28.1537	26.2386	31.778	25.2202	31.1317	32.095	37.7233	37.817
XLOC_004961	gene27810-v1.0-hybrid	5.55999	5.04289	3.60141	4.67247	3.42915	3.25156	5.79	5.70678	5.6754	4.89448	7.89889	6.38434	5.83386	5.39999	7.88559	8.94418	7.89861	6.96209	5.97672	6.26026	6.13053	6.12258	7.63097	7.8714	8.41516	8.64827	10.3896	11.3857	6.25764	7.46866	4.61016	4.43388	4.67686	7.36606	4.93139	4.49328	6.01983	5.07933	6.12713	4.50722	7.39496	8.45581	4.61076	4.69452	4.88208	5.48104	8.99997	6.04056
XLOC_004968	gene27824-v1.0-hybrid	6.00769	5.90692	5.73726	5.7132	4.6651	4.56968	6.0999	6.65592	6.48724	13.0155	7.5257	7.49205	5.22023	4.06853	9.77188	7.94135	6.62959	8.02325	3.85448	4.36534	4.76141	3.64091	2.4145	2.21118	3.50954	2.79092	2.1918	2.90013	12.8849	13.6617	8.03138	8.01932	2.82523	3.54303	6.3787	6.29446	5.43309	6.19448	7.54634	7.62412	5.30007	6.28991	6.90253	6.56225	4.61729	4.52703	4.17666	4.65187
XLOC_004969	gene27826-v1.0-hybrid	6.49421	7.24312	6.77416	7.66866	10.5257	10.6661	9.7679	10.6823	7.58052	7.11035	9.00883	8.8405	6.28989	7.3194	9.27486	10.7809	8.32803	8.37004	7.8005	8.4115	7.36907	7.40702	8.57224	7.41301	7.69767	7.16704	7.16307	7.70765	8.19914	7.15904	11.6608	13.6507	19.5499	13.046	8.8812	7.41948	8.76025	9.55856	6.98645	7.1973	7.48925	6.54014	8.68363	7.073	7.23541	8.14508	7.37181	7.68818
XLOC_004974	gene27834-v1.0-hybrid	16.4847	17.2783	18.1683	17.3201	23.7915	21.7533	11.4619	10.8893	15.3722	10.8403	11.9356	11.3961	11.2574	9.68601	10.1549	8.34023	7.73219	9.84206	12.023	10.6268	15.7169	13.4073	16.1795	14.3658	17.5622	15.3717	15.1718	17.1997	3.88486	3.91912	7.83479	10.4521	12.1021	11.1063	12.764	11.8511	14.4906	12.9173	20.0134	19.9404	9.96864	11.0261	9.21771	8.84444	14.351	14.3223	15.1291	18.6135
XLOC_004999	gene27730-v1.0-hybrid	10.6297	10.7329	8.61087	10.0539	4.01926	5.86557	13.4023	11.472	13.8647	12.959	14.829	12.4548	12.698	14.1297	15.8378	17.9713	20.3842	15.9882	9.97648	12.6035	12.4916	12.3734	13.9002	12.5037	15.0577	15.6761	17.378	18.7905	28.9777	30.5443	13.4631	15.0718	17.7748	24.2463	8.45863	8.64797	10.3635	8.95738	9.18492	7.76288	11.598	14.6621	11.8734	15.0848	9.03974	11.318	12.3569	11.5715
XLOC_005003	gene27740-v1.0-hybrid	15.1153	9.29916	9.89199	8.16651	3.67588	12.9898	6.99192	4.26542	4.43531	4.52043	2.53082	2.29018	3.9185	5.81243	1.93728	1.68459	2.37029	1.87404	7.61183	8.61258	27.8261	12.3227	9.82164	11.2564	15.2927	13.7611	13.0751	12.5086	0.809581	0.689369	0.37198	0.4586	0.784102	1.11056	13.1467	11.6107	11.3997	10.619	16.5028	19.1189	4.07693	2.62932	6.59586	6.52181	7.60836	7.24029	25.284	28.9913
XLOC_005010	gene27755-v1.0-hybrid	5.86478	7.19937	7.28589	6.34622	5.76315	5.20934	6.90926	10.2955	4.21421	4.80799	4.75024	4.95827	4.35291	4.87016	6.18516	5.34609	5.12182	6.86293	7.39785	5.33102	6.9203	7.98302	5.88694	4.97354	6.36236	5.28404	6.28029	6.66828	5.58391	7.67386	5.96649	9.89809	3.3535	3.5736	4.60847	5.55382	2.73586	2.64538	3.01	2.74742	5.43003	6.07037	4.49844	3.90721	7.58272	8.62555	5.39012	7.29013
XLOC_005016	gene27762-v1.0-hybrid	7.31999	7.84789	5.03566	5.23058	3.91921	5.23183	8.95486	7.54598	6.5825	7.65206	8.92227	8.85015	6.03544	6.18946	8.54035	10.0229	6.93496	6.16703	6.41083	8.03239	4.9837	3.37205	2.58679	2.18833	3.28017	2.90629	3.64005	4.3764	8.14251	12.5746	11.5965	10.5854	12.3607	8.41101	4.64025	4.90537	6.97478	8.88062	7.06647	5.44972	7.3091	6.7877	8.24506	8.47519	5.93344	5.81403	3.7589	5.0102
XLOC_005025	gene27785-v1.0-hybrid	250.739	361.722	253.196	404.594	243.032	236.617	529.013	631.832	541.042	418.823	502.191	566.103	559.274	608.281	597.451	496.29	547.963	682.795	324.356	453.589	283.841	533.1	627.568	933.407	667.439	889.992	758.407	714.655	976.283	1364.95	398.746	537.75	210.468	448.411	604.933	549.32	380.224	453.667	314.973	494.304	253.91	348.027	412.902	409.169	236.656	405.257	312.124	267.648
XLOC_005028	gene27790-v1.0-hybrid	0.95322	2.10562	0.650049	0.912395	0.209935	0.285329	1.4942	1.28704	2.10141	1.22553	3.17819	3.75779	1.75862	2.4023	3.64467	6.27013	3.33448	3.28844	5.98691	7.07297	11.0512	7.74957	10.3493	12.2424	17.6243	17.6141	17.7793	15.2385	1.03875	1.39812	1.94544	2.08301	8.1945	9.78284	1.10158	0.934092	2.28589	3.30048	1.60785	1.90724	4.67603	9.0085	0.930391	1.45027	4.15854	5.24199	15.7568	13.417
XLOC_005038	gene10559-v1.0-hybrid	31.4143	35.5954	37.6282	38.9514	36.3139	34.5318	46.8595	50.915	29.229	41.1341	54.5499	57.0793	51.1332	44.8452	49.7222	50.0561	50.2708	53.8214	59.1797	69.4134	64.2212	60.579	68.5808	71.3923	65.8829	70.7583	59.6353	53.9101	68.7525	81.0269	44.8797	46.2784	36.3519	32.5618	29.4077	32.2866	34.2747	39.3999	18.5703	18.7972	39.8462	43.9729	39.3075	44.59	47.6682	52.684	55.6228	60.8224
XLOC_005049	gene10583-v1.0-hybrid	56.9068	64.6148	48.6378	56.4512	40.048	36.6467	74.7734	106.299	54.4563	60.7704	74.5146	89.5863	61.3222	66.9548	83.2194	81.1367	64.9669	102.052	80.1111	109.711	87.5473	107.093	105.41	128.855	122.157	148.063	110.873	109.953	132.382	195.73	62.781	73.3728	27.9903	37.2054	53.0695	64.8833	41.8279	54.4631	37.8766	56.1806	54.3358	63.4323	69.2383	87.9945	93.1067	91.45	82.1506	91.3057
XLOC_005080	gene11105-v1.0-hybrid	9.01051	10.5249	10.5701	11.0086	12.4213	12.9306	13.9638	21.2472	10.3546	10.8338	18.6108	19.6604	10.3033	11.1555	14.7241	18.218	13.7183	15.7701	14.8816	16.977	12.517	18.2041	13.8532	19.1659	14.5298	22.3596	15.7196	15.2039	3.83331	3.0614	7.25598	11.4589	7.3692	7.84444	14.1305	17.9622	12.1572	14.9527	11.8275	8.9536	10.8731	14.6399	12.122	17.3661	14.4867	13.7351	13.9516	14.7693
XLOC_005099	gene11138-v1.0-hybrid	74.6197	53.1033	65.3189	76.1231	99.0327	85.0078	82.2129	112.376	59.7836	70.8264	81.0501	87.7548	89.6943	84.4985	85.8937	80.6613	83.5924	94.0565	48.5241	46.7594	75.2637	98.7088	99.3086	107.598	82.1529	84.1647	107.279	87.1523	90.9164	68.8093	61.086	91.969	67.7586	56.6855	78.1227	78.3541	63.2056	67.6989	63.6213	55.8541	54.0877	61.7522	66.603	52.6363	49.1853	63.9759	73.5069	73.1404
XLOC_005101	gene11140-v1.0-hybrid	21.9889	18.462	24.6679	20.2	36.6415	35.5847	14.502	10.2359	28.9981	20.1134	17.2686	12.7158	15.5823	21.915	11.6561	14.6049	26.2383	10.6411	3.19499	3.88526	3.41021	2.14057	1.56027	1.97999	2.65827	3.10185	1.04382	2.87546	14.5171	17.3286	8.45569	9.40746	15.7072	15.24	20.8565	21.9264	28.1678	24.4443	40.5116	40.7702	11.6393	10.796	20.7708	19.8714	2.66784	2.59772	4.21405	4.47033
XLOC_005114	gene11158-v1.0-hybrid	21.8723	18.8651	20.4026	20.6765	23.8514	24.2457	23.4925	18.4256	25.8714	22.7695	27.2665	23.6076	21.9239	31.1922	23.653	29.5864	30.7335	24.7414	19.518	30.4496	28.8024	26.2075	35.1935	40.9096	43.026	46.6766	45.9216	54.1626	14.5231	22.3212	12.8996	15.7847	21.0864	31.9573	27.9099	30.0939	40.635	45.3802	41.2489	55.5779	27.5835	25.6463	25.0415	27.2497	18.9612	21.3186	40.5387	35.4891
XLOC_005119	gene11169-v1.0-hybrid	10.8202	10.5603	10.8897	13.2375	9.20255	11.1967	13.5727	13.6904	12.8461	12.6812	14.9067	13.6247	7.24709	7.48004	13.9007	14.578	10.9436	12.5376	5.27497	6.75458	5.28279	3.73149	2.40438	2.53316	3.23135	2.83701	2.00542	2.21439	3.92186	3.80807	10.4448	11.8734	6.75615	4.28709	10.9263	11.1659	11.8275	13.5488	14.6532	15.3638	12.6192	9.0676	11.3703	10.865	4.95134	5.12821	4.06981	4.12041
XLOC_005138	gene11200-v1.0-hybrid	5.96785	8.54673	13.0789	11.4343	24.3706	23.792	15.0041	10.1297	11.2305	5.44049	17.3917	18.5863	13.8677	13.569	21.2674	20.989	18.6744	22.5515	31.0897	35.3443	49.0584	46.5498	69.4823	67.6874	69.2578	84.268	72.1619	66.2439	42.1776	92.1588	19.739	14.8716	14.1807	11.0469	18.4487	19.6146	19.1018	19.5979	15.7736	11.9279	14.407	11.4225	15.6131	20.2236	36.5973	32.6732	46.417	40.9757
XLOC_005196	gene10991-v1.0-hybrid	31.1486	28.5669	33.883	31.0267	39.6179	34.2273	37.2319	34.9619	30.9534	33.6437	32.7622	29.1662	34.0963	33.1412	31.3718	33.605	35.8726	31.5698	29.4764	34.8446	41.5257	35.4932	43.878	42.843	37.8091	36.9748	38.4904	36.9193	43.659	41.8208	42.3549	36.9287	43.4475	35.6723	29.8149	28.4016	36.5547	34.4882	27.0657	25.3753	30.2694	26.1321	33.4771	32.8556	31.4197	30.4585	46.4505	42.1838
XLOC_005220	gene02544-v1.0-hybrid	92.1583	100.701	87.094	78.5418	103.527	106.955	85.5871	100.856	83.3816	70.6264	75.7982	86.3599	71.9638	77.5058	88.0244	92.9727	75.7504	91.8938	91.769	92.3283	89.2575	88.9322	107.982	90.7087	114.591	126.117	112.974	121.607	124.167	156.096	39.449	47.0674	24.6338	28.9979	78.8834	117.306	87.7461	88.2909	75.7483	76.2647	71.9735	85.6919	96.5904	112.427	82.8337	84.0824	71.1381	84.6874
XLOC_005228	gene02559-v1.0-hybrid	131.935	113.739	58.5388	65.6752	33.6872	29.1425	65.4725	69.1584	95.7171	59.3621	73.8915	69.8098	78.1725	52.9068	85.3417	59.1836	75.3326	75.2111	100.077	84.6174	126.409	112.818	160.985	126.429	156.282	134.625	142.011	112.165	213.116	231.8	103.963	78.0245	56.5203	42.7657	47.2374	47.3194	51.3313	40.6854	42.4682	34.7522	51.176	52.8022	81.8356	80.628	125.954	116.322	123.264	118.698
XLOC_005230	gene02561-v1.0-hybrid	9.48394	8.98536	8.21758	8.71486	7.383	6.33879	11.4589	11.5361	10.8022	9.98258	10.3773	9.55996	8.78823	9.94334	9.97255	11.4438	10.566	10.4437	7.52893	7.61704	7.67239	7.11815	6.73743	7.29956	6.08786	6.70582	6.17208	6.79681	8.09626	7.43686	9.88051	9.82312	11.7348	15.3228	7.90874	8.16052	7.65497	7.41775	8.76828	8.37929	10.466	8.61454	8.90513	8.38142	7.0546	7.48601	7.64993	7.99768
XLOC_005236	gene02575-v1.0-hybrid	12.7987	12.6454	7.88301	8.18107	2.59996	2.75158	11.7381	14.129	9.31879	15.4199	13.6133	13.1274	14.0791	13.6868	16.1081	18.8592	19.2155	16.8776	7.30764	9.18824	5.64674	7.42177	2.7931	3.33719	1.1026	1.87384	1.4817	1.0229	9.68486	9.42762	23.3708	32.8465	20.8644	16.0495	4.0722	4.05466	3.56504	2.77708	2.85016	1.68772	15.224	14.3369	12.1512	13.6502	7.78584	8.84432	4.77163	4.05177
XLOC_005239	gene02584-v1.0-hybrid	5.46458	4.91679	7.2124	8.99047	4.24051	6.68496	5.70641	7.02334	2.65759	3.25388	2.93331	2.57268	5.05252	5.21502	4.39217	3.87071	1.58916	2.76395	6.16654	4.9912	10.2288	10.5989	7.77741	11.7017	11.6416	10.975	12.8478	15.1668	0.527013	0.335113	0.143782	0.280602	0.0592113	0.0792894	15.3737	16.7979	9.63047	11.3641	13.2762	14.2369	0.101881	0.110419	10.6159	9.97499	6.53778	8.8053	8.48176	13.4116
XLOC_005245	gene02595-v1.0-hybrid	20.4375	28.8964	13.4442	23.8421	12.0862	18.5305	23.9068	50.692	18.7235	40.5773	20.1657	25.8793	16.8615	34.3287	25.5957	45.2088	22.7621	46.1045	17.6016	28.9389	20.6563	27.5587	19.6362	35.5227	19.9495	34.5272	17.8335	32.3578	7.9344	11.958	10.7044	29.7359	13.3823	23.9063	17.0803	33.0215	19.3281	25.4492	16.379	25.0839	11.1892	16.8955	14.7001	16.4113	10.457	17.9767	13.5612	20.9315
XLOC_005254	gene02612-v1.0-hybrid,gene02613-v1.0-hybrid	35.4567	32.4016	31.3604	26.8184	27.4581	26.341	24.4691	25.3748	22.1399	26.2594	30.8887	27.971	35.9197	31.1733	25.8407	25.7079	27.0207	25.141	100.699	92.1632	166.402	178.98	371.641	439.901	437.595	392.301	480.946	280.303	30.1796	37.3777	40.3952	32.3297	37.6982	34.6057	73.267	64.7925	71.2449	55.7732	40.1521	42.7359	42.7979	44.6809	42.2084	50.1667	132.096	107.494	279.879	160.058
XLOC_005278	gene02659-v1.0-hybrid	47.8148	59.2361	60.2237	68.5959	45.8146	58.7289	65.6418	91.5798	40.612	52.4341	70.4042	79.3597	65.7196	72.0976	65.2146	73.2712	64.1017	81.208	60.9057	80.412	65.9482	91.2951	71.7947	89.2311	68.942	91.1683	68.5716	91.8042	109.921	165.287	48.7094	62.0163	35.9718	50.7736	71.256	85.2294	59.0408	76.5942	59.3421	78.5703	45.9981	62.5165	73.839	100.53	65.7366	66.6261	86.536	93.1487
XLOC_005284	gene02668-v1.0-hybrid	35.7527	45.2641	45.7468	47.0655	47.8205	47.4002	56.1554	64.0667	35.8003	39.8652	58.7402	63.109	52.3972	47.1439	60.8823	63.8552	59.0841	71.0618	54.5668	64.3058	62.8685	70.0669	109.403	103.761	97.152	111.761	103.079	98.364	102.194	133.79	69.3114	76.7615	99.0843	109.086	72.9724	82.7974	82.9284	88.448	88.2877	97.7805	40.4356	52.6362	54.6049	65.0394	48.5674	58.9748	67.8694	80.2757
XLOC_005298	gene02699-v1.0-hybrid	22.9842	21.6983	20.0822	22.5024	5.53881	7.31937	17.7029	19.9464	15.6787	16.3197	15.8213	18.5524	25.8631	19.8296	15.4632	13.8968	15.9044	18.9445	17.1419	18.3903	32.3878	30.6157	44.5598	42.6171	44.5848	42.0072	41.528	45.2273	15.6445	17.7869	28.1142	30.307	37.591	27.9888	19.3911	18.2791	16.79	19.6552	16.3641	13.126	19.3222	21.1411	19.9306	19.069	13.8575	16.4519	24.4883	25.4425
XLOC_005326	gene08495-v1.0-hybrid	15.1878	19.2998	15.1132	19.4212	7.44703	8.04069	12.9657	13.4983	12.9441	16.568	41.0873	41.5728	45.4799	47.2927	18.9991	26.7178	28.0939	39.3184	44.9554	47.2655	49.7481	54.5085	40.626	60.0396	38.9987	41.9632	43.3154	36.8791	14.1539	18.9174	40.6215	44.3302	62.5759	62.3806	34.4357	36.1549	36.5351	35.9582	40.7482	45.3407	30.2497	44.3574	28.0294	32.4631	42.3487	56.173	42.7124	57.4269
XLOC_005336	gene08516-v1.0-hybrid	35.3439	37.2928	47.0168	36.0461	40.6744	38.5014	44.1277	38.5522	35.2417	37.26	46.0612	47.3741	69.0077	49.7305	46.018	33.2305	44.4745	40.4358	59.8517	48.2529	52.515	61.3265	94.8189	72.095	94.1009	82.9163	96.5371	70.7933	103.431	109.061	72.0424	59.2135	43.7558	50.3086	45.6215	39.3277	48.7938	40.7143	48.851	43.29	49.9427	50.8632	54.7826	54.6621	64.3374	52.8446	49.9032	51.1427
XLOC_005360	gene08563-v1.0-hybrid	141.275	114.011	185.926	153.67	187.332	158.88	186.533	145.957	134.487	125.13	165.124	151.447	211.383	235.312	178.079	156.756	221.188	146.378	177.876	170.693	259.612	258.459	480.324	384.131	546.84	519.149	581.364	551.176	721.166	665.839	331.056	221.177	411.92	449.824	225.567	211.586	324.031	310.254	320.923	287.232	157.658	145.067	172.183	166.412	230.699	190.505	314.085	241.652
XLOC_005370	gene08581-v1.0-hybrid	3.63079	4.35467	6.02958	5.71373	2.13882	3.06541	5.96799	6.97462	2.58042	3.10605	3.1415	3.64889	4.08574	4.21656	5.72796	3.99751	4.70279	5.00056	5.21867	4.2331	6.354	6.63593	6.77784	5.23576	7.21805	7.22042	7.99979	7.88276	13.8491	15.9852	5.8496	6.66421	3.66385	3.14518	3.23872	2.74829	2.14944	1.93999	2.139	1.7365	3.31579	2.8856	3.42795	2.81421	5.9551	6.63672	4.35795	5.33601
XLOC_005385	gene08622-v1.0-hybrid	535.734	557.897	723.577	602.602	870.821	747.688	517.08	760.953	544.769	542.561	668.439	708.455	1193.46	815.203	759.483	635.584	711.129	799.426	764.947	843.426	1017.95	1058.88	1801.91	1572.33	2037.38	1958.43	2380.98	1687.1	1851.69	2356.49	1194.99	1077.39	1074.7	963.149	967.888	938.582	866.506	913.907	737.594	809.332	656.961	835.594	755.731	793.683	949.315	740.437	1015.6	854.444
XLOC_005388	gene08630-v1.0-hybrid	17.949	17.7358	18.1804	18.0854	23.078	15.5294	14.6228	18.5403	19.687	17.5739	21.1731	20.3553	16.6618	12.7063	17.9674	17.894	15.2433	15.2691	21.3046	25.1031	19.2635	25.4336	34.7798	35.5197	38.1687	42.033	36.9223	33.3933	24.4048	26.5215	46.4196	41.2725	65.5825	45.4198	18.4622	17.9013	25.8656	27.7601	24.8189	28.0942	22.082	24.576	22.6329	25.3114	20.606	19.8687	30.0593	26.4695
XLOC_005406	gene08651-v1.0-hybrid	50.3991	57.1674	55.6862	59.2937	51.1339	52.8826	66.8998	82.7233	48.4523	50.5444	47.0926	50.2926	46.9543	45.9397	66.9467	49.3935	47.799	59.934	51.9245	45.1114	72.4859	76.3978	84.3591	82.0164	94.1057	92.7361	81.4137	79.9779	96.8728	102.985	57.875	72.2116	80.6713	68.2965	50.7376	50.0691	49.8417	49.733	53.4107	48.9658	29.3182	33.0608	37.7833	38.199	50.6099	52.7308	65.4232	73.7546
XLOC_005409	gene08655-v1.0-hybrid	22.615	23.3734	25.0181	21.6406	39.5975	28.0334	17.3526	12.8058	15.8241	15.2377	12.4814	10.6248	16.648	17.2705	11.9568	10.8019	16.0424	10.1198	12.8162	14.5033	13.2263	9.89802	9.48118	9.95092	11.7276	10.5992	10.8198	10.8493	8.63692	8.30464	11.1288	10.4212	15.7256	11.4531	21.2621	18.0489	19.616	16.1446	20.8524	18.8564	12.86	11.3436	21.7524	22.0487	13.9426	13.6257	15.2403	14.5444
XLOC_005411	gene08657-v1.0-hybrid,gene08659-v1.0-hybrid	74.7853	86.0041	124.75	108.896	147.422	121.731	70.8664	72.0851	65.742	57.6294	68.5635	83.3274	93.6332	74.1899	68.2267	63.227	62.4641	70.3741	110.51	113.242	149.307	162.939	194.507	172.725	188.286	194.539	183.737	167.524	236.635	319.479	145.22	105.853	143.237	147.264	121.413	119.241	116.362	110.695	139.663	133.531	62.5595	76.7863	88.065	105.816	140.853	128.008	195.638	182.767
XLOC_005424	gene08678-v1.0-hybrid,gene08679-v1.0-hybrid	15.7187	16.1137	16.8092	16.0968	19.6832	18.1526	16.6956	17.8157	16.536	31.7225	12.3568	12.5048	15.0861	14.5852	15.1381	13.5589	17.8214	17.1335	13.582	13.0895	11.278	12.7709	10.1359	7.37441	7.90697	8.56703	7.96114	6.54244	24.9298	26.9122	19.9016	18.4676	7.99067	9.62676	14.0926	14.2415	12.9164	13.0957	16.1701	18.403	15.3198	14.8472	16.7129	18.4731	12.6579	13.7781	11.3056	12.1245
XLOC_005428	gene08692-v1.0-hybrid	18.6584	15.7977	22.0102	19.4508	14.8301	12.679	26.5931	26.8817	15.488	17.2459	21.5412	21.5641	28.2308	25.0012	22.3327	19.0579	24.4663	22.7616	20.9224	20.3839	23.0403	26.7975	27.5396	28.4561	25.8155	24.5065	27.4154	28.6624	26.6689	21.0754	30.9996	32.915	46.1374	29.7881	24.7892	23.4915	22.8334	19.1397	15.0697	14.2453	21.3443	20.9048	28.8382	24.7346	20.7289	20.9787	27.3087	21.3459
XLOC_005441	gene08720-v1.0-hybrid	18.2764	37.5938	48.8305	17.2717	9.26696	7.66546	61.054	19.2442	34.7545	24.8855	17.1295	15.1331	55.02	41.3134	49.5272	35.4205	96.1916	27.1922	23.8004	19.3251	21.6221	14.5479	10.9684	14.58	9.08933	7.60127	8.2905	4.07232	131.588	142.512	32.6902	23.5324	27.4948	38.5643	23.9204	21.9145	20.8073	24.8561	21.5275	21.6025	23.5359	14.5472	140.725	114.672	29.5554	17.904	28.8982	19.5407
XLOC_005450	gene08739-v1.0-hybrid	36.9597	33.971	32.9407	23.0826	45.2366	53.4528	33.4709	30.1995	27.8883	22.58	29.0869	32.2089	35.5619	25.6433	34.2436	26.2699	25.1528	29.7648	46.5986	33.8267	46.3919	45.0321	62.3476	45.5967	49.6814	50.6964	55.0836	50.1136	88.3284	75.4635	73.6406	40.1471	64.1376	57.8578	45.3661	40.2621	43.7328	30.98	48.6556	28.6684	30.1327	31.0142	42.3207	41.7734	55.9774	37.6893	44.6843	38.3759
XLOC_005454	gene08750-v1.0-hybrid	14.2386	17.033	25.3139	27.4196	85.1897	62.0031	13.0643	17.3435	10.0003	13.9371	15.5451	19.8678	27.8714	19.9606	14.7699	11.2161	12.5314	16.4915	19.6733	24.0137	24.5947	37.4665	51.8685	51.0625	49.0825	62.0371	46.6077	57.0742	15.8822	19.6372	10.8283	7.679	16.297	14.644	40.9678	47.415	34.8475	39.0014	46.5121	36.3146	24.8635	27.009	23.3542	29.8835	30.4629	32.3917	35.3649	33.5057
XLOC_005468	gene08785-v1.0-hybrid	16.0935	14.9485	18.4591	19.7535	23.1955	20.508	18.9965	22.5577	13.5412	16.3585	18.4912	18.6552	19.3745	18.0475	20.0347	18.6124	17.193	19.7418	20.2695	21.4875	27.8534	31.3833	40.0967	41.4516	38.9511	38.9175	35.2152	33.5278	20.5792	17.2952	31.5913	40.2214	43.0011	35.6092	17.3405	17.5467	23.1295	24.0105	19.569	19.297	15.7373	17.9383	17.0259	16.8317	21.0461	23.1313	30.5177	27.9722
XLOC_005474	gene08797-v1.0-hybrid	10.1378	11.8897	12.772	11.9333	6.31259	6.73968	4.34666	5.22671	7.81706	9.91712	4.32316	4.85119	4.59379	5.31074	3.78607	4.09996	5.54893	4.39825	8.55615	9.62275	16.0611	16.6732	25.3446	25.1819	30.7839	29.6823	30.6279	31.2832	1.42633	1.9565	6.09533	7.59057	16.6454	15.2876	11.1701	11.4489	13.8421	13.8217	16.0256	13.5352	5.29448	6.56237	5.22007	5.85652	7.28714	9.52731	22.4804	17.1861
XLOC_005475	gene08798-v1.0-hybrid	27.2815	27.4316	29.6488	33.3692	42.5961	44.1631	24.4964	24.2485	25.9045	30.0536	22.198	23.9277	21.1318	23.4765	18.8096	23.578	20.4161	22.6647	24.9541	28.5675	23.0817	28.2451	31.444	30.867	24.1945	25.8573	31.2243	30.1436	5.8678	5.70938	16.5237	18.4424	27.6351	19.1598	31.4263	30.043	30.3942	36.0446	32.9422	32.5114	27.0462	27.2224	21.9439	18.2424	24.5242	29.9061	34.6688	33.5112
XLOC_005479	gene08809-v1.0-hybrid	6.00469	5.65808	7.00163	8.36986	7.20589	8.51351	5.28044	5.95841	5.77805	7.14369	7.04922	5.96755	5.53308	7.59714	7.36254	8.68748	7.71349	7.50078	3.36083	3.71357	4.43567	4.64588	4.58955	5.25772	3.57466	3.56203	3.4573	3.12805	2.1215	2.39297	5.16868	6.27981	5.27975	4.48675	4.4439	5.45881	4.20105	3.92325	4.86566	4.60982	4.3175	4.89826	4.03479	4.93132	3.07592	4.35842	4.64049	5.40379
XLOC_005520	gene09021-v1.0-hybrid	23.9012	22.5618	17.2195	18.7332	25.2454	20.6235	29.4926	37.3517	14.5503	18.7819	30.4816	34.9089	30.1072	24.0349	37.3921	37.1795	30.4516	41.5116	22.49	31.5431	24.4165	41.8863	49.613	42.0052	36.439	37.1548	44.4794	40.793	18.7598	16.5129	7.80463	12.8195	2.8689	2.32725	20.9805	19.9176	16.5199	21.1302	15.0034	16.4136	18.115	17.5417	21.1847	22.6167	23.3181	27.7768	28.5972	29.175
XLOC_005523	gene09026-v1.0-hybrid	8.08768	7.90568	7.53589	8.76267	7.34309	8.48173	8.16701	8.61304	8.32789	8.39605	9.46571	8.76335	6.72427	7.54341	8.8983	9.47047	8.73424	10.2025	6.00901	7.14122	6.64325	6.5333	5.29521	5.00697	5.17629	5.19937	5.29948	5.80934	9.78605	12.4225	9.22957	8.18601	5.49068	6.24619	6.99281	7.59646	6.23028	6.44989	6.71574	6.73658	9.34291	10.3239	7.03424	8.37206	5.71183	6.39094	5.38627	6.11307
[truncated: 2,184 more rows]
[truncated: 26 more columns]

## Sheet: number of correlated loci
Summary of first sheet ( named "expression correlation"). The first 5 lncRNAs were shown in Fig.6B and Fig. S4A (shaded by blue)
LncRNA	No. of correlated protein-coding loci (r < -0.7)
XLOC_001056	303
XLOC_002388	229
XLOC_033479	189
XLOC_018315	154
XLOC_036394	153
XLOC_002738	141
XLOC_024745	141
XLOC_024576	139
XLOC_019706	138
XLOC_007887	134
XLOC_023145	123
[truncated: 1,319 more rows]

## Sheet: 313 lncRNAs in Fig6A
The expression pattern of 313 lncRNAs which have more than 10 negatively correlated protein-coding genes (r < -0.7) are shown by Z-score derived from FPKM (Original data for Fig. 6A)
[truncated: 314 more rows]

[truncated: 2 more sheets: receptacle abundant lncRNAs, receptacle abundant protein GO]
