# Supplementary material for: Global identification and analysis of long non-coding RNAs in diploid strawberry Fragaria vesca during flower and fruit development
Source: BMC Genomics. 2015 Oct 19;16:815. doi: 10.1186/s12864-015-2014-2 (PMC4617481; doi:10.1186/s12864-015-2014-2)
Supplement: Additional file 14: — LncRNAs in Malus. (FASTA 2792 kb) [file 12864_2015_2014_MOESM14_ESM.fasta]

>Malus_Contig10
GGTAAGCCCAAATTACTAACTGCAACCTGGTTAGCAGGCTCAGTTCGTCATGGAACAGATTGAAAAGTAGCACCTGAGTCAGTGAGACTGCAGATCAAAAGTACCACCTGAGTCAGCGAGACTGCAGATCCAATAAGCGATCGCATTCCGCCAAGTTCATCGGCCAATGGATCGGGTGATCAAAGCTGCCAAAAGCTCCGGGTCTCTCAACCTCTCAAATCGCTCTCTCAGGGAAGTGCAGATGAGGTATATAGAGACGAGGCGGTTGGGGACGATGA
>Malus_Contig29
CCCAGTACCAGCCAGAAAGCGTCACAGGACAACACACAGCCGCAGCCGACAACTACACCGCCGTCGACAACCACCTCAACCTCGCCGCAGGAGATAAACAACACAATGGAGTACGATGGCGGCTCGTACGATTCATTTTCGGCCGCGTCCATTCACACGTTCGAACCACGTGTAATGAGTGCGGTCGGCGTCATCGCTCTGCTATGGCAGCTCTTGTTCTAACTGAGTTGCTGTTGGTTGGGCCATGTGATTCAATAACATGGGCCCAATTTAGGATGGTGGACCTTTCAACTTTTTTCTTTTCTGCCCATGTGATTTTTGGGAGGTGGACCCACATGGATGGCCGTGGTTACGTGGATTAGAGTCATGTGATGGGAAAAACCCATCTACGAGAGATTTTTCAATATGATCGGAATACATGGTATATTACATGTCGTTATATAAATGGTGAGATATATGTATTAAAAAATGCAATTTTCCACCACTTATATAAAAACACGTGGTGTACCATCCGTGTTTCAATCACAATAAAAAATTTCTCCACACCCACCCGTCAGCTTCTAAAATCCAATTGGCAAGTTGTACGGAGGTTAGATTAGATTAGATTATTGGATTATTAGGTAATTAGATTAGAATTTAGGGATTATATATGGAAAAATTATTGTGGCTCATTTTGAAATTTTTTATTGTTTTTCGTCATCCAATTCTTTATATTAAATGGAGGGTCGAAATTCATTTTTGTTTGTTGTGGGGAATGTAGTGATACACATCATATGTAAAATATACAATATATAATTTATATGATGTTAACTGCTTAATTTGGTACTAAGATAATAAAGTTTTTGTTTTTG
>Malus_Contig36
AAAAATTCAAGATCGTTAGTTCCTATGGCTGCAAAGTGTATTCTGATTCTTGGACAAGGAAGCTTGTACACATATGCGATTTCTTGAAGTTGCATAGTTCCGCCCACCTTTTCTAGTTGGACTTCTGAATTCCGGGCTTAAAGGAGCTCTGCCAGTATGATTGTGATCCTGGGGTGCCCTTCTTTTGTTCTTTGATTTCCATGGTACCTTGCATTGTCTATATTGCCAAAGTCAGGAGTTGCAGTTTCCCCTTTACTCTAAAGTGATAAAGACTTTGAGAATGCTGAGCTGTTGAAGGTGGTATGGAATTGGGACCAGTTGCGTGCCTGCCATTAATTTCCGAATTCTTAAGGTTGATTCTTTCAGCAACGGAAAGCTACTTCTGTTGTTCAACCTAACTCCAGGAGCTACAAGTTTGTCATATGTCAATGTATTCGCTGGTGGTTCTTTTGTGTTGCCTCATGTCGAGCGTGTCTCTATTCCGAGGTTTTCGACTGGAGAACTGAAGTGCATTCGCCAAAGGCAAAAAAAGCTATGAGACGGCTGGTAAGGTCTGAGACTGATGTGGATGAAACTCCGGACATTACGAGACTTTCAGTTCGTAAAGCTTGCAAGGTCTGTAATAACACTTCTAACTTCGCAGTTCTCACCACATATGGACTCTGCGTAATAACGCTTTTTATTGAACTTGATGCTTACGATTGTCTAGTACTGCTGTTGATGATATGGAAATGGAAAATATACTAGTTTTCATC
>Malus_Contig39
TTTTATCTAAAATCTTCTATTTCTATTGACCTGATTATATTGAAACCAAATCGAGCTACAGAAACCACTGAAGGGATATGATACTGGTACCTCTGGATAGAAGATGAAAAGAAAAAAAAGGTGAAATTCATACATCGGTCAAGATTAACGAAGATACAATCACAACATATGCCAGGAAAAAGAAAATGGCTATCTGCACGTAGAACTTCGGATTTTCCCTCATGTTTGGAGATGTAACAGCCCTAGCAATACGCTGAGAAAATCGATGAAAAGGTAAACTCTGAATGAAGACAATGCCTGGCCCAGTTAGAACAGCAGTTACCAGATTGTCACTACCAAACAGTGCTCTTCTCACAGTACCACTGAATTTGATTTGGATATTAACTGTTGCAGTCACAGCAGCTATACAAGACACATCAACAGATAACACCTCGCCCACTTCAAGATTTTTCTGTACAACAGATCCACCTCCAAGGATAAATGCAAGACCTTGGCCAGATAGCTTCTGTCTTAAAAATATCTCTGGACCAGGAATAACATTACGTGCCCTTTGGTTGAGTGTATTACTGACTCTCACATCA
>Malus_Contig40
AAACGTAGAAGATCAATTAATCATAAAGAAAACTTATGAGTTTCAATCTCTCGATAATGTAGGATTACAAGGGATGAATTTCCTTCATAGCTAATCCTCTCTAATTCCTTCCAAATAAAAAGTATAACTATAGTCTCATTTTTTTTTAATTATCTGAGTAGAAATTGCATTCAAAAAAATCCATCCACAATGGAAATATATATAGGTCCAGAAGGGTGCCTCAAAAACATCTAGGAAATAGTCTGTCTCCGGTCACAAACATAAGGGGCATTACAGATATGCCGCATAAGCAAGCAGGATTGGCCAACCTCCACCACTGTCAGGAGCATACATCTAGCGTCCTTCAATCAGTGTCATTGTAGCTTCATTTGTGAGGAAAGTATTCGAAGGCTGTGGTTGAGGATGAGAGACTGTGTTTTGGATAGTGAATAGAGGCTGCTTAGGTTGTGCACCACCAATTACAGTCGTGGAACCATTTAACATAAAAACTACATCCTGCATGCTCGGCCTATCCATCGCATTGTCCTGTAACAAAGCAGCCCAAAATGGCCACATTTCATT
>Malus_Contig42
CACTCCTCAATCGGTATTTGGATTTAGGATGAGTTCCTTTTGTACATGGTACAAGAACTACAATTACAAGGTAGGTTTTGGTTTTGTATCATGATTGAAACATCGCATTTGACATGCCATCGATCGGCTCTTAACAGTAGTATTGATACAATGACAGGTGACACAGAGATCAATTTATCATTCAAAAGTCGGTCAAGATTCCAAGCATTCCTTTCCTCACATTACCAACTATCAAGTGACGAACATACGAAGCAAGAAACCGCAAGTCCTTATGGTGAAGTTATCAAGCATCGGTCAACGCTTTAATATCCCTTGTCTCGTATTACAAAAGAGCGTTACATCTTCGATATGACACATTTAAGATTCCTTTATTTGTTAGAGATGCCTAAACTAAAACTTTGTTTCAGTGTTGGTCCTTCATGCTTCCAAAAACAATCGTTACCTTGATCCCTTGCCCACTCCTTGTAAGCATAAACCTCTCACATTGTAAGGTGAATTTGTTCTGCCTCAACCAGCAGCAAACTCTGACGAGGGTAATCTGAGACAGCCAGCCAGCTTTTGGCACAAGCACCAACCTGAATACGGTGCAAAAGATCTCAGATCAATATCTGGAATATCATTTTTTCTGGCACAAAGCCATAATGAAGTACCTCCACATCCACCTCCAATCACCATGACCATAAATGCTTTCGGAAGGAATACATCCAAGCAATACCATAGGGATTCTAGTATTTGAAAAGAATTAGACTAGAAGAAACTAAAATAAGATTCCTCCCGATCAATACCAATAAAGCTCTGATTCACCTCTCCCCTTTCTTTAGACAAGTAGCTGACCAGTATAT
>Malus_Contig44
GGATCAATGGTCATTAAGCAATGGAATTGTGTGAAAATACAAATCCTTCCTCAACATAACCGACGCCACGAAAATGGCATTTGACTCTGAAATTCATATAAAGCTAACTACATAATGGGATCCGTGGAGTCCAGGCAGACACTTTGTGTGTTTTTTTTTCTTTTCTCTTTTATCTCTGCAAGGACTTGTAAAGAACCACTGTAACATACTTCGCTATAAACCTCTCTGTTGTCCCGAGTGCCACTACAGATGGTCCACTCTTCCCTCTCTGCATGTAAAGATGATTGAGTACCACATGTTGAGGTCTTGACAAAGGAGGCGGCATCTCCATGTAAGATGAAGGTGCATTCAACAGTGTCATTTGTAGGTGTGGAGGAACCGATGGGGGCTCCTTCGCAAAATCTTCAGATCCAAGCTGCAAGTTGTTATAACTTGAGTCCGGCGACTGGGGAGGTTCAAAGCCGGAAATGCTTCCGATGTCTTCTGGAACGTAATCCTGCAAGTCCAAAAGGTTGTAAGAATTGCCAGCATCATCTTGGGCCAAGGGCAGGTCAAGAGAACACCTCCACTGCCCATCAACAATAAACCTATATTGGTAAACACCGGATGGCAGTACTTTCATAATAGTGAAGTCCTTTCCTGATCTCTGTAAAGCCA
>Malus_Contig48
CTTCTTCCATTTTTCACATGGATAATTTGATACTAACAAGGACAAGAACAGATTACAAAAGGATTTCTTTTTCTTTTATACCCATATAAAATCATGTCAGTCGAAAGAGAGAGAAAAAGAAAAAGCTAAAAGAACCAAAAAGAGATAAAGGATAAAAAAACAAAAACAAAAAGGAAGCACCATCTTGGCACAAGAAGTTGAGTTAGTACACAGTGTCAGCCTGTGTGGATTATGATCTATGACTGCCAGTCCACCTCACATCTCTATTCAACTAAAGCTGTTGACTCCCATGTGCATGCAAACCCCAAACATTGTCCTCTTTCATTTGTCCTCCAATTCCATTTCATGGTAGCGAAAACAAATTGTGATGTACTCATGCCATATAAATCTCTCACCCTCACATTCACCCCTAACACATATCAGCCAAATTATTCCATCCCAAAAATTGGTGTCTGAAAGAGATTGGTCTTTGCATGAGTCTGAAATGTGTGAATACTTGGCGCAATCCAACTTCCATAACCAGAAGAAGTTTCATAACCATTGTTGCTATATGAAGCAATGGGTGTAGCAAATGGGATTGAACCACTACCAGTAATAGTACTT
>Malus_Contig50
CATACGCAGAACATCTAGATGAGCGTAAGTACGATGATACACACACACACACACACATTTGAATAATATAAAATACGCGTACATATTCGATGGCGACGGACGAAAAAACTCAAAAAGTAGCCTGTAGGTGTTCAGTGAGTCTTACTCTCGAAAATGCTCCAATTGTGTGATGAGCATTGAACTGAGGCTTCAACACATTATCGCCCTAACTTGGAAAGTCTTTCAAAGAATGAAATCTTCAGTCCCTTTTTCCTAGCGATGTCAGCTCGAACCCAACGTGAACGGTCTCCTGCTTCACCGGTAACTATAACAGTAGTATTTTTGTCACCGAAACTAGTCAAGGCCACCAATGTTTCTGGCTCAATAGCAGATGAAGCATCCACCAGAAAAATATGACTAAAATGTCCAGCAGTTAGACCTTTCCCAACACAATGGAATTCG
>Malus_Contig53
AAAGAAGCAAAATTGACGTCTCCATCCTACATTCATGGCATTCCATTCATACAGGAAACATTTGCATCTTTGGATACAAAACCCAGCGATATCGAACGCGAATAACATCTCACTTCCAATTTCAGCCAAACTTATACAGCATTTGAAATGAAGAAGGAGCAGATTTGGATGATTTTCTAGTGGTATAATTACCACAACTTTATTAGAGGCCAAACCAGTTGCAAGGAAAGCAACTTATCAGTATGCATTTGACATCACCAAAAGAACACTAAAAATTGTACAGTAACCACCCTCTTTCTCTGTCTGAATCTCTTGCTCTCCCCCATTTCTGTACATACAGGGGATCAACAACTTCAGTAATCATGCATACAAAAAAATGCAAGCATCGACTGTTTGCACGAAGATTCAAAAGGCATGTGGAATTTGTTCCTCAA
>Malus_Contig54
GCAAAAGCTAGCAAATTTTATTGAGGAAGATAAAGTTACAAACTGTTACAAATTTACGTAACTTCAGGTACACGACTGTCGTATTACATAAATCACACAGAGAACTAAGTAATGTATAACCAAATACATACCAAAAACATTACACACAAATTTAACACAAACAAAAGGCTAAATTGTAGTGTTCTCTTCTTCTCCGGCGATACAACATGGGAACCGGGTTTTTTTTCAAACAAAATCGAAGTGCATAAGAAGCTTCACCGATTTGTACTTCTCTCCCTTAGGGCAGTGTAAGGGAACTGCTCGAATCCCTCTACGTAGCTCAAACACCGGCAGGCAGGTTTGGCCTCCAAAGTCCTCCCTCTCTGACAAGTCTAACTCCTGAACTTCAATGCGGAACAAAGCTAGTTCCGGGAAGGTTAAATGGGAAATTAAAATCCTTGTCCCAGGCCGAAATCCAATTGGCCCTTAAGGGCCTCCGTCTTTTTTCACACCCGTTAATAAACAAACTCCAACAATTCTTAACCCTGGTAAAAAAACCTGG
>Malus_Contig55
CTCAAATCAGATATCATATACAAAATAAAATCTACTTATCAAACTTGATACAAAGCTTAATTTACTTTCAGTTCGAAAAGACATGCAGATCCATGAGTTATAATACAGAAAAACCCATAATTCAAAAAAATTGAAAATAAAAATCACAATTCCAAGCAATTTTTCTTTCCAAGTTTCTGATTTCGTATCCAAATAGACAACAACCAAATTAATTGATTGATTATAAATCTCAAACATCAACCAAATCAATCAGAATTTTCAGTTTTCCAACAATATCCTAGCAAACAAACACGTAATTACCAAGAAATAAGAGAGAAAGACCATGTCTTTGAAAGGCCCAGGAGGCTTCGAGAGAGAATTGGATCAGATTGTTGAGAAGCGCAAAGTCAAACCACTGTCATCTTCCCAGACCCCAGATCCGGCCGACCTAGACTTTTCTCGGAGCGGGAGTCCGGCGATTTGAGACCCGTTGGGGGAGTTGGCGTTTTGGGTCGGCGATTCGAAGTGAAGCAAAGCAGACGAGCAAAGGAGAGGGAGTTCGCGAAGCGATGCAGACGAGCGAAGGGGAGGAACAAAGCAGGCCTTAGCTAGTCCCATGGTTGTCGGGGACTCTCGTTAAGAACCTACAGTGAGGGTTTTAGTCCATACGAATCCTACTTAGTCTCATTAATGTGAGTCCGTGTGATACCAAATGTTGGACTGGACTAAGAGTTAGTCCAATC
>Malus_Contig56
GTGGAGAAACTTTGTTTAGGGTTTAACGCTACTAAATTGGTCACCCTTCTCACCAAAATCCGGTCACCAAACTTGTGGCTTAACTTACCTGTACTGCTGTACATACATATTACCGCCACAACGCCGGCCAACACAAAACGATTGTATAGCGCCACAAAAACCGGCTAAAACAAAACGATTGTTTAACGCCACAAAAACCGGCTAAAACACAATGATTGATTAACGCCACAAAAACCGGCCAGAACAAAACGATTGATTAGCGCCACAACACCAGCCAAAACC
>Malus_Contig57
GGTCACAATGATCTTATATTATCCTATTGACACGCCAAACCTGCTGTCTATTGCTGCTAAATAGTATGGAAAATATATACCCCAACCTGCTATTAAAGCTACCGTGTTATGTGATAAAAAAAACAATGCATCTGCAGCCAAAATGTCAAGCTGCATTACATATTGTCCGTATGAAGTCTCACGCTAATGTCCTTAACCATCTAAGTAATCCAAAGAAGGCAGCATCCAATACAGGGGAATTCTTCTCAAGCCCTTCCTCAGCAGCTACTCGATGAACACACATTACTCCTGAAAAGGATACGGCTATAACACCTTGTCCTGGAAAGCAGCTATCACCAACACAGTAAAGACCATCCATAGCTGTTGTATTGAATGGCATTCCCAATAATCCTTTAGGAGTATTACGTGGTATCGGTCCGTAAGTACCCTTGTCACGAGCCAGGTACCGCCTGTGCGTCTTTGGCGTTCCCACCTGCCAAGACAAGGTATTCACCCATAGAAGGGCTTGTTTTGTGGAATCAGCTTAGGTAAGTTCATAGAAAGCAGAGAGCCTCCTTAAAAACGATGGACGATTTGAGCCCTGGAAATAGAGCAATTGTTGATTAGTCTCACTAGGATCTATGATAATATTGC
>Malus_Contig58
CGGTAATTCATTGGGGGAAGGAACCCTTTCAACACTGAATAATCGTACCTTACAATAAACACTTCCCTTTCAGCATTGAAAAAGAGTGAAGTGAAAATAAGCTACAAAGTCTCCTAGTCACTGGAAACTCGGGCGGTAACAAACTAGGGAAGAAGATGGGAACGAGATATGAGAGGGTAGGTAGAGCAAAATCCACTACTCCAACACACAAAAAGCAATGGTCCCTGTTTAAACTTGTCATGAAATGAAAATGCCACTGGTTTTGGATTGTCTCCGGGACCTCTAATAAACCCAATCAATGATGCAGATATTAGAGGGGTCCTCCTAACATCGTAAATGGCAATAAGACCCCAGTATAAGTCACCCCCATCTTTAAAAGATATAGCCAGTCGCTCTCCTGAAGCATCCCAAGCTATCTTCTCAATGCCTTGACTATTTGTTAAGGACATCATCTCTGGTAGTTCAACAGGTAATAAGTGCGCATCAAGTGATGGAGGCTTTGAAGCAAAGTGAATTGAACCCATGGTTGAAGATTTAGAGAAAGCGAGAAGTATCATACGCCCATCAGGATCCCATGATGCTCCCTTGACGAAGCCACTAGTTGAAGACCATGGTTCAGATGTCCATGTGTTTGTCTCCCAAAGATAAAATGTTCCATCAAATTTTGCCGAAAAAAAGTAATCCCCAGTTGGCGACCACTTCAGCATTGAAATGCCACCTAGTCCTCGTCTAATAGGTGTCCCAAGCCCTTGAGAAACATCCCATATGGTAAATGATGAGCTCTCATAAGAACCAGATGCCAAATATCTTCCATCAGGACTCCATGACAACGCACTAATCTGTTCCTCATTATGAGTTCGAAGAAAATCCACCAAAGTATATCGAATTCCAGAACCTCTGGAGAGAGTGCCCAGGAAGGAAGAAGACCCAGATCTGATAGACGCTGCACTTCCCGGGAAAGAAGCAACCCAAATGCAAATTCCA
>Malus_Contig59
GATTCAAAAGGAAACAACACCAATCCACTCTTCACATCTTGCAATAATGTACTAATATTTATAGGGGCTACACAAAAGATAAGGTAAAATGCAGGACACCATGTGTATGATACAATGTGAGAAAAAAGCTTAATGATGCGGTGGTGGGGAGGCTGAAACTTTGGGAGGGCACTGGTAGCACTTTGCAAACAACCCAAAAGTGTCTACTTGCCTGATGAAGTTGGTCATGCTAGCCCACCCTCCGAATCCGAACCCGACTACGAGCACCCACACCACGATGAATGCGTTCACCACGTACATGCCTGTCCAGCTCGGGAGGAAAAACGGAAGCTTCTCTGCTGCATACTGGCGAGCAGCGGCGGATTTGAAGGTGAGCATATGAGCTAAGGCGGGTATGATGTAGACGGTGAAACTGACCAAAAGAACGCCAACGGCTGAATTAATGGGACCAAAGAAAGGAAATATGATGGCCAAGAACCAAATAGGTATCACCACAGGCAACCTGGCAATTGCCCTCAAACATATGCTCCTGGTGTCATGCATTCCAATTACTTTCCCCCAAACGAAATACAATGGCCTACAAGCAAAACCGAATGTGATTAACTGGTGAATGAACATCAAAGTGACACCCACATC
>Malus_Contig60
GTATAAACATAAGAATGTAACTTTGTCATTGCTTTTTGTTGTAATACATTCTTCTTTCTTAAAACATAATAACGTTTGTTTATTTACATGCTTTTACTACAAAGGTTTAGGCTGCGTGCATAGACGTTCCTCCGACACTCGGAAAGCAGGGAGCTTTGTTCGCTTTTAAGGTCGTCCTTTTGCTACAAAGATATATATGGATATTACTAGGATCAACATTTATCACAAAACCACATAAAATAAAGTTTCTATCCAACAAGAGTGTTCCTGATTGAACGAAGTTCAGATTCAGCATCACCAATATTCTTTAGTCGAATTGTAGGGGATTCAGCAGAACAAGTGATTCCAATTCTAAATATCGAACTCAAGCACGCCTCAGTTTTTGGAACTCCCATGCTGCACTGATCGGTGCCTCCTTGAAGAAGTGGTGCATCCACAATCTCGGTCACACGCTCAGGGATAGCCATCTTGACAAAATTATGGATGTTCAAGTTGTTGCTAAACATGTCATCGGTGGGTCTCTTCCCCCTGAAAATCTCCAGCAATAAAATGCCAAAACCGGAAACGCCTCCATTTGTCGACGCCTCGCTTCCCATTCCATACTCTACATATATTGGTAAATATAAGAAATTAATACTGTGAC
>Malus_Contig61
GTGTGGATGTTTATACAATTTTGCATAACCATGGCTAAAGTTCAGCGAACTGCCAATCGCGCACAAGAAAATTTACGTGGTATCTCTAACATAAGTATTGGCAGTTCGTATACATGTTTCTACATCCTGCCTAAACGAAGCAAAAAGCCGTTCATGTCATAAAATGAAAGGAAGCACAACAGATTTTCTGAAAAGAGTTGATCAAACGTTACCACAGAAATATAAACATGTGAATCATGGGGATAGTTCTATTGGATTGTGTGCCTCGATATCAACATGCCGTATACCAGGAACAAGTGCTTGGATCTCCTTTTCCAATCTATCAACTTCACTTCCTAACGCTGTCACTACCTCTTCACCATAGTTTGACATCATTTTAAGCAATGCAGTATCATCCTTCTCCTTTGCAGCTTCACAAAACTGTCTCGCCCATTCTTCACGCCCAGTCCTAGAGAGATAATTTTGAACTACCACCACTCCATTGAAATCTATTTCAGCCTTAAATCTGAAGAATCCAGGACCAATCACCTCACTTTTGCAATCATATAGAGAATCCACAACCGGGTCATTTTTCAAAAACTGGAGAACCTTCTCCATATCATGGTCGTCCATTGCCCTGCCA
>Malus_Contig62
GTATAAAAAGTGCTTCCACTCTCCAATAAATATTATATAGCTAGAGCTTATTGTTCACTGAACCTGGAAAAGTACATTGATAGTGAAGATGCTGCTTTGTTTTGTAAAGAAGAAAAGAAATGTTTTACAATACAATTTACAAACGGCCCTTGGCCGGCACCACTAGATGTGTACACGAACAGCAAGATGAGGCTCCATGTACAAATGACTTACAATCTTTACGTTTATAGCAGTCGATCGAACATCTCTGCTTGTCTCATGTTTTCCTGTTGCCAGTTTATAGACTCGTATATGATATTCGAAGCCAGTGAGAAGTATAAATGATGCTTACAATGTCACTGGAGGAGTACCCTTAAAGAGAAGATCATGTGCAATCTGTTCCCAGGGTAATGAAATGGACATTAAGCAACATTTGAGAGGTACCATCTCATCATCAAAACTATGGGTAGAAGAAGCAGCTGCATAGGCATTCTTCGCAGCCACAGATGCAACAGAAGCTGCTTTGCGAACAATGGAGCCAATCCCGAATCCTGTCTTGGATATAACAGGTGAAAAAGGACCCAGATCTTGTTGGCTTTGATCTGCAACACCAGAAACAGCTACTTCAACTTCCCCACGTCCTCCGGGACCTTTCATGTCCAGAAAAAGGACAGCAACGGAATTCGA
>Malus_Contig63
ACCTTCAATCGAGTTTGGTTTTCATTCAATCAGAAATCGACCAACATCTTTAACTACACCAACACCAAGCGTACATGAAACATAAAAGGCAAAACACTTGCCTCATTTTTTTTCAACTGGTTCTACACAGGGTTCTTTGTGCTCGATACAATTTAAGCTATGTATTATGCATTCCTTTGCTGCACTGAAAAATGTGTTACCACTTGGAAGCTGGATGCTCAGATTTTCCCGTGCATGGTGCGAATCTTGCCTGAGCATTCTCGAAGACAATCACCGCATAAACTTCAATCTGAATATTCCTTCTGATAAAAATTCCAAGTCTTCCTATGGAATAAGTTGTGCTTTTTTAAGGTCTGAGACAACTCCCCTGTCTTCAGTACTCCTTTCATTGTAAAGTACCTTGTCAATGATGCCATATTCAACTGCCTCACTTGGACTAAAATATTTTGGACGCCTAATGTCTGCTTCAATTTGCTCAGTTGACTTTCCAATATGCTTTGCGAAGAGCTTAACCAACTCATATTTAACATTCCTCACTTCCCTCCTTGCGAGTTCAATATCTGTTGCTTGGCCTTGAAACCTTGCAATCGGCTGCTTCATCATGATTGTTGATGAGGGTAAAGCAGAACGGTTTCCCTTTGCACCAGCAGCTAAAAGTAAGGCAGCTTCTCCCCAAGCATTACCGACACAAAGAGTAAATATAGGAGGCTTGACATACCTCATGACATCATATATTGCAAAAGCCTCTGTTTCATAACCCAACTTCTCACCGCCCTTGGTTGTTCCAGTGGAATTTATGTACAAGTAAATGGGCTTCGTGTCGTCTTCGTACTGAAGGTAGAGAAACTCGGCAAGTATCAACTCCGTCACCGAAGGAACAAGTGACATGCCCAAGTACACTATTCGATTTTTGTACAGATATGATGCCAGGTCCGGAGGCGGCTGCTCCCATGCACTTCCTCTTTGAAATGGAATAACCATGGTGACGACGCCGCGTTTGGCTTTGGAGCCACCAAACGACGCCGGATTGAG
>Malus_Contig66
AGGGTTACCAATTGTGACACGGTACAATTATATTTCGTGGAACTTGCATCTAATAATTAATAAATTTACAATAATAAATCTTGAACCCAATGAGAAGATTTTTCGTTAAGCATACGTTTCTAGGGTTACCAATTGTGACACGGTACAATTATATTTCGTGGAACTTGCATCTAATAATTAATAAATTTACAATAATAAATCTTGAACCCTAGCTCCTCATTGTACACACGATGATTTAAATTACATAACTAAAAGTTTAAATCAAATAAAATACATGAGTTGCTACTTTGAGTCATCTACTGCAACAGTTTTTATTGTCTCTTTTTTAACAACATTCGTTGCTTTGATCTCCGCTATCTTTGTTTTAATATCAGTCGCATCTTTAATTTTTGCCGTCTCATCTTCGGTATCATTTTCTTCTTCGATTTTCTTATTGGCTTGCTGAATGATAAAATCCACCTCCTTTTCGACTTCGTCAACCTTGTCAATGAAATCATCTGCTAACGCAACATCCTTGCCTGCTTCTCTTGCCACGCTTTCAACAATCCTTGCTGCCCTTTGAAGTTTCCCTTCCGGAAGATGATCGGCAATGTCGTCAGCCACCTTCTCCACTTCCCCAGCAACCTTCTCTACCATTTCTGCCACATCGTCCACTTTGTACAGCGCCGTCGAAAATCTCTCTTTGATATTTTGCAATGGCCACCATTTGTTCTTCCAAAAGGGTATAGCTATTGAGAAAAGCATCCCCACAAGCCATAGTTTCCAATTAGTACCGGAAGGATCAGAAGGAAGAGGAGTTCCTGGTTCAACACTATTGACAACCACGGC
>Malus_Contig67
GACATTTAAATTTATTAATACATTAATGCTAGAGATTTCGAACAAAAACTAAAACTAATAAAGTCTGACTCAAAAAACATTAGTAACTAGAGACCAGATATTAATTTTTCTCAAATAAAATCAAAGTATCATGCACGCATGCATGCAGTTAGCTGTGAAATTTAATTACTTGCAAGAGATCACCTTCTCTTAAGGTCTTACCTGTAGAAAGGGAAGAGCAACCCAAATGCGACCTAAAATGGCTAAGAACCTTATTGGTTTCTTGTGGATGAAATTACGAACTGTTGTAACAAGACGATCGTCAATAGAGTTTGCATAGGCCCATGTAGAAGATTTGGCACTACGTTCGGTGTGAAATCTCTTCAGAAAAACAACGATGTCCATGTAATAAAAAAGATCCCCGATTGATCGTAAAGCCAAAAATATCCACATCAACTGTAGGTCCCACAAGAAGCAAGCGTCTTTCTCGACAACGAACGGAATATAGCAGATCAAGGGATCAACCAATAGAGAAAATGCTGATGATACTACCAAGATAATATCCCAGGTTGGAAAGAA
>Malus_Contig68
GCACGAAATTATTATAAGTTCCATTAATTAACTGAAAAGATATACCAACTCTCCCAAATCTTCAAGAATATACACACCACAAGCTACGGTATTCTACAATATCTCAAAAGCATATTTTTATTTGAGACGTAATTACACAAACACTTAATTAATATTAATCTCCATGCTGTATTGTATCTAGAAGGTGCAAATCGTCATTCAATCCCGCCTCTTGTTCTTCTTGAGCAGGATGAACGACCAGCATCCACTGCTCTTGCGCCTGCAACCATGCAACCAGAAACACAATTATATAAAACAAATAGACTTGGGACAAAAAATTAGGATTTAGTTAAATATTCTGTGTTGCGTTGAACTAAATATTGAAAGTGATGTGTGTACAGTTTCACTCATTCGATGATTTGAACCGACGTGTTCTAAAAATCGGCCTAGGCGGCACCTAGGCGCTAGGCGGTGGAGCGCCGCCGGGATTTATGCCAAAGCGTTCATCAAATCGAGTGTAGTAAGCCGCCTAGGCGCTATCTAGGCGGTGGTAGGCGGTGGTAGGCGGTGGTAGGCGGCGGTCTAGGCAGCCTCGTAAGAACCTCGGCGATTTTCCATCTCACTGCGATCTGACAAGAAGAGAGAAAGGGGACTGGAAATTTTGGCGATACATACAAACCCCATTGATCGTTCAAAGAATCCACCTCAGATTTCTTCTGCTGCTTGACCAGCGGGCCAAGTTGATGTTGTTTGATCGTTCTGGATTTTGGGATGAAAGTTGAGGGTTAGCGGGGAAGAGATCTGATGATAGGAAATGCCTCTTGATTCTAAAACAGAGAGGAGAGCAAGCAGCTTCTCTTTGTTG
>Malus_Contig69
GTCATCCAAAGGTTCTTATTCCTTTGCTTCAAATGCCGATTGCAGTCTAGTTCTGTAAAACACTCTGTAACTTTCAATCCTTCAGTAAAACAGAAAATTCGTTACAAATTCATTCCAGCTAAAATCGAAGGCACTCTCAAGACCGAGATGCAAAGTTACAAAAAGAAATATACAAACGACACATTGCAGTACACAATTAATCTCATTCCGAGCAATCTTCACAACTTGGGTTTCATATCGGTGCATTATGACCTGACTTCAAATTCCCCTGCTCGAGTGAGAGCTCGAAAACCCTTATAAGGTGGTTTTGGTAGGTTCTTCAAATCCAGTTTATCTATTTTCAAGCCGGAGAGAGCAACGCCCATGATCCTAAAACCCACTTGAAATGTCGGAAAAACATGAAGGCGCTCTAATCCTGTTTCAAGCACTAATGTCCCAGACATGGCAGGGGCTTTGTCTTTAGGAATCTTCCCAATCGTCCATGAACAAGTCTTGTTAGCAAGAATGTTCACGGTTCCATAATTCGAGTTCAGATCAGCTGATAAAACGCAGGAAAGAAGTTGGAACTGCACAGTTATTGAATCAATCGTCTTTCCAGGATCATTTCGTATTCCAACCAACACACTAACACGACATGTCCCAGCATCTGAGGTTAGCTGGGGCTTTACATAGATTGGAGAGCTCTTCAACTTTCTAACCCTGTAACTCATTAACTTAAACTGTCCGTCAGGGGGCACAAAAGACAGAATTTGATGGGCTTCCCATGGGCGAAACCGAACACACGGATGAAATCTCACATCAC
>Malus_Contig73
GAGAAACCAATTTCGTCTATTAAAAATATTACAAAGTTCTTTGGATCCGAAAAAAACACAAAATTGCTTCCTGTCCAAAAACATTAATGGGAAATGTTGTTTACTGCAACACTAAAAGTTGTCCTCTGCTATGTTGGTCTAGTGTTTTTGTGTGTAAAAAGAAGGCTGATTTTGCACGAAATGGAGATTGACCTTCTCTGGCAATTCTATAGGACGCAATCAAACTTTTGTGCGTTTCCAACTTGCCATGCAACCAAGTTTCTACAAAAACAGATCGAATTCAAGAAAGTAAAATAGACCAAGGCATAAGAGATTATAAGAAAAAGTATAGAAAATATAAACCACATAGACCACTTATTATACTACTTTGTATTCCGAATACACCTAAAAATATATCGATTTCTAGTGAATGGTTCGTTTCCAATTAATTCCACTCTAGTTTCTTTCTAACCCTTCAACTTATCCTTGAC
>Malus_Contig74
AGGATCAATCAAACAAATTTCATGGACCTGCTTTTATAAGGAGTGACAATCACTTACAAAAAAAGCTGAAGTAAAAATATGATTATAATACACAACAGCTCTTCAGCTACACTCAGGCCATCAAAATTACTATCATGAAGCTACAACAGACCGGGCACTGTTCCGTCCCAGGCCAAGACCCAATCCTACCGGAATGTTTTCAGTTTTCGATTTCCCGTGGTTGTTACTATGGCTGCAATGGGCAGAATGAACGTGACCGTGATGTGGTGTCGAATTAGAATTTACATCGATTGCAACGTGACTGTTGCCGTTTGTGCGGTGAGAATAGGCGTCCCCTTTCTGCAAGTTTGAAGAATTTATATCCCTCATCCCAATTCCCTCCCCATCATGAGCCGGTTCTTCAATGTGTTCCACATCTTCGTTGTAACCCTTGATCAAGAAATCCGAACAATTCTTCCTTATCCCATGATCGAATGGATTTCTGAACCTACCACCTGGGCCTCGAAGGTAGTTATAGCGCATCATGTTTGCCATTTCGTTAGTTGTAATGTTCCGTGATATCTGAGAAGCTTGGACAACGGTCAAAACCACCACGCCAAAGAAGAGGAAGAAATCCATTATAAAAAATGAAAGAGCACCCACATGTCTAGTAGCAACAAAATTGATCCATGCTCCAAAAGAAGATGGACACAATGGATCGCTCGAAACTCTCATAAGAGTAACCCCTCCAGTAAACACCATCGCCAAAACTTCCA
>Malus_Contig75
GGTGACTTGTCAATATCATTCTGTTCATGTCTCGTCGTCTCAAAAGCTCAGAAACGAACACGAAGGAAAGCTAACATTAAGTAGTAATTTGATAAATGAATTTACAATTGTACATTCGTATTGCAAGTATACTCCTAATATCAAACATGAGGGGTGGGTGCTACAGATTTCTATTCGTTCAGACTGTTTGGAGAGAGGCTTTGAGTGGTGAAGTTGATAACCAATCTAATAATGCCGTATTGACAAGCTCTGGAACTTCATCGTGTGGACAGTGCCCGGCCTGCAGATTTACCAAAGTTGTATTCGGATAAAACGCTTTGATGCTGTTAGCCTTGGCAGGACCTACCCACGGATCCAAGTCACCCCAGACCAACAACAGTGGACAAGACAACTTGCTTAAGACGCTGTCCAGAGTGTACTTGGTCTGGTTTGTCATGAACCGGGTCATCAATCTGTAATACACTTCTCCAGCGTTTGGGTCAACAGCTGGCATTATTATGGACTCCCCCAGATAGTCATCCACCTTGGCAGTGTTTTTATAGACGCTCTTTAAAAAAGATTCAACACGTTGCGGGTTGGCTTG
>Malus_Contig76
CAGGTGCAAAAGGATTTATTTGAGATTGGAATTATCCAAATTATATATTTCCTTACAAAAACCAATTCCTTTGAATCTGTGATTTTCATGAACTTATACATGTCACAACTGTAAAGGGTCCAGGACCAATTCCCAGCAAAATCCGCACTTACTGTGCGTGTGTGTGTCAGCTAAAGTAACTAAAGTCCCGTAAAAGCTACACTGTAAGACGATTCCCCGGCTCCTCTTTACAATCGGTGAACCTAATTTCCCTCCTCGATTAGATATAAACGAAATACAAAACAAAGTAACTACATCTATGAAGGGAACTAACCGCGACTCTTATCTGGAACCTTTTGTACCAACATTACACCGAAGAATATGAGCCACGACTCTACATTTCTAGGTCAAAATCGAGCATCTTCCTCCTCTATGCCGCCTGAAATATGGCTCTCTCAAATTCCATTTCAGGCTGGAGATAGAGCTCTGCCCTTCTTTGCGCTAATACCTTTCCTTCCGAAGAACAAGAAAACCGACATACAAGTGGACTAATCTTCATCCTCGGTTATGGAGGCAAAGGAAAAAGGTTTGAACTTGGAACCATCTCCGTGGTAGAATTTGTTTTGATATTCTACCCAATGAAGACGCAGGGCATGGAGAAAAGCACTTAGTG
>Malus_Contig77
GCTATTGAAACTAAGTCGTATGCTACAACCAACACTTCCAATATCAAAAGAGAAACAAATAACAGTATACGACGCATTAGCATAAAACTGCCACATTACATACCATCAAATGACAGTAACTAACTCCTGATATCAACTGCCGGAAGAAAAACCTTGCCCGATGCAAAACAACAATTAAATCGAAAAAGTATGGAAGTTTTAGTTATATTATGACCGACTGTTATGTAAAAATATGCTTCAGACCTAACTTTCCCTATCTGAAACGAAAATCGAAATGGATTCCATTTCAGGGGACATTCAGAGATCCCATATTTCAGACTCTACGCCAAAAACATTTACAATGAAATTTTCTCTGCCTTTGAAACTACTTAACCTCATCCTCACTAAATCTGCCAGCACTGCATATTCTCTCGAAAAGTTATCACCCAGCCGCGTACTCCATCACAATGGCTAGATGAGTTGGTGTGAGCAGGACCTGAAAAAAAAACACCGCACAACCCGCAAGCCTGGACTACAAATGCAGCTGACTGAGCCGCCGATGAAGCAACCAAAGATAATTTTCCAAAACCCTGAGATACAACAGACAACAAAAGGCCTCGACAGCAACGGAATTCGATATC
>Malus_Contig80
GGCACAAGCTTTATCTTTATCCATAGAGAGAAGTGGCACAGTTCAGCAAATTTGTTTAAGATAATGTATGACGATACGCGTAAAGAACTTAAAAGCCGCATTCGATGTAGGTTTGTGGCCGTCCAAACAGAAACAGAACGAGGGTAGTCAGCAATTTCAACTGGTTTCCTGCTCAAAATCTTCCCCCTCGGAGTCCTCTGCATTGTCTACGTCGTCATCGTCGGGATCATTGTCGTAGTCTTCTTTATCGTTGTCGACAGCGGTTTTCCAATCACAGCCATGCTGCTGCTAATCTTTCTGATTTCGTTGCACTTCTCTTCGAAATCGGACTCCTCCATGGCGAGGAGGAGCTACTGTGGGGTTGGGGCCATTGGGCTGGAANCAAAAACGACGTCGGAATGGTCCTTGTTGACCATGGGTACTGTTTCATGAACCCCGGGAACTGTAAAATTCTTCTCTC
>Malus_Contig82
GATGGTGAGGGAGTCCCTTTTATATAATAAGGGTTTGCTCCTCAATACATAAATATGGGTTCGGAGTGATGCTCACGGCGAGACGGTTGCTCAGCTGGCAGCGTTGCTCTCTAATGAAGGTGAATGAGTCCCTTTTATAAAATAAGGGCTCGCTCCTCAGTACATGAATAATGGGCTAGAGTTGATGTTGGCAGCGAGGCGGTTGCTCAGCTGGTGGTGTTGCTCTCTAATAATGGTGAGGGAGTCCCTTTTATAAAATAAGGGATCGCTCCTCAGTACATGAAAAATGGGCTAGAGTCCCCCAAGTATTTCTCATAAGGCCCAGTTGAGGCCCAATATATGGTACATAATGTAATCCCCCAAGTATTCAGTCAATAAAACGCTGTTGGCTGGAAACTTCAAATTCCATCCATGTATGGGCTGAAATGGC
>Malus_Contig84
GAATGGGAAGAGTTGTCCCCCTTTGTTATTGATTTCTCGTCATCATAAATAAATGTCCATCCAATTTGTTTGAGTGACTACAAAAGAATGAATGAAAGTCTCCTTCCTACCATTTAATATAACATTTGATTATATTTAATAATATATTCATGACATCCACATATTCTTCCTCTTCTGTATCTACACCAACCTCTTCCCCCCTCCCTCCGGACGCTTCTTCTTCGGCTACCCTTCTCCTTAAACAATGAAAATTTTAACAAAAGAACCAAAAAATCGAAACAGATTTCGAATCCCAACATCCCCTTGCATTGTTTCCAATTTTTTGCCTGTCTTCCGACAATGTCATAGGCCAAGTGAAACACGGGTCTTTATCGGTTTTAGTTTCAAGCCCATGCTTTCTGGGGAGAGAAACTCCGGGGAGATGCAAGACGGGCTGAGCGGGCTCCCAAGGCCGGCGCTGAAAAGGCATGGCCGGTACAGGCCATACCCCATGAAGAAATACTTCCTTGGTAACAA
>Malus_Contig85
AAGCATATGGAATTCTTGAAATCCAAATCAACGAAACAAACACGCCTTTGTTTACATTACTGTTAAATACAACGCCAGAAGAATTATTTTCCACCTTCCCGACATGACCAACTTATTCGTAACTTCAACTCAGATACTAGAATACGGATTTACACCAAGTAGAACAGTGGCAAAACCAGAAACATTTTAGTTAGTGACACCGGCCACAGGCTTTAATTCAACAAGAGCTTTCTTAATTCTCTCCACAGCTGCCTGTAGGGTGGGAAGGGATGCTGCGTAGGAGATTCGTATGCACGTGTCATCTCCAAATGCATCTCCCGGTACTAGTGCAACCTGACCCTTGTCAAGTAGGTAACGGCATAGTGACTCTGAATTCTCAATTTTACCAAATCCTTCAGCCTCTGTTCCATAGTAAGCGCTGAAATCTACGAAGAGATAGAAAGCTCCCCTGGGTTCTGAAATCTTGACACCGGAAAGTTCGCCAAAGCTTTTGACCAAAAAATCCCGTCGCTCCCGGAATGCTTTCACCATAACAAAAACGGCCTCCCCACCA
>Malus_Contig87
TCAAAAAACGAAATGAAACTTGTACAACAACGTCACAGCTCTGACAGAATGGCTGGGATGTAATGGGACAACTCGGCCGTCAGAGATTGAAATCCATTCACAAGTTGAGTGTGGAACTCCTGATCTTCCTCACCGATCAATCTGAAGTGCACACGGATTGCACGCTTGCATACGGCCATAAATTCGAGGAGTGCAGCAATCAGTTGCTGCAGTTCCTGGGACCGCAATCTTGTTGCAGGCTCGCCTGATAGGAATGCAGTGCACACGCTCAGTACCCCACTGTTGACCTGGACGGCAACACTGCCTTGAAGAATTCTTTGTAGGCTCTGGAGACGTGGAAGTTGATCCCCTTCAGAACTGCGAGGCTCTTCAAGTTCATTTCGTAAAGCAGCTGTCCGAGTTTCAATCATTCCAATGGCATTTTCTACTGGGGAGAACTCAAGCGATTCGGATTTGGTAACTAATAGCCTATTCACAAGAGCTGGGAATGAACCTTCAGTTTGAAGAACGGTCCGCCTCTTCCACTGGTCCTCCAACCCACCCTGAGTCTTTCCATTCTTCATAAATGGGGTATCAAACAAGAAACGATCAAAGACTCGTGCACGAACACTTCCAGTTGAAAGCGAAAAGATTCTCTCCCGTCTACTTCCCAAATCCTCGTCTTCCATGACCGGATCAACAGCTGTTATCTGCAGGTAGCAGACTCCAGGCTGCAATTCATCCGCCTTCACATGCCTAGAAT
>Malus_Contig89
GCGAGACAACAACAGATTGATTAAGACGTTAATGAACGTAACATGATATCGAGCGTGTTCCTATCTTACAAGAAAAATGAATCATTAAAAAGAAAATTGTTATCTTACAATGTACATAAACAACATCCTTCTCTGTACTGTACAAGGCGAAAGCTCCAAACCTATAAACTGTCCAGGAACCAACAAAAAACCAAAAGTTCCTTCTCGGTTCTCCTTTGCGCGGTACCTTCATCTTCGCTAGACCTCCATGCTGACATTTCTCATTGGTTTTCGTAATTAACTAACAAACTTGGCGGGTGCAAGCAGCTGTTTCTGGTGAGCACTGAACAGATCAGCATGGTTCTAGAAGAAGCAACAGAATGTCAATCGTTCAAGATCACCGAGGTATGTCTTTTATGGTCATCATCAAAGGTCTTCATTGGTCCTGGCCTTTGTCAACGTGCTCGTGCTTTACGTACAGCATGCTGGATTTGTCTTTCGTGCTCTTTGAACATGTCCTCAAGATTTCCCCCCGGAGGCACCAATGGTCCAAAGTAATGGATTCTGTTCCTTGGTACATAGCACCTTCTGGATTCCTT
>Malus_Contig93
ATCCTAAACATCAAACGAGCTTCTTATAAATTCAACCAACTTTGGATTACATAATTGTAGTGATAGTAGAAAATATCGAAGAGATCCATATTTCGTGTAGTTTTCCCAAAGTTTTCATCCGTTTCCCTTTCCGAAGTCCGCAAAATCCAATTTTGGGCTGTTGCAAACCTTAGGAAGGTCTTGCCTTGGTCTTGCACTTGATTTTTGACCTCATTTGATAAATGAGGTGAGAAAGTACTGAATCTCTACGTACTCATTGCGTTGCTTCCCAACACAATGGAATTCG
>Malus_Contig94
AATGAATAAATAAGAACCCTTGGTTGTCATATAATCAAAAGGCTTAAAAAGAGTGTAAAAGTATTTGTAAAAATATTTGTCCCTTAATCCTATTCTATATATAGATAAAGGTGACCTTTTGAATAATGTAAAAATGAAAAAGTTTTGATGAGAACTGGACATTGTGGGGCGAAATTGACTACAACCCAAAAACCCAAATAAAATGTTGTCAAGTTTTGACAAGCTTTGGTTTAATTAATAAACCTACTAGAATTGGAGAAAGCAAATGTTTAAGACCAAATGATGAACAGCCGCCGGTGTTTATGTGCGTATGATATCCATCAACCCTGATTTCATATGGAATTTCAAACACTAGCCACTTCCTAAAGATATTCTTCATTCCTTCTCAGCAATTACCACGAAAACATCCTTCCCAGACCACCTCCTCCTCTCGCTTTTGGCAGGGGGGATTGATGGCAGCTCTCTCAGCTTTTTCCATACGGTAACCAATCATCACCTCTCTCCTCTGTCTCGCTCGCAACATTATTTCATAGAAGCTTAATTCCTCACCCTCCCGTAGATAGAGATCTGCTTGCCTTATTTGCAACTCATTACCCTCCTCAGCAAACAGCTCTTCCAACACATCATTTATTTGCCGATCCTCTGCTACCATTGCCAATGCCATGCTGACGAGCTCATTCGATAGCACATAATCACTGATCTTTGACATGGCTAATAGATTTTTTGTCCTTGGGTCCAGAATTTCACTAATTATAACCGACTTATCTGAAG
>Malus_Contig97
GGAATTTGTTATTTTGTTGCCATCGTATTTATTCTTTTCTTGAAAACAATAAAGCTCAAAACTTGTTTGGATTTAGTATGTCTTCCTCCTTCATGTATACTACTTACCAAACAAAGTCTCATCTAAAATCACAAATCAGTATAAATTCAACATCGTCGGAACCACTCAAAGGGCACTCAGATCACGCACAATAGCTTCGACCACCACAGCAAAGTACAAGGAATCATTTATCTGACATGTCTGCCAGCATAGCACAATATATACCTTCATAAGATCTCAGAAATATGTATGGGCATCTCAGCTATGACCATGTTGCTACTTTCTTCAAGACTTTTGAGAGTTACTACCTCACCCCCGACGACCATGTTGATTACAATCCCATCTGCAGCAAACAAGTTGTCATACGCCTTGATATGTTTCCTTCCTTGTCGGTAACTCATAATTTTAAAAAAACGGGCAGCTAAAGGTGAATCCCCAAAACCAAGCACCCGAAGGGCTGGCTCTGGTGCAACAAACAA
>Malus_Contig98
GTGTAATCATTCATCATTTACTTGATTAAACAACGACATTTACTCACAATTCCAGCATTTTAAAAGAAATAATTACCCTTCTAAAAGAATATTAAAGCAAAAAAACAAAGATAGTAAACCCCTATGGGTCAACAACTACTTCTCACATCTTTGACGTTTCAGCAACTTACATTTAGGTCAGATTAATCAGATACATGTAAAAATCAGACCAACAACCAATCTTGGCAGTTACCTAAAGCATGAAACTCGAAAGATCGATCGCTGCACAGGGCGGGGCTAAGAAGTACACGTGCATAAGTCGCCACATTGTAGTTTCCTAATCATCCATGG
>Malus_Contig99
ACTAAACAATATATTAATTAACCACCAAAGCATTACCCCAAACGCTTCGAGAGGAACTTGCCTACACCGGGAATCCCACTCTGGCGGCATCCCAAGTCATATCACGCACTGCCATATGTTTTTGGGATACCGACAGAGTAGCATCCCCGTGGCAAGTTCTTCTCCGACGCTTACATCCGGAGGCTATGCCGAATCCAATAAACAAGTTCCAATCCTTCCCAGCTGCCGAAACAAGAACCCGAACATACGGTTCCGAGGCATCATAACAGAACCCTCGAATTACAACAACAAATGGTAAACAAATTAAGTAAACCCCA
>Malus_Contig100
ATGGTGCAAAACCGTGCGCAATGGCAATCTAAAATTCATACAGCCAACCCCACTTAATGGGATAAGGCTTGGTTGTTCTTGTTGTTGTACATGCCGCTATCATACACTAATATACATTTCAATTAATTTCAGGGTAAACCTACCACAAACAGGAAAGCATACGACGTAGGCAGGTTAAACCACAAAGAATAACAACAATCACCAAACAATGAATATACTATTTTTTTCATTCATTCTCTGCTATGAAATTCGGATCTTCACCTTGGCAGAGGTATTCCTCACACAACGACGCTGATCCCCAATCCTTCCGGAGCCTCAAGATATCCTCTGTGAAGGTGGATCCAGATGCTCCAATGAAAACACTGGACATTGCACATATGGTCTTATCCAGCATAGCTTCTACCTGACCATCCCCCTCGATTCCTTGTCTGTATAATAAAGCATCCCATTTTTCAACTGAATTTCGTGCACGCCGTTTAACAGTGGGACAGTCTTTCCATTCACCACAAATAGTGACTGCAAAAAACAATTTTCCTTTCAGCAGCGTCTGTCGAAAGAAAAACGACTGGGGCAATGGCCCCTTCTGCCACCCAATGAAGCAATCCCCACCTGGGGAAAAGGGTAAAAACAATTTGGCGG
>Malus_Contig101
GTAAGAAATCTACATTTCTAGGCTCAAAGATCCCAAAACATAAATCAACTGTCGCATTTCAAACCAAAAAAACAGCATCTGCCGTGTTAGAACCCCGATACTACATTTTCATTCCGTAATATAATTATCTCAATTGCCAAATCTCCCCTGTACACAACTTAACGGCAAATCTACCTTAATTCGACATACAGTGTTTACCAACCCTAAGTCTAAACATAAAAATTACCGTAACTAGGAAGAGTTTTTCCTAAGGATAATAATCGAATCGCATCGTTGACCAATAAATCCAAGTATACAGAGTTAATGGAGTTGCATTCCATCTACAAAATACTAAACGTAAGAAACGCCTTGGTAGCCAATCCCATTTTTAAAAGGCCAAAAAGCTCCTCCTGAAGACATCATCTCGGACTTTGCTCCGCTAGGGCAACACGCCGCTAATTGGCAAAATAGGCTTTCTCCAAGAAAATCAAAAGTCAAATTCTCCGGTTGCCTTATTGAAGAGAATATCCTTGTTGTTTAAGTGCATAATGCCGTCCTTCAATGTGCACTTCCACTTGCTCTTGGTGCACGTTACCTTGTCAAAATGGGGCAAAACCAAATGTGCTGGTGTAAGCTCATCCCC
>Malus_Contig103
CATGAAATATCACTTTTATTCAATGTAAAGGAAATAAATTGAGCTAGTAATCTGAATGAAAATGGCTAAATACAAGAAATGCAAATGAGGTTGTATAGACCCTTTAAAGCTATAGCCAAAACTATCTCTCTTATGCTACCCTTGGAGACCTTGAAGACAGACACTTTCCGCAGGACACAAGCTTCAGTAACGAATGCGGTCTTCGTGCCCGTATCTTCAACCGCGAAAGCCTTCGACGAGTTACTCTAGATGCTTTCCAGCAAAGCAAACTTCTCGATCGAGATTCCAGTCTCAAATTATCTTGTTCGAGCTTTTCAGCAATGGAAACAGCTTTGCGTTGTGACCATCCACTGCGTTGCGACTCTGACTGCTGAATTACATGTGCAAGGGACACCTTGCTCCTGACAATGCTTTGATTCTGACTTTGTTGTTTTTCTGGAATTATCGCCATGGTTGATTTCTTTTGGTTATGCATTTGACCACCACCCTTGGTTTCCCTAGGAGAAGCAGCTACTTCAACAATTTCACTCGTCCCCATTTCACAGGTATCATGGGCCCCCAACACAATGGAATTCG
>Malus_Contig104
AAACCAAAAGGAATAATACTTTTATTAGAATTCAACGGATAAAAAACAAGATAACTCTTGGCAAGTATGCAAGTGTCACATTTTAAGTCTAAAATCAAACATCCAACAAATAAATCCGGAAACATATGCTGCAAATAACTAAAAGATGGACGACCCAAATGGTGATGCCATAAACATATCTGACATCGCTTGTGATCAAAGGCTCATTGGGCAAGATTGACCCGTCCTGTATTGACATCATCCACAAAATAAAGATCCCCCCTCTTAGTACCGACCAATTATCTCTTTTGTGAGAATATCCTGAATAAGATAAAACTTTGGATACATTAGCACACAACAATTCAATTGTTCAGTAGCTTGGCTAGGAGACATCAATCTATGTTTTAGTGAAGGTACAAGTAATGTATGAGGCAAAGAGAGAGTGGACGTGAGGCGCATAGTGCCAGTGCCAGTTACCGGTCAGGTGACACCATTATCATTAGTAATATTACATAGAAGTGGAACGGTATCACACGCTAAATCAAT
>Malus_Contig105
AGCAAATTTGAAATTTTAATATTGAAAGTGAGTCGTCAACCACCAAAACTTAATAATTCTGCAACTTGCATTTGCAAACATTCATACAGGTACTTAGTACTTACATATATAAATATTCACCAAAAAAAACCAAGGTAATTGACACACTGAAAAGTATGGTATCACAGAGGCATCCCATACTCAAAACATCAATATGCAAAACTTTGAAGCTAACTAGTACTACGAATTGATTCTATGCATACCCAGTCATCCCGACAGTTGAACTCGAACGATTTGCTTTATGAGTTGCTTGAACAGCAGTTGCCTTGGTGAAGTACATGTAGTAATACACGTTGAGAATCATAATCGCAACCACAAATACTGCTCCAGAAACGAAAACACCTTTTCGCAAGGCTTCACAGGAGAAGTTCTGAACATATATCATCCCCCGGTACTTGGGGTG
>Malus_Contig106
AAATTTTTTTAGAAATCGAATCATCAAGCAAAGGATGAGCTTCAATGGATCGCAGTATGGCAGCTGCTCTACCACTTACAACACCTTGCCCGTTACCAAAGTCGTTTACAATTGATTCTAGGCACTGTCATCGTATATAATAATGTTTAACTAAATAACTAGCGCGGCTACAGGCGATTAACAATACGACCCATATTGCTATGTTAAATAGAACATTGGCTTCACATCCATTTTTCGTCTAAAGCTAATGCAATAGACTTTTAATGGTTTATTGCCATACAATACAATTGCCCCATTTTTATCATTGCAGTCCAGCACGGATACGACCTTAGAGGCGTTCAAGCATAATCCAACGGACGTAGCGTCATACCACTGTTCGCTCGAACAAGTATTGTGCCATTGGTCCGTACCTGCGGTTCCTCACGTACTACGCAAGAATGCTGTCCCAACAATTTTTGT
>Malus_Contig107
GAACAAACAACAAAAACACACGAGGAGCTTTTGCTTCACTTGCAATCATTTTCTTTACTTCACTATTAACAGTGATACTTTTACATCAAAAACCTAATTCTATGCAGATAAAAAAATTGATAAACACTTCTTAACCCCGAAAAAATATTGATGATGATTTCATTTGCAATTTTGATCTGCTTGTTTCTCTTTCACTTCGTCGTGATCCTTTCGACTATACAATTCATAGACTGTAAAACAACGACAGTCACCTCTTGAAGGCTTCCTTCAGAGATTCTTTCATGCAAAAATTCCATGCTAGCAATGCTGCTCCAACTGCAGGCTCAACCTTAGGCCTAATTGGAACTGCCCCTGGGTAGCCCTTGGAGATGCATTTGATGACTTCCGTTCCTATATCCCACCTTTTGTTTGCTTCAAGAACACCACCAACCATGACGAGCGGAAAAGAATCTTTTCCCTCTGGACCACACAAGCCAAGTCTTTGAACAACAGCTTTCACACTCAGCCCTAACTCCTGGACTGAATCAAACAGAATCTTATTCGCAACTTCATCACCAGCCTCTGCACAAGAAACAACAACTGGAACAAGCGCTGCAATGCGAGCCCAGGATGGATCTGCATATGTCCACCCAATGAGTTCATCTGGAGAAGAAAGACCAAGCTCCTCTACAATACTAGCTGTAAGCTTTGTATCTGGACCACGACCATCATTGGCCCTTACAACCGCGGTTAATGCCTGTGCAGCTATACCGTATCCACTACAAGTAAACAAGATACTACCTTCAATAGAACTGCTGGAAAGAGAAAGGGTGCGAAGAAAAAGAAGCCTACATCTTTACTGATCACATCCCAAATGCTATTGAGTATCGACTATTGAATTCTAAGATTGATAATAAGTGTATTTAGCATATCGATTCATTTACACATGGCAATGAAATCTTATAATTAAGCACAACATATACCGTCAGGCATGGAGCATCTTCTGACTATAGGATGATCATAATGATATGATAAATGATGAGCAGGAAAGAGTAAGATGAAACGTGAAAAACAGAAAGAACTCTACGAGATTTCAAACTAAGTTTTAATTCAAAATATGATCAAGAAGACAGAAAAGGACCAAAAGGTTCTGGGTTTAACATCTCCCATTAAGTTCTTTCTTCTCACAACCCTCATATCTTTCTATATGCTTCATGGTTAGGATGGTTCAATGACAACCACCTCCATAATGTAGATAAAGCATTGGCCATACCATCCCCTATATTTTCATAAATTAGGAGCATCATGGATTCATGA
>Malus_Contig108
AATCCAAGATTTTAAACATCATTGCAAATTCAAATCTAAGACATCACGCCGAGTAGGACAACAGAGGTTCGTGTTCAGAGCAAAAGAAAGATTGAAGTGCAGGATGCCTCATGGCCATTGTTCAAGGAAATAAACCAAGTTGTTTAAAAAGAAAATTACATCAAAAGTAAAGAAAGTAAACGGGACAAGGTCTTCATAAGCTCGCTACTTCAAATGTCTTCAGATTCATGCTATACCAAGTGTCAGGAAAGCACATAAAACTAAGCAAAATACACCACTCAGGAAAGGCAAGAGTCTGAGCACAGTGAGTTACCCCTCGAAAGAACCACTGTTGCCGGCACTTAAATGGTCCGCCGCAAGCTGAAGGCAGGCTGCTATCTCTTTTGAACTCCCGCGAACCAACTTCTTCAGCTTAAGCTTCTCAGCCTCCAATTCCTTACGCTGCAGCTCGACTACGTGCTCCAACTCATTCACCTTGACAAATTGGTGCAGAATTCCTTTGTCCTCCTCAAGGTGAAGCCCAAACATAGTGTCACGAGACTTCTCCAAACTCTCGATGAGGGAGCTCACAGGCACACCCAAGGCCGATACGTCGTTAATCATGTCCCGCCAACACAACAGCCTATGCTCTGAAACCTCCACGCGAGGGGTATGCTCCATATCATAAAGCAGTATCCCGAGTTCTTCAAACACCATCCCGCGCATGTAAGGGGACAGGCCTATTAAGCACTCGTCCGTATCACCAACCCTCTCCAAGAACCTGCTCAGCATATCGGCTAACCCAGAACGTACCTTCGTATTCCTAAAATCGACGTAGGAAGTGAAGGCTTCGCCTTGAGGAAGCAGATCCTCAATGGAACTCAGCACTCTAGC
>Malus_Contig109
GTAGCTCTTAAAAAATATCACAAAAGCAATTCTAAAAGAGAACCAGTTCTATATCCTGGCAGCATTTTACTCAATTCATTCGAGTTTTTCACGTATGCTTCTGCTGAATCCGAAGGATGGAATCCTTTACAACCGAAGGTGGCAACGTATGTGATTTTCGTCAGCTTACATGATGGAGCAGCTCCTGTGCTCCTCAATACACTTCTTCGAGTCTCCATAGTGGCTCAAGGCTTGTTCAAACTTGAGCCACTGTGGACCTGAATCCTGAAGATTCACATTTTTTGGCCCCAAGATATAAGCCTGAAAAACAAACTCCGGAATTCCTAACCTCCCTTCAAATTCCACTAACCATACTAAAAAGGCTGCACCAAAGTACATCGAAAAAAATGGCTTGCAAATATCATCGGCTTGATTAGGTTTATATGCTCTAAAGCCCATCTCGTTGTAAAGCCATAAAGCCGTAGAATAGTCGATTCCCATTATTCCAGCACGTGGTCCGACACCATTCAGGAAACGCAAGCTAACAACCTCTGCAAGAGCACAAAGAACTGAAGCTTTCATTGGCAATGTACCGACAGCAACGGAATTCG
>Malus_Contig110
GCATTTGTTTCCGGCTTCGGAAACTTGGAAACGAAGAGAATAGTATTTGCTTCAACTTTCTTCGGAAACATAAGCTGTTTTTCTACCTCTCAAGTCATGGAGGCCATGTTCTTTTACACAACACATACAAAAAACCACCGTCATACAATTGTACTCCACTGCAGGCATGCTGCTGATTAAGGAGCTCCTGCCTTCCGGGCTCTCTTCAACAGAAAACGTAATGAGAAAAACCCAAGCACAAATGTCTGCCAAAACCATCCTCTTGAGTTAGCAGGGTCCACCCTTTTGGCCAGGTGCCACGCGTACACACCCTCTACGATGTGTAATCCTGCAGCTACAAGGAATACAATCCTTAATACTCGCATCGACCGGAAGAAGAAGAGGCTAATAGCTCTGAAGAGTGGCACTGGCCCTATGTCTGGCAAATAAGCAGCACAAAACAGTGTGGCCATTCCGATCACACAAAATAGCCATGTGTAAATTGTAGGGCCATCCAGAGTTTTCCGTTTCCTCTCTTGCCAGTACGAGATTGTAGCAGCCATGCCCTCTTGAGGAGTCACCATTGGGACATAACCAAGTTCCCCCTTAGCTTTAAAGAAAAAAAAGTA
>Malus_Contig111
AGCAAAAATCATAGGCAATAGTTTGATTAACTTGGCGCAGGAAATGATGAAATTCTTGCACAAACATTCGATCTGCAGAAACGTTGCAGCTTAAATACATTATTACATTGGCAACGGCTTAGCATTTCTATATAGAAAGAATCAGACCCTCCACATTGTCATCTCTAGCCAAAGCACCAGATCCAGAATCTGAATGCTTCAATTGAGTTGTGTAGACCGCCAGCAGCTCATGTTCGACTTTCTCCACTAGCTTCTGCTCACTGCTTGAGTGCAGGTAATGAGAAACTCTAGCCCTCTCCCTTCGTAAGCATTCCTCGGCCTTCAACATGTAATTCATATTAGGATCCTCCAAAACCCAACTTGATGCTTTACGAGAATAGTATTTTCCAGTGTTCGTTAGCATATGCGCTTCGAAGTCCTCTTCATAAGCATCCATTTGTCCGATGCCAATTTCAACAAATATATTGATCACACTCTTCAGTAGGTTTCTGTCAATTTTCTCCCCTCGCGCTCTTTAATTATAAGACCAATTACAGCAACTCTGGCATCAACTTTGGTCTCTCGATAGACGAAATCACGGAAGCTGTTAAGTCCAACTTCATCTAGGTTC
>Malus_Contig112
GTTGGATACATATGCCCTTTATTGAATTCACAATAAAAGACACCAAATACTTAAAATGAAAATAAAAACTTAGCTTTCCTTTGATATGTCGAGCGGTGTTGATTCGTTCAGTCGAATAAATTTTTATTTGACCAATGTTGAATGGATTATATGTGCATTAAATAGAGATATAATATATTATATTATACTAGCTTCATCGTACTCGATTGAGGC
>Malus_Contig114
GTTTTTTGTTTTTTTTCTCTTCTTTTTCCTTCTGATTCTGTGTATTTTTCTAACATCTCACACATTTACATCCTTAAATTGACTGTCAGTTATAGCTCATTACAATCAGCTTTTAGTATAGGAGTAACAAAAAACTACCGGTTATTAGAATTTGTAACTGCACAGCTCCTCTTTATTCTATCATAACTTCTTGTCGAAACATCTAAATCACAAGTTGTAAAGACCATCAAAAAGAAGACTTCCAGGACTTTCCAACCATATATGGCCCATTTTCTAATTCGTTCTGAGCACTTCGGGGCAAAGCTCGCAAGTTGGTCGTTCTGCAAGGGCTTTTTCTGGCTATGGTCTGGTCTTGGGCGAGTTGGGTTTCAAACTATCCATTGTAGGCTCTTAAAATATTCAAAATAAGATGATTTCTTCAAACCCTTACTTTCATCCCGAAACACAATAAAAACAACAAAATACCTTGCGATGCAAAGATTTTAAGTAAAAAACCTAAGTAAAACAAGGCATATAAATATAACTCTTATGCA
>Malus_Contig115
AGCTAATATTCTGGTAGATAAAATCATAAAAAGGTAAGATTACGAGGGAGGTATAAATGCGCTCGAATCAGTACAAACGACATGGTCGACACCGGTGGCGGACAGGTAAATATTGCCGGTGGAGACATTAGGTAACGATATCCTCGCTAAATAGTCACGAGAATATTACAGCAGTCCTCAAACACGTCTAACGTGGTTGTTACTTTCAAACAACATTTATCTGTGGTTTCAGCTGTTAGTATTCCAAAATTACTCCGGAAGATCTCAAAATTCGACCTCGGTTCTTCAACCAACCAAAGTTCCGTGTACCTCAAGATGTGCGCAAGAACAGCGAAGAACGTAAAAAAGCAGAGAAAGAGGCAGGGGCGGTAAGGGTGTTTGCTACTTTCCATTAGAATTAGCATGCTTATTGAAAGGCCAGAGATTTACCAGGCGCTCGAGCACCGCCGCACTTTTTGAGAAATAGCCCGAGAATCCTGCTGGAGTTGATGGTGGCGGAAAATCTTCCGCTGGCATCGCAAATGAGCGTATCATTTTCTCCATTTTATCGAATGTTAGATATGATCCCACCTCTTGCAACCTCTCTGGACCCATGACCGGTAGTGTGTGCTCTTGACGCAAGAACGAAGCTTTACT
>Malus_Contig116
GGAACAAAGTAAATATCATTAGCAATCGTAAAACCAAATGTACGTACCAAATCCACACATATAAACACCGGCATGATTCGCTTCGCCGCTTTTCTTAACCGAAAAAAACAATTACAAGTATAAAATGAATGTTACAGGGAAAAAAGAGACGAAAGAGAAGAACACTAAATAGTACATCACTTAACAGATAATATCTTTTTCGCCATCCACCTCTTCTTTGCACTCTGAATTTCTTCTTCCCTCAATGTCAAGAGCTCAAGAAGGCATCGATGGTACTGCCTGTCAATAGCATCAAGCTCCCCCTTTAGCTCGTTGTATCGACCTTTGTTTGCTAGAGACAGCTCAGATAAGGACCAAATGCTTGACATGTCGGGGCGAGCCTCATTCATCACAACTGAATCATCAGAATCAGCTTCGTTACTCTTCTCCCTGACCGCACCCTGAACAATATCTGGACTGCAACCATAACCATCTGAACCTTTACAGCATTCATCAGAACTGTATTTAGCCGACTTCATAACTTTGACATTACTGGCACCTGAGGAGGTAGGGACATCATACTCAGCTGAGGTAGCCGAAGTATCTAAAATCATTGATGCTTGGTTATCTCGGTCCTCCGCATGTACAAAATGTGAGACAACATTTTGCGGAGCAGGGTGATCCCCACATGAACTATTTGTTCCACATGATGAACCTTCTGATGAAGGTTTCCAGCCAGGTACTAGCTTCATGATCAAGTTATCAATTAACTCAGCTATGACAGACACATCTTCATGCAAAAGATCAAGTTGCTCAACCATCTCCCCAGCAACTGAAATTGCGGTATCAGAATCCAGATAGAACTCAAAATGGATATTCCTCACACGACCACATGTATCAGCAATGCGCAAAGTTAA
>Malus_Contig117
GATCAGAACCGCTTATCACTTTCACTTCTTTTGGCGGATTGTTTTAATCATGTAATTTTGCACATCCGACACTATTGTATGGTCTTGGTCGGACACGATGAATACTCTAGGAACTGATTCGTATTTCTCTGTCGTGAGCTTTATTACATCATAATCGTATAGAGGAGTAAATCTCACCAACGATAATCCTAGAGTTAAATCCTGCATATTATATCATTCATCAACCAATATGCTAAGAGAACACGAATTCAGTTCCTATCTATTGCAACAGACACACTTTAAGACTTACTTGTGGTGGTGAGAGCTGGTACAACCTGGTTGCCAAGAACTTAGGCCTAAACATAGCGGAAGTTGCGGGGTTGTTGGTCCCGTTATCATATCTGACAATAAAGTCCAATCCTTTGGTAACCTCTCCTTGAAAATAGATATTATGGCTCCACCCAAGCTGTGAGCTACAAGGATTACCTTCTCCTCTGGTGTTAGTGACACCATGAACTCCGTCAAAGGTTTGACGTATTCCGATAACGAAG
>Malus_Contig118
CTGCCATAAAGTAGGCTATAAAGCTTTACATTATATATAGCAAGGGCAGTCTTACTTTATAAACACTTTTGTAGACATGAATTAAAACTATTGGTCAAAACAGTGTGTCCGTCCCTTTACATTCAAGTCTGAACCCCACCCCATAAATCAAAATAGCTTTAATATGATCACTCTTAATCTCAAACCACAAACTCATGGGACTAGTGCCACACTTCAAACACTCCTACGTATTTAACTACTAGATCATGCACTCAAAATCATTTATCTTCATATGATAGGATTTAACTTTCTGAATTGCTGCTTGTTAAGAGTGAGATTTCCGATGTGATGAGTGAGAAACCCCTTTGTCATACTGTCAATCATATCCAAATCAAATTGAAATATGGCACCAGAAATTTCCACAACCCCTGGATTCTGGCTGGTGAAAACTGAAAAAAAAGTGGCGAAATCCAACCCAAAATTCAGAGAAAAATGAAACAAACCCTTTGGGAAAACAAACACATCTCCTTCTGCAAGAACCTGTTGGAATGGCTGGTTTTTGGTGTCAATAAACCCAGCAA
>Malus_Contig119
GATCGCAAAATTACTTGTATAAATATATTTATCAATTGTCAGTTAAAAATGGGAGCATTAAACTGTCTTCCCTACAGTAGCTCTTTCTACATGCCTTTGCTTAGTTTTCAAGAAACTCCACAATGTAATTAAAGTAGGCTAAGGGAAGAAACAATAAAATAGCACATCATCCACAAACGCAGATTGCAGATAAAAACAAGAAGGGATCTCAACAGAAAAACTTCCAGCAGCAACAGAAATTGGTAAAGTTCTACGGTTCTACCAAGTTTTAGGGTTTACAAATCCATCACTGACCTTTTTTCAAGTCCTTGTCATTAGAGTTAACTAAGTTACTAGAGTCGTGACTTGGAGATGATTCGGTCACTAAATTTTCAGTAAAGTACTTCTTAATTCTCAAGGAAATAAGAATGCTTGACACAATTCCTAATAAAGGAAAAAGGTACGACCAAATTTGAGATT
>Malus_Contig120
AACACATAAATCTTCTCCTGCAATCATAAATATCCTTTATGAGAGAACCACATTAATATTCGCCAGAAGTCAATTTTCCGGTGCTGGAATTTCTGACTTATATCGTTGAATCCTGGTGAAGCAGACGTCCGTACAACTACAAGCACTGAGTAGGGACGAAATTTCTGTTTCAAGGACATTGCGGTACGCAAGCCTCGATCTTCAAGTTGTCTGTTTTTATAATTCATATTCTAGTTTATATTCTGTTAATTCCTAGTGCATTTATTGTTTATTAGCATATATATATTTAAATCACCAGATTGTTGACTTATATCCAACAATTTCTTATCAAGTTTCCCGAGCTTTTTCGCCACTCTCCGTAATAACTGGTTGGAGTGAACTTCTCGGTGGTGATTTTGCTTGGTCAGCTGACTTGCCGTGGGTTTCGTTAGCGTTGAACTCCTTGATAGAGGTGGTGACTTGCCCGGGGACTTTGGTTTAGCGCTTGGAGTGTCTTGAGCCATGTGAATAGGGAGTTCTCTAATATTATCGTCTACTACTACAGAGACCTCCGCTTCCATGCAATTATTTGAGTCAATACAGCTGATAACTTCAACTTCTTCAACGTCTTTTGGTTCGGCGGAGTTTTTTACAGGTTCCGGATGAATCCCTTTTTGCCAATTCAACAATTTTTCAAGGAAAGGCGAGGGCTGATAATCTCCTGCTGACAGGAACCATTCCTCCGCCTCCTCGGCCTCCCGACCAGTCTCCGGCTGGGTGAAATCATAGAACTTGGGCGCATCAAATTCATGGTCCATGTCAATTTCTCCCCCCTCGAAAGCCT
>Malus_Contig122
GGTAAGAAAGAAGTACATAATCTTATTGGTTGGAATTAAGCTGATGGTCGACGTTACATCAACATTACATCCGAATAGTTTGATGCTTTCTTAAAACTCTCAAAAGAGAGCACCAAAATCCCACGAGGTGCCAAACTAAGTAACCAACTCGCCAATTTGCAACTCGCGCTTGAATTTCTTTATAATTGTGGACAAGAAATGATTCTGGTCAGGGAAGGGAAGTTTCCTGAATAGCTCAGTGAATGTTCTGACTCTCAAATCCTCTTCACTTTCTTCCGGGAGTTGCTCCACAATGACATCTTCAACAACCTTGTTGTACATTTCTTTCGTCTTCTCATGTTGACCACTGGCAGAGAGTTGTCTGAACCCGAAGATTGAAAGATTCATGAGTAATTCAGCAACATCAGCAGTATCAGTAGAACTACTGGACTCAGGAGAGGGTTTCGGACATACGAACATTGAAATCGCAGAAATGAATCCCCAGTCGCAACTTTTTCCTGAAAGATGTGCAAACATTAGCCGATAAAAATGGTAAATCAAACATTATATAAGCAATAATGTTATTTTCACTAAGTAATTGTACCATAATTATATATCAACTTAAGTCACTGATATGAACAGCACATCATTTAAATTAAGCCGAACTTTTTTTCAATTAAAAACAATTATAAACCCAACAATTAAATAATTAAATGATTAATTTAAAAAACAATCAAAGAGAAGGGGAAGGAGACTCGTCGGAGCTCCAACGACCGATGGGTTCTGCTCCTCCTCCGATCTGTGGACCCTCTCGTCCTCCTCCGTTCAATTTG
>Malus_Contig123
GTAAAAGAATTCTGATCTATTGCTCTTGAAAGTTGGAAACAAGTGGAAAGACAACTGAGCAAACAAAATACTAAAAAAACGCGAACTGGAATCGAGTTTAAAATCTTCTTCTGTAACTCATGTATTACATCGTTACCTACGAAATAATCAAACATTCGACGGCGATGAGGATGTTTTACTCACTAACTGTGTGATCCACTGCCCCCTTGCACTGGATGCCGCCGAATATCATACTGATCAACAAACTCTAAAGGGGCTGCTGTCTCGTTCCTGATCCTCTTGATCTTAGGGCTCAACAAACCCCTGTGCCTAAACCCGTAAAGCTTAAGCACCTGGTTATCCGCAAAATTAAATGCCCTCTCCATGCTGCTCAAGCACCGCTCCACCGGGTAATCT
>Malus_Contig124
CATCGAAAGGAAACTTTCTGATTTATATGACACTATTGTTCTCCCAGAAGGTTACCGTGAAAGATCCATTGATAGAGTTCTTCGTACATTGACTGGCTGTGCCAGCGGGAAGGCTTGTCCGGCCATCTATGGTTTGTAGGCTAGCTTGTTGAGTGCAGCATTAAACCTTTCCTCCGGGATCATGCGGTGGTTTTCGTAAAAATCTAATATCTCCGTTGATATGTTTTTCACCACATTCAAGTCCACACGAAGCTCTTCAAACCATGCTGCGGTATCTTTATCTCTAAGTACGCTAGCGATGCATATGCAACCTAAAGCAATCAGGTATGGAGGATGTACAAGTGCAAGGCCCATCTTGTACGTATCATTTACAACTCCCCTGTATATAAAAAATGTCAAGGTTACCTCACGTTTAAGTTCTACAAAGTGCGACGCTTA
>Malus_Contig125
CTTCAAATGTGTGAAAATTGTATTGTGCTTGTAGCATAATCGATGACATGTAATTACATGTAAGAAACTGAATATTTTTCTTTATTACATTGGAATGAATTAAACGTTATACTTACCATAATCCTAACTCATTATCCCCACCTTTTCCTCACCACTTGAGCTAACCTAAGAGCGAGAGCATTAAGAAGCCAAATATTGTTCTTCCAGAAAGCATAGCTGTGTTAATAAGCTCGTGCTTGTGAAAATTAGCTATGGTATCCATCTTCAATATACGTATTGCTTGCCTTGCAAGTTAAAGAGAAAAGGGTTCGTAACAATCGTGTATATATATTATTTATATATAAATATGTAGGCTTACAAAAAAANAAAAAAAGGATATGATCGATGGCCATATAATACACTCATCATATATTAATTCAGTTCAGTTT
>Malus_Contig127
GGAAATGGAATCAAATCTCTACTTGCTATCATCTGAATCTCAACTGTATAAGAATTTGAATTACATCACTAAAAAGAAAAGGGGTGCAAATTACAAATCAACCAAGGCAGGTCAGGTTTGAGGCTGAAGAACAAATGGATTGAATGGGGTTTTGAAAAAATGAGACTAAAATTCCTAAAACACTTTAAATCAATCAATAATTGAATGGCCAACCAATCTAACCCCAACAATTTTTTTCTTCTAACAATCTCGTCGCCCATCCGATCTTTCAACGCCAAGCAAACCGATCGAAAGGCATTTTCTCCAATCACATTCGCTAGATATCGTATTTCTTCGGCTGACACCATTGTGCCAAACTTCTAGCCAAAGAGCTGAGGAATGACAGTTTCGGAGGAGCTCCTTTCTTCCCTAAATGCTTTCCTCCCAAGTCCGTATATATCGGACCCATATCCTTGCTTCGTTCAATCTTGAATATCTTCCCATCCTTTAAGTGATATCGAATACCAGACCAATTTATCGACTGAGAGCCCAACACAATGGAATTCG
>Malus_Contig128
GAATTGAATTTTTGCAAAAATGATTTATCAATTGAGACTTACAAAATAAACGGTTCAGATAATTGAAGTTTGATGTGGAGTGAAGTGAGCCCCACACCTAATTCCCTTTCTTCTTTTTTTAAATGGATATCCCTTTGCATAAAGGGTCTGTGTGTGTGTGTGTGTAAATATCTAACCACATTTCACCGAACACATATACCATTTGTTTCATTCACATACAGCAACAGCATTCATCAATCACAGAGACCGGATTACACACCATTGAAATAACAGGTTACATAATCGGTTAGATCATTCCACTCTTAGTCATTCCACGCAAATTCTCCTTTTCTCTCTCGTAAGCTTCTTCCCCTTCTAAATCAATTTCTGCATCTGAACTAAATTGACCCATCTGATACTTTCTGCTCAATTTAGAAGACCCCATCTTTGAAAAAATGTCCTCTTCATTGGCCACGATGCGGATTCCAGGCGTACTTGATCGAGAGACATCACCAGACTGCCTCCATGATTTGTGATCTTCGGATCCAGTACACGACATGAGCAGGTCACAACGTCCACCCTCATCAAGATCTGATTCAGATTTATGA
>Malus_Contig129
GAAGATTTATAATCAAATTAATTGCACATGTGACATAACATTACAGAATGTTGGGTCTCACGCATGTTTTATGAGGCGACTTACAAGTTTCGTAGAGAAGAGATAGTTCACAAGTCAAAACTTTACTAGTGACTTTTTGAGTTACAGAAAGCAATATGTGATCAAAATGAAGTTCCAAGGAACAGCTAAAAATATCATTGGACCCGTCACAAACTCCAGACTCAAACGATCAAAGTGATGCAATTTGACGATCCCAGAAAAATATGGTCGTTTCACGTTCACACATACATTGCGTTCCTAGTTGTGAATACTACTCAACGGTGGAAAATGAACTAAGAATAATGTTTTGAATGAGCAACAAGACTTAATTGTCAGCGAGTTGGTTTTTCCAACACTCGGCTGATCGGCTGCTCCAGCAGTCTAGTAGCGTTGTTATATTCAGATTCTGAAACTACAGGTCTAGTAAGGATAACCTAAGGTGCATTCCATGTCCTTCCAGGATATCATCTTCCTCCGATCCCTCCCAACACAATGGAATTCG
>Malus_Contig131
CGAACAAACAAAGCATAATTTGCAATGCCATTGTGAGAATCAACAGCCACTACTACATTGACAATGACCTAACTTTCTACCTAAATGGGATCAACTTGATAAAGAAAATAAAAATTACCACATATTTGTTCACTAACTGGACCAAAAGCATTTGAGATGAAATGAAATTACACCAGAAGGGAAAAATGGCAAGTGGCGCTCGCTCATTGCGAAGTTGGATTTTCTGCTCTAACCACCGGCGCTGGTGTTGAGCTCTCGGATCTGTTTTCAGACGATGTTCGATTGTCATTATCAGCCCGGCGGACGTTTTCTATCATCTTCGCTACATCCAGCATTTTAGGTCGTTGATCAGGCATCCTTGCAACACAAGACATGGCTATCTGTAACATCTCCACCATTTCCTCCTCTATGTATAGATACCTCATCAGCTCTAAGTCAAACACTTCCGCTGTCCACTCCTCTCGGACAACTGAATGAACCCACCTGACCAAATGGATGATCTCATCGCCAGCAGTAGTATGGATTGGGGATTTTCCAGTGAGGAGTTCCAGTAACACAACCCCAAAGCTGTAGACATCAGCAGGTTGTCCTGATTTCCTAGTGTCTGTCACTTCTGGAGCTCGGTAACCACCAGCACGGGAGATTGGTGGGGG
>Malus_Contig132
GAAAATAATATAACGTTAGTCATAATAAAAGGAGAATATCCAACTGTTAACAATTCGAAACAAAGGATGCATGAATATGTCCAGAGCATACTACTAAACAATAGTGCTAGCGAAATGAAAGACATAAAGTTACAATTATACATAAAAAGGTCATGCGTAGTGAGGAGAAAACAAGATCACTAGAAGGGAAATGCCTCGATGCTCGAGTCGTATTTCTCGTCACTAGGTCACTCCAAGAAGAAACGGCCACACTTCAGCTCGAATACTTGGATCAACACCCTAGAGAAGCAAAGTACCATCATTGCATTTATCTGCAACCCGTTTGCTCACATGGAAAGGATCTGTAAAATGCACTGCTAGGGTCCTCTCAAATATCTGATTGTGGGATACACCAAATTCAAGTTTGAGTGCTATCATCCTCATTCCATCCACAATGCTCTGTCTCTGGGGAGCCACAATTTCATTTGGGAGAGGATGAGACTTGCAAAAAACATGCAGCGCATAAACCTGGTAATCCTGGTAGCCGCAGCAATCTGGTAATCCTAATTTGGGGTGAGGTGAGACCGTGAGAGTGACTTCGAGTTCGATGAGAGATTAGATGAGAGATGAGGGCTC
>Malus_Contig133
GAATAAGGTAAGTATATTTTTATTATCAAACAATAAAAATGAAATTTTTTTGTTCCACTTATTTATGGAAACTAAATAATACAATTTCTGCATCCTTTCTTCCTCTCCTGCAACACTCATGTGCTCACCAATACATGAATTCAACTTCAAAGTATGTAATTCATATTACTGTAATAAATATAACTATATATACTGATACAGATAAAATCGACCGCTGTCTTCTAAGAAATGGTGATACTACCACACTTGAAGTTGTGAGGGATACGCTTTCCGCAAACTCAAATCTGCTGAAAGGTAAGCTG
>Malus_Contig136
GACTGAAAAACAGAGTTGCATTAATATGTAGTTTAGATACGAAAGGTAGAATTCTAGCACTAGCAATCTGGACACAGACATCAATTTGATTTCCATTTATACAAGGATACGAAAGGCTGAACATGTCTTACCCAAAAGAGAAGTGCTGTATCTCATTAAGCTGACACAACGATCCAACAGATGTAGGTTCAAAATTGCAATTTAGGTTCAGATTCTTCTGAAAGGTATTGGCGTTCTATCGGGCCATGATTCTATTTTCTCAAAGTACTTGACTGGAACAACACCCTCGAAACCTTCAGTCAAGATCACCTTGTTCTCTGAAATGTAAAACTTCATTCCCTCTTCCAAAGCTTTTTTAACATCGAGATAGATCAAAACATTGACATCGCGTCTCATACCGCTAATCACTTGCCCATCTGTCGGCAAGCCACGTGAGAAGTGAGCATGTAATCTTTTCATGCTTTTTAGACCGGACCTTAGTATCGATTCCAAATTCCTCCTATAGGTCCCATGCACGCAAACTGGAACTTCTTCGGATGAAATGATTGGTGTTAACAATCTTTCAGATTCAACTATCTTTGTTGTGTGGCCTTGGTTTGCACGTATCAAAAGTTCCCCATTTTCTTCCAAGAGGCCAAAGCGCTGCTTATCATCCTTTCT
>Malus_Contig137
CAAGTTCAAAGTGTCCCATGATATTAATTACAATAGGTTTCTCTACAAGCACATGTTGAATCTATGGCTAGCAGCAAAACAAACAAATGAGAATGAGGGGAGATCTGAGACCTAAACCAAAAGTTACCCACCAAACAAGCCTGGATTGAAAAAGGTACGGTGTTGGTGCAGCTCAAATGCGAAGAGAACGCCGACTTTGTGCCAACCTCATTCTTCTTATTTAATATAAGTTGCTAGCATATGTTGTTAACATGTCCGCTTGATTTGAACTTATACATCAAACTTTCAAGTTTCCTTGATCATCATCTACTTCAAATCTTCCCTCCAACTTGATGTTCTTGTACCACTTGGCGCATGCAATGTAGACAATCAAATCTATTGATGTCAAGCCAGCTAAGAGGAAGTAAAACCTATCAAGGTGACCCCTGTTGAGGTTTCCGGGGATCCATCCGGGCATGTGATCCTCTGTCGAGAACTTCATGACCACGCTCACGAGAAAGGTGATAAAGTAGTTACCGAGCGAGATGGATGTCATGCACAGGGCGCTTCCGAAGCTCTTCAGTCCATCTGGTGTTTGTGCATTGAAAAACTCCAGTTGACCCACATACATGAAAACTTCTGAAGCTCCTATGCATGCATACTGAGGAATTTGCCAGAAGATGCTTAAGGAGCTTGAGCCGTCACAATGCGGGCATTCTTTATCGGCATACTTGAGTCTATAGCACTCAACGATTCCTGCTGAAAGCATTGCCAGGATTGCTATAACAAGGCCAACGCCCATTCGTTGAAGCTCGGTAAGCCCTTTAGCATCTGATTTCTTTATTCTGCCCACAAACGGGTCTATGATCCGTCCGACAGCAAAGGCGACAGCAACGGAATTCGA
>Malus_Contig138
AGCATCAACCATTCTTATAATTAGCATCCAGACATTCTCACTGTGTAGAACTTGTACTCGTAAAAATAAAAAATAAAAAAATTAGTTCATTGTCAATTCCCAATTGTTTCCGAGTACTCCAACGGGACAATATCTTAACAAATTCGCTCCAATAGCGACCAATGCAGCTTCATGTCTTGCAAGAATTTCACTGAACTCTGATATGAATCTACGATTTGATGTATGTGCTGTGAATTTCAAAGGGATCTCTCGCGAAGGTAATATCTTTGAGCTGGAGCCTGGAACAACAGAGCAGACAAACAGGGAAGGACCACATGACAAAAATATACAGCCACTTGCTTCTTCTTCAGCATCTGATCCAGCAACGACCTCATCTAGACCAACTAATTTGTGTAAACTAAACCCAATTGCTTAATAAATAAGTACTTATCCAAGATCCTCTCAGCTTTCCGTCTCGACTGCCCGTCACCTGCTGAATCATATCATCCCACAACCAGAGTGACTATTATATGTCCCATCTCTTTTTAACCCGGAACATCAAAGCCAATGATCGAATGTCATCTTGCGGCACTTGGAGCATGAATTGAACTTTCATCTTCAACGGGGCTGTCTTTGCTTCCCCACCTTCATCTCCAACCCAAAGAAATGCCCAGCCAAGGCGCACCTCTGAGTCATAACCAGCTTTAAGTTTCAAGTCCTTGCCGTATGTGTGCTTGTATACCGCGCTCCAGTAGTTGGAATCAAAATTGTACCAGTAGCTGGAGATGAAATCACCAAAATCAGTATAAAACTCTTCAAACAGTCTGGAAATAAATGACTGGAAACAAAATGTGCAAATACATGACTGCATGATGAACAACCTTAAACAAATAACAAGATGCTCGCATGGTGAAATTACCTTGAAGTAATATTCAATGCAACTTAGCTATACGCGAAAATCACCCATTTTTCACTTCATTATTTCAAATGCTCGAGCAACACATTTAATAAAAATCCAAGCTGTACCAATTTACTATTGGAGACTTTTAAGGAAAAATGTTGAAGACAAGATTTACATTACAATTTCATAAATGATGATACTAAGCAGATAACATAATACTTATTCCCATGTATATATCTGAATCAACAAACAAAACACAAAAAGAAACAAATCAATAAACTT
>Malus_Contig139
CATATAACATGCCTTATAAACATAAAAGTCCCAGGCTGAATTAAAAGCCCAATACACAATAAATATTTTTTCCAAACTTGCTCCTAACGGAACCTAACCCAATCCCGTTACCCCCAAATCCAATCCATTAATACAATCACCAATCGTCCTATTTTTCACAAACACAAAATCCCATTTCACAAAACCTAAAAATTCAACTTCAGCTCCCATTTGAACTTCAATTCCCGACTTCAAAACATACATTTGCCGAAGAAAACCAGAATTTCTCAAAG
>Malus_Contig141
CAACAATTAATTTCAAATATGATAGATCGTCAAAATTGTGAACAATATAAGTCAATTACAAGATCAGAAAATACAGTTAGGACTTCCCTCCGGCAGTTAAGCGAGTTAAATGCTCTCCGACATTTCTACTATTTCTCGTCACCTCTTTAAAGAGATCACTTTGTTTTCTTCCATACATTCTTCCTTACGTTTGCCTGGTTTTTGTTATCGGTCCAAGCCTCCCAACTAACCATTCCAACAGTAACGCTGCTTGGACGTTGTAAGACACCAACCGCCTTGCTCTTGCGAGCAAACAGGTAAAAGCAGCCGGAAAGCTCAATTTTGTCCAGCTCTCCTCACCCAATCCTTGCTGGAAGTCACCCTTAAAAGCCCTTGATATTCTATGCTCAGCTCTTCACACCAACAAAACACAATGCTACCTCAGCTTGGGCTTGGAGCTCTTCCAATACCTTTACAATGCTCTCCGGGCACATTGTTGTTTCGGTACGATCCAATAGCATTTTCCTTAATCTAGAGACAGTTGCTATATCTCCA
>Malus_Contig142
CAGTCTGGTGGAAAGCAAGGATTCGAACCTTAATCTTCTCATGTACATCTTATAACGTGCATAGCTAAATACAAGTTGAGAGCCCTATCAATTTCAGTCTAAGTACACTTAAGTATTCATTCAAACTGACGGTTTTTATTACAACTGTTGTTGCAAAAGTTGTTACAACAGTATTAAAAACCTCCATAGGGAATTGAATGTTATCTATATGACCCCAGGCGACTTTATAGTGGCGCTGAAAAGTATGCTAGGTTGTTACTTCTAAGGATGTAAAAGTAGCAATATGTAATCCCGCTCTAATGTTCTGCTGTTGTCATGACCAACTTCTCAGGGAACTCTTTAAAAATAAAACACTCAAAGAGCGTCAACATGCCATATCCATTCAAACCGACAAAGGATTTAAAAATGTACCCCCCAACTAAATTCATTCCTATTCAAATTCAAATGGCTTGTTAATCCAAACTTGACATGGTTTCATAATTGACTCTAACCTGAAAAACTTCTGAAAACTCATGGATCAAAGATCTACAGGTAATATCAAGTAGCTGGCCATCATCGGGATCAGGTAGATTTGCTATTCCAGATGTCTGAAATTCC
>Malus_Contig143
CAGCAAACACAAAATTTATTTGACATGGAAATGGAAATTACAACAAAATATGTCCTCAAGTTTAATAATACAATCATCAATTTGTAACAAACGACAAAACTATGGGGGTCTTCGCTTCAATAGGACTAGGAAAATTCCAAAATTAAGGAGGTAATATATGTTGTGCAACAAGCTAAAGGAAAAAATAATGAAAAAATGGCAACCTGCATACACAAAAAGGGATGAAATACAAAAAATACATTACAGGCTCAGTGATTTCAAAGCATAAAACACAAGGCCCGTCCCACCACGCCACGATAAAAAGGCTTTGAATGGCGATTGAATAGCAGACACAAAATGACGCACAACTAACCGGCTAAAACGCACTCCAATGATCAGAGTCTTTTCTCGGAGTCTCCATTGACGTCCGGAGAGGCCCTGAAGACCCAAATGGGTCTGAGTCTCGTCTCGGAGTTTGACTGTCGAATGATGTCCTAAATGGAGAAGAACCAAATGCGTCCGAGTCTCCTCTTGGAGTTTGACTGTCGAATGATGTCCTAAATGGCGCTGCTGAAGACCCGAAAAAATCTGATTCTCTTCTTGGAGTTTGACTGTCCA
>Malus_Contig147
GATAATGCCAAAGAACCATATTTAGATGCAGTCAAAATTTTCAATTAAAACTATGTTAAGACTTAAGACTATAGTTTCAATAAAAGAAAGCATCCTCAAACATTCTAAACTCTCCAATTTCAACTAGCAAAGATCGAACATTTCGTCAATGTACAAACCAATGAAACCACCATCCATGATGCACATAAGGGTCTTCTCATCGAGACAATTTTCCAGCAAAGTATAGAGAGAGCTTCTCTCTCAGGTGAAATGCCGTATCGTCAGCAGCAGATTCACAAATTTGTTGCAGGTAACCAGGTTCATGATGGCGGGACGATGGCATTTCATCTTGCACCTCATCCTCCATATCAATCACTATATTATGCAGTATACAGCAAACAAGAATAATCCTCGGCAGCTTGTTCTTATCCGGCTTCCACATTACGCCTTGAATTATCTTGCACATCTCTTTCAGCCTCACCAACGCCCTTTGCGCCACCATCTGTGTTGCAGAAATCCGCTTGTTGAACTCAGACTCATGCTCCCACAGCCCTCTTCCCTTGTAAAGAGTGAGAAGCCATGGCAAGAGAGGAAAACCC
>Malus_Contig149
AATCGGAAAAATGTCATATTGTACATACAAAAGAATACAAGTCACTTGAACATGCTAACCCTGATCGCATTATTGCCAGGCTTGGGAACAAAAAGACTAATGGGATGCAAAGGTGCCAAATTTACTCAATTTACTCTCTTCATTCTAACACCAAACAATCTCATCGACTGAACCTAAAACAAACTCATCCACTGAACCTAAAACAAACGCATAAACCGCGGATTATGTAAACAATTATGACATGTCATGTTTCTCTTAGTGAAGAGTTCTTTGTTTCTCGTCGCCTTTTTCCACTAACGTGAATACAGTAAGTGATTCAAATGATCGCGCACCGGAAAATCTTCACTCTCAGAGTACTTTCGAAACAACTCCTGCACCAACCGTTCTACCTCCCTCCCTCAAGGCAAATCTTTGTCCTTGTTCAAGAGGAACCGGTTGAATCAGCTCAAAAACTGCAGTCACGTTGTCTCCAGGCATAACCATCTTAACATTTTCAGGCAGTTCTACCTTTCCAGTGATATCTGCTGTTCTCAAGTAAAACTGAGGCCTGTAGTTTGAGAAAAAGGCAGTGTGGCGTCCACCTTCATCCTTTGTGAGGACGTATATTTCTGCTT
>Malus_Contig150
ATTCAATGCAAAGGCAAGTGTTTTTAATTGATTACGAATTACATCGAGTGCCTTTGTTCTTGGTGGAGCAAGAGGCTATAGGACAAGTACACTTTCCATAAGGTGGTATAAATTTCCTGAGCAGGCGTTTACTTAAAGATCTCCATCTCCCAAAAATTACAGACAAAACATTCATATTTAATGCCACTAAATCCTGCACCAGTTGCCAAAGCCATGAACTCTTCTCGGCTCCGCTCCCTTCCTCCCTGGTTTTGAGTCATCATAAGCACATCAATTTGGGAGGTGCTCTTCACGGTGGTGCTAGTCCCTGGCATCACTGGAAGAAGTGCTTCCACGATAATCACTTTCCGGTCTGGTATAGCATTGTAACAATTTTCAACAGATTTAGGCAGTGCTGGTCACTCCAATCGTGAAGTATTAACTTCTTAAAAATGGCATCCCCAGATGGAACACTTGCAAACATGTCTCCTCCAACATGTTCCACCCCCTTAATATGACGATGTTTAGAAGTGATTAGACTAAGAGTGACTCCCAAACCACCACCAACATCAACAAGTTGGGTAAGTTTCTCAAAACCCTTGTAGAGTTGAAGAATCTTCTTCATGACAATAGTG
>Malus_Contig151
GACATTCCGATGTAAGATTACAATACAAATTACATTCAACTTTATTTTCTTTACTAAAAATTAGGTAACGATAATTCAATACAAATGTCTTACACGATGATAATACCGGAATTAGACACCCATGAGTCAGAGACTCGGAGTGATGACCCACCCCACTCTATAGTCTCTATTGCTAAATGTGGGAATAATCTACACTAGTATTTAATCACCTACGCTTAGTAATAAGCTGCTTCAGAAGAGGGGACCTGAAAAACCGACTTGTGAAACCTCTTTTCACATTACGAAAACCCAAACCCCCCATGAAATCAGCATCCCCACTATGATCCACCTCCGGTACAGTTGATGACCAGAACTAGAACTAGTGCTAGATCTAGATCTAGATCTGGACGAAGTATCAGCGACAGCAACGGAATTCG
>Malus_Contig154
GATTCTAATGTAAATTACATACTTTTTATTTTTGTATTTATTCTTAAACTTACAAATGAAATAAAAAATCAAAATAGTTTCAATGTCTATTTCAAATAAATAGACATACTACTGAAAATATAAGACATCTCAACACTCAAACTAAAGTGGACCATTTTTTGAGGTCATTTGTGTACTTGTCCAAAGCTAGTTACATGAAATTGCACGCACATGTTCAAGTGAGTTTAAACAAGTCTAAGCAGCACTCAGTTGCAAGTCCTTTATTCCAGAATTTCTCATAGTACTCGGCATATGTGAAGTTCCTGTACATGGCTGGGTGGTCATAGTTGATGAACTCCTTGGCAGGCCCAATTACTGCATCTGGTGATGGACAGTAGAAAGTTGGGATCGAGATTCTCTCTGAGTTACAGTTTACCACAGCCATAATTACCTGCATCATATCACCAATGTTGACAATGAAAGTGTTGGGAATAGGGTTGACAGCAACCCACTTGCCATTTCTAAGGACCTGCAATCCAGGCACTTCATCTTGGAGAAGGACAGTGATTAGGTTGGCATCAGTATGTCCAGGCAATCCCATAATCAACTCCGGCTG
>Malus_Contig157
CAACAATTCCTCAAACCCAAAAAAGGGAAGGACATACTCAACAAGCCCAACAAGGAGGGCCCATAAAGCGGCCCAAATATCTACAAAAGGCTGACAAGCCCAAGTAACAAATCAATTCCGTCAAACACATGAATCAATATGCTTGAACAACATGCACCCAAACACTTCACATCTGCGTTTGTCTTGTTTACCAAGTCATTTATTCAAGTAATGTTTACAATGTATTACAAACGGTGCAGCAGCTGCTCTGTCTTGCCTCGCGTCCGGTACAACTATTCCGGCAACGAAATTTAGTTCCTATGCATCGTCTGCGTCACTACCACTCATGCTAGGACGAGTATCAACAAAGTACTCTGCGGAAAAATCTACTTCGTCTACAATCCTTCCTCTTTCAAGGACGAACTTTCCCTCTTTATACTTCTGGCTGTTCTCGTGTGCAGATTCATATTTCCAGCCAACGATTTGGCCACAAGAACAGCAAAATATATCTGCAACAGTATGCAAACCCGAGAGCATCATCCTCTCCTCTAATGTTCCAGTAGTGGTATTCACCGCATTATTGAAGAGGTATGCTTTTCCTCGGCGGCAATGAAAAGCCCGAGAGACACAGTCGGAAAAGAGGGCCAAGTGAGTTTTGCAGAACTTGCATTTGTAGCACCTTCCCTCCAGCTCTACCACAAATATCCTTCCCATCTTCCTTTTCCTCAGCTTCTCTCTCTTGCTAGTTGCTAGTGATTCACTACTCCCAATACATATATGTATATCTCAAGGATTCGGGACCAATATATGCGACAGCAACGGAATTCGA
>Malus_Contig161
GGTCAAAATTAGAGCATGAGTTGGTATCAGAAAACTTGACTGCTACCCATACGTTCAATGGGAAACAATACTGAGAAGATATGAGACAACTAAATACAGAAAGATTACAGGAAACAAGTTCATAAGAAAGCAAAACAGATGTAGCTGAGTGTCAAAATTGCTTTGCAATTTGGTGTAAGGTTCTATGAACCCAAAATAGCTCTGATCAGTCTTCAAAATTGCCCTGGAGCTAAACCTGAAGGGACAAGTATATACAGAGCCAACATCAAACTACCCCTATAGATTTACATCTTTACAGCTACCTCTGTTACTCTTCTGCCTCATCATCGTCGCTGTCAATTTTATCGCAGGAGGATCTGGTCTGGAGGGTCATACGCTTAGGGATGTACACGTTATAGTAATAATTCAAAATGCTCTTCCGAGACTTGGAAGGGAAACGCTTATAGGCGGTCTTCCAAAAACTTGCTTCATTTGATAGTGGATTCACTTTCACAAGAGATTCAAAGTTCTGCTGTTCAGTTGATGTCCATGACTTTGAGACAAATTCTCCCATTTCGTCAAACTTCCAACTCCGGAAGGCAGGACCAAGTTCGAATTGCAAGAGGAGTCTTTGTTCATGAATGTGGAGTTTAACACAACCAACAGATCCTGGAGATATGCAAGAACAAGAGTTGGACCTCCCTTTCCCAAGTGCTTTCACTGTGGTTCTTGCACTTTTTCCTTTAATGGGCCACGTTCGCAT
>Malus_Contig162
CTGTTTTATGAATCTCAAATATTAATAAAACTAGAACAAAAGCAACTACATACAAATTTCTGAAATGACTCCAAAATCTCTTTGACAGAAACCTCAATCAACTCAATTGATTTTCCAACAAAGAAAAAGAAAAAGCGATAAAAAAAAAGCAGCTTTTACATGGACTTTTCTTTCTCATTTTTACAGATGAATACAATCACATATTTCTGATATTTCAAACTTAAATTAACTTAACGAAAAGAGGAGGTATGGTATACAGGGGAAAATTTTGAAAAAAGGTTGTCACCTAGGGCCAGAAAGCTCCATAGCTTCCACCACAAGCGAAGATTCTTCTATAAAATCTGAATATCTTTGACGCGGGTGTTCACAAGACAGGAACCTCGGAGTCTCCACCTTCTGCGAGGCCTCCCATTTCTCGGCTAAGCCATCACCTTCCAACATCTTTAATACTTCTGACATTT
>Malus_Contig167
GGGAATGAATGCAAAATTATTCAAAAGATACAACAAAACAAAAAGTATTAACAGGCTCCGATGCCTGATTTCACTTCCTTTTTTTTCATAACGCATATATAAAAGCAATCAACCTCTAAACTACAAATCTAAGAAACCTTCCAAGATGCCTTAAGAACATCGAAACGTTCCATTACAGCAATTTTCTTTTACTTCTCAAAAACAGAAGAAAAAGTTGCTGATCAATCAGAAAGGACGGGCAGAGCCATATGCACTTCAGCCGGCCCCAAAAATTATTCGAAATGTAATGCAGCCATTCGCCATAAATCCGCAGATGAACAAAACACTCACACTAAATCTCAAGAGGTGGTACCCTTACCAACATCATTAATAGTCGTACTTGCTTAAGCAGACTTAGGTGGCAATACGTTATCAGGAAGAGTAATCTCTGCCGGTGTCTCACGAGTGACACCCAACATAGAGTCATATTCCTCATCACGGCGTCCAAACTTCTTTCGCAGCGCCTTCTCAAACTCTATCTCCCCAACAAAAT
>Malus_Contig168
GACACCAAACGAAATTTTTTAGAACAGTATAGTACAAACAACTTGAAAACTAGAGAACAAAAAGATTGCATATTGTAATAGTTATCCACGACTCTTAAAAACTCTAGCCTAGATAACATGAGATCCAGCACCTAAGCAGGTTTCCAGAACGCAAGACCGAAGATGATTCTGCCTTTCCATCCCTGAAGCATCCACTCGCCATCTTCATCTATTCGAAAATCATCATGATAATCCATTGCCTTCAGCATAATCTTCACTCTCTTCAAGAGTTCCTGGTCTAAAGGCACCTGCTTGAACCCAGCTCGATGATACCTAACCTGCCACTGCTTGTATGTCTCAGGCCTTTCAACTCGTTCCAGTCCTTCACACGCGACGACATTCATTATGTCTTTACCATATACTGCCTTTTCAAACATCAGCCGCTGCTCATCTTCTCGAGGAATAGTGGCCTCAAACATGTCAAACATTGCAGAGAAGTGGTAGAGCGCCTCTTTGAACCGTGTGACAAAGAAGGGTGAATTGTATGTCCCGTTGATGACTCCGTGAATAAATAGGTCTGGATTAATTTTTCTGATCAACTTTAGGGACAATGTCCCTAGGACTGCTTACCACCCACGGTTTCATCAGGGTATGTGCTTAAACCGGTGCCATGCAGTTAACCACCGTTAGCTCATTTCTGTCAATTTTAAGATCCTCAAGTTGGATAGTCTCCCATTTCCGTGCAATGACCTTGTACTCAAACTGGACATTAAATCTTGCAGCATATTTTTTCAAGCGACGCCCCGTCT
>Malus_Contig169
GACAAAGACAACGAATTCCACAGGATTTCTACTTTTGACAATGCCGTACAGACATGTTCGATTTACGACCCAAAAAACAACAGAAAGACCGAGAGCAATGGGTTTCCTTAACCATAAACATCATAAACATTAGATAATCTGTGCACTAACTTACATCACAAGGTCGGGAAAATGAGGTTGAACTAGCCTATGTACAAAGTGGAATTGTTTGACAAGAAGCTAGGCCCACGTCACCTTGCTCGGACCGAAAGGGTATACATATTTATATATCTCTATATTATAACCAGATCACTTCCAAATTAACTAACTCCAGAACATGTCCAACAAAACTAGATCAATCAGAATCGCCACCTATCCGGGG
>Malus_Contig170
ATCGAATATTAACTTCCGTAAGAATCTCGAATACTCGAATATCCATCAAATTCTGAAGGAAAATCATGTGTAAACCATCAAAACAAGCAGCAGGATTATGTATGAAGACGACTACTACTACTACTACTGCTGTCAAAATTTATAAAAGGTTCCCTTTGAAAGTACCAGTTACTAATACTATCAGCCTAGTATGAACCAATCCGAGGATGAATGTTCCGTATTCACACCTTACCGAAAAATGAAATCAGGCTATGAGGCTCGATTACTTGTTGAAGCTAAACCGTGTGATTAACCCCAAGATTCTGCGACATCCTTACCATGTTAACCATAGTAGGTGTTTCATAGCCAACGG
>Malus_Contig171
GATTAAAAAAATTTCCTTCTTATTCTTCAAAGTTGTAAAAAAAATCATTGAAATGCTTCATGACCAATTTCATGTATGGTTCATCACAATTTGAAGTCTCATAATTTGGCTCATCAACTCTTTCTTGAATAAGCAATAAATTATCTCCACTTTTTTTTATGAATCCAGGGTATCCCCCACACATAAGCGATGACTAATCCCTCGAGCCAGGTTGGACCCCATTCGGGGGGCAAGCTTTCCCAATGTTGGCTTCTCCATTCACAAGGCTCGAACTCGAGACCTTACTTAAACGGAACAAACTCCTTACCACTTGAAAAAATTATCTCCACTTTTAGTTATCTATTCAATATCTATATCGCTCCATGTATCTTCTAAGACCTTATATTTTCTAAGGGTTTTTTTTTAACTTTAATCATTCCAGAAAATTGAAATTTAAAATAAACCTGGTGTTATATTACTATTGACACTAAAAACTACCAAGCCTACATGGCCCGCAGGCCGAGTAACTAGTGAGCAAACTATGTCCTTTGGTTGCCCAACACAAT
>Malus_Contig172
CTGGTAGTTCAGCAAAGTTCATTCATGAGTTAAGGAAAATCATACGAGTTTTCGTTGATTAAAATTGACAAACAAAGTACAGTTTCTTCTGACCTGAATTCCACTGTTATCTAGAGTTTACATATTCCAAAACAACTCTAAAGTCTCTCTCTCTCCATATAGTGTTTTAGCTATTAGCCAGCTAACCAATCTATCTGATCTTTTACCTGCTGCACTACATAAATTTAACAAAGTTCTTAGAACAGAGAATACATAAGGTGCAGATCAGTGGAACCTCACTAGTTTCCTCAGTTAATTCGAAACTTATGCTAAGACGATAGCTTTTAAAAGATGCAGGCTTCCTTGAATACTATGCCCCACCTTGAAGCTTCATTCTTCGCAAAGAAAGGTATGCCAAGAGCCGGTATCCAAAAACCATGGCTATAAGGGCACCAATTTCTGTTAAACCGCGGTCTGTGCTCAACCCATGAACAGTCGGTGTGATGTGTTCGTACTGCACCTTAAGAAGAATCCTGTATGTGTGGTAGTCGAAAGACATCCCAACACAAT
>Malus_Contig174
CCTTATTTTTACAGTTAAGGCCAACATACAAGGGCCTAAAAACACAATGCCTTGTTCAAGACAGAGAAAAAGAGAATCAATTACATTCCTAACAACGTCCAACGGAACCAAACACGCGTATACAACAACACGGTTTTTCGCTCCCAACTTATCTGTTCCCTTGTTAAATTAAATTCCCTAGTAATTTGAACAACATATACTCTAAAAATACAATAAAGAAAAATTACAAAGCTGTATTTTTCGATTCTGAATGGAGAATTTCACAGGCATTTGACTGAAGAAGCAACAGTCAGGTACAGGGTTAACTGTTATACGTAAACAAATTCTGCGTAATTCAGGCCCAATGTTCAGCTTCACGGATACACCGTGATTTCATCCTGCTCCCAACACAAT
>Malus_Contig175
GAAGTTTCAAGTACATTGTGCAGAGTCCAGACTTCATGGGCAGACAGAACCAGTCACCTAATCGATATCTTTTACAGCATCCTTTGCTAGTCGTGTTACATAAGCAGCAGCCAATGCTGTGGCTAACAGTCCAAGCCCTAGTGTCAACAGCTGACCATTTCCTCCAGGCAAACCAACTTCAGATTCTTCTTGCAAAAAGCTCCAGCCCTTTCACAGTAGTGATAGAACTGCCAAGGGGGCAACATCAGATGGAGAGGGGCAAAGCAGCTTGATGCCCAGCCTTTGACACGATCTGGACGATGGAAAGAAAGGTTTGGGATTTGTCTTGCATATGATTCTCTGACGTGATCCATTCGTTAATAATGCACCAATTTGAAGAGCAACCACACAGGTATGGTTATATTTTCTCTCCCTAATCTGTTGCAGGATGATGGTATGGTAGTGTTTTCGACGGCGGTGATGTGGCCGCGACGGCAGGGATGGGGTGATAATGGTGAATCGTGATGGTCTAAGCGTTAGTTAAAGAGTGGACGGCATCGGTTCTCGGAGCACTGTAATCCCTGAAGATCTCTTCCGCTGTTGGCGGACTCGAACCCATCTCCCTGCTCCTCTCCTTCATCTCACCGAAGCTCTTGAGTTACAGAAATGGAAGCCAGTTTGTGTGGTTTTGGTTTTAGGAAGCAGGAGCTGATGCTATTTCAGAGATGGTGTTGTGGCTGCTAGGGTTTGAGAAGGACTTAAAC
>Malus_Contig193
TTTTTGTTCAATGTCCACATTTGTATTCCGTAACTTGCGATAAAGTTGAAAGTCCAAAACAGGAGAGTCCAACTTAAGTGGGCTATATAGATAAGCACGGCCCATTTTATACTCTCACTTTCGTTAGCAAAGTTTGGCATACAAATACAAGTTTGAATTGTACATATGAACTCTATTTTCTCAGCAACCTCAACAATTACAGAATAAACATTAGAAACAAACATATAAACGATAATTTTAGGAAATCCTAGCTACAAAGAATGGTAACAACGTTCAAATGCTATGCAGAAACGAGGCCGAGATAACCAGCACACAACGCCAGTGTGGACGATATAACGTAAGCACCAGCAACAATGACTGGTTCTTTTAATCCACATAGTTCAAGGTGGTGATGGAAGGGTGCCATTCGGAAGCCCAACACAATGGAATTCG
>Malus_Contig203
AAGTTTCGGAGAAGATGATTTCGAAGAGGCCATGAACATTTGAGCCGCAGCTCCTCCAAATCAGAAGAGAAGAAGGAAATAAGATGATAGGTTTTAGTTTATCTTTACTTATTAGGGTTTTTAATTAAGTTTCTGAATTTTAAACTACAATTATTTTTGGGATTAATTTGTACGTATACAGGGGATATTTTTTATTGTTTTCTTTCGGTTTGGAATCTTTGGATCGCCTAAGACGAATTGAGGTTGCTGTTTACCCCTTTTTTTTTCCTTCAATTTGTTCGGAAGTTTCCTAGGCTTTTTTTCGAGATTTACACATTTAGGTTAGCCATCGATTGGGTTAGGGCCGGATCTACAGAGGGACTCGGTGGTCCCGGGAGCCACGGGAGAAAGGCTTGAGAGGACCTGCCAGCACTCCCCAATTATCTGTGCAGGTTGTGCTGGCTGAATTTAGATGCAATGTCTGCGGCGCGGTGGCTACAACTCGCGAAGAAGAGGAGTTGTTTTGCTTTCTCTTTTGAAACTCAACACGCTGTCATTTTAAGGGCTTGAATTTAATAAAACGCTGCGTAGGGAGAGTTGTCTT
>Malus_Contig221
TTTTTTTTAGTCCTCAAACTGGGGCATTAAAATTTATGCAATTCCGGCTTCAATATTCAATCTGAATATTCGATATTGACATTGTCCAACGGAGAAGAAACTGAATCAATGCTGCAACTACTAAAAATCTAATCAAAATCAAAATCCGAATATTCAAGACAACAACCATCTAATATCGGTAAAGATCGCATATATTTGCACCCTGGTTTTCTAAATGTGTCAAATCCTCCACCGTACTAAACCAAGCTGATGAATGTCAAAAACAAAAAGTGCAGACGCAAACCTTGGCCAGATTGCCAGATTAACACATTGTCTAAAATAATCAGTGTTTCCTTGATGCCCTGAGATTGTGCTCATGCTTTATAAGATTTACCCTAAGGAGCATAGACTTAACATCCCGATCAAACTCATTCCCTGTCTGTAGCACCCGTTGAAAAGTTGCATTCCTTTGATCTGCATGTCGTGCATAGAGGATTTTGTTGTGCGAGTCAATTCTAGCCTGGACTTGGTTGTCAGTGATCAAAGCTTCAAGTTCTTTCTCAAGCCCTGCAACATCAGTTTTGAAAGCATTGGCCATCATGTGTAAATCTACCGACACAA
>Malus_Contig227
GACACCAATTTTCTGCATCATTCGAGCTAATGGGAAGTGAACAAATAAATATTCTTACACAAATGAACAAAACTGGGGTTTAAATTTATTTATTAAATATAATATGTCCAAATGGTTCCAATAGAGACTTATACAAAGAGGAACATATACGATATGAGTGCTCCATAAAATTTTAGAGAGAAACAGACCGAAAAGTATTCTCTATTAAATTACCAAACCTGCCCCTCCTTTTTGCTGTAAATTGCCATCAAGTAATAGGTAAATAATCCCCACAGCTCCATCATCTCCAAGTCTCCGGGACATGACTGTAAAACTGTGGCCATTGTCCTTCAAAATTAAACCAGAAAAATGCATTTCTATGGCAGCAGCTCAGCACTTCAGATTTTCACCAAAAGGGAAATTACCATGATAAGCATGGATTTAAAATC
>Malus_Contig230
GCACGCATTTTTATACCTTCTGTGTACAAGTTTAATTAAGTTGATCATTAGAAACTATGTCTTCCAGTAAGAAATTCGATGCAGCAACAGTCCTTTATCCTGGCACAAGAGGCGGTTCGTCGTCCCATTCTCAGAGTGGCGGAGGCCCGAATCCGTCAAATGTTCAGAGTACTCTAGGAAGGGACAAGAAGAAATCTGGGAAAAACTAGCGAAAAATCATATATGCATGGCTGCTGTTGTAGGTTGTATAGTACTCTTATCAAATTATTAATTAATTTGTTGGGCAACTATGGGGTACGTATACATCATACGTTAGTAGATAAATGAGCATAGTTGCATATTTATATATATTTACAAACTTGAAAGATCTTTGTACCAAGTAATGGCTACAAAAAATTCTTCAAGATAAATAAGCACATTATTTCTTAAGTTCAGTTAGCATTATTTTATTGTGAAAATGGGTGAGTTCTACTAAGAACAAATCCCACTAGGATGTAACAAAAGAAATAAATTAATATGTTCTTTCATTTTGTTC
>Malus_Contig232
TTTGGATAAACACATTTATGTGAAGAAGATGCATCATACTATGCCCAACGGGATCCCATCCGTACTAAGAACCCTCTTTGGAAGCAGCTTCACTGAACCAAAGCTAGTATGCCATGAGCATTTCTTTGCAAATCCTATGAGCACATCCTTGTTATAGACGTTTTAGCTTCTTCTGGAAGGTGTTTTGTGGATTAAAGTTTCTTGTACATGATGTGCGTTGTTAATAGGATTCAACTACTGAAACTAATTTCTGCACATTGGTTTGGAAATTTCTGTATAGCTTAACAATGTGTGCGAGGTTCTTAAAAATCAGTCCAAATGTGGAGCTTCTGTTTACCTCCATTTGTTTACAAGCAACTAATGTTGGGGGCATTATCCTCTAGGGTGACCAAATTGCTAGCGGGCAGGCGATTGCTGGGTTAGTACTTGGAAGGGATGCTGGGTATGCAGTGTGATGCATGACAGTGATGCCCAGGTACTTGGCAGAGGAAAGGAATCTTGTGCAGCCAAGAAACACACACTTGCAGAAAATGTGGACTACTCGGTGTGGATATAACGGGGAACCCTAACAGTGATAACTTCTTAATATTGCCTTACATGTTAGGGATGCTGTTATTTGGTTGGAGGAAGGCCCTTCTTGTTGGCTGAGGATGATTGCACCCGTTGGGTTGAACCACTATTAAGGTACAAAGCTTCTTGTATTTATTGTTCTTTGTTTCTGTTTGTACAGTGGCAAAACATCGGATCCAGACAATAGAACCGCAAATGTCTCTTGGGAAAAGTTGTTGAATTTAGCAACGGTGTGGAAAATGAAATTGTTTTCGTCTGACGTAGC
>Malus_Contig251
CATCATACATCTTAGGGTCAAAATTTAATATCATAGTCCAAGTTGAACATGAGATTAGGAAAAGAATAAAAGAGATATCTATTGGCGTCGTTTGACAAAACATAAGACACATACATAGCAGATAATTGTACCAAACTATCAAAACCCGCATTCAGTTTCTGCCGGCAAGTCCTCGTATCGTATCTGCCAAACATGTTTCATTGATGAATCAAGGGTCTAAGTAGAATATCTCTGCATTCGCCGAGACACGCTTAAACTGGAGCAACTTTTGGAGCAACATTTTTACTTCAAAATTATTAGCAGCAGCAGGCTTCACAGTCATCTTCTCAAGCACAGGTGAACTTGAAAGCAAAAACCTGATGAAATCTAGTTCAGCTTTGAGACCAAAGATGCCGGTTATTTTGACAATTCGCAGTTTGGTCAATTGGCAATTCTGGTTGTCATCCGACCCATAGTTTACTTCTCCCACAACAGCCTTGTACTCATTCTGGGCCCAAATTTCAAGTTCCTGTAAAGCAGGGAAGCTTCTCAAAAAACATAAAACAGT
>Malus_Contig258
GTGACTCGTAAAATTTTCCCATGTACAACCTGGAAAGCATCACTTGTAGTTCCAGTTAAGACTAGTTATTCTTGTGACACTTTACACTTTCACAGATGCAAAGGACGTCAAGGAAGGAAAAAGCTTCTCATAATTATTGAACCCTATAAAGATTTTGATTGAATCGATCGCTTTATATTACACAACTTCTATTAGGTGAGAGTAAAGAGGCCGGAAAGGGAAACCCCCGGGTGGCCGGTTTGCTTCCCTTGTGTGACCTGTGATTTTGCAGCTAAACGAAATCTCGCCGTCATGTGTGTAAACATGTACGATTATGTGTTGTTCTTCGTTAGAAAAGTGAAATCGGTGTTTGTTTGTTAACGACGTGTTCAATGTTCATCATTTGTTTTGTAAATTTGGTTAGCTTGATTCGTTTTCGGTCTTCCCAGTCATTTGGTTTACCTTCTAATTAACGTGTCGTCCGTAGCGAAAAACAAAAGTTGGTCAGAAGCTCATTCCGAAAAA
>Malus_Contig273
TTTGTGATTGTGGTGGCAAAATCCTTTCCCAGTGACGTAGCTGATGTTCATCAAATATGATCTCCATTCACATGTTTGTTTGGTTTGTATTTTATTGTCATTTATAATTTCTGGTTGGAAATGGAATCTCCCCTGNTCAAAACGCATTATGCATTACAATGTGAGCATCTATTAATTACTTTGGTCGATAAATCTGCTTTGAGGGCAATAATATTTGCAACATTATTATCCCACATTCAAAAGATGTAAGCATAAATTTGTGTCTTATGCTATTATTGAATCATCTAATTTTTAAGCTTTAATCATACTCTAAATGGCTCACCGTGCTTTTTCCTTGTGAATCACTTGCTTGTGTTGTGTTGACATTGGCTTGAGGGCAAGGGTCGTACCTCGACTTTTTGGGTCCGAAGGAGGGAAGCTAATCAGGGTTATAGGCTGTCTACATGCTATCAAGAAACTGAGCCTATCCAGTGCCATCCAGTTCCTCTGAACAACTAGCAATTTAGTTCAAGCATCTTTCATCTGCTCTGGGACTTTGAATTACAAGATGACTTTGGTTTTCGCTTTGGTTTCGTTTTTGGACTTGCAGGTTGCACACTGAAATAGCAACTGCCAGGGAGCCATCTACGAATGCAACTGCTGTCTTTGCTAATCTAGTTGTTGATAAGAAGTGCAGATGCAGCTTCTTGTAGGTTGTGTAAATGTAAATAAAATGTTCTCCAGCATTCGGAGTTACATTCATTACGAACGATATCGAGAACAAGAAAATTGTACTCTATACTATACGGAGGCAAAGTGCGTATCGTATTATGTATCATATCAGATTCTTCTCAAA
>Malus_Contig274
TGCATGCATGCCTTTGTTTCTGCGAGAGGACTTGGATCCACAACAAAAGAGAGAGGCAACAAGACACCAAATTTTTGTGAGTTAAAATGTGTGTAGACGGCTCACGGATCTGATGTCTGCAAAGTAGAAACAGAAGCAAAGCGTGTCAGACCCACAGATCCGAGCATAAGAAAGGTGACTCGGATCGAGTGGAAATCCGAGAAAATAGGGCTCAAGCTGCAAATGTAGTCGACCAAAAATAGCAAAGCAAATCGCTAAGTCAACGCGACCTGGGATCGAAAAGGGAAAATACCCCAGATCGGCAAAGGAAACGTGATGACAAAACCATTAGCTTACACTGAAGAATGGCCGCTTAGCAAAATAGAGAGATTCTGTTTTTCTGCAGATTTGTCAGGTTCTGCTGCTGGCATTTCAGATTCTGCAGTAATCTGCACTGCAGGCAGATTCTGTTCAGTACAGTTTGCACGATTGTCATAACTTTTTCCACAACATTTATTTGACAATGAACCCCCAGCTGATGCATTAACATGGCTTTTGGATGTAGGATTAAGCCCATCAAAAAAAATATTCATTTGTGTATCTGGATCAATATTAACATGTGGACATTTTATATACATCTCTGTATATCTCTCCCACGCTTCATGAAATTCTTCGTTTGGCTTTTAAGTGAATGTCATAATCTCCCGCTTGTAATTTAATGTCTTGGATGCCGGATAATATTTGTTC
>Malus_Contig275
GAGCCAAGAACGGAATTTTACTTTATCTATGCCGATAACCGTTTGCGAACGAAACAAATACCAATTGGAATGCAAAAAATAATGAAGTGAAATAAGCACATGGAAGTGTTATTTATAATGAAGTGAAATTATCCACTATGGTTTATTTGACATATGGATAATTTCGTCTAAGAAAGAGAAATAAGTAGCGTCAAGCACAGTAAATTACCATCTGTTTGTATCTCAAAAGTTCACAAGTGTCCAGTTGCCTCTTTGCTGGACCCAACTCTATCCGTCTCACTCTACTTGCAAAGTTCAGTGAGCAAAATGTCTCACTCACACCATTTTCATTAGGACTTATTTGAACAAACATGAGTGTCTTCGAGTCTCCTCCTAGAGAGTCTTGAAGCAAGTGGGTAAGCTTCGAGTTCCTATTTATGTTTTGAGTTTCCTTGAGTCGTTCTCCTTGCATTACTGCCAGTTTGCAGAACTTCCCAGACTTCACTCATGTTGTTTACATGTGCCTCAACCAGACCTGGAACATGATGTATCCCCTCACCGAGTTGTCTTATTTCTAGCCTGGAGTGAGTGAGTGAGTGAGTGGGCGAGTGATGCGGCGACTGTGAGAGTCTGAGAATAACACAGAGATGGGATGTTTAGCACCAAACAAAAAAACTATAAAAAATTGTGTTCCTTCCAT
>Malus_Contig276
AATCATGAAGTTACAAGCAGTTTATTTGCTGCATGACAAGTGCACATAACAAAGCAATTCATCGGGCACAAGGGAGACAAACAATATTTCTGCTCTTGCTTTCGGAATACTTGCTTTCCCTCAAAAATAAAACCCACAAAAATAAAAGGAAAACAGTCCCTGAAGAAAACCTCTTATACAACATTTGATGCTCTAAAACAAAAAGCACTCGCAAACACGGTCAGGATTCAGGACAAGCAAAAATCATGGATTGTGTTAGCAACAAAGTGTTCAACTGACTGCTGCAAGCGCTTGGGCAATATATGCTCCGTATACTAACTTCATGAGACCTCATCAGTTTGCTCAAGACAATATCATTGAGCCCCTGGATCTGAATACATGGTTGCATCTCGACTTCAATTCCTCATTCCTGCTCTTAATATCATTTGACCATAAGACTGGGTCAACATTCTTTGGCAACGAGTCTTGTTGTTGGTTTTTCTCCCTAAGCCACCG
>Malus_Contig277
GTTTTATCGGTGTGAGGCCCCCAATAATTTCGAATCCGAGACAACATCACCCTGAATCGCCATCTCAACTCCACAAAATCATGTCTCCCAAGCCTCAAGCCATCAGAAATTTGAGTACCATTTTGCACATGCCCCGGTGTCCGAGATGCACCAAGAGACAGAAAAGACAAAGTCGAAAAGCTTCCAAACTCACGGATCTGCAAATTTTTAGCGTACAACCGAGAGACAAAAATTGTGAGCTTCCGGTCTAGTGGTTCCTGAAGGCAGCATAAATGACAAATGTCTCGGCCTCTGCAAATAAGTAAGGGGTATACGGATTAATGATATAGCCAAGGAACAGAAGGGTGGACAAATATTAGCTTCAATAAACAAACAGCACAAGCTTCCAAGAGCCCAGATCGGTGAATCTGGGTGGTAAAATTTCATATCCTTGCAAGTGGAATTGTTGCAGATCTGGTAATAATAGCTGTACTCAATTCTGTGGTGTATGGATCTGTGATTTAATTGTGCTTCCTCCATGCATCGCACAACTGAGCTGCAGAAAATTAACTGCTCTAAACTCTGTTTTATGTGCTGGATCTAC
>Malus_Contig285
ACGTTTCCGTCCGTTTCCATCGCCATTTCTTTCCCCCTTTTTCTCTCCCGACTCTCTCTCACGCCCGCTCACCATCTCACTCCAGGCAATACATACATGAACTCGATGAGAAGCCACCATCTCTTATCTACAAAGCGAAGAACTCAGCAGATTTAGATTGTAGAAAAATGATCAAAAACAGCTTCAAGCAAGCACATGAGTTTGAGAAGAGACGCGCTGAATCTCACTCCGCCATTCGCCCCTCCGTCCTCTCATGATCTCTCACACCCTCTCTCTAATTTCAGAACAATATTAAGCAGCTTGAGCTCTCTTTGCATTGAATCAATGGCAGTCATCTAGAGGCACTCAAATTAGTGTTTTGGAGTGCATCTTGACCAGACCACCACAAAAGAGAAAATGGAAACCAAAATCAGAGCCATCAAAACAAACAAATGCTGCTGAAGCCAAGTCTGGATAGAGAGAAAGATCTCATGGCAGGAATCATGGACTTGATGAAGATCCGCTAAATTCTTCAAGAAGTCCGGTTTACAGAACTGAAGCTGTTTAAGCACAAGGTGTCCCAGTTTATAGATGAGGATCTACGGTTGCAATGCTTTTGATGCATGCAATCAGGAGGATGCTACTACTCTTATGGAGCTTCTTTGGCATGATAAGTTGAAGTTGCATATCATTTTTTTTTCGTTCACAAAATTCATTATCTTGCTATCCTGGCAAATTAGCAGTGTCTGACAACTGGTGAAGTATATGAATATATGTGTGGAAGTTTGAAT
>Malus_Contig297
GAAATATATATTTTATATAATTATATTTCAGGTTAGGATCGAGGGATACCCATTTTTTGACATGTAAAAAGCCTTGAAGAGAAGACCCGATAAACGCTGCGACTTATGAACAAGAAGCACTCTAGAGAAGTGGGCATGAGGTAACATATGCTGTATTACTACTAATCTATATGAACGCTGCAGCTTTCTTTTACACTTGTTTTCTTCCTTTTGATTATCCAATTTTTCTCAACACTTTGCTCGGGATTTCACGACGGAACGTTGAAGTGAAAGAGCCATGATATGACAAAAGCAAATACCATGCAGGCAAGGAGGAAGTTGAGGAAGCGGTGACCGTGCCAGAAACTTTGAGTCTCTGTGGACGGCCCTGGGGCGGCAACTGAAGCTGTTGCTGAGGCGGCACTGGATTCGTTCGACTGCTCTGTGAACTCGATGTCATTTGGCCCAATGACGTTGCGTGCAACTGCCTGGCATATCTCACAGGTCTTGTTGCCCTTAATCTTGAACCACGTATCAGCACAG
>Malus_Contig304
AATGAGCAGCAACAATAAGTTCATTAAGTAGGTGAATGTTTGTAGTGTATGGTGCATTGCCATAACTCATACTTGTTTAAAGAGTGATTGACAAGAGGCTTAACAACCATTTCAGCCTTACTACTCCAGATTGAATCATACCCCTTCATTTGAGTTTTAAGTGATCTAACCTGGAATGTACATTTTGTCACTCACACATACATTTAAACTGAAAAACTACCCGTTGGGGCTAAAACCCTTCATTTCTTCTTTCTTCTTCAATGCAAAAAGCAACCATCATCGGGGGCTCCTTGCTGCCTTTGATCCCTCAACTTCAAAACCTGTTTACCTTCCAACATATGATACAATACAGTACAGTAAAGGCTAATTATTAATTAAAAAAATTCATCAAAATTACATATAAAAGTCAACACGCATCGATCGAGAGAGAGATCTTTCCAGCAGAAATAATTTTAATTAGCCAGGGCAGAAGGGGTTGCGGTTGCAAGCTTGGCTCTGAGGTCTTTTCTCAAGATCTTTCCAGACGGAGACTTTGGAATTGCATGGACGAAGTGCACCTTG
>Malus_Contig312
CTTGTTCATCCTCCTGCATCTCCCCTTCGTAACCTTCCTCCTCATCCTCTTCCGTGTAGCCTCTTCGTGAACTTTCAGCTCTGCATTTCCGTTCCAGTGCTTCAATCTGCCCAATACTGCATCTGCAACCAAAGATCCGCCTCTGTTTATATGCTTCCACTCCCCCTATTGAGCAGTACTGCATTCAGAGAATTTTTGCTAGCTTCTAGTGAAACAATATGTCAGGGTTTTAAGAGAAGTGAAAGCCAAGTTACCATCTCAGCTTGAGGCCATGGTCTCCCATATGATCAGGTGCTGAAAATTACAATGAAGTTAGTCAAAGATACTGATATGACGGGTATTTGGTGTACCCTGGATGACTCTCACAAGGCAGATTTCATTAAAATGTTTATGGATGGCAACTGAGCATTTGGGGGTTTAGTATGATATGAACTTTAGTAATCC
>Malus_Contig314
GAAAGCATATAGCATCACCCTGCAGTCTCATCCTGCATTTACTGAATACCATGATCTGCTGGGAGATTTGGATGAGAGACTTTCGTCCACTGAAACTTTTGAAGAGAAATGAGGTTATAGTTGGACCTGTAAATCCTGTATCCTGCTTGGCAACAAATTGGTGCTCGTTCAGTCGTTTTTCCATGAACATTTCTGTTTGCGAAGTAATGAATGTCCGTCGGATCATGTAAAGATCAACAAGCAACTGACTCACACTGCTGAAAAGGGAAACTGAGGCAACATCGAAGGTCTACTCGGATACAATTTTTTATTCATTACAATAAACAAATTACTGGGAATTTGATATTCTTGTAGAGAGCTGGGAACTTGTTCTCAAGCCTTTTGTTGTCTTTTTGTTTTCTTCACTTGTCACATTTTGTATAATTACTTTTTGGCTAGTTTTATAAAGGCTGTTTGTACGAACAACACGACCCAATTTTCTTCCCAGAACAACCAAAAAATAAATGCTTGCAGGCAACAACGCACGGGTAGCACTCAACTCTCGATCCTTTAAATTCAGCGCAATTACCCATCATTATATACTCCCCGCGATATAATCTATTTCACACGGGAAAGCTGCATCCCC
>Malus_Contig321
GCATAAATAAAAGCTTTGAGCAATTTTTTATTTATTATATAGTTTTTTTAAACTACTTTAATTTATACTAAGAGACCGTTACACTGCTTTGACCACTACCATAACCCACATTTGCATAATATAGTTTAGGATTAGATAGAAATAAATCATATCCTAAAAACTAAAGAGGTGCAAGGAGGGCAGAAGCTTCCTCTTGCAAAAGCTTCCATGCTGCAAGCACATGCCTCTCCTCAGTCAATGGAGCTCCTACTGCAAAACGTAATACGTACTTTCCTGACAACACAGTGTGAGAAACGAAAATTTTTCCAGTCGAGTTTACAGTATCTAGTAGGTCATGGTTCAGTTTCGTCGCATAAGTTTCATCGTTGTGAGGGGGTAGAAGACGGAAACAAACCAACGAAAATATTCGGGGAGTAACAATCTCAAACCTGGAGTCTTGAGCAACAAGATCTTCGAAGCATTTAGCCAAATCGATATGGTTTCTTATGTAGGATTGTAGATTCTCCAGACCATAAAGTCTTAGCACCATCCATAGTTTTAATGATCTAAACCGACGTCCAAGTGGAATTTGCCAATCTTTGTAATCCACAACCAGGTTTGCTTGAGAGGCCTTGTTTTTAAGGAACTCAGGATTTGTAGACA
>Malus_Contig327
CGCCGTTCACCTCCTAGACGGTTTCGTAGTCCTCCCAGAAGGTCTCCAATTCGTAGGCGTACCCGTTCTCCCATTCGTAGGCCTGGTCGATCCCGCTCAAGGTCAATCTCGCCGCGGAGAGGTCGAGCACCAGCTACTAGACGTGGGAGGTCATCGTCATCTGGATCACCTAGTCCACGAAAGGCACCCCGAAGAATCTCTCGCAGTCCGAGAAGGCCTTTAAGGGGAAGAAGCAGTAGCAAGAGCAGCACCAGCAGTTCACCCCCTCGTAAGCCATAGCTTTAGGTTGTTCTGATGGCGGGCACTTTATGAAGGTCTTTAAGGGAAAGCAGTAGCAGTTCACCTTCCGCGTAGGCCATAGGTAACACCTGCATCTCCCTCCTCTCCCCCTCACTCCCCCTCACTCCCCTCTCCCCTCTCCCCCGCTCCTTTCCTCTTTCTGTCCCTTCCCCTCCTGCTTTTACTTTGTTGTCATGAGTACGTAGCACAAAATTCTCAAGAGTGACGGATATTCTCGGAGTTGAAATTACCATTTGGATCGCTTATGAGTAGACAGGATCAAGTTTGTGTTATTTTGAGCTTTTAAAACTCTTTTCGGTGCTTTGCTTTTTTAATTCAATGACTGTATCCACGCTATGTGGGAAGGAAGGATGCTCTGCTTAATTGCACATTTGGTTAATCTATTGTGAAACAAGTCTATGATATGGTTTTTCTTTT
>Malus_Contig353
GTAACAACAAATAGATGGAATTCATTAAAAATCATGAATAATCTTCGTTGCTAGTTTACAAATCAACACAAACAGGGTCTTTTCAGTCTTTTACAATGACACGTCCATAAGGTTTTACTTGGGCGAGAAATTTCCGTAGAGCTGCCTTCTCACACGGGGTTTGACCAACTTGAGGTTGGATAGATTAAAAACTAAAATACAGGAGGTTTTAGAGTTGGAGTTGACGTGGTCAGACACCCCTATCCAAATTTCACATTTGCTTGACCTGTGAAATATCTGAGCAGCTGAGTGTTGCCTTTATTTCCTTATCAAGTACCCCTATCGCTGCTTTGTTAAACAGGTTGACAATCTGTTAAAAGAAATTAATTAGAGCAGATTAGTAATCATTCATCATTCAACGGGGAAGGTTGTGGTGAAACTGTCTTCTGGGATCACCTGCTTAGTTGAGAGGCCTATTTTC
>Malus_Contig360
GTTTAGTAAAAATGACAAATTGTAATTCATTTGTGTGTGAAATACAAGATCAGATTCTCTATCTCTCAAAGTTTTCATCTCTCTCCTCTCTTACATTTCTGTAGTCTTAGCTTTTCATTTCGATTCTCTAGTTTTGTTAGGGAAAAAGAGAAGAAAAGAAACAGAAAAGAAAAAAGAAAATCCCTAGTCGCCGCCTCCCAAGTGGATCCCGAAGACTGTCCTTTTTATATCTCAAGTTAGTCGGCTACAGTGCTAACTAACTCTCAACAGATATAAAAAAGGCAATTCACCATGGAACCCCTTTCTCTCTCCCCGAGATTTGATGTAACAACTCCATGAGGCTTTTCATGGCTCCAGACTCCAGAAGGCACATGAGGTGTCGGTCTCTGCACGAAGGTCAAAAGATGCTCTACGATATATTCTCGATCCTGTGCTCCCTTCCCAGACCCCAACACAATGGAATTCG
>Malus_Contig374
CAATTTGAACATTCAGATCAGTCAGGAAAAAGAGTCGGACTCTGATTCGTCAGGAAGCCCAGACCGTGGCTTTGACGAGAAGCCAGATAAGAGTTAAACAGTGTATTAAAGAAGATGTCATGGCCGAATTTGGTGGTGGCCGTGGCTTCCAACCATCATATACATTGTCAAGTATACAAAAGTAGGAGTCTTTGAAGGATGCGATGCAGAGCTTCTTTTGTTTAGTAGTATCTTCTAGAGAGTTTGACGTGAAACACCCAGCAGCGTTTTGTTTCATCTGCAGTTAGCGGCCAGATAAGAGAGCGATAAACGCTTGTCGGCGAATCCAATTCTCCCAGCTGCCGTATGCGTTTGTCGTCAGTTGTGCAGGTTCTGATATTTTGAGCTCATTTTTGTTGTGTGACTTTTGGGGTGTGGACTAGTAGTCTGCAAATATGATGTTCATATAGGGATGTGAGTAAATGTGTTTTGAGGGAGGGACGGTTATTTGACTTGGGGTACAAAATTGTATAGTGGTGGAAAAGCATGCTTCTTTTTGACGGAATCAATTTGTAGGGAGTTGTTGAGATGTGTATTTTGAATCTTGAAACGGGAAGCGAAGTGATTTTTACGCAAAAAAAA
>Malus_Contig390
ATAATGCTCTCCACTCTCAGTAATCTTTTTCTCTCTTAGTTTACCCTCTAGGGTATCACTTTGGCCCTAGGATTAGGAGGCTACTATGATGGTTTGATCTTCGTGTATTGGCATAAGGCACGTAGGCAATCTAATGGGGTTAGATGCCATGCTCTCCTTTGTGGTTCGTGCAAGGGTTCGTAGGAATGAGGTGGCTATTCAGAATTCGTTTAATTTTCAAGATGGAGGCGGTGGTCCATGTCCTTGACCCGCACCAGCAGCATAACCCCCAGCAGAACGTCTCTGCCTGAACGACCTCCGCAGCTGCCGCCAAAAATCCGCGACCCGTGAAACGATGGTATTTGGACAGGGCATTGGTGCTTCTTTGGATCATTACTGTTATGCTGGACATATGGTGAACTTTTACAAGGAACGAAACTTCTCGCAATGAACCCTGGCAGATTAAGGTCACTGAATTCAACAACTTACATTTCAAAGTATGGATGATGATAAAGTAGTCGGCAATAAATGACAAAGTTGTGATCGAGCATTTTGTAGTTATCATGACAAAGATTAGAGGATGATAATCTAATGAACAGTTTGTGTTTGCTTCTCTTATTTTGTTTTCACCCCAAGATTCTGACCAGAAAAGTTAAAGAAAAACTTCCTTTAATTCGACATGGAATTGTTGAAAGGTGAATTTGAATGAGGAATTCAGAATACAGATTAACGTGTAATAAGGTTGTTCGAACAGCCCTTAAATCTTGTTGTGCTGTTAACAAAATGGAGGAAAGAAAAGGCGGGGCTGCAGTGTACCTCGTAAACCTGTTGATACATACAATGCATGACTCCATATCTTGATACATTCTTATTGCAATTCTTGTATGTGCAAG
>Malus_Contig391
TTTTATTGATAAATTTCCTTCATTTCTTTACAGTTCTTGCTCACAAATTTGTGAGTTTCCATTGACCAAGTGTTACATGTATCTTGTATGTTTAAAGAATGATCTTTTCTCCTCCTACTCTCATACAATACAACATATGTTATACGTCGGAATACATTGAAAAAAATGACCTCCGCTAAGTTAGCTGCCGCTTCGTATCTACTTCTCTTGCCTCAAAAAAATATTCTACGCTCTAAAAATTTTATAGACCTTGAATTTCTGCAGAAGAGTCTCCCCTTCTGTACATGGGTCAGCTCCGACATGGACCGGATCTTTAACAGCGAAGATTGATCAATTCAATACCCATGAGAATCGTAGACTCGCTGATCATGGGATATCAAAGTTTGTCCTTTCGGCTTTCACAAAAGCAACCTTGGGTTTCTGTTTCACAATTCACGTTTAAGTGCTTACCTGAATGAATTCTTGAAATAGCTTGTCGGTCATTCCGGGAGTGGCATATGATACGTGTGGCAATGCTGTTTAAACATCGTTATCAATGCTTGC
>Malus_Contig403
GACACACAAGAAGAGTTCTCGCTCCCACCCTTTTATTTATTACTAATTAAGCGTATTGTTCCGACAATGTTGGATAACAAACATACATTACAAACCAGCACGAAAGGAAATTCATCTCTTCATTATACCAAACAACAAAATTACCGTCAAGTTGGGAGGTTTGGGCTGGGCTGGCCATGTTGTGGTAGTTGAGGGACTGGCGTCGGCCACCATGGGAGCACAAATGGGAAGTGGCAAATACAATTGATTCTCTGATATGTAGCCACCATTGACACCTCTCCTGTACGAGTATTGCACTTGATAATGTCTTTCTTCATCAGGGCTCTGAGATTATTTATAAACATATACAAGATGTCCTCATTATTCGGGTCAAAAACCACCCCACACAATTTATCTATCTCTTGCCTAATCACAACCATTTCCTCATCAGCCAAATATACCCTCTTATTAAGTCTCACAGACAAATTGTCATCTCCTCCATGC
>Malus_Contig405
ACCGTTATAGCTTATGTGGACATTTTGACATCTTCTTTGGTAATGCTCTTAATGTCTAATCCTTTGCGATGATTTTGATGAAAAGATGGACGGTTAGGATGAAAAAATGTATTACTTCATGATCAGTATTTACAAAATCCATCCATCAAATAGGTAAAACAGTCCTGACCTCCTTGTGCATGCTTCTAATAACAGTACTAACCTGCTCGGTTTGATCGTCGCTTGAACACGCTCCAAGGAGTACCCTGGCAGTTCCGGCATCTGGATTGCAACCGGCATCAATCATTTCTTCGAAAATTTCCAAGCATCTCGTGTATAGTTTCTTTCTCGAGTATG
>Malus_Contig414
TTTCACAGGGTGCAGCCAAAGAAGAGAAGGAAAAGGAATAAAAAGAAGAAACTGGCTGGTAGAACTGGAGCAAGCATCGCGCTTCTGTCTTTTTTGTCAGGTTTGTACATGGGAGCCGCAAACTTGCCAGGTCTGGTGTCGAGAAGTGTGATGGACGGGCTCGTCTCAAGGTTTACAAGTCTGCTGCCAAGAAGAGTAATAGGCTGGCTCTCAGCATAAGCATCCAAGTGATTCGGAAGACCTCTAATACAATGTTGTGCTTTTCTGGGTTTTCGATGGGTCGCGCTAACATTTTCGTCGTGCAACTCTGTCTCTTGCACGTTTTTAATTTGTTGGGTTGCGAACATCATCGTGTCGATGTTTATTGCTTTGCCTTGGACCACAAGCAATAGATGGAGAACGTGATTAAGAACGTCGACACGACGATGTTCGTAACCCCTATTGCTTTAGTGTCGATTTTCATTGTCGTGAGCTGATTTTCATACGTTGTTTTAAAAGGAAATTTGGATTTGATGTAAGTTAAGAACAGCAGGGAATGAAAATTAAATTAGTTTTGGTTTT
>Malus_Contig436
NGTCTAATCAAATGCTCAACAAACTATTAAGACAAGAAAATTCAGAAAACCAATTACAGTCAGTAATACATTTCATTACAACAATGCTAAAATATAATTTGGTAATCAAATTCAAATACATTGTTATATTTCTCAATCCATCAAATTTCGGCAATTGGGTCACATAAAAAATTACCACAAAATCCAAAACTGAGGAACCAAGGCAGTTAGATTGAGTTTATCAATCTAACAAGTAATTAGGTAGATTGAGTTTCATTGATGAGAAAAAAATTCTACGTACGAGTATAATTTAACTTTATATTTTTATGTTAAGGCAGTAATTTTACAAATTTGCATTAATGACTCACACTTACTGACACTCACAAAAGCAAGCCGGGAAATTTAATTCAAAACTTGGGGTGGAAATACAATACTCCTAATAAACTAAGTTACGAAGTCCCTCGCAAAATATAATTAGTAATTTTTTACCGTACACTTTTATGG
>Malus_Contig455
GCAACAATTTCACATCTCACTTTGTTTATTTAGAGAAACATCATATCTTTCAATGTAAAGATATTTAAAAATTTCGTTCACTGGATTGTAACTTTAGATACAATAAACAAGTAATGATCCCAGCCCCTTTACAGACCCTACAACTTAGGAGCTCGCAAGTACAAAATTATGCCGCACAAAGCATGAAACGGGCGAAAAACCCTCGTCACATGTTTAGTTCTGGGCATCGAGAGGGGCAGAAGCTTTGCACCTTGAAAAAGATGAATCCGCAGACACCAACCTCGTTCATTAGATAATAATTGCCCGGGGCACATCTTGATCTTTGTTCCTCCACACTATGATATCC
>Malus_Contig464
GCCTTGGATATATTTATATATCAGACATATATAATAAATGTTCAAACCAACATTATGAAAGATTCGATCACATGTAAGTTGGAGGAACTTGTTAGGGTAATTTCTCACAGAAATCTTAGTAGTACACATTGCTGCAGGCATAAATATAAAAATACAGATGAAAAATCCGCTTTCATATACTAAAATACGTACGTATGCCTACGTACTTGGTACCAACGGTCTTCATTCCCAAAGCAATCTTGATCATTCATACTAATTGAAGGGAAATCTGATCGCGGCGGGGATTGTAGTGATGATTGGGTTGTAACACGTTCACTTGGAAATAGTCCCGAGAGTCGTATGGCTGAGACTGCAGGATCTCATAGCTTCCTCCTCCAGCCATCACATTTATGTTCTGCTGGCCCCTCTCATTCTCAGCTATCTTTGCTCGTAGGAGCTGGTTATTGTTGTGCAAGTCCAGTTCCCTTTTCTGCATGTACTCAATTTCGGCAAACAAGAGCTCATTCTTTTTGGATCGGATTCTGCTAATTGCTTTCTCCAGTTTATT
>Malus_Contig469
CCGACTTCGATTCCCCGTTCGAACACAAACCCAAACCTTTTCATCTCCTTCCCCAAATCATCACGATCATCCATTAATTTTAATTCGCGCCCAAGTCCTTAGAACGCTCGAACCCAATTTGGGTTCGATATTCCCGCCGACTTTCAAAGGTTTTCCGGTGGCGGCTGGCCCTGCAACCAAAACTATTTGACTCAGACAATCCCAACAACAACATGTGAGCTTTGCATGCTCGAATCTACCCGTCGATCAAAGATTTCCATAAGTCCACCTTGCAGTGGGTTTTTTCGACGAGGATCGGAATCTTTTTCGGCCAATTTCAGGCCTTTGAGACCTTTTTTGGGTCCAGCCAAGGATGATCATGAATGAATGGTACTCTTCTGCAATGGCGGGATTTGTTATCTGTGGGGCAACTGATTGGATTCTGTAAATCAATTTTGGTGGAGGAGTTGTTCCGTAGCCTGAGGAAGAACAGAGCAATGTTTTTGAAATAAGGTCTGGCCGAAATTTTTCTATAAAATTTCACAATTTTTGAGTTTTAA
>Malus_Contig484
GAGAGATAACATGAGATTCCACCATGGAAGAAGATTACAGTGCAATGTTTGATATGGCGGAAGGCCGGTTTTGAGTAATATGATCATCTAGGCAAATGTTTCAGCCAATGCAGTTGATATATTAACATAATAGACAACAAATTTTCACATCACAAAGACAGACATTGCGTAGTGCTCTCTGTGCATTAGCCACACAAACAACTCAGCTCACACCAGAGGCACCAGTAGCTTATTATATGACCGATATAATAGTAACAAACCACTGTATTTATATCTTGTGGTGTCCGCCGCGAAGCTTCTCTATGATCTTGTCCATGATCCCTTTCTTTTCGTGGTGCTCCTCCGTGTAAGCGGTGCCGCCGCCGGAGGGTGTGGTGGTCGACGTCGTAGTATGTGAGTACCGGGGATCATCCTTGTGGCCAGTACTCGGCAGCTTGTCCTCGATCTTGTCCATCATCCCTTTTTCCTGGTGGTGACCTCCTGGGTCGGCGGTGCCGTATGCTGTGTCAGTTGTGGTTGAGCCTGGGAGCTTCTCATTTATCTTCTGTTTCAGCCCCTTTTTCTTCCTACTCCCACCTAGCCCATCATCCTCTGACTACAACACAATAATTAAATACCCAACATATAACTACCAAGAGAAAAATACAAGTTAACAATTTCATGGGAAATTTTACATTCCTTATTTCTCTTGAAATTGGGATACCAAG
>Malus_Contig520
AAAAAGGATAGAAATGTTCCGGTTGAAGTCCAGAGTTCCGATGATATATAATCGACAGTTTTGTGATCTAATCAAGAATTTTTGTGGGAGCAACTGGTCCTCGAGGAAGAACCGTGTATCTAAAGAGTTTCACCATTGAGGAGCCGAAAAGTCTAAGCTTGTGGTACGTTCACTGTCCCTGCAACTGGCCTTTTAAGGTTGGACTCTTCGACGAAGAAGGTAGTAACAACGACTACCGGCTGTCTGCGCGTGTCGATAAATGGCATTGATTGCCGGTTGTTTCTCGAGAGCATGTAACAGTTGTAACGGGGGAAGATAGGTTATAGAAAATCAAGGTCTTTTGCTTGGACGTTTTCTAAAATTTCCCCCAAATTTTGAAAAGGTTGTTGTATAGATGACATTATGATGGCCCTTCCCCTTTTGGGGTCTTTGGAACTGCGGATTACAGTAAATTTGTTGCTTCATCTTGATACCACAATTAGGTTAAAAATGAAGATCTATTGCCCCTTCTCCTCTCAGTAATTTCCGTTTACAAGAATTGCTATTTATTCTCACTTGTAAGGGAGGTTTAAGTTGTTACTCTTATAAATAGCGAGTTCGCTACC
>Malus_Contig532
GGGAAATCAAATTTATGAGTCTACAAAAGATGAGAAATTGACAAGAGAAAGAGGACGAGGATACACCTTAAGCCGAGAATACAAAGTAACACCTCTACCATGTTTTCTATACACACAAAACATTGTATCAACAAAATGAGTACTCCCAGCCTAACAAGCGGGAAAATATCTCCTCGCAGCTCGGGCGATCCTGCGGTTCCGTCCAACAATCTGAAATAAGCCTGCCTAAGGGACCTTCTGGGATCTCCAACCGGGAACCTTCATTCGCGACAGCGTAAACTACCCTCTCTGGGGGAACGCCTTCCCACGGTCTATTTAGAGTGCAGAGCTCCCACATTAAAACCCCAAGGCTGAAAATATCACATTTTTCAGTGAAGGGTTCATTTCGTATAAGCTCAGGTGCCATCCATTCCGGAGTTCCTGCAGACGATGAGTCCTTCATGTTTGTCTCGGACATTATTCTCGAGAGTCCAAAGTCACAGATCTTGACAGTCCAGTGCTTATTCAC
>Malus_Contig537
AGGATCTCTTATCATTCAAATTATACATGTACATAACTATATATATGCGATGCGAGCTACATGTGGAATATTACAACAGCTTATATGTGTAACTCTCCATTTCCCTTTTGAAAACCTATAGCTAGTTGATTTTTTGGACTTATGAATTAATTCCACCGGATTACGGTAACATATATATAACGATACTTCAGATATTACCCAACAAAAGAAGACCATATACTACAGAGCTACATGTGGAATATTACAACAGCTTATATGTGTAACATTAAAGAATGAACTGAATATTATCATGTACGTGGTGATGGCTGATCAGCAGCAGTACTGCCTGTTGGCAAGTCGGAGATGAAAGCCAGAATCCGGTTAATGCTACCAGAACGAAGGGGCTGAAAGCTGTTGAATGACCTCAATTTGTTCTTGGAGAAGAGTCTGGATGAACTGGAAAGGATGAGATAAACCAAAGCTTGAACTACCACAAACATAGCCACCTTCATCAATGTGTTATTTACCAACGCCAAGGAAGTGATCTCAACCACCATTTTCTTTTCTTTTAATTTTCTTATCTAATGAAGTAGTTGCAGAAAAGT
>Malus_Contig543
GACTAAATAAACATCCTACAAAGTTTCAATAAAAATTTCCAAGTTTTTCTTACAATTTCCGTGGTTTTTATTCAATTTTTATCGTTATCGATAATATCCCGATATTTTCATCGAAATTTCTGTATTTTTAGACTACCGATATTTTCGATATCATCGATATTTTATACATTGATTAGAACTGATAAAGTGGACCGCATAAAGTACACCACGCGGTTTTTTTTGTTTTTGTTTTTTTTTCTGAATAAGAAATAGTGAGGCTTTCAGCCTCCCACGTAGCTAGGAGGGTGTTTTTTAAACCCATATCAAATCACACCGTTTTGCTTAAACGGGTAGTCTTCTTCTTCTCCGTCTGGTCTGCCAGTGCCATAACAGAACAGCCGCCGCTGCTCTTCACCCCAACCTCATCACTGACGCATTGCATCACCATTAAAATCACCGTGACCAACC
>Malus_Contig545
AAGAACTTCAGCGGCAACGCCTCAATGATTTAGGCTTAGGAGGTTTCCAAGACCTGTCACCTCAGCAGTTGCACCAGATTTGGCAGGGGACCTACTAGTAGAAAGTTTTCCCTCTCTCATTTTTCTTTCATTTTTTGTTTTCTGCAATGGGGCTTGTAGTGAGTTTGGAGTTGCCAAATTAGGGTGTCACTTTAGTTCAGAATCTACGGGGGTTCTGTCTGGCTGTCCAATTGTACATACTCTAAACGGGGAAGTTATCGTTTTTTGCCTTGTGCCTCGACGATGCATCTTACGAAACTGTGTTGGGGCATGAATTCTACGTTCAATGCGATAACTTGCAATTTTTGTTTCTACTACTGAAGAAGGCTTAAAAGCTCGACGGAATTCTCGCTTTACCTGTTTTCTCCGGTGGATATCTTATGAAAAGATTGAGTTGGTAGATTTGTGCTTAAATATAATACATGTAAGTGTTGGAAAAGTCAGTTGGGAGGTAGGCAGTGAGAGTGATATTACCGTTGTGATATAATTAGTGATTAATTTTGTGCATGGTGTC
>Malus_Contig558
GGAATTTCACAAAACACATGTTAACTAAGTTCTTGATGATCATGGTTCAAATTTGATCCAATTATATCATTGGGTCGGGAAACTAACAAAAATCTAATTCAAAACAATAAGGGAAACAAGACAATATTTTTGGATTTTTAAATTTTCAGATTTTTTATTTTTTAATTTTTTATTTTTTTTTAAGAAAACAAAACTAATTAAGAAAACAAAAAGCAACAACATGGAAACAAATGAAACCCGTTCGTAGTTGAAGGTACAAAAAATTTCAATTTGGTCATTTTTTATACTCTTTACCCCCAAACTTAAACCGGACATTGTCCCCAATGTCAGAAAACACTATAATGCAAATAATAATAAAATAAATAAATAATAAGAAACAACATAAAGCAATTGGACTGAAAACTTCCTTAGTTTGCAGTAAAACCAAGCGATGACCCCCCAAGCTAAAATTCTGCAATCAACTTCAAGGGTGGAAATAACCAAAAGTTCCTGCAAAGAAAAGAAATAATTCAGTTTAGTAACACAAGAAAATGTAAAAAAAATTGCAAACGAAAAATTGAAAATCACGATAAAAGACAATGAATAGAACTAATAAGTGATCATTGGTCGTGCCTGTTGACTTTCCACAGCTTTCCTCTTGAACGGGGTGACACTTAGCTTTTTACTTGCAAGTGATGATTT
>Malus_Contig576
AGGGAAGATCAATTCCTTGTTTCAAGGATTTCCGTGTTTATAAGCTCGAATAAGAGTATTCGACGGAAGATGGTACATGGATAAAAAGCGAAATTGATTCGAAATCTTGCTTTCTTTTTACAGTGAAGGCCAACATACAAGGGCCCCTAAACACACACAATGCCTTTGTTCAAGACAGACAAAAGAAAATCAATTACATTCCTAACATATACAATAACATCGGTTCCCTTGTTAAATTACATTCCCTAGTCATTTAAACAACATATACTCTAAACATACATTAAAGAAATATTACAAAGCTGTA
>Malus_Contig607
CTCAAAATTTCATACATATATAATCATTGGAAACAAAGCAGACTAAGGCCGACAGAATTTGTATACAGATGTTCAAAACCAAGTTGTACTGGTAGTGGAAAATTACACAGAACTATTAAAATATCTCTTATACCATGTTAATAGGTGGCACGAACTGATCTTCCAAAAAACAAGTATCCAAGTACCTGCTGCCGTAAAATGATTGGTCAAGCACATTCTCGTACGCATTTGGATGATAAGCTTCTTGTACTCCTCCATCCGCAGCGATCCATTCGTTGTAGAAGCTTGGATTCACAGGTTCCTCTTCATGGGTTTCAAGCAAATATTTCTCTAATAAACTTGGATCCCAATCATTCTCTTCTACAGCTCCAACTGTAGCAATTCCAGAATCTGCTGGCTGAGGTAATTCTTGATCATCATCACTTTCGATCTCTTCGTTTGCGTTCATCTTCTTCTTCCTCTTGTTCGAAGTGGTCACTTGATCCTCTGATGATGATGAAGTCGGACACTTTCTCTTGTTAATGCCGTTCTTCTTCAAAGCGGTCACTT
>Malus_Contig608
ACACACACGGCAATGGAATGGAGTTGGCAGATTTCTACAACTTTGATCAGCTGACTTTGGGAGCAAATTGCGAACAGCTCAGAATGAATTAGAGAATGCGCCTTATATGCTTGGAAAGCTACAGATGTCTATTTTCTAGAACATTTCGCGGATTGTTAATATCATTTTTCTAGAAGAAGTTATAGGCATTTGAGTAAGGGAAGGTCTAGCTGACGACAACTTGCAGATTGGAATTGAAAGCAAACAAAAGAAAAGAAATAAAACAAGGGGAGTGAATGGACAGCAGAAAAGCAAGGAAATTGGACCACTATGAAGTGGATTTCTTGTTGGTCTCCCACTTATAGCTTTGGGTGGCTTTGGCATGATTATTTCTAGGTGGAAAGAGCACAAAGACAGCACACACACACAAGGCAAAAAGCTGGCAGCATCTTCCTTCATTGCCGTGGGTTTTTTTTCCCTTGTCCATTACCTTGCAATTGCTTGACATTTCCAACCTCTATATAAGCACCATTCAGCCTTCAAGGATGACACACAGCCATTCATACACATTTCCATTAGTTCCAAGGCTTGCAAAGAAGGAGGAGTGCTTGGAGTTGTGCTAGCCATTCCATTGGAGTTGTTGGAGCATTCTAGGTGTCTTCTACTTTGTTTCTCTATGTTTAATATCAATTGTTTTTGTTTAATTGCAAGTATGAGGAACTAAACCCTTACTTAGCTAGGGTGAAGTTCGAAGCCATGAACATGTTTGAGATATGAATTGATTTCTTCCAATTGTGATTTAATAAGTTGTGAATGCAATTCAATTAACTACTTTCTTCAAAACTAATTCTTGTATGTTGATTAATGATGCATACTTAGTTTTCATGCATGAATTTGATGCTAGGATATAAATGAGTTTCACCTAATCGTTACAAGTTTATATTCATTGGTAGTGAAGGTTGCTAGTCACAATCGCGTTAATTGAATTCTTGGCAAACGTATCATGCATTCATAGTTACGAATGCCTCGTTAACACTTATGATTTTCATAGAACGTAATGATCTTTGATTGTATCTCTATTATGCATTCATGTAGGGGACTTTTGGAGAATAATTTGGATTGTCGTATGCATTCATCCAATTCAATAAATCAAGGAAAATCTGAGGATTAATTAGTGCATCACGGTTAATCTGGGGTGTTGAGTTTCATAATCTATTGAAAAGCAATTGGAAAAT
>Malus_Contig615
ATTTTTATGTCATCCTATGTTCAAAATTTTATTTTATTATGGTAATTTAGTTGAATGGAGATGGTTTTTGGTCATGGGTTATATTTGGAGATTATATAAAATATGGTCTGATACTGTTTATTAAAATATAATTTCTTAGAGGGTTATTGGGTCAAAGAGAGCTCTCTGGTTCTCTTTCGGTTGGAGATGGTCCAAGAAGTTGGATTGGCGGGCCACTGAGTTCTCTCTTATCTATGAAGCCGGAAGCCTATATGTTTCCGTTCAATTGCAATCTCGAATACATGCATGCTTGGTTGTGGAAATGATGAAATCCCGTCTGCAATCTCTACTTGGGGATCTTGAGGTGAATAATGAAATGAGTTTAGCTTCCCTTTGTCTTTTACAACTTATTGTGAGGATTACTTGATTCAAACATTTTATGCCAAGATAAAGGATTTTGGTATGATAAATTTTTAGTCTAAATTATATTATTAACGTTAAATTTTTAGGCGAGCAAAGTATTTTGATATGTTAAATTTTTGAACCTGCTCTTTTTTGGGAGATTTTTCAGCATATTCAGATCACAAGATAGCCACACCACACGATAGATAGAGAGGGATATTGTGAAAGATTTTTGTGAATTGGACATGCAACTCTTACTTGTATTATATAAGTTGTATTATTTAAGGGTGGGTTTGGTATTGTTATGCTTTG
>Malus_Contig616
CAATCAACTGAACTTGTGATTTTGTACTGCACCAAAAAACCAAAAGGCTTAAGTTGTGACAGGTCACAAAAATTCCTAGATATACACAGACGAACTGTTATTCATTACACAAATAAGTAATTGCAATAACCTGGATTTCCTTCTTGCTCTTCACCCGACACCGCTTCTTGGTCTCCCTTTCAAATTTATCAAAATCCTCTGCAAGTCCCACATAGCCATATAAACAATTTTCTTGGTCTTCCAGCAAGTTATGCTTCCCTTCATCTGCTGCTGTTGCTGAGGGAAGCTGAGGTGATCTGCTAGAACTCAGCCCTCCCGTGTTTGTTCTCAGCAAAAAGCTTGTGAAGCCTTTCTGCTTCCCGAAAACCAGAAAATGTGGCATTAAATGTCACCACCAAGATGCTGTAATTTGCAGGCTTCCCACGGCCCACCTTAGCCTTCCCCCCACCAAAACCTATACGCAAAATTGGAAGTGACTGGAGGTGGAGAGCAATCAGGTT
>Malus_Contig629
TCCAAACCCAAACACACATCAAAGTAAAACCCACAAGAAATTTAAGCTGAAGAAACACATAAATTAAGAAAGATGGAACATACAAATAATTAAGCTAGCCACAAAGCAAATCCCAAACCCCAGCTAGCTAGAAATTCAGGGATTTGCAAATCCCAGGGCTAATCTTATTTGACAGGAAGTTCTAAAACCCAGCTTTTACAGTCTTTTCTTATTTATAGAAACCAACACAGCTTTCTTCTTTGAGGTTAGATCGTGGCTTGCTTCGATCATTTGTGGCAGCCGCATGAGCTGCAGCTGCAGTTTGAGCCACACTTGCAGTCATTCTCTGCTCCATAGCTCATGTCAGACCCCTCAGAGAACATCTTCACTGGTGCAACTCCAGCAATGATGGTCTCAGTGGAAGTTGTCTCTGTGGAAGTAGTCTCGGAGTAGATCAAGTCAGGTTACACGCCACATTTGCAGCCTCTGCCGCAGTTTCAGTCAATTCTACTGTTGCAATTGCATAGACATTTTTTTCAAAAGTTGGCAAAAGTACAAGGAGACGAGTGATGTAGTGCTGGCAATTGAATTCA
>Malus_Contig633
GCATCTCCCCCTTTTTAGTCACCACCTCTCCTCCGGCCCCAAAACCCAGTACCATCAACTTCTTCTTCTTTAGCGTCTCCGCGTTTTCTCTACGAGCTCAGAAATCGATCAGGGGTTTTTGTTGTATTTGTGATCTGTTTGGCTGTTTCAGCTTCAGTCACACAATTCAATAATGTCCCATATCCTTTGCAATCGGATCTGATTATTCTTCCTCCGTTATTTCTTTCCAAATCTTTTAATTTTTACTTGTTTGGCTTTCGGGAAACGCCGAGAAAATCACGAAAGATTCGATCTTTTTTGTTCCTGATCTATTAATTCTTGTTGTGTTGGGCGTTTTCTCGGAAACCAAACGGATTGTAAATAGAGAATTGTTTTGTTTGTGATGCTTTAAGTGTTTATTTGTTTGCCTTTACTGAAGCGAACGCGGAAACCAGAGGGATCGAGACCGCGAAAGGGCTCAGGCCAGGTCCGGCGGCAATAAATCCAAGCCCAAAAACGACGGATTAACCCCCGAACAACGCCGCGAAAGGAACGCAAAAGCGCTGCAGGAGAAGGCGAAGAAGAAGGCAGCGGCCGAGCAGGCGGGAGGGATCAATGCCGGTGGGAAAAAATGAGATGGGATGGAGATAGTGTGAAGATTAGGGACTAGATTAAATGGGATTAATGTGATTGTGTGTATTGTAATTTGTAATTGTATGGTGTGGGGTGGGAATTAGAAGGGGCGTTTGTTTTTGGGTTGGGATTCGAAAATCGAGATGAACAATCAAATATCTAGTGTTTGTTTTGGTTTTTGCAACCCTGATCTACTTGTTGGATTCTG
>Malus_Contig636
ATAGCAATGGACGCCAACCACAAAAAGAAAAGGGCAAAGTAGGAAACTCACCGTATATTTTGAATAGTATACATGAAATTTACAGATATACTGAACTGCAAGTCCACGCAATAGAACCGAGACAAATAGTATGCATCTATCTCTGTAAAATGATATGGAAATTTTCGCACTTGGATGAACCACCCGAATTGGGTTTTAACCGTTCGAGAATTTTGAATTCTGGAGTCCCTGGCCATCACAGATCTCATCATTGCTTACCCTACTGTTGGCTGGAGTCCCTGGCCAATGGCGAGCCACCGCTCCTCTCTCCGACCTCACTTTTGCACAGGGGACATGATGCATTGATTTTCAACCATTTGTCAACACACTCCACGTGAAAGACAAGTAAACATGGTAGCTCCCGTAGCTCATCGTTATCTGCATACTTCGCCAAGCAAATACAACAAACCGCATCATCTCCAGATATCTCACGCTCCTTTTCTGACCCTGCAGCCAAGAGCCCACCTTGACTACCTGGGCTTCCCTCCTGATCATCATTGGTCACATTTTCCTTTAA
>Malus_Contig639
ATAGTAGCAGCAATACTGGCAGAAGACAAAGTGGGTTTTGCGGCAGCAGTGCGATGTGGGTTTGAGGACAGTCAGCAAGACGGTGATGGATCGGGGCTGAAGGTGGGCTTATGCGGCAGTAGATGGTGGGGCGACGGCACGGTAGCTGGCGCGAAACAAGCAGACTTCGACAGGACACAGAGGTTCGAAGGCGGTCAAGCCGCAGGCAGTGAAGCAGCAGGGTTCGACTGAGCAGTGGTGTAGGCGTGATGCTCAGGCAGACGGCGGCCATGGCAGTGATTTCTGGGTTTCATTCTAATTACAGTGCGGGGCTGGTCAGGCAATCAGCAGCGATGCGGATTCTGGTGGGCGTGGCGGCGGGTCTGACGCAGGTATGGTACGGGTTGATGGGTTTAGCAGA
>Malus_Contig652
CTAAATCATGCTGACTTTCATACCACTTAAAAGATGAATACAAAGCTTCTAAATCATGCCGGATTAGCAAAGGAACGATGGCAACCAATACAACAATGTAATCTGAATGTTGGTCTTTGCTAGGCAATGTAATACATTGGGTTTGGAAGTTTAAACGATCGTTGAGCAATAGCAAAACCTATCAAATCACTCCATTGATCTCCCGAGCTCCCGTGAATTCGATAACCTTCATTTATCAAGTCCGATCTCTTCTGGGATTTGTAAACCGTGGCCGGTGTTCCTTGATCAAAAGGTCCTCTCAGTAGCAGC
>Malus_Contig656
GGAGAACAAATTTTCCATTATAAAACTTGATTTGCATGGAAATAAAGCTACAAACGTATATTGAGACGGCACCTACAAATTCAGAAGTTACAAACTGTATAAATAAAGAAATAAAGCTATTCATTCTATTTAGCCAATAAATAATCGCTTTCTCCAACGTTGTCCCTCTTCAAAAACAAAAAAGATAAGTCCCTATAAATTGCGCTCCAGACAAAAAGAAATTTTTCTCCCGTTCTTGCTTCCTACCACAGCATTCAAATTTTCTGAACCAAATTATCATACTGTGAGAATGAGTTAATTCGGGCAGCTCCGTCCGCCAAGAGACTCTCTGAGAGAACGAGTTGGGATACTTGGAAAGCTAATCCATTGCCCTCTCGGAAGCATAGGATACTTTCTGCATAATCATGGACTCAGCAGCACGGATTGCCCTTTGTGAACCCGTAATTGTCACCTTCCTGTCGGTAGTTCCAGACATGAAGTCACCCCTATCAGATATCTTTATCTTGGCTCCACTACCCTGACTAATCTCTGTTATGGTCCTTCCACCACGACCAAGAACCAACCCGATATGCTCATCTGCAACACCAATTGTGACCGAGTTGCTTTGATCCTCCTTAGCATTCTGAAACTT
>Malus_Contig668
GAGATCGTCAAAGTTTCCATTTTTATTTGAAACCAAAAGTATTTACAAAAGAATTGTATTGAGTTTTCTGCTCTGTAGTGAAACATCAAATTCATATGCCTAGTTCTATATACGTGTACCGTAAAAATTCAGAATTCTCACAGTTTGCTTCTGTTAATTTCTGTAGCAAGATCTGTGTGATGCCTCGGACTTTCGATTGAGGGAAACCTTATTGGAATCACTCACATGTCGCTTCCCATTAGATCAACAAGAGTAATTTTGTCATTGTTGCTATGTTCCAAAGAATCAAATTGCTTGCATATCTGCATAATATCATTCTCTGCCACTCTCCCCATCTCCTTAAGCTTGTATATGACGAACTCCGCTTTGCTGATGCATCCATCATTATCCAGGTCTGCTGCCAACAAATCCCTGAGGGTCCCAACACAATGGAATTCG
>Malus_Contig682
GACAAACTATTTTATCTAAACTAAAAAGAAAAAGAACATGAACTTAATCTCATAATGAGTTAATAATAAAATGATTCTAATTCACTTTGGACGAAAATTAAACGTAAAACTTTTCACTTATATGTAAAGAAAACCGTAATAGTAAACGATAAAAAAATAAACCGAGAGTTAAAAAGAATGATTGATAACGAAAGCAGTAGTCGGATTAAAAAGTGATTTTGGAAGGAAAAAAAAGTAGAAAGAGAAAGTGGAAACTCGGACAAACAGCCAGACAGACGGAGGAGAGAGAAGGAAGAGAGAAAGAGTCACATGGCATGTGAGCAACCCCTGTGTATGTCCACTTGATATATATCTTCT
>Malus_Contig708
CCAATCTTACCATTTTTCATTATAAGGGTGATGATACAGAGCTCTCTTTCGAAAGGGTTCCCAATCTGGAGGAAGTGTGTGTTGTGATGAAGGGAATTAATGTGATTACTACTTTTGCTCGGTTAGAAAAAGAACTTCCTCATGTCAAGACCATGACAGTTACTAGAGATTATTTGCGTCGGGGTTACTAACCATTCAACAAAGGCTCGGGGTTTGGACCGGTGTTTTGTTTAATATCCAAGATAGCAGCTCTCTCCTAGAAGTTTTACCCCTGCTTCAGAAATTCCATTTGGCCTCGAATCTTCGCTGCATCGACTGTTGTTGTAGGTGTCCGATATAAACTTGTACCGTTTTGCATCAGATTGTTACAGAATCTTTGCCCCTGCTTCAGATCATGAGGCGTTATCATTTATAGTTGGTGTCGAATTTACTTTCCGAAACCTAGAAATTCAAATTCACATGTATAATTTACTTGGGGAAGAATTCAGAGGATTTTGTAGAATATATAGTGTAAAGTGAAATTTACTAGCTTTGTAGTTCTTCGTTTTTATGTAATGGCGGAATTTCAAATCGATTTTTTGGATGGTTTTTCGTGGTT
>Malus_Contig714
GCAAAACTGGACAGTGAGTATTTCACAAGATAACTACTAAATTACCTAAAAGAATATCACACAATCATGTACAAGAAGATTTCAAGATGATCCTCTGCCTCCACCGGACCAAACAAAGCGAAGAAAGAACCTATAGAATACAGTGCGTGCAAAATTACATTCTAGGATTACAGCTAATTTTGGAATACAACTTTGGTGGGGGGAGGAACGAAAGGTATTTCCAACAAAAACCAAACACACCTTTCAAAGCACCGTGCAGCAACGTGAAGGGCCGAAATCTATCCATATAAATAACTAGTTCCATTGAGGAATCAACTGGTTGGCCCCTTCATAAGTTAAGACGCCCAGAACTCCAAATTGCAAGCGCAACTGCACTATGTTGTCTTTCCCAAGAGAATTTCAGACCGTGGGAGCGTTCAAGATGATATAGGTTCATAAGGATATGATAGCCACGGGTGCTTCAGAGCGTCAGATGCAGAAGGGGCGCTTCTTCGGGTTTATCTCAAGCAGATGAACAATGAAGTCAATGAAGCCTTGGTCCCCCATT
>Malus_Contig716
GATTCAATGCACTTTTCGATTTCAATAATATAAATAATTACAATAACGACAAAACATTTTCCCACCAAATGAAATCGACTGTATAAATCCTAAAATGTCATTATGTTTGATTTTGTGCCACGTCTTCTATTAAATCCAAATACTAATTAAGTTTTTTCTTAATCTATTCTAAAGTTTTCCTAAATCTTCCTCTACCCCTTTCAACCTTGAACCTCTGTCTCGTGATCTCATCTTCCTAGTCCTACAGAAGATATACATTGATTTTGATTGCTTGAGATGTAAGGAAACAAAAGAGTTAAAAATATGATCATGCTTTGTCTCCACAAACTCATCTACTTCTCTGTTCAAAGTTTGATTGTATTCTAACTGAATTTTGAATGTTGGTCTGAAAAAACATGAGCAAATCCCTCTCATTTTCTCTTGCTAAACAGGCATAAGCATCCACAAAGTACGAAAACTCTGACCCGTACATATGCACCGCGCACGCTGCCTTGTAAGTTAAGAGCTGCAAATCACCCGTTGCAATCTCTGA
>Malus_Contig736
GAAACATGTTTGAAATTTTATTAAAAATCCAAGTGCTTCCTAAAAATACAATTAGGAAGTGTTTCCTAAAGAAACAGGAAGGCCCCTTACGTCTCCAGAAAGCGCTTTTATGATATAGAAACACTTTTAACCCTTTCACAAGCAGTCCCCAACATCTAAAACCAATGCATAAAAACAAAAACTGGAATCCTAGCAAAAATATGGAGAGGAGCTATGATAAAATCTGTGTAGCAGATCCCAAAAGAA
>Malus_Contig758
GTCAAACAAACGTCATAACATTAGTAGATAACATGTCAATAACTAAATATATCGATGTGTTATTGGTACAATAATTGACATTATTAATATAAAGATTCACTTTCTATATATGTAAATGATGTCTGGAAAAATGATGCCAGGGTTTACAATGAAGATTAAGCAAGAAGTACAGGCCTTTTTATGCTAATTTCTTTTCAATGGATCTTCCCCCACTTTCCATCTAAGGACGACGTGTTCTCTACGATACATGCAGATAGCGATATTCGAAAGTTCCAACGGCCAAGAATTCTGACGTATACTATGCATGCTCCGAGGCATACTCGAAAAATCGATACAATACTTTCTTTGCAATGTTTGCATTGTTCTTTGTCTTCAAAAAGGTAAGAAATTTTGTGTACGTAATGGTAATGAAACCAAATTGAATCTTACTACTACTTGGATCTCCAAGTTTTATTGGTTGAAGCTTACCCATAATACTACTCTCAACACACAAAGAGATTATTTTCCAAGCTCCAACGTTAAACCTGCCTTCTCCTTATTATCTG
>Malus_Contig762
CTTGTGATTTGTTACAATTTTTCAATAAAAAAAGGACAATAATTGGGTACCGATCAGTAAGTATCCAATTTCACTGACTATATACTTGGCCCAATAATTTTAAAACAACTGTCAATCCGAGGGCTTTGCCATCTCTGTAACCAAACACAAATCCATGCTTTAAACCCGTGACCAAACAATAGTCTTCCTCCTCTCCAACAAGTCTGCGTAAATCTTCAGAGCCGGTCACGGCGACCTCGTCGGCTGTGCCATCATCTTCCAGATACAAGCCATAGACTTCACTTCACCAATCTTGTCCTCCACAGCCACGCCGTGCTCGATCTCACTCGCCAAGATGAAGTCGGGTCCTTCACCAGCCTTGCCGCCGACAAACCCACATAGCTGCAGATTTCGTAGCCGTCATTCGCACTGCAGCGGTTGAATCAACGGTTGGAAGAGGGACTGGGGCGGTGATGGGATCAGTTGAGGAGAGAAGATGGAGGAGAAAAGGTGGGCTGAAGAAG
>Malus_Contig768
CCTTTCCTTGAAAGGACCAGAATCATGTATTAGTTTCATGACGAGCTCAACCTGAGTCGATTCACGCCCTACAAAGTTCTCTATGGCCTTCCTGAAACCTTCATCCATCAGGTAATGACAGCTATAGGTTGTCACAGGCAGATAACCTCTCTGAATCTTATGTTCGCCCTGAGCTCCTGCCTCTACTGTGTTTAGATTAAGTTCAATTGCAGCTTCTATTGCCTGGTAATAGCAAGCTTCAAAATGCAAACTTGGATAGTATGCTCTTGGATGACATCCCCATAGGCGTCCAAATAACGTATCTCCTCCTATAAGATTCAGAGCTCCAGCAACTAGCTCATCCCCTTCTTCAGCAACAACAAGTAGTACCTGGTCTCCCATCTTTTTGCCCATTTGGTGAAAAAACTCCCTAGTCAGGTATGGAGTACCCCACTTGTTATCAGTGGTGTTCCGGTAGAAGTTATAGAACGAATCCCAGTGCCTAGTCTTTATTTCATTACCCCGCAGCCGTTTCATGGTCAAATTCTGCTGCACAATCTTTTTGCGCTCTTGACGTATATTTTTCCTTTTACTTTGCTTCATGTCC
>Malus_Contig776
TCATACAGACAGTCAAACCCCAAGAACAAACATTATGACTTGTGGTCCAAGAAACTGATCACTATGACTTGTGGTTCAAGAAACTAAACATTATTATGAGTTTGAACAAGTTTCAACTAACAACTCCTAAATTGAACTTGCAAACAATCATCAAATCCTAAATTGAAAATCCAGTCTGAGAGTGGAAGGAGAAAAACAGCAAGTATACTGCTCATTTACGAAGGGTGAACGTGCACGAGGTTGTTGACATATGAAAGATACCTTACATATCCAACATCAGTCCCGTCATCACTTCTTAGAATTTCAGCCTTCCCTGTCTTCAGATTATAAGCATAGAGTCTCTTTCCAAAATCAAATATCACCATGTCATTGTTCACGCAAGCCAACGCCCTCAACTCCTTGTTAAAATTGTTGAAAAACTCAAGACCAAGAGCAAT
>Malus_Contig778
TATTTTGTAGGTTTGAGTACCAGTAGTTTCACTCCGCACTTTGTACGTTGAGAGTTGTATGTGTGTGTGTGTATGTCTCTGCTGTGTCTAAACTTTTGGGGGCAACTCTTATCTGTTTCTGTAGTTATTCCCTCCCCTAAAAGAATCGTCCAGTAATACGTGGATGTCTTAGTTATTTGGAAAAAGGTTATATATTGGTTTTCTTTCGCATCACTTTCTTTCTTTTGGGGCAACTCTTAACTGTTTCTATAGTTATTCCTTCGTCTAAAAGAATAGTTCAGTAATGCGGGGATGTCTTAGTTATTTAGAAAAAGGTTATATATTGGTTTTCTTTCGCATCACTTTCTTTACTATCAACCAACATTTTACTTATTTGGGTCCTTAATGTTTGTTACATTCTTTTTTGGTGTAGTCCAAGTTCCCTACTTTAAGTAGGCTGTATGAATCATACAAGATTTTACCAGAATTCGAAGCTTCATTACCAAAAAGGCAACCTGATGCTGTGCATTAAGTCTGCAATTTTGCCGCCATATTACTTGAAACAGTTTGGTATTTTCTTGCTTTATGTATGCTGGGTAAAGCGGGAGCCTTGTGCACTGGGTACGACCTTTTTATGTATACTGGCATTTGTGTTATCGTATCTATATAAGGTCAAATTTGAAACATCGGTTGCTTCTTTGTAAGAGAACAGCACTCAAATTCTTCGTATGATCAGATGTATTGGTATCGAACAGAAAGAACGTAAATATCTATTTCCGAAATC
>Malus_Contig784
AATTTTTATTATATATTGTATTGTGTCATAAGCAAATATGGCGAGTAATTCTACGACTTCTGCTCTTGTGACCCTCTTCATGTTTGCCATGGTACTGTCTCCGATTTCAACCTCTGAGGCAGCTCGATCCACTTTTATAGTTTCAGATGCAACATGTCCTGCTTGTGTATGCTGCCCCGGCTCGGCACCAAAAGGCTCTTGCTGCAAATGTTGTGCTAGTTCAACACCACCAATTAACTCTCTGTCCAACAAAGGGGCTCCATGAGACACCAAAATTATATGATAACGACAAAGAGGCCTAAGTTATCACGAAATAAAACATGGCATCCTCTCCTTGGAAGCCATGTTCGTCTTCAATTCAATAATAAGTCTAAAAGTACTGTAACAAAGTGGAATATATATAGTTACAGCGTCTTTCTTTACAATAAACACGTTGGCAAGTCAACAATTATATTTAATGTATAATTGTAACTTTTCTATTATTAGGAATTTCTTCCATATTCCTATGTGTAGGGATTCTAATTAATGGAACAAGACACTCATATTATCTCACAAAAATTTCTCTTCCTTCTATGTTCTATATTTTATTTCTATTACATT
>Malus_Contig792
CATCAGAACACAGATTTAGATTGATGACGAAATTAAACACGCTGAAAACATACATACAAAGGATTTATTGTCATTGCCGATAGAGCAGCAATCTACTTGTTACACAAGCAAACACAACAAACACAACAAACACAACAAACACCTTACTTAGTATACACCTGGGAAAGCTTACACTACTTCGGAAGATAATACCGACTTCTACGAATCAACGACCGGCGTTCACAAAGATGTCAGCAACATTCTGATGCCGGTTTTCTGCTCTGAGGTGAGCTTCGGGATCTTGACGCTAAACTTGACAATCAAGTTCCCCTTCTTGGATTGTTCCTTCTGGATAGGCATCCCTTCCCCTCTAACCACTTCTTCATGGGCCTGGCTGATAACGGAATCGATAGAGACTCTCAGATTTCTCCCGTCTAGGGCTGTCAGCTGCGCGGTGTAACCCGCCAGAGCCTCCGCGAGAGAGACCTTCTGAGTGACAATCAGATTGTCCCCGTCCCTCTTGAAAACACTGTGAGGCTTCTCATCGACGATGAAGACAATGTCTGCTGGTATCACACCTCGCCGTGTGTCGGGCCCTTTCTCTTG
>Malus_Contig817
AGGCAACCGTAACATAGTTTCATTAAGTTCTTACAACCATGAAAATACGAAGAATGACAAAACTTGTTTCCGAATAAAACTTAATAAAAAGAACATAATACAGATTAGCGTTGCACATGATCAGGTTCATGTAAAGAAGATCACATTCAACAAACCCAAAAAACAATAATCCATTTCATTTTAAGCCGACACAGCCACTAAATTACACATTCTTACGGCCAAAAGAAAAGGAAAAATCACTGGGAAGGTAATGCAAGATCATGCCAACCATCCGCTTCAACTTGTTGAGTCTCTTGATTGGAATCCTCAGTGTCATCAGTCCGTACAACAAGCACTGGTGGTAGGGGAAGCTCTGGGTTTAAGTCAGCCATGTTTGCTTTATACCCAAGGCAAAATCTGATCCGGAATTTTTTTTCAGTTCGAACTATTACTAATTATCTGACTAGCGTAGAAATCTCGCAAGCTCAGCTCGC
>Malus_Contig822
AAAAGTTAATGATTAAAATATTACTTGATTGTTGATTAATGTGTTATTTTTTTATTGATAACACATCATTTAATTTGCAAATTTAGTCTACCTAGCATTACTCTTGTAAATTGTGTTTCAATCCTCTCAAATTCAGACTCAGGAATGGAGAGTTTCAATCCGAGCAAGCTGCTAGCTGCGTTGTCATATGAAGATGTCCGTTCAACAGACTCGGCCACATTGGAGAACATGGTTAATCACGCGCACGAGCACACTTTTCCCTAGCGGCTATAGAGGAAGACTTG
>Malus_Contig824
CTAAATCACAATTCTCATATATTAGTAGGGAAAACAGAGGAAAATTCTTAGTTTCTTTGGTGTCAAGCATGAAAATAAATGTGCTTTCTGTTTTACCTATATACAACATTAACCTAAGCAATAAAATTAGAAATAATCAACGTGATGAGGGACCTGAAATGGTTCATCCCTCTCCTTCTTACTTAACTTAGGCAAGTAATTAACTCTATTATTCCTAATCTTATTATGCAAATCACTATTAGGGACATGAGGAGGCCTAACTGACCTAACCAAAGCCCAATTCACACCCTTAAAGAAATCATGCCTTTTGATCTCCACAGATCCCTTTAAGCTCCCAATTCTCTTCTTGGGATTCTTCACCAGTAGCTTGCTAATCAAGTCTTGAACTCTGACCATTTCCTCAAGCTCTTTGCTGCTGCTGACCACAACTCTTGGAAACCTTAATGGCTGCTTAAGAATGTTGATTAGGGTTTTCTCATTGTTTTCTCCTTTGAAAGGCGTCCGCCCGTACAACATTTCATACAAAAACACTCCGAATGTCCACCAGTCCACCGCGCTTCCATGGC
>Malus_Contig825
AGGACATCGATTTGCCAGTCAACAAAGGCGCGCAGGAAGTTACCTTCACCAAACTGAATGATACGTTCTGGATACTGTGCACCGGGAAAATCGCGACGATTTAGTGTTTTCACAATGGGTTCCCTTCTGATTAGTCATACAACCTGTTTGAATTGGTACGACAGGTTAGCAAACTTTAATACGCCGAACCCCTGTTTTGATCAACTCCTGACGATTAATGAGCAGTTTTATGAGAAAAGTGTGGCGCGGATCATGGTTTAATCCACGAAAAACGCCTTTTCCTGGATCATAAAGTGGTAGAACACACCCCACTCAAATCACGCGTAATGAATAAAGATGTCAGACAACTTCCTCACCGTAACGCATAGTGCTGGTACGGTTGCGCCCATCTTTCTTCGAGCGATACAGACACGTATCGGCTTCGACCATCAATTTATTAAAGTCATCGGTCAGCGTTAGGTACGATGCGCGACCACTACCGACGCCAATACTTACCGTGAGATAAAGCGTTTTTTGTTGCCAGGTGAATGGTTGCAGTTCAACGCCTTTACGGATTTTTTCCGCCATTAGCAGAACATCGACAGGATTCACCGACGGGACTGCAACAGCAAATTCTTCGCCGCCCATTCGCCCCCCCCGCCCCCTATCACCGACAATCTTCTGAATATGCCGGGCAAACACGCTTAACACTTTATCCGCACATTCATTGTCAAAGTTTATCGTAAATGCCTTTGAAATANTGAATATCNGCCCCATGACAGTCCAAATGTGTGTCNGTTNCNNCAAGGA
>Malus_Contig830
CACTTGAACGCTTTTGTTATTGAGATTTATAATTAAAGCATCTTTTACAAAGATTTCATATAAAGGTAGATATCAGTACAATTTACAGGTTACTGATTTCAGTTAAAGGAGAATTTGGCCCTCCCTGAGACATGTTATATGTTAATTCAAAGTCAAATATTATGTGTTGGTGCACTAAAGCAAGACTTCCTCGCAACGTGATGCTCCTCTGCATAATCCGAAACAGAATGTCTTCCAAAACACTTAAACTTGTCCATGCCTTTCTTTCTCATCCAATCTTCCTCGTCCCTTCTCATTCCCTTCCACCCATCTCTTAAGCCTTCGGAATAACTTTTTTCTTTTCGGATGCTCTTGATCGCTGCTCATATTTCCAAAGCACTGCTCACACTTTCCAATTTCTGCTCTTCCTTCCAAATTTATTTCCAGATTATTATCCTTCTCTTGAGGCTGCTGCT
>Malus_Contig835
TGAGTCTCTTCAACTGCGTTATGAGCTCAAATCTTACGTTGATCGCTACGAGCTTAGTGACCTTGAAGACCCTCTGAAGGAATTACTGGAGAGCAAAAGTGTTGCATAGTAAGTTCAAAAGCCATAAGACCGCCAACATAGGAGATATGGCGTAAAAGCAAATCATTGGCGTACCTTGGCTGCCAACGTGAGGAAAATACTAATCGTCGTTGGAGAACCACCTCCATAACTTCTGCTCCTATAAGTTTAGCAGCATCAATTGCAAGCTCTGTCACAGTTGGTCCCGTAATATCAACAGAATTTCCATAAGACCAGAATAATAAAATGTCAGTGTCAGCATAGAATTTCTGCATTGCAACTGGATTTCCGATTGTTGCAGGATTGCTCATATATTCTTCAAAGTAGAAGAAACCGATCGGCATATGTTCTATTCCTTTAACCTTCAAAACTATAGTGTAGTAGTCAATTGTCTGTACTTTGCTAAACAACTCCTTCTCGAATAAGCTACATAGTATGTAGCTGAATTAGACAAATACAAACTGTGTGGTGTGAACATCTTCTCAAAACCATTTTAGCTGCTGTTTTCGTAATAATGTACCCGACAAAGAAAGTGATTTATATATTTTTTTTTCTTGTTA
>Malus_Contig840
GGTACAGAACTCATATATACATATAGAAAGACAAAAGAATAGGCAAATTTCTGTTCAATATTAAGAGGTTCTGATAAACAATACACAAGGATACAATTATATATAGAAAGGTTTAAGATCTTAAACTACAACCATATATTTTGATAATCATTCCAATTATACACAAAATCACATCTTAAGTATCGATAATATGTAGACTGATAGAGACTCCAGCAACCGTGCAACAACAACTGCAGGACAAATAGAAGCATTGCCATTAAGGCGAGAACTACGGCTTGGTTGAAATGTTATTACGTGGAGGACTTGATTAACGGCATCAGGCAAATATTTTTGGGAAATTGAAAGAACGTTTTCAATTGCTGCCAGCTACCTCTTCCTTTTATTCCTAGCTTGATTATCAAAAT
>Malus_Contig844
AAATCTAAAACAGACTTCATTTATGAAAAATTCAAAAACAAAATAATTTTTAACAACATACAACAAATTTTGCTGCTCTGTAGAAAAAAAATATGGTCAGTATAACAAGACAATAGACATAAAAAAATAACTATCCTTAGTAACAATCACAAAACCTTCCTTTGAGGTTTGTATCAATTGAAAAACCTAATGGTAACATTTTAAGTAGCTGCCGCAGCTGGAACTGAACTCTGGCCTATATTGAAAAACTTTTGCTCCACGACATAACGAATACATTGAAGAATTACATTTCTTTCATGTTGAATGTCTGGTGCTAAAAGCTGTGAAACAAAAGAAAAAAGAAATATTGTTTAAAAAATTTAACAACACACAGACAAAATGAGAAATGACAATTTCCTCCTACCTTCTCCAAAAGGGTAGGAGGCCTCTTAAAAATGCGACGGTTATTTTGGAAAGTGTCTTTCCCTTTTCCTTTCCGGCCAAAAGGTGGCTTTGATCTGTTTCCTGGTTGTGAAAGGTTATTTTCTTCAGATGCCTTTTCATCTGTTTGGCTTGGCTTATCACATGAGTCATCTTTAATCTTCTTTGATTCGCCATGT
>Malus_Contig851
AAAAGGAACGGACTTTTTCGGCACTTCAAAACTTTTCGGTTACAATTTTCGACAAATAAATGGTCACGGAATTTTGCTGATGGACTTGAATTTTCGATAACTGGCTGTCGGGCAGATATGTAATATACGAAGGATTTATAATACAACATTCTGTGCACCATCCAACCATCGCATGCCCTGATGATGCAACGTAAAAAAAACGAAATGAATAACGTGATACAATTCAATGCTGACGGAAAAGTGCGAGCATCCATGCGGCATGAAGTTAAAACGTCCACTCTTCAATCTGCGCAGATGCAACAACACTCATTCTTCAACCTCGTTCGCAGGTTGCACCGACTCTGCAACTGGTGGTATGCAATCTACCTTGAAGCGCAGAACCTTCTTAAAAAAATTTGAATAGGAATTGTCCCAAATCAGTTTGTAGTTTCCAGCCTCGCATGTGCAGAAGTTTCCTTGGTCAGAATCGTAGCGTCGGTAAGGTAAAATGAGAGATTTTTCCCCAGAAGAATTTGTGTACTCGACACTAAATCCAATATCCAAGTTTATCTTCCCCTGTACAAGCGAGAAATCCCAAGCAATATATGAATTTATCGCATCCACAGCCAATAAAACCTCATGAGTTTTCCCAGCTGGAACACTCGTCTCTTGGTAATCATCATTATTCCTTCCTTCTAATGCGCCCGCAACCTCTGCTGGGATAAAAAAGGGGGAATTTGCAA
>Malus_Contig852
TTCTTCTCTTATCGCCAATTAAGCATTTTGATTCGTTAACCTAATGAAGGAAACTATGAGTGCCAACAGTGTCTGCATCGCCGTCTCTTCTCTTCTCGCACAAGTCTACCAAAAACCGTTCTGTCTCCCCTTCTTGGGAAAGTTGTATAATTTATATTTCATAATTTTGTAAAAGAGTGTTACTAGTATCGATTACACATCTTTCCCGGCACGGTTTGCCCTTGCCTTCACAAAATGTGAAGGCTAGTCATTCAGTTAGAAGCTGGTTTCTGCTGTTGCTCCCCTAGTGAAATTGAAGAAAACGAAATTAGAAAGTGCCAAGTGCACAAATCTGTTAGGAGGCACGCCTCCGTAGCGATCCGGTCGTCGACAAATTACTATCTTTTTTTCCCTCCTCTTCTCCAAGTTTTAATGTTTCGGTCACCGTTGTGTTACATTTGGATTGCAGATCTTGTTTTTATGTCAAAGTTAACCGATAAGAGATGGGTATCGGAAGGCGGGCAAGTATTAGAGAGATTTTCCGGTACGGTAACGCCGCCGATGATGACAAGCAGAGAAATCGGCAGCAAAG
>Malus_Contig882
ATCTAGTGAGACCTGAAGGGCCCTCAATATCTTCCGGCGAAAGCAACAGAAGATTTTAAAACCTAACCTACCCCAGGTCCACCTTATTTGTTGGATTGTTCATAGACTGACCTCAGCCAAAGGTATGGTTTAAACTTGTTTTATCGGACTTTGATTCTTTGAATTGATTGCTCCCAAAATTTTTGGTAGCTGCTTTAGGTCGTGAGTTATTGATGAATGCTTATCGATTTCCAAATTCATTCGTTCGCGTTGCTCATGTGATTTTAAGAGATGCAGCTCTTCGTGCCGGGGAACCCCCTTCTCCCCCATGTGTTGTGTATTCGTTTGTAACCGTAGATAATTTGACGTGCTGTGGAATCCATGTTGTTATGTCCATCCCTTGTCACTCAAATTAAATTAACTTGCTTTGATGTAACATACAATTGATGCTTCTTGTTCTTCATCCTTTCCTGATAAGAAATGCAATCTGATTTTTAACTTC
>Malus_Contig887
CAGAGGAAATGCAAGGATATAAATCATCAAAGGGTCTTAGGGACCAAATGTTGTCTGGTTCAAGGCTTGGACCTGCTAGAGTTCACGCTAGTCCCACACGGCAATGGGGGCAGCCGTGGCCTTCAAGGGATCCTACCAACACATTCCAAGATAGGCCTCCCAGCGCGCAAGGAAGTGGTTCAAAGTCAAACTTGGCGGAAGTGAGAGGTGAAGGCCAGAATGGCAGAAGGTATAAACGGTGAAAATTTCTCTTTTTTGCCAATGCCTTTGAATAATCAAATACAGGGTGGCGGTATAAAAGGCCATGCTTGAGGAAAGTGATTTCAATGACGAGAAGAAGCATTTTGGCCCATCGATGCTTTTTGCTTGTTGTCACCAGGAGCTGCTAAGTTGCAGTAATTGCTGCTCATTTTGCGCTGCACCAACGCCGTTCTCGCTTAAGAAGCTGGTTTTGTAGATTTTTTGAAGAAAGCTGTGACAATCTAATGAGCTTGCCCTGTACAAAAGCTTCTAACATTTATGGCTCAATTTTATAGAAACATTATATATTTGCTTCTGTTTTTTTGCCATATCTTGAAATGTTCAAGTGATGCAACAACTTTGGGT
>Malus_Contig905
AAAGAAAATGCTTACTTCCACTATATGATATTTCAACTAAAATAGTTAATATACAAACCATTTCAAAAATCAGTATTTCACAAACTACACAATTACATTGTCCTTCCGTCTTCTGGTTCGTCTTCTTCCTTTGCACAACGAGCAACAAAAACTCAGAACTCTCTCTGTCCGCCCTCCTCGTGCATCGTTGTCAGCTCATTTGATTTACAACGCCATTATCTTCCACTTATACAGACACTCTACCAGTCAAATTTACAGCTGAAATCTACATTTCCAACTTGGAATTCAAGGCTGTGCAAGTTCTTCAACATCAAGCAAAGACGGCGAGGATCCACCCGTCATTCTGCTAGGCACTGGGGTGTTCCTCCGGGATTGCCGTTTTGTAGGTACAATCACGCTCTCAGATTCTTCCTTTTCAAACGATTCATGGTCTTCCTCCTCGTCACACTCGTGGAAAACCGGATGAATATATGCACTCTGAAGATAGCCTTTTAAATTCAAGTTCGGTTCTCTTGCACGTTCCAGTGTATCTTTCATCATTGCTTCCTAAACCCCGAAAAACAAAGAATTAAACGATGATGATAATTTTGATGAGTAGATTAGAAAGAGGCAACAAGTGGAATCCCTACATACCTGTAATGGGTATGTCGTGAATGCAGGTTCGAAACGACCTTTGCAATACCTATGGAACGATAAGGTCAGTACTGGAAGTGCAAT
>Malus_Contig935
GAACACAGATAGGCCATATATAAGGAAGAAAACGACGTCACCACGAGAATTTATACATGTTTGTCAAAGTTACCCAAATGACCAAATGGGACATCTTTGCTATCTCTGGCCGGACTTTTCCTTTCAGTTCATTTGATAACGTTTTCCGGCATACATATTTTCTTTACAGCATGGGATACTCAATACTTCTGCGACGTTTTTCGCTCCTCTATTTCGAGGAAGTATACAAGCAAGCGAGTTGCCATCGGGAATGCGCAGTTGCTCGTTTGTGTTGAAGGATGACATACAGAGTCTTCACACGAAATTTGTCTCCCCAGTTTAGGCGTCTCAAAAAATTTGGAACACATAAAGTTCCGTTTCTATTTGTCACGTGATTCCCTTTTTGGCAGAAAATCAGGCCGCCTCCACCGGAAATTGAACCACCGCATGCCTGTAGAACTCCTTGATAAGAACTTTAGCACTTCATCGATGATAATAACGGGAAATGAAAGGT
>Malus_Contig939
CTATCTTTCGCTCTCCCTTTCCTCTCCCAAAAAGCTCTCCCTCTTCCAACAAACCCTAGCCGTCACCCCATTTGCCGCCGCCCTCTAGCTATGGCTGGGGGCCGGTGGCAGCCTCTCCCCTCCCTTTCCTAGCTCTTCCTCCCTTCCTTCCCCCCTCTTCCCCTTCTCAGCCATCTTCCTCCCCTCGCCATTCTCGTTTCTTCTTCCACCTCACTTCGACCCCTCATTCCCGACCTTTCACTTTCTCCTCTCCCCTCCCTTGCTTTTCTCCCACCATTTTGGGTGCAAATATACATGGATCTATGCCCTATACCCCGACCCAGGCTTTGCCCGTTCAAGATTTTCTTTGATTAGCGCTCGTTTCCTGGTGTGAGGTTTAGATCTGTGTTGCAGGTGGGCTGGATCCCCCCTCATCAACTCGGTTTCCATGGTGGTGTCTCCCTCCTCCACAGCTTCGGTGCTTTTCGCTTTGGAGGTTCGGCTTGGTTTGGGAGCTTGGCGCATTCGTCTAGTTGGGGCTCGACTTGGCTTGAGCGTCTTGGTGCAACTCGGCTCGTTGCGGCTTTGCTCGGCTCGGCTTTAGCGTGGACGCTGAAGTTCCATTGTCTAGATTTTGCAGGTGATCTAGGCCTGAGTGCCTCGGTCCCCCTGCTTTTGAGTTGTTCATCAGATCTTTCTCGGTGTAGTTTAGTTCCTGTCGCCCTTGTGCACCGCGGTGATGCTGGTGTTTTGGCTAATTTGGTATTCACCTTTGTGCGTTGTTATTGTGAGTCTCATCGGCTAACGATGACTTTGTTATGGTCTCGCACTTTTGCGATGATTTTTTTGTGGCCTCGCTATTTGGCGATGACCGTTGTGTCTATCAGTATCTCTTTGTTGTTGTTATCGTTTATTGTGACACATCTATACTGGTAGTTTTGTGCGCTTGGCGACTATGTGATTGAGCTTGTGGGTGTCTACTAGGGGTTTAATGTTATTTGTCTACTTTGTGCAAATTCATTCCAGATCAATTTATTGATCATTTGAATTATGTACCCAATGACATTCTGTATTTACTTGGTGTTGATTAATGAAAGGATATGCTATCGTTTTTGGTC
>Malus_Contig954
GCATCTTTTCGCAGCCTCATTCGTTCCTCCTCTCGGCCGCTTCCTTCTTCCTCCGCTGCGAATCGAAACCAAACACCGCGAATCGAAACCAAATTTTCTCCCAGCTTCGTTCGTTCCTTCTCCACCGCTTCATTGTTGCTCCACTGCGAATCGAAACAAAAAATTGCTTATCCAAATCAATTTCAGTTCACTCAAATCCCTAGAACCCTAAAACCCAAATTTCTCCAGATCGTTCCGGAGTTGGACGGCAAACCCACAAATCCAGATCCATAACTCAATCGCTCTGTTCATAGCCCCTTCAACTCGCCTTCGCAGCCATGTCTACTCCTACATCAACAAAAGGCAGGCTGCCTTTTTCCTCTTTGTAAAATCTGTTGGTCTCTGTGTCCGTCTGTGATTTATCTTTCTCCAGATTGAAAACATTAAAGCTTAAAGCTTCTTAAAGGCTAAAGACGATCAATTCCGGAAGCCATTTTATAGTATTCAATCAAATTTTTGGGGGAGTGTGTCCGTGTGTGGGGTTTCAAATTTGAATGCGAATGAGGGATGAACGCCCACAAGTTCCAAATCTTTGACTCT
>Malus_Contig955
AATACATCACAACAGCTTGCATTTCACATTAACCGCGATACAACCACGAGACAATCAATCTTACAGATACAGTAAATTGAACATTACAGCAATGTACCTTAGCATCAAAATCGAACAAAGAAGTCGCAATAGTTATCATTAAAAGTAGATGAAGTTGGGAAATGCTTGTCGGATGTTCCTCTCTGGCATGCTCAATCCAACTTCAAAAGAACAGTTTTATGCCAACTGCAGCAAGACGGGCGTCGGCTTTAACCACCCGAAGAAAACAATTTGTTGAGAGAATCATCCTCCCTACTTCTGATGTGCAAAGAGCTGTTTTGGCAGTAAGATTGATAAGGTTATTTGCTGATATAACTCAAAGTTGTTGGTTCAACTTCATTACTGCTATTTATCCCACACCCATAAAAAATATCAAAAAAGGCTATACTGACTCTACATTGTACAT
>Malus_Contig966
GCACATAAAATTCTCATAAATTTGATGATGAATCTACAAAAGAATTCGCAACAACGAAATATAACGATGGACATTTACCTATGATTATCGGGACAATATTTAGAGAAAAACAACTGTCACTAACTGTTAATGTGTAAGCCCTCCTCTCTCTTTGTTCAACAATTGGTTGCATATCTGCTAACTGTACCAATTGTGCTCAATCAAGATCTTCTTGCCTAGGCTCCTCTGATCCAGAGTTATGCCTTCCCCTATTCCCTGAGTTCGACTCCTCATTGTTTCCACTCCCAGTATTGCTAGTCTCGGCCGTACCACCCAATTGCCTGAAAAAGCGCGGCAGGGAGATGGTAAACCTCCGCTCCACAGTTCGGGGACTCGGACTCTGATTGTCTGGAGATGGCGCGCCAATTCCAAACCCAAACCCACTACTACTCCCACCGCCGCCCACAGAAATATTGGCTCCACCAAGAGCCCCAGATTGACTAGTTTGATTGCCATTTCCAGATTCCCCACGAATCCTCTGCTCGTATTCAGAATCATCGGTGGGCAGCTCGTGGCGACAGACAGGACATGTGTTGTGCAATTCCAGCCAAGGCAGAATACAATCCGAGTGGTATATGTGCTTACAGGGCATCTGTTTGGCCTCCTCACCGAGCTCGAATGAGTCCTT
>Malus_Contig968
GATAGACAAAGGAACTTAAAAAGTTTGCAGGAGTATTGTACATTGTTAAATACAGATACACCCAAAGTCGGATACCGATAGTTCGCTCTCGGGAACAAACCTTTATAGAGGTGAAATGACGAAACGGTTTCCGTTCCCTGAGAGTTTGAATAAGAAGTTGGGTACTGTCCCGTCTGTCCACATATTGACTGGGAAAGCTTACACTACGAATGCATCTAAAGGCAGAGTCCTCCTTCAGGTTAGCCACTTATTCAGCAATTCTGTGTTGGGAGGATGATCCTTTAAGCTGGCCAGATGGAACTTTAGTAATCCAGCTCCATCCGCCGCTTCTTTGTTTTCCACTGATTCAGAATAAATGCAACTCCATCTTTTAGTGAAGCCCTTCGTCCCTCTTTGTAGTTCCACAATTCCGACGTAATGTACCTGCCACTAGGGTTGTATTCATTGATCTCTGTTAAAGCTGATATTACAGCGTTGCACACTTCCCGGGGTCATGTCGGTACATGAAGGAACTGATGTCACAAAGTATTTTGTCAGCAGTGGTTTGCATTC
>Malus_Contig970
CAAGCCTTAGTTTTCCATTTTATTAATAGAGTTTATTTAGTTTGACAACAACAAAAAAAGGTCGGAAGCTCTGAAGGTACATTGAATATAAATCAACATAAAACTTCTTATTGCTGGTGTCGGAAGTTGACGCCACAATTTTAACTAACATAACCGCCACAACTACGTGGAAACGTAAACATGAAAAAACCCTTGGCTCTCTCTGGCCGCAGGAACAATTCCCAGCCGAAATCTTGCTAGTCTCGTAGGAGCGGCCTTCAGTTGAAACAGCTCAACGTGCGTTGGTTTCGGAACTTGCAATCATGAATGTTGTTAAACACCCTTTGCAGTAAACACAACGGGAAAGGAAGGGGGCGAAGGAAAAAATTAGCTGAATGGACATGAACCGGACAAGCACGAAAAAGGCCCAAGAAGAAGGGGGGTTATATTCAAAAAGCGTCATGAAAGCTCGAGG
>Malus_Contig971
GTCAGTACCCTCCTCTTTATGCTTAGTAACCTGATTTTATCTTAGCGTGCTTTTAATATGAGACCTATAGACGACGGTTCTTTTGATATGCTAATGAAATCCAGTGTGGAGGATGAGACGCTCCCTAATCCGTTATCCTTATAAAACGCAAGGCACTGAAATTAAGATATTTTAGTCTTATGTCGAAATCCTAGGTGCTAAAATTAATCTACTTTTCATTTAAGTTGACAAAGGAATCCAATTACTGACCAGAGTTCGAGTCAAATTTGATCGTTATTGAATGAATAATACGACCGAATGGTAGGCTAAAGCGACTTTCGTTCCATCTAGTAGTCTCGGAACTGTGTCTTAACAAGTGCTTAATGTATTATGTGTGCATTGTGAAACTGGTGAAGGTGAAAACGGTGAAAGCATTATCTTCTTAAATAAAATAACATTTGGGGCCAAAAAATGTGGACTCTGAACTTAAGCCTTAAGACAGGTGGAAAGCC
>Malus_Contig975
TGGAAGAATTCGCAAACACTTTCCCCTCAGCTCTTCCTCTAACAACCCTCTGTAAATCCTCTCTCCCTCTGACAACCCTTTCTCTCACTAAATCTCTTTCACCCTCTCCGCCGCTCGCCACCTTGGACTCTTTCTTCCTCTTCCGACAGCCATCTCTCTTCCTCCTCCGACAGCCGTATCTCTGAGATGTCACAGCTTATTAGAAGTCGTAAGACGGTGACGACTGCACCCCGTTCGATACCCCCGCCTCCTACTTTATCCACCACTGCTCCAGCAGAAATGGACCTCAGGCTGGTTAATTTGATTGATCTGGTTGGTCCCTGGGTCTCCCAGGTGTTGGCGTCATCAGTAGCGCTACCTATTAGCGCCAAGCATGGTCACCACCTCCCCCGCACACCCGACACGACATTGGCATCCACTATTGATGGCTCGGAGTCACAACAAGGAAAAGTTAAACAACGCCCCGCACGCTGATAACCG
>Malus_Contig984
ACTTGAGAAAGTGATTTGGGTGGCGGTCGTAAAGATGGGCATTTGTTCGATCATGTATATAAGCATTTGATAGTGAATACATGCAGAATGCTTCACAATTGAAAAGAAGTAGAATGGTATATTCAGCTACCAGTGCCTAAACCTCCAACAAAATGGAAACTTTTGCCAAAACAAAAGGTCTCACAAGGAGAAGCGTTCCTCATATTCCCCTACTGAGAAATGTGTTCGGTGTGGTGGATGCTACAAAATAGAAAAATGTTGGCTTAAGCTTGGAGTCCAGGTAAATATGTGTTATCCCAAACGATGGAATTGCTTCATGGGTTTTTATATTTTCCGGAACAGATTTCCTGAAAATGTTTTTGTTCACCTAGGGGTTCAAGAATAGTCAATAAGAACTTTAATCTTTAGACATTCTCATTGTTGCAGTCTCTAATGATTTAGTTAATCCTATTAGCCTATTGTTATATCAATTAAAAGAGTGTTTTAGCC
>Malus_Contig986
TGCTGTAGAAGTTTCTAAGAGAATATCTCTTGAGGATGGTGTCTCAAACGCGGTCAAATATATCAAGGAAGAGATCATTGGTGGTTCAAGCTGATCATTCGCAATCTCTTGCACTGGCCTTCGAACATAGTTTTCAGCAATGCGGACAGGAGATTCTGAAAATGGTGGAAATGCTTGCTGCGCGAAGTTTTCTTCGTATAAAGATTTGGAAGAACTAATGATGTCTGTAAGAAGTTTTCTTACTAAGGATGCCTAAATCACGTGTGCCGTCGGTGTGTCAACTGTCCATGTACTTTGAAAAGTGGAACAGATGAAAGGGTGGCATGTTTCTATGAAAGAAGATATATGGAGCATATGAAGTAGCTTGTGTTTGATATTTGGTACTTTGAAAGAGATGGTTGTACATCTAACTCAGTTGAAAGGTTAGAGCAGAAACTGTTAACTTGACGGAAAAAGAGAACCGCCATTTTATCTCCACGAGTGCTTCTACCGTACACTTGGCGTATGAGATGTACTGATTATCTCTAGGAGTGTTTATATGGTCTGGTGATATTCATCTCCACTTGTAAGTGAAATGTTTTATATTCGAATCTCGTGGATGGCGAATTCGATACTAAATTAGGTTGCCCATTGTGTGGCTTAATCGAACTTCTTCTTCCCGT
>Malus_Contig991
GTGAGCAAAAATATTTTCTGAGGAATTAACAAAAAAAGTGCCTCACCATTTAGAATTCCTTACAAGTTGAAAATCCAAAAGATGAGGTCGTCTCCGGATCTTTTATTTTACAACAGAAGATTTGATTGTGAACAAATACCAGCAAATCTTGAATCTATGGGGGGAATTTCCCGTTGCGAATAATATTGTATCGCAACTTGAACATTACAACAAAATTATATGCAAACGCGCACAATGCAGCTTCTCCAGATTACGCTTTGCGTTTCACTTCTTCTTACCCCGTTGATCAATTCACCGAGCTCCTTGATGTCATATCAGTAGAACGCAAATATTCATTGCCATTGTAATGAATCTAGAGCTTGCTGGTGAATCTGCTTATCTCCAGCTGCCACTACATTATAACTTGTTGCCTTTGAATTTGGAGAAGCATCCCAAGAAAGCCGATGTCCCTTCCAATCAGTTATGACTCCGCCAGCACCTTCTATCACAGGTATCAGTGAAAGAAAATCGTATGGCTTGAGACCAGACTCAACAACGAGATCCACAAAACCAGAAGCCAGCAGAGCATAAGCATAGCAGTCACAGCCGTACAATGGCACTTTCACCTTATTTCTAACACGAATAAATGCCTCTTCTGCCTCTGCGC
>Malus_Contig997
CAAGAGGATGAAAAAACAAAATATTATTGCATATGACAACAAAATTACAAAAAAAACTGGACAAGATGTCCACAAAATAAAAAATAAAGGCACCCAAAAAATCAAAGCACAATCTCCCTATAAGTAAAGCATCTATGAAAACACCAAAAAGTTATCCAATTGCAAATACCGAAGCCATGATCAAGAAACCTTAACAATAACATTCACACATGTACCAGTTATTAACCACGTAAAAATGCAAGAGCCCAAAATGGATAAAACACTGTACCATACCTGGGATACAAGCATCTGACTACTCCGGAGCATGCAACCCCAATTTACATCACTAGTGTACTTTGAATCTCCAATAGCCTCAAATCCTAAAAATAAATATGTACATGTTGATTTTTATCCACAAACTCATACGTGCTAAAGTTAAAAATGGTGTTTGCAAGCCAAACCTTTACGATATGTCATCAAAATTCTTGATGAGAAATCCTGTTCAAATGCTCCTAATCCATTATTAATAGGTGCATCTCCG
>Malus_Contig1001
AAAATACTATGATGGGTTGAGTGGCTTCTTTCTACTTTCTCCTTTGTTCAATTGCTTTCATTTTATAAGGGTGACACATTCCCAGCCTTGCTGGTTATGCTCTTATCAATCTCACTGGTCTTTTGTCGGGCTTATCAAACCGGGGGATTCTTTTACATGTCTCACGAAAAATGAGATTCTTTTGCACGGTGTTTTTGGAAGTTTGTTTGTAGATGAGTGTTGTAGCGATGTTTTTTTTCGCAATTGCGAGTGAGCTGGAATGAGCGCTTTTGCTCATGTAATATTTACACTATCTCCGTCTTTTTGTTCACGATTATACATTTGCAGTTAAGTTCTTGGTTTTGACTGTTAAAAGTTTGTACTAGAAAAGTATACGAATGGAGGACCCGAAATATATGTTGGTTGTATGAGTTTATAAATTTCAGATTGGGGGGTTTAATCAATGGGTGCTAACTTTGAAAAAAAA
>Malus_Contig1008
ACAACACAACACCCATTTCTCACCCGCCGGTTCTCATCGGAGGACCTCCAACAAAGACCGCAAGGGTTTCCGGTCTCGCTTTGACGCCATGAGAGCTAAGTGGAAGAAGAAGAGGATGAGGAGGTTGAAGAGGAAGCGCCGAAAGATGAGGCAGAGATCTAAGTGAGAGGAGCAGCTGCGTGGAGCTCGTTCGCATGGCGGTTCTTCTGTCCCTCAGGGTTTTGGATCTTGGCAGACTTAGCGGTTTGTTTAGAATTAATGTGAAACCTTTTGTGTTTTTATCTGTTTATCTTTGCTACATTTCTTACTATTTAATTGAAATTTGACTGCTTTTTATAATTTGGCTATGAGGATTGCTTTGTTTTGAAGAAATTGTGATTTTACATGTT
>Malus_Contig1011
TTTAAAGCTTTAATCTTTATCACATTTAGCCAAAATCGAATTGTAAATAAACATACTTATTCATAATTACACTTTAATTGGAGAATAATCACGGTATCATTTCAATAAACGGAGTTAAATTTTAATATCTTTACAAAGAAATCGAGAGACATACTAATCCTGGAATTGAGGAATGGCTGGTCATCCAAGTCGAGCCGGCGACTAGGCGAGGCCATGGGGACGGCGACCGACATGTCGTTCTCTAGGGAAAGCTTTCGGCGGGCTCTGCATCAGTGACGAGTTCTTATGTGGGCGCCGGACAGAAGACGGTTGCGATTTCGAAGAAGAGGGCGCCGGGGCTTTGGAGAGAGAAATGAGTAGTTTGGAGATTTCAGAGAAACCGCCGAAGGAATCGAATGGGTGAGATTGGGTGGTTGGTGGTATCAGATCTGGAATTGGTATATAGATTGGGTTTAAGATAGAGTTGGTTCTGATAACAAATTTGAGAGTAATATTAAA
>Malus_Contig1015
TTTTTGATAAGAAATCGCAATTTTTATAATATGCGGAAATTATTTCTCCAACATTCATCTCGCTGAAGAGAAGCAAAATAGATCGAAAATGAAACAAAATGTTCATGCTGTTATGTGCCAAACTATGAGCGATGGCCATCAAACCCGTCGTCGAAGTTGAGAGAGTAGCTCTGAAGATCATAGCTGTACCGGTTGTAGCTCTTTTGCCATCCCAAACCTTGTTTCCATTGTGACTTCAACTTCCAAAACAACTGCCTTAAAAGATATGAACCGCGGCAATAACCCACTGAGGATGCGTTGCTTTGATTGCCAACAAGCTTGACCTCAGACCCAGCGCTTGCGATTCTCTTCAATGGCTTCGAACACTGGAGTTTCCAACAGACAGAGATGCAGAAACTTTCATGTTTTTAGTTCCTCCTCCACCTTGACCGTGTGC
>Malus_Contig1016
GTTGAATACTCTTTTAGCATTTTATCATTTTTTTATTATCTTATCCATAGATTTCATACAAGTATAATTTTTTGTAAGTGTCAATATGCATTTATTTACAAAATATACAAGAAATTTACCTAAATCCATCTACGCCGCCTAGATCCCGCCTAGCTGGTTAGGCGCTAGGCACTAGCCCGCCGCTCGACTAGCGCCTAGCGTTTTTTAGAACATTGCTCTCTACTTATGTGCCCATATTCCAGGCACATTGAAAAATCCCTCCTAACTAGTTATAGAGTCCATCGTATATGTGCCCATTTCTTGAACAGTGATAGTAAGCTCCGGCGACCCATGACTAGTAATAGATGGCGTTTGTTGCCCTTCGTAGAATCCAAAAACCTTATCAGTGTCGTTTGCATAGCTGAATGGACTTTCAGGCCAGTTCCTATTAGGTGAGGCCTTAACTTCTTCTCCAACCCCCGCAATTCCTTCTTCT
>Malus_Contig1018
AGGTGCCAATCAGGCAGAGTTTAGCATTCCATGTGCAAACAACCAATATACATCTAAGCGGCCGAGAGGATTCTCAAATGATTTGGGAAGGAGATTACTTTAAGCAGCAGAAGTACTGGAATAATTAATAATACAAAATTTGGACCGCCATCTTCCGGCGACAGAAATGGGTTGGGGTGCAACGGAAACCACTCTGGTGGTGGAACAAACGGCGTCATAGGTGTAGGAAATGTAGTAAATGAGCATAGGAGTTCATATTATGCCAATGTCAATCAGCATCCACAACACAATTAATCAACATTCTTTCATAGGGTGAGGCTGCTTAGCTTATTTGCTTTATACCTCAATGTGTTCCCCAATTCTTCTTCCTCTGTTTTTCGGGTTTATTGGTTGTTTGCACATGGAATGCTAAACTCTGCCTGATTGGCACCTGTTGTGCCAGGAATGCTTTCATTAGAGAGAGATGTTGCAGGAACGCACCTGTCATGTTTTCCTTCTGCAGGTTGACTAACTGCCACATGATTGACGGTATGAGAAGGTGAAGGGCCCTTCTTCTGACGGGGAAACGAGGGCAATGGTGGAAAAGGATGAAAAGGTATCCCAGGAGCAACAGTCCAAGTCTCTACAGTTTCAGCATGTAGTGTCCCATATTGCTGCATGACAGACACGGGAATTC
>Malus_Contig1036
CCCCAAATAGAAGAAAAAAAGAAACATAAACAGAGATTTCCCCATATTTCACCCTAGTTTACAGAGAAATCTTCTTGCAGTCGAAACTTCTGCTGCCTTGCAATGAACGACTCAACCTTGCTCCGAAACTCCTCGTTACTCATGCCGTCTTCAGGGTACACGCTCCCTGCCGGCTTCCCACCAGGCTGAACGTTTTTCTTGAACTTCTCCGTCTCTGATCGTTTCAATAAGCGCCGCGAGCTCTTGCAAATCTCATGTTCTAAATTCTCTGACTGACTCCTTGTGAAGTTCTTGACTTCCAAATTTTGAGGAGCTTTCTCAGAAAGTATGCTATCCTTAGGTGTGTTTTTTATGGCCTGGTACTCAATCACCTCGCCACGAAGTTTCTGATTTTTTTCGCTGTTCTGAACAAACTCTTCATAAAGATCATCGCCCGAGCTGCCTGTGCTCGAGTCTTTAGCTGAATATCTGCCCGACTTGGCGAAGAGAACGATAACTATTACATTTCCAATGACAACACCGAAGCGAGGGACTAACCATGAAGCCGG
>Malus_Contig1071
CTCTTCTGTCTTTTCCTTTTCTTTTGCTCTCTCTATATCTCTCCGCCTGTCTTTCCGTTTAGATTTCGATCCGATCGTCTAAAAAGGTAGTTCGTCTGTTTTTTTCTGCTCTTTTCAAGAAACCAATCGCACCGTTTTAGGGAACATTGGTCTTTGAATTTTAGGGTTTTATTGTACGAGCTTGCAAGCCATTTTTGGGTGAGGAAACGTTGCAAGCCCTTTCTGATTAAGGAAGCAGTGGCTACCTTTTTTTGCGCTTTCGTATGTACGGTTCCAGGTGCCTCAGTGGCTTGAATGGAAGATGCAATTCCAACACCTATCAATCTGTTACAACCGTATAAAAAGGCAGTAAAAATTCAAGTCCTGTGTACAATGTGGAGAGCGAGAATTCCAGAAACAACTGATAAATATATAGGCCTGCGCTGTATACTGCTTGATGAAAAGGATCAGTGTCATTGTACACCTTTCCACAACTGTTTGTTCTGTCTTTCCCCCTCCGTGTAATTTTGGTCAAATTGAACTAC
>Malus_Contig1092
CCCACCAGGCCCTCCGCCACCTGATCCTCCTCCACCGCCTTACTCATGACCCCTACAGACCGCCGCCACCACCTTGGGGTCGTCCTCCTCCACCTTTCTAAGTAATTAACATACAGCAGCTTTCACTGATATATCTTATTTGTATATGGTCTACGCACGTCGGGACGTTGTATGCACGAGGAGCGTCTGATCAAGGCTGCTGCTTTAGGAGAAAAAGAAATAAAAAATCATGTGTATAGACGTTGTAAACCTTATTCATATTTTTAGACCCTATTTTTTTCATCATGGGTGTGTACTTTCACGATTCAAATAATGTAATAATATAATTGCAAGGTAGATAATATATAGTTTGGTTTGGT
>Malus_Contig1174
ATAAAATATTGACGTGGCTTAACCATGATCACATAAAACAAGAGGGCATGGAAGGACACCGAAAGTAGAAGGGCAGACAATCCTTGTCCTGCTAAATTAGCCTTAAGTGAGAGAACGAAAGTACTTGTCAAGTGAAAATGATGAAGCGTACGAGTGAGAGGAGGAAAAGACAAAAAAGAAAGGGAAGAAGAAAGAAGTAGGAAAGAGAGAAAGGAAATAAAGTGTGTGATGAGTGAAAGATTCCACCCAAGACGATGTGACAGCACATAGCGTACTGGACTTTGCTTCCGACTCGTGATTTTACCACTTAGACCTGTTTGTGCGTATTTTTTGTTATTTCAATAAAATATAAGTTCTTTTTATTAAATAAAGTGATTACGTGTTTGTTTAAAGAAAAAGGTTTGGGGAAGCATTTTTCATTAAAGCCTCGTTTTACTTATAGTTTTTAGTTTTTG
>Malus_Contig1176
GGGTGGTATCTTTAATCGATAAAGATGCACAAGGTAATGTATCAATTTCACTTGAAGCTTACTTGCAGTTTCGGGCTTGGTCAAGTGCGATACAAACCCTATAGTAGGAATCCCCGAAGTCATCAAGCTAGGAGATTTGCCAAAGGAGGTAACAGACAAGGTAAGCAATCAGACTTCCAAGTAAGCAACCTGGATCAGAGGTTCGACTTCGACTTCCGGTTGATTGTTCTCATTCTCCTTGTGTCATAAATAGCAATAAGGATAAGGAGAAGCAAATGGAGAAAAGATGATATGAGATACTTTTGTTTTGAAGAAGTAACTTTCCACAGGCTTATTCTTGAATTGGGATGGAGGGTTTTCTGGTTAACTCCGGAGTATAAGGGCGACTAAAAAATTTGAGGGTCAAAACAAGTCGATCAAATCTAGAGTACGTTCAACCCTGATGATATGGGATACTTTTGCTGTTGACAAAGTAGTGGATGTATCAGCAC
>Malus_Contig1177
CTTACGAGCCGTCCTCTGTCAAAAAGACAACAATCTGGCGATCTAGATATGCAACACATTGTCCAGGTAACTGAATATAACACTACTTCTAAGCTGGAAGATGCACCACCTACTGAGGTTGTGGATGCTTCAAATGAGAAGCTGCCTAGTTGAGTTTCATCTCCTCTGAAGAAATTTTGGTAGTGTACAGCTCAAGTAGTCATGATAATGGTTTTGATACTTGTAAGAAATTTTAGCCGATAATTTGGGATGCTATCTTGGTGTGGGACGATGATTTTCCAGGGCCGGAGTAGTGCTGATCCGAATATCGTTACCTCAGAAGTCAGGTCATGCTTGTTCCGCAAGATACGCGATCTGATCTAGATATGGACACAATTAGATCAAGTCTTGGAGTTCCTACAATCTAGAAATTGGCATGTGCCCCAAGTAATCATAACTCCTAAGAGGATGCAATATCTACTCTTAGATATCCTCTAGGATTCTCCGGGCTTAAAACAAGTATTCTATCCTAAAAAGGTCTCTCCCCACGGTAGGTTCATCTATGGTAACACAATCTACACACTAACTTGACCAGCGGAGAGCTTTGGCCGGCACATCCCCGCCCTTAGCTTGCTCACAGTTGTTTTACTATTTTGCAGATTGCTCGAGTTGTGCTCAACCGTTGCTCA
>Malus_Contig1178
CTGGATTGTTGTTTACCTGAAAATTCAAAGCATATATAAAAACATGCATATATCACCTTAAAGCTAGCTTATAAAACACGAAAAACAAAAGATGAAGCTAGCAGATAATTAACTACGTAGCTAATTATAATTAAGCGAAAACTTAATAAATAATTACCTTCTCATCAGCTTCGACAAGTGTGAGAACAAGAAGGGAAAAGAGTAGTGAAACAATCACAACCCTTGATGAGGTCGAGATGGCCGACATGGCTTGCTGATTAACGAGATTTAATTATTTCCTTACTTATATTCGTCTCAAACCTAATTGAAACTAAGCTTAACGTGTAGTGGTATTACCCTGTGGTTTTCATTTGCATGGCTTCCCTATTTATAGGGCAGGAGTTTGCCAGCTGGGTGGGTACGTGTGGCATATGCTAATTGGCGGAGAATAATAAAGAAGCCAAAATATTAAGGAAAAAAAAGGCAAAAGCATGAAAAGAAAATATAAGGCATCAGTCCTGTAAAAGCTTTTGGAATCCTGTGCCTGGACGATGAGTAAAGCTATCATCTTTGCGTTTTGTATTGCTTTCGTGAGGATGAACTTTCCAACTGGCCTTAGGTTGTAGTAGCTCATTCATTGTAATCATGCACGTC
>Malus_Contig1181
TTCATCTTCATCGACTGTCAGTCGGTAACTTCGTCTATTGAAGTCGTCAGAGATTTGTAGATTCAATTCTGGTGAAAAGAAAACGGAGAATCAACAAAAACATCAAATCACTATAAAATAAACATTAGCGCGATGCATTTCCTTCCTTCACAAACGAGCTTCGTGATGACTGGTAAATAAGATCCTATCAACCGATTCCTTTATCCAAGTCATATGATATATCGATCCAATTCCGACCAACAGGCTCGTTATTTAAAAAAACAAAAAAACAAAAACTTGACAATGGGATGGATGCTGTGGTGTTTTAGGGTTTTATGTAGTTATTTTTTTTAAAGAAACCAAATCAATACGAGAGTAGAGCAATACTGACTCTGTTGCAGGAAAGAGTCGGAAAGACTGCACAAAAGATGGAGAAGATGTAGTTGTGTAATTATTTAATTAAAAAAAGGTATTGTAGTATTTTCATGTCAAATTTTGGTTATAATTATAAAAAAGTTATAATAATTGGTTAAAATTCAATTCATGATCAAAATTTTGGACAAGAATTGTCTACCCTTCCTTTTTTTATGCCCTTTCATGCCCTCCTGTTTGTATGATCACGATTAAGCCACGTCAACATTTTATATTACTATTTATTTTTGGCTTATTATCTTTATAAAAAAATATATATAAAATATTAACTT
>Malus_Contig1183
GTTCGAAGGCGCCCCGCCCTTAGGAAAAAAGATAGAACCGTTCTTTCTTTGCGGTTACGATAAGCAAGTCTATTAGTACACAACACTCGTTTATAAAAGGCGAATAACTGACTTTACTGACGAGCGTGAGAGCGATGCGCTTTGTCTTTTGGTTTTGAACTTATAAGAGCTTTTAAGTCGGAACTCAAAGCTAGTGCGTTAAGCAAGCTTGTTTGTTGTAAGGCTATCGGATTAGAGAATTCCCTCTTTTTTGCTCGCATCGTGATCGATGTAGATTCTTCCTCTCCAGAGCCCCGACCAGTCTTGACTGAAAAGCTTTCAGACCGCAAGTTATACTAGCAACTTGCTGTGTCATGTCCATTCTCGTTACACATATGATATGGTACCTCTTTATCCTGAGATCTCTTTTGCTACTGGTGCAATCACCTCTCACGAGGTTGAAGCTGAGCCAAAATCTGTCCCACTAACCTGGCGGGTGAAATGTCTGGGGTGACATGTGCATTCCGAAATATTTCCATCAGGTGGTGCTCTGAAGTTAAAAGAAGACCTAAGATCGAAATTAGGGCAGGGGCTTTGTTAAGCTGTTCGGCCGCATTCTATTCCGACCTCTGGATTGCCTACCAAATGGAGATCGA
>Malus_Contig1184
TATACGTATATAAGCTCTATGATTTTCCTTTCGAGTTCCGAGTGTTATCTCGGTTCCTAGTTTCTGATCCTGGGAATAATCCGGCCCTTCTCGAATTGCAGCAACATGCTTTGCGGACGGAGGCTGGTGTGTCTCAAGTGAAAACTTCCGCTTCCGTTTTGATCGCGATTCGCGTCGCGCTAGTGCCAGTTAAAGCTTCCTTCACCGTCAGGCTGTTGAGGATCCTGTGCATTTGGTTGTGCAGGGAATATATCTGAACATACCGGCTTCTTTCGTTCTACTAATTCGTATTACGCTATAGATACCAAAAAAACAGATGCCCTTGTAACACCGATAGTTTCTACAAGCTCGGGTTTACGTTTGCATATGCTACTTTATATGTAAAGTTACTGTGTGCAAAAATGATGTATTAAGAGACATTCAATCATGCATTACGAGACATTCAGCGGAGCGATTGGTACCGTGCATAATCTGGCGTTATCGCTATCGCCGGCATCATACGATGAAGTTCCTGGGAAGACTTGTACCAGAAAGAAAAGCTACAAGTTCGGTTGACAAGTGAAATTTAAAGAAAATTACGATACAACATCAAACCGCAGTAACGAGCATGAAAAGATAAATTAACAACCTAACAGTGCCACACACAGAAGCTTCT
>Malus_Contig1185
AGTTATTATTGTTATAAAAATAGCCTATTGTGTTGTTTGTGAGAAAAGAAAATAACCTAGCCTACTTGCTATTCTTTCTTGTTCTCTAGACTCTAGTTATATGACAGAATGATTGTTGCCTCTACTATTTTTCCTACGAAGTCATATCAATTGGGTCCCAATCGTGTCTATTGAACCCGACCAAGTGTCCCCGTAGCTTAATAAGCTACACCCTCTTTGCCTCATCCCTCTTTTGGATATTTTTGTCCTATTGTTGTTTATGGCTTGCGTTATGTGTGATTGTACGAATTAATTGTTAGTTATTTGAGAATCATATGATAATTAAACAACATTTTGAGGGATGCCATTAAATTTGTATTAGTCAAGAAAATAGGCTTAACAATGGCTAAGTGGCTAACTTATTTAGTGGACTACATAATATTTATACATGGGATGGATATGTGTCATCATTTTGTTTACACAACTTTTGATACACGTTTTTGGTGGGGTCTACGCTGTAATGTATTTCAACGATCCGAACCATCTATCTTTTAGGTATTTTCTAAAAAAAATTATGTCTATAAAAATCACCCAGATATAAAATCATATGACTGTTGGATTAAATGTT
>Malus_Contig1186
AAAAACACAAAAGTCACTACTTCATGTAAATACAACTAGAACCCAAAATTTAAATAAATTCAAAACTTCATTAAAGGAGCAAAACAATTTGTCCTTTAGCGTTTTTAGGCCTTAACGTCAAAACGTAAACTTTCGGGTCAAAGTACAAATACACAAAAGTATCAAAACTTTATGTAATTGCATAAAAGCCCCAAAAATACCCTATTTTATTAGGGTGGCCGGTTTTTAGGGATAAAAAGGAGTGGCGGATGTTTTGATTTATCAGTTTTGTCAAAAACAATCAAGTAGTGCTTTCACCTTTCATAAAAATAATATATGTTTTGATGATTGATATTACCATCATCATTAATACAAATATTTAACACTTTAAATACTTTCATAAAAATAATATATGTTTTGATGATTGATGTTTCCATCATCATTTATACAAATATTTAACACTTTAAATACATGATAAATCATTTGAAAAACATATATCATAAACTTTATGAAATAAATCAAAACTTTGAATCAAAACACAAACCTTTGTGTTCTTGGCAAGAACATCAAGAACATATGAAGAACATCCATGAAAACCCATAAGAGCTCCATGAATGTCTTCATGCAATAAAACTCAAATTTTTATCATTCAAAATGAGGCTAACATCCTAGGGT
>Malus_Contig1187
GTTCATAAGAATTAGCACGTACAATAATTGAGGACCTTTCCTTATTATGTTCGATAGGCACATAGTGGCGTGGAAGAAGGTTGATTAGAGAGGGGCTGCCATGCCTCGTAAGATAATTAGGGTTAATGGAGAATTTTGGGAAGACAGAGAAGGATTTGGGCTTTTGCAGCTGAGACTTCATCTTACAATTACGTAGAATTGGAAGAGGAATGGTGGTCTTGTTGGAACGTGATATGCATTTATAGATTTAATACACACGAGAGAGAGAGAGGCCAATGATTTTGATATTTGGTGCATTCATGTGCTTCACACGCACTTAGACTGCAAGAAATTCATATTTTTTTGCATGTTAATTATCTATATTTAGAGTAGTCAATTAGTACTACAATCTAATGGGGTACAACGTTGAAAAACTAAGGTTGTTTGTTCTCTCGTGTAGGTAGCTGATCTCGCACAACTCTTCCATCCATGGTGGTGTGAAATTTTGGTTCCAACAATAGGCCTAGAAGAAGAGCAAACAAATATTAAAAAAATTAAAAAGGTGTATAGGAGGTCAAATGCAGTATGTGAGAATCACCACTTCTTCAACAAGTATCTACTGTCAGTTTAAGTTTCTTAACCAAAAAAAGAAATAAAAGAAATAAACATAAT
>Malus_Contig1188
GATGAAATCAAGATCGTTGTACGTGTAATTTGAATCTTCACAGCACTACAGAAAATACACTACAGACAAATTGCAGGCATAGTTAGTCATATATGGCTGCGGCGCCCTCATTTGGAGAAATTTTGAGGTTTGATATTCGAACCATTTTATACAAGACAAATACTATCTAGCTAATTACTTTGTGAAGAAATCAAGATCGTTGCACGCGTAGTTTGAATCTTCACAATACTACGGAAAATACACTACAGACAAATTGCACGCATGGTTGTCATATATAGCTACGGCGCCCTCATTTGGAGAAATTTTGAGGTCCGATATTCGGACCATTTTATACAAGACAAATACTATCTAGCTAATTACTTTGTGATGAAATCAAGATCGTTGCACGCGTAGTTTGAATCTTCACATCACTACGAAAAATACACTACAGACAAATTGCACGCATAGTTAGTCATATATGGCTGCGGCGCCCTCATTTGGAGAAATTTTGAGGTCCGATATTTGACCATTTTATACAAGATAAATACTATCTAGCTAATTACTTTGTGATGAAATCAAGATCGTTGCACGCATAGTTTGAATCTTCACAGCACTATGGAAA
>Malus_Contig1190
CTGGTATGCTGCTCATAAAGACTGTATCATAAAGACTTTTACTGTACCTGGCATGGTATAATCTACTCATAGAGGCTTCTCATAGGCACTCTAGCTTCTCTCCTTCACTTTCCGAGTCATATAGGAAGATCTCTATTGCCACCTGTGTCCCATAACGCATCTCTCCTTGCCACTCTATCTATAGCTATAGCTTGTCCGTCCCCGAACGCGGACTGTTGAAAGCAATGGTGGGCTCACTACGAGTTGAGTAAGCTTTTTGTTTAGCTTGAGGACAAGTATTGTAAGCCACTAAGTCAAGGAAGGGCTACTTAGATACTGAGATACTGCTTTTCACTCAAGAGTTGTTGCCCCTTTTCTAGTTGTGTACAGTAGTACGATAAGGAAGATTATTAGTGAGGCAGTCTATAAACTCTTACTATTCCTTATCCGTCTTAAGCCCTTCTTTCTACCACATCTGGACCTAGAATAAAAATTTATTTGAGACGAGCCTTCCTCCGTAGATGGACACAAAACTATTTCCTTTACTTATTCTTATTAAGATTCTGATTGAACTGTCACTTAAGGTACTTGTCCACCAGACACATCCTTCCCTTCCCTCTCAGGGTGCTTCTTCTATCCCCTTTTCTGGCGCCCCCTCGGCCCACTGAACTTGACTTCTTTTCTTTCTTTTCTGAGCTCGAACCATGAGCCGTAGAACTGGATTTCTCCGATGAAGTTGATCCAATGAGATGAAGATGTTCCCATCCTGGTGGTTGCAAATAAAATTCCAA
>Malus_Contig1191
ATGTTACTAACGACAAAGTAAGCATAAAACGGCNATCGAAATCAAAATACCCTAATCGAGAAAAACCCAATCAGAGCCATGATTGGAAGGCCTCACTCTACTCTTCACCGGAGGCGGATTCGTTCTTGGTGTTGTTGTGCTTCCTGGCGTACCTCTGGTTCCTCAGAAACTTGGGGTCCATCTGAAACCCAATTCCCCGAAATTAAAACCCCAAAAATTGAAACCCAGAATCCAAAATAACAAAACCCACAAACAGATACTTAACAAAAAAGCTTAAATAATGCAAAAATTGATGAGAGAGAGAGGTAAATGGTTACCCCTTTGGTGGAAGTGTGGCGGTGCCTCTTAGGCTTCTTGATACCGTTCCTGTGGGCCTTTCGGGACTGGTTGTGGGCGGTGTGATTCTTCGACTTGGCCATCTCTGCAAATTCAATAACCCCAATTCAAGATAAGTGATTAGATGCAAAAATGGAGGCGATGATCGAGTTAGAGAGAGAAAGAGACGAGAGAGACGAACCGGAAAGAGAACGATGGATCTAGCAGCGTCGACGCTTGGGTGGCTTAGGGTTCTCTTAGCCGCTGTAAAGTGAGAAGCAAGGCCTTATATGTGA
>Malus_Contig1192
TATGAACTTAAAAGTGTAAGGCCGATTAGTGAGGTCTTAAAAACTTCATACAATGAATGATCGGCAATTCTATTTGTGCTCTCAGCAAGTAGGCGACGCGAATCTATGGTTTTTATCAATCGGATACCATACCAATTGCTTGGATGCGTTTGAAAGCCTCGAGATGACTTGCAGAAAAAATTATTTTTAGGTTTTTCCGTAACAAATGGTCCATTTATTGATGGGCGAACGACGGGGATTGAACCCGCGCGTGGTGGATTCACAATCCACTGCCTTGATCCACTTGGCTACATCCGCCCCTACCCCCACACAGGTTTAAGTCTCTATCTACGATCGGATCCTTTCCCCCATATGACCGCTATCAAATATAAGCTTTTCCTATACTATAGTTGCAAGTCTATTGTTGTGTTTTGGAATTAGGGGAAGCAAAGCTTCAACAAGTAGAAGCTTCCTGGCAAAGCTTCAAACAAAGAGGTTGGGCTGTTCACTTCATTGATTTTACTTAACTTTACTTAAGATTAAAGATAGGGGCCGGGCGGGCAGTGAAGGCTCGTTTAGTAGACAGCAAGCTACGGCTTTGACGAGCAGCAAGCACCTACTCCTAACAAAATGAAAAGCAGCAAGCGTAGCTTGAAGAAGCGAGCCCCTTTCAGAGAAAGCCATTGCGCGCTAGCCCCCTGTATAGGGTTCCAAACCTGCGCACCCCTAAACTACAACAAGCTTTGAAGCCCCTACTTATTTTATTTATTTTATGCGATA
>Malus_Contig1193
TTTCGAATAGCGGGTGGTCTGCTGGAAGTCCTTTTTTAGAAGGCTGCTCTAGCTATCGAGTCGTTGCATCCGACTATTTTTGCCTTCTCTACTTTGAACCTCCTCACATAGTCGCGAAGTGACTCATTTGGGTTCTTCTTGACGTTGAACAAATGATCAGACTTATTTTTTATCAAGCGATAGGATGAATATTCTTTGGTGAAAACCAAAGAAAGTTCGTAAAAATTCCGGATGGATTGTGGCGGCAGGGTGTAGAACCAATCTTGCGCCTCGCCTTGTAGAGTGGTGGCGAATATCTTGCACATGAGATCATCGTTGTTTTGATAAAGGATTATTGCGCTTCGGTAGCGCTTTAAGTGTCTCTCTGGGTCTTCATCCCCTTTGAAAGATGTGAAATGTGGCATGCTGAACTCTCGTGGAGGCTCTACCTGCTCGATCTCGTCCGTGAAGGGTGACCTGCTTATGTTGGTCATGTTTCATCGTAGTGCCTCGTCGGTGACCTCGTTGCGTTGGAAATCATGCAATCGCTTGGTCAAGAGTCTCTCTACTTCTTCCTGAATTTGCCTTTGTTGGGGTAGCGGAGCTCTCGGCTGCCCCCAGCCATGACTTGCTGGTCTAGGCTGCTCTTCCATGTGTTTGGCTCGTCTATGCCGCAGATGTAGTGCATGTGGTGCGTTCCTAGCAGGCGAGCGAGTTCTTCGCAGGCTGCTGGTTGAACTTGAG
>Malus_Contig1194
GGGCTTGTTGAGGGGGAGTGGAGAAGTCGAACACAAGTAACTTGAAATACAAAGGTCAATATAATAGACGGAAATTGTTAGAAATATCATATTTGTGTATCATCTGATGTGTCAAGTGATGTGCACATTTCACGTCAATGATTGAATTTATATCATTGAATGTCAATTATATGCATCACTTTTCACATGTGATGATGCACTAATATGATATAAATAAGTGATCTCTCTAGCATTCCTCCAATTGTGAGAACATAATATCTTGTTTCTACAACAATGATAACGCGAGTAGCGTTGTAGACACAAGGAAATATTTAGCCTGTAGACACAAGATTCAAGTGGAAAAGAAAGGCGTTTTGTGCAGAAAAAAGTTGAATGAAGCCATGAAAAGCAATCGAGAGAAGATGCATACAATGACTTCTCTGTTACATTGCTTTTGTTGAATGGTTCACAGCTCAAGCTGAGATGGATATGTTAGACAGAGAGAGAGAGAGAGAGAGAGAGAGAGAGAGAGAGAGAGAATGAAATAATCTTATCAGAAACACCTAATTAAATTAATTAAGAATAATTATGGAATTAATTAAAATT
>Malus_Contig1197
CAACCCCAAACCAAATTACAAATTAACAGAGAAACAAAACTGAGAGAGAGAGAGAGAGTTACACTCCTGGGTCCTCTGAGCAAGGTTCTAAAAAACGCTAGGCGCTAGTCGGGCGGCGGGCTAGCGCCTAGCGCCTAGCGCCTAGGCGGGAGCCTAGGCGGCCTAGGCGGATTTAGGTAAATTTTTTGTATATCTTGTGAATAAGTGCATAGTGACTCTTACAAAATAGGTAGAAAATGTACAAAAGAAATATTTCTTTCAATAAATGAAGTAATTCATAAAGTCGTCTATTTTCTTTAGGTGATAATCTGGGAGGCCAGTGGCGCAACAAAACTGTTGGCATCATATATTACCAGAACAAGTCTGGTTGAGCAGTTCCAGCAATACAGGAATAAGTCCCATGGTGAAAGTCTTCGCTAATGGTAAATTTTGATCACCCTAATACTAAACAGCAGCTCAGAAGCCATATGACAGATGAGAAATCAGGTTATAAGTTAACTAACATATCAATTCTTGCTGCGAATTTTAACATGCAACCAATCCAAATGATCTTTCCTTCCAATAA
>Malus_Contig1198
GTTGACACATGTCGCGCTATGATTGACTTCTGATGTCGACACGTGTCGCACTGTGATTGGCTTCCTGGTTGGAGGGAAACTCTTATGGGTTCTTGACGGTATAACGTTGACCGGTGCTCAATAGTTTCGGGATTAGTCAAGTATGGTACAAACAAAACTAATTAGGGTTCAGTTTGGTGAAGCTTGAAGAGGGAGAGAGATGATTATATTCTGAAGAAGATCGAAGATGCTGAAAAGGGATTGGAATTAGTTTGTGCAAACGAGATTGTTGTGCTCCCTAAATACAAGTAAATTATGTATGTGGCCTGAATTTGAGTTTTACGATTTCAATTGACTTATATTATATGATCGAACTATTTACTCAGCTTCTGTATTTTCAACGTTTGTAAGTCCATTATGTTTGATGATGGTGATATATGCGCTATCGTATGTCATTTAACTGATAGGCCAGAGATACATTGCTCAAGGTAATATGACTACGACTTTGCAGGTTGTCATTATTTGTATGCCTTCATATGTTGTGCTGTAGGTCATGTATAAGTTTGAG
>Malus_Contig1200
ATCAATTTGGTCCCAAAAGTTCCGAATCAATGTCGGGTGTTACTTCAATGTACAAGTGTTTTAGTAATTATATTTGATTTATGCACTTGTTAAGATCTTTATTTTCAATCTCAACCATTCATTCTTATATCATTCAATGCTAAGTAGTTATCGAAGATATTTCCATCAATGTCGTCCTCGTCCTTTGATAAATTGTTACTACACCTCAATTTGGTCCCTAATATCAAACTTTACACAGAATTTGGTTGAAATAAATGGCGTTACACGCACATAATTAGCTTTCAAAGCGAAATACGTTCGACCGACATTAATCCCGTGCCACACGTACGATCAATTTTGACAGAATTGGACATGATGTGTAGTATCAAAGGACCTGTGAAACCTGATTTATGCAGCAGTCCAATCTCACCCGCCATACAATGGATAATGACCCCATATAATCTTTTAAAAAGGCATAAAAAGGTTTAACCTTGAATCAAAGAGTAAAATGGAAAGGTTTAACGTTGAGACGTGCGTCAACAAAAAAAAGTCAGCTTCGACGTTTCTTCATGGACCACATAGCAATGGATATTTCACAATGGATCCTATTTCAGCTTTCTTGGCAACTCAATAAAAACTATGACAAACTAGTGTGAGGTGTAGTGACTCGTATTTTCATGAAAAACTCTTCTCAGTAAGATGACAATCAAATATATCTTGAAAGAGATGTACCAAATGCAGAGTTCCAAAATGCCATTTTCGAGGCTACTGAGTGGTCATATTCTGGTAGGTGCTGCCCAGCTTAGCACCATGCTCCTTAATTATCTGAGCCGAGCGCAGGATAATCTCTTCTTCAGTAGAGTATAGCTCTCCCTTGCTCATATGTTTGAGGTTACATCCGAGAGTCAATTCAGCAAATGAACTTTCTAAACGAGACAGGAAACAGTAAGGGGCCTCCTTTCCCAAGAACACCTTCGAGTGTGACCTTAGCATGCTCTTTATATCAGTCGATATCTGGGGAATCTTATCCAAATCATTAATTTGCAGGGGAATTTTGGTCACAATGGCACGCCATTGCGCACGTGACTTGTTCACAATTACCTGACTAGAAAAGAGTGAATTAGGAACTATGACAGGGAACTTCTCGGCATTTAGTAAACAAGTAGTAGTAATTCCCATTTCCACCACTTGACCTTCAATAGATCCAGCTTTTATAGTATCTC
>Malus_Contig1201
CAATTCCCTAATATCGTATCGTAATCTTTTTTACTATAGATCGTATATACCTTTATTTATACCTTATTTATCTTCCCTAAGGGGATTACCTTGAGTCGCGCATACATTGCGTCAGGCTAAGACTATGTAACTAGTCAATGATGACCTTCCATGGATTCGCCTATATAAGCCGCAGCTAAGGTTGCAAAAATAAGAGCTTGAATACCGCTTGTAAATAATCCAAGGAACATGACAGGTATAGGAACTACTGAAGGTACTAAAGAAACAAGAACAACCACTACTAATTCATCAGCTAAAATATTTCCGAAAAGTCGAAAACTAAGCGATAAGGGTTTTGTGAAATCTTCTAAGATGTTAATGGGTAAAAGGATTGGAGTTGGTTGAATGTATTTACCGAAATAACCTAATCCCTTTTTTGTAAGGCCCGCATAGAAATATGCTACTGAAGTGAGTAAAGCTAAAGCAACCGTAGTATTTAT
>Malus_Contig1202
CACAAGTTTTTATTGTTTCACTCAAATAGTACATAGGTCGTGTTTCTGGTACTTTTGTTAACCAATTAAATAATAGGGATTTAATATAAAATTTTGACCAATTGTGAGGACAAGGAGCACCGTACGTAACTGCAAGAATGGCGAAGGCTCCATATGTTCCCCCCACCACAATGCAAAGTGTGCAACATACACCTTTTCTCCCATTTGCAGGCTCCCCAGAACCAGATCGATTCCATATCTCGGGAATAATCAAAAGACATCACATGATCTTCTTTAAACACTTTTTTTTCTGTAGATCCCAACCAAATTGAAAAACAAATAAACAAAATATCTTCCTTTTGAATTATGCAAAATTCGAATCCATTTATAAAAATAATATGCTGTAATATTAGTAAAATAATATGCTATATTAAGTTGAATAGTCACTTAGTACTATAATGTAGTAGTATTCATCTTCACTTGTAAGTGTGAGGTCTTAGATTCGATTATTTTCAATAATAGAGTTGAACCACATTATTATGACAAGCTTATTGTAAGGCTTATTCCCTACTCTCTTAATGTAAATACTATCGTTTAGTTAAAAATAAAAAAGTTGCACATTGAATTGTTAATGAATCTTATAAGTTTTAATTCATTTTCAAATCTCTATAATCATTTTCAAACTTTTATATTCGGTAGCTCATACAC
>Malus_Contig1203
CCCACGGTTATTTGGAATCAACAGTTGAGAATAAATCTCAACAAAATCGAATGGCTGTTCCAATTCTAAATATATATTTAAAATTAAATAATACATATATATATATATATATATTTTAATTTCAGTTCAATTCGGTATTGGGTACCAAAATTTTCGAGATTTTCGGTTTAAGATTTTTTCGATTTGGTTTCGGGATTTTTTCGATTCGGTTTGGAATTTTCGGTTTTTTTTCCACCTCTAAATCAGCCGTGCTTTTAAGTTTTGACGGTAAGAACCTGAGCATTACAAATTCATTTCGGCTTCCCTTTGAATTTCCAAACGTCTTGTTCAATTATTACAAGAAAATTGGTGGATGCGGTGCAGCATACGTACAAGCCTCAATCGATCTCTAGTATCTCAACTCGTACATGTCTAACAGATGAAACTCTATTCATGCCAAACCACATCCCCTCGTCCCTACTCGTTTCCTTTGCATACACATCCTTTGTACAGCAGGCTAAGTTTTTAATCTGTCATGCATTACGGGCCATACTTATCGATGTTATAGAACTCTATGTTCTTGTACTTCTGAGATATTATCTCTGCTTCAACTTTTCTTGCTGTGTCAGTTGCACAACCAACAAGGATGAGAACAGATGTGCCTGCGAATCCACGAAATGCAGTGAGGTGCGTCACTTGTTCAATTACTGAAGGACCAGCAGCCAGGATTGCCAGGAAGGCTGAACCAAGCACTGATATTCGACTTAGAACTGTCTTAAGAAATGCAGCCGTACTTTTACCCGGTCGTACAAGTGGTATTGATGCACCTTGGCGCTTCAACTGTTCACTTACATCGTCAGGATCCAACTGTAGGAAAGTGTAGTAGTAGTTGAAGAAGGCTATTAAAAGGATGTTGGTGGGGAGATAGAAAGAACCCCCTGAATTAAAGCCACTGCCACGTTCTTCAATGAACCTAAACCGGTGAAACGTGGCTATATACCAAGAAAAAGCAATGAAGAAGGTAAAACCCCTGG
>Malus_Contig1204
CACCCTCGGGTCCTGTTTTCTACAATATCCGGGACTCAACGAGTTCAAGTTTGTCCCCGATTCGGTGCTACTAGACTTAATTTACGTGTGATATAGAGGTTTTTGGATTCGGCCATGATCGCAAATCTAAAAATTACATACTCGTCACTCGTCGGCCTTGCAGTTCTTGATGACGAACAACTCGATGATCATGGCTGCATTTGCCATCGTCTTAGGGCGCTGCGCGGTGTACACTCTGGGCACTGCTTGAAGTTGAAGGGAGATCAACAATAATTATTCGGAATTAGGAACCAGTTTCATAATTGTTCCCTTATTGGTACCAGACCAACTTCAAGGGCAAGATTTCGTTGGGATACGAAAAGTATAAGGGTATGGGAGTTTCGACGAGCACCAACAACGTAACAATTGGATACAT
>Malus_Contig1205
TCCTCAAATGGTGGATCCTATCATTCATGATTGATTTCAAATCAAACCATGATCAATGACGAGTACACTCGTGAACATAGCCCAGTACACAAAGTGTAGAAATACATTGGTTGGAAATAAAATAAAATAAAAATTCAACCAATTATTATTGCATTTGGTGTATCGCGCCTTTTTCCCGGCTTACTAAAAAAAATTCTCATCCTTTGGACCCTTCATTAATCTTAGCTTGCACCTTGAAAATTTTACGAGCATCTTAAATTCATATGAGAAATTATAGGAAATAATAGATCCTTATATTTCATAAAAAAAA
>Malus_Contig1207
TAAATAAATAAAAATAATACCGTTTTGAGTTTGATTCGCAATCTACAGATGCTAGAAGGAAGGCACTTCATGACCAGCACGAACTTTGACACCATAAATGAGGAACCTGTTGATTTTAAGCCGAAATTCCACTTAAGTCGATGTACAAACAGAATTCATCAGTTGATAGAGCATTGTACAAGTAATAATCCTTCGGAAATACCCTCATTTGGTGCTGTCATCGAGATTCTGGAAGAGGAATCGTCATCTTTAGGGAGAGCTGTATGCCCTTGTTGAGTGCAGTTTCACAACTGAGATGGACAATAAAATCACTGAATATATGCAAACACATTTATGTAAAATCTGTGTGGTGAAGATGTTCCTTAGACTATTTTAAATAAATAAATAGTCTGTATATTGCAAAACGTAGAACTGCGTTCATCGACAAGCTTATGTAATTTGGATTTACAAGACTTGCGATAACGATTGTTTTTGGTCCATAGATTTCGAAAGGGTTAGAAAGAATACAATCTTCTGTTGGCCACAGGAGACATGTACCTC
>Malus_Contig1208
TGACATTTATGGGTTACGTGAATGACCAAATGCAGGAAAATGTGACCTCTCAGAGCACATGAAACCATTAATTTCCAACTGCATAGTGCGACTAGTCTAAAAATGAATGCGTGCTACCGACATGCACCCAACTTCGACCCCCCCCCCTGCCGTAGAACATCTCCCGTAGATTAGTACGTCGCGCCGTGAAAAGAGAGTATGAAGTTAGTAAAAGAATCAAGCCCTAACATGCTCCTAATTCTGTACAAGTGCAGAACACAGTAGCTGCCAGTTTCCCCAACAGTCAATGAAATCCAAAGACATCCCTTAAGACAGATCTTCCGAAACCATGTTAATTCTTCGATTCTACGGTAGACTCTAGTGGATCACAATCGAATCATGTTAGGATTCGATGCATCTACAACTCAACCCAAACCCAGTCAGAAGACTCGAAAATCAAACGCAAGAATGCTACATAGAGTTCACATACTAGTATCTACGACGAACAAAATTCACGACATCTTTGAGAGAAAATGAGCAATGACACAGAAAAGGCCAGTTATTTTCAATACAAAATGAGACCTACAACAGTTACGACGAAAGCCAGTTACTTTCAGTACAGTAAAATGAAACCTACAACAGTTACCACACTTCATCAAGGAATAATATCAAATCTAGACCCTAATCACAGAGCATATGCATATGCAAATGCAAGGAGACTTCAACATGTTAAACTTCAAATAAGTTTACATTTTCTAGCAATCGCATATGGCGAAATAGTCTGTATGTAATCGTACTGGTAACCAGACCGAACAGTTCGAATCAAAATAAAGGAAATAAAGTCTGCTGTTGTCTACACACAGAAAAGCAGTCTAAAACTATGCGCCTTTAATTCTCGAAACTGCAAGTTTGTTGTATCGCCCCTCACTATCACAACCTCCCAAATCAAGCAAGTCCTGAAAAACCGCATAATTCAACGCTTCCCTCGGTGCCCACCACCTGACCTCGCACCAGGATAGCGAGCGAATTGCAACCTTAAATTGACTGAGTCACGGTCATGCTCATCGAATTTATAACCTTGCAATGCATCCATAGCAGTTGCTGCATGGGCCGGACTCACAAAATCAACAAAACAAAGTACCAGTGGATCTCCTCCAGGATGTCTGGATTCCTTGCTCACAAGTCTCACTTCCTTGTAGCCAACGAAAGGGCGAAAGATATGAGCTACTTCACGTCTAGTACAGTTGGGAGGCAATCCCTCCACAAATAGCGTACTGGTAGCACCAGGAGGAAGGGGAGCATCAGGCCGTCCACTTCCCATTCCTAAGACCCTATCTTTAACAGGTGCCCCTGGGTCAACACCCCCAATTCCCATCATGCGTGGATCATCAACAGCACGACCAGGTGGTCCCCCACTCATGTTTCTAGCAGACTGCCCTCCGCTATATGATGAAATTTGCGCACTGCGCAGGTAACGATCATACGACGCATTTATGGAGTCGGTATCTCTAATTCCTCGCATAGAACCTCTATCATCTTCATGGGGATAATAGTTAGGGAGGTCATGACCACCCTGGGCATCGTAATCGGAGCGAGGACGCTTTCCAACGACTGAATTCATCGCCGAGGCCGGCGGTTGTCGACCATCGCTGTACCTCCAATACGCGTCCGCCATGTTTGAGGCTTGCCGACCGTCACTACCTGCTTGGTTTGTGGGCTCCACAGCGAGAGATATGAAGAGTGGAGAGAAAGGAAGAGCAGAGGAAGATGAACGCTTCTGGTTTTTCTCAGTAGAGAATGAGAGCAAGAGTGAGATGATAGGAGACCGG
>Malus_Contig1211
GTGGGAAATGTCCATCGTTGATTAAACCTAATTTTACAAGGACATATTTTATCCTCGTATATTTTGCAGTATTTCTTGACATATATGGATGGAGTTCGATCCTACGAGCGCGTAGGCGAAAACCGTTCATGAAAAGGAGTTATAACAAAAGAGTTATTAACATTTGAAATTAGGGACATTTTTGGTAATTTGGCCCTCATTTAGTTGGCTCAAATTTTCTGGAGCAAAGGATTTGCCACGTGTGTGGCTGAGATGAAGAAGGAAGGAAAGAAAATAGATTGGGGGAATTGGGGGCTGCCCAATTAGAGGGAGGAAGGAAGGACATGAGGGAAAAGGGGAAAGAGGGGAACTGGATCCC
>Malus_Contig1213
CCGAATTTAAGAGCTCTGCGTAGAACGGGGCGTGGTGCTCATCGGTGGAGAGAGATATGAGAATGCTTGAGAGTGCTCCTTGATTAAATTCTACGTTGAGTTGGTCTAACAATGCACTAACCATAACATCAAAGTAGAATTCAGGAATAAACAAGTTCGAATCTTCTTTTTCAAAAAAAATAGTTTTGCACTGGTCAATTATAACCTTTTGAGTTGCCGAAGCCGATTCGAGGTTAATAAAAGATTGGATTTGTGCAGCCATCTCGGCAGGAGGGGTGACGCGTAGGACGTCTATCACATATCTAACCCAGTTTGGGTCTTGGTGGGGCATATTGAGGTAGAACTCTAGCAGGGGGACGGGGTCGGTAGGGACCACCGAACAGGCAGTGAGGATCCCTGGAAACCCCGAGAAGCCACAATAAAGTAATACCCACTTAAAAAAATTAAATAAAAGGGATACTACTTTACCCAGGAGAGAAAGAAAAAGCAATCCGGTGAGCATTTTCGCCATAAAGCGCGAAGCAAGATCCGTGATACGAAAACCAAAATCAGAATGAGGAAAAGACCAATTACCATATCCGCCTATCATCGCCGGCATAACCATAAAAAAGATCATTAAAAAAGCGTGAGCCGGTATTAAAACATTATAAAGTTGATGATTACCACCAATAATTTGATCGCCGGGTCGTGCTAATTCCATACGAATCAGTACTGAGAAGCATGTGCCCATCACTCCAGCAATAGCACCGAAGATGAAATATAGAGTCCCTGTATACTTG
>Malus_Contig1214
CCACTACATTACTGCTGGCAGTGAATCATCTCAACTTTTACATGGTACCAATCGATCATGGATGCAAAGATCTTATCATGATTCATAATTAATGTGGTACCAAGGAATGTAGCTCAAAGCCATTCAAGCTAGGTTAACTATACAGAGTTCCCAAGAATCGAATACCTCACTAGCAACAGGAATGCGCCCTTCAACAGTAGTTACAACAGACCAAACAAGCGTGGACATATTTAGGACAACAGTTTCTGAAACGCCTGCAAAAATGAAAAATGAAGAGATCAATACCTAACCGCGTAGAGTAAAGTGGATTCCGGTTAAAAAATAGATCAACCAGAAGTTTTATGAATTCCAAAACCAACCAGATGCAAATATTATAGCATAAACCAACCAGATGCAAAAAAAAATATAGCATACATACCACTCTTGTTGTCACCACCGCCAACTATGAACCAATTCTCTCCAACAGTTACACCTGCATGTCCAGCCCGTGGAGTTGGTATTTCACCTTGTTGTGTGGGTCTTGACCACTCCATCTATACAGTCCAAATATATGAGTGAGTGATAGTTTTACCAAGCATGTAAACAAATTTCAGAATTGAC
>Malus_Contig1215
ATGAATGTTTATGTATGATTGTCATGAGTGATGCCCATGAATGTTTATGTATGAATGACATGAGTAATGCTCACGTATAATTTGGAGTACTAGGCGTACTTTTGATCACCTGGTTGGTGGCATGAAGGGGAGTACAGGTTGTACATTTCATCACCTGGTTGGTGGCATGAATGGCTAGTTGCCAAATTAGAGTACGGGTTGTACATCTCATCACCTGGTTGGTGGTAATAGCGGCGGGTTGCCGAATAATTTTGGAGTACTGGGTGTACTTTTGGTCACCTGGTTGGTGGTAATAGCGGCGGGTTGCCGAATAATTGTGGAGTACTGGGTGTTATTTTGGTCACCTAGTTGGTGGTAATAGCGGCGGATTGCCGAATAATTATGGAGTACTGGGCGTACTTTTGATGACCTGGTTGGTGCTTTTTTGGGCTTATGGGCCTTCACTCTCCACAACATGCCAGCCCATTTATTTTGGGCTTTGTCCTTTTTTTTAACCATCTGATGGGGTTTTTACAGATGTCTGCGAAAGATAAAATAAATTACATCATTCAGAAATAACAAAAGTAAATCACATCATTCTGGTGTGGTGTTTATTCCTTGCTTTTGCTTTCTGTTTCTCTTTTTGCTTTCTCTTTTGCTTTCTGCATTTGCTT
>Malus_Contig1216
CTTTGTGATTAATACTGCAAAAAAAACCAAAACAAAAAAAAGTATACGCATTTAGATTACAGAGAGAGTGAATTTATGCTAGGGATTCGTCAGATAATTCAAACTAATTGAAAAGTTAAACGAAATTACCTTTGGGCGTTTAGGGTTTTTGGGGAGCTCTGTCTCTGCGTGAGGTTTTAGACGAAGGAAGGTGGTGACTGAACGCGCGAGGCAAATTAGGTTGTTTATTAGGCGCATCCGAACCGTTGAATCTTACCAAGGAAATCAAGATGCAACGACGTCGTTGGGTACCTTAGTAGCGTTGGGTTTGGTTGGGCTGGTTCGGCCTATAATGTAAGCAACCCAAAGTTTGGTCCCATAAAAAGTGATGTGGCTTGCCTTTTAATTCAATCCTAAGTCTTAAATCCCTTGGTTTGACAAAAAATACGTTTAAAAAAGTGGTTACGTGGTTGTTCACTTGACAATCTAACAAGAATATAGATTTTTATTATCAGAGATCAAAATAAATAGTTATATCAATCTCATGGACCATTTTACATGAACACATTAATAACACGACAATCCAACCAAAAAATTGCTCATCTGCATGTGATATGAAAAGATACTTGATACCAATTGCCAAAGGAAATTAAATAAACGAGAGAAGTTGATGGGAGAAAAGGGTTTGGCTCAAGATTTAGCTATCATGAGAA
>Malus_Contig1217
CACACATGAAATATCTGCAATGTAAACCAATTTCCAGTTATCAATTTAATAAGTTGTGAACCTCGACACTCCAAGTTAATTAGGTCCGCTTAAATTAACCTTCAGATTTCCCTAAAATCATTGAATTGGATGAATATGCATCGCAAACAAATTATTCCTAACAAGTTCTCTATATGAACAGCATGATAAAGATACAAGTTAGAATCATTACGTTCTTTGGAAATCATAAGCATCGACAAGGCATTTGTAACTATGAAAAGCATGATACTCTTGCCAGGAATCTACTTAACACGATCGTGACTAGCGACCTTCACTACTTGCGAATATAAATTCATAACGATTAGGTGAAACAAACTTATATCCTAGCATCAAATTCAAGCATGCAAATTAAGCGTGCACTCTCAATCAACATACATGAATAAGTTCTAAATCAAACGGTTAAGCAAATTGTATTCACGACTTATGCAACGATAACTGAAAGTAATCAACTTATTTCACATATCTAATCATGGTTTTGAATCCACCCTTAGCCAACACGAATTTAGCCAATCATACTCAATGCAAAACAAAGATTACATGAATTAGACATT
>Malus_Contig1218
TACCCACTTGTAATCCACCTTACGCACAAGTAAAGCTAAAGATCATCACCCTTTCTTGTTTGTGAGTAGGTGGTACGGAGGCCCAATGAATGAGGATGGCGGGTGGGAAAAGATAACGAAAAAAAGGCTGAAGAATAAGCCCATTCTAACTATTCTAATCTAAAGGAAGACTCTGAAAGGAAGGTTTGAGGGGAGAGCAGGCTCGACCAGCCTTCGTTCCCTGTTGTGAGCCTCACTAGCGCTCTGAACCATCTGTTTTTTTGGGGGGGCTACCTTCTTCTTGGTTCCTTCCCGAGGGGTAATTCAGTCGTAGAGGTCGTAGACCATAACGCTCCTTAAAAGAGGGACCTGCTTCCTTAGCGCCTACCCCAAGCCCACACCTAGCTCACACCTTATTAGAACTGAAGGAAGTTGCTCCACAAAGAAGGCTTCGCGGCTCTCCCAGCTCGCATTTCCTAATGTGGTTGGTTTTATTTATTTACCCTGTTGGGTTACTGGGGTTGATGACCTAGCAACGAGCTAAGGGTAAGGGTTCTGATGCGAAGCTTTCTCGGTTGCCCTAAGTTGATAGATGTTCCTCCATTACATCATTAGATCGAATGGGAAAACTCATATGTAAAGGTGGACTTCCGATAGACGCGATAAAGATGT
>Malus_Contig1219
CAGTTATAAAAATAAAATGTAATAGTTAAAACACACGCTACTTTGGATGATATGTAGTATTGAACCCATAATCGAAAAATAATAATAAAAACTAGTTATTTGAATTATTATGATTCTGTCTTGTCCTGATCATAAACTCACATAAATCATGTGACACTTAAATAATTTTAGTTGTGAACCATGCGGCACCAAAATTATTGTGCACCATACTTAGTCCATGATTAATCAAGTGTGATAAATAAATAGTAAATGTGAAAATAATAACGCGTTTTTTGTTTTGAATATGATTTACAGGTTGAATGCGGGTTCTCCATATGCTTACCAAACCTAATTAACGCGTTTAGACAACCAGCACAAGACAAAAGTAGAAGGAGAAGAGACCGTCGGAGAAGACTGATTCCAACTTCCTAGTCTAAGAAAGAAAAAGCACTTATTTTAGTAGAAAACGAAAGATGAGAGCGTAT
>Malus_Contig1221
CACAGGGTTCGCGAGATAGTCACTGCTATATCTTATCGTCCTGACGGAAAGGTCTGTTGGATTTTTTGCTTTGGCAATGAAAAATTAAGCATAAAACTACTTGGATTTTGGTTAACTTTGTTTCTTGATACTTGTAGGGAGGAATTGTGGGTTTGATGACTGGAAATTGCTGCGTATTTAACATCATAGGTATGGAGACCTGATAGTGATTTTTTCTGAATAGTAGGCCACTATAACGCTTCTAACTACAACCCAACTCTTAAGCATAGCAGAAAACTGGGAATTCCTGATAATTAAATGCTAGTTAATCTCCTTTTTTTCTTGAAAATCGTGCTGACTTGAGATGATTATCTTGGTATGTCATTGCAAAATATCTTTTGTTTTGTTTTGTTTGGTTTGATATTGCAAAATATCGAATGTTAGATCCTTACATGCCCTTTGCGAATGTGCTTGTGATATGTTGAAAATGTCTCACGTTGAAAAAAATAAGAACATCTGGGGTTAGTGTATGAGCTCTTGCAAACCAATTTTGCAAGGGCGAGATCTATCCACGGGCCCTTACAACGTTTGCCCATTTTTGTTATTCTGTCTTTGTAGTTTGTGATCGTGGTTTCAATATTTTCAGATGACCATATGGAATTGGATGTT
>Malus_Contig1222
ATGTTACTAACGACAAAGTAAGCATAAAACGGCATCGAAATCAAAATACCCTAATCGAGAAAAACCCAATCAGAGCCATGATTGGAAGGCCTCACTCTACTCTTCACCGGAGGCGGATTCGTTCTTGGTGTTGTTGTGCTTCCTGGCGTACCTCTGGTTCCTCAGAAACTTGGGGTCCATCTGAAACCCAATTCCCCGAAATTAAAACCCCAAAAATTGAAACCCAGAATCCAAAATAACAAAACCCACAAACAGATACTTAACAAAAAAGCTTAAATAATGCAAAAATTGATGAGAGAGAGAGGTAAATGGTTACCCCTTTGGTGGAAGTGTGGCGGTGCCTCTTAGGCTTCTTGATACCGTTCCTGTGGGCCTTTCGGGACTGGTTGTGGGCGGTGTGATTCTTCGACTTGGCCATCTCTGCAAATTCAATAACCCCAATTCAAGATAAGTGATTAGATGCAAAAATGGAGGCGATGATCGAGTTAGAGAGAGAAAGAGACGAGAGAGACGAACCGGAAAGAGAACGATGGATCTAGCAGCGTCGACGCTTGGGTGGCTTAGGGTTCTCTTAGCCGCTGTAAAGTGAGAAGCAAGGCCTTATATGTGAGCACCTCCAAAACCCTAGCTGCCGGGTCTAGTATTTCGCAATGACGAAAGAGCTCTTTAGTACCAAATCGAAAACTTGGGCTTCGGTTGGGCTGG
>Malus_Contig1223
GTCCTTGGGAACAGCGTAGCGACGGATAATTCAGAATCAGAATAGGTCCAGCTCTATAGGATAGGGGACAAATCAATAGGAAATGCTATTTGCTTTGTAAGAATAAGAATAAACTTCTATGAAATATGAAATGAAAGAGTTTCGCGGGAATTGTCTTGATCATCGGATATCATTGAGAAATAGTAAGAAGTGTTATCGAACGATTTCCTGCCCAGTATGGAATGAGTAAAGAATAAAACTACAAGTCTCGATCTATACAAAACGCACTGGGTTTTTGTGTTTCTTTCGGTTTCATTGATAGCAGAAGAGCCTTAGTCTATAGGGGCGCTAGCGCTTTACTAATATAATATCAAGTAAAGGGGCCAAAAACAAACGTAATAGGCTGCTACTCTAGGCTCGCTTCGCTTCTTCAAGCTCCGCCCTTGAAAACTAAAGCGCTAACGCGCCTTATATTTATTATTTTGTAAAGCAACCTTTCGCGCTAGGCGCTCACGTTTTTTGTCTGGGTGGAAGCTGGCGGCAGGGCTTGCTTAACCGGACAGACGGAATTGGGATCTCTTTTGCATGCAACTATTTCTATCGGCTTATTCAAAGGGCTGATTATTTTTTTTATAACCCCTTTTGCTCATAAGTAAGTAAGCGTTGATAGGAGCGGCGGGATGATGATGAGTATATAAATCAATAAAGACCAAAAATAAGAAATGGCAAGAGAAATTTTATATCGATGGAGGAAATAACGATGTGGAAAACAGGGCAGGGATTCTCTACAATGACCATCGTAGACCAATTGAAAGGGATGTAGCGCTCCTTGGCAGCGCCTTTTTTTGGGGTACAAAATGTCACGGGTCCCAATCCTGTCATTCCTACCTATGACTTCTCCTCTGGGCAGTAACGAGGGACCCATTGAATTCGATTCAAATTGGGGACATAAAAA
>Malus_Contig1224
GGTCTCGAACCTGCTGAATTAGCATGCGTTGACCACTTTATCTTGATAGGGGCATTTTTTACCTTTCTTCAACCCGGGGCGCAGCTAGAAAAAGAAACCAGATGGTTAGAAGTAAAGGCCGAACGTAGGTGCTACACCGAGATTTAATAGCATACCATACATTATATTATGGTAATCGCGAGAATCCCTAGGTTTCAGTCCTAAGCTCCAGCCTTTGTGGATCTAGTAGGGGCTTCCGTCCCGTCCCGAACGGATGAGATAATCGAAGTCTTTTCCCGCGTCAGCGGGAGGATGTTAGTGGTCAAAGATCTCAGAGTTTGAAACTGACACACTATAAACCTAAAAATAAAAGTGATCCTCAATCTTTTTATTGCTGGGGACACGGATTAGTCTTCAATAATTGGTTAATCACAGCGAGCGGCTCTCTGGCCATTATCAGACTAAACCAACCAGATGTCTTCGCAAGCAAAAGAGGAGTTGCCGCTATTTCTGTCCACCAGTTACCAGGGTATCTATCTATACTGAATACTCATACTCGATTCTTAACCGATGCCGCGGGGCAGACGAAGAATGATTGTATATAATCAAATTCGAGAAAGAATCTCTGCTCCCTCTTCCCTGCGTATGCTCCCTTCTTCACCGCCGCCCGTTCTTTCTTCACCGACACGCAAGGAGTCCCACTCTGCAAGGATAGTCGTGGTTAGAATCACAAGCACATAATATAGTTAAAATCACGAGTATAATCAT
>Malus_Contig1225
ACCGACTAAAATACAACAGTCGCGACCTACTTTGATTCAAAAGAAAGGCGAAGGGTTTGGCAACAAGCAAACGGCTTTCTATCAGAGTAGCAAGGGTTCCAAACCTGCCATATCCCTTAACTACTTAAGTACCAAAGGCTGCTTTCGGTTGGTTTCATAAGGGGGCTGTTCACTACAAGCTATCAGCGCTGCCTTAGATTGAACGTCGACTTATCTTATTGCCGTTCAATCTCTGGGGCGGGTTTCCGCTGAGAACGGAGTAGTGTTCGTGTCCAAAGGCGAACAACGCCCTAGCTTCTAGAGTTCGCTGCTTTTCCCAGGCCGGAGAAGAGCTTATACTGCTCGCCTTTGTTTGATATGTTCATTCAGTACCAATACAAACTCCAACTACACAAAAAAGGAAGGGCCGCTATAGAAGCTAAAAGTAGCCTATAGTAGAGTAGTCGGCCTAACAAAAGCGTCACGGCAACATAAAATTCCCCTTATGAATGTATCTTAAGTAGGGGGCTTAGGCCGCCCGCCTACCAATCAAAGAGGCTGAGAGTAAGCGTAAGCTCACCCGTAAGCTCGAAGAGCTTCCCTTCATTCGCTTCGCGGGAGCCGCACAGCACATAGCTGGAAGTCAGAGGGCCCATACTACCTGCCTAACCCCTCGCTCCGAGGGACCGTAGATCGGAAAGCGCCTTCTAAACCACCCCATTTATCCAAAAGAGAAGGGAAGGGGCCTATTTACTTGCATGACCCCTGCAGATTTTACCCTATCTACACCCGGAGCCAATCCCCTATCGGCCCTGCCGCCACGCCGCAGAACGGGAGCTCGTGTGGAACCTTTTATTTCTGGCGTAACAGCGGTGGAACGTAACAAAATATTACGGTCGCGTAACA
>Malus_Contig1226
AATAAAAAAAGACTGCCGCATATATAGTTAAAGCAAAGCACAAAACATAACAAAAAAAATATAGAGTGAACCCTATGTAAGTTATATCAACATAGCCAACTAGAAAACTCATCCGCTTGTCAATTAATTCTTGGTGTAACACTCACTCGTAAATGATTGGTGTCACAATTTTTCACTGATCACATGTGATCGGTCTCATCCGTGTAAGAATTAGGAATTCCTCTTCCAACTTGTCCCGGAATGGGCGTTATGGCAAAGAATAAGAAGAAAACTAAAGGAGAAATTTGTCCAATAGTAACAAATGGTGCCTCCACAGGTTGACATCCGATCCAACCTAGTAGTAAGCAATCCGCCAAAAGCAACCAAAATATTCCTTGGTGAATAGGGCGAAAACTTGAACTACGCACATACATACTTTTAAAAAAAGGTAAAGCCAACAGACATATAAAAACAGGTGCTATTGCGGCTACACCTCCCGATTTGTCAGGTATACTACGAAGAATGGCATGGATCGGTAGGAAATACCATTCCGGCACAATATGAGGCGGGGTGGGCATCGGATTAGCAGGTATATAATTGTCGGGATGCCCCAAAACATTAGGAGCATAAAAAATCCAAATGGAAGAAAAGATAGCAAAAGCTACCCAACCTACTAGATCCTTTACATAAAAATAAGGGTAAAAAGAAATTTTATCCATCTCTGAATGTACACCCAATGGATTATTTGATCCATATTGATGCAATGCGGCCAGATGAAGAAGACTGGCGCCTACTAAAATAAAGGGGAGTAAATGATGAAGACTAAAAAAACGATTTAAGGTGGCATTGTCCACGGAGAAACCGCCCCAAAGCCAAGTAACTATGGTATCCCCTACTACAGGTATGGCGCTAGCTAAGCTTGTAATTACTGTAGCTCCCCAAAAGCTCATCTGACCCCAAGGTAGTACGTATCCTGTAAAAGCTGTCACAATCATTAATAGGAAGATTACAACTCCGAGACACCGAACAAATTCCCTAGGACTGCTATAACTCGCATGATATAGACCGCGAAAAATATGAAGGGGAACCACAATGAGAAACATACTTGCCCCATTAGCATGCATATAACGGAGCAACCAACCCCCTTCAACATCTCTCATAATGTGTTCTACGCTGTTGAAAGCTAGATCCACATGAGGTGTGTGATGCATAGCTAAAAAAACGCCAGTTACTATCTGAATGACTAAACAAATACCAGCTAACGGACCGAACCCCCACCAAAT
>Malus_Contig1228
TTTCAGGTAGCAAACTGGGGTTTAGCTCTTATGTGGACTAGGCGGATTTAAATAAATTTATTATATATTGTATAAATAGTGTCTGCTTATAAGTAAAAAAATATAAATTTCATTGGGATACATAAATTGCAAAATTGAATGACAAATAGATTATAAAGTATCAGAACATAACAAAAATATGGGAAACAAAGCATATAATGGGTGTTTATTCAAGTATTTACAAGTGTCTTACAATTTATTAAAAAATAAAATGTAAAATAAAAGTTATATATTTTCTGTCTAAACGAGATTCGCTACCTAGACGGGTTTGGATGGTCTAGGTGGGTGCCTACACAGGTTCAGGCACCCTTTCGTAATTTCTAAATGCCTACATATTACTCGGGGTGGTGGCCAGCCGCCTAGCGCCACGTATTTCTACAACCGTTCTTGTTTCCCACATACGAGTAACGAACCTTAATCGTCCAAACATCATAATCAGATCGTTCATTTTCTTTATCATCATTAAATATTATATCTACAAAAAATTATTCAACTTGGTGATCTTTTAGCCAATCACATGCATAAAATAAATAAAAGGTTTATCATGATGATGCTGCTTGTTACCAAAACTATTGATTGGTTTAACACGTATGGATGACTAAACGATCTCCAAATTGAATAAATTNTTGCAGATATGGTCTTTAGATGATGATAAAGAGAATTAATGGTCCCA
>Malus_Contig1229
ATGAATCTACCGGTGTTAAGCATCTAACTGGCATCTTTTTCTAAAGGCTATAAAGACTTTAAAATGAATACCATTGTTCTTTCTTCGTTAGCAAAAGACGGGACTCCCCTGACAAAGATAGGTGATAAAGTGCTAAGATAAGACGTCAACCACGGGGTTGTTGCGGTTCTAGCTCCCGGCCGATATGGGCTCCCAGAAATTGTTGTCGTTTCAGCCCGTTTCGGTTGAGCGAAGGAACTTCCTAGCTCCGCGCGACTAGCTGATTAGGCTTCCTCTAGAAACAAGTAAACCCGCTCTATGACTACCCAAGAATCCTGTTTTCATTCTTTTTTTGGCACATCCGGACGTTGGAACAAGGCTTAAAAGCGGCATACGCGGGGGTTACCCCATTTGCATTTGCACACCTCCTCCTGAATGAGTTGAGATATCTCCTTTCTTTCAGATGTGTCTACCAATGGTTGGGGACTGGGAGTGGTTTATACTTCATTACAATCATAACCGGGCCAAAGCCAATACACACGGACATCGACGGGCTAAGTGCTAATCTGTGTAACAACGGGTATAGTCGCCGGGTAAGAAAAACTGCCTTATTTGCCAGGGTTGTAGTTCGGACTTTTAGCCGTTGAGCGAGTTTAGCTATCTAAGGTATCCATTGATTTGCTTACTACGGTATCAACAACTGGAATGACAGCCGCTGAGGGCTCGGTTAAGAAGTAGAGTGAT
>Malus_Contig1230
CTCTCGGCTTCAATGATGGTTTACACCGTGATGATCCAATGACGCATGCAACGGTATAGCTAGGATCCTCTAGCGCCAGAAATTAAGGTTTCATGGTTTTGGAGTTTGGTTTGTTTAAATTCGAAGAGGAAAGGGGACGAGAGCTCTCGGAGCTCTGTAGAGAGTGAGAGTTAGAGAGAGTTAGAGAGAGACAGGAACTTCAGAAAAATGAAGGAGAGAAGCGAGAGAGATGAGTGGAAAGAGAGGGAGTGACGCGAGGGAGTGGAAAGTGAACGGGAAAGTGGGGTGTGTGTGTCAGAGAGAGAGAGAGAGAGAGAAAAGATGTGAAGGAAAATTGTGAGAGAGATGGGACCGGTTGAAATGAGAGAAAATAAATAATAAAATAATAAGAAAAATAGGCTTGAGAGAGGGGAGAAATTTTTAATTATGACGGGAGCACAGGTGATACATTAAATGTTTTAATAAGACTGGTGAGAAATTTTATTTTGTAAGTTATTAACTTTTTAGCACACATATCTGATTATTTATTTAATGATATGTGATGTACCATCCCGTATATCGGTAGCATTAAAAAATCTCTCGATAGAGAGGATGAGGTANAGGGAGAGAACCGGCTGACAGCCTGACATGGGGAAAAAATAAAATAAAATTGGGG
>Malus_Contig1231
CATGGATTAACGAAAATGTGCAAAAGCTCTATTTGCCTCTGCCATTCTCTGAGTCTCTTCCTTTTTGCGCATGGCATTGCAACTCCCAAAATGATATTCAGCTATTAGTTGTTTAATGTACATTAACTTCGTTAAGACCTTTTCGAAATTTTCACTATCCAGATAAACCGACAAGGCAACAGAAGAAGGATGTAAAGGAACTGGTATGCTACTCTCTCTCTCTCTCTCTCTCTCTCTCTCTCCCCATATAAATATAAATATACACAGAAAATTTTATGCACTCTTACTTTCTTATTTCTTTTGGATGGAGTCTCATCAGAATTTTAAGCGAGTTATGCAGACAAAAACAAAACGAAATCTCTTTATATATTTTTGCAGATGATTTTGTTCGTAATACGCGGCCATGTTTAGTTCTGAAACTGATATTACACAATGTAGAAGAACTAGATTACGCAGTCGGACCAACTCATTTTGATGGCGTTTACCATGCAGATGTCGATATTATCACGGATGTACCCCTGCAAGGAATGTGCAGATCACTTTC
>Malus_Contig1232
GAATGAACATAGGCTTAGCGTCTTCCACTGAATTTCCGAGTCAGGGCTTAGGTAAGGAAGCCTAGCTAGCACCTAGAACCATGTCTGTAAAGGGTGCTGTCCTAAAGGGAGGTCCCCGGAGATAGGATAAAGACTTGAGTGTGAAAAGCCTGAACTACTATCTTACCTTATATCATGAAAGAGATGAAGGAAAAAGCGTATAGCTCCTTGACTTAGAGAACAGAACTTAAACTTCCTTGATTGAGAATAATCCTAGGAAGAAGGTAGTTCAGATGGGACTTCCTTTCCCACCACTTCTTTTGCATCGAGACCTTATTCTAAGGGCTTGTGCTGTCTAATATGGGATAAAAAACGAATTCTTCACCACGATTCTCTCTACTTTCCACCCTTTACCTAGAGAAGGATCATCAAAAGGCATTCAGCTTTGGGATCCAAGGAGAAAGGCATGATTCAGTCATCTAGGAAACTTCCTTTATGAAGGCAGAGAGAAAGCAAGAAAGTGAATTTAACCTAGGGTAAATAATTTGGTCAATAGCTTAGTTGCTGCGTCAGCGCATCTGCGACATCATCATTTCTTATAATGAGCTATGCGTATAGAAAGACAGTGACTGTCTTTTGATAGCTATTGGTACAACAAGAAGGAAGAGCGTCACCGCTATGACCATTCAAGTCATAAGGTAAGGCAGATTCTATATAGGGAAGATAAGTCTTAGTTCACTAAAGGCAGCATTCTTCTTCGGTAAGTGTTCCATTAGGAGCAGTTGTCTTCATAACGGACATCCGTCAGAGAAAGAGAATCGGTTGTTGATTGAATCAAAAT
>Malus_Contig1233
CGTTTTTTCTAATTAATTGAACTCTGGGGGGAGGTTAATATTTATTGCCGATTCATCGGAATTTAGTTGTATTATTTTTTATTATAAAGGAGAGAGATTAGATTCAGCAGTATATAATTGTAGCTCGTTCAACCATTGAACTAGCTCAAATCCCTAACCCTGGATCAGAATCTTCGCCTGAGCAAATGGAGAGATCCTCCTGATCAAGCTCATTGGGTCGTTCAATTTTTATCCAACGGTTACAAATATAAGATTTTTTTTAAAAATTATAATAATTATAATCGTTGGATAAAAATTAAACTGCCCGATGAGCCTGGTTAGAGGATCCTCTCCATCTCCTCAAGAGAGGATCTTGATCCCCTAAACCCAAGTATTTTTTTCAGCTACCCTTTACTTTTACTGCTTGTTTTTCTCTTTTTTCTCGCCGATGTATTTTATTTAT
>Malus_Contig1234
AAATGGACTAGCTGGTGGCTTTGCCACGACAGTTCATCGTTTGAGGCAGGAAATCATCACAGAGGCATTTCAACCCCCCTAGCTACTATTGTGATTCACCAGTGCCAGAAATTGGGCTCAAAACTTGCTAAAGTTTTTGAGAAATAACACCATAAAATGAAGAATAATTCAATTTGTTTCCTCGTCCACCCATACTTGTAACCACACGTGGCATGCTTAGAATGCAATTATGCAAAACCTTTTTAAAAGAAAGAAAATTAAAGGCTCGTATTTCATACGGCACGTTATGATTTGATTCGTAGCGCTGGTGAATTATACAATGATGATTAGAAAAATATTAAAATATCTTATAAATTTTTTTAACTTTTGAAAAAATAAACTATCGCGACGAAGCTTCCATCTGGACCTTTTCAAGAGAAATATAACTGAAGGCAGTGGGAGACCAACTGACCAATGTGTCCACTAAGCACCGCCTGAATTGGCTTGTCAATTAAATTTGGTTAGACGGTTGA
>Malus_Contig1235
AACATTCAAACCCAGGCTTTATGACATTCGAGGGAATAGTTGAAAGGACGACCCGGAACTCATTCAAAGGTCACTATAAAATTTGACCCCGAGTATGACTACTTCTATCTCAGACCTACTTACAAAGTCAAGTGAGCTCTGCAACACCAAGTGTTAGCAAGTCCGAATGGGGCATCCAGACTAGGCAATGCCCAAGAGGAATTTATTCCAACATAGCTCCGATACACATAAATGCTTTGGTCAAGCCAACCAAAGTAGTCCAATAAAAAACCCTCAGGTCCGAAGCATAGGGTCCGACAAAAGGATTCAAAAGTGTTTTCAACCCACATGCTGATGTCCAAGTTTCCAAAAAAACTTTCGCTTAAGATTCACAGGGGACGAACATGCAATCTAGACCAGGGGAAACCATATTGGCACCAAATTGCGAGAATTGAAGTCCTTACCCTAAGAGTCGGGCAAGGCTCGAAGAAACAAATCCTCATTTGTACAACATTATTAGGTACACTTTGAAACTCTTACATTAGATGGATGCATTACAATAAGTGCGGGAGCAAGGGTATTCTCGTGGGTTTAATATATAATTCTTGGTATGGGAACAATGTGGTGTTTTGGGTATCGCGGTGAGAATACTCTATGAATAGTAAGGTTGGGAGGCAACATTCCACCCGAATCAACGTTGCCCAAAGGGAGCTAATGAGCT
>Malus_Contig1236
CATATTTATGCGCCTTAGTTAGTTAGTTCTTATGCATTTATGTTGTGTTTTCTTAGTTAAGTTAGTCTTTTAAGCTATTTTCATGTGTTTTCAGGTTTTAGAGACAAAGTGAGCAAAAGGAAGCAATTTGGAGCATTTTGGAGCAAAATTGGGCTAGAATGGAGTTCATGCATATGTAGCACAAGGGATGGACGAATTTGAAGGATTGATGAAGCTAGGAATGTGTTTTGAAGTTGAAGAATTGAAGATACAAAGTTTCCTAGTTGAAGTAGGAAAGGGCTTAAATGAAGGATTCCTAATCAATGTAGGAGTCCTAATTGAAGATGGATTCCTAGACACATGAAGTTTCCTACTCAAGCAAGGTTTCCTATGTGAAGAAGAAGAGTTAAAGTCAAAGAATCAGCTCAAGAGAAGGAATCTTATCCAAAACCTCATCCATAACCTTATCTTAGCTTATCTTATCCAAACAAACCTTATCCTATCCTATCTTATCCTAATCCTAAACTATCCACATTTCAGCCACTTAGGAGGGTTTCTAACTAGATTAGGATGCTTAAAATGGGATTTCTAGAAGACCTTATCTTATCCTACCAAGATGACACCTAGGAACCTTTCTAGAAGCCTAAAAATCTGCCTTGCATTATCTTCTAGAACCCTAGATCCTTGCCGCACCTAATACCTATTTCCCTTGGGATTTTTGGTTTCTAGAAGTCTTATCTTTTCACACTCTTTCTGCTGCACATTATCTCCCAATCCCTTTGGGTTTTTGACTTGTTTTCCTTATAGGATTGGATGTTATTATCCTATGCAATTTAGGCCTTTAAAACCTTGTCCTTTGCTACCTAGGAGATGGGATTTTCAGCCTATAAATACAACCCATTGCCGCACCTATTCATTCACCATCCTCTACCATATTTTCACTACATCATTCATCCATCAAACCCTCTTGTGCCGTGAGCTTGCAAGGAGAAGAAGGAAGACAACTTGGAGCCGTGCATGCCATTCAAGACGTTGGATTGTCGAAGCGATTCTAGGTGTTTTCTATCTTTATGTCAATGTTTAAATTTATTAATCTTTGTTTATTTGCGAACATGAGGAACTAATTTCTTTATAGTTAGAGGGGAATTCAAAGCCATGATCATATGTTTTATATGACTTGATTTCCTCCAATTATGATTTCATGAATCGTGAATGTGGTTTACTTATCTATTTGATTGATAACTTGTTCTTGTGTGTTAATTAAGGATGCATACTTAGTTCGCATGCATGAATTTGATGCTAGAGTATAAGGGAATTTCACCTAATCGTTATTAACTTATAGTCATAAGTAGTAGAAGTCGCTAGTCACGATTGTGTTA
>Malus_Contig1237
GAAAAATGTAAAATGTAAATGGAAAAAACCTTTGCATCTTCCATTGGAGATGCCCTCAGCATTTGCTAAATGTCTCTCAATCAGAATAATTACGGCGAGTAAGAGTACTTAATTAATTATTTTTAGCGACAAAAGACCTAACTAAAGCCAAAGGTTATAAACCAAGAAAGAAAACAAATAAAAAGGACAAATTTAGTTGAGATAAATACATGTGTTAATCAGACAATTAAGTTGAAGAAAGTGCAGTTTTAATTTCCATACAGCTTCGTAAATCCGTAGTCGACGGACCAAATTAAACTTCATTTGTACGTAATTGTAAGTTCCAAGGATCGATCCTATGTTGCACAACTGTACACCTAGCTAGACGCGTATGAGTAGTTTTCATCAAGATCTGAATGTATCTGCTGGTAATTTAGGGTTTACATCCTGTGGACAGTGAAGACATGTAACGCGCATGAGCACTATTTGTTGCCATTTATAGAGCTAGACTTTTGACGCTACTTCATGGATTATACGTTACGTACATAACTTCTAGCTCATAGTGATGGACAAGAACAAGAGGATAACAACGCAGCACATGAGATGATATCAACTGCTCCATGTGATGCATAAATATCATCAGTTGTGTACATGCCATTTCCACAACTTGAACCAAGTTTTACGTATTTACTTTGG
>Malus_Contig1238
GTCTCTCACCGGTACAACTGATAATTTGAATTTTAATGGAGGTTAGCAATATGTCATCATATAGGATGGCCCTCCCTACTGCTCCTGTCAATTAAGGGTCCTTTTGACAACTAAGTTTTCTTTAAAATTCAACATTTCACAAACCTTCATTTATGTCCATTAAAATACCGCAAAAAATTTGTGGATTGCTTGGCATATGAAACCGCAGCATGTTTGAATTTATCCTTGCTCATCACATATTTGACATTTTTGCCAATAACAAAAATCCCTGTATATAACTATATATCGCAATCACATCTTGATATAATTTCCCATAAATATCTTTTGTCTACTACTAACGTTCCAAATTGACACCTGTATCCATCTCTTCTTGTTTTCCATGAACATAAACATGTCCCCTTTGTCGACACTGCGAGGAAGAATGAACCGCAAACTCATTTGAGATTAAATTCCCAACTAATCTAGCAGCTTACACAATATAGATTCTATGAGCTCGTTTCATGTCTTGGCTTCGACAATCCACTAGATTCAATGAATGTTAAATAGAAATATATACATGGACGTCAACTAACATATTTTTTCGAATCCTACCATTTCCGATTTCTTTGTGATTTCTCTATCTTTTACTTTCACTTGGACAAAGTATGCAATTTGGCATCCATATTTGCATTCAACATTC
>Malus_Contig1240
ATTTATCCAATGGAGAATCTTTCAATCAAAATAAGAGAACAAAGAAACCCCTCAAAAATTAAAGTTAGATAAAGAAGTTTCCGTAAGAACTAGCGCTAGACTTCTTCCCCCCTTTCTACTTTTCCTCTCTCCCTTTGTTTGTGCTTCTACCCGGGCTTTTCATTCTGTTTTATAGAGACCCGAGGAAATAAAAAAGAATTTGTAGAAGGCTGAGGCACTTTCCCCGGCGTACGGAAACAAAAATCCAGGATGACGGCTTTCAAAAAACGAGTAAGGGACGGGGAGGCCCTCGAAACCAAACGAGACTAAAAGGAACATGGGAATTAGCACCATTCCTATGATTTGTCTCGAAAAGCCAACGAGCAGCCCTCTCTCTATCTCGGTCTCGATTTAGCATCATATATCAATCTGGAGAACATTTTTATTGGTTGTAGTGCGGATTAAGGAGCCGCTCCCCCATGCTGCGGCTGCGGAGGTGGGGGCTGCCGCCTCCCTTGGTTTTTTGGGGGAAGTATCCCAATTCTTTTTTACGGGCCTGCCGAATCCTGAAAAAGGGTTCTTGGGGAAGCGTGGTATGGGAAGGTAGGGGCTGTCGCCGCCTGATAGAGGCAGAAGCCGGGGCCACGGGAGCTATCTGTGTGGAGTGTGTCGATTGAAAGAGGAGGGGAGACAACTCAAATGCCGGCGCAAAAATAGAAAGAGTCATGCCGTTCAAAATTGAATTCTTCTAAGATCCATTGCTCGATTTTGCATGCTCTGCTCCCAAAATGCAGAGAGACTCGCGAGGGGTTGGTTGGTCCGCAAAATCATGGGAGAGGCAGGCTAAGTGAAATAAAATAATATACTGGTGTTACTATATAATCTTATGAATCACGCGCGGCACACTTTCTATATCTCCTCCGTCTACAAGGTGAACAGCTTAGCTTACAGCACATCGTGTTCGCCACCACACCGGCTGGCTGGTGCATTGGCCTTACCCTAATAGGACCGAGACGAGAAGTATGACCCTTCGATTAGAACGCCCCATATCTCGTGACACGCGGAGCGTGGCATTTACTTTTATAAAGTCCGTATAACTTCTAAAAAAAAGATTCATTCTTTATGAATAAAGTACCATTCAAAGAGTGCATTGCCCCCTTGAGTGAAGAAGAGAACGGCTTTGTATAGAAACCCTTGAGCCGTGTTCGTCGCCCTACTAGGCTCACCATTATTTCATTCTATTTATGAATTCAAGCTCAAAAGAACATATATATGGAGCTATGTCAACTTGCGTACGTCTTGTTGACCAAATGATCAGGTATACCACGCCCGTATCATCCTCTCTTTCTAT
>Malus_Contig1241
GATTTGTCTATTCGGTCCAAAAAAAGAGGGGAATGCGCATTTGCTTCAAAGAGTTTCCAAGTAACTGTTTTACGTCTTTGAGCGCGCATGGAGCCTTTAATTATGTCTCGACGAAAATCCGATTGTTGGGAATAACGTATCAAAGCAACTTCGCCTGTTTGATCAGTATTATTACCTTCTTTGGTATTAGTATAAGCATCACTATTTTGTTGGTTATCAGTAAAAATCACTACACGTTTGGATTTTCTTGAACGAATCTGATGATCCTCTACCACAGTTTCTTCGGTTTCCCCCTCCTGTTGTTCAAAATCGTTGATTAATTTGTATGACCATCGAGGAACTTTTTTATTAATTTCTTTTATTCCAGTAGATTTTTTTTGAATCATTTTATCGTTGGGAACAGTTCGAATTGCATCAAATAATAATTTTAAAATTTTGATTCG
>Malus_Contig1242
GCAAAGGTTATGAAATAAGGGGCCGGAGGTGTGCAAGGTAAAAGGAAAGGTAAGACGAGACATCTACCGAACATCACTTCCAAGCTTCACATTGGGGAGATAAAGTGGATTTGTTCAAGCGTACAATGAACATGTGAATGAACATAGAATATTAGCACATGAATTCTAGGTAACCGTCTACTCTTTCTGTCTAGAGGACAGAGCCCCGAGCGCTAACCTAAAGGCCTAAGTGGAGGCATTCCTCTGCTAGTCCTACTCGTGCTTTCGCTTGTCTTTCCGGCCTCACTTGATCGGGCTGTATTTCCTGACCTGACTGACCTCTCGGGTTACCACTGGACTGTGAGGGCTGCTTACAGCTCCAAACCAAAGAGGAATCCTTTGGCCTGCAAGCCGATGCTTTGACTGCATTGACCACTTGGTGGGGCTGCTGCTTACCGAAGCCTCTTTGCTGACTTTTTCAATCTGGTTAAGGTCGACGAAAGCCCTTTCTTGTGTCTGACCTTTCTCCGATATCTGAACCACCTAAGCCAAAGCCATCGTGAGAAACAGTGGTGAAGCTGGGTTCTGAATGAAAACAGAGCGAGCAGGGAAGAAGAAGGAAGGGGAAGGAAGTGACATACTTCATGTACCCGCTGTTGTCTCCATAAGCGCTGGTGCTCTAATACTAATTACTAATAGGCATTCGCGGACTAATCTTGTCCGCCTTTTAGGTTGTTGCGCCTTATCCGCCTCTTTGAGGTAATTACCAGTCT
>Malus_Contig1246
AGAGCAGATCTAATTATATTAGTGTCTATAATTGATTTCTTCTGTGTAATACTAATCGATAGGGCCTCATTGGTAAGTGCTACAAGATCTCGTACATTGGAACCCATGGTTATGGACCCGAATCCATTAGTATGGAACATTTTCTTTTCCAAGTGAAATCCCCTAGTATATGAAAGAGTGAAAAAGTGCTTTCGTTGTTGTGGAATAAGAAGCCTTCGTATCTTAATGCATGTATTTAATTTATTCGGAGCTATTAGAGCGGGATCCACTTTTTGGGGAATATGAGTCGAAGCAATAACAAGAATATTTCTAGTGGAACATCTTTCACAATCCCTGGAGAGATAGTTCACTAATAGACCGAGGGATAAGTAATTCGACTCATTCACATCCAGATCATGAATGTTTGGAATCCATATTATGCAAGGAGACATTGCTTTTGCTAATTCGAATTGAAGGGTGATATAAAATCGGTCTATTTCCGGCATCATATCCATAGTTAGCGCATTCATCATAGTTAGAAGCGCCAGCTCCGTATCAAAGTCACGGTCGTCACTATCATCAATATCGTCGCTATCATCAATATCGTCACTATCATCAACAAGAAAACCCTTGGGCTTGTTAGCCAGGAACTTGTTCAGAAATACTGTAATGAAAGGAACATAGGAGTTTGTCGCTAGGTATTTGACCAAATAGGATCGTCCAGTTCCTATAGAACCTATCACTAAAATACCCCTAGAGAGGGATAGGGCTAAGCGGAGCGAAAAGGGTTTTCCATGAGATGGGAAATGAAAACTATTAGCCCCACAGGAGGTTTGTGAATAAGTGATTGTCTGATAATGAGCAAGGAATATCCGTCTTTCTGCTAAACAGGATGTATTGAACTCATAATTCATTAGATACTTTTTATGAATGTCAACTAAGTATCGTAAGTAAATTGCTCCCGGTTGTTCAATCATTTGATAACCAGAATCATTCTTTGATAAATGATCACTATGAGTCAGACTCAATAGAATTTGATCAATCCTTTTTTCTGTCGTTAAGGTGGAGAACTG
>Malus_Contig1248
TAGCACTCACATTATCATAGCGGGTAGATAGTTTTAATACACCAATTTTTACTTTTCACATAATGTTCTTAACTTTGGATCGTCAGATCAAATGAATTAAAAATAATAAAATGATATAAATTAAAAAAGAAGGTATAAAAATTAAAATAAAGTGGGTTGATAACGTCATCCTTTTGAAAAACAATAATCATATCTTAACTTGCTATACTAAAGCCTAAAAAGAAGCCGGACGATTGAATTTTGCATAATATACAATGGACAGACGTAAATAGATAAGGATGAAACTTAGACGAAAGTCACAAAATTCGTTTCCCACCATCTATACTTAACCTTAGCCAAAATGTTGAGAAAGATATTTCCCGCTATCTATACTTGATCTTAGCCAAAAGGCCGAGAAAGAGGCCTTGTCAATCTTGCTATTTCTCAAAATGACAATCATGCTCCTATTTTTTCTATTTTATCCTTACTTTAAATACACAATATTTACTATATGAGGAAAACAGTAATCATGTAATAATTAAAAAATAAATAATGCCCAAGTTAAAAGAAGGGTAAATTACATAGTAGCCCCTCAGTTTGGAGGTCTATTACAACCTTATACAACGTCTTTAAAACATTTCACTTTCATACATTATGTACC
>Malus_Contig1249
CGCATCCAAAGCCCTCTAGACGCGCCTTGGGGTGCGTTTTTTATAACAGTGATTTCAATACAAATGAGAATACTGATTTGATGCCAACACCCATGCTAATCCCAATCTAGATTATCCGATGCTCCTAAATACCATAAGAAAGTCTGTGATGACAAATGAGTCTTCCCTTCTAGTAGGAAAAGTATGTTTTGAAACGTTTGTAGAAGTTTTTCTTTTTGTACTCGTCATGAGGTTTTTCATAAGTTTGTCAAATAGTGATAGACTGTAAAGAAGAATGACTTCTTACATTTAATGAGTCTAAGTAGAGTTCGTATTTAAAAAATTGGAGCCAAATAACAAACAGTACTTGACCTGAATTCAATGAATGTGAGACGGGAGGTGCTTTGAGCAAGAAGATGCTTTGTATTTACATCTTGGCTGTAACAAGGTCACAGCTACGGGCAGCGAATGTAAGCTGCTCGTCCTTCGTCAGTCGTAGTGCTGCTGCAATTTTTTACAAAGCGGGGTGATAATATGAACTTGTGTGGAAATAGTGCTAAAAATATGAACGTAAATTGTCAGGAAAT
>Malus_Contig1251
ATTGGATCTAACTGTTTAGATCTATATGCTTAACTAAAACAGACGAAACTGAAGAAGGTTTTCACAAGATGGCTAGTTTTCCTTACGGCCAATCTTATAAGTATTTTACACATACAAGTTGATACGTATGATACAGCCTACCAGGCATATAAATAGTAGGCATTGGTTTCACTGTTGATGGTAAAATTAAGGGTTCTTTAGATATAGACCCTTGTAACTCTTATTTCCTCTATAAAAACTCACCTAATTATAAACCTTCAAATAAAACCCAAATTTAAAAGTGATTGCCATGTAGGAAAGTGTGGCGTAGGTCTGTATGCGGCAGACTGTGGGGTAAGATGCAGACAGCAATTCCACAAAGTCCTTCGGCTGCTGCAACATCTCTTTGCATCCTAATGTACCCCTCTTCATCCCATTCTGCACCCCATGAGTTCTTCACTAACCAATACTTAGTCCCATCCTCACTCAGGCCATAACCAACAGCGGTAACACCATGGTCAAGGCTCGTTCCACAAGTTCCGGTAAAGACACCACTTGAATAGAACTGGAAGTCGGAACCACTAGCATCAATAGCAACGGAAACAGGTTGATGAGCAACTGCAGCAAGAAGGGCCTTTTCACTGTTTGCAGGGACATCTTCAAGCCAGTTATCTTGGCTGCATGGCTTGCTTCCTTCTTGGTGTTACATGTACCTTCAAC
>Malus_Contig1254
GCCTAAACAAAGCACTTCAAGTGCTGCAGTTCTATTAAAAATTTCAATACACTTCTAACAGAATCACTTTCACTAGAACACTCATGAACAGAAGTGTTTTCTAAAGAAGCACTTCCAAACAAACACTATGGACTCTTCTGCCAACCATTGACGTACCCTTGAAAGAAAATTCAGCAGACTTTCAGGCAACCGCGATTCGAACTCTGTACGCCAAGAAGGTGATGAAGAACCATTCAAGGATCAATCAACTCATACGAAAAGATTTCGAAAGAGATGCAGAACTGTGATTAATTCCCCAACGGATAAATATCGACAACCATATTCAGGCAAAGTATAGAACAGAAACCAGCCGGCGACCCCCATGCACATACACCATGAGCAAAAGTGAAGGCAGCAACATATTTCAAAGGGTGGAGGTCACAGGTATGGAGCCATCATCTCTAATGTATGGTGCACACTAAAAACAGAGTTAGCGGACGAAAAGTATGTATTATACATCTATCTACGACAAAAAACCGCTTCTCAAATCCCAAAAGAAATCCCTAATCTTGGATTTGATCGTAGTCCCCGTTCTCCGGAGATTGATGTGGTGCACGAACTCCTCTTCCTGTCAAT
>Malus_Contig1255
CAACAAAGAACCTAACCGTCCTCTCTGATTGACTTCATCAGGAGATCCCTATGGTCTGGTTCACCTTCCCTCTTTCCTTGAAACCGTCGGATCGATATGGTTCATTCCTGGGCTATGCTCTTTCAACAATTGACAGAAGAGGGGGACGGACAAGGATGATCAGACTGTTTGGTTCGGTTCGTCAGAGGTATGGGCATAGAGAATCCGACTATGGAGAGGGAAGTGATTCTCATCTCAATCCATAGAGACAGAGCATTATCGTATGGGGAAAGAGTATGAACGAAAAAATTGCTTGTAGAGATGAATCACATTCCTTTCTGAAATACTATAATATATGTGAGTCGTCTATCTTCACAGCTGGAAATGCGCTCCGAAGGGAATAGCTTTCTCCATTGAATCAGTCTAATGTGGAAATGGAAAGATGTGAAATTCATTCATCAATCTTGTGTTCTTCTGTGTAGCGTACGGTGTCTCGTGCCAAGTGAAAGGAAAGCTGAGCTTGCTCCAAACCATGAGATCCAAGAGAGTGCCCGGTCATCATCATTCCACTCCTTTCTTGGTCTACTTCGGTTACAACTTGATCTACGGTGCGATCAGACCAAGTGCGAGATTGGATCGAGAAAGCAGGAAGGTCAGCCCTTGATTGTTAGATAGATACCGACAGAATATCATAGTTAACAGCTTCTTGATTGCATCCGTGAAAGTTCGAGATTGATGGTTCGAGTTAGCAGGTAGTTCCGGAATAGATAGACAAGAGTGCTTTGTCTCCTCCCCTTTATCTGAAAAGTAGGTGGCTGCTGATGAGCTTCGATAGCCAGTCACCCCGCCCAAGGAATAGAAATAGATTTGTTTTCGTCAGCTCGTTAGCTCGTCATTGGGTCCAGTGAGGCGGATTCCTTTATTTACTATACATATCATATTAACACTCGATGCTTCGCCATGGGGATAACGCCTAGATAGGTGGGGGAGATGCAGCCACAAAGCATGGATTTTGGTCCGATTCATTGAGATCACCAGCCTCGGAAGATAGATATGCAGATGAGCTTTTCCCGTGGTCCGCGGAGGCTGGAATGCATGGAAATGAAGGAATAGGTGCCCTTAGCCCGGTATTCCACCCACTTGAGGGTATGGAAGAAGAGAAAGAGCAGAAGAGCTACGAATAGGATCACTTGGAGCTAGGTGCTTCTCCTGTAGCTGACTAGTTCTCTC
>Malus_Contig1256
AAATAACGTGCCTTGAAGATTTGCGCTATCAAAGACGAAGGTTGGTAGAAGACCCTCCACCCTTGCTTTGCCAACACCGCCATATTAAATGCATAGAGATCATGGAATCCCAACCCCACCTTCACCTTTAGGCTTGCACATCTTATCCCACGACCGCCAATGAATTTTCCGATCTTCCGAACCATATTCCCCCACCAAAACTGTGCCATAAGCTGATGTAGCTCATCACAAAAAGTGTTTGGGAGCAAAAAAAAATTCACCGCATAGGTAGGGAGAGATTGAGCAACTACCTTTATAAGAAGTTCCTTCCCCACATGACTTAGAAGTTTACTCTTCCACCCATTTAGTCTTCGCGACACTCTCTCCTTAATATACTAAAATGTTTGCTTTTTATTCTTCCCCACACAAGTCAGCAACCCCAGGTATCTCTCATGCTGCTCTACCAACTAAACCCCCAAAAATTCTACTAGCATTTCTTGATTATACGAACTCACATTTGCACTAAAGGCAACACTACACTTACCAAAATTTACCGATTATCCTGATGCT
>Malus_Contig1258
CAGGGCCGTTTGTTCAGAAATCGAAGAGGCAACAAGGCCACCGGTTCAAAGATCGAAGAGGCACCACTCTCCGAATTTCAAAATGACCGGCTTTTCAAGATTTGTCGCCATCCTTCACATGCAACCTCAACTTTGCAGAAATCACTCGCAACTTTGTCAAAGATTTCTGACAAAGTTGAAAACGCGTGAATCTTACTGTTTCAATTACCCAACGGTTGCCGACAAGAGTAAAGGAATAGTGCCACTACTGGCTGTTGGGAAATTCCTATATATGTCGACCTTTACCCTCCATAACAAGGCAGACCTACAAAAATTCTCAACCCTTCCTCATTTCCCAGAGTACACTCCCAGCAGAGCCTCTTGAAATACTCAGTTCTCTTCCTCTCCTGGAATACCTCTGCAAACAAATGACACCAAAGCAAAAGTATCTCATATCATCAGGGTAGAAAGCAAGAGTATCTCATATCATGTAATCTCCATATCCTTTCTTTGTCCTTGTTCTTACCTGCAAAGACAAGGATAAAGAAAGCAATACGTCAAAACCTCCACTCCAACTCCGGGTAAGGAACCGACTACCTGGAACCTTTGCCTGGTTGCTTACCTGGCATTGCTCTCGAGTACTCGTCTTCAACTGCTGATGTACTTTCAAAGAAGATGCCATATTTGCCTATAAAA
>Malus_Contig1259
CAATGAGCTCCTAAAAGCCTCGTGCTAGATAGGGATGTAAATATACATTTAAGGATCACTCCCCTGAGCGATGTGGGATGTTACACAAATCGGCATTCGTCATCCCAAAAATCAATGGAATTGGTTACTTAATTCCCGTGAAATATTACCAAGGAGTTTCTTTTACGGATCATTTTTTGCTCACCACTATTTAATGTGGTGTATGCTCAGCACCCTATTTATCACCGTACTAGTATATTCAAATCAAACCACTGCTAAAATTCTATCGCATGAAAAATCACTAAGAATAAGATGAATGGACAGCTAGAGAAAATCTCAACCTAATTAAACCCTTATAAACAAAAAAAATTGGCCAAAGCGATTATTTTTCTAATCTCAATTGCATAAATGATTAGTTTTCAATATGTCGGCAATGTTCATCGACATGACGATCAATTTTGATTTCGATCATTGTAGCAATCGAAATATAAAAAATAATCAATTTGGCCAATTTACAAAAAATGGATCAATAAATATATATACACTATATATATACACAAGAGCACTGCAACTGCATATTGTCACTGCATCATGATTCTGAACTCTTCAAAACTGATCAAACCATCCCCATTCAAATCATACCGTTGGATCATCACCTTGCACTCATCAATGGACTTGGACTCACCCAGCTTGCTCAGCATTCTCTT
>Malus_Contig1260
TAATGAAACTACAACACGTTGTTTGAGAAAAATTATTTTTGATGAATGGAACCCGAAATTGATGTCTCAGAAGCTTCACATGAGGTAAACCGAAGACGTGCAAGAATCATTTAGAGAATGCATCCCAAAAAAATGACAAGTATTGATGGATATTATATATTGAAATAGAACCAAAGAATCTGGTCTTTTCAAGCCATATCTATATATATAAAGCCAGAAGGCAAAAATAGTGAAACATTCATAAATCCAAAATTAACCCTTTAATTACAGTTATGAGAAAAACAAAAAATATAAAAAAATAGGGATAAAATGGTAAAAACGTGGGTAGGAGAGAACAAAGAGGACACAATGGCACAATAACACACCTAAAAAAGATGACAAAAGTAGAAGAAGAAAGATTTCCAATCAGAATGATGAAATCTTTGTTAATAGAAAAATAACACACAAGCTTAGACATATGAAAATGGATGCACTTTATAGAAGGTAATCCTCCCTCCTGGAAAGAGTGCATTTAAGATATTTACAGGTCTAGACACCTTACAATTTACCCACAAGTTTGGAGATATGATTCAATCTCATTTTTTGCCCCATGGAAAGCAACAACTCTGCAAAATTTCTGTCTGAAAAAGAAAACGAAATGAGATATAAAAACCAGTGTTTGTATGAAAATGTGG
>Malus_Contig1261
TTGCTCGGGGCGGGGTCGACTCAATATCGAGAGACTCACCCACCTAGGACTTTATCGCACCCTTATGTCTCCATCTCTCGAGTCGAGCTCAATCTCTGGCGGGTATTGTTTGGTCTGGAGTGCGGTGCATCTTTCTGGATGATGAACCCCTGTTTGAAGATGAGTGGATCGGGAATCTAACCCAGCGAAGAAAACGCCTACTTATAAGTCAGGCGCACTAGCGCACCAAGCAAGAAAACGGCTGGATTGACTGGCTAGCTCGTGCAATCAACGAAAAATTCCTTCGCGTTAGTAAGCCAAGCAAGCCAGGTTCCCGGACACTACGATAGGACGTGGATCGATCATGACGAGAATGGACTTCTCCGTAATGTAATAGAAGAGTAACAGTCCAGTTCCCCGGGCTTTCTCCCTTCTCGACCAGACGAAGGAGATATTAATTAAATTCAGGCGGGTAAGGGCTTGGCTTGACCCTGTGTTCTCCCCTGGTCGGGTCGGAGGCGAAGACTGGCAAAGTTCATCATTCAATGGTGGGGTGCTCATAGAAAAGAAGGCGTCGCCCAACAAGTGGCAGATTTTGATGGGGTCTCGCTTTGACGCTGGGGAGATCCATAGATCTGGATAGAGTCTCGCCCATAGATAGAGGAAGAGTACGCGCGCTAGCGCGCTA
>Malus_Contig1265
GTTCTTCTTGACGTTGAACAAATGATCAGACTTATTTTTTATCAAGCGATAGGATGAATATTCTTTGGTGAAAACCAAAGAAAGTTCGTAAAAATTCCGGATGGATTGTGGCGGCAGGGTGTAGAACCAATCTTGCGCCTCGCCTTGTAGAGTGGTGGCGAATATCTTGCACATGAGATCATCGTTGTTTTGATAAAGGATTATTGCGCTTCGGTAGCGCTTTAAGTGTCTCTCTGGGTCTTCATCCCCTTTGAAAGATGTGAAATGTGGCATGCTGAACTCTCGTGGAGGCTCTACCTGCTCGATCTCGTCCGTGAAGGGTGACCTGCTTATGTTGGTCATGTTTCATCGTAGTGCCTCGTCGGTGACCTCGTTGCGTTGGAAATCATGCAATCGCTTGGTCAAGAGTCTCTCTACTTCTTCCTGAATTTGCCTTTGTTGGGGTAGCGGAGCTCTCGGCTGCCCCCAGCCATGACTTGCTGGTCTAGGCTGCTCTTCCATGTGTTTGGCTCGTCTATGCCGCAGATGTAGTGCATGTGGTGCGTTCCTAGCAGGCGAGCGAGTTCTTCGCAGGCTGCTGGTTGAACTTGAGCTGGATTGAGTGACTGCTCTCCGTCCGTCGTGCTGCCTACTCTGATGTGAGGTGGATGATGCTCCTTGTGGGCTTAGCCGCGAATGAACACTTT
>Malus_Contig1267
TAAAATATTTTCACTAAAAGCGTTTTCAATCATTTCAGAAGCACATCCAAACGAATTATATGCCTTATAGAGATTTAGTTAAACTTTTTTCGTATAATTTTGGTGCCACACTATTAGAATTAATCATTTCTTGTACCAAAATTAGCTAACCTTCCACTGCCCCATATTTCTAATATCTCACGCCAAAAAGAAATGCACAACTTATTGAGACAAATTCCTATATATAATCTAGTTTTTTTGGATGAATCTAGGGTGTCCCGCGCATGTAGGTGAGGATTAATCCCTCGATCCGGGTCGGACCCCATTTGGGACGCAAGCTCTCCCAATGATGGTTGCTCCATTCACAAGGTTCGAACTCGAGACCTTGCTTAAGGGGAACAAACTCCTTACCACTTGAACCACCGAGCATTGGTTATATAGTCTAGTTTTTTTATTACCCTCTCCCCCTTTAGAGATAATTGTTAAAAAAAACGTAGTTAGATACAATTTTATTTTCACAATAATCCCTACAATTTCACAATGATTATTTACAATTTTAAT
>Malus_Contig1268
CAATGGTTGATAGTTGATACATTGACCTTAGGGGATGGGGTAAAAGATACAAACCGACAAGATATAAGTTTATATATTAACTCGTTCAACTTTAATTTTACTAAATATAATTCAGTTAAAAGATGTTGCATTAACAAAAAAGGTGAGAAGATGTACTTATCAACATCTGGTGTCACCAAGGGATCATCCAACTCTTCTCTCTGTTCAACAGACAGGATAGTACCTCCCACAGTTGCAACATCTTGAACTCCTTCAACCTGAAAACAGAAAAATCCAAAAATATACTCAAAGAAAAGCAAAGAAGTTGCAATCGTTAAACTATCACGTCAATTCCTTGTCAAGTTGTAGATGAAGTACTCTAGTACCAGCTAGCTAACCGAACAATATGGAAGACTAAAGGTTGAAAGTTCTTTGACCCAACAATAGCAACAATCAGGATACATGTGAAACTGAAATCATAGACTTGCCTGTTGAGGATATTGGCCATAGCCAGCATATGCACCGTATGCATATAATGATGGATCAGGAGTAGCCCCGTAAGCATAGGCATCGTAGCCTTGTCCGTAACCATAATATGCAGCCCATTGGTTTGGATCTACTTGCTGACCCCAGCTACCAGGTACATCCTACGATATGACAGTTTTTCAGGCTATACTTGAC
>Malus_Contig1271
AGAGGCCGGGATGATTAAATCTGTATACCATCAAACTTTGAGAGCTCTGGATTTTGGGCTTGTTGATGCCAACTTAACTTTACACTCTGAGCCTTCTTTTCTTCATATTTTCTTTTGATTTAGGCCAAGTTGTAGTCTTTTTTCGATTGGGTAATCTGGATGATTGGAAAAAAGCATTGAAATTGGTTGGATTTGGTGATTGAAAAAGGCAACAAATTAGAGTCTCTGATTCGCTTGTTTCGATAGCGTAATTAGTGCTGTACGTTGCCGATAAGACGCTGGGAACTGAGATTCTGGCATTTCCCTCTAACTTTCAAAAGGGTTTATGCATTCAGATGTTCCCACATTCTAAAATAATTGGGGATTGGAAAGGCAACAAATTANAGTCTCTGATGTTCTAAATGCTGTAGGGCTTTCAGTGCTGTACGTTGCCCACAGAGGTTGGGAGTTGAGATTCTGGCATTTTCCTTTTTCTAAGGTTTTATGCATTCAGATGTTCCCACATTCCTTCAGGTCAAACTGTTAAAATTGAACCAACTGAATGTGATTGCGGGT
>Malus_Contig1272
GTCCGTCTTATATAGTTTCATGCTTAATGGAAGTCCTTCTCTATGCGGATCCTGGGAACCACATGACTGTGGCTGTTGATGCAAATCGTGCGGTCATGGATCAAAGTTTTTATTATTTATTTTTCAAATCGAAGTTAATTTTTTATCTTCATTCTTCGTGTATTTCTTCTTCCTAGCTCTTCTTTTTGAGTGTGTAGAACGTACGCCATGGGCAACAAAGACATATAAAGCAAATTTACAAATTCCTACTTGAAATGTGTCATTTGCAAAGCTTCCTCACATGTTTTTGTAATGCACATAGAAAGGACATAATCTAATCGTGCATTACTAATTATAATGATATTTAAGTCGGTAACGTATTGCTTAGTTAGCTAGGTTGCAACGTGGTGAAGTGAAAGGCTGAAAATGATCGTGTCTCTCCACGCAATCTTGACAATTGCATGGATTGCATATGCATGGTTCTCTGTCGGTGTACAAAGAAAAAGTTAAGTACATGTCAAACAAAAGAAAATTGGACATGGATTGTCTGCGCTCCCCATCCCATACCATTCTCATCCTCTTCTATTTATGTGGTCACGGTTAAGTCACGTTAATATTTTATATTCCCATTGTTTTTCTATCTTATTATTTCTATAAAAAATCAATATAAAATGTTGACGTGGCTTA
>Malus_Contig1274
AAAAGGAATTAGTTATGCATATTCATAATTGAAATCATAGAAAATATTATTAAGAATAAAATGAATGAAAACACCTTAAAGTAGAAAATCTCCAAGAACCCTAGCCAAGTTCTTTGTATCTGAAATTGAATAATAATAAGCGTCCAGAAAAATTGTAGACGACCAAAGCAATATATTTGCTCAACCCTTACAAACCCTAAGACCTAGGTTTCTTATTCCAACTAGGAAACTAAGAAAAATAATAAAAATAACTTAGAAAATAAAACCCTAATTAACTAGGAGAATCTGACAAGTACTTGTCCAACCACGTTTTAGTCTCAGATCTCCTCCAAATCAGGCCCAAGATAGGTTGTTTTAAAGATCAGGACATTCCGAACATATCTCTAGAAGGCCATGAAACCATCTGATGTCATCTTAGGCTGCAAAAAACGTAATTTAAGTCTAGAAACGTCATTTTCCAGCACCGCATATCGCTCCTTTATTTTATCGCTAGAAAATAACCGCTTGGTGAAAAAATCCCAAATTTTGATACGATCAAGCTGATTGACTCATGAACGTCTTCCAACTAGGATTA
>Malus_Contig1275
CTGCTAGTTGGTATTTAGTTTAGGGCTTGTTATTTCCTTTCACTTTTCCCAACGGGGTGGAGGGCCATCGCAGAAAGTCACCTATCTTCGTAGTTCCGAAGACAGGAATTGGGTAGTAGGGGGCGGCACCCTTGGACTCCCAAAAAAGGCTTTGCCCTGCTGGCTATTGGAAAGTCTCTGTTTACCGCGAAGTGAATATAGTTGGGGGAGAAGAAAGGGATGGGAGGGAGCCTATCACCGCTTATGGCCCGCTTCCTATTTTTGAATCAATTCCTGGTTCACAGGCGAATAAAGCAGCTATCAAAGCTATGCTTGTCAATCGAGTAGGCTCCTTAGTGCTTGCGCTCAGGAACAAACTCTTCTTTATGATCCAACTCCCCCTTTCACTTAAAAGTCAAGAATAAATAAAAACTTTGGAATCAGGATAAGGAAGAATTCAAGGAAGTTCATTACTGAGAGAAGTGGTGATCTCGTCTTGCTTGCTGGGAGAGAGGAAGCTTCCAGACCGCCTTTTCCAGCCAAATAGCGAGCGATCACTCAGCAATGAACACTAACTGAAAGCGGCCGGGAATGAGTACCTATCCCTTACGGGAATCGAACCCGTGTCTTCGACATGAA
>Malus_Contig1278
CTATGATTAAGAGTATATACGAACTACATTTTGTGTTTCATAAATTTTTTCGCGACGCCGCTTCAAAATTTGAGCGTATGTGACTGAAAATATGAGAAAAACGGAAAAGATTCATCGTATACAATGTCAAAGCTCAAACAAATTACATCGCCAAGCAGCCGGCAATGCCAAATTGTGCAGCCGTGGTTTCTAACACTTACCGATCGGTATAAAAGAATACATACACGGAAAAGAAGCAGGCTTCATTTCCAGTTAACAGTTAAATCCACCACCGAGCGGATGTCTCCGGTCCTAACGCTGCACATCTCACTCCGAGAGCCCAACAATCGCAAAACCAAAATTGGTGGGGCAAACAAGGGCAGCAAATAATCGTCTTCAGGTGAGAAAAATAAACATTTGTTGAATATGTTACTTCCCTATGAGCTTGTAGTAGGCATA
>Malus_Contig1279
ATCCCGTTTATATTGAATGGTTTCACTATCTATTGAATTGTACTTGCGGTTAAGATGGGGACAATATTAATGATGATGACGTGTGGGCCGTTAGACGGACTATAAACCTTTGGCACTTCATTATGCTCATGCATCAAGATCGCTGTTGGTGGTGTACAATTTTAGTATCTGAACTTTTTTAAGTCTGGCTACTTAAATTATCAATCCCGAATGAACTTCTCAGTATAATTCTCAAATTTTTGCACAATACTAAATCATGGCGCGTTTTCATTTTACACCGTATGTTTCCCATGGCTCTTACCTGCACTGTGATAAATTTGCTAGCTTTATATACATTGTTAGTCCATTCCCTAACAGTTTAAGCTTTTGGGGTACAATGTCTAACATGGTATTGAAGCTATGGTTTTCAGGAGGTCTTGGGTTCAAAAACTCCAGTTGTCATTCCCCACTTCTTTGTCGGTTTACACAGTAGAGGGTGGGGATGCACCTATATGTTTCTCTCTGTCTGTATTTCTCTGCCTCTCCTCCACGTGCAGGATAAGGCTACATGTGAGGGAGGGTGTTAGCTTGATTTACGCTGTAGGTCAATTCCGTTTACAGCTTAAGCTTTTCAAGTTCAGTGTTGTCTAACAGTATTTTGTTAATTTAA
>Malus_Contig1281
GTGGAACCTTTTATTTCTGGCGTAACAACGGTGGAACGTAACAAAATATTACGGTCGCGTAACATAAGGGCCGGAGGTACGGTAAACTCGGCCAAAATATGACACCCAAGGGGCCGGGCGCGCACAATCCTATCCTATCCGAGTCCGAGTTTACCCCTTGCACTTCGGACAGCCGTCCGTAGCATCATAAGGAGGACCCCCCTTTCGAGGTAAAAAAACGGTACATAGGAGGCTGGTCTTTCTCAACGTGGCGTGGTGTATAGCACGCAAAACCTTTCGATACAAGAAGGGGCCGTTCACATGAAAGAAGAGAAGAAAGAAAGGAGTGATTCTCTTCTTTCTCTTTCTTGAGGGGGAAAGAGAAATAGGGTCTTATGGAGGGAGGGGGGGAAAGGATTGGGCCTACCTATCCCGATAGGACCTCATAAAGGAACGGGAGCTGTTGAGAGGTTCCATATTGCCGAGCCGAAGGGCAGCACTTCTGTACGTGATCGTAGTATGTCACGTCGTCTCGTCCCCGCAGCATTGAAGAGTACCTATGCACTATTTCCGGTTCACTGATAAGGAAGATAGAGTTGGGGTGGGGGTCTACGATGTGATACTCAAGTATGACCCGGGGAGATACATGCTAACT
>Malus_Contig1282
CTCCCCATGATATATGGGTGATGTGTCTGCACTGGGTATCCGTTCTTGAAATGGAAGACTGGAGGCGACAACTTTCTGAAAGCCATCAGTAGAACTGGCAACTTCTAGAACATCCAGCTCCCCATTACCTGCAGCACCTCCATCAGTAATTTGCGCTTTGGCACAAGGATTCACCGATACCACACTCTCTTGAACATCACTTGAACTTTCAGCTTTGTTTTTAGTTTTACCCATGAAATCAGTACATGAAGCTGCCACAGAAGTCATATCTAACGCACCAAGTGGCCTAGCAGGGGTCTCCTCAGTTCTAATGGGGACAGTATGTGCTACAGCTTCAGCAGGAACACTTTCTGGAGTTGGAGA
>Malus_Contig1284
CTAAAATAAAAAACTAAAATCCCAATGGTGCTTAGAAAAGAAAAAACTCATAAATGTAGGGAACGATATGCAAAAGAAAGGAGGAAAGAGATAAGTATGAATAAGAAATAGAAGAGAAGGACAAAGATGGAAGAGGAGAGAGAGAAAGAAAGAGAGTGTCACGGGTAGAATGACAAGGAGGAGATAGAGGAGCGCGAAGAAGAAATAGGAGGAGAAATAAAGAAACAATACAAATAAGGAGATAGATACCTATCTTTCAATTACAGAGGAGAAACATTGTAAATGCAAAAGCAATTAAAAAAACAACCATGACATTATCTGCCACATAGGTATGTTTTGTTCTTCTATTAAATAAATAAAAAACTTTTTCTCTCCCCAAAATATAGTCTTAATTTGACTTTATGTGTAATTTCTCCTAGCTTGTTCATTAAAAAAAGGTACATTTTACAT
>Malus_Contig1285
GAACGTAATATCATATTGCCAAAGAAATAGAATAACAAGTCCTAGTGGTAAGAAATATAACAAAAGATGTCACGATATAAAAAGCGTGTTTGCATGTGTGTTAGCATGCGTGCAAAATGTTACGCGCAAAGCGGTTGCTGTTTTTTTTGTAATATGAATTGAGTTTCTTGCACACGAAGGTGCTTCGTGTACTTATACATTTTTATGAAATAACGTCGGAATGGACATAACAATCTAATGATGATACTGAAGTTCAATTGTAAGGAACACAACTGAAGTAAAAACACGCAACGTGTCATCATATAACCAAACTTGATTCAATCCCGTTCAAAAAAATAAAAAGATAAAAAACAAAAAAACTAATTTTGTATTCATTCAGAACTAACTGTAGGGTTAATTATTCTTTTGTTGATTAAATTGCGTGGTTACTTCAGTACAACATATCAATCATACGTAAGGATACATCAAAATCGTTTGGAGTTCAGGCATGCCACATGCTATTGTAAACTTATGTTTTTCACTATAAGACAATAAACATTACTTTTATGAATATGAGAAA
>Malus_Contig1286
CCAATGGAATTCCCTCTTGAAACATTGTCAGAGACTCGAGTCTTATTTCCTCTTCTTCCGACAGCATTTCTCCTTTGAGCGGCATTTCCAGCTAAACAAGCGCGTTAGTACTTTCCCTGCGTACACCACCAGATAAAACCCAACTACGTTTTATTTTTTAATAAAATACAAGTAATTACAATTATAATTTTTGAATGATTTGCACTTGAATTTCTCCATGATTTTGGCTTCACGTTAATTTCTTCATCTAGATTTTTCATGGGACTTTTGTTGAACTATTACACTCTTTTGCACTTACTGCATAAAATACAGGTGACTTTTGTAGGAAGCGCAAAAGCGACGACGAGATCTCACTCTTCTTAAGTTATTAATGTTTGAGTTGTTGAATTGACAGACGTTAATAAAGTGTCCATGATATGGACAAAAACGTATGAATGAATGTTAGACACGTGATTTGTAACATATTTCTTACAAAAAATTATAAAGTTATTTTTAGTTTGTCTTATTCAACTCCCTTATTAGATTTGTTTATGAAGAATTTCAAGTTCGTATTTCATACAGCTGAATCTATGTTCGATTTCTTACGCTAATAAATTCCTCG
>Malus_Contig1288
CTTCTCTTCCTTATCTAATTCATTAGTGAGAAATGTGTAATTACTTATTTGGAGTGCCAATAATAACTCTTTTATTTTTCTGTTAATTTCTTACATGTAATGCACTTGACCAACTTTTAAGAGCATATGCATCAATAAAATGCTAACTTCACAAAGAGAATTAGTAAATACTTGAAACTCTATAATTGAGATATGAGAAGAAAAAAAATACAATTAGTAATAAAAACTTAACATGCAATAGTTCACAAAATGAACAAAACTACGCTCAATTTGACTAACGTTCAGAAGGAGGGGGGGGGTCGGAAAGGAGAATATTGCTACAAATTTTTTAAGAACTCATGGCGAAATTGAAATTCAAAATAAAACAAGGCCTACAACTCAAAAGCATTGCTAAATTTTTGCTCTTAGTTNTATGAAAT
>Malus_Contig1289
AAGAAAGCCAGAAACCGATTTTCCATATTGGCAGGCATTAACAAGCATCCAATGCGGAAGAAGAAGCATTAACTGCGATCAAATCCAACTGACAAAAGCAGAATCTTACCTTAGACATGGCTGACGGGCACTGCATTAAGTAGTTTTTGGAGTGGAGCCAACGCTTTTAGATGTGACCGTTGCTTGCGTTTGCATGCGCGCGAGGCCGTCGATGCCTCGATGGACCATTTAGCAAGTGATTACTGAGTAGGCAAACGCATGATAGCACCCACAAATCGGGAAAACTTTCAAGCTATTGCGGCATTGCCTGGTTTTCCGTTTTCAGAGACTGACCTACTCCGGTTACCAAACAGTCAGTCATCTTTCTT
>Malus_Contig1290
CTCCCTCGCTCATTTAAATTGTGCTAACATCAGTAACGCGTGAGAACGGGTATAATGCAACGGTAATTGATGATAATAATGGGATTCACATAAATCTATGTCATTGCATTGTGCGATTCAAAATAATTTAAATATTCCATTACGTACCATTGTTACATGCAAGTTTTTAACAACGCACAAGTAATCTTAGCATATCATTTTCTTTCTTTAAATAGCATCTTAGCAATCTCTGATTATATAAGAAGATCTCGTGTTGTGGCCTACAACGTCAAATCTAGAAACACATGAATAGTTTCATTTATCAACATTAATAAGTGGGAATGGTTGGGTGAGTGGAGTTTTTTCCCAAAGTCAAGCCACAAAAATATTGCTACAGTCTAAGACACTTTTTATTTTATTTTATTTTTTTATCTATATATAAAGGGAACAAGTAAAAAGGATAAAACTTTCATAATACCCAAATTATTCTTTTCCAATTAGGATTTCAAAAAATCATAAATAAAAAACCCATGTATTTGGATTATGGGCGTTCATTATTTTTTTATTAAAATATATTTTAACAAAAAACAATAATATCTAAAATCAGTAGAATTAGAAC
>Malus_Contig1292
AATTGAAAGTTAGCTCAGGGTTGAAAGATTGGTGAAAGTTGAAGGCTTGCTTTATGGAAAATTTAGTGATTTTTCAATATTTATCGGAATTTAAATATTTTTAGATTAAAATGTTCATAAAATTAATTTACGATAGTCTACATATTTATTTTTTTTAAATTAAATCAAGAAAAAAATAGTCTAAGTTCATTCTTTAATAATCACAGGCTAAAATTTTAGACCAGAAGGGTTGGAGCAGAAAAATTGTTTTTGGGCTAAAAGATAAATTTTCCGGACTAAAAATTTTGGCTTTTAGCCCAACCATTCAAGTTGGTCTTAGCGCGAGAGCCGCTCAATTTGTGTCAAAAGAGACTCGGGCTGATTTGGTATTGCTGTGCTTTGAAAAAAA
>Malus_Contig1293
CAGGGCCTGCATGCAGGAGGAGCCGTCTCATAATCTGGTGATCGTTCTAAAGAACAAGGATTATGAATTTTGAAGGTTTGATTAAAAGGTCATTTTTGGCTTTTATTAGTATAAAAGTTTACCTTTTCCGTGCTCACAACCTCAAATCTCAAGGTGGGCCCCATCATTTCACTTTGTTTACAATGATAAGAGAGTTCTCATTTTCACGCCCCGTTTTCTCTTTCTGCACTCATTTCCAATGTTTTGGTTGTTTTATTGAATTTGAATGATGAGACTGATTACGATACTTGCATGTATTCGATACAATTATGATTTAACGGCTAGCATAACTCAAGCGAATATATATATTAATATAATCACCATCTGACCATCATAATTGTATTAAATACATGTAAGTATTATAGCCAAATCCTTGAATGCTAGGACAAAATGAAGGATTGCATACGGAGAAAAGCTGAGTGCGAAAATCATATTTTCCGTAATAATAACTTCATACTAATAAGATAAATTGATCAGATTGCATAGTCAAAGAACATATATGGTAGCATAAATTTTTAATAACAAAGAATTAACATTAACACATGCTTGAATTACATGTCACAACCATCAGCATCCCCTAATTTCCACTTTTATTTATGAAATTGAAAAACTAATCTTCTGAATATGTCAATCTACTTGGCCAGATTTACAGATCAACTTCCCCACATCAAATAAATCAGAGATCCAAATTCAATTGTCAATTGGAATGAAGAATCAATTTCTTTGCCACCAACCTAATGCCTGCTCTCTGCTGATAGTCGTACGGATCCAAGGAGAAGAACGCATCCATAAAAGTCCCCGGTTTGAAAAGGGTGCTAAGTTCCGAAGAATCAAACTTGGTGAAGACGAGCCTCTGCTCGGTGCCCGAAGGCTCTTTCTGATATATCTCTGTTGCGTATATTGCAATATCCCCACATAC
>Malus_Contig1294
CTTTTGGGAAAACTTTTACTACTAATCCCTCTTCTGGAAAGAGAGTTCCTCTCTCCGTTACACCCATAATGGAGTACGCCCGTTCTTACCTTTGGGGAGTTAAGGTACTAAATTTTACTGGACCGCCTTACTAATAAAGGGGCTTTTCTTATGAAAGAATAAGAACTCCCCTTGAGGGGGAACTTGTTTCACGGGAGTGCCTAAAGGTGTTAAAACAACTATGTAACTTAATGAAGGACTATGGCAGAAAATCCTTAGGCGCTTTGTTGCCCTCTTGGCAGACTATGACCAATTCCAGATCATAAGGGAAAATCCGCTCTATGTGAAAAAGGTGCTTTGCATAAGGTCTAGTTCCTTGGTCACTGGATTGGCGACGGCAAGAGAAGGTGCGTGCAAGCCGTGGTGGACTGGGAGACGCCACGCAAGGTGCAGTAACTACGATTCTTCCTCGGATTTGTCATACTTTTAA
>Malus_Contig1295
TCTCTATCTAAATAGATGGTAGATACCAGACCAGGAAAAACTAAAGAGCATAATTTAAGCATAACATGGCTGTTTGGTTTCCGAGAAAATGCGACAAAACACACAGAAATTACAAATTGAAGCTGAGCTTCACTTGGGACGCAACATTTCAATGCAGTTTCCTCCCACAAGGATGCCCCGAGGGACGAACGGGATGGTTCAAGGCTGAAGGTTGCTGCTGCTGCCTCCCACAAGTTCGACAAGTTCGACAAGTTCAGGCATAAGTTTTTTTTACGTATGATTTTGGTAACGACGGATCAAGCGTAATAAACCACAATCAAACACTTAAACAAAAGGATTGTTCCATTGGCATGAGTGAGAGGCTTGAAAGACGTTTTACAATGAAGATGCAAGAGGTGGACTAAGAGAAAATCACAGGCTGTCTTTCTCACTGTAATTCAACCAAAATGCAGTAACCAATATTACAATATCTAATCAAAGAAATGAGTTCTTGACTTGTTTACAAAGTACAACATTTCACCATACTGAGCAACATATTTTGGTCTTTTCTGTTCTGGTAAAAATTTCTAAGGATCGTATGTGTCCTTGCAGGTTGCAACGATCTAGGCGTCATGCGTGCTCATGAAGCCGCCCAAAAACCCGGCACCATTGCAATCTCCACACAAAATCTCCCTCTTCCCCCTGCAAAGCCAACATACTCCACCGGCTTTAAACCGTCCGTTGAAGTGGTCTACAGAATTAACTCCCGTACCTTCACATTGACTACACACTTTCGCACCATTTCCCTCACATGTAAAACAAACTATGCTATTCACTTTGGTCGTTGGAGTACCATCTGTGGCCTGCAAGACAACACCAAAGTGAAGTCTGAGGAAAAGAAGAGCCTTGGATAATACTATTAACCGATTCGCATATAAAGTCCTCTGCTCATATGCTTACACGATTCACAAGCAACAATTTTTTGTGCAACTTTCAACGACAATCGTTACAGGGTTCCATTTCGATTACATCCAACCATTCCATCCAACAATCCCAACATTCTAGCAAGCTCATAAGTTATAACCGACTTCCAAACCTCAACTCTTAAATAAAGACATTTACTTAGAAACTGGGGAATCTTTTGGTCATTAAACATATGTTTCACACTACTAATTTCTCAATTCATTAAACCCATTTCAGTTCTATACATTTCTTCACAAAACAAGTACATAAAATGGTCCAAGCCAAAAAAGGTGCTTTAGCAAAGGAAATCAATGGTGGAAAGCAAGATTTTCAAATGTTGGAAAAATGGGTTGGTCAGAAATGCCTCACCTTGACCTCCCAAGACTGAAAGCTTGCAGCTTTCGAGTTCCGAAACACTTCATTCACCCGAATAACCTTCCCGCCAGTCGAATTTTCGATATAAACCCTTGGTTTGTTTATGGAATTGAAGGAACAAAGAGGCGTGAAAGAAAGAGAGGTTGCCATTCGAAGAGGGTTTTTCAAAATTCTCTCTTTTTTGGAGGGGACAGCAACGGAATTCGAT
>Malus_Contig1296
ATGCAGTTTCACATGTTACAGGGAGCGAATTGCGGATGTATCATTGTCTTGCTCCTCCATTGGATAATTGTTTTTGTGTTCGCATTGAGAATAGTGTTCGTGTTGATTTTGGTTCGGTTTGCTTTGGTTTAGCTTGTTTGGTAAATTTTGCACAAATACTGTAAGTTATTTCATCTTTGTGCAATCTCCACTTGCATTAAACATTTCTTAGTTTACCAAACAAACCGCAAATTGTGTGAAAATGGCAAATCCATTCACTCTTTTATTGAATAATAGTCATGTGACAAGCACGAGGCTCATTTTCAAGCATGTTCTCTTCAATTCCATGTAATTACGGAGGAAAATTGATTTCTGAAGGGTTTAGTCGCGTAAAATGGTAAGAGTAGTCTTCCGCTTGTCACATAATCAAAAAGTGAATGAGTTCGACGGAAATCCCGAAGTGCACAAAGGTTGAACTAGCGGTTGACATGATCCATATCAAAACATATTTTTCTTCCTCATTATTTAATGAATCACCAAACTAAAAGAATTATAAATCCATTATTTTGTCCTGTAAAACTTGAGCAACAGAAAATCACAATCTTCAAATCACCTAAGTAGTATCATATCCATCCCTTACCAGCCCTTCCCAATAAGCCACAACCAGTCAAGTGTCACCCCTGCAAATATACCTCCAAGCAAGAACATCACCAGAAGATTTCCCAAAGCATTTTGCTCCGGCCCCTTGTAGCCCTTAGGTGCTGAAGTGAGGACGCAGACAGTGAGGTAACCGTTGGTTAAACCTAAGAAGGATGTGAGCATGATCATCCAGCCTTGGTCACCATACTTGGCCGTGAAATAAAAACACGGGACAAGTAAGAAGCGTGAAAGAATCACAATCATGAGCCCTCTGCGCGATTCCATCTTCAGGAATTTCACTAGCGGAATGTATCTTCCGATGAGATCACACACATTGTACATTGTAATCAAAACGAGTGCATACCATGTTCCCAAACTGTGAGATCCAGTGTCTTCTGA
>Malus_Contig1298
TGCCGTTGGATTAAAAAAAATTGAATTCCAACATTTCACATTGTACCATGTGGCACAACGGTAATATTTCAGAATTATAATTTTTTTTAATTTATAAAGGTGAATAACGTGGATCGTTGATCTCAGATCCAACGGTTGAAATTAAATAAGGTTTTTAAATTTTTGTTACCGTTGGAAATCTAACAATCCACAAATTGTTGTCGTTGAAATCCAACAGATGAGGGGAAGCCACGTGGCCTCCCAACGATAACATTTTCAGAGTGCGCAGCGGGCCCCAGCTTCTGAAATCCTGTCAAACGACGCGCGCCAAATAGAGCTTGAAGCCCACGCACCTGACAGAAAAAAAATATATATAAAAAATGGTTGATGTTAGCCTTGCCATCGGGCTCTCGGGCCAGCTCTATCGCCAAACCCCTCCCTCGGGCCAGCTCAGGCTTAATAGCCAGCTTGGGCTGAACCTTCTTGCTCGGGCAATTGGACACTGTTTGATCCACTGTCCACTGGGCTATCAGCTTCGGTGGAGCTGCT
>Malus_Contig1299
AGCTAGTATATTCCAAGATAGTCAAGCAAAGGAATTGGGGGAACGGAGCTCAGACTATCAGAGGTATAGATTCACATTCCTAATTTTTTATTTATTTATTAATTTCAACTGGATCTGAGAAATTCTAAATCATGGATCTATGAATGGTGTGTGTTGAGTCTCTGATCATCTCTATTTTTTGTTCATCAAATGATCTATGTAGTGTCTCTATGTATCTGTGCATCCATGTATGAATATGATCTTTGCAAGCTCATTATTGTCCAGGAAAACTACCTAAATTATCGATTCCTTGCTTTCTACGTACAATGTTATCAGATTCTATTTTCTAATTTTCTGATTTTAGGGTGGAGGGAGTGCTAATATAGTAATTTTCAGGTATTTTGGGTCTTTGAGGGATTTTTTTGGGTAACTTTGTGATTTGCAGTTGATTTTAGGAATTGATTTGTTTGGTTTGAATGCACTGACATAAGTTATTGTTTCTGTTAATGTAGATGACGGAAATCGACCCGAGTTCAAACTGAATCGATATGATTATTTTGGTCATGATACAACTGAAGTGGAGAAAGATAGCTCAGTGGCTTCCTATGGTGCAATGTACTTCAGAATCCTTTAGTTCAGAAGCCAACAGAATCAAATGACGATCTTGGGCTAAGAAAGAAATCATTATCTGATATTGGGAACCTACTGGTGAATGCAGACGCTGCAAAACCCGGCTCAAAGAACTGTAGATGCTGAAGGCAAAAAAGAAGCAGAGGATGCATTGCAAGCAGAAGGTTAAGATAAATTTTTCGTTATGAAAGAGAACATTGTTCTTCATTTGCCTATGCTTATTACTACAAATTTAATTTATATGCTTG
>Malus_Contig1300
CCAAAACATTCCCTACAAGTTCCCTACATGAATTGCATAATAGAGATACAAGCAAGAATCATTAAGTTCTATGAAAAACATAAGCATTGACGAGGCACTCGTTACTATGATTTGCATGAAACTTATGCCAAGGATTTACTTAACACAATCGTGACTAGCGACTTTTACTACTCATGAATATAAGTTCATAACGATTAGGTGAAATTCCCTTATACTCTAGCATCATATTTATGCATGCAAACTAAGTATGCATCCCTAATCAACATACATAAACATGTTATCAATCAAATAGATAAGTAAATCGAATTCATAACTTATGAAACGCAATTAAAAGTAATCAAATCATATTGCAAGCATTAACATGGTTTCGAATCCCCCCTAGCCAAGGGGGGTTTAGTTCCTCATTATTACAAAACAAAGATAAACAAATTTAAACATTGAAAAACAAAGGAAAGAAAGCACCTAAACGTTCCAACGATCCATGTTGGATAGCAAGCGCGTCCAAGGACTTTTCTCCTTCTCTTTGCCGCAACAACAAGGTTGAAATGATGTTGAAGGGTTGGTTATTTGGAGGAATGGATGGGAAGGGGTTTAGATATGTAGGAGAGGCAAGGAAAGGCTTGGAGAATGATTAATTTCTGGATGATTTGAATGANGGTGCTGCCATGGTATTTATAGGA
>Malus_Contig1302
CAGGCTCACATTATGAAACCACGCCTCCATAGCTCATCCGGCACAAGCGGCCGAACTTCTATTAGAGAGGTGGTACATAATGCGATCCCTCTATTACTCTCCGAAAAGATGTGAATTAGAAAGCGATGAGCCAAAGGCCGAACTTCTATTAGAGAGGTGGTACATAATGCGATCCCTCTATTACTCTCCGAAAAGATGTGAATTAGAAAGCGATGAGCCAAAAGCAGTATCCATTGCAATTTGCTTCAGTTAAAAGCAGCTCTGCATGAAATCAAGTATTTGTGCCAAAAAAATTGGAAGGTAGGTAAGAAGCAACATGTTAAAATCAATATTTCTGGGCCCTACCTACATAAAACCAGGAGGGGCCAGATTGTAACAAAACAGAAGAGTCTGAGTTAACCTCCGGCCTTTTCCCTACCCCGGCCAAAAGTACAAAATTGGAAGTGTTAATCTCTATGTAAAGAGTCGTCGAGCTCTATTTCCAGGCCTACCCGATTCTTAAGCGAGGCACTGGCGTGTAGAGGTATGCCGCATTTTCTCTGGATCTCCTTGAACTTTTCAACATCAAAGTTATGACGCTCGATCAGTTTCCTCTGCCTCCTGAGAAAGAGCCTCTTCATCAGATCTTGGTAAGTTGGATCTCTTGACGTGATCAAGAAGTAGGCATAACCTATGCCAATGCAAGCTGTTGTCGTGAAGTAGGCGAGTGGTTCCACTACGTCCCATGAGAAGTCCCAATATGTTAGCCTGAAAAAGAGCCCGAGCTGTGTCAGGACGACCCCCAGACCAGCCCAGAGAATGCGCCGGACTTGCTTATGTGCCAACACATCAATTTCTTCCTTCTTCTCCTGCAGCTTTTTTAACTCCGCCCACAAGGGGTCATCTTCCGGAGTCAGAGCAAGGGGTACTGCTTTTCGAACTAGCTCCACAACCCTATTAGG
>Malus_Contig1303
CTCCTTAGGTCCTCGTACTTAGAGCTCAAACTCCCTAACAACTAATAAATTTTGTCTTCCTCAGCTCATTTTAAGAGAATGGTAGGATCTGTGGTATGATGGAGATATACATCCAACTCATTCCACATGGCTTTGAGACTCCCAAGGTGTTGAACAAACGTTTTCCCTTCTTGTTGAGCACTGGCAATGTCCTTTTTTAATTGGAAGACCCGTGCATAGTTGTTTTGATTTCCATACATATCCTGCAAAGCTTTCCAAAGATCATGTGCAGAATTAAAGTAGATAAAAATTTCAACAACATGTTTCTCCATGGTGTTGAGCAGCAAGGATATGACAAGTTGATCTTTGCAAAGCCATGCATCGTATGTAGAGGAAGAACAGTCTAGAGCTTCCACGCTTCCATTTACAAAACCTAACTTCCCTTTGCCTCCAAGAGCTAGTGAAACAGCTCGGGACCAAGGAAGATAATTGAACTCATTCAAGAGAACTGAACATAAACGTTGATTGGTGTTAACCTCAACGTCTGAGAAGTTTAGAGAGAGATTGTGCCGGGTTTCCTCATCATGGTTCACAGAACTTTCTTCAGTCATGACTTAGACTTTGAAAGAAAGAAAAAATCGCAGCAGCAAGAATGGCAGAGACAGGTTACAAATGAACCTGCTCTGATACCATGTAGAAATTATAGCTTTAATTTGTGATATATGTTTTATGAATACAATGTACAATGGTTTGGGTATATATGAGGAAGAAGTCGACAAAGACTAACTAAGAAAAGCAAAAAAACATTCCCCTTAAAACAAGGAATAAAACATGGAGTAAAACAAGGAATAAAACAAGGAATAAAACATTCCTTAAATCAAGGAACTCATTTCTTTCAACAAAGTATCTTAGAAATAAATCTAATTCTACAATCCTTTGCTGTCTCTCTCTTCTTCCTCAGTGTTCTTCTCTGCAACTTCATTACTTTTCTGCATTTCTTGAATACTATTAACATGGTATCTTCA
>Malus_Contig1304
GGAAGTTGTTCATTTTTCGGGTTGATAAAAGATGTAAAAGATGTAGAAATCATTTGATACGTGAAACACGAAATTGATTAAGAAGTGTATGAAATTAAGCTTAAATCAGCACACAACTAACTGAGAACAGTTGTTATTAGTACCAAAAAAATAGGCTTAAGCATCCAACAGAACGGGGCAGCATTCACCAAAGGTTCTCAAACTGTGCAGCAATTGGAACTTTAGTTGCACTTTCTAACAACAATCAGAACCAAACAAACATAAACACCTTACATCATTTCAGCAGTTCTTACAGGAAAGGCGCAGACCCGATCACATACACGAACATTTAAGATGGTCTTCCTCCATCTCTTTGCGGTGTATCTGCGAACTTCCAAGAGCAGGGGATGAAAATTTCAGGTACATTATTCCCCGCCGCTGCATCCACTGGTATCATATCTGAAATCTCTTTTACATCTTCTTTTGTGAGCCTCACTTTAAAGGATCCAATATTATCATCAAGATTTTTCACCTTAGTTGTCCCGGGGATAGGTACCACATCATCACCTTGACCACGAATCCCGACAGCAACGGAATTCG
>Malus_Contig1306
GAAAGTAAAGTCAGGAAGGAGGGCGCTGTACTATTGGGCAAGTAGCGGTTGTAGTCTCGGCTTTCTTGTAGCTTTGGGGATTTTTTTATACTACTTTAGGATTAAAAAAAGGCTTCAAGCTCAAGTGCAAGCGGAGTAAACTTGTTCAGCTTTACTGCAAGTCTAAAGAAAGGGAGGGGCAAAGTCCACTCGCTATTAGCTCGCTTAAATCTCTTCACTCGCATAGTAAACTGCGCTCGCCCTAGTAAAATCCAGATCTTGTTCCTTTGCGAGCGGAAGTCAGAACGAATACCGAGACTCCTTTCTTTTACGCCTTATTAGTTATGAAAGCGGATCGCTTTGTTTGTAATGCAAAGGAAAGAGAAGGCGGCTGTGGAGATAGAGTCTTTACGGCAAGTGAAACATTCTATCTTTGTCAGGCTTAAGGTAAAGGGAATGAGAGAAAGAATGTTCTTGTTTCCGGGCATATCGATGGGAATAAGAGCAGGCGGTAAGTGAGGCAATTCCTTCCGGTAGTGGATGCGGGTAAATCACAGTAAAATCTATCTTTTCGGAAGCGAAGTCGTAACTTATACCGTTCGAAAGGCGCCCCAGCCCTTATGGAAAAATAGATAGAACCGTTCTTTCTTTGCGGTTACGATAAGCAAGTCTATTAGTACACAACACTCGTTTATAAAAGGCGAATAACTGACTTTACTGACGAGCGTGAGAGCGATGCGCTTTGTCTTTTGGTTTTGAACTTATAAGAGCTTTTAAGTCGGAACTCAAAGCTAGTGCGTTAAGCAAGCTTGTTTGTTGTAAGGCTATCGGATTAGAGAATTCCCTCTTTTTTGCTCGCATCGTGATCGATGTAGATTCTTCCTCTCCAGAGCCCCGACCAGTCTTGACTGAAAAGCTTTCAGACCGCAAGTTATACTAGCAACTTGCTGTGTCATGTCCATTCTCGTTACACATATGATATGGTACCTCTTTATCCTGAGATCTCTTTTGCTACTGGTGCAATCACCTATAACGAGGTTGAAGCTGAGCCAAAATCTGTCCCACTAACCTGGCGGGTGAAATGTCTGGGGTGACATGTGCATTCCGAAATATTTCCATCAGGTGGTGCTCTGAAGTTAAAAGAAGACCTAAGATCGAAATTAGGGCAGGGGCTTTGTTAAGCTGTTCGGCCGCATTCTATTCCGACCTCTGGATTGCCTACCAAATGGAGATCGAGGAAGT
>Malus_Contig1307
TTTCACGAAGTATGTGTCCGCATAACCCAAAGTCTCGATAGTTAGCTCTTGGTCTTCCGGTCGAAAAACAACGTCGATGAAGGCGTGTAGGTGCACTATTACGTGGTGGGGATTGTAACTTTCCATGAATTTCCCATTTCTCGCTCAACGACGGAACTTTGCTTATTTCTTTTTTTAAGGATCGACGAATCAAATGATATTTTTTTTCCAATTTTTGTCTCTTCTTCTCCCGCTGAATCAAACTTTTTCTTGCCATAATGGTTCAATTCCTATTAGTATCAATGATACAAGTCAGATCCTAGATGTAGAAATATAAGAAGGTGGATCCCTTCTCCATCGAAAGAAATGGTATGATATTATCGTGGATACACCACATAAAATAAAGAATTAACCAAATTTGCCCGATGTAGAGGCAATCAAGAAAGCCGCATAAGTAAATATATACCCAACAGAAAAGTGGGCTAATCCAACCAATCTTGCTTGTACAATGGAAAGAGCCACCGGTTTATCTCTCCATCGAATCAAATTAGCCAAAGGTGTGCGTTCATGAGCCCATGCTAAAGTTTCAATCAATTCCTGCCAATATCCACGCCAGGAAATTAAGAACATAAATCCCGTAGCCCAAACAAGATGTCCAAATAAGAACATCCACGCCCAGACTGATAAACTATTCATACCAAAAGGGTTATATCCATTGATAAGTTGTGAAGAGTTTAACCATAGATAATCTCTTAACCATCCCATCAAATAAGTGGAAGACTCATTAAACTGTGAAACGTTACCCTGCCATAATGTGATGTGCTTCCAATGCCAATAAAAAGTAACCCATCCAATCGTATTTAACATCCAGAAAACTGCCAAATAAAATGCGTCCCAAGCCGAAATATCACAAGTCCCACCTCGTCCCGGACCATCGCAAGGAAAACTATAACCAAAATCTTTTTTATCTGGCATTAACTTGGAACCACGTGCATCTAAAGCACCTTTTACTAATATCAATGTAGTTGTATGTAAACCTAGAGCAATAGCATGATGAACCAAGAAATCTCCAGGTCCTATTGTTAAGAATAGTGAATTACTATTCTCATTAACAGCATTTAACCAACCCGGTAACCATATGCTTCGACCCGCATTGAACGCTGGACCATTCGTTGAAGATAAAAGTACATCGAACCCATATGAAGTTTTACCATGAGCAGATTGTATCCATTGGGCAAATATAGGTTCGATCAAGATTTGCTTCTCCGGAGTACCAAAAGCAAGCATGACATCATTATGAACATAAAGTCCCAAAGTATGGAACCCTAAAAAGAGACTGGCCCAACTTAAATGGGATATGATAGCTTCTTTATGGTCTAACATTCTTGCCAATACATTATCCTCATTCTGTTC
>Malus_Contig1309
CAAAACAGATGTTTATTATCTGTGGTCTGTGGTCTGTGGTCAGTAGTCATAACAAAAATCATATGTACAAAGCCCTGTTGTTATAACTACGAATAATATACCAAAAATCGCCGTGTAAATTCTACCTCCAAAACAAAATGCCTCACGGTTTTAGATATATTACAGAAAGGCGAAAAATAATCACACAACAGCGAGAAATACAAAAAGAAGAATGGTGATTGCAGTCGTGAAAGAGTTCTTCAATTTTGGTGAATGATTTGATCCCGGTATGCTAGATTTGTTGGTACTCCCTGATGCGGCCTCCGGGTTGAGGCTCCGGGGGGAGGCGATCGGAGATTTCGATGGGATGATGGGAAAAGTGACGGTTTCCTCATCGTTGTAACAGTTGGATTCCTTCCAACCCAATACCATCTTCTCACGGTCAAAAATTACGCGATAACCCGTCATGAAGTTTTGTCCGATGATATTAACATCTCCACTTTTGACGACGCCCAGGCAATAGAACCCTGTGGATTCATCCGAATTGGACACGGTTACCAGTGGATCGAGGAGAGAATACTGCTTTCCACCTTTCATTGTCAAGTTCACCGATTGATTTGGACTTATGTCATAACAATATTCAAAAGGAATATCTGAATCCTTTGAACGCCGACTATTTTTAAGCACGGAGTTGAAACTCTCAGTAATCTGCGTGTAAGCTGGATCGTTTAGGTATGTAAATGAGCTACCAGAGTCAAAAATTGCATAGAATTCGAGATCGGTAACACTTTTTCCGATGGCTATTTGAGTGATGGTAATGCTGTAAGTTGGAGATGAATGGCTTTCACGATTGAGTGGTGTTTCTGCTTGGCCTTGGCTTCCATTATCACCAAATCT
>Malus_Contig1310
TCCAAATTCAAATTAGGCTTTATGCCTATAATGACGGGTAAGCGTAAATCAACCTATCGTATCGACGAGTAACTCTGTTTTAGACTCCCATTGCCCTTCGAAAAGGTAAACGTCTTTGATCTTTCTGTAAGTCAACGTGTTTGTGATATCACTCATACAGGCCGTGTGGTTAAAAGCCGTACTTTAATATGAAGGTCTCTGATCCCGAGCCATGATGCGGGGATCTACTAACCAATGCAACCGGTAGGGGTTTTGTAGAACGATAGGTTACCATCTTCCTTCAGTCTTTCGTTTGTCTTCCAGGTATCTTTGTGCGTAAAGTTTTGGTTGGTAGGGTCCTACTGAGACTCATGTGAATCAGT
>Malus_Contig1311
CTTTCTTTTTCACAAGCATGAGTAGGACTTATAGTCTTGGAAAAGTCACCCGACTAAGCAAAGAAGGAGGACCTATTTAAGGAAGAATCGACCGAAGTCAGAGAAAGTGAGCCAGCCTCCCGGAAACGGTGAATTCATAATATAATGTCCTTCTTTTGACGTAGGTTAGGGTTTCCTTTATGTTTTCCCAGTAGTCCGCTTTCCCCTTTCCGAAAAGGGTTGGGGTTTGAATTCCGATTCCCACATACACCTCGATTTTGATGCCGCCGGTCGGTCATTATTATCTACCCGGGGCGCAAGGAAATCCCGGAAAAGCAGAAGGCCGGCTGGTCGTGTAACTTAACCAGTGATGGCCCGGTTCTCGTCCTCTATTCGATCGAGCATGCATTTAAGCCTTTCTTTTCTGATCGTGCTTAAGATTCAGATTATACTAATGCTATAAAGTAAAATAACCCGGTTAAATGATTTTCGCCCCCACCGAGATCTTTCGACGACACATATTTCG
>Malus_Contig1312
CCGGATAGTACTGACTAAATTAATTGGGCGTTTGGTGCAGTATCGGACTAATTACCGTATTATTTATACTGTGTTTAGTACTGAACCGTATATGATAAGGGAAAACAAAATGTGACAAATATTTGTTTGATTATCGAACTTTTGTCATATTTATACTTATTGAAAACCACACAAATTTTCAAATAACAAAGAAAAATAGTAAATTCCATACATCAAATTCAAAATATTTTCCAATTGTGATGGAAGGTTCACAAAAAACAACTACAGTCGTTACGTTATATAGATTAACCCAACCACATATCCAAGTTCATATAATATACAAATGTAAGTTAGTTTCAGTAAGAAACAATTTGTCTAGATAGCCAAAATATATGCATGTTGCTGCTTTGCTTTCAATAAAAAGCAATTTGTCCACCAAACAATTGTTTCCAAACAATTGCATTGTATCTGTACAAAACTAATAGCCAACAAATATGTACAAAACTAATAGCCAACACTCCCAACTTCAAACAGTCTGAAAATTGCTTCTCAAGCGTTCCAAAGTAGCTCGGTGGGGCAATTGCCTGAAACTGATCCCTTTCAAAGTTGAAGGAATTTATAAGCTCCACGAAGATAAGCATTGAAGGGCAACTGACAACCAAGGCTCCCAGAAGCACTTCCAATGCTTCACCAAACCCCTGGGAAGAAGAAGAAGAATGAGAAGACAATCCTCTGGGAGGGTGCGTCTGGAGATGACCGGTGCGGCTGGAGAGGAAGGAGAGAGCGAAAGATTTTCTTGTACCGTCTGGAGAGGAAGAGAGAGCGAAAGCGACAGCAACGGAATTCG
>Malus_Contig1313
AATTAACTTCTTCTTTTGGTATGTGTGGCCGGGTGAGATATATAGGTTCATGCTTTTTAAGTAGGAAACTGTAGTTTGTGAACTTAATTCAATAATTCTTGCTAATGAACAAAAAAAAATGAGGAAGAACTGATCAACTTGATTCCTAATGAGTCATGACCCAAAAGGCTTGGCCCAATCTCTTGAGCCTACAAGAACTCCAAGTCTCTATTAAACCCATTCATCTTAAGCTTAATTAAATATACTAAAATTAAAATACTGCAATATTAACATAGTACATGCAAGATATTCATGAATATAGCACACACCAGAAAGCACATTTCCAAAAAAGCTGGAAATTACAGACATTCACACATACATACATATACATACATACATATATGTATAATATAGGCATGGGGATGGGCGGGAGTTTCACCGAAACAGACTAAAACATAACAGTGAAACTCTGTGGCTTCATTTTCTTCTACTTACGAACCTATAATTTAGCTATATATAGTAGGGTTATTAAAGGCCATAACAAATACTGGCCTCAATTTTCCTAATAATATTTCTTAAAAGCTTATGTACAAAATCTAGCTAATTAACTGATCTAGGTGAATTCCCAGGACCCCAAATTTGAGCAAGTGACCTGCTCGAAGAAGACGCTTTTCTCCACCTTGCAATCCGTAACAAGAAAGTTAACACCTCCGACGGATCCTGCAGGGAATAGCAAGCTTTGGTATCCTTTGGGGTTGAAGACACAATTATCGGAAACCCTAGTCCTCTACTTCGTATCACCTGCATGTATGTACAACAAGTAATTAGTATTAATCCACAAAATTAACTACAAGTATGAAAATTAATGAAACAGTTGGATCTGTTGTAGGCACCTTGAAAGCATCTTCATCAGTCCGATCATCCCCAATGTACAACGGGAGGACGTCACTGGAATTGCTGAATCCAAGAGTGTCAAGTAAATATTCTAGGGCATGACCTTTGTTCATTCTATGGATGGCCGTACTTCCAAGACCTGAATAAATAAAGATGCACATGAAATCATGTTAACAATAAAACAATCTGTACACACGTTATAACT
>Malus_Contig1314
CTCATCTTGCATACAAATTCTGGGGGTCCCAGGTCCTGCATCCACCAAGAACATTTCTTCCCTTACGCGTAAAACTTCAGATTGTAAGGCATTTCCACTACATAAGAAAAAACTTGAATTAGATCTTGGAAATGCTCGACTCAAATAGATGCTCATCATAAGCTTTTTATTAAGATTCACTTGTAGTTCCGCTTTTTCTTTTTGCTATAACAGAAAGACTTGTGGAAATCTGGTTGGTCCAACCAAGAAAGGCACGGGAGTCTTTGGGCATCTCACAGTAATGCAACCATCAAATCTTAATAAGATGTTGACCCGTTTTTCTTTTCTTTGCTGATTCCTCTCAATGAAATTTGCCATGTTGCACTAAGTTACTTA
>Malus_Contig1316
GAAAAGAGGTAAGACAGCAAACTCTTTTGCATAGCGTGGTCTGATTTGATTCATTTTTTGCCTCAAACTATACACTGAATCAACATAACATAAATGTCTGACCTGGTTCGATTTAGGCTTTAAACTAGACAACCAAATTAGATTTACTGACTAGTTTGGTTTTATCATTTCACCTCATAAGCAATTTGGAAAACATTCTATGTTCTCTTACTTATATCAGATAGAACTTATTAATATTGTAAATTGAAAAACAGTTGTGAAAACTTCTCTACTGTTGTAGGCCTATTTTAGTGAGGGAAAGAGAGAGAAGTGCGGTACATAGAGAAAGACAGAAAAGAGAGGCTCGAGGAATTCTATGAATGATATTCTCCATAC
>Malus_Contig1318
AAAGTAAAGTCAGGAAGGAGGGCGCTGTACTATTGGGCAAGTAGCGGTTGTAGTCTCGGCTTTCTTGTAGCTTTGGGGATTTTTTTATACTACTTTAGGATTAAAAAAAGGCTTCAAGCTCAAGTGCAAGCGGAGTAAACTTGTTCAGCTTTACTGCAAGTCTAAAGAAAGGGAGGGGCAAAGTCCACTCGCTATTAGCTCGCTTAAATCTCTTCACTCGCATAGTAAACTGCGCTCGCCCTAGTAAAATCCAGATCTTGTTCCTTTGCGAGCGGAAGTCAGAACGAATACCGAGACTCCTTTCTTTTACGCCTTATTAGTTATGAAAGCGGATCGCTTTGTTTGTAATGCAAAGGAAAGAGAAGGCGGCTGTGGAGATAGAGTCTTTACGGCAAGTGAAACATTCTATC
>Malus_Contig1322
GACAAAAAAGTTTAAGAGATCACTGAAGAAGCGAAACTAGTGAATTTAATGTACAAACTTCATATGAAGTCAATGGTCAATTCTGCTTTCAATATGGTTAACGATGGTGCTAGCTATAGCCTGTCCTGTAAACCATGGCAACAAATGTTAGATTGCATCAGATTCAAATCATCAGAGTATCCCGCAGCTGCAACTTTGTGAATCCTGCGGCCCTTCGAACCATCGATCCCATACCAGATTTACGGGTCCAATTGTTACTGGGAGTAGAGGATCCGGCCTGCCTTCGATGTAGGGCAGCAACTCTGAACATATGGTTGAAACATTTTCGGTTCTTTCGAGCTCTTCCAACTCCTCCTCCAAGAATTTGAGTTCTTGCTCGAGGCGGCTGAGTTCGGCGAGAATCCGATGCCTTCCTCTGTTATCAGTGGAACCTCCTCCTCCGACTGAACCAACCGGAGCTACCAGCTGCTGCGCCTGTTCGTCCACAGACGACGCCGTATCGGACGCCATTCTTCTCCGCCACCTCACGCACACATTACAAACCCATGTAATATATCAG
>Malus_Contig1328
GGGGGTGGGATAGCAAATCTTTTCAATTAGCTCTGAATTTGTACAGGTGATAAGTAAAAATGAAAATAAAAAGTTAATAGTCTGCAAAGTACAACACCGGAATAAGAGGACAAAATCCTGAGGGTCCAAAGGTTTTACAAAGCAAGAGCTGCCCTGCCATCTATACGAACTAAATGAAGTATACTGCTCCGGTTTTATATTCACTCAACTAAACCGGGGAGCAAGATTCGAGCTTAGGTAGAAGACTTCGCCAAGCGTCTGCAATACTGTTTGCCAGGCGTGCCTGTCCCTTGGCAAATTCATGGAAAGCAACCCCCATGTCTGTTGTTTTTTGTTCCTGAAAGCGAACTATCTCTTCACTCATCAGTCGCGCTATCGTTTCAAATCTTCTGGTTGCTTCCTCACCCTCAGCCTTCAACTCCTTGTACTCGTGCTCAGCTTCTCCCACCCTGTCTGATCTGGTCAACATGAGCTTGTCAAGATTTATCTCCTTCAACTTAATTGTTTCAGCAAGTTCACACTGTTGCCTGAAAGCATTTGCTCTCTCAGCTATTGTGGCCTTAATAGATTGCACGGCACGTACATAATCTTTCAAGGGTTCTTCAAAATTCATTAACAGTTGTTGGGCCTCCTTTTGC
>Malus_Contig1330
ATTCCGGTTGCCATTGAACACATTAAATGGGTTCGACAAACGTCACCCTCGATGTTGCAAATTATATCAGCTGAACTTTTAGCATCCCTGTCTTCTTCTTCGAGACCAGAGCCAACTCTGCAGTTGCTTCAAACAATCCGGGAAATATCAGGTCTCAAACAATAATGCTCTAGTTTATGTTGCTCCAACACAAGGTTCAATTTAGATCGTAGAAGTTGGCGTTTGGATATTATAATTCACAGCAATCATTGCATGTTTATTTGATTGCTCCGCAATTCATCTAGCACCCCTTCCGGTTGAATGGTGAAGTTTTCGTCTGTCGGCTCACCAAACCTTATCCCAATAAATAAAGTCGACTGTATGAATCCTAAAACGCTGCTTGCAGTTGAATGGTGCAGTTGAATGGTAAAGTTTTAGTCCGTCAACGCACCAAAAATTAATATAATAATAAAAATAAATAAAAGAAATTAAGGGAAATTGGTTTCTAATAAAATTTACGATTCTGTCGTACAAAAATTGACATTTGTCAGTGAAAAAAAACAAAAAAACAAACAAAAAATTGCTG
>Malus_Contig1360
GGCGTCCCAAAAAGCAGTGATGTTTATAAAGTCTTTGATGAGAAGAAGTCCATGATCTGGCGTCCCTTTATGATATCAGAGAATCCGCTTGACGGCTGTGAAATGAGTTGTTCTGGGATTTTGAAGATGTTGACAAAATTGACTAACGGAAAATATGATGTTAGGTCTTGTCCATGTAAGGTATTGCAAAGCACCAACCAATGATCTGTACATGGTTGGATTTTGAAGCAATTCACCATCGTAAGGAGCAGGTTTAGAAGCAGATGAAGGTGATGCACATGGTTTAGAATCCACCATGTTGGCTTTTGTTAGGAGGTCATGCGCATGCTTGGTTTGACACAAAAAGAGCGTGTCTGCTGTTAGATGAGCTTGAATACCAAGAAAAAAGTGCAATGGACCAAGATTCTTCATAGCAAACTGAGTACTGAGCTTGTTGATCAGAAATTCACAATGAGAAGAAGAGTTACCTGTAATCAGAATATCATCAACATAAACAAGTATAAAGGTGAGTGAGTGAACATCCTTGACAAAGAGTGAAGGATCTACAGTAGAGGAATGGAAACCGAGAGCTATAAGACTGCGACAGAGCTCCTCATACCAAGCTCGCGGAGCTTGTTTGAGACCATATATAGACTTGTGAAGCTTGCACACAAAATGAGGTCTGAGAGGATCTACAAATCCTTTGAGT
>Malus_Contig1371
AAACATTTGGAATTGAAAACTGATTGGCGAAAGCCATGAAGCTTCCAAAATTCGAGCTTTTTAAAACTGATGCTCCTTCAACTCCTCTCTCTCTCTCGTTTCTCTTACAATATTTAGCTTCTTTTATCGAGTTTGTTCTTAAATCTGATTAGGGTTTGTGTTTGATTGATTGAATCGGATTAGAGGTCCAAAATTGCCTATGAGAGATCCGAGCGAACTTAATTGTCATGGCGCTCGAGTTCCGTTGCGGGCATATAAAAACCCCAAAAAGTAAGGCCTGCCTTTGAGTGAGAAGGTGTTTGCATTCTTCTCTTGCGTTGAAGGAAGGTTTTATACATTATTTTTCGGTCATTTTTCCTTTTGACAAATGATTTAACGAGTAAAAACTTGGAAAAAAATAGAAAACTCCGGAGCATAAAAGAAAATTTCTTGGGCCGTTTCAAATGGGTTCTCGATTTTTGATACGAGATCTCAATTTCACCCGGCCAATATGTGATATTATTATATGGGGCAGTATCAAGGTTTTACATGTGTTTTTATTCACCTTGTAATTCAGGTTACTACCCTAAATTTGTATTTCTTTCGGATCGAGAATTTTACCCCTAAAAGTTTTAACCAGGAACAATATGTAAGTGTGAGGTGAAATTATTGGGAGTATTTTTGCTTAGTGTATACTCACCGAATTTTGAGATTCGTGTAATAGATAGGAACAAATTTTAAAATTCAAATTCATCTAATACAAAATGATGATGAGCAAAAGTGCACTTGAAATTATTAGGTGGGAATGTTATACTTTGATTCAAATTTCGCCTATTGTTATAATCCTTATACAGCTGGAATTCAATAACTTTAGAATAAATTTAAAAAATGAAATCGCGGTGCATCTCTGCAATTTTCTCAAGCACCCAACCGGCGGCAACCCGTAAGATGCTGAAAAAATACAGTCAGAGTTGGCAACCATCTAGATTATCTCATGGATTAGAATTTGCAATTTTCTCAAACACTTATGGCGTGTTTACATACCGGGGAAGGATATGGTG
>Malus_Contig1372
TTTTTTTTCCACATGGAAATGTTTATAGAAATGAATCAAATACAACATAATTTTGAGATAAAAATTATGGCATTGTCATTAATCACAGGTGATAAGGTGAGCTGACGTGCTCCAAGATATCAAATTATAATAACATAATTTAACAAATCATTGTCGATATCAAACACAGAAAATTTCCTAATTTACTAATTGCTAAAGATAAAACTTCAAACATGCACTGCAGCTTCACCAGTAGCTACGAAATGACAAAGTAGAATGGAATTCTCACTTAGAAGCAAGTCTACCGGAAATTACCTTCACTTGATTTTCTTCGGAAAAGTCATCACCATCACTCTCACTGAGAGCCTGCTTAGATGCTGTTGTTTCACGTGGTGATGGAGCACTGCTTACTCCAGTTACGGACTGCTGATAAAGAACACCCCCTACGATTGTTAAGAGGAGACAGAGCAAACCGAATGGACTAGCATGCTTATCCCAAATTAGCACATTGATTGCAACCGTAAGAAACTTGTTCACAACACCAGTCACGGTAAATGCAGTAGCAGAGATTGCCTTCCTTGCTGCAAACCCAAAGAAACTGATGAG
>Malus_Contig1392
TTTTTTGTGAGGAAAACAGCTGCATTTCTCACAAAAGAATAAAAAATGTTGTGACAATCTGGAGAAGCTACCACAGTAAACAATACTCAATATAGACACAACGCAAAAAAGTTGCCCCGTCTAAGATGCGGGAGGGTAACTGCAAATGACACTAAAAGCAAAAGCTCCCTAACTGGAGATTGATGGTATCTATGATAAAATTTACTAATTACACAAGTAATTGGGAAGATGAAGCCAGTATCAAAGAACAAAGGGAATCCTCCACTCCTCCGTGAACGTTAAGTAAATCATACCTCCTTGAAACACACATAAGAGCCCCCAACAAGTCTAAACCGTAATCCAACTCCTCAACTTGTCGAGATTTTCTACATCTCGTGCTCACATCAAAACTTATCTGACTTGGACTTTTTTCNCCGTAACAATCTGGAATATA
>Malus_Contig1411
TACAACCTGGCTCCCATTCTATCCAGCACTTACCCACCCGAAATGGGCAAACCATTGGTCGCCAAGTTCCTGGATACCTGGTACCTGTTCATCCTCAACATTATCCTCAGATTGGAAACAGCTATCATACACGTCCGGTAGAGAATACAGTTCCTTTCCAAACATCAAGCATGTACAGGACGAGGCCAGTAACACCAATTAATGGTGTCACAAACATCAGAGCTAATGGATTTTCATCAGCGTCACCAATATCTTCTTTCCCTTCAACTAAGTCAGGAAGCGATTTCGATTTCTCATCATTAACTCAAGGATTGTTTACCAAACGGTGAGCAGTTGCTCCTGCTGCGAGTAAAACGAGCCGCTCCAATCAATCATCGGTGATTCTACAGAATGAAAGAAATTGATGGAGAATTATTGGAGCAATAGTATTTTAGATGATTCCTTCCTAAGATGTTGATTTCAATTGTATCAGTAGGCCTGTCTCAGTAAATTTGGGTTCATATTGCTTGGAATGAATTCACCTTCTTTTAGTTGCTTGTAATTAGGCCTTTTCATCTCTGTTAAATGACGAAAACTAGGATTAAACGTGTTCATCCCAGCACGCGAGGTCATGTTCATTCCCTTCCCCTTTATACAAAGCACGATTGACTAAA
>Malus_Contig1416
TTTTTTTTCGTACCTCAGAACGAATGTTGATTGAATTATAGTGATGTGGTGTTATACAATCAACTTCTTATTTTGTTGAACCAATTAACTTGGCTACAAATGGCTGAGGTCTATCTCACAACAACACGAACTGGCCACGACACTTTATCTGAAGTTCACTTTCAGCTGGTTTCAGTGTTGCGACCATTATGACATACAGGGAGGGTACCCTAGGAGGTAGTTACATATTTACATCGAAAACCTAGGCTACAGACTTGAGAATGACATTCAACACAGATTCTCGAGTTGGCAAAGCCGGAATAGCACCTCTCTCCGTCACAGTCAATGCACCGCAAGCGTTAGCAAACACGAGCGCATCTCTCAGTTTGTCCTCCTCCTGAAGCAAAGAAAGATCAACAGCTAGTTGTGATAGTATTCCAGCCACAAATGCGTCCCCAGCACCAGTTGTGT
>Malus_Contig1419
ATGGCTTAAATTGGCTTCCCTTTTCCCTTCAGCGAGAAATCTGACACCCATCACCCAAAAATCACATCGCCCCTCTCCTTGCGTTGCCGTTTTCCTCATCTCCCGGTGGTTCGTTCTCTCCACTGGATTCCATTTGGGAACAAGAAACACATGTTGCATGTCCCGATTCATTACCGTTTTGACGAGGATTTTCGAAATTTACCCCAATTGTATTCTCTCTCTTTCTGCACTTTGGAAAGGTTGACTCATAATCTTTAGGCTTCAAACAGATTCTGTAAATCAGTGTTGGTGGAGGAGTTGTTCAGCCCAGGAAGAACAGAGCAACGTGTTTGAAATAAGGCAATATTGTGGAATATGTGGATATGGGAGACATGAATTAAAGTGCATTTATTGCGGTGCACTTTTTTGGCCAAAAGAGTCTCTTAAGCAAAAATCTCAGAATTGAAGAGGATGTTAGTATGTCATCCTCAACTTTTTGCATGTAATATATGAATGTAAATAGAACTCTCTGGCTATGGTGTACGACCATCCCAATTTTTGTCATGTAATATAAGAATGTAATATATGTATACAACGCTACTCTTTGGCACATATTTTCTCATGTATATAAGCCCTACTTTTTAC
>Malus_Contig1445
AATGGGAAACAAATTGAAACCAACTAAGCAGGTTCCAGAGTATGAAAACGGTTCCATGTTCGAAAATGCATAGTTATTCTACAATCATAGCAAAACCCTGCTAGCAAATGGTACACCACATATGGTTCTGTTTAGGCATACATGCATTGCATTGCATTGTTTGAAAAAAACCGAATGTAAACCACAAACAAAAACACAACCGTGACTCGTGCATAAAAAAAAACCCCACAAGTCTCGATCGCAAGTGACCTTTTCTCAAACCAGAACTCACTTCCCCCCACATTAACAAATCATCAGCATGAATTAGGTGACAAAAGTTTCAGGTTCATACAATTGACGGAAAGGTTTCTTAAGGATGCTGAACAAACATTTGACAGACGGGAGGCATGGTGTTCCATGGACATGAACTAAAACCCAATCCTTGATTTGATGTAGGGTTGCCAGAAGCCAGGTGCT
>Malus_Contig1448
GGGGAAAAAAAAATTCCAGTTTTATTGATATCAATAATATCTCGATATTTTCATCAAAATTTTCGCATTTTTAGACTACCGATATTTCTGATATCATCGATATTTTATACCTTGAATTCAACAATGAGACCCGAAAACTAAAATTGTTTTGCAGAAAATTACATAATCATTCATCCAGACAAGTACAACGCACGCAAATAACCGAGCAATTTGTGCTGTGTGAGAGCCTGACAGCATAAATGAACAGTTTGGGGTTGCGGATAAATCAGTTTTACTGCAAGGAAATGCTTCATCTGTACACACATCCCTCTCAGCCTTAACGCAACATGTAAAACATTTGTTATCATCTGGCGTCCGTCCTCGGAGAAGTTTTCTGTTTACTACTCTCTACAACTCGACCTTTCTCCACGGTAACAGACAAATGGCTCTCCGATTTTCCTCTGTCCAGGCTATGCTGCTGCTGTTGGCTTTCAGATCTCTTTCCTCCTCTCTCTGAATGACTCTCCGCTTTCCTAAGTTTCTCCGGTTTCTCTGATGTGTATTGGAGCGACTGGCTTTTATCCAAATTTTGAGCAGGGCCACGGCCTTGAAGCTCATTTGCTATTTGGCTCCG
>Malus_Contig1474
GTGGCTCTTTGGTGACTGACAGGTGGGCGATGGTGTAACCTTTCAACTTTCGCTGATGAATACGGGGAATCTCACTTTCACAAGTAAAAGAGCTCGCACAAGGGTAAGTGCAATTTTAACTGCTGGATTTCATTACGGTTTCAAGGTGTGACCTGTATGTGATGCCTTTGCAAAGTGGCGGGGGAGTTCCATCCATGCAAAGAACTCCGCATGGTTTGGTGCGTCGGCACAGGATGTTTGGCTTCAAAATGGCCTGCTAAGTTTTAAGCATCATGAATTCATGGAAGAGTACGAGTGTCCTTTGCAGTCGCCAAGAACCCTATTTTTGAGCTGTATAGATTTGCATGGAAGACACTTTAATCGGGGCAAAGAGTTCAGCAAGAGTTGAACTGAGCAGGCTGTGACGGGTTTGCTTTCTTATTATGCCTCTGTATAAACACTAATCAAACTTTTAGTAGTTTGTACATCCCTCCATTGTAAAACAGTTTTTAAGCAATTTACTCTCTCTCACACT
>Malus_Contig1481
GAAAGACTAAAGCCAATCCCGGCTAATCAGTTCTCATATCAAATCGGAATCACAAAATCGGAACCGCAGAAATACAAAACAGGAACATATTTCCATGTCAAGGAAGCCAAGTTCTTATTCGGTTTTACGTGAATCACACTTCTCAGAACCCTATAAATGTGAATAGGAAATGATAATCTAGTGATCTCCAAAACTACGAAAAGATCATCTAATGATACGAGACGAGAGGGATTGTGTGCCGTCATTGGAGTATTTGACTACCATAATCAGCATTGAACTTCTCATAACGATGAGCTTGGAGATGAGCAGACGGCCTTGTGTTCTTCAAAGCCGTCTCAATATCTTCGTGTTTGATCGGTCCAACCTTGGGCAGTTCATCCTCAGGAACCGTGTCCTCTTTGTCTTCAAGGAATGTCATTATGCGTCTCAGAGGCTGCATAGCAGCCTCCTTGCACACCAATCGAATATCTGAACCTGAATATCCTTCAGTTTTATCCACCAACAAATCATAAGGAAGCTTCTCCTCATCAGGCTGTACTGGCCCTCGTG
>Malus_Contig1492
TTTTTTTTAAGAGTACTTTCAAACTTCCAACTTGCACACGGATAGTAAGTTACAAATTCATGAAAATTTCAAGTCGGAGTTCCGATATGATCCAATCTATTACACAAATTTCAAACAATGGGATTGTCCCTTGAAACAGTGCGGTGATACAGAGCAAGTCTATCATCTGACTACCAACGACAGGATACAAAAATACACCGACACGAAGACCGACGTTTAGCATTGTCAAGCTGCAGCCCGAACTTCAAAAGTACGATCGACACAAAACCCGAATGTGGGGAAAAGAAGACCCTAATAGAAACCTAAACATTATATTCTTATCTTTCGTTTCTCGGGGCGTCAAACACGTCCAAAGAACTGTTCCAAGGATGGGGAGTTGAAAGCATTAGAAGCAGCCCGTTCCGTTCTGGTAGGAGATATGTGAAGCTGATACTTGATAAACCTCGATAATTGGAATATGATGTCAGGATTGGTGTCGATATGCCAATCTGGTTCCAATTGCCGAACAAAAGAGGTCCGTCCATTCTCTGTGCTACAGAAGAGAACCTTGTCTTTGACCAAACCTCCAGATGTGAAAATCCCAGCATCTTCCAAAGCCATTAGAACCTTTTTTTCACTTTCATCATCAAGAACTCTTTCCATGAGATACAGATCACAAAATTTTGTGATCTCCAAGAGTACTTCCAGCACTGAGTACCTCACAGTAACTTGTTTCTGAAGTTCCTCCGGGGTACTTTCCTCAAGGATTACTCCGAGTAAACGACAAGTTACCTTTCTTCCTTCACTCAGTTTCTGCCGAACTATTTGCCCCAAAGTAGGCTTTACTGGCTGAAAAAATTCATCAACAACGTTTTGGGTTCTTGAGTCCTCTGAAGATGCCTCGTG
>Malus_Contig1501
CGGGGGTCTGTGTTTGCTCTCACCGATTCACTTCCGTCAACTCTTTCTCTCGCAGTACCCACAAGCTCTCTTTCGCAGAAATGACGAACCCAGCTCGAGTTTTCTTTCAAAACTCAGGTCGAGTCCTCGACTTCTCTTTCAAAACTCAACTCGAGTCCTCGGGTAAAACTCATCATCTTCCCTGATTTTGATGGGTTTTCGTACTGCATCAAATTTTGATAAAAATTGTGAAATTTGGGATGTGGGTATTGATGGGGTCGATAGGGTTATTTTCCTTTCCTCTTCTGTTCTCCTCTCTCTCCGTCTGTGTTTGCCTTTGTTTTGATCTCTCTATCTCTTTCGTTTCGATTCCGATCCGATCGTTTGTGAAGGTGGTTTGACTGTGCTTCCCGTTGCTTTCCAGAAACGAATCGCAATGTTTTAGAATTTGTGGTTTTGTCCGATAATCTTGAAAAAAAATTGGTCTAAGCGGAGGAACCAATTCAGGTATTATGTGGAGGTGACTGACGTGATTCATAATAATGCAATTGCACATAGAGAGCACGTTAGTAAGTTGTAATGTTCTGGAATTCAATTAATGGTGGTGTGTGCAGATGGCTGTGACACACACAATACTTCCCAGCCGCTTCTGAAAGATATAAGAATGGTTAGTAGCTGAATTCATCAAAGTTTCCTGAGTTTCTAGAATGACCTTTTACATGATACTTCATTTCATCGTTTTAAATATTTTCTGTAACGATTGTAGTTGATTGGCATTGAATTGTTGAATTTCGGACTAGGGTTGTTGAATTGTTGATTGGAATTTTTATCTGGATATATATATGTGTGAAGAC
>Malus_Contig1523
TTTTTTTTATAGCATGTGAATTAGTAACATTACGATGAACATCCCACTAAAAAAATTCTCCATACAAACTAGAAGCATAAATAAAGAAACATTCTGCATTCTGATGATATTATAGACATTCCTTTCCTTCTCTGTAAATGGAGGGGAAGGAATGTGATGAGGAAACTAAAGAACAATCTAGTTCAATTATTTTGAGATTGTACGGATGCAACTTAAACGAAAGATGTCAAGATTGTTCTAGCAAATTATCTAGGTACAAATTTAAGATGTATCTCGCTGTTGACAAAACATCGAGCCTCTTCTCGCTCGGTTCATACTTCCCCTTCCGCAGCTGGTACCGATGAGTTACGGCTGAGATTGTGTAAGTTTGGCCTTCTATTGTCACACTGTCCCCACAATGCAGGTTGGAGGGGAAGCAACGAACGCCGAGGCTCTTGGGCGGAGGAGTAATTTCGATGACTTTGTAAGGGTCGTAGTTATCTCGATTCTTCTCCTCTCTTTCTGCAGGAGACTTGAAGCAACTTTGGACGTGGACTGAAGCCCAGATTCCAGGACACCATCGCCATTCTCTCTCTCTCTCTTTCGCGCGCGCCTTCTCTATCTGTGGCTAATACTAGACGCACACCAGCT
>Malus_Contig1528
AACCCAACAGAGAATAGGAGTTTTCATTCAGAAATTCAGACTCCAACATACATCAAGCAGAGACTCCCATCAAACACTAGAAACTTTACACGCGAACAGAACCAAGCACCAAGTCACCATGAAACCATGGCAACTTTATTCTAAAACCATTAAAGAAGCTTCAATAGGTTAAAGAAGCTCCAGACCCACAAACACAGACACATTATTGTTGATGAGAGGACCAATCTCTGCTCGTTAAAGGGTGGTAGGGTTCTGTCTCTCATTTGCAGGTGCACGGGTCACACTTGCAGTCGCTCCCACACTTGCAGCCATTCTCAGCAGCCACTCCCATCTCAGATCCCTCAAAGTATGTCTTCTGGGGTGCGACGCCAACGATAAGGGTCTCGGTAGTCGTCATCTCTGAGTAGCTCAGATCAGGATACATGCCGCACCCTCCGCAGCCACTGCCGCAGCTGCAGCTAGAGCCGCAGCCACACTTTCCTCCGCAGCAAGACATTTTCTAGAGCGAGAAAGTTGAGAGAGAGAAAAGAGAGAAAGAGAGAAAATCGAAAGCTGTTCAGAAACACGAAGAAACACA
>Malus_Contig1533
GCTAAAACAATAATCTTTCAAACACGATTACGATTTATATCATAAGAACAAACTGTAACTGTAATCCTGGACATTTAAAAGTAACTATACCTTCAAAAACTGCGAGCGCAAAGCGATACTCTGCTTTAATACTACATAACCATATCAATCAAAACAAAATTTTGCTCAAAGTTCTAAGACTTGAATGTTGTCTAGGAGTAAATACACCATTGCATTTGCCTTCGGTCGGAAAAACAAAATATCACCAATGTTGCCAAAAACAGGACATCCTCCCCTTCTCTAGCTCGTCATCGTCAATTAACTGACAGATTTGGTCAACTGATATGACCACTTCCGCTTCCAAAAGGATGAATCCTTAGTAGTGAGCTTGATTATCGAACCTGAGAAGGAGAACATAGCAACCCAGAAGCATCTGCCCCAACCACTGCAAGATCACAAACAGTACAGAACTGCCCTTCTTGAGTTGCCACAAACCGTGAGCTACAATATGGGCAGGAGACGTCCCTCTGTCCTCGGTAAATTGGTACATGCGTTGCCCCACAAATCACAAATGGGTTTCTGAAATCATAGTTCAGTTGAGATTTATCAGTCATATTCCTTTCTGCAGCCTGCAGCACTTGCCGGGCTTTCTTTG
>Malus_Contig1572
GGGTTTTTTTACCACGGAGAGAGCTTTATAATATTAACACACACAAAGTAGCAGTTGACTGCATTGTAACATTTCAGAGGTAAAAGTTATGGATTATAGGGCTCAGACTCACAGCTACACATGACATAAACATAACAAAAGCAAAAACTTGTCAAATTATGTAATCAGACCACTCAGATATAAAGGAGGTATGGTCCATAGACTCCCCTGGCACATCCTCATGTTTAGAGGGCCGGTCCTTTCCTTCGACCAACCTTGCCGGATTCCCCA
>Malus_Contig1589
GGAAATATCAAATCACCAATTTCACTCCATTTTTTTCTCACTACTTCAGGCCGTTTTTCTTGCCTTCCCTCAGCAGCTAGATGACAAGGACGCAGGGGCAATCTTGATATTAGATGCCAAAAAGTGGGCCTTTTCTGAAATCGAGATCACATGGCGGGTCGTGAAAAACAGATAAGAATCCAAAGGCAGCGCACGTGACCGAAACGATTACTGTCATCATCATAATCATCACCATTATCAAGCTTAATTTAATATAGAAGTATTATTGGCACTTCAAAATTTTCATTTTACATTCCTCATAAGTGTATTTTTTTTTCCAAATATATAAAATTTAGAATACAAAATGAGATTTTTGAAATGCCAATATCGATTATCATTTACCATAGTGGAAAATCCGTTGACCCACGCACGATGGTAGAGCGTGGTCAACAATCTGTCGTCAAATGTAATATAGTCTCACGCTTCGCATAGAGAAGCGCATAGAAGCAACCCGTGCCCATCGTGCAATTGAAGCTAAGTCATCTCCAACCGAAGGGTCCAGAGGGTCAGAGGGTCGAAAATAGCGCTAAAACCGTCTTCAACCGAGGGCTAGGCCAGAGG
>Malus_Contig1590
TCAATAAAAAGGGTACCGTATTGCTGAAGAATTTGCTGTGAGAAGTCTTGTCATCCCAAACGAGCAGCAGAACTCGCAAGCCTTCTTCGGACTTGTACTTCAGCAGCTCCCCCAGGTTCAAATTCCCGCCGCTCGGCAGCGGCTTCGTCGGTTCTCGCACCAGCTTCACCTGATGATAAATTGACCATCCCACAATATAAACCAAATGATGCGCCTCCAATATCGCGTGGCAGATATCCTCCCAGCACCTTCCGTGCTGAAAAGTAACGCCGTCGTCCAGTTCAATCTCCTCCAGCATCGCCTCCGGCACGTGCGCGTCCTGGTACAGCGTCACGTGCCCTCCCTGCCGAACCGGAAAATAACAGTTTCGGATCCCGAAGTGGTCTGGATCATTCGAAATACCGTGCCGGTACATGGGATTGTCCTCGCATTTCGTGAACCGC
>Malus_Contig1593
AGATACTTCTCTACTGCCCGCAATTTCTGTAACTCAGCTGGATCTGGCTGCAGCCCTGGAAAAGAAAGGTGCCTCCTGGAATTCTCGACCTACCCTAACCTAAGAAACAAAGACCCCAAATGCTGGTGAGCCCTGCCATAATTGGGATCCAACCTCACCGCCTCCTCGCATTCCCTTACCGCCTCCGTCAGACGTCCTAGACCCGTCAATGCCACAGCCCGGTTGCTCCGGTAGGCAGCATTGGCCGGAGACAATGCAATTGCCCGATTGTACAAGCTCAAAGCCTCTGCAAAATGGCCTCTTCTGTACTTCTCATTCCCAGCTCTCTTCAACTCCTCGGGATCCACACTCACCATTGTTCTCTTCAACAAGTCTCCGCCACCGTCGCTACCCCTCGAACTCACGGCGCTCGCCCTCGAACTCAGGGAACTCGCCGCTTCGGTGCCACCGCCTTTAGCAGCCTGACCGCCCTGCATTATGCTCCCATGACCGTAATTCCCCGTACC
>Malus_Contig1594
GTTTTGTTTCAAAACGAGTCTGAGACGACCAACTGCAGCTTCTCCTGCTCAGTAAGCGAGTGACGGAAGTGGCACCGGTGACCGTAAGGACACGCGCCACCAGCTAACACCATCCGGCAGAGCTGAGTCTTGTAGCGCGGGTGCCTCATCACGGGACGGAGCTCCCTAACGCCGTGAGCAAACTGGCAATTCTCCTGGTACGGACACGTCCCCGTCTCCTCCCACTTGTTGCAAAGCTCCGTCTTCAGCATGCCCTGATTGAACACCTTCATCTGGCTTTGCTGCACTTTCCCACACACTACCATCACCCACTTTATAATCTTAATTATAATTAATCATTTAATCAAAATTCATTTAATTCGGTTTAAGTAATTGAAAGTTTGCAAATTTAATTTAACTCACAGTCATCGGTCTAGAAACGCTCAGGACACGTGGTCGATTCGAGGAGCGAACGGAAATGCTCTTGGGAAGCGAGATCCGGTCCGCGTCGACGAATCTGTTTCGCTCCATGACGCTCGTCGGACTGATATCGGAGGATTCCTCGG
>Malus_Contig1596
AGAAATTCAACCATCAATTATTAGATCATGTAATTTACAAAATATAATTTAATATATATATAAATACAACTACTTATGTCACTTAGTACTACGGTCTAGTGGTATTTCTCTTCACTTGTAAGTAAGAGGTCTTAAGTTCAATTTTCGCCAAAGACGAAGTTGAACCACATTATTGCTAGCTCATTGTGAGGTTAAGCCCACATTCTCCCTCTTAGCGTAAATGAAACCGTTCATTC
>Malus_Contig1597
TTGAAGAAATGAGCATATATGTCTGTGGCCTTAAAGATGAACCTAGTTAAGGCTACCACCTTGCCAGTAAGGCTCTGGATGTCTTTTGAAGTTACCGGTTCCTTCATGTCGAGGATTGCTTTGATCTTCCCGGGATTAGCCTCAATGCTTCGTTGGCTTATCATAAAGCTTAAGAATTTGCCAAAGCCTACGCTGAAGGCACATTTGTTGGGGTTCAACCTCATTCGATACCTCTTTAAAATGGTGAAAGTTTCAGATAGGTTGGTGATGTGTTGGTCAGCATGTTTGCTCTTGACTAGCATATCATCAACATAAACTTCCATGCTCTTCCCAATCTGTTCGACGAACATTGAATTGACCAGTCTCTGATAAGTTGCTCCTGCATTCTTTAGGCCGAAGGACATGACTTTATAGCAATATAGTTCCCTGTCAGTAGTGGAGGCTGTGTGTTCTTGGTCCGGAGGGTTCATGAGGATTTGTTGTATCTTGAGTAAGCATCCATGAAGCTCAGGAGTTCACACCCTACCATAGAGTCTATAAGTCTGTCTATGAAAGGAAAAGGAAAGCTATCCTTCGGGCACCCTTTGTTTAGGTCGGTGTAATCAACACACATTCTCCACAAGACCTTTTGGAGCAAAAGACTTTGTTTGGTCGGATTTTTCTTAACAAAGACCACATTTGCTACCCATGTTGGGTAATTGACTTCGCGGACAAAGCCTATGCCTTTGAGCTTTTCAACTTCTGCCTTCATTGCTTTGTATCGTTCAGCGTCATAAGATATTCGCTTCTGTTTCACCAGCTTGGTCTTGGGGTCAATACTCAAGCAATGACATATGATATCGGGAGATATGCCTGGCATGTCCTCGTATGACTAGGC
>Malus_Contig1598
GTCATTAGTATTGGTCTTTCTTGCCAAGATACTTGTATTTAGGTTAGGTCGTTTTCTTAGAGGTGAAATCTGTCTTTTTATTCGATTGTCTCATATTTGGGATAGATCTTTTGCTTAAAGAGGTGAAACCTATCTTATTTGATTGTATTAAAACTGGTTGAAATTTATTTTTGGTTCAAATAATAAAAGGTACAAAAATGTAAAAAGGACCGTTGATTAAAAATTTCATCATTATGAATGTAAAATTTAAGGGAGTGAATTTTGTACTCTTTTCTTTAAGAATTTTTAATTGTCGCTCTTAACTTTTTTTTCTTTTAAGAACTTTGTAAACATCGAAATTTCAGTGAAATAATATTGATCAATAATTAAAATTTCAACGTTCATGTGTCACATAAATTTTACAGATAGCATATGACTCAACGAAAAATCGAGAATCATCAGAAAAGTCATCAAACATGACACATGTCAACACTTGGCAGAAATGATTTATTTCATCTGATTATTTAAATCCAAAAATCAAGTTTTGGAATTCTATAAATAGGA
>Malus_Contig1599
CACACCAAAAAAAATAAATAAATAAATATTTTGGAAGGTAGTGGACTGGCTTACCTTCAGTTCTCTCTACTTTCTAAGTTTTGGCGCCTTCCGAGTAACTTTATAAAAAAAATAAAAAAATAAAAAAACCTGAAAAAAGCTAGCAAATGGGCGGTGTAGTAGTGGGGGTGGGAACAGTAGTACGCTCCGTCCGTATTGCCGGTCGCGAGAGAGAAGAAACCCAGGCCAGCCACCTGGCCACAAGCTTGAGC
>Malus_Contig1601
ATGAAGGATGGGCGCCATATGTTGTCTGGAGAAGAAGGGATTGCCTCTTCACCAAGGTTCAAGTCAAAACGACGATCGGATGGGCCAGACATTTTCAAAAGTGTTGAAAGAAAGAAGAGATCGGACAAATCAAGATCTTAGAAGTGCAAGAAGGGAGTTTCTACAAGCGAAAATTCAAGTGTGCTTTGAAACGAACTGTGTGCCTCTATAAAATCAAGCACTCGACGGGATTTCAGAGATCGAAAAGGCGAGCTCAGAATTCGAAGAGGCCAATTCAAAAATCGAAAAGGTGCTAGCTTTCTCAAAAGCTGGGCTCGCTCGGAAACCACGGGCCAATCTTCCTTTCCAGACGCGTCAACACCCATCACACGCAAACTCAGCTTTGCGGAAATCACGGGTAATTTGTCGAAGCGCCGATCCCAGATATCGAAGAGGCGCCAATCTTTTTCAGCTTCGTCAACACCTGTCACATGCACACTCAGCTTGGCGGAAATTACGGACAATTTGTCGAATATTTCTGATAAAGAAGAAAGCGCGTGAAGCCATACTGATCAATCACGCATTGGTTGCCAACACAAGTGAAAGAATAGTACCTCTACAGGTATTAAAGAACTTCCTATAACTGTCCACTTTCGAATTCCATAGCAAGGCAGACATACAGAGTTTTTTTTCATCTCCAAAAATGCTTTCCCAACG
>Malus_Contig1602
ACAATGTCAGTGTGGACATAGCCCAAACATTGGGATGAACCACGATACATCTTGTGTTATTTACATTTTCTGCAGATTCACGGTCGGATTTACGTTGTTCCAAGACCTCCGGTTTTGTGCATCAACATTTGGCGCCGTCTGTGGGAATCGATATGAAAAGTTGTGTCAATTCTCCTTCATTTTTTCACCTCCACTGTGAATCTGTAAAAATCACAATAAACCAAGAACACCATTCTCTCTCTCTCTCAAAATTCTGAGATACCCAGAAAAGCCCATATCTCTGTTTTGAAAAGAAAAAAACGACAAAGACAAAAGCAGCTTGATCTGTATCAAACTATAGAAGGCTGTTGAGATGGCATCATCGACAGAGACAAAAAATATCGTGGTCAACGCTCAGTCTCTCTCCGTCTTTAGCTTTCCGCCATAGGCAAAAGCTGCAAGAAATACCAAATTTCCTCTAAAGTGAGGACAGGCTCACACTCCAACTCACGCAACAACATAAGCTTGATTAAGCTCCGGCGAGGTCTCGCGGACGACTGCTGAACGATTGTACGGCATCGGGTTTCACATCCCCCGCCGAGATCTCACCCTTTCGCACGGAGCTCGCGCCCCCTACCACCTACTCCATGACGTCGAGTACTGGCAGCTCCATGTTATGGGCTGCTGCTGAAAAGAAGACGCCGATGAGGGCTCATTTACGACGTCACCCACATGTGCGCCGCCCCCGTCGTCCCGACAGCAACGGAATTCG
>Malus_Contig1604
GGGTCTCTTATCTGGGGTTGATTCCTTTGTTATGAAAAAAGGAGTCGCTGTCAGAACAACAAGGATAGAGGGGTAGTGGGTGAAGGGTGAAGGGAAAAGGGTAGGGAAGATGATGCACATGGAGTGTTGGGTCGTCACTTATTAAACAATAACAATGCATAAAAATTCATAATTCATTGCAAGAGGAGACAAGTAGGCTTAACACTAGACTAAAAGCCAGAGCGCCAGGCAATCCAAATCAAATACAAATACACAATCCAATGCAATACAATACAATCTGCTTTGCCTGGTTATAGGCGACAAAGACTGAGACCCACCTGAACAATCTCTGTCATTATTCATTAGTACGACATTAGAATGGATTTAGAACCTGAACAATCTCTGTCTTCAGAGGAGCAAATTATTGTTTTTCAGTTTGATTTATAGTTTTGTTTAACTAGGAATGTAGTGAAAATTAAAATGAACAGAAAAGGGTTAGTGAGAAAATGACAAGTTTTCTTTTTGTTTATTACAAAATTAGTAAGTTGAAATTTGTGAGAGTATATTGCTTCTTGGAGCAGGTATTGTTTCGAGAGTGTGAATCCCATGTCGGGAATTGAAGTGTTATGTAAATAGTTTGAATGATCTTGGGC
>Malus_Contig1607
AAGACTGGCAAAATGTCGACCGTGGCATGCCAATGACATGCCAAGCCTCGCAAAATGTCGACCATGACATGTCCATGGCACGCCAATGACATGTCAAGACTCGGAAAATGTCGACCATGGCATGCCAATGACATGCCAAGCCTCGCAAAATGTCGACATTGGCATGTCAAATGCCGACCATGGCATGCCAATGACATGCCAAGCCTCGCATCTTGGCACTCAAAAAACTCGGTGCTAGCCTCGCCACTAGCCTCGCTTCCTGTCGACAGCAAGCGAGGCTAGCGCCCACTCTGACAATGCCAAATTGCACAGCAGGCATGTCGAAACGCGTCGAAAATCTTCAAACAATGTCAAGTCCCATTTTTATTGATAATTTCCCCGCACAATCCGCACCATATAGGTAGTATATGATTTTTAGAAGGTCCTTAAACTTACGGATTTGAAAAATCTCGCACCGATTTTGTTTTACGATTTTTCCAATTTCCCGACTTCAAAAAATAAAATAAAATACTTGCCATGCTCAAAAAAGTCTGAATTTTTTTCTGAAAATCCCTTGCATCTATATGTACATCCCTGCAAAAA
>Malus_Contig1608
AATTCGGCACGAGGGTTTACAATTGCATGTATACACTAGTTTTTCATTTTTCGCAATGGTTGTGTGAAATAAAAATTTAGGATGAACAGATAGTCCGATGCATTTCTATTTTACAACTATTGTGAGAATTTTTAAACAATAATACTAGCGTCACAAAAAATTTTGTCAAGTTTTAGTTACTTATTGATGTAACAATTTCTTATTTGTTATGAGTAAAAAAATTAAATGATCTCATACATGCACAAACAAATGAGACCCACTACTAAATTATTTTGGCTAATGAATCGTGCATACGACTTACACCAGTTCCCATAACCATCACATCACCAACACTGCTAACATATGCAGACAATTTCACTAAAAAATTTCATGGATTCATGAATGTGCATAATAAATTTGAAAACAAGCATGCCAAGTGAAAATTAGGTAACATGCATGCTCAGTTAGGAACAAGAAAGAATGTCGGCAATGTACTTATTTATGAAGAGGAATGCATATAAGATTGCATGATAAATGAGTGGAAGATCAACCTTGTTGTAAGGAGATGAGAATTTTGATCGACTATGACAGTGAAGACTGAACTCACTGAACCATGCATCGCATCCATCTAGGTTTTCAAGTACAGGAGCCACCTAAAATTACAATACATGCACATGATGCTGATGGAGGTCGATCTTCTCCCTT
>Malus_Contig1610
AATTCGGCTCGACGGATAAAAAGCTCAAACACGTGTCCGCGTATGATAGGCCATCAGCAGTAGCTGCTGCTGATCTTTTCAGTAGCAAAGTTGTTTCCCCTTAGAAATAAAAAGTTGCAGACAATATTGAAAAAAACAACCTTTAACGCAACAAACAATCAAGGTTCTGAAAAACGTTAAGCGCTAGTCGGACAGCGGGTAGGGACCTAGCGGCTAGGCAGGCGCTTATGCGGATTTATGTAAATTTAATATATATATATATATATATATATATTGGAAATAAGTGCATATTTACACTTAAAAAA
>Malus_Contig1616
CATGCAAGCACCCAATACAAAATTACAAAAAATAACCTCTTATTTACTCCAATGCTCCTCAAGACTCATCTTGCTTTCAATTTGCCCCTTGAAATTCATTTCTCCCACTTTACCCCCATAATAATACAACATCTTTCACTACGCCCTATTTTCGTTCAAGTCTGTAAAAGATGGAATTAGATCCTCTCCCGAGCAGGAGATCAAGATCATCCTGACCCATTAACATGAGACATTGGATTTTGATTCAACGGCTATAATTATTATAAATTTTAGATAGCTCCCATGTTTGTATTTATTGGATCAAAATCCAACGACCCGTGTTAGTGAGTCAGAAGGATCCTAATCTCATGCTCAAGAGAGGATCCAATTCCGTAAAGGATCTCTTACACCTTTTGCTTTCGCACAATTGAGACCCACTTTCCTATAATTTTATTTATTTTTTGGTTGAAAGAGACCCACTTGCCCATTAATTCGAATGAGGATCCTTTGGATTCTTTACGAGGATCTCCGGGATCTTCCAATATAAAAAGATTTACAATAATTTGTGGTCACACACTATACGATGAACGTATGTAATTAGAGAACCTTTGGGATCCTCAT
>Malus_Contig1617
CATGGATTGTATGCCACGGGTTAAAAAAATTGAAAAAAAAATCAAACTGAATGCTGAAGCGAAGCCAAAAAAATAAAAAACTGAAATAAATCATATTTGGTTTCGATTTTAGGGTTCAAAAACCAAACTAAAACGAAAACCCCCTTAAAACGACGATGTTTTATGTGTTAAACTTAACCTTGACTATACAACCCCCTTCCAAACTTGATACCCAAACCTAGTTACCCTCCTTACGCTCTACAGAACGAACCCTCCTCTTGTCGATGCCACACCTAACATGACACATCCTCCTGTCGACGTCGCACCTAACATAACCCTCCTCCTCCTCTCGACGTCGCACTTGACGCCTCTCACACCTCGT
>Malus_Contig1646
TTAACGACTTTGGTAGAGCAGAGAGGGGCGCCGAACCGAGTGGCTGAGGCTGAGCCACCCTCCCTCCCTTTGGCCTCTCATGATGTTTCAGGGTTCTAGGGCTGCTGGCGGCTCTCGACCGTCACTCGCTGGTTTGGTGTCTCAAACCCTCCTGCAGTGAAGACTGCCCGCAGTCAGAGCCCTCTAAAATTCATTCCATATGATATGATATGGGGGCAGTGATGGCTCAGCGGGCTTACCCCCTTCTCCATCCCCATCCAAATTAAAATTTTCATATAAATTTGTTTTATTCATTTTATGATTGTTTTGGTAGTTTACTATGCATCTGGATCAGATGAGATGAGAGAGGATAGTAAAAATTGGATATGTGGTGGTTGTTTTAGTTGAATTTCTTTTAGATACCTTGTCTCTCCTGTACATTTCTTATTGCATGTCACTTTTGAATGAATGATATATTACTTTGGTATCTTGATTGATGTGGACGATTGAGTTGCTACTTGGTAGTTTAGCTGTTAAAACATGTATATATATATATATCACCTTGCTTTTTCCGTTTCGTTTTGTTTTGTTTTGTTAGTGTACCTTTTGTAATACGGTATCCTTGTTGGGTTTTGAGTGATATTTAATCAGCTTCAGATTCAGGCATGACGTACACCAGCCCTGCCGCCAGCGCCAGCCTCAGCAGGGACAGATGAAAATCTTTATGGCT
>Malus_Contig1651
AATTCGGCACGGGGCTCCTTGTACAAAACATCGCAGATGGAACACCTCGCCATCTCTCTTGAAGCTCTAAAGTTGAGTTTCGAAGCTCAATTTGTGGGAATTATGAATGTCTATAGCTGCAAGAAGCCTGCCTCTCTATTTTAATAAAGGTCAGTTTTGACTTAAGTTCACAAGGGTGGTTCCTCTACAACCTTTACATCTCGATTTAAGTGTTGAAGGTCAGCACTCCAAATCCCACTACTGTGAACATGTTTTGTGAAGATATGACGCTCATACCATTGTCGCCGTCGCGGCCGCTGTCCAATTATGGAGTGTGGTGGTTCGTATCGCTCCACTGCTTCGGTCATTTGGTCCAAGTTGTACAGCTTCTACCATTTCGTTCCCCTTTCGAAATTAAGGTCCAAGTTTTTTGTTATCAAAATCTATTCCGGGTACGTTTGTACGATGCTTTTTATTTCAAAGAATTTGACTCCGTAATGCTGGATTGTTACAAATAGATATCAGGAAATTCTTGAAATTCGATTTTAGATATATACGGGTAAAACTTGTGTTGGGTTGTGATAAGTTGTGTTATATTTGTGTACTTTTGAAGCAGCAAGTTATTGAATTGGATTTCGATAAGGGACGA
>Malus_Contig1653
CTTCCTTGCTGTGCGATGTTCTCCCTCTTCATCGGTCCCTCTTTTGCTGCCAAATCTTTGCTCTTTCTTCGCTGAATAGTCTTTAGAAGAGATCCTGACTTAAATTTTATTTTGGATTTGGTTTCGGGTCTTCTCCGGTGTGCAACCCTTTGTTTGATTTTATTGGGTGTTTTGTTTCCGGTCTTCTCCGGTGACGAACCCTTTGTTGGTCAGCGTTTTGTTCTCATCTTGCCATCGTCGGGATCAAAATTTTAAGGTAGTCAAGGTTTTGTCGAAACTGACAACAACGTTTTGTCGAAGCTTATAAAATTGGTTTCGAGCGTTCGCGACCGTTGGTGCAAGAATTTCAGAGTGTTGGTCTCTGTTTTCGTCGGCGATCCCGGAGTCGGGACTGAGCACGGCGTGCCTTTAAATTATCGTCGGGCAAATTGTATTGAACTCTGTGAGTTGAGCGGTTTGTTGAGAATTTGTCGGCTAAGGCATATTTTGTGTTTGGCTTCCTCTACTGACAAGTCTGAGAATTCGCATGAGCTGGAACGCTACTGTTGGTTTGGCATAACCAGCTTTTCTGTATAGCATGGCCTCCAATCATCATTCATTTGAAGATTTTGCAACAGC
>Malus_Contig1659
GAACCACCAAAAAAGGCTTACGTTTCATTTATTTATATAATTTTCAGACCACCAAAAATACACAATATACAAATATTCATAAAAAAATCACATTACAACTTCATAATTTCCAACACAAACACTCCAATTTTACAAATTAATAACACCGAGCATAAATTAAACAATTAAAATAAATAAATAAATAATGGTACTAATTTATATAATATATTTTCAGAAATGATGATTACCGGCCATAGACGACTCTATTACAAGTTTCCTTGAGCCACCGGAAGCTCTTCCGGAGCGACCCTTTGAGCTTCCCTTCCACCGTATACACCTTATAGCTCGCCACCCTCTTCTTCCTCTGCAGCTCCGGATCGCTCAGGCTCCAGCTCTTCGTCGCCGACCCGTTCGCCGACTTCCCCTTCCTGATCTTCTCGCCGTTGTTTCCCGCCTGGGTTTGCTGCTGCTGTTGCGGGTGCACAGAGGTCGCGTAGGAGGCGCTGTAGCACCTGAGATCCTGCATCCCATTGACCCCCGATGAAGCGGGTCCCGCCGACCCGCTGCCGCCATTGTAGCTCTCCATATGCGAACT
>Malus_Contig1664
TTTCATTCTGCAGGGTAATCTGCAACCTCTTTCCTTGTTTATGTATCTTCCTGGAAGTAAACTTTCAGATTGGTTCAGCCATCAGTGTAGCAGATCTTCTGTAACTGTGCATCTACCACAGTCTAGGATCATAAGATTTTAGGATTCGCTGTGTGCGGTGTTACCAAGTTCAAGTATGCACATTATGCATCTGATCTATCTGCTCTGTGTTTTTGTACCTTCAAAGGAAAGCATGCATGGCGAGCGCGGTTTCTGCTTTGATTTGCTTGATTTGAGCATCACAAGAGGCAGGTTACTTGAGTCAGATTATGTGATTCTGGGGCACCAGTTCAGCAGCATCGCGTCAGAAGGAGTGGAGTTCGTCTCTTTTATGCCAACTGTGAGGGGGTGCATAATCTCTTTTACGCCAATTGTGAAAGGAAGCTAATTGTAAGCCCGTGTGGTCCCTTTTATCCCAAATTTGAGGTGGTGCGTTATTGAAGCATGATACAGCCGGATCAATTCCACTTTCAAGAACAACACTATCATCATGAGAATTCTGAAGCCGAACTTCGTGCTTTTGGAAAATCACTGGTAAGAGTTGCTCATTCTGAGAGGAACCGTGAGGGGTGTTGCTATAACGAGGGTGAACAAATTGGAAGTGATACCTCTGACGCAGAGGATTTGTATTCTAAAAGATTGGTACTTCCTGATGGGGCAAGGGAAAACTGAAGAGAACAATCCCTCTGTGTTGGATTTGATGGCTCAGTTCTGTTGGGTCTCGACCCTTTCTACGCGGACCTAAACCCAAACTTATGTGGCTCTTTAGTTGGCATATGCGGATCACATGCTAGGTCTTTTTAGTGCTCGTATATAAAGCCTCGCATTGTGCAATTTGGATGAGACGGTGGGACATGGGAATAGAAGCAGCAGCAGCACTAGTGTAAAGGAAAGAGAAGAGCCGACACCCAATGGAAGAGAGAAATAAAATGGGGAGCTGCTGCGTTTAAAGTTCTGTAAGAGTGAAACCAGTCAGAGATTGTTGTAGTTG
>Malus_Contig1695
GGGACAAAAAAAATATCATAATTCAAGAAAACAAGTAACAATCTGCAACATACTTACAATAACTACAATATACGCTAGTTACACTAATCTGCAACGTACTTGCAATAGCTAGCTACAATAGGAGCATTCAAAATTAGATTCCCATGATTCACAAAAGCTAGTTAATTGGGGAAACATCATTTTCAGCTTTGATATCACTTTTGAATCAACCTCATTTTCAGCTCCAGATATTTGCATCCCCTTCCCAGCCACTTCTGGTAAACACCAAATGCCATGTCAGGCTCCTTAATTTAGCAGTACTCCTTGAAAAATATACGATATGGAATAAACCAAATTTATGTATCTTTGTAAAAAGCTCTTCTGCCTCCTTCATGTCACCTCTCACGCAGTGCCCTCTGATTAGTGCAGTGTAAGTAAATATATCTGGATCAAATCCTATTCTCAGAATTTCATCATATAACTGGAGCCCTAACTTAAAAGCAGCACCTATCAACAAATTATACAGAACAAAGATCAGATAACCATCTCCTTTTTTAGAGCAAGAGCATGATCAATGTTTCCTCCTTTTACTTCTTGTGCATGGATCAACGCATTGTAAGTATACACACTTGGATGATACTGAGATCCTCATATCTTCCATAACAATCAATAGTACAATTCCATAGCAGGGGCTCAGGCACCATTGACTTCTTCATGAAGTTATTTTCGAGGTCAC
>Malus_Contig1710
CGTTTAGCTGATAAATATACCCAGCTTAATTAAATATGGGAAACCATGCTGGGTGAAGCAAGAAAAATAAAAAAGCCATTTTCCACTGGCTAAAAATCTCACCAAAAGAAGGGATTTTTGCAAGCTCTGACTGGATCTTTTATCTTATCAAGGATGCCTTCTAATACAATCTATATTGAAAGTAGTGGCCGTCTCTCCAGGACCATGCATTGATCAATCTGTCCAAACAGCATTCCGGAATCCCATTGCCTACCCAGGTAAAAGCAATTGCTTAACGTGGTTAGTCGCGGAATCAACGTGGTAGTTTCCATGATCTGGAAATCATACTACCCATCAACATCCAAAAATTCATCATACATCGTACTGCTTGCACTCTAATAGAACTTTTGCATTGACTTCTCTGCCAAACCTCCAGACATAATTCAACCCAACAAGCAGCTCTGTA
>Malus_Contig1712
CTTTGTCTCTCTCTCTAGAAAAAAAAAGACTAGAGAAAGAAACAAAACATGGGTTCTCCTGCAGTGTTTGTGCAGCTCTCAGTCCTCCTACTGAGCTGCTTCGCTGTCTTCGGTGATGTAATTACCACTTTACCCGCCATTCCTCCACACCACAGCATTCACTATTCTCACCCAGTAGCTTCCCCAACCCACCCACCGGCACACCCGCCTACACACGGGCACCACCACCACCACCCACACCCACACCCACACCCTGGCACTGACTCTCCGGGCCACCCACCAACTGACTGTGCGGTCCACCCACCAGCCCACTCTGCGGTTGACCC
>Malus_Contig1733
TAAGGGTGATGGGGTGGCTCGCCAGTGCAATCTAAATCAATTTCACGATCTCCCTCACCACGGGATGGAAGAGACTACAGGAGGTCCCCAAGTCCTAGAGAGAATGGTCGAAGTCCTCGTGATGGTAGAGACTACAGGAGGTCCCCAAGTCCCAGGGAGAATGGTCGGAGTATTCGTGATGTGAGGGAGTATGCAGCCAGCAGATCAAGGAGTCCTAGGGGTAACAGTTGCAGTCCACCAAGGTCTTGTTCGCAATCCTACAGTCCCCGCTGATGCCTGTCGGGTATGTTGGTTGCTGCTTCCAAGTGTACTCTGAGCGTGGTTAACTGGATGATATGCTTTAGTATTCTCGAAGATCATGAATGTTTGGTAAATATGAGTTTCGGACCATATCAGTTTGCCCTATGGATTTAAAACTATTCGTATGTTCGAGTCAAATGGATCTAAGTTGTATGGAGCTCAATGTGACTTGTACAATTGTTTGAAATTGTTTGAAGTACGGAAGGAAATTCGCACTTCGATTTCTCCTTCCGTACTCTTTGCTTTTGTTAATTGATTTTTCTTTGATTTATAAAGTAAAGGATAGAAT
>Malus_Contig1738
GGGTGTGGGGAGAGGTAATCTCGCTATATAAAATATCAAACAAGTTACAGCAAAGGATAAAAAACTTCGAACTTTTTAGTACACTAATTAACCTGTACACTTAAACTAAGTCGAAAATTGGGTAAATAACTAGGCATAACCCTCAAACTAACTAGGATTAGCAAAGAGGTAATTAATAATAATTAAGCTTATTGCCAGCGAGGACAAAATTTATTTACTATCAGATTTTCAGAGAGCAGGTGGGAAGCTTGCACTCATGGCGTTGACACTAGCAAAGAACCCAACCAGGTCCTGCCTGTATGGAAGATACCAACGCCGCTTGTTGTACCCGTCCTTTGCCACCGTGTTGTTCCTGACATAGAACGCCT
>Malus_Contig1744
ATTTCTCTCTCTAAGATTGCTACTCTCTCGAATCTCTCTTTCTCTCTCAAGAACACATATGATGAACAAGAACTCCTTTGTATTCTGACAGCCTTCTCTCCCTCAATTAGAAGCTTCTCTCTCCGTGTCCCTTCTCTCTCCTCCCTCTCGTCGTGTCTCTCTCTACCCGTTATCTCCCTCTTCTCTCTGCAACGCAGAGAATAGCCGTCTCTCCGACGAACCAACATCCCTCAATCACCACAACTCCACCCCTTCACCGCCTGAACTCAACTGAGTTTTGTTTCTCTGGAAAACCAGAGAATCGGAGAGCCGAGCTCGGTTCGAAATCCAAAGGTATCCGACGGTTTTCTCGACGATCTCGACGGCGACTTGCCTCTGGGTTGCCACAAATCGGCTTCTCGTCAACACAAGTAACTTCTAGACCCCTTGCAGGAACTTGAGCAGAAATCAAGAATGGGTAAAAAACAAAGACGGATAGGACACTACTCTAGCTCGCAGAAAATACTCTTGGTTGGTGAGGGAAACTTCTCATTTTCTGCCTCATTGGCTAAAGCATTTCGCTCTGCCACGAACATGGTTGCTACCACTCTCAAATCCCAAGATACTTTATTGACAGAGCATANGAGCTGTGAGGAGCATTA
>Malus_Contig1747
GTCGGCCTTATCCCCACACTTTCTNTAATGCTTGGACTGGGAAGATATCGGCTCAAGGCAGCAACCGCCAGGCTTGCCGAAGGGTCCCATTCATCAACGGCCGAGAAGGAAACATTAACTTATGACTCCGAAATCGATCCACGAGGCGGACTGCCCTTCTTACTTGGTTTGAGTTATATTATGGCCTATTAACGATACTCAGGCAGAAGGAAAAAGAAAGGGGTTTACAGTCGAAACCACATAAAACAAAGCTTAACCTTAGGGGCCCTATGAAACGTACGGGCGAACCGAAGCTCAAGCCCGCACTACACCAGTCCCATTCAGCTACGCAACAAGCCAAAAAATGCACGCCTAGCGCGCTCCTCACACGCAGGACCTCAGAGAAGCGCCGCGAGCGGGGGAGCGGAATTGAGAGCGAAAGATGAGTGAAAGAATGCCAGACAGGCGAGAGAATGACTACATTAACTGAACATAGAACTGAGGTAATGATTTAACAAGGCATCATCGTTCAGTCCAATTACTCTACTCAGAGTGACTACAAGTCAGTTTGAGGCTTAGTAAGGAAGCCTTTTTCATCACCCCAATCTATCTTCCTTCTATGATATTCTTTGGCTTTGGGACTAAGTATAGGCTATGG
>Malus_Contig1753
ACTGGAGGATACAGTCTCGCGAGTCTCGTGCATCTTCACGCACGCGCCCAATCTCTCTTTCTCTGTCTTTTAGATTCAGGGGAGCCTGGAGTCATAGGAGCGAATCAGTAATGGCAGAGTCAATCACACCCATCCTTCCTAACAATCCTAACCCTAATTACCAGGGCCCCGCAACTGGAACTGTTCCTCCTTCTCCTCCACCTTCATTGCCACTAGCTGGATCACCACCGCCGCCGCCCCTGCCAGCCGCAGCTTCGAGGACTCCCGTCGTATTCAGCTTCCCCAAGAGGCCTTCGGTTCGACTCAC
>Malus_Contig1764
CTTCTTTTCTCCTCTCTCTCCGTCTGTGTTTCCCTTTGTTTAGATCTCTCCATCTCTTTCTTTCGATTCCGATCCGATCGTGTGCAGATGGGTTTTGTGTTTATGTTTGTTTTTTGCGATTCTGTTTGTAGGCTTAGATCCTCCTCTTATTCTTCACCCAAACTAGCTACCCCACCTTCGATTGTTATCGACGGAAACACCACGAATTGAGGCGCCACACCAATACTATAATATTTATAAGAAAAAAGCTCCAAACCCGCAAAGGATTCGTCAGATATCAAATGGTTCGAGACGCATATGATGGGTTGCAAAAACAGTTGAGTGCTGTTGTTTGTCTCTTCATGGTTTCGTCAAGCTCTAAAAAACACTGAAAAGAAATCAAACTTATGGAGATTGGTATGGAAGCACTTTATATGAGCTGCAAAGTGCTCTTGGTCAAATTGAG
>Malus_Contig1767
GGAGAAGAACTCCCACAATCACATGGAGCACAAGAAGTTTTCAAAATATAATATCCACAAACCCAATAAAGCAATTGTCTTGAAGAAATTAGGTAGCATAGTTATTAAACCAAGAAGATACTACTGCAGGAAATGAGTGGCCAAACCCCACAGCTATATCTTCATCGGTATGCTACTAAAAGTTACTAATTGTTTTTAAGCACACAAATATTAATAGTGACAGCTAAATGTTCTGTGGAAAGCAGTATAATAAAGCAAAGGGGGAACTGATCCTTCCCTCCTATGCACACTGGGAGAAATTACTTCTCCTTCAAGAAACCACGCTTATCGGTAGGCAGTAGGCCCGGTGAAGCCCAAAGGAAAAATGCAAATTCACTGTACGTATCAAAAGCTACATATAGTAATAGTCAGAATTTATATTCTGCAGTCTCTCAAAGACCTGCCATAGAAGGTAACGATCTAACTCTGTCACTCAGATGGCAACCGTCTCCTCTTATAATCAACATCCCTTGATCTAGACCGATGATCATCCTCTGGCACTGCTTTGGACCTGCTACGACTACGAGGTCTTGAAGAAGACTGACCTCTGTCCCAGTCATCCTCATAAACCCCATCACGATTCTCTCTGCCGATGTTCTCGATAACTATCTTTTTCTTCCTTGTAACGATGCTC
>Malus_Contig1785
GAGAACACGAAATTAAATAGTGCCTTGATGAGAAAAGAATAGAAAAGGAACATTGAGGGTTGGTTCACATTGTGTAGAACGTGACCTTATTGTAAAGGAAAAATACATGGTTTTTGGACAATTTTCTCTTAACAAACGGTACCCTTCCTCTTTTACCCAAAACATTTTGAGTATTTACATTTGTAGGTGATGAAATGCCAGCCAAATTATTTTGCTGGATAAAGGGTAAAATGGTCACAATGGAACTCTACTCCAATAGATATTGAACCGATATCGGCTGTCGAGAGCACAGGGCTTCCGGAGTGGAAGATGCTGAGTGTGAACCTCGCCGTCTCCCACGCACCACTCCAAGCTTCTGCAACTTCAGCATTTCTCTTCCATGGCGCAAGTCGAATCAGCCCAAGCTCTCCTCACGAAGGCGGG
>Malus_Contig1798
TCAGTTCGATAGTCTTGAGAATCTCCAATCGAGTTCCTCTTTTTTATGTTTATGGTCTTTCTCGAGGCGCTGCCTACCTACAAGGCAAGATCAATTGAACCTTCACCTTAAACTGCGTCCAGTCCAAACACAGTCTTGCTCCTATAGCTCTCCTCTCTGGTTGCGCGTTCAACAACTACAACCTTAACACTGCGCTCCGAGGCCGCTTTTGACGCCTCCGGACAACCCTCGCTGCTTCGCCATAGAGTTAGGTAGGCCTCCACAAGCTGCTAAAAGAAAATTCCATCAAAGGTGAAACCCTTACTTTGGGGGCCTTGCCTCATGATTTTCTTGGCAAGCATTTGGCTGTTGACGTGTCCTCCGCACGCACTTGAATGAGCTTGTTCAACAATGTGCGCTCCGGATCGGCGTGAAACGCTAAGGTAGCTTGCTTACTTAGTGCTTGCGCTAAGGGCTAGGGTTGCTTTCTTGGTGACTCTAACCGGAGACTTTTTACCTTTACTCTTTCGGTATCGGTATGCCTTCGATGATTACTGCTTTAATGAATACCCTCTCTTCGGGAAGCGACGAACTCTTCCCTCACCCGAAGGCGAGCGAGTGCATTACGTTGAGTAGGAATTTGGAATAGAATAAGCTGTTGGGAAGAGAATACCACGAATACGCTATTTGGAGAGCGCATGCGGACAATTCGATGAGGACGATTTCTTGCAGAAAGAGAAGAGGGATACCAGACGATTGGGGATTGATTAGATGCGGACGATGATTTGGCTTTTAAAGATGAGAAGGACGATTTGAGAGTGAATCCGCCATTAATTACTCTTGTTACTGTTCTCCAATAGGCTCTTTCGGGTTCAGGTTTGAATGAAGGAATTGAATCCACAGCTATTGAATCAGCTGTTGGCATATCGGCTCTTGTGCACTCATAAGCTCTTGGGAGAGTCCAAAGAACTCCATTATTTTCTTTTCACGAATAAGCTCTTTCCGCTTTTCATTCCTCATGCACTGAGAAGTAG
>Malus_Contig1799
AGGTTCAAATCGTACTTGGGGAGAATTTATAGTTTGAGCTTTTATGACCTAGCGACCCCTGTCCTTCTCCTTAGTTTCTAAACTAGCGCAATCGTGGGACATCAAAAGTGGGAAGTTGATTGTTGGTTTTTATTCCTCACTCTCGTATAGGTGAACTTGGTTCGTTCAATTCTTAGGGAGAAGAAGGATCCACTGGGAATGAATGGGAAGATTGGAGTAGCCTCTTCATTAGCCGGAAGGAATTTGTCTCCACCGAAGAACGAACAAAAAAAAGGTTACTGTTTAGGTAGGATGTAGTCCAATGGCTAAAGCTCTGCCAGTTTCTTGTAGACTGAACTCTCTTCTCTTTAGGCTCAGAGTTGTTTTGGGGTAGGATGGTAGAATTTTTCTTCGCCACTAGTGGCAACGAAGTTCTTGGTAATTAACCAGGGGGAAGGAGGATCTCCACTCATTTCATTCAGTGCCTGCGGTGAGGCGCGACCCACAACAAACAAAGGGGGAAAGCTTGCTGTAGCCCTATTTTAGTAGACTAGGCTTGGTAAGCGTAAGCTATTTAAGTAGGCTCGAGAAGGGCGCAGCTTCGCTCAGCGGAAGGGCCTTACTATTATATTAGTAAAGCGCTAGCGCCCAACCTATGGGCTTTGAGGGGATAGGGGAAGGGAAGAAAACACAAAGATGGTCACTCCTTTTAGGAACATGGCTCGTTCATTCACTTGCTCATGAACTAGCAGCTTCGCCAGAAGCGACGAAGGGGGGAAGCTGTCTACGAAGCTTTGCCCCTTGCTTTACAGAGATTGTTATGAACTGACTAAATGACTAGATTCTCCCGGAACGCTAGCTAAGCTAATAAATAGTATTAGTTCCCTTCAATCAAATCAATAAGCTTTT
>Malus_Contig1806
TTAACCAAAAGAAAGAGGTTAATTGCATAAGTTTCAAACTCAAATTTTTCTTAATAATCAGTTTTATCTTTTCTCCCACCTTCAGAAAACTAAAGCATAAGCATTTTCACTATCATTCTAATTTTCTGAAAGGTAACTATCTCGGTTTCATATATAAATTGATATAGAATCTTTGAAAAAGACCTTCCTTCATAAGAAGGAAAAGACTTACTATCTTTGGGATCTGATGCTACACCGCTGCTCAATACCTTAGGGGATCAACTCTATTACATAAGTGGATTCCTAACTTTTATCTCATATCATGACATAAGCAAGCAGTTCTTATTGTATCGGACCAAAACCTCGCGAATTGATCTTTACGGCGCTTCTTCTATCAATTAGATCCTTTATCCATAGAATAAAGTATCTAGGCATACCTATTTCTTCATATTTCGACTTTTATGAAGTTTATTTCTTTGCTACAGCTGATAAAAATCGTTGTTTTGAACGATACATATGTAGAAAGCCTACCCTTTGTTTCTAGTATTTATTAACGAATTTGTTCCTTCTTTCCTTTTTTTATTTCTATAGTGGAGATAGTCGCACGTAATGACAGATCACGGCCATATTATTAAAAGCTTGTGGTAAGAATGGGTTTCGCTCTAGTGCCCGAAAATAATATTCTAAAGCTTTCGTATGTTCTCCGTTACTTGTGTGGATAAGGCCTATGTTATAGAGTATATAACTTCGATCATAAGGATCAATTTCTAATCGCATAGCTTCATAATAATTCTGTAAAGCTTCTGCATAATTTCCTTCGGATTGAGCTGACATCCGTTACGGTCGTCATTCGATTCAAAAAATCTCCGTTTCAGAACCGTACATGAGATTTTCATCTCATACGGCTCCTCCTTTATGTGCATAATGATAATAATACGTGGAATCAAAAAAGATTGAAATATTCTCATTATAAACTAAGCGGGGCTGGTGTTTTTACAAGAAATCTCTAGCCAACCTTCTTGTAAAAGATCTTTACTTAACATCAAGCATGTTGGTATTAGATAAAAAGTTACTCCAACAATTTCTTTGTCTTCAACGCCCTTTAATTTGCAGGAATTAGTCACTTCAACAGTCTTCGATGGTTATACGGGTATCCAAAAAACGAACGAGATGGATGTTTGTTGTCCCAACCATTCTTGTTAGTCCCGATCCTGATAAGGAAAAGGGATAATTTATAACAAAGTTTTCGTGTGTTGATTCCTAGGAGTAGTGCTTCTTCCCCTATGCCCTCTATTGGTGGAGACCTAACCCATAGGTGTAACCTCCCGCTCAATACTCTAGAATCGACAATTGAAGCATCTGAGGCTGCATTAATCGGGGATACACGACAGAAGGGTTTGCTTTATTTACAAACTTCACCTTCAACAAGCGTAGATTTATTTCAATAATTTTTTTTCCTATCCCGAATAATGTTGTCTTTCTCTTAAGACTGAGAGCAGTAAAAAATAGAAAAGAAAATAAATAAAAAAATAATCAAATCGCACCATCTCTGTAATAGGTGAATGCCTCTTTTTCTCCCGAAGTTGTCGGAATTATTCGTAATAAGATATTGGCTACAATTGAAAAGGTTTTATCAATAAAATTTCCATTTATCCCAGATCTAGACATAGGTGTATTAATCCATTCTATAATTTATTTTTATTTCATTTCGTGAGAAAATGATCCCACAAACAAAGGAATTGTACAGTACGAAATAACATAAAAACGGATTCATTAAAATAAAAAGGAAGACCTTTTACTCATACTCAAATTGTTTCGTTTTGACAGGAATCAAT
>Malus_Contig1809
AAGTACTCTCAAATTTTCGAAGGTCGCATCTGATATTAATCCATGAGAGCACCAGTACTCTGATCGTGAGTTGATATCAGTATTGAATTCAAAAAGAGGATTGCCAATCTGCAAGCAAAAACAGCTCAAGCATGACATCTTAGTCGAAAACATCAACTCCAAAGTCACTTCATTTTTTCGATTCTCGTTTGCTTACTGCTACTGCTTTCAGATTGAACTTCAGTTTTGATTGGATAATGAGTTGTGCAAGCTGTGGAACATAGTGGCCTGGCAGTGAAACAAATGGAACTTTTTAGAAGCGTGTCGTAAGTTTGTACCTTTTGAGTTTTCTAATTGGTCAGTAGTGATAGAAATGATGGTTTTACAAGTAAATAATGTTACCTGCATAGCTCTGTCCTGTGATAAACAAATCCCTATTTTTATACTCAGGGAATTTGTGGAACCAGCGCCGAAGGAACTCGAAATTATCTAGTGCTAAAAAGAAGAGAATCGGAACATGATCAGAATGTACATGTTTACTACTTTCGGGTTATATTTTGTTGGTTGAATGAGGATTGAGAAAGTCATATGAAGCGAAAACCTGTGATATCGTCGTTCACGAAGCCATAGAATGATTTGTTTGCTGAGTAGGAGAAGCCTACTCCTGCAGGTGACTCCAAGTATAGCATATTTGCTTCTCTATTCCAACTAAAATCGTTCTTGAGTAAAATGTCTCCGCTTGGTTGAAAAGGTCCGTTCTCGTTGAAAGCTCCAACTCCAACAGATGAACAACCAGGACATCCATTGAGCCAAAGAACAAGAGGCTTTGAAGCAGGATCAGTTTGCGCTTCAACAAAGTAGTAAAAAAGAGATCTCTCTTGCTTTTCATCCACAGTTACATATCCTGCATGTTGCTGGAAGTTGACCTGTGGTTGACCAGGCAACCTTGTGATTTTATCAGCTTCTTGGAAGGAGTGTGCCGTGGAAAACGCTTGGATGACAGTTGCAAAGACTACGGCGACGACGACGACACTCCCTCGTCGAGGCTGCATCATGAGAGAGGGGGAGCCTCGTGCCGAA
>Malus_Contig1810
TCAGTGAAAATCTGTCAGAGCTGCCATGTATTCCTTATGAGCCACCAACGAGCACTCCTACATAAAACCTGGACGGGCGCAAAACAAAAAGTGTGAGTGGGTAAAAACAAAGCTTTTCTAAATCATTTCATTCATCAAAAGTAGTAACCCCTCGCCGTAAAACCTGTATAATTCCCAGAAAATAGCATATACGATTATATCTCAAAATCATATTCAAAATAGCAATCCACCGAATATTCCATGTCAAATCTCAGAAAGAAAATAAGTAAGTCAGGTGCAATAAATCAATATGAAATAGTATGCTAGCTGGACTCACCTAAAGTGACCTGTACGGCTGAGTCCATAACTCATCAATCAAATTATGCACACGAGTCGGAACCACCTAATGTGGTCTGTACGGCAGGCTAGGTGTAAATAAATACGCTCAAATGCTACGGTCACGTGAAGGTTGTGCGAAGTATCGGAAGTCACCTACGAGTCGAAACGACCCAAAGTGGTATATTCGACAGGCTGGCACCTGCCTTGGATCCAAGGTGAGCGTGTGGTGCGGGAGGTGAATGATCACGTGAAGGCTAGGCCC
>Malus_Contig1811
AAGCGGATCCGGGGTGTGATGATGTCAGGAAAGAGCCACGTCACCTAGAAGTCTGTCTACTTGATTTGATGAGTTAGGAATAAAAACCTTAGCTATACGTAAGGGTAGTTTACTTGCTTACTTTAAAGAGTAAGGAAGCAGGGTGCTTCAAGAGGATAGGATGGAATTGACCCCAGTATGCCAATCCAAGTCAGAAGACTTAGTCTCAGAGTCAGTCAAGAGTCCTTTCCATACCGAGTAGGAAGGTCAGATCGATGAGATCGCTCAGTCGCAGTAGAATTGTTTGGAGTTTCCTTGGTGGACAATAGAGAGCCAAATCAGACTCGTGAGGTCGGTGAACTAGGTGGGAAAGCGCAGGTCAGCGCTGTGGAGATAGAAAGGCTGATGGATGGATCCTTCCACTGTCTTTGAACCGAGACTAGGCAATTGAGAAGACCATAGCATAGAAAAGCCTCTCTCTCATCCACTTTGAGCTCAATAAACAGCAGCTGGGCTGGAAGAGCGTCAATCGGTGCGTCTTTCGCTTCCAAAGTCTTCGTCTTTGCCCATTTTGCACTTCTCTTCTGCATACGACTTTCCACTGGTTCCATTCCTGATGACTTCTCCGAATGAAGGAAGAAGTCAGTGGGAAAGGGCCTGAGTAAATCAGTCGTAGGTCAATCCATCCAGGAAGACCCCAGATTTGTATCCTGATTGGTTCTTGCACATGCTTGCTTTCCAACATGAG
>Malus_Contig1812
GGAGCAGGTTTGGTAACAACTAGATTCGATGTCTTGCATTATATATATGATACCCTGCGGACCTTGGCCCTAACCAATCGGCATCGGTACGTCTATTTCTCACAGGGATTCCCCATCAATTACTGCCATGACAATCCGAACTAACTTAACTTAAAATCATATAAGATGCATCCCGATCCCGAACAGGAGTGGGAACAGACATTCGTATCGGGCGGAGCGCTCCAAGCCGTAGTGGACGAGAGAAACTCATCCCTGTTCGTTGGTCGTTGGTAGATCTATTGTAGTTGTTCGGGATCGGGGGGTTCCATTGGAAAGAAAGAAGCACCTTACTTGCTAGTGGAGACCGCTTGCCCACCCTCTACTTTTAGATAAATTCACATAACATATAATATAATTCCAGTTGTTGAAAAGGGGCCTTAATCTCATGCTTTATCCCTCGCTTCGCTTTCGGCTACAACTTCGGATTATTGGGCCTACGAAGCTTAGGACTTTATGCCCCAATTCATGCAAAAATCCCCGGAAATGGATAA
>Malus_Contig1813
CGATAGTTCCACGATCCCGACAAGAGATTTTGAGGATGTCATGCCTGAGTGTCGAAGACCCTTACACCGAGAAGGCCGGTGGACCATAAGATAGAGCTGGAACCGGAGGCTTTGCGCCCGAAAATTGCCCCCCGAACTATCAGAGCTAAGGAAGCAACTCAAGGAGCTGATCGATGCCGCATCTTCTGGTCTTGGTTCCTTTCGGACGTGCGGGCGGATCCTATTTTCTTCCTTCTTTTGTTCTGGTTCCCGTGCGTGTAGGAGGTCTTTTTTTAGCGTTGGGTTTGTTATCAAGGCAAGGGGAGTGTGCTTTTGCGCTCTTTCTACGGCCCGTTATGCTTTTCCCGGCTCGGCATGCTTGCTTTAACTCTATCGACAGCATTTTTGGTGTCCAGACCAGTAGCAGCAGCAGCGTCGGTTAAGGCTCGTTCCGAAAGAGATATATGTGGAGCGGTTCCAGTCCCTCTTTGGAGGGACTTACGCCAGCTTCGGTCAGCAGAGTTACCCTCCACTCAGCCATGTAAAACACGATTTCGTATACCCCTAATTCTGAAATTTTTGTGACTTTTTGGGGCTCCTCGTGGAAAGCTTTGCGGTTAATAATAAGTAATCCAATCTTCCTCACGCTC
>Malus_Contig1815
TTGATGTTCCGGTTTATTATGCCTTTTATTTCTTAATATTAATAGTAAATATCCCTAACTGCTAAGTAATCCACCAAAAGCGGAGGTCTTTGTCAACAGAGTTCCAAATTTCCGCCAAGATCGTCTTTGAATTGCCCACTAAATCCAGAATCGTACGTGGAAACTACAAGAAGAAATGGAGCTCCCGCTCTTTCAGTCGAGCGAATGGAACCAACTACCAAACTCTTCCCGCTGAGCCCCCTCCTCGGATTAGGGGCACCGCACATCCGCCAGTACCGGTTGAGAAAGAGGAATAGAGCAAGGAATAGCATCGGGAATATAGGTTGTGGTGCAGCAAGGCAAAGTCAGGAACAAGGATTGTTTGTTACACGACTTATCCATTTCACCGGCTAGCTGAAGCTAGCCCGTACTAACAGAAGGTCAGGAATGAGACAGCTACTAGTGGCAGAAGGAAAGAAAGAACTTTCAGAGGGAAGCAAGCCTATGACAGGAAGGTGGGTCAAGGTTTAAGGAGCCCGACGGTCAGTCAATCACTCGTCTAGGGCCTTCCTCGCGGTCAGGCAACTCTTTCCTCGTCGGCAATCCCAATCACTTGCTGAGACAAGCTCTCCTCCTATTTCTGCACTGCTTCCGGTTGATGGCTATTATGCCTCTTCCTGCTCTTTTGACTTCTTCGACTCGTCTTCCAGCTCAAACTAGCCAAGACTCCTATTCCGGGTAGTGTTTTTTATAGTCCTTTGCTCTTTACAAACCCCTGACTCGTTCATTCACTCGCTTGGATTCAGTCTCGTTCGGTTGTTGATTAGTTCATAGGTAGTTGGTTAGATAGTCGTGGTTGGGTTATTCACTTGGAGTTGCTTGGTAACTTCCTGGCATTATTCCGCCTTTTCGGGTGTTGGATAGTTGCTCGGGTGGTGTATTGTGGTTGGTTGCATCAGTTGATTCACTCCTCCCTCAGCATTCGTCGATTGGTGGCGTGGGAAAGGGGCATTCGATCACGGGCAAAGATGTCGATGCAACTCATTATGCAAGTTATGAATTCAAGGTAGAGGGGTTGCCTGATTCACCAGTCTTTCCTCCGGACTCATCGGTAGGGTGATGCTAAACTATCTTCTAAGGGTTGATACTATTACATAGGCTTGGGGCTCCCATGCTTTCCCACGGGTATTTTTCCGTTTGTTGGCTCCTAGCACATAGG
>Malus_Contig1816
AAGGGGGGACCGGGAAAGCTACAGGCCCAAAACCTTCGACCCTTCTTTGGGGGTGCCCGGAGCACCTCATCTTGTCATTTCGTCGTTGCTCATTCCCGTTAGGCCGAAGTGTTTGGCGTTTCCTTCTCCGCGCCCGCTCACGCTTCGCTGACCTATCGCGTGGTAAAGAGAAGAGAGTACGAAAGAATAGTAAACAGAGCACACCGCAGAACGATTCTAAATATGATAAGTCGCCCTTGTATGCGAGAAGAACGAAATGAAGAACGGGAACGAAACGAAATAAGGCGTTTCTAGCTCTAGTTTCGGATGAGCTTCTCTCAATTATGTCTGGTAATAGAATAGGGCGGCTTGCTCTGACCAAGACTCCACTTTTTGCTCCGTCCATGGAGCGTATGAATTTCCTGGAATGTATATAGACCAAAAGAGGGAATGCAGGGATAGGAATAGGAATTATAGTACCATTGGAAGAAGGGGCGCCTGTGGGAACATCTCTACTGACAAACCATTTCAATAGTA
>Malus_Contig1818
AAGCGAAGAGTTCAGACGAAGAATAGTGAATCATCCACGTCTGCGTGTTAATGCTACTTCCGTCCATACTGATCAAAGAAGTACTAGGCTTCTGTGAGAATTGGTTCAAACCCATGATCAAATTATTAGGAAGAACCACACTGGTTTCACAGTGGCCTTGTTGCAATGCCAGGCTCGGTTTTCGCTCTCTACCCATGCTAAAGCCATTACTGCGGATCACATTTGCAGCTACATGATCACTCTGATGAGTATTACTAAACAACTGTCTAAACCCTAAGCAAAGGTGATGGGATTCCAACAGTTCAACCTGGTTTATGCCATGGGATTCGGGCAGTGGACCCCTTCTGATCCTCTTCTGATTTGATAAGATAGATCCATCAAGGAGAGTAAGCAGTTTGCGGAATTCGTTTACTGCATCTTGAGCAACCAGGCTTACTTCTTGAGCACTTCTCTTATGCTTTTTCTCAGAGATGCAACGAAAGAGGCGATGGGCATGCTTCAAACTGCTTTGAGCAACCTCATGAATTGTGAAATCCATTCCTGGGTTCCTTGAAAGACAGACACCTGATTCCCTTTCCATGATTCAATTGCAGATTAATATTCATGCAAATTATGCAATCGCAACCTCAATATTCGGGCATATCAATGTGACTCTGTGATAAGGGTAAAAGCAATGTGGCAGAAACCACCCAATGTAG
>Malus_Contig1820
AATAAACTATACGGCGGAGGAAAGAACTGATGACTCACATCCCACAACACACAGAAGGATGGAAAGTCGTGGAATTGATCGAAGTTAGCCAAGTTCTCTTAGCCGTTACGTTAGGGTGACTCTAGAAAGCTTGAAAGAATAAGATACGTAGAGCGTGAACCAAGGTTCATAGGCGGATCAAAGTCGAATCTTGCAGATCCTAGTTCGCTTTCTAATCGCTTTCGGGACCAGTCTTCAATGGCATGAAGCTTTAGTGGCATAGAATTGGCTGCCTGATCGGACAGATGAAAGGAGAACTATCTGGTGAGGCATCTGGATTTGATTCGGGTCGGTTAAAGCTTGAAAGGGAGTTCGTGGCCTACTAGGAGTTCTGTTTTCTGAGGACTCATAGAACACCTTATTAATCTTAATTCAACTGTCCTTTCAAGCAAGAGTTGTCTTAGATCAATGAATGAGAAGGAAGAGAGTGAATAGGGCACAGGAAATGAAGTCATCCAGGTTCGGAGCGGGAAGCATGCATTCAGGCTGTGAGGTAAAGTGATTCTCTTAGCTTTAGTCAGCTTGGCTTGAATAAAGCTTTGGT
>Malus_Contig1823
TCTCTTACGCCATCCTACGCGGTTCTCCCGTAGCGTCTCCGCCGGCGACTTTCTAACGTTCACGGTTGTCTGCCTATCCTACGTGACCATCTTCGTCTACTACAACGAGGGGTGTGTGCCATAGAGTGTGGTACAGGTGTCACCAGTCCCAGACAGATTTGTTTATGATCTCGTCAACTCGGAACTCATAGCTGCTAGCAACTCCTAACTACAACTAGAACTCCTTAGCTACTAAAACAAGAGCTCTTTCACTCGGGCGACTTTTCTTATTGGGCAAGTTGCCACCCGTTGTTCAATACCCTAACTATCGTAAGTAGCTTAATCTGTCGAGAAGAACCATCCCTACCGGATCGGACATGTAACCAGTCTTCTCCGCTT
>Malus_Contig1827
TATGTACGACTATCGAATAAGAGCTTCCTTCTTGGCTGTTTGATGTAGCTAACTGAATCTGTATGCTAGGCCAAGAGCGGAGGATATAATATATCTTTCTTTCCTTTAGTACTGCCCTTTAACTTCCTTAAGTAACTTTCAGTTCTCTAAGGGTAGTGAAGCGATGTGACTCAACCGATAGGTTGAGGGACTCGCGTAACGTCTAATAGTTGCCTCTCTTTCAGAGCCTTCCTCTTACTGGAAGTTTATAGAAGAGAAGGAAAGAAAAGAATGTATGAGGTTGCCGTTCTTCTTTTGAAGGTTATAGCAGACGAAGACGATCAGATGCAGACGATCTTTCTTTCGTCTTCTCGTCTTTGTCTTAATCTCCCATCTAGCACTAGAACTGGGCGCATCTGACGAGCAAGGAGGAAACATCAGCAGCTGACCTAGTTCTGTGACACTAGGCAAGCAAGTAAATTCAACCTGCGAACGGTCTTCTTTATATTTATAAGAGAAGGGATGCTTCAGCCATCAAACATAGTATGCCTGACCTGGTTGAAGATTGGGTGAAGGTTCCGTGCCAAAGGAATGAATCTTCGGAAAGAAGGCATAAAGGAGTGGATGTGTAGAGGTCTTTCTTTTCTTT
>Malus_Contig1829
GAGCGTCTCCATTTATTCTCTTTCTGGCACGTGTTCTAATGTTACGGCTTCAAACCTTTGTAGCAATTGCGTTGCCAGCCGGAAGTATGGGACGAGATCATCTTTCCTCAACTCAGAACCACGCAGGAGTTGATTGATTATGAGCTTGGAGTCGCCATATATCTCAAGGGCTGTGATTTCCATGTTGATTGCCATTTGGAGCCCGATGATCAGTGCTTGGTACTCAGCGACGTTGTTGGAGCATAATTCGCTTAGTTGGAATGAATAAGGTAGTATTTGTCTTTGTGGCGACATGAATACTACTCCTGCCCCCGCTCCGTCTGCTCGTGCAGATCCGTCGAAGAACATCGTCCATGTCGGGAATATGTCGATGTAGAACACCTCTTCGTCAGGCAAGTCATCTGAGATTTTCCAATCGGCTGGGATTGGATGGTCGGCAAAGAAGTCTGCTAGCGCTTGTCCCTTGACGGCTTTAGCGGGGACATAGATGATCTCGTATTGATTGAGAAGCAATGCCCATTTAGCTAGTCGTCCTGTCAAAACTGGCTTGGACATGACGTATTTGATCGGGTCAGCTTTAGCAACCAAGTGGATGGTGTAAGCATGCATGTAATGTCTGAGCTTCTGGATGGCAAACATCAAGGCAAGGCACATTTTTTCTATTGGGGAGTAGTTCAACTCAGCGCCGGTGAGCATTCGACTGAAGTAGTAGAGTGCTCATTCTTTCTGGGATTCGTTTTCCTGTGCCAGAAGTGCTCCAACTGATCTTTCCT
>Malus_Contig1831
CCGAACGATCCCACTACATCAGGACCCTTTCGACGTTGCACAAAAGCCATTACTTTACGTTCAGCTAGCACTAAAAAGCTACTCCTAGTAGAAGTGGTAGAATTATTCCAAGTATTTCGGCTGGAACTGCTATGTACGTTTTCGATTTTCTATTCACTCATGATCTGGCCTGGTCGACCCGATCATGATATTTCACTCATGATCTGGCCCGGTCGACCCAATCATGATATTGAAGGATGGGACCTTTTCTCGAAAAACTCCGGATCCAGAGAAGAGTTGAAGATGGTGCAACATCGAATCCTGTCACCTTACTTCGAATGGAATCTTAGCCCGCCTCACTTGCTTTCTGTACTGCATAAGGGCCATAAGGGCATAAGCGAAGTCAAGGGATTTCCTTCTAACTAGTGGCTGAGAGTAAGCAAGCTACCTTCATTCAACAGATTTGTGGTTGAGTCAATAACATGCTCTGGGTCGGGAATCTTTGCTCTTCTCTTTTGCATTTCCGCTGCCTGCGTTCTTCTTCGTGTCCGTCCGTATCGCAAAGCTGGTCGACGCCAGCTGTAATGGTTGAAAATAGGGGGCCAACCAAGACCCTACCCTAATAAAGCTTTGTTCGATAAAGCAAACGATTCGTTCCGACAACTTCGGACCAGATTAACCCTTTTGAATTAGCCGATCTTACAAAATGGATCGGGCGGGCTGGTTGGGAAGGGGTGATTTGCGGAGAAAAGAATCGCTGAGAGATAGATTCTACTATTTAGTCAGGACGAATGAGTGGCTGTGCGGCATGCTCCGGAGGAGATTGACCCTTCCCCGAGTCAGTCCAGTCGGAAAGGGAAGGGCCCGCTGTCTAGACTGCATTCGGGAGTTTGAACACCATCCCATTTCAACCAAAAATACAACCC
>Malus_Contig1832
TATTAAACAACACCAAGAACAAAGCCATACCATGCCCTCGGGGAGAAACTAGGGATGATTGCCATGAATGCTGCCCTCGAGGTATGTGTACAAGAGGGTCTTTGCCGATTCCTATCAACATGGTGCACCTCTCAAGGGTGAGACTTTGACCGAATGAATAGGGATCAATTGATAGACATTTTTATTGAGGAAGAGAATCCAGGATGAATGCTTTTTTCGTTCGCTATGTGCTGACTAGATGCGTACTCGCGCGATCGATGGACGGGGGAATTGCGTGAATGACGAGACCGGCATAACCTAAAGTAAAGGCTCTTCCCTCTCTTGACGGCGAATCTTGATTGACTGACACTAGGAGCCGATTCGGAGAAACAAGAAGCATGGCATGAGATTCGCGGCGGAATAAATTCCGATAGCGAATTACTTGATTCGATGAATGGAGGGGGGGCCCTCCAACTCAAGCACAAAATCAATGTTGAATCAACAATCATCGAGAGGGGCACCACCAAGCGAGATCGAGACCAGCACCT
>Malus_Contig1834
AATACTTTACTTGCTTGCTATTGCTAGTTCAATCGTCAGCTCTTGCTTAGTCATTGGACTATATCCATTTGAGGGAAACTTTCTAAACACTACTGCATTTCGGAATTCATCCTTTCCTTCGCCCGATTCTCTCCCTCGTCCTAACGGTTCCTCATCTCTCATGTGGATTGGATTTGGCGACTGCTCTATCTATAGTTAGGGATGAGCTGACGACCATGCTACACCCGTGGGTCTGCTTTGAGAATGGCCTACTGAGCGCCTGCCTTGAGTATAATTCCCCGTCAGGTTGGAAAAACTACAACGTGTGTCTCGATCTTGACAACTGAATCACGACCGGACGCTATATTTAATCCGGAGTCTCGTTCATGCGGCGATGAAATTTGAAAACCAATGAAAAATCCCAACCCACCGGATTCGTTCTAAAACTTTCTATGCCCCCTTGTATAGGTTGGGCGAATCCACCGACTCACGTCAAATACAAACGCCTCTCTCGACAAACTAGCCCACGTCTTTCTATCGGACTAAACCGATAAAAGTAGCTTGTTCCGTGATACAAAACCCCATACGCTGCCACCATGTGAGAGTCGGTGCGTAATGGATCTACCCCTGCCTTCGAAAGCTCCATTCCTGTTTGCCAGGATCCTGGAACCATTCCTTGATTGATTGAAAATCACGAGTCGAATTTTTCTCTACCTATTCAACTATCAAGCTCTTGACACCCTGTTTAGCCTACCGCCCTCCC
>Malus_Contig1835
AATATACAATAGCAGCCAAGGAAATTCCAGCGGTCAAGCCAGATGCGGATGAATTAGCTGCTAGGGTCCTCGAATCAGATTCTTTTAGATCTTATCCTTTCTATGGCTACACTGAAGACAACCTAATCTCGATGAAAGTAGCCTAAAGGGCTACGCTAAACCTGCTAACTGCTCATAAAGAAAGTCAATCGATGCTAACAAGGGTGATTCCCTAAGTTGAATCCGAATCTATTGAACTCTCGGCTGATGAAAGAAGAGCAATTCTTGGACCACGAGCCATACCAAGGAAAGCATAGTCACAAGAGCTTTTAGCAAGAGTGACTTCCCTCTCTTCGGGAAAATTATCTTACTTTTAGGCATAGCATTAGCAATTAGTGAGCACTCGTTTTTGTTAAAGAGAGCACAACTCCTTCTATAGTAGTGGAGGCGTGAACAAGAGCTTCTTTCACAACTTCTTGCCTCTACCCGGCAATGGCTAATTATTCATTAAAGTAAGGGTCCGGCTTGAGCCAGGTATGAGAGCTAGCTTCTAGTAGCTGCCCTTGCTCCAACATCTTGTTTGGGACTTGGGATCTTAGCAGCTGGGGTTCTTCCGAAATTGCATGCACCCTGCCATCAACAACTGAAATAGCTGCTTCGGCATTCATTCG
>Malus_Contig1836
AGTTCTGTTTCAATCTTTTGATGGAGCTGCGTAACTCGACTTTGTGAATAGGGCTAAGTCAGCAAGTCGAGATGTGCTCTTTTCCCCGGCTGGGGGCTACGCGGGACTTTCCAACTCGAGAGACTTACTACTAAGAGATTGCAGGGGGAAAGATCACCGACCGCACTTCGTGATAGCGCGGAAAGGACCTTTCATCTGGAAGTTGGTAGGGCGGAGCGGATCCTTTAATTGACTACGCTAGGTTCTGAAGGAAAGCAACTAAGAAGCTAAAGGAAGGTAGTTTACTTGCTTAAATTAAAGGGGTAAGGTTACGAAGTAAAGCTACTTGCTTCGCGTACGAGGAGCTACTCTTTTCATACCCCTAGTAAGAATTTTATTCCGTTAGCTTCTTCCCATTAGGTTCTTCGATTTGTTCGGAGAAGAAACGAGAGACAAGAAAACATCTTTGATTACGATTAAAAGGAACAATCTCAAATAGACCAAGATCAAATTTCGGGTCATTTCTTGGTGAACATGATCTGCCATAATCTCTTCGATCCCTTTATATATGTGCCAGAATAAAGAGAGATTTAGTAGTAAAATGGAAAAAGGGCCGTCCAGGTATAGAAAAATAAAGGAGAGGGTACTGCTATAAATGACTAGTTTAGATAGCAAGGTGGTTTGCTCTGTTTTCAAAACATAAAAGTTTTTTTTTACTAAAGAAAAAATAAATTCTAAAAGTAGGATGACTCCCGCAT
>Malus_Contig1837
TCTATGGCTGTTTATGTCTCTAGCATGACCACTTGATAAAATGTGGAGGAAAGTAGGACAAATGGCCGATACTACTGGAAGGATTCCTCTTTGGATAATAGGTACTGTAGCCGGTATTCTTGTGATCGGTTTAATCGGTATTTTCTTTTATGGTTCATATTCCGGATTAGGTTCATCCCTGTAATAATCGGATGAACTGAGTTGTAGACATGAAAGCATAAGAACTCAACGGGATCCCCCTCGAATCAGACAAGGAAAGAGGGGGTAAGTCCCGTTGAGTTCTTAATAATCATAATATTTTTTTTTAGAGATGTTTCAAAAACATCCACCTTTTCTGATGATGTTTTTAAAAAATGAACTTCGTTAATTGATTCAGAACATCTGTTACTCAATAGTATCTGTCAATACTTAAAACAAAGAAGGAATCACTCGATTTACCCTTTTTGGATGACTCACAATTATATAGAAATATAATATATTTCTATCAATCAGATATCATGCAAACCCTTTCTATACTAATAGAATAGAACCTTACTTCATTTAATCTAATAAATATTTAATCTAATAAAAGTGAAATTTTTTTTTATAAGTTCGTTGAAATTGAAGAAGTTCTATATTGCTCAATAAATTGACCTATATTTATTTGTCCACTACCACTATGTTACGTAAGAAATCTAAAAAAAA
>Malus_Contig1839
CAATGAAATAACTTCACTAACTTGCACAGCAACCTGAATTTTTCCTCCTAAAGGGCATGCCCGACCCGAGCTACTAGGCTTAGATCCGCTCTTCGCCTTTGCAGCTCTTCCTGAAGAAGCAGCTGTGGCATCTCTATCAGCTAGTGAACTAGCCGCTCTTGCCGCAACTAATTTATCTAGGGTAGCTCTCTCAGTTGGTTAGCTAGTGTCATTGGCCTTCGGCTTCTGGCTTTCGGACTAGTAGCTAAGTCGCTTTCCTTTTTAGGGGAGAACGGAACCAGGCATAAGGAGCTTCAATCGCTATTGGTAGTTCACCCGCTAGGGGAACGCCAGGAGGGGGACATGGTCCAAGCCCGGTATAGCATAGGAATAGAAGAAGTGTTTTTTAATAACTGTATTAAAAAACAAAATTATAACAACTCAGTTGTTCAAATCCGAGAACGCTTTTCTTTTTTTCGGTATACCGCTCCGCGAGCAGAGCGAATGAACATATATCAACATATGAATTAATAACTACGTGCTCTCTCGTTCTCTTTTCAATATTTCTAGTTTCTAGTGGGCTTTTTTTATCGTGTTTTTTGTTCGATTCGAAAATATAAGTCAGAAAAGAAAAGAGCATTTCACTTATTCTTATATATATACTCATATATATAAGGCTTCTTCGCGTCTACTTTGTTTCCCGCTTGGCCTTGGTTTTGGTGCCTTATCTTGTCTAATTTTTAATGTATCCGGATCGGATGACAAATCCTCGGACACACTCAAAGCTCTCTTGAGCTTCCCAAAGAATGCTCAGGATCTCGCGGAAGTATTTTCGTTAAAAGCGCACGAGCAAGTCCCCCCGACACCTCTTGAGACTCCTTCGCCCCCTGAGACGCCTGATCCTCAAGCT
>Malus_Contig1842
AAAGGGAAAAGAATCAAGAACCCAAATAAACTTTAGGGCAGACAAAAGTCGTAAGCTTCCCAATCATTTAGCAACTGCTCCAAATGCAAAGGAGCTTCGGTGGTTGGGGTTGACATTAATGACCCGTTTGTGCAGCTATTCGTGCAATCAACAATCCGTATTCAGTTCACAAAGCTTTGAGAAGTCGGTATGGAGAAACTCAGATACGCTAAGTTGCCCTGCGTTGAGATCCATTATGAAGATCCACCGCATATCACTGTCATTAGTGTTTGGTATAAGAATCCGTCGCTGGAATCTGATTCTGCTTATGTATTCTTTGCTTCAATTCCATCGCTCGGTTGTCTGAGTTCTTTGGTAAAATGAGAGTCGGTTTCTAATGATGACGCAGCCTCTTCAGCGAAGTCTTCGATGGTTTTCCTGTCAGTTCCAGTAGTTCTTGATCTCATTGTCTGTTCGACCTGGAAGCCTTCCGGCTATCCATGATCATCTACATAAAACACCCATAACTAGGACATATTATTTAACGAAGCTTACAAGGTTTAACTTTTAAGTACTAGTAGTAAGTACCTGTTGCCTAAGAATTTGTGGAGCCTGATAATCAGGTCTTCTTCGTCTTCTGTAATGTTGCCTCTCTTGATATCCGGCTTCTGATAATTCAACCGCCTAAGCCTACAACGGTTCCCATATCTCTTCAGACCTGCACCGAATAACGCGTATTTCATAACATTCATGCATTGTAACTAAGAAGCTCGTACGTAGAATCGAAACCAACTCACCTGTTTCCCTCGATAGTTTCCCCCATCTCCCTGACATACTCGAGAGTATTCTA
>Malus_Contig1844
TTAAAGTTAAAGCAGCTTTCTGTTTTCTCTTAATGTTACAAGGTTGATCTAAAAATCGTAAGTATAGTTACGGTTGTTTCCCCTATGAGTTGAGCTAGAAGCAGTTAACAAGATTCTCAAGTTACTGTTTTTAATTCAGGGTAAATGTTCAGTGGCTATCTTCTCGACTGTCTGCTTTACGGAACGAACTCAAGTGTGATTGAAGTAGCGAGGTTCTGAAAGAAAGGGGCTCCTCCCCACAAAAGCTCTACTGAGCTGGGCACAGAAAGACTGTCTGTCTACTCTAAACTTCAAGATCATGAGAGGGAGTTCCGTTCTCATTCATTCGACTAGACTGAGCGAGAGATTGAGTGTGAACAGCTTCCTATCAGACTACTAGTTCAGTCAATAATCCTCGTTACTAGGCTCGGGCCCAGGTTCTCTGAGTAGACGGGTAGGGGCTTGCTCCGCTCCGTAGTCGAACACTTGGTGCGACCGGATGCTAGTGCGCTTATCTCACTCAATCTTTCTGACGTCTGGGTGCGAGAAGCAAAGGTTATGAAATAAAGGCACCGAAGGTGTGCAGGGTAGAAGGAAAGGTAAGACGAGACATCT
>Malus_Contig1847
TTTAACATGATAAATCACAATTTAGTGCACGCATGACTTTGGGTTGGGACGAGGCAGAACGCATGACTTTGACTGTAGAAACCCTACCTTGATAAATCGAATTTCTTCTTCTTTTATATTCCAACTATACTTGTTGATGTACGTAGCATACAGGGTAGGAATAAAGGAATGAAGCATACATACGTAAGACCCTAGTGGTCGACGTCCAAAATATATAATTTCCGTTGATTAAGGAAGATGAATAATAAATTCAACTTGATGGTGATTAGCATAAGTAATCACAATCTAATAATATTCTGGCAGTCTGCTGGCTTTACATCTAACGACAGAAGACTTGGCTTCACATTGATATTGAACATTAACTTCAATTGTGTGTCCTTCGTAGTATCCTACTTGATAGATACGCGGAAAATAGAATTTGTATGGGTATCAAGATTACAAGTCACACGAATTTATCAATTTATGTGTTATAATAAATGTAAAGAATGTAGTCATATGTCCTGTATATTAATACATAAA
>Malus_Contig1849
ATGCCCAGCCGGGCGCCATAGACTTTAATAAGATGTCCCAATCCCCACAGGCAGCGGTGGCATCACGGCTCCAAGCCAAACCTACTAGAGGTCGATCTCTTAGAGGGCCGAGCGGCGAAGTTCGGCCAATCCATCCTATCCTGGATTCCTTATTTAAGCCCAAAAGGCTTAGCAGGTCAAGCGCGACAACGGCATCAGTCGCGATGTGATGTGTTTTTTAGCCTTGCCAACAATCCTTGGTATCGCTAGCCGGGCTATCTTCTTGTTGCATTGCCCCATTCGCTAAAGCAAAACTATAAACTACATTCCGCTCAAAGACAAAAACTGGATCGGTTCACTTCCACACGTAGCAGCACCCTAGCTCAAAGCTCCCCGGAAGGAAGTTTAATGGCTTGACACCAAATCCTTGCCTCGAGACCATAGGATAGGACAAGCGGTGCTGCTCCGTATTAGGTAGGGCTAAGTAGGGCTGAGTTTGTTTTGCTCAAGACGGCCATGTTAGTTACGTGGAGGCTATCCCTGCTTCAATCAGCGTCAAAAGCGGAAATTCTTTTTGATCAACTAGGTTTATTTCCTGGTTGCCTTACTCATTTAGGGCTTAGTCTGACTTTTGCATCATGAAATTGCGTAGAGTCATGTGCGAATCTCCAACTAGTTCGGATTCAAACATGACCGCTAGACTGGACTAGAGACTGCCTCTTGCTGAGCCTTTCAAACTAGGCGGGTCTGGTTTACATGTGCAAAAAGTTAGGACTAGTGAGTAGTTCTACTGAAACGGTTTCAAAGTATTAAAAGCCTTACAGGCCTGCCTGATGGAGACTACTTCATAGGGATCGATCCGGAATACCGCTTTATTATCAGGGAAGGATGACTTTCATTATGACTACACATTGCTTTTAAGCCGAATGCATGTTACGAAATGCAGTGATACGGAAACTCTTTTTATGGTTCTAATCCATGCGCATAGTCGCACTCATGAGAGTCTCTTTTCTTGTAAATGAGGACCACCTATCCTTTCCGAAATCGACAAAAAGTATGCTTTCAAGGGCAGTCTACTAATCGGTAAGCATTCCTTTAGGGCATTCATCCAATGTGGAATGTCTAGTGTCTACCGTACTTGAAAAGACTTCCTTTGGTCGAGTACCTTCGTTCCTTTAGAACCTCTTCCTGGCTACTCCACCCGGATGGGTGCCACAAACACAGCTTGTACTGGCTAAACATCTCCTATCTTTCCATTTGAAGGAGTCTATCCCACTGCTTAAGTATGACAAATGTCTGACACTACTATATCGGACGTAAAGTCTTGCCCGGCCTCACTGAGTGGATCTGGTGCCCACACCGTAGCTAGTCCTCTTAGCTTTATTGGAGCAGGTGCCCAAGCTTCTTTGGCTAAAGCACATCTCCTGTCTGAACCCTTGACCTATTTGAAAGACAAATGCACAACCCAAATTGAAGAAAGAGAT
>Malus_Contig1852
TACCCTCGCGCATACAATTGCCCAACAACTTTCTTCCTCCGACTTCTTTAGCCACTTCCGCATCTGTCGTCTTCGGGATCGGGAGAGCTTGCTTCGTGGCGGAGCATTTAGCAATTCCAGCAGCCTGGTGAGGGCTGGCTGTCTGGGGACAGGTTAAGGCTGGGCCTGCTGGGCTTGCTTCTCATGAGATTGGGTGAGGGAATCGGAAAGGGGCTCATAAACCGGGCGGGCGGGCTTTTGGGCACACGGAAAGGGGGAAGTGGATGGAGGGTGCTTCTCAGCTAGAGTTGGGGGTGGGGTCGCTATAGTGGCTAGGGCGAGTCTTCCTACACGGCGCCCGGCTCTAGACTAGACGAAGCTGCAGCCTACCCTCGAAGCTCTTCATAGTCAGGCGGGGTAGACAATCTTCTTTCAAAAAGAGACAGACCAGAGATGACAGAGGAAGGTATTCGGTTCAAAAAAGATACGGCAGTCAAAACTGCTTCTGTCCCTAGTTTTTTTGGGCTGAAGCTGAGAGCAAGAGAGAGCAAGTTGTCTCCAATATATGTATATGGCGATGTTTCCGCTCGGCAACTCCATTCTGCTGAGGAGTGCGGGGGCAGGATCGTTGGGAAAGCGCTTTGTAAGTGAAGTGA
>Malus_Contig1853
ATTGAACGAAACGTGGAGGATGTGGGTCCTTTCTCTTTTAGATCTTTGATCATATTGTTTAATTGTTCTATTTCCTTTTTGTCGATCATGAGGATATCTTTAGGCCGGTTATCGCCGCGCCTAAAGGACTCCTCAATGTATTGTTTGGTCATTAAAAAAAGAAAAAATGGCTTCATCCGCGGTGCAATTTTTCATTATATCTGGATGGCGAGATAATTCTATCTTGAAAAGAGACGCAGCCTGGTCCCGGAGTTCTCGGAGCCGAAGATCCTTCGATTCAAACTCCAGTTATCTATTATATTCTTCTTGTGTTACTTGCGATTTCAAGTTTCTTTGCACGTAGTGCCAGTAGTCTCCTTTTTTGTCCAACCGAATAAAGATTTAATCCTTGTCTTCGAGAGGTAAGGACGCTTCTAAACTTTTTTTCTGGAAACCTCAGGACGAGCAGCGGATGCTGCAGGAGCAGCGGTACCGGGGTGATGAGCTTGAGGATCAGGCGTCTCAGGGGGCGAAGGAGTCTCAAGAGGTGTCGGGGGGACTTGCTCGTGCGCTTTTAACGAAAATACTTCCG
>Malus_Contig1855
CTAGTAAATGGAGTCCTGAACTAGCTGCTGCTTGTGAAATATGGAAGGAGATCAAATTCGAATTCGAAGCAATGGATACTTTGTAATCCAGTAATTACTTACTGTTAGTTCTCTTAATTGAATTGAAATTAAAATTGAAATTAAACTCGGCCCAATCTTTTACTAAAAGGATTGAGCCGAATACAATAAAAAGATCCTATTGTATAGATGTATAGATTTTTGAGAGATACATACTTATATAGATATACAAGATCTTAAATACAAAAATATAAGACGAAACAACTTAAACGCTTTTTTTTATTGTTGTGTTGGATCCACAATTAATCCTATGGATCCCTAGGATTGGTGCATTCTTATACTATTTTTTTTATATATTATTATCTACGGATCCTGCGTTTTTGGATCATGATCGAGCCAAGTATCACAACTTCTTCTACCCATCCTGTATATTGTCCTTTTCATTCTGTGTTGAAATATAAACTTATTATATTAGTAGGCGAGATTTTACGAAAAAGGTTCTTTATATTCCTTTATATTCATAGCATAGGAGAAACTACTA
>Malus_Contig1856
ATCAAATCAAGATCCCTTGGTCAATGTCATTAGGGTCTCTAAAGGAGAATGCCCTATCGGGCTTTCACGCAGCAGGTTCGGAAGATCGGGCTTGAAAAGCCGCACGATGGCTTTGACTCGCCTTTGGAAAGATGACTTCGAAAGCTCAAGCTTTCCGTTCTCCTATCCTATGATGGCACTCCAAAATAGGGTTCTTTTGAGCCCTGAGAAAGTATGAGTCGCCGTAGTGTGAGAAGTGGAATGATTGGAGAGTGTGAGAAGTTGGCAATTTTGAGTCTCTTTCTTAGATGTGTATATGCGGGTGGGGTGCCACCAAAGGTTTGGAACCCTGTCTCCCTCCCTAGCTAATTGAATACCAGCTTCCTTTTCTATTAGTATTATATGTAACTTCCTTGTCCTATTAGTATGCATGGGACTGTAGGTTGCTTTCTTTGATCTTATCTGCTCACGAATGGTCTGCTTAAGCCAATAAGATCGAAAAGGCTATCTCCGAGTGGCTAAAAATAGTGCGGCACTTTCCTTCAAGCAGGAAGGATGCAAAGTAATCCAAGGGAAAGCTAGACCTCGAGTGAGGAAAGACGGGAGCCACTCTAGTGACCTTTGAAAAGGGTCCGTACTAACCTTACCAAGTATTACTGGCT
>Malus_Contig1858
TGATTTTTCGCTATAACCATTGAAAAGTTTTGTCTTGTTACTTGCTCTCTGAATAATTGTTTTTTGTGATTTTCAGCGTATGTGATCCCAAAGTATATTCAAACAAGTTTGACGATTGGATCATTAAAACTATTTTCGTAGAATGCGTATCCCATCAAGTTGAATGGTATATATATTTATTAACTTTAAATTTATTTATTTTGTACATATAATACTTAAGAAATTGAATGATATGTATATTTATTAAGAAGTTTTAATTTTATTATTGTAGTTTGGATTGGGTTTTTGTTAGAAAAATATATTATTGTGGGTTTTACGTAAAAAAAAATTGAATTTGAAAGGAGTAAAGTCACATTTTTAATAAATTTTATAATTTAAAAAAATATATATAACTAGCGTGACGCAGCAGTGTTGTCGTTGCGCAAAGAGTCTTGCGCGACGTCATAATAGATCCATGCGTCGCGCAAGGGGGTAAAATTTTGGCGCTGCAATTGTTAAAATTAGGCGCTCTTTTGAATTGGACAAACTGGGGTAAAATTAGGCGCTGGAATTTTCAATCGTCCAGACAACTCGGTCTCTCGCTTCCCTCTCTCTCACTCCGATCGTCTTTGTCTTCCTTCATCTGCCACTT
>Malus_Contig1859
AACGGTCAGGGATTGAAAAGTCAAAGTCAACAAAGTGGAATGCATCATCCGAATCGAGGCAGAAGGCGTGGGGAAAGAAAGAGGTAATTGCTTGTCGTTTTCAACTCCCTCCTATAAGCCTTGGATTGGCTTTCTCAAGATAGGTTTGAAGTCGATTAGTCTAGTTAAGCTAATCCACTTCTTGAATCACATAAAGAGGTTCCTATCGGTCAAAGAAATGAGAATTCGTAGTTTGGTTGGCAGGGGACTTGGCCGTTCAGGATTGATCCTAGAAGGCCAACTTATAAGCGCATAAACTCATTTTTTCACGGTTCGGGTATTATCAGTCAATTGAATGTGTTTCCTAAGCTTTCTTCTAAGCCCAGTAACAAAACTTCTTTTCGAACTAGAAATAGATTAAATAGTCGAAACGGAAGCTATCGAGTAGCGCACCAGTAGTCTAAAAGGAAGGTTGTAGTAAGGAGATGCGCTCAAGCTGAAAAAGCTACGATTCTGCTTGAACGGTCCAGTCCTATTGTCTTTGTTCTGTGCGCCTGTGCCGGAAGTCTTTGACTGTTAATTCCTTCTTTCCTTTGAAGGAACTGTTCTAGTGTTGAAAGCCAAAGGAGAAAGAGANAATAGAGCTAGTTGT
>Malus_Contig1860
AATTTGCGCGACCAGAATATGTACCGTTTATCATCTCGTTGCCTTACATCTGCATCTTTCAGAAAACCCTGCACTAATTGTAGCTCAGTTCGTGCAGCTTCAACTTGATCGCTGACTCCATGCAAGAACTTCGCTTCTTGAATGATCAAGTCTCCAAGCCTTTCAACCACAAAGGAAACCACTGCCTCAGCCATATCGATCGCGCGCACAAGGAAAACAACTTATAGACTTCTAGTTTCAAAGTATTTCTATTTCATAAAGAGTTCTTAATGAACAAGACAATATACGTAGGCAAACAAGTAAATGGTTACAGGCAACCAAAACTTCACTCCTCGAAACCGTGTGTTTTCGCGGTTGTTTCTTCTTCAAACTGTTGAATAATTGGCCAAGTTGCCAAGTGGACAACAAAACAATTCAAAAG
>Malus_Contig1861
ATGTATTAAAGAGGGCCTCTCTAACCGGTGAAAAGTGGTGGGTGTCCACTAACGGCCATTCCTGGCTCGGCTCCGATAACGCAATTCCGGGAGGAGTCGGTAGTTGGGCACTGGATCCCTTCGGACCTGGAGAACGTGTGACGCTGGGTCGGGGTTTGGTGAACCGACTGGTCGCTCCTCTAGTTGAAGTACCGGGCCCCTTTTTCGTTGCCTAGGTTACACCTTCGGAATACCCCAAAAGGGAATTTTGCTCTACTTCCCTCAATCTTCACTTTACGCCACGCCGACTCCCCTTTCGTCATAAGGCGTGGAATTAGACCAAGGGGAATCCCCATAGGAACTAGTCCCTCAGATTTCGCACGTAGGAGATCGAAACACAGCCCCAGGGCTATGGGGAAAGATGTAGATCGATCGCCCTAGATAGACAACTACATAGAGGGTCCCCACAAGTCTATATATTCTTTGATTTCGTTCCCCCCGTAAGATCAATATCACAACGAATGAGGTCTGCAAGTTTCACATCTAAGTAATACCCGATCCGATAGTTTACGATATAGATAGATATATATTTAACAACGACATTCTAAGAAAGGATATTTTTAGATATCGGTAGTTGTCCGGTCGTACCCAAACAGTAATATTCCAGAGGGAAATGCACCTAAGATCAAATATTTCGAGCCGGCTTCCGTGGAAAATTCAGACTTTCTTTTTGATGCTGCGATCACATAAAAACATAAACTTTGAGGTTCAATAGCTAAATACATGGCAATTGAATCATGAGCCGAGATCATAAAGAGCATACTGCGAGTAGGAAGTGGAATTAATACAATGAATTCAAAAGCATCAAACCTCTCTTGTTCGGAAGAATCGAAACACATCGAAATGGTACCAGCCGTACTTAATAATAGAAG
>Malus_Contig1862
GAAAAAAAGTAAATAACTCATAAAAATTTATTCGAAATGCTTTTTTATTTCTAGAATGTTCAATATATGTTTGACATCTTCTATGCGAAAATGTTTCATTTTCATAAGATCTTCTTGACTGTTATTCAAAAGGTCCAATAATGTATGTATATTGGACCTTTTGAGGCAATTATAGACCCTGGGGAGCAATTCTGATTGGTCAATAAAAATATATTTCAATGCGATTTCTTTTTTATTTTTCCTTTGTTTAGCCAATCTATCATGATAAGTAAAGAGGGGTAAAGTCACTTTGTGTTGATTATTTTCTAAATGTAAGTTTTCTTCTTCTGCATGTAAAAAAGGAATAAATAAATTAATCAAATTCCGGGAGGCTTCATGAAGTGCTTCTTTAGGAGTTAAACTTCCATTTGTCCATATTTCGAGAAAAAGTATCTCTTGTTTTTCATTCCCATTCACATAAGAATGAATACTATGATTCGCATTTCGAACAGGCATGAATACAGCATCTATAGGATAACTTCCGTCTTGAAAGTTATTTGGCGTTTTTATACGATATCCGCGATTCCTCTCGATTTGTAATTCAATACACAAATTAATTGGTTCTGTTAGGTTAGCTATATACTGTGTATTATCAACAATTTCCACAGAAGGTGGTAAGATAATGTCTTGAGCAGTTACATATCCAGGACCCTTGACACAAATAGACGCGTTACGAGTTCCATACAGATTACTTTTCAAGACAATTTCTTTCAAATTCATTAAAATTTCATGTACGGATTCTTGAATACCTACTATGGTAGAATATTCATGTGGTATTTTCTCAGATTTTGCGCGTGTGATACATGTACCTTCTATTTCTCCGAGCAAAGCTCTTCGCATTGCAATGCCTATTGTATCGGCTTGACCTTTCATAAGTGGGGCCAGAATAAAGCGTCCATAATAAAGACGCTTACTGTCTGCTCTTGATTCAACACACTTCCACTGTAGTGTCCGAGTAGATACTGTTACTTTCTCTCGAACCATAGTATATTATTTGATCAAATCATTGAATTATTTATTTCTCTTGAAATCTCTTCAATGTTTATTTTTACACACGTCTTTTTTTAGGAGGCCTACAGCCATTATGTGGCATAGGAGTTACATCCCGTATGAAACTTAATAGTATACCACTTCTACGAATAGCTCTTAATGCCGCATCTCTTCCGAGACCCGGGCCTTTTATCATAACTTCTGCTCGTTGCATACCTTGATCCACTACTGTCCGAATAGCATTTCCTGCTGCGGTTTGAGCGGCAAATGGTGTACCCCTTCTTGTACCCTTGAATCCACAAGCCCCGGCAGAGGACCAAGAAATTACTCGACCCCGTACATCTGTAACAGTCACAATGGTATTGTTGAAACTTGCTTGAACATGAATAACTCCCTTGGGGATTCTACGTGTATTCTTACGTGAACCAATACGTCTATTTCTACGCGAACCAATTTTTGGTATAGGTTTTGCCATATTTTATCATCTCATAAATATAAGTCAGAGATATATGGATATATCCATTTCATGTCAAAACAGATCCTTATTCTTTTTTTT
>Malus_Contig1863
TATTATTATTTTTTGTAATGTTTTATTATTCTTTTTAATTTTAAGACTATACTATAAAATCCATAATATATTCTTATGTACCTAAAACTCTAATATTGCATATGTATATATACCTTTTTCTTTTCTTTAAATAACATATTATTTAATGTTTAAATTTAACTAATTTATATACTATATAATTAATTTACTCAAATCTACCTAGTTTTGCTAGGCGTCCACATAGGTTCCCGTCTAGGCGCTAGGTCCCAACCCACCATTTGACTAGCGCGCTTAGCATCTTTTAGAATCTTACTAGTTATTCTGCTTTGCTAAGAGTTGTCTCAGATCACAATTGTCTTGTTTTTTCGGCCTTTGATGCTATACCTGGGGGACGCCGACCTTTTTTATTTCAGTCCATGTGACCTTTACATTCTGGTTTCACTGATGTGAGGACTAAGGGCTGGCAATCAAGTATTGCTCACGGGTGTCCTATGTTTATTTTGTCGCACAAGCTTAAAATTCTTAAGCGTTGTCTTCAATATTGGAATCCTAATGTATTTTGTCATATCCATAGAAATGTCACTATTGCTACGGAAAACTTAAATATTGTC
>Malus_Contig1864
TAGAAAGGGGATCCTAAACAAAAAAGGAGTCCATGACCCGCGTATAAGGAGAGGTCGAATTCCAAACTTATCTCTCGAGTATACCCATTACCAAAAAATGGACGTCACTTTGGGACACATGTGGATAGCCGCCCCGCGTGGCTAAAAGTAAGCCAAAAGAGCTCAAACTCTTTTTTTGAGTTCCACTGAGAAACTCGAGTCTTATAAAAGACGCAACTCTACGAGGGTCGAGTCTTTGCGAGTTCATCCCAAACAAAGCAAAGCGAACCCCTTCCGGGTCTTGGTCGGGAAGATGCGGATAAAACGCCAATAGCCTGATGTTAGCTTCTACGGAATAAGCTTTAAAGAAGAGAGCTATCAACGCTAATAATAATAAGCATTTCATAAGAAAATAAATTTTTTTAAATCTCAAAGGTATAGGTGAAATTTTGAACAGTCATTTCAATCTTTTTCTTCCAATTCTAAGAAAGATAAATCCCGAAAAATCCGTCAATAAATGACGAACCCCATTATACAGATGATAGGACAGGGCTAAAGCAGTAATCTCGACGGAGATGGGGATGAGCTTTGATGAATAAAAGAGGAATTGGTAGAAATTTTAATAGGTGAAGCAAATCAAACCTATTTTCAGACNAAGAAGATAAAAAAGAAAAACTATAGTAACT
>Malus_Contig1866
CATACCGTTTCAATTTGGATTGAAAAAACAAATAAATAAAGAAGAGTTAAGTAAAACAGTCAGTCGCCTTCACAATATACTATGAACAAGGAAATGCGGTATTAAGTAATTCCCGAAATCCGGTAGAATAAAGAATATAAATAAGCAAAATTTTTTTGATCATACATAATTCCCAACAAAAATTTGTTTATTTTTAAAGCTTGATGTTGATAAATCCGCAGATCTAGAAATTCATTTCGGACAATTGAACCTTCTCAAACTGTTTCTTTTTAAGAACCAAAAAGATTTGTGCCAAAATAACAGATGCCAAGAAGAGCAAAAGACCTTGGACACGTAATGGATCTTGAAGTACTATTTCCGCATCTCCCTGACCAAATCCACCCACATTAGGATTACTCGTTAATGGTTGATCAAGTTTGATGGATTCGCCCTCTGAAACAAGAAGTTCCGGTCCTGGAGGGATAATATCAACCACTTGACGTCCATCCGATGCATCCGCTATGGTTATTTCGTACCCCCCTTTTTCTTTTCGTATTATTTTGCTTACTATACCTGCTGCTGTAGCATTATAAACATTATTGTTACTCTTGCTCCCGTCGGGATAAATCTGACCCCTTCCCCTGTTCCCGCCTACATATATGGGATATTTTAAGAAGTGCACATCTTTCTTAGTAGCGGGGTCCGGGGAAAGAATAGGAAAGGTGATTTCACTATATTTCTGACCAGGAACCGGACCTATCACAAGAATATTTTTTTTAGTGGGACGATAGCTCTGAAAAGACAGATTTCCTATCTTTTCTTTAATCTCGGGCGAAATACGATCGGGAGGGGCTAATTCAAACCCCTCGGGTAAAATAAGAACAGCCCCGACATTCAAAGCTCCTTTTTTACCATTAGCAAGAACTTGTTTCAGTTGCAGATCATAAGGAATTCGAACAACTGCTTCAAATACAGTATCAGGAAGTACCGCTTGTGGAACCTCGATATCCACGGGTTTATTAGCTAAATGGCAATTGGCACATACAATACGGCCAGTCGCTTCTCGTGGATTTTCATAACCCTGCTGTGCAAAAATGGGATATGCATTTGAAAGGGGTGCCTGGGTTAGTATATATATCATGAGCGATACGGAAATGGATCGAGTAATCTCTTTCTTTATCCAAGAAAAGGTATTTTTAGTTTGCATGGTCCAATCATTGATCCCGAAAATTTCTACAATAAAATTAGGTAGGTCGCTAGTATAGTTCCCTATCTATAATTTTGCTATTTACTTAAATATTAAATATAAATAATTTTACTGGAATATTGGAGGAATCCCTTGGATGGGTAGTAAGTACAATTTTGAATGTTTTGCTTATGTACAAAGTAACAAATATTATAATTGGATCGTTCGATCACTTTTCAGTCATTCATTGAATGATAAATCACTACAAGTGAAGGAGATACACGATTTAAATAACGAAAGATCCAATATTTAAAAATTGTATCTAAAATGACTGGAAAAGTAGAAACAAGACCGGATATAATTTGATCATTATGAGCAAATCCAAAATCTTTGTAGACAGAGCCAATCATTAATTCCCAACCGTGGGGCGAATGGAATCCTATACATAAATCAGTTAATAAAAGAATAGAAAAAGCTTTTATTGTGTCGCTTAAGTTGTATAGGAATTCTTGAAACCAAGAGTTAAGAATAACAAGTTCTTCATTACCTAGAATAGAATAACCACTTAGAATACCGAAACAGATTATATTTGTCGAGAAGTGTAAAATTGTATGGATGCGATCCTCGTTGTGCATCTTGATCAATTGGATCGTTTCTTTG
>Malus_Contig1867
AACAAAAAAAAACATTATAACATAACAAAAAAACGAAAAGGAAGATTTGAGTATTATTAATTTTAAATTAAATTAATAGCCATAACTAAAACTAATAAAATGGCTATAACTAACCATTCCGTTAATTTAGAATTAGAAGAGAATTCAAAATAAAATTATTTATTAATTAAATATGAAATTATTTCGAATTATATATAATAAATAATAATATTATAAGATTGTAATATACAATAAATATAGAAATAGAATAAGATTCTAAATTTAATTACATTACTTTACTCGATTTTATTTAAAATGAAATATTAAAATATATTTTCAAATTAAAGTTAAATGAAATATATATATTTCTATATATAAAATATATATGAAATATAATAAAATTATGTAATAAAAAATAGTAAACATAGAATAGTAAAAAAAATCTTACCATCTAATTAAGCTAATTAAGATATTTATTATTGATAAACATATATTTGAGAAATAGATCAAAATTTTATATCGCGATATTTAATAATATCGCTATATTAATAGGTATGTTCTTATATTAATAGGTATGTTCTATAATATTCAAATATCCAATATGTTTGGAAATTATAAAATTCTATTTTCTATTCTTCCTTATTTTTGATATTTCTATTTTTCTATATATCAAATTTCTTATGAAATAGCTAAGAATGAACAGTTAATATCTCAGTAGTTTACTAAATTAGTATACGTGTACAATTTATGTTATGTGAGCCCGCTTAGCTCAGAGGTTAGAGCATCGCATTTGTAATGCGATGGTCATCGGTTCGATTCCGATAGCCGGCTTTTCTCCGTTTGTTTGATTTTTTATTTTTTACATAATTGATAATGTGAAATCAAAGCGAAAAACTTCTTTCGCTTTTCCCAAGGGTCACCCTATCATCTCGTAGGAACTTCCAATTATGAATAAAAATGGGATTGGAGGAGTTCGGTCTCTGGAGAACAAATCAATCAAGAAAA
>Malus_Contig1872
ACCTTTCTTTCAGAACCTTTGACCAACGGGTCCTCGAACCGTAAGCGGTTTCTTTTCATTCATTCATTGATTGATTCAAGGTAGCTGTAGCTTGCTTCCAAGTCCAAGTGCTAGCGGTAGAAGCTAGTCGCCAGAAGCGAACTTCCGGGCCGGGAAGGAACCAAAAAACGTGAGTGCCCCTGCAATCTTTCTAAAGCAACAAGCGAGAAACTTGACTTTGAGAAAGAAGCGCCTTCTATTATAATGTAAAGGCGCCTTAGCCTATCTATAGTAAGGGGCCTTTTCTTGCTCGTTAGCGCTTTAGTTTTCAATAAGGACGTTTAGGCTTTACTAAAAGAATATAAAGGGCTTTTCTCGCTTGTTTAGTATTGCTTTGGCTTTGCCGTCCGTATCTTGCTGGCGCGGAAGCTACCGCAACTAAAAAAAATGAATGAAGGAAGAAGGCATTAGCATTAGAAAGACTACAGAGGCATTCCGGGCCGACTACAAGACTACGACTACAATACAAGTCATGAGCCATAGCGAAGCCAAGTCGGATAAGCTTTTTTATGTCGAAAGCCCCAAAACTAGCTATCTTATAGCAGACAACTAACGCAAGCCTACTCAACAAATCTCATAACATAAGTAAACGCCTGTTCGCGTCGCAACTAATAGAAAAAAACAACGACTAAACTAGACTAGTAGTTGAGCGCTCCTTGTTGTTCGGATCTTGACCGGGTCCGAGCTTCCCCAGCTCTATGCTGTTGGGGAACTCTGCAAGGGTCTTACCACCTTCTTGATTTACTATAATTGAGTCTTTGGAGTACTTTGGGATTATATTCCGCGCCGAGGATTTGTGCTTGTGGGCTAGGGTGAATATTGCAGACCAGCGGATCTGGTGGTCGACAATCGTTCGGACTTGGTAAAGGTTGTCGCGGCACCTGTAGTAGGACAGAGGATTTATCGCGATGCCCGCGGACCAATTTACGATGTCTCCGTCGCTGACGTTCGTCAAGCAGGCCACGTGGATTGGCCAGGGTCTTCTTCGGCTAATGATACCTCGATCCCGAAGTCTTCGGAGTATCTTTTTGATAGGCGCCTCTATCTGTATGGGGAATTCGCTGCTGATAGATCCAGCCCAGTGTCCTCCCCCTTCCCCCGCCGCCTTCCGACCCGCGGGAGTATACAATGACAACTTCCGGACACTCATGCCCGATCGTGAAACTGCCTGTTGAACGTCCGATGGCGCCTTGCTCCGACCTGAGCTATGCAACAACGAGATCCCCTTTGATTCTTGCCGGATGTGCTTGACGGTCCCCCATAATACGCTCACTTGGGGACTTCTTACTCCGGCCGTTCCAAGAGTGTCCGCTAGTTGAACCCCGTCTAGTAGACTCCCTGTTTCGCTCATCCCCTTCGTCAGCTGTTTGATCGGGATACTATTAC
>Malus_Contig1873
AACAACAACAACAAAGCCTTTTCCCACTAAGTGGGGTCGGCTAAGTACCAGGATTGACTGTTTAGTGTAAAAATGTGGTTTTTCGTTAAAGTGAATAGTATTAGGAGTTTTTCATTAAAGTTCCCTAATTAAAAAACATCGACCGATATCCTCTCCCAAAAAGATAAAACAGAAAAAATCAACTAAGATCAGGTAGCTAGTTTTATTTTACAAACATTAGAATAAAAATAAACATACAATACCACCAAATTTCAACACTTTAAGATAAAAGAGGCTCCACATTTCCACTGCCCCAACAACGAATCCTTAATGTGTTACATAAATTTTATCTATTTATATATCATATACAGGCTGTATGAAAAAAATTTGCCCCTTTCCCGAGATCGGGGGGCCTAGGCCATCACCCTGCCCAACTGCCCTCAAGGTTGGCCCTTCAATACAAGGGTGTAATATTGAGATTACAAGTCTGTATACAAGGGTGTCATAATTAGGAATGGGTAAATATCCATTGGTTATTGGCAACCGCGGTTATCCGTCTATTTAAATTAAACGGTTACAGGTTATGAGTAACTGTTTAGATAAATAAACAGTTATGGGTATAACCGTTTACCAGTGAAATTTAAATGGACGGTTATGGGTATTAACTGCGGTTATAAACGGGTAACCGTTTACCCATTTATTTTATATATGTAAAACTAACAAAAACCATGTTCTAGAAGGACCATTGCTGATCTCGAGATAAACCAGATGGCACACGAGATACTACAGATCTCGAGATACAATATGCATTTTTATTCATTACTGAGTCAATATGCACACATTCAGAAAGCTCGCTTCTCTCTCGGAGAGAAACGAAGGAGGGATGCAGCTCACACGCTTATGGGTTCGGTGGCTTTTTTCAGCCATGCCTTCTCAGATTCATCTAAGTATGGAGCCAGAATATCCCTACATTTGGAATGGTAGGTGTTGATCCATTCCAATTCTTCAGGTACTAAAAGACTCAAGTCGATCAACTTTCTCTGGTATGGTGCCCATGTTATATGCTCAAATTGCAAGTAACCCTTGTCACCAAAGTTGAACTTCGTATCAGCTTTGTTGATAACAAGCACGTTCTCCAATCTTATACCAAATTTCCCGTCCTCGTAGTACCCAGGCTCATCTGTTACAGTCATGGAAACTTGCAGTGGGACATTTCGAGCATGTGGTCTGAAACTAATTAAATGTGGACCTTCATGAACATTTAAATAAGACCCAACCCCCTGACCAGTACCCTGTCCATAATCAAGACC
>Malus_Contig1874
AAAGTAAGCGAAAGCAAGCCTAACGAGTGGTCTACCTAAGAAGAAGATGCTCATAGAATGAAATATTTGATAGAAAATGTGACGGAACCTAGGTATCTTCATGATAACTTTTTTTCTTTCCTTTCTTAAGAGACTCCGGACGCTCCTTGTCCTAAGCCCCAGGCATCCGGTTACCTTTGTGGATCTCCGCCACTTACTTTTGCACTAAGTTCCTTACGTTAAGGTCTTCAACAGGTACACTGAACACCAACTAAATCTCGACATAAAATGAAAAGTACAAGCAACTACATCAACAGCCTGACGCGGAGAAAGCTTTTTTTTCTTTGTTTAATCAGGTCGAATCAAAACCTTTCTTTTTTACGCTTTCTTATCTTAAGATATTTCTAGTTAAAGAGAAAGATCCTTCCTAAATGCAACCCAACCTTTCTCTTATATACGATAGCACCAGACACGCCCCTGAGAATTGCGTCGTTGTGCCTGCTCTGATCTTGACTTACTCTAGTAAAAAATGACTAGTAAAAAAGAAAGTATGAACTTGTGACCGTATTTCCCGGGGGGAAATGGTCCGATCACATCACCAGCACAACTCGTTTTCTGCTACTATCATGGGAGCCGTGTTAAGCATAGGCGCTGAGAACACCCTTCTTTGGCGATGCCCAAGATCGCAATGGATTCCACCGCGACTTTTATAATAATATATATTATATATATATATATATTATACGATACCGGTCTATGAGTGTTTAGCGTACCTACTTGATAGAGCTACGACCGTCACGGTCAACTTTCTTGTTCTTTTTCTCTCGCTATGCTTTGCAACTATAAAAAAGGATTGTACGATATTTAGTTCAAAGCTTCGGTTTTTTAAGGAGTGAAGGAAGGCAATCACTATGCCCTTGTTTCTGAAAAGTTGCTTTTTTTTTACTTTTCTACTTATGCATGGGGGATTGATTCGGGTACCAGCCTTCACTTTATGTGACCTATTCTATGCAGGGTTTTCTTAAAAGCAGACTTCCAGTAAAGGATTAACAAAGCATCATCACGGAAAAGGGGATGCGTTCTCGCGTGGAGGCTGTGGGGACTGTGAGACTCATCCTGTATACCTGACATCACCTGGCCCTAGAATACACCTTTTTTTACATCCCACGTTTTTGGCCTACTTTCTCTCGGGCCAGAAGTGAGGGAATCTATTGAAG
>Malus_Contig1876
GAGATGAACACTTGGTAATTCGATCTGGAGGCACTTAAGGATCATATATACTTTTATTTGGTGGATAGGAAGAGGCACTTATATATTGTTGGTATATGGTCCAGCCCATGATGAATGTTCTAGATTATTTTAGTAAGCAAGTGAGGTGGCTAGAGCATGCTAGACAATTCTAGCATGTTATTAAGTTGATGGAAGAAGTTAAAGAGTACTAGCTTCCTTGGTTGCAAATGGAAAGATCTAGAAGCTACAATTTTGTGGCTAGTCTAGAATTATCTATGCTAGAGGTTTGAAGAATACACTAGAAACTAGTAGAATGCCAAACCCTCACCTATAAATATGGGTGTGATGTTGTAGTGAAGTAACCAATTAAGAACCAAGTGTGAGTAGCAAAGGATCAAGTCCAAAGCTAGAGTTCCACTCCAAGAGTGAGAGTGAGAGTGTTCCACTACACATTGTGAGTGAAGTTTAGAGTGATAGAAAGTGTGTGTCATACTTTCTTGTATCCATCAAGCCTTGTCTTTGGCTTGGTAAGACTACTCTTGTTGTACTCATCTTTTTCATATAGTGAAGATTGATCCTTGTTTCGTGGACGTAGGCATAAATTGCCGAACCACATAAATTCTTGGTGTCCATTTTCTACTTTACCTTGTGCATTCTCTATCTTGTAGTACCGACATTCCTAACAGTTTTTACTCTCCTAAATAAGCAATTGGTGCCATTGGGAGAAGGATGCCCATAGGCC
>Malus_Contig1877
AAAAGCTTCTCGAGATAGATGCAAGATTCTTTCTCCTGCCCTTCACTTAGAATAGAAAGAAAAGTCCATTTTTCAGCACGCACTAATTCCTACGTTTTGTCGGTCGAATAGCCTTCTTGTGTGACCTTCAAAGCCTGATTAATGCGCCTTAAAGCGCTTTTGTGCTTCGCGTCGAGCCTTGTTGAGTTTATCTATTATAAGGAAGGGGCTGATGTATGATACCACTCAATGTCAGCCAAAAGCGGGCTTTAGCGCTTGCTCGCCAAAGCATGAACCGATCCAGCTGTAACGTCAACTACAGCAGTGGAGGCACGGTAAGCCAATTCTCCCGACATTGGGTCAAGATACGAAACTTCAAAGACTTGGTTCTGGTTTTATACCCTCCGACCTTCTTCGGAATTTAGCTCTAACTTTCCTTGCCCATCCTTTTCGAATGATTCAGTGTAATTGATTGTCACACTCTCTCTAGACCCAACCGCGACCCCCTGACCTTGGCGGACCATGATGGAAGGCCGTAAGCAGTGGCTCGACGGAGATGGTTCGAATCAAGCGAAACCAAAGGCATTCGTTGGCACCCGAGA
>Malus_Contig1878
CTCTTTGGTCAATGAGGGATTCTTACCCTCTTTTCCAATCCCAGGTCGAAGAAAATAGGGCATAAGGAATCCCTAGCTTTGGCTCTCCCGGGAGACTAGCCCAGTCCACCGATTCAGGTGCTGGTAAACGTCGGATATTTGCCATTGGCAACTACGTCAACCAACGGTTGCTAAAGCCTCTTCATGATTGGTTAATGAAAGCTTTATCAACTTTGCCCATGGATGGGACTTATAATAAAGTCTCACCCTTGGACCGTTTGGTTGGAGCGGAACATGTCTCATCTTATGATTTTAAATCTGCCACGATAGGTGGCCCTTATATCTACAAGGAGACGTCTTAGCGGTCCTTTTCGGTAGGGAGGTTGAAGGTTTTGTTACCTCTATCCTCTCCTTATCGTTATTTAAGGTACCGTTCAGCAGGTCACCTGTTCATCCATCGGACCCTCATGTGGTTACAAACCAGATTGAGCGTCCTCCGAATACTGGTGTTCCTGTATAATATCCTTTTGCCAAGGGCCGACCTGTAGTGAATTTCGCCCTAGAGCCG
>Malus_Contig1879
ACTACGGGCCTGCTCATCGAAAGTAATAGAAAAGCAGGAGAGCATACCTAGCTCGAAAAAAAAATTTTGATCTTCTTACAATAGCACACAGTCCAGACACAATTTGTTTCATCAAAGCTGATTGACACCAAGTTTCACACGAGCCACAAGAAGGGAATGGGATTCGAACCCAACTAGACCAAAACCCTTCCAAACGTACTTTGTATTATGAAGCACTAAGTTACTTACGTTAAGGTCTTCAACAGGTACACTGAACACCAACTTACTCATGACGAAGCCAGAAGAGTAATCAAAAGAACTCAAGCCTTCCCTTTACTCCAATTGGCCTTCTCCTATTCCCCCGAACCCTATCTACTTTGGCTAATAATCTTCTCTCGGTCTAGTGCTCTCTCTCTATGAAAATAGTTCCGTCTTAGGTGGGTAGATAAGCTGCTGATGATGAAGAAAAACTCTCAATCCTGGTTCGAGGCTATGCTGCTTCTAAGCTCTCCTCACTTTCACGGCAAGAATAGGGGGCTGCAGGATCTTTAAAGTAGGTTCGACCGCATGCTACAGAGGAACGACAGACGGATCAGAGCAACGGATAAGCAGACGGGCGTAGCCCTTCAATCTATAGATTTAATAGCACTACTAACAAATAAGCCGCTGGGAAACATTAATATGAAAAAAAA
>Malus_Contig1883
TATTAAAAGCACGTACTTATGTTTTTCCTCCTTCCTTGCTCTTTTTTTCCTTGTTATTATTCCCTTTGAGTTAACCCGTTGTGGTGAATAAGAATACCTTTGTGGTGACTCAGTCTTAGTCTAAGCCATGCTTAGACTTTGAGTTCAGCATCACTTATTCTCTCTTTTTCAATCCAATCATCCATCCAAAATCATGCCTCTAAATTTATCTATTTGCTAAATCTAACTGTTTATTACGAAGGATTTTGGTGCATTTTCTTAGTTGGTTTTGGTCAACATCGTCACAAAAGGATCCTTGTTATTCACTATTATGCGCGGTTGGTTTGCTGAAGATCAAATTCTTAAGATACGTCTCTATTCTATAATGTTTTCTTAGGTAGATGTGATTCGTTTGACGACGACACTCTTTCAGGCGATGGTGTTTTCTAAATTAGATGTCACTGGTTTGACGACGACAATTCTATAATTTTCTAATGGTTTATGTTGTTTTCGGTTATGTGCTCTTGGCTAAGCATCATGCTTAATTTTAAGGGAACTTTAACGAAAAGCTCCCGGTACTGTTCACTTTAACGAAAAACCACATTTTTACACTAAAAAGTCAATTTTGGTACTATTCACTTTACCCTTTATTTTGTCCTTATCATTAAAACTCAAAGTTTTTCAGTCTTTTTCATTAGTTTTCC
>Malus_Contig1886
ATTAATATGAAAAAAAAAGATTGAGATCTGATTCACCTAGAAAAAAGAAAGGTCGATGCAATTGATAAAATCCAAAGCAGACAATGAATCCAGAGGAAAGGTTTGGTCAAAGATCTCCGAAACACTTGTTCAGTGATTCGGCTCCAGATGGAATCTTCGCATATTTCTCTTAATAAGTCAGTGGTTCGGATGGAAATGATACTGAAACCGCTTCCAAAGACTCAGCGATAGGGTAGGGCGTAGTGACTACTCAGATGAAAGCTTCGGAGGAAGCATGGTGTTAAACGAGGTTAGAAGCGGGTTCTTTGCTTCATATTCATTCAGTCATCGCCCACTTCGTATTCTTTATGGTTGAGTTTGTTCCACCTTCTTTGAATGTGGAGGCACTCCTGGGTATCCCAATTAGAAGAGATCTTTATTCACTTTTAGCTTGTAAAGCCGGCTTCTGTCATAGCTGGATCCTAGGTTGCAACTTTAGAGAAAGACTTTCTTCTGTAATAGGAGGAGACCACCCCTTTTTCCATTTTCAGATCAAAAAGAAGATGCTCGGGGTTCGATAGCATTACAATTTATACAATACATACCACCAAAAGATAGTCTAGAAGGGCGATCCTCCTTACGAAGAAAAAGAAAATGAGACATTGATTCCAGCCAGGAATGAACTGTCAATCCAAGCTAGCTCAGGTCGTAATAGCCAGTTCGGTACGAGATATTCAGGTGCAGGTGTGAGCGCTGCGCTAAGGTAGCTTGCTTGCGATCAACCAAATCGAGAGAGAAGTAGGTAGTTGACCAGGGGAATAGTCCCCTTAGATTCGACCGGTGGGTGAGGGAAAGATGAACGAAATTGAGACGCATATGGGAGACTCTTCCTTTTACCATTCATATTTCACCTGATGCTACACCATAAGAAGAGGGGTAGTGAACTACTCATGGTGCAATACACAAAGTGTATTTTTAATGATGGGAAAGAAGGCTCCAGGTCTCAGTTCTTAGAAAAGTGCTTTTTGAGAGTTCCACCGTGATATATATAGTTTATGACTCTGCCATAGGCAGAAAAGCGGGTTGAAGGAGATCATGTTACGTATTCGAATGTTGGGAGGGTCTGCTAGGGTCTTCGTACCTACTATGAATAGAGAAAACTTTCCCCATTGCACTCACTAGCAGCCCAGGTCTTTCCATTCCTAATGTGGATGTTGTGGAATTATCTACTGGTTCTCGTCCACTTACGGTTGACCTAGCCCCCCACTACAGCAGTAGCGCTGGCATGTAATAAGTTTCTGATACAACTTCTCCTAATGGGAGACATTCCGATACCATAGCATGAACCGAAAAGCAAACTCTTCCTCTCGAAAACGAGCTAGCATAGACCACTTGCTTCAAAGCTCAAGGTTCTTCTATAGAAAATCGATAGAAAGGTCGGCTCTTTCACTCTCAGCGAGTCGGGAAACATTTGCAGTCATTACATCAGGAACGCTTTGTTTCGGGAACTAGTGCAATAACTAAATAAAAAAATCCAATCCGCTTGCCTCTTTTAATTTAATTGATAGCTACTTTTTGGAATTGGGAGTCCTATGGATTGCTCTTATCTTATGCCCCGGATCGGAGGGAAAATAGTGTTGTAACCGAAGTAGACTACCGAACGGGTGTGGGGAAGAATCTCGCCAAAGGTTCAATTTCTGATTCCTTTACAACGGTTAACTCAAGGGATTCGATTCTCTTTTACGCTAGGTGAGACCGAGAACTCGATTGCGGGTGAAGCCTTAGTTGTCGCTGGTGGTAGAGGAAAGGCTTTTAGTGGGCCAGTGAACGGTGAATCTTAGGAGATTGAAGATTCGTAAAGCTT
>Malus_Contig1887
AGCTTACAATTGAGGTCAATGAGAAGCTTGTAAGTTCCACCTTAAGCTATAGGGATGAGGTGGTCGTACCGCTTCTGGGACCACGATATGCATCACCAGGGGCTGTTTTTCCGACAGGAGCGCTAAAGCCCTTGACTCCTCCGCAGGTAAGCTTGTTCTTCTTCGATATTTTCTTCTTCGTTTGCGTGGATGACCGATTGATGCTATGTGGATGTAGATCACCTGGAGGCCCTTTGGAGATAGGCCTTACGCTGCTAGGCCAGCTGTAGCTATATCTGATCCGTACTTCCTTGCCCGAGTGGAGCTGATATACCTGGACCACGTCGAGTGGTACCTGGGTGAGAGAGTGTTACGGCAGTTTGGGATTTATCAGCCGGTTCCTGATCCGCCACCCCAATCCTTCCATGTATCGCGGACGGGTGGAGCTGCTAGATATAGCTTACTGGAAACTTTAAGAGATCAGATTAGGCACTTCAATGCTGGAGGAGACTTCTTCGAGATGCATTTGACCGACCGCGAGGGCTATGTTGAATGGTATGCTTCAGTGTCCACAGGACCGACCCTATCCTCGTGTTTCAAGGAAAAACTTCTCTCTGTTTTGTTTTCTTTGCCC
>Malus_Contig1889
CTCAAGGAGTACTAAAAAGGGTGCTAACGGCAGTGGGACTCCTGCGGGTAATGAGATGCTTAAAAAATGAAGCCCATTTCTTTGAAATCCCACTATAGTAATGCCAATAAAAATAGAAAATGAGAGACCCAAAGTAATGAGAAAATGACTTGTAACTGTGAAGCTATAAGGTATCATACCCTGGGGATTACGAAATAACAAAAAAGTAAAAGTGACCAAGATGCAAGGGAAAAACTTTTGTTTAACATTTCCGGAAAGACCACCCATTTGTTCGTTTACCAGGTTCAGCACGAAATCATAAATAAGCTCTACCGAGGATTGCCAAGCATTTGGTACTAAGTTTCCTCCTCCGTTTTTAGTAACAAAATGAACCAGAAGTAGGACCAAACTGAGAGTTAGCAGCATAAACAAAGAAGGATTTGTGAATGAGAAATACAAGTTTCCTATATTCATAGGAATCAATGGGAGAATGGCAAATTGCTCAAGTGGGCTGGGGACCAGCCCCGCTAGCTCCAGAGCCTCCGTATAGGCTTCACCTTGTACTCCGCTTATGGTCAAATCATTCAAAAGGGACTCAAGAAAAGCGATATTGTCGCTGGAACTTGATTGAAGATAGGGTTCATCAAACGAAAGGATTCGTCTAAACATATAGATATAGATTGATACAAAAAAATTCCCTCCAGACAGCTTAACTCCGTCAAGCCTGTAGGATTAGTGAAGAATTATAGTGAGTTGTGGTTGGTTGTTGACCAACGGAAAGCGTGGGAGAAAGAAGGAGTCACAGCCAAAGATCAAACAATACCCGCAAGAGACTTCAACAACGGGGGGCACACACATATCACTTGCAATTGATGCTGGGAGACTGCGCGATACATCACGCCTCTCTGTCTTACATAATTCTCTGTCTGCTAGTGGATCGAACCTAAGCTATTGAA
>Malus_Contig1891
TTACACTACATCAAGACGACAAAATCCAATGACAAATCCAAAAGCCTCGGCATAATCTTACAATTACAGTGAACCCCCAATTCCAATACCATTTTGAACCTAAAAATTAAAACCCTAATTTTATAAAATGCAAATACATTCAAGAGACTGACTTACCATTTATTATTGGAGTGGCGGCGATTGCGACTGCAGGAACTAGGCAGGAGATGAGTCTGATGCGACCTACTGGTCTCTTCTAGGGTTTGGAACTTTCAGCTTTGAGACAGAGAAGTGAGAAGACGATGGTGGTGGGGGAGATTGGGAGAGAACGATGGCGAGAAAGATAGTTGGTGAGAGAGATTAATGTTTACTCATCTCCGGGACCAATGTTTACTCCTTTCAAAAGAAACGGGCAACCACACTTTTTCGTACCTGTGGCCTTAGGGCGCTTTCTCTTCTGATGATCTATATCTGCATTGAAACTCATCGCTGCTTGGCCATCTGAATCTACATCAGACTTCTTAGTATAGTATCCACTATGCTCACAACAAAGATTAATTCTAGCTCGTCATAATCTATTTTTTCCAGCAGCACCTGACCTCTTGATGACCATCCCTACACCACAACTCCGTCCTTGTACACGAATCCAATTGACTAATTCTTCTCGACTCTTGAATACCTGCCAAAATACATATATTTT
>Malus_Contig1892
TCTTTGGTCCAGTTCAAGCAAAGGAAGGACAGACTGGACTGTTCCCTCGTGCTTCTCCCTTTGGGGGTGAAAACCTTCCTGACCGGAGTTCACTCTACTTCTCCTGGCGGGAAGTACTTGTTCCCTTCACCAACCAATCTTCGGATTCAAAAATCGTATGTATATAAGCATAGAAAGCGCACCGTTTTGATATGGCAGTTGAAAATAGATCTGGAGAGTTGCTCACTCCAACGAGCCTAGGTGGACTTTGTCCACTTCCTATCAACCCGGACTTGAAGAAAAGAAAACGGTGCCCACGAGACGGCTTATGGTGTTTCACAGGAAAGTCTGTTGGGCAGCAGAAACTCACTCCGTAATTAAGATCCTGAAGCGCTTGTCCGCCTTCAATTTTTGAAGGTAGGTTGCTTGACATACTGTGACGGTGGCTCCATACGGGATCGATCTTCTTGTCATATTCGTTTAATAACATTCTGACTCAGAATAATTTCTCTTGCAGTTTTCAAGCCAATCGTTTTCTCGCTCGGAGCTGAATGAAGGTATTTCCTTTGGCTAGATGTAGTGGAGTGACGCGAAGTTCCTTTCAAAAGTTNTTTTTTATAGCCTTATTCCGGGGGTCGTGGAAGAATTGGGTTCGACTCCCA
>Malus_Contig1894
CTGCGATCCAGCAAAATTTTCTCGTCAAAGAGTCAAATTAAAACTNTGAAAAAACATACAAAGTACATTTGCCTTTTCGACTTCATAGTCACCATGATGTCGATTTCTTCCTCCATTGTATTTTTTCTTCAGAATAAAAGAAAAAAAGGTGTGTGAGAACGATTAACTTGTTCAACACCGTGTTTTACAATAGTTGTATATATGGGAATAAATATAATTTTATTTTATAGAAAATTGAAGAGTTAGGTGTTTTCCAAAATAAAATAATAATTACAGGGATTCGATCCCGCCAGGTCCAAATGATGAGGCTAAGTGCAGTTCCACCCCAACCTAATAGGCTAGCACCCAGCTTGAAAAATGGACCAACCTCCCCTTTTTTTGCTCCACCCCAGCCTAATAAGCTGGCACCCAATCCAAGCCAGGCCATAGGCTGGCCCAAAATCGACAGACCCATGGGACGGCCCATCTAACGTCATGCTGACGCCAGCGTGACGTCGGAGGGCATTTTAAATTTTTTTTGTGCCAGGCACGTGGGAAGCACGAGCGACTGGGCGCGTGTCACCGACAAGAAATCAGAGGCAGGGCCCGCATGCGTAGGGCCTGATATGATGGGGGGGGGCCACGTGGCCCATCCTGGGCCGTTGGATTTCCAACGGCTNAAGTTTTTTTGGANCCCGTTGGATTTCTAACTGT
>Malus_Contig1897
AAATCATAAGAGAGATGGGATCTCCTGTCGGGGTGAATCTCTCCTCCCAATGTAATGTCCTAACTAGGAAAAAGAGGCTGTCTCAGATCATGGGAGAGTCATCCGTCTAAGGAGAAGAGGCGCCGAGATATTAAACAAAGGTCTTGTCACGAGCTGGACTCGAACCAGCACCCCTGGGATCAAAAGACATACCCAGCGAACTACCTTGCTTGCATTCTGATCGTGACTTTGTTCACCCGGTTCGTCATGCACAAGAAAAGCAAAACTAACATGACTACATCCGGTCGCGTTTCCGCCAAAACACTATAATCCCCACCCTCCTTACTAAATTAAATGACTGTTTAGTCATCCTCGCTAGCTTTTTTAACAATCTCTGCTATACGTTTCATCATTTCCTCTTTTGGAACATTAATTACTTGTTCATCGACATACGGTGATCTTTCGTTTTTTCCATTCTTAATAAAAAAATTCATAATAGATTGCCATACATTGAGAAAAAAATAAATCATTATCCTTTCCTTCATTCTTTTACTGCTTTGCTCCCCCAAAAAAAATGAAGAGAGACTTGTCGTAAATCGCCGGTTGGTTGGTCCGGAAAGTCATGGAAATAAGGCTTTATCATTCAGCGCAGTTTCAGCCTATTATATAGATAAAGGACAAAGTTCACCTTACAGCTACTGTGTTGACTGTAACTACACTACGATAATTTTCATTGAGCTTCCACAATCGATTCTAGCACAATAACCGTTTAGGCGAAAAGAACCCCTTCTGATTCACTTGCAGCAAAGAGGGCATTCTCGGCATCAATGCTCCTGGCAATGGCAAGATCCGATATGTCAGTTGGATTCGT
>Malus_Contig1898
AATCTATTATTTGTGAAAATGAAGCAATCTTTGTGAGGTCGGATAGCCTTAATCCATGTTTGGGCTCGGGCCAAAGACATCTCATGAAGAATTAGGGGTTCGGGCCGTGCCGATTCCCTGATTCGAATCATTCTTTCTTTTGATAGCAAGCGCGGTTGGTTCACTCGCAAATCCATGGTAACCTTGTGTGTGCCTCTTCCCAAGGTTGAGCTACTGCGTGCCTCTTGTTGGAAAAATCTCCATTTCATTAAGCTAAACCGAGCCTACTCGCTAAGCGATGGGCCAGTCTCCCCGGTTGGTACATCTTGCCTAGTTTGATCAACGGGAGGAACGAAGTGAAGAAACAAACCCATTAGATTCTTCCATCTCGCTAACTAAATAAACGGCGTCTCGCACTCTTACCTCGCCTTTGGCGCCTTCTACTTTCATTCACGACCCAAGCTTCGATTTCAATCTGAACTAAATCACCCTATCCAAATCAGGATCGGCGACGGACCAATCATCCATTCATGCGCAGCCTTTACTTCGTAACCTCCGGGGCAACATAGATCCAGGGGCCAGAAACACCGTATTTATTGTCAGAACCCGTGTTCACCGCGCTCTGAGACACCCGAAAAA
>Malus_Contig1904
TAGAATACTCTCGAGCAAGTTCCGTGAAAACTCGCTTCGGATATGAAACTTTGAGTATTGAGAGATGCTTTCGTTATTCCTAATAATATGGCTCGGTAACAAATTGCTTCTTCCAAAGCGCGCCCCGTTCGTTCAGCTCGCAGCAATCCAATTAGTTCTCCGGGTGAAAAAACATTAGACATTCCATCTTCTGAAACCAACACTTTTGATGTTATTTGACGTACAATAATTTCTATATGTCTATTATGGATCTGCACCCCCTGGGATCTATAAACCTTTTGGATCTTATTAACCAAAGAGATACGACTTTGCACTATAGTTAGCTCAGCACCAATCATAAATCCCCAAGGAATTCCAAGAATTCTTGTTATACACTCGTTCCAACCCTCAACTCTCTTTTCTAGGTTCATCGATATTGAATCAATCGAACGCACCTCTAAAACCTGTTCAACTTTTGGAAGGCCCTGCGTTATATCACCAGATCTAGATTGTTCATATATAAATGTAACGAATGTATCTCCTTCGGAAAGGATTTCTCCATAATGTCCATGAACAGTTGCTCCTGGAGTGGCTAAATAGGG
>Malus_Contig1905
TAGAATACTCTCGAGAAGTTCTGAAAGAACGACTGCCCGGGTAAAATAGACTTCTTTTCTTTGATAATGGCACTAATTACAGGTAAATTAAGAGCTTGAGCATGAGCTTAGATAATATATGTCTTGTTCTCTGCACATGTGCACTGCGCATTACTTGCAAGGCTGGCCGTAGGCCAAAGCCCCTTTAGCATAATCTAGGGACATAATGGTAACTTCCACTGCTCAGAAGTCACCTGCGAATTATGGTCCCACACCGTCAAAGGGGTCCATTTTTCGCGATTGAACGACGAACGTCACGACACACTTGGAAAGTGTTGTGGCGGGACCCACGCATGAGAAACTTGGATAAGAGATAGATAGCGGCCCAAAGGAACGGCCCACGGAGCCCTGTGAGGCCCAACTGACAAATAAATTATTGGACTTAGAGCTCGACCAGAGGCACTGAACGCAGTGAAGTGGGCAGCGAAGAAGTGAGGAAGTGGGGAAAGGTACTTGCCAAGATTCGTAGTAAGAGGAGAGCCACAAATAATAGAAAGACTTGAAGCCAGGTCTTCATCAACATTTGGGGAGCAAAAGAGCCTAGATTTGTCATAACTAACCTCCTGACAGGCAAAAAGAATCAAGACAATCCCTCATAGCATCGGCTTGATCC
>Malus_Contig1907
GTCACTCAAACATGGCATAAGTTAGTAACACCACTTGACAATATGACCATTACCGAAAAAACATTGTGCACCTTGATCTAAAATTGATGAATTTTCAAATTTTACATCATAAAATGGTACTAGAATTGTGATACGACATAAATAACAAATGCTAGGGGCAAAAGAAATCCACAAGTATTACTGCTTGCAAATACCCTTGAGTGCCCAACTCTTAAAAAACTTAGTGCCAAAGCTTCATGCAAAACCCGTTGGGCACAACACACAATTTCTTGCTTGAAATACTTTCTGAAAAGGGGTCAACAAGTTGCCCTGCAAGCGATGCAGGATCTTCAATAAAGGTATCTACAAACACTTTCACAACCCTTACCTCCTGAGGGGTAGCTCTCAAGCTATACCAGGTCAGGAATTTCTGTCGGAAGTTCTGCTCGATATGCCCCTCGCACTCTAACCACCTGATAATCTTCACGTAATACTCAAAATCCCTACGG
>Malus_Contig1935
GGCATTGAAATGTGAAACCATTTATTTAATTAAAATGTGCACGTATACATGAACCAGAAAGCACTTTTGTATACCAAAGCACTTTTCAAGCAAACATGAGTGAGAGTAGGATAAGCAGGTAAACAGTTGGGGCAAGGCGTAAGCTTAGCCACAAGTTCACGGCTGTATCATCATCGTGTGTGTTGTTGCTTATCCACACCCCCAAACTGTAATCTACAAGTGCCTGTATGTCTTGTGTCTTGAGACGACTTCACTCCAAGTTTTTACTAATTTTACACGTCCACAATAAAAATAATCCCAATTGAATAAATATAAAAACATGAAACCGAATATAGTTACACCCCGGGATTCCCTAAGAGTCGCTCCACCGCAACGTGTACGTTCCCAGAA
>Malus_Contig1939
TTTTTTTTCACGGCTTAATTTTCATTGTATTGCATAAAGGAAAAATATATACAAAATACAATCCTTGTTCTACAAAATAACAATAAAGGACTTACTAATCCTTCCTAATAAAGGATTCCTAATACTTACAATATATTTATATGCCCTTTTTTTACAAAAAGAACCCCTCATGGCAACATACCTATACACTTACAGTTCTGTGTTCGAATCTCCCCTCCCACAATACTATAGGTATAGGAAAAAAGGTAGAAAAAACTAATGGTACGTACTAATCAATAGGGCTAGTAATACCAATAATTTTAAAAATTTCCAACACTAAAAATTACAAATAAGCAACTCTTAGAATTCTTCAGGGATGCTCTTCAGTACTGGACCTACAACACATAAACTGCTAGCCGGAGATGACTCAACAGTAATACGACCTGTCGGAATCTGCATAAGCTCACAAGCTACATCCTTGAAATCAAGAATGCCTCCATTTTTGCACTTCGAAAGCATTCGTGCCGCTTCTTGCTTTGTCATCTTGACTTTCACTCTAATTACCCCTCTTTTCCCATCTTCTAACTCCTCCTTGATCAGTGGTTCCGAATTTTCATAGTAAGTGCAACTGCCATTAACTTTTTGCTTCCTCGAGAAGGGCTTCTTACTAATAAACTCATCTATATATACAACATAAATTACGTAGGGTTTCCTAAGTTCTAGCATGTCATCTATTGGTTTGATGTTATTGAAGAAAGAAAGCAAACAGAAAGACCGACAGCAACGGAATTC
>Malus_Contig1945
GCACAAGAACAGTAATCCTATAGCTGAAAATCAATCGTAAACCAGTCATAGTACCGAAGATCTACAGAGAAGCATAAGTAATAAGCGTTCCAATGATTTATTAAGTTGAATTAACCATCTAAAACATCATTAAATACAAGAAAAGCTTAATTAAATTTTCGCGTTCCTGTTTCTGCATGCATAGCTAAAGCAAAGCTACAAATTTGATCAGCTCTTTCATGCTCCAACTGAAGGGGGCAATACGCGTTCAGTTGATTTTGCAACCCATCTTGAACTCCGTTGTCAGTCATCTGATGTTACAATCATTCTCAAGAACGAAGAACAGACCATCTAAAGGGAGCTTTTGTGGTGTTTCGTTTTCCCATTTCAGATCATCAAGTGTTACAGCTATAAGCAATTCTACACACCTGTGATCCAACAGTCTTGGGGAGCTTCTGCTGGGTTCAATATTCTACCTTC
>Malus_Contig1952
GGCCCGGGATCCCATTGCTCATAATTTATTGCACCACGGCCTCGCGGGTACAAGTTTTCTTTAGGTAACTTTTCTCAGCTCGTTACATGCACAAATCACAGCCTGACACGTACTCGTTACATGTACAAGTCATTAACAAATCACAATCTGACACGTACATGTAAAGAGGCGGGTATTTTTCTTTCCCCCCTTATTTGTAATTTGTGTGGAGGGGCTCTTTGTAAAAGATATACATCAAGATCACAGAAAACACGTTGTTCACAGAAAACACGTTGTTGTAACATGAGATTTCACTCCAATTGCCAATTAAGAGACTAATGAAGTTGCATGGCAAATTATTTATTAATTATTTTGGATGTTTTTTTTCCCTATTTTTCTGGAACAAAATCCTCTCCGGATCATTTCCATCTGGTTCCTTCGGACCAAATCATTTCCATCTGGTTCCTTCGGACCAAATAACCTCAGTCGTGCACGTAAAATTGTGCGGCTAAGATCACTCTTGCTCTTTTAACTCTCTCACTCTCTCTTTCTCCTCAACGTTCTTGCCTTCTTCTCGATCGACGAACCAGAACCGCAAACAGAAAGAAGAAGAAAATCGGAGGGTTTGAAGGTCGGGGAAACATGCAGTTTGAATTGGGGTGGGAGGTGGAGGGGGGGGAGGTGAGTGATGGGAGAGAGATCCGCGGGATCCGGATGAAAGCGGATCCGAAGAACATCTGTTCCCTTCTTTTCTATCCAACAGGATCCTTTTCGGATCTTTTTGATGAGGATTTTGAGAATATATAAATCGTGTTCGTTCTTTGTACATCGTTTATTCAATTTTTGTCAAGTAATGTATTTAATTTTAAATAAAAATATTTAAAATAATTTTTGATC
>Malus_Contig1960
ACAAAGAAACTTAACTCATCACATAAATACTTTATAGTACATCCTTCGGACCACAATTTAAGAGAAAAATACTATCAAAGGACTGGAGCCAGCCTTCCGTGTTTCAGAAGGGAATAAAATGGCACGTTCCCTCAATAACAGGAGGAAGAGTTATAATAAACTATAAATAGGTAGAAGCTAGTCCCTTCGTTGAAAACTTATAAAATCGGCCAGTATCATGCTAGGTCAAGGAAGAAAATGTTTCAGCAAGTGAATACCGTTCTTGATTTGTGCCTTAGAAAACTTTCCGATTAATCTTCATCAGAATAATTGAACTTGACCGAGTGTGACTGCAGATCAATCAGCCCTCCTCTGTATGTCCCACGCTTCTTCTTGGTCTTTTCATGCCGAAAATCCCTTCCTCTGACTTGCCCAAGAATCTCTTGTGCTTTTGCACCATAGCCAATCTCCGCACCATCCTTCGCCCAGTAAGAATTATCTCGAAGCTTCTCATCAATAAATTCCACCTCATCAGCTTTTACCCTTTGAAATGCATTAACAGTCTTTGGCTCAGCTGAACCATTGTGTTGGTTCTTGTTTTTCTTAATAAAAGACTTCTTAGCACTTTTATCTAGTTCACCAAAATTTTCAGCTTTTCCTTGTGATGCATTGTTATTTACTGGTCGCTCACTT
>Malus_Contig1977
GAATTTATAATCCCATAATTGATAACTGATATGAACAACTGGTGCAACAAAATAGAACAATTTGTTTAAACCAAGGTTAACCATTTAACGTAAGGGAAACGAAAACCTATATACGAATTACATTTGTAGAAGGGTTGCCCTCTATAATTAAACTGGAAAAAGCTTTCAAAACGAAATACGACGGTACTCTCACTCAGAAAAGGTGCTGCGCAGACGAATTTTTGTTCTAAACAAATCGAATAATCCTTCTAAAATCTTTATCTAACACCTGCGAAGAAGCCTCAAGACGTTTGTCTTTACCGGGTAAAAAAATCTAATACAGGCTATACCCGAAGAACTGGCTGATGATGATCGCGAAACCAAGAGCAATTGCAACCAGGGAAGAAGCCCATGTCAGTTTCTCTGTAATTCTGGGAACTCGATCCTTTAATGCCCGACTACATGAACCTAGAAAGACAGTATAGCTTCCCATTGCAACTACGGTCCCAACTAAAAACATAACCAGGAATGCAGCGCCAGCTACTCGAGATGGCAAAGCGAGGGCTGGCAAGACCATCATCAATGCATCTGGCTGCAGCCCGTGGACAATTCCAGTGGCAAAAGTAGCAAAACCAATCTTCTTCTTTCCGACTGTAGGGTTATCTAGAGACTCATATACACTAACATCACACTCGCCATTCTCTAAAGCAACACAAGGAGTAGGGATTTCTGAAGCTTCCTTAATACCCATACCACCAATAAACTAGTAAGGGTAAGCCCCACAACTCTTGTGCC
>Malus_Contig1988
GAGAACTACTAGTCTCGAGTGGGTTGTTGTTTTTTTTAGAAAATAAGCCCGCGCATTACGGCAAGAACCACTATTTCAGACATAACTATATGAACAAGGACACATTTAACCTGAATAAATTCAACACAATCATGAATGAACAGAGAAACCGTGAGTGAATGAGGTCGATAAGATAAGCAGCTTGGCTTTTACATGCATTCAACTGAACATTGCACAATATGAATCACCTTAAGGAAGGATGAATCTCATCACCGAAGTCAGAATCCAACCCACTTAAGATACCTCTGATGTCCGCCTCAAAATACGTTTCTCTAAACGCCTTTAATCTCACCATTAAAGGTGGCAAATCTCCAGCCATAACTTTCCCATTCTGAGTCTTCACTGCCAGGAGTTCCGAGCTTGAGAGAGAGCTCGAGAAAAATTGTTCTC
>Malus_Contig1997
CAGTAAATGAAAATGCTATTGGTTGGAGTTTACAATAATACATGAAAAAATTTACATGTCGTAGGTACGCAAAAATAAGCGTCGCTTAACTCCAACCATATGCCTTGTCACTAAACCTCTATACGAGCACAAAACATCGAGACAAAGCTCACTAAAACCTTGGAAGTAGACAACGATTTCGACATATATGAGTAGCATATCAAGTGTTCACTATTCTATAGAGCAACAAACACATTTTGGCCATGACCTCGACACACGCCGACTCGTAAATCAATCATTTATCGTAGCCTAATTGTCAAGCTCAACCTCATTTCCTCTAATCTACATGATTATATGGAGCCTGGACACAAAAAATTATACTTACAAATGCAATTAAACTACAAATTACAGTATTCCCCTACCATTTTCCTTTCTTTTGCAGTGTTGTAAGTTCTCGCTTTCAATTTCCTTCCAGCTGGATAATAACTTGTACACTTTGCTTGTTATCTTCGTGGTGGTTTGTGTTGATGTAGTGGGGGTCAAGTAAATTTGCCGTGAA
>Malus_Contig2000
GCCGGGGAAGCTACTAGTACTGGTCAGATAGACGAAAATCAACCCAAATCAGGAAGAGCAACTCCAGCAGTTAGTTGATGAGAGGGTGAAAGAGATCAAATCAATAGCTGAGAAAGTGTCTTCCCAGATCTCTATCACTGCCGCGGCATCATAATGGGCTTCAATCTGTCAGCCGAAAACTGATTTTGTGGATTGGGATATCGGAGGAGGCGTATCTGTAAATTATTGAGCTTATGTTATTTGAACATTCGCAGAACTTCATTACTTATTTAGCAGCTAGCGCTAGACCTGTAAACGGGTCGGGTTTATTGGGTTTGGGTCGGGTTGAACCCGATCCGTTAAGTTAACAGGTCACCTAAACCTAACCCGTTAAGCTAACGGGTCATCCGAACCCGATCCGTTAAGCTAACGGGTTATCCATTTTACCCGTTAACAACTATTACTATTATTATTATTTTTCATAGAGTTTATAAAAAAAA
>Malus_Contig2001
GGTTTTTTTGCTGGTAGGTAGTGGTATTTGTAGCATAGCGTTTTGAGGTAGAAAATTGGGAAGTGAGAGCTTCATGGGGAGGCGGTAAACTGGCAGAGAGGACCAGCAAGGAAATCGAAGATTTTTGCTGCTTGAGGAGACACTATTTTGTTGACAATTTCCGGATACATCCATGTGCTCGATAGGAGTGGCATGTTGACTTCCCAGCAAGCAGGGCAGGAGAGTGCTTGTCATTTTGCGACTCTACACGTCGTGATATTCACCAAGAGCAACAGGGTTTTGTAGCAGACCAAGCAGACTTACTGGATTTTTGATTGCACCTGGAGTGTCAATCCTAGTATGCTCCTGACACCAGTCTTGCCTACTGAGTAGACAGCAGTTTTTGATATGTTAAGCAGTGGTCATTAATCGATAGATGCTGTGCATTTGCAGTTGCTGTATTTTTGCACTTCTAGTAGCAAAAGAATAGGCATCTGTAACAAGTATATTGATC
>Malus_Contig2003
CTTTTTCAGTTCGGTGGATAACAATTCTTTAGTTTTATTGAGAATCATAACTAAATATGTACATTTGGACATCTGTTTAGAGGGCTTCAGGCCGTACAATCTTCAAAAAACCGGATATTAAACACAAATTTTGGCATGAAAGTGTGTCAACATTCCAAGAAAACGCCACTAAATCATTATGCTGTCACTCTTGTACACGACTAATTGTCTCAACGTAACGGCAAAGATCACTAGAAGTATGGATAAGCCCTGTACTGAAATATGACTGAGCATAGTCTTCAATTTGCCCCAATCTGTAAACATAATTCACCATCATACCTCCACTTTGATGGAGGCCTCTCCCTGACCGGTCCCCCATCCAATTGATTCTTTCGACCATAGCTCCATTCTGTAAGTGAAAATTCGCAACAGAATCCAGAGCTTTTCCTCTCTTTTTCTCTTGGAGAAGGTACCTGGCACACAGTCCCATTAGAGGGGGTTTTAATACTGAAAGCAATTTATCACAATTTGTCCACTCATGATTTGGTGAAATTAGCAAGTTGAACATC
>Malus_Contig2011
GCTCATTAGGGATTCTTGGTGCAAGACCATCGGAAAATAAACGCACTGTGAATGAAAGGCCTTACAGGACGCGACAGGCAGGTTTACCAACAAAACAAGGTTTTACATCACGTATTAAGTAGTTCGGCATACAAATTGGTAGGAGGAAAGCGGATGCTTAAGATGTGAAGTCTACTGGCTCTTGCTTAGGCATTTACAACTACAGCCCATACATATATTCTCTGGATTTTTTTACGTCAACCATGGGAATAAATTTTTGGAGATCCTACTTGGGTTTCTGAGATGATCGGAACAAGTTATCGACCAAATGGGATTTGCACCGTTGTACAAGGCGTGGCTGAGCCGCTGAGCTGACGACCCAAAGCATTGTCTGTCTCTGCAAGGTTGGTGGAATTTTGCAACAATTGTTATTTTCTCCTGAAGATGAGCTCGGTTGGTACTGTGTTCACGTAAATAGGGCCGGTTAGCGAGACGGTTTTCGTACTCACAGAATGTATACATACCAGAAGGAGAATGTATTAACGCCTTCAGAAAGTGTACAATATCAATTTTGAAGTAGTTTTTTTGGTATTCCCCAGAAATTATTATTTTTTATATTTTTATATTGAGTTATTTATAGTTAT
>Malus_Contig2017
GCAGATGGGAGCACTAGGCTCCTGTAAATAGGTTTAGATTGTATATAGAATGAATAAATTGGTTGGTAGTCTTGGGTTGTGATGAGTGTGCTTAGTTTTCTGTGGTGGTGCTACAAGTTAAAGTCATGGTTCTGTTGGATGTGGAGTCGGCATTGGGGAGATGAATGGTTCTTCTCGAAAAAGTGGCATGGTATGTGTAATATGGGATTTTCGACATGGATGGGACCTGACCCGAAATTTTAAGGAAGCACAAGGAAATTGTGATAGGCTTGTACTTTTGAAGGCTTGTTCTTTCGAAGTGGATGGTTGTCTGCACTATTGAATGGGGGAGCATGATGGCTCTATAGGGAAAAATTGGCATGGTATGTGTAATATGGGATTTTCGACATGGAACTTACGGAAGCAGAGGGGAACTAGTGGCACAGGGCTTGTACTTTTCAACCGGATGGTTGCCAGCACTCTGGAATGGGAGGGATTGAGCAACCCGTCTTACATATGAAAGCAGAGGGAAACTACATTGGACGTGAACGTTCCAATGTAATCCCCTCACAAATTTGCTAATTCTTGTTAACCCTTTTAGAGTTAGGTGTAGGTGTCTTCTTTCGGTAACTGTACATGCTGTAGAATGTCTAGTGATCTATCCATACCGAACTTTGTAGGTTTCTATAGGTTTCACTTTTCTTCTGCGTTACGTCTTTTGTTTCCTTAGGGTTTAGATTTAGTGTCCTTCTAAATATTCTAACATTGGCTAGTACTACTTTGTTCCTTAGTTCAGCGTTGTCCCTATAGCTGCTTAGGTAATCTTCTTTCATTGAACACTCTTGCCTTTCCTGTTATAGCCTTGTTTGCATTCATACTCAACAAAACGTTCTTTACTTCTGATAACAAACTAACCCCTTTAACTACACTCTTATCAAAGGGAGTTCTCACCTTTCACAATCTTTTCTGTTTTTAAGAAAAAAAAGAGGGAAGGGGTAGTGATT
>Malus_Contig2034
GTTTTTGTATAAATCGGAAAACCAAACAAGCAAGCATTGAAAGGTCCATTTCATTCCGAAGAAACTGTAGTTGTGCATGCATTGTGCACACATTGTACACACATTGTACAGGAAATGAAAATGCATACATCTGCAACCAACCTATTCACACGAACGAAGAGCAGCAGCACTCCAGCTCCAAAGTGTTATCTAGTTGCCAAAATTTCCGATTCCCCAGTCAGCCGAACCGCCTTCACAAACATATAAAGAAAAGAAAAAATCGCAGTCGGGGAAATTGGGAGGTTGAGAGCGCACTTGCCTGATGCTTCAAACAGACTAAAATCTGCGACGACCCTTCTCATGCACCGTTTCATCAAACAACGCAATCACTGCAAGAAGGTGCAGATTCTTTGGGAGCTCATAGGATACAATTCACAACATAAGAGGGTTCCTTGAAAGTCCTTCAACGGCCTCTTCATACCTTTCTTCTGCCAGTAGGCACGGGCTGATTCTACTAGATGCCCTCGTGCTTACAAACCCTCACACAAAAATGTGACAGCCCCCGATTGCACAAAAATCTAATGCGCAATCGGTTCAAAC
>Malus_Contig2035
TAGAGTACAGCACAGAAACACTTTATTTTCCAAATGAGTTGCAAAACTAGATCAGATTGAATAAAAATACATTCCTGCCACTGATGCATTTATCATCTTGATGGATAACTAGAAATTAGCATCTCCCAATGGAGAGGGAAAATAAATAAATAAATAAATACAATATTAATGAAAAAATATAGCAGAGCATTCTCCTCCTATCTAATTTCTCCAAATTCTACAGCCCAAACTTGATCTCCTTTCTCCTGCCCAGAATTTGAGGGCCTTGAATTGGTTTGCAGTAGCCTGTAGCTTTCCCCCTTTTTCTTAGATTACAAGTAACTATAAATCTTATCGGAAGACTAATATAAAACTTCGACGTATCGATCTCTTCTGCGGATGCTCGGAGCACATCGTTGCTTATGCCCTCTGCTCTTGTTCTATGTACATCTGCTCCACCCATGACGGCAGCATTTCGTGGGCCCCGTTGCTGAAGTGACGATACCTTTGCTTGTTGTCTGCAACAAACAGCTCGGACCGCTCAGAAGAAACGTCTTTAACCAGGGAATTGACCCAAGAGACATCCGGCTCGTCAACTGCCGATGGCTTAAAGCCAGGTGGTGTTCCGGCATTGTTACTTCGGAACCCGAATGAAGCAGACTTCTTCAGCTTGTTCAGCTCATCTCCTTGAATTCCCCAATC
>Malus_Contig2039
ACACTTCAGAAAATCCCAAATACTCCAACATTGTTTAGCATTTACAAAACAGGTGATGTAGCTCAAACTAGGTTATCATGAAAGCTCTTAAAGGCGAAACCTTCAACATTAGACTTACCAAATTAGTTACTTCTCAGAACTCCAAAGACTAAAACCTGAGCAAATTTTTATGAACTTTTGAAACTAATCGACATGTCAATGAAATTCTACGGGTAGTCCAAAGAATTCTCTTAAAATCCCCAGTTTTCATTACACCAACAGCTCCATCAAATTGTGAAGCATCATCATCTATAGCTTGACCACGCTGTAGAGCTTGTAC
>Malus_Contig2043
GGTGGTTATCTAAAACTAGCTTTTCATTGCATCCAAAAAAACTGAACTCATAACAGAAGAAGAAATTTACAAGGGAAATCTCGTTACATACTTCCATTCCTTCCCCCCTCTCCTCCCTCTCTCTCTTGCCATTTCTTCACAACGAATTCAAATCAACAAATCCTCTAATTCTTTTAACAAAAATTGAGGTAAGCAAGTATCTATATCTATAATGTATCACCTGTGATAAGTTTCAGTTCTTAAACAACGGCAGCGAACGGGTTTCGGAGACTCAAGAGTTCATGGACCAATCGTAGTTCCGGTACACAATACTTATATGCCCTCCGTCACCCAAAAGATGTGTCAAAAGGCCTGCTCTGGTTGCATCCAAGTAATTCAGGATCCACTTTAGAATTTCCTTTTCTTGTCCAAAGTCGCCATCGAACCATTTAATAATTTGGGTGAGGTACACGGTCCTCTTCTCCAAGTTCACTTCCATGCCGCCGCTCTTGAAGAAGTCTCTAGCTGCACATCTCAATTCAGCTTCAACTCCTTGGGGGTGAGAAGAATCTTACCGTCGGGCTTGACCTTGTCCCGTTACAAAGTCCAAA
>Malus_Contig2045
CTAAGTTCTATTGCTATTGGCTTTAGTGTGAAATCGCTCTTCAAGAATAGTAGTGTACAGGATGCGTAAGTACAAACATCCTTTGAGTTGATTTGGCTTAAGAAGGGCATGAGATAGTCATGGTGATCCAAGATGAACATTCTCCTTTTGTTCATTGCCTGTGAAGTTTATGGAAATTTATAAAAAAAACAATTGCTATGAAAATGCATTCCTTCTGTGATACAACGTTGGGTTGAATTTACAACCGGTGTGAATTATATACTGATTTTTCAGTTTGGGAGGCAGGATGATCATACAGAATTACCTGAGGAAGAGTCATTCCTTCGAGGTTGTGCTCTATGTCTGATTGCTCTATTAAACTCACTTGTCCGTTTTTGCTTCGTGGTGGAAATACCTTCAATTTTCTCAAAAGAAAACCGATATATGAAGATAACTAGAATTGTTTTGTTGTTAATCGCGTAGAAACAGTACAGGTTGAGTAAGGGTAGGATGTACCTCCAAGGATCGTATTCGTGCTGGATTGATTCCTGCAAGCATTTGGCGGCCGAACTCCTCATCATGCTTCCATGCAAATTCGTTTTCTGGAAAGTGGAAAACAACAATCTAAAGAGTTATGAAGTGGCATCTACCGTGCAAGCTGCAGTAGTGTAATAGTCAGCTCCGTCACCTGCTATGATTTGAGGAACTGGAAATTTCAAGGGGTTCTTGATTGCATGAGTAACTTCTTTGAAAAACTCTTTTGGTACTAAAGCTTTCAGTTTCTCTTTGAGAGCGCCCTCAACTACTTGACTTTTGTTGCGAGAAAACATGTCATGTATCTCATCAAATGACTCAAAATGATTGGAACCGGGCTGTATCACAGATTCTACCTTATGGGTCAGGAAATGCAGGACAGCCTGGATCGAGTTTGATGCGAACTCAGATTGTTTCTTGGGGCTGAACCTCTCATCCGGAGGAACGTATATGTCCAGGTTAATGGTACTTGGTCGGCTTTCAGTTAAAGGATCTACGATTTGTCATGTTAGCCATGGAAATACTATTTGCTCTGACAACAAAATTGAAATGAGAAGAAAGAGAAGTTGTATACCTGCCTTGCTAGGATGGCGGCCTGTTCTTCCTCTGCGCGGATATGGATGTAATTCCGACCCACCCAAGACAGGTCTATTGTGTTCTTCGCCTTTGTCAGGATCCCCGAGGTCATTGTAGTAATCATAATCGTAAATTCGTTCCCATTCTTTCCTCTCCCCAGTTCCATCTCCTCTCAAGCTAATAAGCTCTTCCTTCCTCAGTTCTATTAGAGCTTGGGGTGTTTGATGGGGAAGATATTTCTGTAACAACATGAGCAGCTGTGTTGCTTAATTGCATTTGCAAATACTTGTGTCAAATAAAACAGGCAAGTTAGT
>Malus_Contig2063
CGGCGGCGGCGTGGTTGAGTTTGAGCGGGAGGTTAGGCTTTGGGAAGAGTTGAGAACTGGGTTGGAAAACCTTGTCGTTTGATGTTGGATTTAAGCTGGCTGCGTGTGTTGTGAGGAAATAAACACGGGGTTGATTTAACTTAATCTTTGTACACACGAGGCCGAGACCAAGGCCGATGACAGTGTATCCGTGTTATGTAAGTCATTTTCCGATAACAGGGGCATCGATAATTAAGCTTAATTAACGCCCGATTAGTGGTTTATTAGTTGGAATTAGATTCTTTTGTTTATTGAGAGAATGTTGGGTTAAGATCTTGGATCTTGTACATGAGCTGAGATACTGTAGTCTTGTCATTTCAAGCTCAAAGATTTAAGTATGGCACAAATTCGTATAGCGTATGAATCGATGTTGCATACCAACAGATTCAACGATGCTTCGCAACTCTAAATTCTACTCGTTTGTTGTATTTTGTCGTATCATTTACAACATTTGCTACTC
>Malus_Contig2090
CTTTTGTTGGCGTGATAGAGATATTTTATAGTTATTTGAGCAATATTTTTTGTATGCAGACACGTCCCCACATTAGGTTGTATGTGGTGTGCAAGTTTAGTGGGGGAGAATGGGCTGCTTATGAAAGGGGGTTTCCATAGTTTGCCCTATGAATTTATTTCAAGTTTTTTGTGAGTTTTGAGAGGCTGAACCATTATACTGTCACTGTTTATTTGCAGATGTGTCCCAAACTTTTCTTTTGCCTCACTCAGTTGAATGAAAAACGGGCTGCCTGCTTTTAGGACGAAGTCAGATACCTTTTCCCTTTTTTGTTTGTTTGTAATTTATTTGCTCTTATGAGACCTCTTATGATTTTCATTTTTTCTTTCTTTGTTTATATATATATTTGCTGTATTATTTGTGCGTACTTTCCGTATGCAGACACATCCCAGCTTCTGTCTGCTCAGAAGGGGTGCGAAATGCTTTTAGAAGGGGTTTGAGTTCTTGTCTTGGTT
>Malus_Contig2098
ACAATTGACAGGGCGGGATTCGGGAAGAAGGGGCTGAGGACTTGCAGCTGAGAAAGCACGCCATCGTTCTTTGTTTCACATTCGAGAGAGACAATTCCCACAAATCAGATGCATCTCGTCTCGTCAAAGCATCAAACCGCACACTAGGAGTAGCGTAGCAATTCCATCAACAATTCCCAATTCCCAATTCTTCTTGTTCCGAGTCGAATAAAAAAGAAAGAAATTTCGAGGTTTTGGGTTTCGATTTAGGTAATTGGGAATTCTTGTATGTAGAATGAGTGTCGCTCCGGCTCCGGCTCCGGCTCCGGCTCCGGCTCCCTCTTCCACTCGCAATCCCACCAATTTGGCATTTTTGCCTTGCGCCTACTACTCCTTCCACTCCGTGCTACTCCTCTGAATTCATAGCTCCAAATTATCACCCTCCCCCTCCAAAAAAAA
>Malus_Contig2101
GGCTAAAATACTGTGAATTTTTATTTACGTAATAGCGTAAACTAAAGAAAGTGAAAGAGAAAAGTATATAAGAGCTTTCTGGCAGTAGAAGCATCTAAAATTTAAATAATATATCTAAAAAAACTAAAGAGAAAAGGACCAAAGAGATGGAGGGTGACGTCCTGGTCCTAATGCATCTGCCTATACAAAGCTGAATGACTGCTGGTTTAAACTTACAGACCAACAATCCTATTTGCCAGCAAAACAAGTACACTTCATGATCTTCATCCCTTGATACAGCTTCACATCATTTTACGCTTCCCTTTTCGGATGGCATTGGCGCTTTCTTGAGCGTAATCGTGCACGGGCGAGTCGTCCACAATCGATTGATTAGTATCAGGCTCAGCCATGCCTTCTCCAACTGGCTGCTCCTGCATAACCAAGCCTCTGTTTCTGGAGAGCTGTTATGCAGCCTTCAGTGCAATCATCTCTCCAGCAGAATCAACAATCTGCTATGCAACAGTCATCACAACCCATGCTTCCGCAGCATTCACAGCCAGTTCTCAGGCAGCAACAGCA
>Malus_Contig2108
CTTCTCCAGCTTTTGCATATTTCCGGTCTCTGTTATCAACGTCCGTTTGCTAAATTTTCTCAATCCTGCGAATCTATTCGCATGTTTGTCCTTTTTTTCATCTGCGATTTCCTGGTTGGGGGCGAAATTTTGGCCGATTTCCACCCTTTGTGGGTGCATCCTGTCTTCAGATCACTGCGGAATCGATCTTTTTTAGCTAAGTTGTGGTGCTTTGTTAGGGATTTCCCAGCTAAAAGAGTATAAATTTCCCAGAAACTTGATGAACTCAGAGAAAGCAGTTGCAGCAGCCGTGACTTCTATTTTTTTTCTCTCTTGAAAATGGTTTACAGTTTTGTAGATTTCGTTTTGCTGTCAGTTGTGGTGCTTTGTTGGGGCTTTCCCGGCTAAAAGAATACTTTGCGTTTTGGTTGCTCAATTAATAAATCTGAGATTTGCTAGCACCTGTGATGCTGCTGTTATATTTTGGGTTTCATTTTTGCACAGTAAAGGACATATGCAACACCTTCCACGATTTTAGAACACTTGAAGTTGTTTCGCATATAGGTGATACCTATCCCGAGGACAAGCGCATCCAGGGACGTTACGGGGGCTACGACCCTTCGACTTATGAGTTCTAGTTAGCGGTTGGTGGCTCACGAGGTTTTTCTTCGGCATTCTGACAGACTTCCTGCATGTATGACTCACATGCGGGTGTTGTAATTTAATTATAGTCCTACTTGACTGCACCTAGTAATTATGCTCTGAAATTGTGTACTGCACACTTAAACTCACTCTAGCATGTTAGTTGGATATTATTGCTAGTAGTTGGTTTTTATTCCTTCGTATTTCCC
>Malus_Contig2118
TTTTTTTTTGAGAATAAGGGTTTCCATTGCTTTAGAAGAAATAAAAGGCATTGCAGCCCGTCTATACAAGGTTCGGAGAATTAACGCTAGCTACCTGGAAGAGGAAAAATCGGAGTTGGCCTGCCACTGGTTAATACACAATATTTGAAATCTAACCTACCAACAACATTATTGTACAGGTTATGTGCTGATGCCCCACAAGACGGAGATGAAGGACGATAAGTTTGTAAGAAGCCAGTATTTTACCATTTTGAAACGTTGCAGAAAAATTCACCTCACAAAGTTCTCGAGCTCTGTGTGTTTTACATTAATATAACTGGAGCTTGAACATGCTTAAAAACTGTTCAAGCAATTCTTGCCCAACTGCATGTAATCCCCTTCACTGTCTTGACACACCAAAGCGTCAAGGAGACAAAACCGAAAAAGAAACGAGTCTGAGGCCCTAGCATGTGATGGGCGTGGCTCAATATTTTGAGATCATTTGCAGACGCCTCGATTCACCTCCCAAATCCTTGCTCACCATTAAAACTAAACGGCTTCCATCACAAATGGTCAATTTATCCTGTTGAAGAAGGTTTGGATTTTGAATTTCGAGGAAGGCCTTTGCGAAGTTGAGTATTTACCATAGAATATACGAGAATGGTTCCATCTTTTGTTCCAGCTAAGAAGCATT
>Malus_Contig2133
TCAAAAAACAAAGACAAAATTCGCTCGCTTCTGTACATGGGATATCACTTGAGCACCGCGGTTACAGATCCTATTGCACGTCAAATGGCGGCATATCCAGGCTTTTCCTCCCACTTTTTCGCCTCTCCGAAGAGTTTCCGGCCATTGTAACTGTATCAGAAACGTACATTTTTTTCCTCTTAGCTGTACTATTTACTATTTCTTTATCATACGCGTGCTCTGAGACCGGTTTCTGTTGTTTGTAATGGACATAACATTTCAAAAACTTCCCCGACAGTGTTAGCCCGACCTTGATCGGTCGGAAATTTGTTGCAAAAAAAA
>Malus_Contig2141
CCATTGTAATTGTCAATGTGTATGCTTTAGAAAGTATGATACCAACTATGGAGGTGAGGGATGAAATCTAGAAGATGGCTGCACATAACTGGAAGCAATAAATTTGAAGTTGTTGACGTGGATACTCTCTCACACACAGCAGTGCCTATTACGGTGTCCTCACGCGCACGCAAAATGTACTTTTTTAATCACGGCGCACTACGCGTGAGTTACACATTTTAGATGTATTTATATGGGAGGATTGGCTCAATGTGTAGAAACATAAAATAAAGACAATTATCATCTCTAATAATACAGGCAGTAATTTAAAGTAAAAAAAA
>Malus_Contig2143
ACTTGTAGAATCATTTTTTCAATTTTTAGACGGTAGTGTAACTCATAATATATCTGAAGAGGGGGTATGTACAGATCAAGTGACGCTACGCCTTCAAAAACTAGCTAGAATCAAACACTTCTTCATGTGTCCGGTAATCACCAAACAAAAGTTTGCTAAACTTTCATGAAACTTCCATATCTCTTCTTAATCTTCAGTTTGTTCATACCGTCCAAGCGATAATGTTGTCGGAAGCATACCCTTGTGGGTCTAACAAGCTTCCAGTTACCATATGTTTCCATGTCTGGCTCATTGTAGGCCTTGGTGATGTGTGTTACAGCCAAAGTCATGATTCTTGTTCTTGGTGAAATGGATCATCAACGCCACGTACAGAACTCAACCTAGGAGTGGGAGAGGGGTTCCAACTTGTCATCTGTTCCAGCTCATGAGATCTCATACTGGCTTCTTCTTTGAACTTAATGGAGTATATGGATGACCAGAAATCTTTTGCCAAGCTCGTTTTCATCAGCTGTATCAGCTCATTTAAAGCTCATTAAA
>Malus_Contig2174
AGGGGTAAACGAAGAAAACCATTTATTCTTTTTATTGACACAACTAATTTGTCACACAGCACACATACATATTGCATATATAGGGGGAAATGTAAATCAATCCAACTTTTTTTCTTAAACTGTTCTCTCTCTCTCTCTTAAATAGAAGCAATAGTCATCGCTATAATAAATACGATACAAATAATATTATTATTGTATTTTTTCTTGCAATTTTCTCATCCATGTTTATATTTGTCCTTTGATTCTCATCATCAGACTTATTAAGCCTAAAAATGACCCGAAGTGTGCATGTATGAGAGAAAAAAGATGTGCGGAAATATATCATATATGAAGCACAAAATAGGTATGACTATCTAGTAGTCACTAGCAAGCTGCATTAGTTTCTTCCAAGAAGGCCTGTTGGATATGTCCTCCCACCATGCATTCACTTTCTTCAAATTGTCAAATGGCTCCAACGCCATCGCTCGCCGGACTCCAGGTCGAGACGACTGCGTTTCCACCGTCCGTCAAACCTCCG
>Malus_Contig2198
AGAGTTTTACTAGTTCATCGCGGAAGAAGAAGAAAAATGTGATAAAAACAACCAGTAAATGCTTCTTCCTTGTCCGCTCTGCTTTCTCAGCTTTTCGAGCCGGCCTATCGCATCCCAACCCAGTTCGCACTTTTCCAATTCTCTCAATTCGTTTTCTGTTTCTCTGTATTGATATCTCAAGTTCGTAGCTGTTTGAATCGGATTCAAGAATTTGAGATGTCGAAACAGGATTGATTGGTTTTGATTCGGATTCAATTCGGGGCACCGACGAGTGATTCTATTGGATCGTCAGGTGCAAATCGGATTCTTGTTCTTTGTTTTGATTTTTTTTTGCGAGGTGGGTCGATCTGATTTTTCGGTATAGGTTGGTGGGTTTTGAATTTTATCCGATTTTGCTGATTGGATTGGAAATCAAGATTCTGGGTTCGATTTGAAATGGTATATATCCATAGCTCAATCTCGGTCTGCAACTCCGTTGACCAACCAAACACTCCCATGGCGGATTCAATGAGTTTAACCGACCCAAGTGCCAAATCCAGGCAAACCAACCATGTTCAAGGAAGAAGAAAGATACCCAATTCTCCCAATTGCTCAAAGGCTCCGTCTTGCGATCGATCTCGATGGGCTTTGATGATCGATATTGTGTTGTTTATTGCTGTGGTTGTTGCTTTTGGATATTTGCTATTGCCGTATGTGAAGTTTGTATCT
>Malus_Contig2210
TGTTAATCACTTATCTTATTTTTCTGCTTCTGCTTTTGGGAATGGCGTCAATGGGAAGCTGCCGCAGAGTTTTGAAAGAAGTTAGAGTCGATGAGTTTAGAAGATCGGTTCAAGGCATGCTTCCCAGAGGGCCGGTGCCTCCTTCTGGACCGTCGCCATGCCATAACAAGCTCAGCCCCTTCCGGCACACCGAGCTCTCTTATAATCACGATGATTATGTCATCTGCCCATAATATAAGTTAACCCTAGCAGAAGCAGAAACGGGACTTCTCTTATTTTCTTTTAATATTTGTTTTCATGACTTTAGAAGATTGATAACTCAATGCACAGTTACTTTTCTTCCTCATTCTTTTTATTTCCTTATCTGGGAAATTAGTGTCGATATGCGCAGAGTTGGAATAGAACATGATGTTCCCAGAAGGTTATTGTAATTCCATATAGAAAATACAGGAAAGATTTCGAAGCACCTTGTTTAATTTCTTCTTATAGTTTTACTTCTTGGAAGCTCATATCCACTCTCTCAATCTGTATACTAAGCATATGTAATTGATAAAAATAGATAAATAAAGTAGGCACACGTACCGTCAATGTTTAAATTT
>Malus_Contig2222
GACGACAGTTATACACCAAATCACTTTAAAGCAAGAATTTAATTAATAATACATTACTGCACTTCCTTAACCATTTGACTATCACCTAGCTGACAATGAACACGTTAGCTCCGTGTTAGAACATATTGGGTTCAATTCATTGTCTTGAATATCACCCGCAGTCACAGGCGCCTCTTGTGGGCATAGAGAAGGCCTGAGAGGCATTTGCAGACATTCAACATCTCCTCCAAGCATTTCGACAACTTTGGACATCGAAGGGCGATCACTTGGTTTCATTTGAATACACCACAAGGCGGTTATAACCATCTTTCTTATTACTTTCTTTTCCTCCTCTGTAACATTGTCCATTTCCAAGTCATTTCCCACAATATACTGATCGTATACCCACAACGGGAAGTAGATTTGGCTTGAATGCTCTACCGTTGCATTCAAATTCTTCCTTCTGCTTGCCATTTCCATCAACAACATTCCAAAACTATAGACATCGGCCTTGTATGAGACACCTCCAATATTTTTGTAGAACAACTCAGGAGCAATATATCCCATTGTACCCCGTGCTGCCGTCAAAGAGACAATGCTATTATCTACAGGATACAATTTTGCAAGCCCAAAG
>Malus_Contig2225
TTCTCTCTCCTTCCTTTTTCTCATCCTCTTTAACTTATTCCTTATCATTGAGGTTAAATGTAGATTCACTATCTGACAACATAACATATTACGTGTCTGAAAATGGATCATTACCCTATACAATCTTTAGGGCCCTCTCAGTAACTGCGTTGTTAGGTATATGCCATTCATCGGCAGATGCTCACTGCTTGTTTGTCATCAGCCACTCATATACTTTGAATTGATTGCTATGTGAATCAATGCCATAAATGCCTCTATGCAAGTGACTGTTTGCAGGCTTCGTTACCTTTTCTGCTCGGCACAAGTTTGGAGGTTGAGAATGCGTTCATAGAAAATTATGGTTTCTGAATAAAATGATTGTCTCTATCTTTCAGTTGATTGTAAATTCTGTTTCCGTCGTCCCAATATTCAAATATAGTTTCTTTTAGTN
>Malus_Contig2234
AAAATCTCACAAACAGACCTCGATTACGCGGAAATACGAAATCACAGAACATTGGTACATTGGTACATTGGTACATTGGTCTGTCTACTAGGAATACAGATACAGATACAGATACATATTTTGATAAAAGCTGGCGTTCGTCTTCTATGCGAAGCTACAATCTTCGGCGATACAGGGAAGAGGTACGGGACTCATAAATACCCTTTTGAGGTTCGGACATGACAAGATTGAACAGAACACATCTAATTTTACAAAACAAAGTCATACAATGAGGTAGATTAAATAAGACGGACACAAATAGGAGGCCAGGTAGAAGAGAACACATAGCTTCAATATGGGACCACGCATGGGGGGTTACTCACATTTCACAAACTAATCGGATGCCAAGAACGGAACTTGCTTTCGCGCGTGTTCTGGAACCAAGTTCATCAAAGTTTCCGCAGGCACTCCCTTTAATTCATGTGATTTAAAGTTGAATAAAGGGGG
>Malus_Contig2235
CACCTTAAAATAGTAAAATTTTGACAATTGGATTATCAAAGAATAAAACAAATTATATCATGTTAGATTGAGATTCATGATTACATTGATTACTTTACATCACATAAAGCTCACAACACAATTGAATTACAAATGGAGGTTATGACTAATCATCTACCTTCGTCCATGGAAGAATGAGACATCGAATTTCTAGAATATTCCTCAATAAAACTGCTCCCGCCGGAGGCCTTGGTGGCGCCTGTGTATCCGCTACTGGCATTAGTATTGTTGGTGAAAGCGGAAGTAAAAGTGGTCGTCCAACGTCCTCCACGGCCCTGAAGTCCAGGTTTACCTGGCCTCGGCAAGGTAAATGAATCGCTCGAAAACATGAGATGGATGGAGTTCATGTCTGGCCGTTCTGCAACGCTTGCTTGACAGCATAAGAGTCCTAGCTGAATGCACATTGCTGCCTCGTCGGGATTGCACTTGGCTAGGGTTGGGTCAACTAAGTCCAATACCTTCCCTCTTTGATGCAGCATCCATGTATAGCTCAAGAGATCGGCTTTTTCTCTTTCGAGCTGCCCATCATGATTCTTTCTCCCGCTCACAATCTCTAACACCAAGACTCCGTAACTGAAAACATCTGTCTTCACCGATAAATATCCATGCATTGCATATTCAGGGGCCATATAACCATGAGTACCAGAAATCCGAAATGTATTGAGATGAGTGTCCTCCCCAGGAAAGAGTCTTGCCAAGCCAAAATCCGAGATTTTCGGATTCAGCTTCTCATCTAGTAATATATTACTAGCTTTGATGTCCCTATGAATGATCCTTTCCGGGGCTTCTTCATGAAGGTAAAGAAGACCTCTTGCCACTCCCATAATCACCCGAAACCTTGTCGTCCAATCCAAGCTTCCAGATTTCTGTTTATCGAAAAGAATGTAATCGAGGCTTTTGCTTCGTGCCGAATTCTT
>Malus_Contig2291
CAGCTACCAGATTTAAATCACAGTCTAGAGAGAGAAAATCAAACCCAAAGAGCAAATCCCACTCCCTTTCTCTCTAAAAAATCACACGATTTTGCCAGAACTCTGAACACTCTCTCGTTTTCTCTCCCTATCTCTATGCACATCGGCGCGTCTGTGTATTTATCTGCGATTTGAAACCCAAGGCATTGCGGATCCCGAGCTACATTTGGATGTGAAGGACCGTGCGCTGCTCAGATCGGGATATGGAGGAGGCTTTCGGTGACGGAGGTTATGCTCCGATGACGGAGTACAGTAACGGACCGGTTCATGGGGCTGCGCCGACACCGCCGCCGCTGATGGTGTCGGGATCGTTCAAGGAGGGGAAGAGCTCATCGCGGAGGAGAGGATTCAGGAGGCCGAGTATGGACGGCGACGAGCTCATAAACCTCTTGCACGGCTCGGATCCGGTCAAGGTCGAGCTCAATCGGCTCGAGAATGAAGTC
>Malus_Contig2298
ACGGCAAATTCCAATCCTTTTCACTCACTCTCAGAAAACGCCTCTGCATTTTCACAATCTTCAAATCATCCATTTCTCCACAATTTTCACGATCACTCCATATTATTCAAAATCCTGTCTTGGGTACCTTTTTGTCATCTGGGTTTTTCTCAAAGATTCCTGTTATTTTCTGGAGAACCAAACAGGTTTTGCATACAGAGTGAAGAACAGTGCTTCATTTAATGTGATCAATCGTAGCCCGTGAAGCAGTGATTGACATTCTATCTGTTTTGCATTGAAGATTTCCCTCAAGATTTCGTGTCAGAGCTCAAGAATTACACACATTCATAAAGAAGAAAGGGATCAGAATTGGAGGTTGGATTTTCTTGGCTAATTTGGTTCATGAATCTGTCTGG
>Malus_Contig2325
TTCTCACCCTCAGAGGCCATTTCTGAAGCCTCTCACCCCCTCTCAAAGCTCCTCACATCCCCTAAGCTCTCTCTCCCTCTTCAACAGAGAAATATAATACAATCAGTGTGGACGTAGCCCAAACCTTGGGGTGAACCACGATACATCTTGTGTCATTTACATTTCTTGCAGATTTACGATTGGATTTACGTTGTTCCAAGACCCCCGGTTTTGTGCATCAACATTTGGCGCCGTCTGTGGGAATCGATACGAAAAGTTATGTCGGTTCTTTTTCATTTTTTCATCTCCATCGTAAATCTGCAAAAATTTGCAAAAAACCCAGTAACAAAAAAGATCCAGATCTCAAAATCACTCATCTCTCTCTCTGGAAAACTCTGCAGTCTTAAGAAACCATCCAAAAACCAAAATCCCAAATAAATCTTGTCGCACCAGTGGTTTTCTCGGAGACTTCGCCAAAGAACAAGCCGCTTGAATTCTCCAACAAGATAGAAATTGCAGTGTCCCAATGACTACAAAATGAGCGACCACAAGGTCGCAGCAGCACCACCTGCACCTGATCACCCACTACCATCATTCGGAAGACTAAGCTCCACACCCTAAAGTCGATCTCAACGAAGTCGCTCCACCTCCCCACTCTGAAACT
>Malus_Contig2335
GAAGATCTAACCGTCTTCCTTGCTCCCGTATACAGCTCTCTCTCTCTCTCTCTCTCTCTCTCTCTCTTCAATTTTGTATTTCCCGGCTTTAGGGCCGGTTGTTTCATTTTGAGGTAAAGCAGTCCTTCCGAAAGGGGAGTGAAAACCACAGGCCGAAGGAGATAATTTGTTGTATAAACTCCTTCAAGATGACAAGTATGATGAGTCTCATATGGGCAACATAGCATGTCAGCTGTTTGGAATTTTACTATAACAAGTTAGGACCACAGAAAAAATAGGAGAATTCTACACATACAAAATGTTCTTCTGTCAAATAATGCCCCCATTTATATCATTTTTATTTTACAAAAAAAAAAAGAAAAAATCG
>Malus_Contig2347
GGGGAGTTTGTTTGGGTTCTCTGTTTTGGGACAAGTTTTGCATCTCTGTAAATCGTTTCTCCCCAATTGTCATCGGCTTTCCGACCAATTTTTGGTGCGGTCTGGGTGCGATCTTTGTTCAGATCATCGTATTTGAACGAAACCCTAACAGTTTGATTTGAACGAAACCCTTATATGAGAGTTGTTATTTCGAATTTGCATTGATTTGAACGAAACCCTAACAGTTTGATTTTTTGCTGAGTTGTGGCAGTTTGTCCAGGCTTTGTCGGCTAAGAGCGGATTTTGCGTTTGGTTTACTCCGCTGATAAATCTGAGATTTAACAGGAGTTCGAAGGCTACTGTTGGTTTGGGTTTTCCAAGTGTACAAGGAGGTAGCTAGGTTGAGTTCGGTTACACAGATAACGCTGCAGTATACCATACAAAAGTTTTTTTTTCTTTCCTTTTGCCCCTTTTTTGGGATATTGGTTACAAAATCTGTTTTGAGCATAGTTGTGAAATTTGCAGTAGGGGATAGTAAGTTAATTAGTTAATTTCATTCTCAATGTGCACAAATGGTGGTCCTGCATTAATTCATTTTCTTTGTATCGAAATTGAATAAATCTAATTCTCCTTGATATCC
>Malus_Contig2362
AATGAAAAGCCGAATTACTAGAGATACATAGAGGTTTGAATGCAATAGGTCATCTGCCTATGCCCTTGCATGCAATAAATTACAAAGGTTCCAATTCTAACATTAATTCACCTACAGAGCCTGCCCGAAGGAGTCACTCCCTAAATTTACAGACAACGCATATAAAACTTCCAAAACCTTCAATTCCAATTAAGAAGAGGAAGAAGAACCAGTCATGGAGCTCACCTTCTGCAGGAGGGCCTTAATTTCACACTCCAGCTTTGCTCGCATCTCCGGAGAAAGATTGTCTCCTGAGTTCTCCAGCATTGATGTCATCATCTGAAGATTCTGCCTTATGAAGTCGAGGCGAGATGCCTTTTCAGGCAAACTTGGAGAGGCTAGACCTGTGGGGAGAGACCAACCTGGTTCTAAAACCCTGGACACAGATGGAAGATGGAAGAGCTTGTAACTAACGAG
>Malus_Contig2363
GCAGTGAAAAAAAAACCTACACAATCAAGTTCATTTAATCCACAGGATTTCGGAAATTAAAAAAGTAATTTGTTCAACCTTGCTGACTCCATAAAATACAGATAGGTTTATAAGTAATTTCTCAAACTCGAGCTTTTAAACAAATCAAACTAAAACTACACTACTTTAAAAACGCAAAAACAGAAAAGGGGTGGAAAACAGATATATCATTTGAAAGTTTTAAGATTCTGCTCTTTGTAGTAACCATCAGCTCCTTTTAAACTTCAGAAGAATCACCAGACCAGTACAAAAAGACTGTTGCACCTACGTGGGATCTCATGGGCACCTAATGCCCCATGTACGGAGCGCCACCAGATTGCCCAGCGCCATGCTGCCCCCTTCCTGAACCACCTTGCCCTAACTGCGGGTTAGGATAGCCACCTTGCATTGCACCTTGATTTCCATAGCTTCCCATCATCCCAGGACTAATACTTGCCTGATTCCCGTATCCACCCTGCATCACATGTCCTGCACCAGGAACACCTGGGTTCACATTCGGAGCTGTTCCAAAAGTCCCCAAAAGGTTTGTCAGCCCCAAGCCAGCTCCCTGTGTTGCAAGCAAAGCAGTCAGTGCCTGCCCAATAGCTGGGTTAAATGCCTGGGCTGCAGCAGCCCCCTGATTAAATCCAATCCCCCCACTTGCAGGTGCCATCAAATGGCCCATTCCTGATGCAGCTCCACCTGCATAACCTGAATTCTCATTCCTCTGAAACTTGGAATTATGTGACTTGTGGTGGTGCTGGTTCTGGTGCTGAGACTTGCCCGGCTTTGGACCGTCAATGGCCTTCTGGCAATGCAAAATATGGCCCTCAAAATTCTTGTGCGGCTCTTCCAGAGCCCTCTTGGCACTCTCTGCCGACTTGTACACAAACAAGCAAAACCCTTTAGGCCTCCCGGTCAACTTATCAAGCCCTAGTGGCCCTTCCTCAATTTCTCCAAACCTAGAAAAGAACATAAGAAGCTTCTGGGGCTCCAAGTCCGCCCCAACATTGCTCACGTAGATCTTCCTCTGCGTGTACTCCGACATCGACTGGGATTGAACCGCCGGGGCTGCCACAGGTCCAGCAGCGGCGTTAGGAGCCGGGCCAGGGCCAATCGCCGCCAGCTGGCATGCAGTCATCCGATTACCGATCTGCTTCTGGGGCTGCTTTAGGGCTTTTCGGGCCCCAGAACGAGTCTTGAAGAGAATGAAGCCGTAACCCTTGGACTTACCAGAGACCTTATC
>Malus_Contig2368
CGCCAGAGAGTCTCTGGCTTCTCTCATTCTCTCTCTCTCTAAAATACCCACCCTCTAAAACTCCTTCTCACCTCTCCTCCTCCGAGCCACTTTCTCTATCTAGAACTCACTCGCCACTGCCTTCTCTCTGATGGTTCAATAGGCCGTTGACGACTTCTACGATTTCGGCGACGGCCAGTCTCGAGGTTGGTCTTAGCCAACTCCTCATAAGCTCAGGCACATTCTACACCTATTGCATCTGAAGATCTGCCTCAAATTTACGATTTTCAGTTCAAATCCTAAATGGTGCGTTTTCCGACGAATTTACAGAGGCGGCGAGCTCAATTCCGGCCAGGTTCTGTCAAATTAGGTGGTAATAGGCCACTCGAGGCTTGAACCAAAGGAGGAGAGGAGTAGTTGTTTTCATGGAAGGAAAAGAGCAGCAGCAGCGGAGGAAGAGTATGCAGAGGCAAACGTGGAGGAGTCGTTGCATCAATGAGAAATGACGATAGGTAGAGAGTGGCACTTTTCTTCATCAGTTGCATTCCAAGCATGCTTTGGGAGAGGTACAGAACCAGAAACCTAAAAGTCTACTTGCTATCTGTTGTGTAATTATGTAGAAGAAATAAAAAGATGAGCTTGTTGGCTTTTGCTCTCTTGTTTGAATAAAGAACTACTTTTGTGTGAACTTTTAGTAGTTCATAAGGTGTAAATTTGGCTGAAACTTTCAATAATGAATCTGTTATTTAGTTAATTTTATTCC
>Malus_Contig2371
GTTTTCGACGAGTTCGAGGTGAAACTCGAAACTGGTGGAATTCTCCGATGATTGTCGAATCCGAGGTGATTCGACCCCGAATCATTCAAAGTCAGACTTAGAATCTGGCAAACCTTCGGCGGCGAAACACAGCGATCACGACTCTCTCCGTTATTTAACGGTAACGACGATGGATTTCGTTAGATATAACGGATCTCTAATGGCAGGGTTATATTCTGTTAACCTTCAATCTGTAAACCGACTACCGGAGCGTGGCCTCGGCCACTTCAACGTGTACTCGCCGATCGGCGGCGGTGAGTACGGCAGCGCGTATGCCGGCGATGTCAATGACGATGGCGGCGTGTGCAGTANTGCGTGAAGTGATGCGTGAGGACCCGAGACCTAACCCAAGGTTATTCAATGTCACGAATCACGTCTGCACTTCGTTTGTACAAATTTGGAGCCGTTTATCACATTTGAGT
>Malus_Contig2400
GTCAGATAAATAAATAAATAAATAAAAATAAAAATAAAAAGATTACTTGTTTTATGAGGAAGATATTGTAATATTTCCTTCTAATATTTTCCTTAAGAGTTTAGGGGTTTCATGCTATATATCCTAATTTATTACAAATTAAAAAATAATCCCTTAATTTTCCCTGCATCAAAGTCCTTCTCAAGAGGTAGATTTCTTATCTTGATAAGAGATCAAGCAAAAGCTCATCCACCAAATACTCTGACAAGGCAATCTCTATTTCCAAACCCAGCTCCTCTTGCTCAAACTCAAACTTATTCCACCTCATTCCTTTGTGCATATCTCTCACACAAGCTTCCTTGTTGTGCTCTAGTGATCCCCAGTCCCCACTCATCCAAGCTCTTGCTTTGCTAATCATTTCCCTATTAAACCCATCTTCTTTTTTATTTCTTTGAGCACACATTTCTTCTCTAAAAAAATCAAACAATAGTTGATCTTCTACTAGTTCCAGCTCCCAGCTCTTTAGGTCTGAGCAACTTGCTTTGCAATGATTTAACAGCTCCATTGCCCTTTCTGCTATTTCGTCATCTTCTTCAATGTTGGTTCTTTCTTCAAACGACATTGATGTGTCTAAGTTGATAGGATCCACTGTTACAAGACTCTCAAAGAGCTTGATCTTCTGCATAAGCATTTCTTTTGTCCTTTCCATATTG
>Malus_Contig2416
GGCGCCGTTCACCTCCTAGACGGTTTCGTAGTCCTCCCAGAAGGTCTCCAATTCGTAGGCGTACCCGTTCTCCCATTCGTAGGCCTGGTCGATCCCGCTCAAGGTCAATCTCGCCGCGGAGAGGTCGAGCACCAGCTACTAGACGTGGGAGGTCATCGTCATCTGGATCACCTAGTCCACGAAAGGCACCCCGAAGAATCTCTCGCAGTCCAAGAAGCTTGTTCTGATGTGGGAGGGTGTTTTATTTAGGCCTTTGAGGGGAAGAAGCAGTAGCAAGAGCAGCACCAGCAGTTCACCCCCTCGTAAGCCATAGCTTTAGGTTGTTCTGATGGCGGGCACTTTATGAAGGTCTTTAAGGGAAGCAGTAGCAGTTCACCTTCCGCGTAGGCCATAGGTAACACCTGCATCTCCCTCCTCTCCCCCTCACTCCCCCTCACCCCCGCTCCTTTCCTCTTTCTGTCCCTTCACCCCCTGCTTTTACTTTGTTGTCATGAGTACGTAGCACAAAATTCTCAAGAGTGACGGATATTCTCGGAGTTGATATTACCATTTGGATCGCTTATGAGTAGACAGGATCAAGTTGTGTTATTTTGAGCTTTTAACTCTTTTCGGTGCTTTGCTTTTTTAATTCCATGACTGTATCCACACCATGTGGGAAAGAGGGATGCTCTGCTTAATTGCACATTTGGTTAATCTATTGTGAAACAAGTCTATGATAT
>Malus_Contig2473
ACTCCCCCTGCCCCAACCCAAGCACCAATCCTTCACAACCGCCACCCTGCAAACGATCCCTTCTCCAAAGTCTATAACCAACCTTTTTGATCCACCACCTCATATCTAGTCATTTTACATGGCCTACTGAGTTCGTGTCCGTTTTGAATTCCTCTTTTCTGAGAATTGCAGCCATTCCAGCCTACAATTTTACAAATGGGCAGGTAAAGATCTGCTTCCCAAAACCCAGATCTAGAATGCAATGGTGCATTTTAGCATTTGCAAACGTATCTAACACAGTTTTCTGCATTCTTTTGTCCTAAGCAGAGTTACCTCCTTCAGAGTTCCTAATCGGTATTCGCTTTTCGTGTGTTTGGCGTGTCATTCTTTAGCTAGTCTCTTGCCATCCGATATGTTTTCCGAGTGTTCCATTTTTTGGCCTTGATTTTTACAGTTGTACAGAACTTGCTATATCCCTAGTTCCAGAGTGTGAGACTAATGTAAGCATACATAGGCAGCTCGCCGATATTTTCCGCTAGAGTATATGATCAAAACAAAACAGAGAGAAATTCGAAGAAAAAGAAAGAAACAAAAGGAGAGAGGATTAACCAGTTCAAATGGATTCCTGTTTATCGTTTTTCCGGTGTGGAAAACGGGTATAGAATAAATTTATATTTTTTTTTCTTCTTTGGTTTGATTTCCCCCATGATTTCTGATGTAACTAAACTTTATGTAATTTGAGTGAAAATAGTTTTGGTTTTGGTGTGC
>Malus_Contig2566
AAAACCTGACATTAATGACGTTCCTATGGAAGAAAATCAGGTGAAACGTTTATGCCTTTTTTATGCTTGCGTTCTTTTCCACCATTTCTTTTTTTGGGTTCGTGTAGCATTACTTTCTATGGTGGAGACACATGCTTATCATATGCGTTAGTGTGTGTGGGAACCATAAATTGGCTGTACTTTTCTGTTGGAGGTATTTAATTTACGCCTTTCTCTGTTAAGAAATTGTGGAAATCATATTGGTACTTGAATTCTAATGGTAAATCAAAAGAGGTTTGGTTTCATTTTTTTATTAACAGTTGCTTGTTTTTTTTTGTTTCATTCGCAGGAGAGTAATCAGGTAGTATGCCAAGATCTGAATTTAAGTTTGGGCTTGAATGGGCATGAAAACGATAACGATTCTGGTCTGAAAGCTTAACAAACCAGAAATGGTTAGTTGCAGCGACTTGGTTCAAGCATTAAGCGAGCCCATATTGGACGTCTTCGAAAACTGGCACTCATAACCTTACAAGGAGCAGCTAATTGTTGGTGACGAATTCGGAATTCAGTTTTCCCTTTTGGCTTTATAATTTACCTACGGCCATATAGGGCAAGTGAGTTTCAGTGGCATTCGCGTGTACTGTTAGTCTTCATTGTTTAGCTGATTGCAAATTATACCCATTCGGTATAAGATGCAAAACTTACATACTTCAGCATTAAAATCATTGAATTTTTTCAGCCGGCCATTTTTGTCTACTTCTGAGATGGGACATGTACTTCGAAATTTTACTGAGGTTGTAAACTTTTGAACTCTTAAACATTTATGAAGTGGTTAGTTCTTC
>Malus_Contig2574
CTGAGAATGTTAGATTTATTGATATCTTTAAGTATGTTACATTCGTTAGGTTCTTATTCTTTGTGCTATTATATGTGAATGGAGATGGTTTTAGGATTTTTTTGCTTTTAACCCATATGGGGTAAAGTGAAGTTTTGGTGAAAATAGAACACAAGAAGTAAGAGGTGAGGCATAAGAAAACACTTAAAAGGGGTTGAAACTGATTTTATATTTGTTTCATAAATGAGAGTCAAAACTGATTTTATGTTTGTGAGAATTATTAGACTTGTTTTACCTCATGAGATTATTATTTATGAAGTGGAAGCTGTTGCCTGACTATAAAAATACAGTCTAGTACATTCATATGTAATTGAGGTTTCTACCATGGCATTTTAGGCCGTAGGTGTAATATGATGGCTTCCTATAGTGATATCAGTGATCCTGCCAGGTTTCTCTGCACTGACAGTGTGCAGTGAGAAGTATGATGGATCATACATTTTGCTTGCAGGATAAATGTGGTTTCCTGGTCTGCTATTTCTTTTTGCTTATTTGGCATTAGAGTATAATTTACTGTGTTATAGCTGTGATTTGATGGCGATTCAGGCGTAAAACTTTGAGAATCATAAGTTCTTTCAGAATTATTTCCATGACGTGGTTATTTGAAAGCCATGGTTGCTCATTTTTGGC
>Malus_Contig2595
CTGTGTGGTCTTTGGTTGTGTACATGAGCAAGATATGGAAGGTACTGCTGAGGTAGTGTGTGAGCGACTCCTCTACGTTCACTGATACACATACTTCTCGATCGAGCAACCATTTCAAATGCGAAGAGGTACTAGTCAGTGCTCTGTACATGAACCCAGTAATGATCAATCTTGCACTGAGCATTCTGCTGATAGTCAAAGGAGGGGACAACACATTATTGCTAGAGATCTGAAGCATTTAAGTAAATTTTGCTTTAATATTTTGGGGTGGGTAGTATCATTTTGTCTAATCACTGCCCTCGACGACTTTATATTCTCACAGATGTCATGTCAGGTTGATCTAATTTTTTGGGGTAATACCTGGATAGAGATGTTGAAACAAAATTTCTTCATTGCATATCATATTTAAGGCGGTTATTCAATATTTGTATCTGTTCACTGATTCGGGAAGATTCTGGTTCTTTGAAGCGAGGTTAGGATGGATCATGTTGCGTTAATAAGTTGTAAGTTGCTTCTGCAGTTTGGTGTTGGAGATGATTTATGTGCTAGTTGATTTCAGAAAGTGTAAACAAAAAGTATCTACGGTTAAATAAAGCAGCTTTCTAAATTCCCTTAAGCTATTCCAACTGCTTATGGCTTTTACTTTCTAGCAGAACATTTCTAGCAGAACATTTTTTAGATTTCTGCAGGATCTTATAAGATTGATTACTTTTCCTTGTAAGGTTGTACCAGGAAAAAAGAACTGTTTGTACGTTATGTGTATGGAGTCGTTCCTTGTGGCAAAATTATAGTTTGAAACGTGTGCATTAAAAA
>Malus_Contig2598
TTTTTTTTCTAAGAATTTTTAACTTTCGATACAACAGATATTAGGGGATTCACATAAATCGATAGAAGCTTTTAACTACTCGAGCTACAAGCGTCATACGGCATGCGAGAATTTGAGAACCAGCATGAAACTAAATTGTCCTTTCTTCATCTACTACCAGGTCAAAACTATAGAGACCAACCTATTTCTACTGCTAATAAAGAATATACAACATTAGATCTAACAGCACCACGGGAGTTAGGCTTTAGACCCATCTCTGCACCTTCCTTTTGTCACATTAACCTACTTAATCTTAAACCGACCTAACGTTATCTTAGTCAATCCCGTTCAGGAGCGTCGCCGGTAGTTCTCCTTGAGCTTAGGCTTCCGGCGTACGACCACACCCTCTCAAAATCAGCCGCGAGTAGTTTCTCTGACTTCTCGTCTAATATAACACTGCGCTTTACACACAGAGGTGTCCTTCCTGGACTTCCAATAACTGGGGTGGAGGAACAGAAAGTCGGTGTTGCAAGTGGAGACGCGTAAGGAGTGTGTTGAATGGAGAAGGGGCTTGGCGACATCCGCTTCTGGATAGGAAGGCCACTCAAACCTCCCCTGCTGAAGATAGACACTGATTCCGCTGCAGCACATCGCTTGGTAGCATCGTCAACGAAGAGGACATCATCTATTCTTGCCATTATGTTAAAGGCCAGACTCTCCATAACTCTTGAGTAGCTTTCCAGAATTGACTGCCCCACGTCCTTGTTATATTGTATTTTGTTCATATCTAGTGAAGTTTGCGGGAGGCCAGGGAAACGATGCCTTAGGCTGTGTAAGAGCGTCTCTGCTCGTTGGGCCAGAAAATGGCTCTTTTCAGTATCGGAAACAAGTCCCTTGACCTTGCCACCCCAGGATGCCCGTTTAGCTTTATGATTATTGTGTTTATTCTGGTCTTTCTGCGCCCAAACATGCACAGCTGCCTCAATTCTATTGGCTATCTCTAGAGTTTGATGTTCTGAGGACAAGTCCAGGCAATCCAGAAGATGCTCTGGTGAAAATTGGTCTGCAGCTATGTAACGATAAATGATATCG
>Malus_Contig2625
CGAGTTTTTCGGTGAACATCATCGGATGTCCGTTGTCTATCGAGTATAAACAGTATTATGGGAGTATATACAGTATTATGTATAACTAGTACTTGGGGTTATCTCCTTTGAGTGACCGTGTCATTCAGAAGTCAAATGAATGCAGTACACTTGTTGGGGGTTGTATCTTTTGCGAGAGAAGATTCAACGTCAAGCTAGACTCTCTACAATTGAAAAACATTTTAAAGTTGGATAATATGAAAACATATGCAAATTGTAAAAAAAA
>Malus_Contig2646
TTTTTTTTCAAAAATCAAATCCAATTAAAATAACAAGATAAGTAATATAGCAACACACATGCCGTATTACAACTTGGAAATTTTACAATACAGGGGAAAGGGAGGAACGTCCAGAAATCAGAGCCTTGTGCTGCACCGTGAACCGGAAGCGATGCGCTCCGAATCGAATCAAGTCCTCGATCGATCCGCTAGGTTTTCGAGTTGTCATTTCACGGGGGCAATTGTTTCATCATAACAAGAAAGAACGTTCCATCTAATACAAGCATCCTTCTTACACATCCATTCAGGCACAACAATTGAACTGCACCGGAAGCTTTGATCCTTCATATCGTAAAAGTGAAGAAATGCTTGAGATAGCGCTCCGGATTTTATCAAGACCTCACCGGTGTGGAATGCGCATAAACAACTGTAAGGGTATGCAACGTCGAAAACCTCCTTAACCCACACTTGATTTTGGTAGTCCTTCAAAATCCACAACTGTGACGCTGCACTACATGAAGTCGAACTTCTCCCCATGTCATATGTGAGAGCTAAACATCCACCCACATCAACAACTGCCCAAAAATG
>Malus_Contig2654
CTTCCCTTTGTCTTTTCCTCCCTCCTTTTTCCCCCTTTTCCACCTCCTGCATTTTCCTGTCAAAACCCTAGATTTGAAATCTAGGGTTTTGTTCTGTTGCCGTGTCTGAGGCAGTGGCTCAAGAGCTGCCAGGTTGTTATTCTTGCTTCTCTGTAGCTCCCTGAGCTCCTGATTTTCTACATTTTGGTATTTGCTGGGCATTTTCTGTGATGGGTCTGTAGGGGTCGTACTGTTCAAGCTCTGCAGTCACTTGGTTACTTGTTTCTGTGGGTAAAGGTCAGAACTTTTTAGGGTTTTTTCAGATTTTCCGAAACTTAAAGCAAAACCCTTTTTTTTATAAGCTCACTCTGTTTCTGTATTTTGAAGATTTAGGGTTAAAGGGGATTTATTTCCCTCGTTTTTTTGGTTTTTGAAAATAATGTTTTAACTTTTTCCCCCATTTTGTTCGAATTTTCCTTTTTCTGAAGAATTGACCAAGAGGGTTTGTAGAAGCAATCTTTAGGTGACAAAAAAGTGAGTTTTTTGGTGACAAATCTCTTAGTAAATGCATGGATGGGAGGGAAGCAATGGGATTGTCTGGTGGGTCAGCTTCATACTACATCCATAGGGGA
>Malus_Contig2694
AAGGATTTGGACTAAGTTACACAATCCTTCAGTTATCCAGCTCACGACAGTCAAAACAAATACCTCTCACTTACAGGGGAGGGAATACCTCCGGCCGGAATGCCAAGCAACAAATCTTTTTGCGATTTAGCATACGATATTAATTTGGTCAGATTCCAATTGCCTTTATTTCCTATACAAAAAGATGAATTTGTGCTAGTTTTGCTGTTTTTGGTTATCTTTTTCCATGTTCATATTCCATTAATGTGAGGGCTTAAACATAGTAAAGTTCTAAAATTGTTTGATTTCATACGGAGATGGTCAAATCTCTGTATTTTCCTGTATAGTATAACTTTTGGAGGACAAGCCTGGAGCAACGGAAAGGTTGCTCATAAAGGTAACAGGTTCGAGTCGTGGAAACAACCTCTTTGCAGTGCAAAGCAAGGGTAGGTCTGTGCACGTTTCCCTTGACCTTCGCAAAGTACGGAGCCTTGTTGGCTTGGGATCACCCTTTATGGTGTAACTTTGATGTCATACGCAGTTTACTGTATTTAGTATTCGTAGGCAATCAGATTTACTGATTGCTGTTGATTTGCTATATAATCTTGGCTTGCAGACGTTGGCGGATGTGCTCCCAATGGAAACAAGTTTGAATCCCTCTTCCTGTAGTTTAGATTACTTTGGAATAGAATATTGCGTTATCATAGCCAATTCATATATTCACGTTTTGGAGTATTTTCAATGCTGAAAATCCGTCGGCTAAAGACAGTTGCTGATTAATTAATCTGACCCATCGGGACTAATTTGTAATCCCTGTTAATGTGAAGGACTGAATATGTTAAAATTTGTTCCTGATTTTGTTAAAAAATTGTTGTTTGTGTTATAGGAACCCGAATAGATCGAACGAGATTTTGATAGCATTGGTACTGCAGCGGTCATGAAACGTTTTCTCACCAGCCGCAGTCCAAAACCTCCATGCATACCTAAGGACCAAGGATTAAAATCTTGGGCTGCTCCAGTAACCTT
>Malus_Contig2697
TCCATTTTATTCTTCAGCCCTCTCTCGGATCTCTTCTCTGTTCTCTCAGACCCCATCCATGGTGGAGCGACACAGGCATCTCTGGTCCGCAACACTGAGACCCAAACGAGCAGATCTAAAACAGGTCGTCCAAAAATCCTCCCTTTGCAGTTTCCTCGCAGATTGATGCATCCGTAGCCTTACATAACCCAACAACAACGCACCTCCGTGAGTACCCCGCCGTGGTGGAAAATCGGAAAAACGGAAACCCAAAGTGTGAAGAGCCCTAATGGTTTCAAATCCGAGACAACAACACAAGAACACACCCTGAGTCAGCAGCTCAGCTCAACCAAGGATCTGCAAATGTTGAGCGTATAACCGAGAGAAAACAAGCTTAAGCTGCCGGTCTAATGGTCCCAGAAGGCAAAATAAACAGCAAATGTCTTGGCCGCTGCAAATCATGAAGGGGTATACGGATCCATGATAGAGCCAAGGAAATAGAAGTAAACACACAAGCTTAACGGATGAAAACAGCACAGGCCGCATGACCCAGATCGGTGCATCTGGGAGGGAGATTGGGAAGAAATGGCTCGAATTTAGTTCATTATTGCTTTGTTGAGCCAGAGAGAGATTGGAAGAAATGGCTTGAAGATTGCAAATGGACCTGTGAAATTGCCAATGCGCAAGTTTCCAGAGTTTCCTTTGACTGGTGTTCAAAGCACATGTTCCTGTCAACAGCAAGTGTTTTCATTGACGTAAAAAAGGAATGCCGCTGAGCCTTCCTACATTGAGAACCGACATGCACATTTGGGATGCAAATATTTGTCAGTATAGTAATTTGCAATATTATTACGATAACATTTATGTGTTAGAATTTCTCCATTGACTGGTAACATTTATGTGTTACGATAAAAATTACATTCCTTTTGCATGGCAAATTCATGTGTCATGTGGATGGTTTGTTATAATGGTAAATATTATGTGTTATGTTGT
>Malus_Contig2732
ATGAATTCGGCACGACGCCATGGCTGGGAATTAAATTGGGAAGGTCTTAAGACTCCAAATCCTCCAAGAAAAAGGTAACAAATCAGAATCCAAGAGGAAAAGGGCAAGGGGATAGGCTTGCCTTGCATGAAAAAGAAAGGGAAAAGTGGCAAGGGGACATGTTTTCTAGGATCATGATTTAAGTGTCCTAAAATAATTAAGGATCCTCTTTTCAATTCATTTTCTTGAATTACTTTCTTCATAACTTCATCATAATCCTAGTATCTTTTGGTCTTCAATTTTGTCCATCATCATTGCTCCATGCATGTGCTATCATTCCAAGCCCAAAACTGCTACAAAATGCATTTTCTTGCTACTTTAGCCATTTGGACCTACAAACATACGAAAATAGCTTAAAATACTAAAATAACTATGAACTAATAACATAAATGCAAGAAAACAAGCTAACTAAGTCGCATAAGTATGCTCTTATCACGATACCACTAAAAATGATTCTGTTATATCTGGTCTGTCACTTTATCGCCAACAGAATCGAATACAGACAGTTGTGCGAAGAATTCGTTCTCGGATAAAAGCTCAGATGGCTCTTGTGTGAGTCACTGCTCAGTATATATAAGGTCTTGAATCATCAAGAACACTCTAGAAAATCTATAGGATAAGGATACTACAATGTGATCAAATCCTAATCTTAGCTCCAATGTTTTGTTTTACTTGGTTGCGATTGCTATTGGCATTTTCTGATATA
>Malus_Contig2734
GTAGTTCTGACCGATCAAGTGGGTTCGGAGTGTTTGGTAGCTCTGATCGCTCTGGTGGTTCTAGGAACTTTGGTTCGGATCGCCAGGGTCGACTTGACAATAATTCTAGCCGTTTTGGGAGCTTTGGGAATGACAGGTTTTGATGATGATCAAAACAATAGCAGACCCTTGGGATTTTATTCATTGGCAAGTCTCTTTATTTATTTCCTCTTTATGGTTGATCTTTGCCATCCCACACATTTACTGGCTCAGGTTGGTTTCTTTTAATTGACATATTCCTCTGCTCTTGGGTGAAGAGCGCTGACGATTCACTGACACGTCTGTCTTGCAATGTCAGTTAAGAAGATACGGAACCCAGGAGGAGAGAATTATCCAGAACAATTATTTGCTTTCATGAACCGAAGTTAGAGCGGCCGTGTAGCGAACTCTGAGGAAGCGTCTTTAGGTGTTTTTTCTTCTTCTGTTTATATTAAGTTTATAAATTAGAATATGAAACGAAAGTCATCTTATTCGGATAAGGAGAGGAGGTTTCCTTAAATTAATTCATCTTTTTAGTGTTAAAAAAAA
>Malus_Contig2745
GCTTTGAGTGAATTCAATTCCCAACTATACAACTTCTCCTTATCCTTTTAGTCTTGCCAACTTTCGAAAAAAATGTCCTGCAATTGTAGCTGTGGTAGCGACTGCAAGTGCGGCAGTGGCTGCAAGTAATTCTTCCATTCCACTAGCCATATATCCTATCATGATTCCCCATAACATCTAATTATATTCTTAATTAGGAGTTAATTACTTTGTTCATTGTTTCCTAAAAATATTGATTTCTCTTTGTATATATGTGTAGATGTGGCATGTACCCTGACTTGAGTTACTCAGAGACCACTTCCACTGAGACTATCATTGCTGGGGTTGCACCAGTGAAGATGTAAGCTTATATAAACTCTTAAGAACTCTGTTTCACGAGTAACACTATGATCTATTAGTATTTCTGCTCACTTGTACGCGAAAGACCTTTAAGTACGATTTATAAGAACATTGTGTAACTTAGTCTAACTCCCAATATTGGTGTAGCAAAAAATCTTGTTTTAATTTCATGAAATACTTTGCAGGTTCTACGAGGGGTCTGAGATGAACTATGGAGCAGAGAACGACTGCAAGTGTGGCTCAAACTGCAGCTGCAGCTCATGCGGGTGCCACAAATGATCGAAGCAAGCGGAAGTCAAGACTCAAAAGAAAAAGCTGTGATGGTCTCTATAAATAAGAAAAAGACTGTTAAGGGTTGGAATATTGTAAAATAAGAATGGTCATGGGATTTGGAAACCCATGAATCTCCTAGTAAGCTAGCAAGGATTTGCGATGTGCCTTGTGTCTACCTTTGTATCCTTCCTTCTTCACATTTCTGTGTTTGTACTACTTTCTGGTTATTTC
>Malus_Contig2756
GGGAAGAACCTGTCGATATTGTTGAGACTTAGACTTTGACATTGCAGTTGTTAATATGTCGTCGATAAACTTAACTACCGTTAACCCTTAGTGTAGGAGGACTAATACGTATATTTGTATGTGCACATACAAATATATGAGTTTGAGTTTTTCTTTTAGTTGGAGTTTTGAGCGAAATGAATTGAACTTCACTGCTGTGGAAGCCAAGAATCTGCGGCTCTCTGCGGCTCTCTGTCTACATTCTAAAACCACTTTCTTTTTCTCTCAGAGATTCTCTTGCTTGCTTTCTCTCTCGGCCTTTTAATTTTGACGTTGCCTGGTGCCTTGTTGTCCTCCCTCTTTTCTTTCGAGCCGTCCGTCGCGTAATCTCTCTCTCTCTCTCTCTCTCGGTCTCTCTCTCTCTCTGTGACCGTCCCTTTCAAGGTTCTTCGTGATTCCGGCGAAGCCCTCGTTCTATATATAAGGAGCTTAATCTTCAATGGTTGCTTCAGGGGAGTTTGTTTCTTCATACGTAGAGAGGAAGTCACGCTTTATGAAATGGCTCAGTAAACTTTTCAGGAGTAGGCCTAGTCGTGGAGAAGCCGCTGCTGGTAGTAACCCTAATCCGCAGCTTATTGGTGATGAAAACATGCTTTCGCGGGAGCTACC
>Malus_Contig2780
GGTTACAAGCCTTGAAATTAAGCTTCATGGTTGAGGTAAATGGAGGATGCTGGAATGTGACCTTTTGTTTCAATAGCAAAAAACGGAAGAGAAAGTAGCAAGTTACAAAATTAAGATAGAAAATAAGAAAAGAAAGAAGTGGGAACAGTGTCAAGCGGCTTGTAACTCAGTTGGTTAAGAACATCCGTCCTTGCACCCGAGGTCCGTGTTCGAATCCTCCTCCCATAGTTTATTGTAAATTATTCTATCGTGTGTCAAAAAGTTGAAAACAGTGAAATGAAAAATGCAAGCCATGGGAGGCGGGAGAATAAGGTCAAAAAAGACTACTGATGAAAAAACGTAAGCGGTGTATGAGAGAACCCACTGTAGAATATTATATAGAGATATTATCGGTTTGACGACTCTTTTAGAGTGTCAATAATAGCTTTATATATTTATATTTAGTTATTAC
>Malus_Contig2784
AAAAAAGGTTTTGAGTTTCCAAAAACACTCAGACGTGCTTCTTGTAAGAAGCCCTTAAAGTGCTTTTTTAGAATTCACTTGCATTTTCATAAAGATTAGTTTCAAAAACACTTCCAAATGAACCCCAACGTTTATTGAAATTTGGGGAAAAAGAAGGAAAAAGGAATGCTTCAAAAGAAAGAAAACATTACCAACCTAGAACAAAGTTTAATGGTATTCCACCCACCAGTTTTGCTCTATAGTACAACGATCAAAATTCAACCACCGCAGATTTTTCAATAGTAGCTGGTACATCCCCAAAAACGGCAATTTGCCCCAAAGGGGAGAACAAATTTGGCAAATGCTCTTGCTGCGAAAATCACCTTATGTTAGGACCTGCCGGGCTTCGATATCCTTAAGTCTAAGGGTTACAGCTCTCTTGTGCGCCTCTAGTCCCTCAACTTCGGCCATGGTAGCCACATATGGGCCGAGCTTTTGCAAACCTTCCTCTGTCAAAGACTGCACTGTCATGTACTTGAGAAATGAGTCCAAAGACACGCCACCATACATCCTCGCATAACCATACGTTGGAAGGACGTGGTTCGTCCCACTTGCATAGTCTCCCACACTCTCTGGTGTCCACTGCCCTAAAAATACAGAACCTGCATTTTCAATGAAACTCTCCCACTTTTCTGCATCCTGGACATTGATGATCAGATGCTCGGGTGCATACAAGTTTGAAA
>Malus_Contig2786
GCACAATATTCTCTTCCCACTCTGTAGCATCTCTCTCTCACTAAACCCTCTCTTTCTCCCTCTCAAACTCTCCTGTCCTCTCTTTTCTCTGTAACGCAGCGATAGTCACCAAACCTCGATGAATCAACGCTCAAACCACCACCACATCCACCATCTTGACCTCGCGAGATCGAACCCGAGCTCCGTTTCGTAGGAAACCGAGACTAGAGGCTCTAGCTCGAAGCTCCCACGAGAAAGAAACTTCCCGACACTTTTCCGACCGCTCCACACCGTTTTGGAAGAGTTGGAAGCCTCCACACAACTCCCTAACGTCCCTGGGTCAAGTTTGAGGCAATCCCCAACTCGAAAACACACGGTTTCGAAGCTTTGGGTTTTTGGCCGGGACTTTCAAGCCAATTTCAGTACATTTACGTCTGCTTTTTGGAGTTCCAAGAGGGACCTTCCGGCCTGTTTTTGGCTAAATCATGGCGAGTTAGCCGTTGCTAAGGGTACCAATCTGTTCGTCTCATTCCGAGGTGTCGGTTAGTATGCCTTGACTTCGGTTGGAGCGTGTCAAAGTTCGTGAAACACCACTACCAGTTCAAAACATATGTATTGTGTTGAATTACAATACAGGTACTACAT
>Malus_Contig2791
AATTCGACACGAGGGTTTCCTTGTTGTTTGTTTGTTTGCTTTTGTGTGAGTTTATGTTTGAAACATTGAGGACAATGTTAGATTTAAGTGTGGGGGGGTAAACAAGTTGCTGTTGCATGATTTTCGTGGGATTTTATTCACCTATCACTTACAATGTTGTTTCTTGCTGTTTTAAGTGTTTTTAGTGTGTTTTTAAGCATGTTAGTATGTTTTGACATAAAAATCCGAAAATTTGACAAAAGTTTGAAAAAAAAATTGTTTTGAAAAAGCCAAAAAGAGTTGTTTTTGTGTGTTTGTTTGTGTCTTAGGGTACCTTCCAACACAAATAATGAGGATTTGGTTTTTAATTGCATGACTGTTAAAGAAAGTTATAAACATGGATGGAAGTTTGATATGCTCTTGATTTATGCTTGGTTATAGTTATAGTTTACGAATTCACATGTAATCACAAAGAAAAAAATCAGTTTTTGTAACATGCTTGAAGGAAGGAACTCAAACTAACACTACAACCTTGAGAGACTTGAGCCTAATACGTTCTTTGGAGAGTTATTAATCTGTGCATTTTTGTTTTCTAAAGTCGTTGCATGATCTCATCATTCTTTGCTTGGTTGCTACTTAGAAGGCGTTTCATCATTTACTTCCAAATACTAAAACTTATGCCCGTTCCATTCAAAGCATGTCATTGATTTGCATAACACATATTCAAGATGAAGTTCTGTAGTGAACTAGAGCCAAAAAGCTTATCCAGTGCATATTTGTTTAAGTTTAACCCCGTTGAGCCTTGTTTAGCCTGTTTTTTTTGTTAAACCCCATTTCCTTTCCTTAGCTTAGATTAGGATTTTCCTTACCCTTGTTTTTAAAGCTTAAGGAGCCAGGACTTAAAATGAATTCTTTTGGATTGTCCTTAGGCAGAAAACAAGTGTGGGGGAAGGAGATTTTTGTGTTTTGTGTGCCAAAAGAAAGTAATAAGGCACGGGTT
>Malus_Contig2792
GGTCAAAACAAGAGTGCTGCTCTACCAAACTGTCCTTTTTGCTGCTCTTCACACATAAGTCGCCTCCTTTTATCCTGTTGAATCGCCTGCGGCATCAAAAACGGAAAACCCAATCGAATTCAAGGGTTGTTGGTGATCTCAGTAGAGAGATGTCTCTGATTGGAAGAGTACACCCCGAATGTGTAAACGTAGCCAATCCCTACCATGAATGCACTGAAAATTGCTTGAGAAAGATTGCTGAAGGGAAGGGCCGGAAGTTGACGAAAAAGAAATCAGGTTAGTGTTAATTGTTCTCTTCTTAAACTACATGTTTTCTCGTAGCCCCTGCCTACATAACACCACCAAACTGATTTTTAATCTGGTTCAGGAACTATTAAAGCACTTTAGCCATACTTTCATTAACTGCAAATTAAAAAAAATGCTTCCCTACTTGAAAATCAAAGCGTTCGATTTCAATATGAATTCTGACTGGTTTTTCACGAGATGTGAATGCCCGTGTATTCATGTCATTGCTTATTGCTCATATCATTACTTGTTGGATTATCTGGTCTGTGTTTTTAAGTAAGTGATTGCCAATTGTCACTAAACTAAAAATGAAAGAAGAGAAAGAACTGGGATTTGGCGCCTACATAACT
>Malus_Contig2794
GCTCTCTCAAATCTCTGCTTCCGTCGCACTCGAAGTCCTTCTGTCGCTCTTCTCTTTCTAAAATCCATCTAAAAAAATGTATAATGGGTATTGTTTCTCTCTGCAGGTTACTCGAAGAAGTCTGTGAGGGGTCAATAGGAGAAGGTGGATTGCGTTTCAAAGTGCAAAAAATACAGGGCATGCATCTTTATGCGTTTCCAATCTTCCAAAAATCGTGTTCGTGGAGGCGATTTGAGACGGATTTGAAGCTCGGCTACAGAGATTTTATTCAATTTGGTGGATTTGGAAATTTGTACCAATTTGGTTTCGATTGGAATTTCTGGGCTCATCTAATCCAACGTTTCCAGGTGAGAAAGTTGCTTAAATTTCGATTTTTAGATTGATTTGAAGGAATTTCTTGCCCAGAAAAGCTAGGGTTTCCTGGTAAGTTTTTCAAGTCTTTCATCTTGGGGGTTTTGTTTTGTTCAAATATGGGGTTTTGTGATTTTGGATTTACAAATGGATTGAAATTTCGATTTCACCTCCCACTCGGAACCTGATACTCAGTCACCTTTAGAGCAGCTTCCTTCTCTCTTTTTCTCCAACCATGGTTGCTGATCCACAGGGCATCAAGGTTTTCAGATTTGATGGCGTTTGTTTCTGTGCTCAAGCAAAATCACCGCCACCACCCAACAAACCCATGAGCTGGAATTTCAATTACTGTGCATGAAGGGAGACGAGAACAGTGTTTTCATGTTCTCCCCAACATCAACAAGCGCTTTGTTTGTGCTGAGGAAGCACTACTCAACCCTTCTCTACCATTATGAACAGGTTCACCTTTTAGGCACAGGGTCCTTTATCTACCCCCACACAATCTTTTATATTTAATCTTTTGTAACATAATCTTTTATACCTTTCAAACATAATTTTTCATACGATTCTTAATCCCGCAGCAACGCCCGGGTAGCATTTTCTAGTAATACCTAAAATACTAATATTTTCCAACAATATCTGTGATATTCATAGGTGGTACTTGAAAGCATGCTATATTATCTTCAAAGGTTAATTTGGTTTCTTTCTCTGTAACTCTGAGGACCCCTTCAATGAACCTGGAATCTATAAGGGAAGGTTTGGATACTGAAAGGATAAAGAGGTGATGGCTATTATTACTTTGGTCAAAAGTTATTGGAAGTTTATATTTGGAGAAACTCAGAAGGCAATGCGAAGAGCAAAAGCCATAAATATTAGTCTTTAAAGACTCATGTCCAAGAGTGCATGTTTATATAAGTTTTGGTCTAGGCTTTCAAGTTTTCAACTTTCTACCTGCGCCTGCGTACTGATTACTGTGTAAGACCCCCT
>Malus_Contig2803
ATTCCGCACCAGGGATGGTACAGATTATGGACATCATTTTCCGAATTAGATACGCTGACTAAGGGTGAAAACATTTTAAATCGGATGGTGGTTAAATTAGGTCAAATATTTTCTACTTGTAAGGTCATCAAGTGGGACCCCATCGGAGGATTGATGACTGTTGTACCATTTGAACTCTGCACCGGACCCGTAGGAAATCCGGACCCTCATGTGTTCGAAGTTACCATATACGCCATGTGGAGGGCTGGGTAGCGTATAAGCAAACGTAGGAATGACCAGGCCTGGCCGGACAAAGATACAGTGGGCCCCACCCAAAGTAGGATGAAAAAGGGTAGTTCAGTAAATTTAAGCTGGCGCTACCGTATTTTTAGCCAGACAGGAAGTGCTGGAAAGGCCTGCCAATGGCATGTTGGTCATATACGCGCAGAG
>Malus_Contig2805
CCATGCCTGTAATCATCACTTTTTGATTTCCAGATGATCACTCATTAGAATCAAAACAAAAATATATTCCTTTATTTTCTTCACCCTTTGTATTTTTTTTCTTCTCTCTTTCACTGCAGATCCCAGCTCAGGTGAAACGGATGATGTCAAATAAGATTTTCAATTAAAAAAAACCAGATCCTTGAATATATTTAGATCTGCTGATGTGGTCTCATTCATGTAGTTTTTTTCTAAGATTCTCTTTCAAAGGTTTCGGGTTTTTGTGTCAAATTTTGTCACGGATTGAAATCCAGGACACAGATCTTCCACACGGAGAGTGAGAGAGATATGTGAGGGGGGGGTAGTTACTTGTTGGGGTTTTCAATTCATTTTTTGGGAAAGTTGATTTCTTTTGGTTGGATGCTGCTTTGACATTTTTCCCGGGAAAGTGTGGGGTCGAATGGTAAGGAGA
>Malus_Contig2822
GGTGATGTTAAGCTGCACCCTACCTAACTGCAAAATGAGGAAGCATTTTTGCTGATGTCAACATTTTCAAGAAGAAAGTAGTATCTGCCCCTCACATACAGGCGATACCTTGCTGTTTATGGTAACTCGGAAGGAGGATGCTGTAGTCCTAATTGTGTCTTGTTAGTTGAAGAGATGGGATATTAGCTCATCCGCCTACCGAAAGAATACCTTTGCTGCCACAGTAGAAACCAATTGGGTCCTATATCGTGAAGCTGGGAGAAGCTGTAGTGGTGCCATCAACACTCATTGATACCGGGGCCTTCAACCTTGTATTATTTGAAGTAAAGTTAAAAGGGTTTGTGAAACTTTTATCACTGTTTTTATTCTAACCATTCTTTCCCCCTCTTTCAGAGTCTGCTGATTTTCTTTGTTTAGCAAGTATCGGTTCCTTTGGACAGTGAAGGCTCCATGTTAGACATTGTTTCGACAGTTTCACTGGGAATCAAAGATTTGTCGGTCTTAATTTGTCTGGTTATCGGGTGTTTATTGTTTTAGGTAAATGTTTTTGGTGTAGGCAAACTGATCATCTCTATATTGTACGAGGTTCGGTCATAATTTCGAAGCATATGGACTAGTTTTGGTGAATTAGGTGCTTCCTTCATTTAGTTTGTGCTGACATTAGTATATAGCCCTTGGGGGCTAGGAATTTGTAACAAACTTTTCTCTTGTTCTTAAACCACTATTTTTATCAAGTA
>Malus_Contig2851
CATATCAACAAACGCATAAATTCTTATATTTTCGAAAGCATCTGCAACCCAATATACAAACTAAATACAAACTCCAATAACACATATTCATCTGTGTTTTGCTTTGCAAACAGCCAAGGGGATAGCAACTAAATAAATTCCCAGACCAACAACCTCTCAAAAACCAAGCTTGAAAGCACAAAAACAAAGCCTTCAATCTTTCTGTGGATAATGTCCACCAAGCGAAACAATTAACGAAGTAATCAACCAAAACCTGACGGACAAACCCAAAAACACAAAAACTTGATCTAGTATCGTTTCCCAAGAATGAGGCTGATGATCACAGACACCACAGCCACTCCCACGACTCCCACGATGAACTTAACGCTTGTCATTGGGGAAGCCTCAGCTGTATGTGTATGGATATCTGAAGATGATGAGGTTTGAGCAGGGGTTGCTTCTGACTTCTTCTTGCTCTTCCTTTTCGATGGAGTTGAAATGATTGATCCAATGTCCCTGGATTTCACTTCCAGTCCGGCTACACTGCCTCCGTCACCCCTTTCTGTTACTTTGGTATCTGCCAGCTGCACTTTCTGCTCAAGCTCTTTGACTTGCTTATCTAGAAGAGCGATTTCTTTATT
>Malus_Contig2863
GGGAAGGGCCTTGAAAGGGTACTGAATGTCGGCCGCGGCGAGAAGGGGCCCAAAATGTTGCTTGGTGGCCAAAAGGATTCTGTCACAGCTTCTTCATCCTTTCCCTTTACATCTCCACCTTTACAGAACAAAGGAGAGAGCTGGAACCAATTCCGTGTCGCTATATGCCTATACATTTACTCTCATTGACCAGAATCATAATTCGGAGTTCAACAATATGAAGACACTTGCAAATCACAAAAGTGCATACACAGGCCGTAAATTTACAGGAGCCAAGATATGTTATAATCGGCCTACTCAACGTTCTGTCAATTTTTGAAATGGACTTTGAGACACTACCTTCAAACCCAAGAACTATTTCCGTTAAATCAATCCCTCCTACTCCTGTTGCTCCAAATACTGGAATATGCAAGAAGCGATAAGAGCGACTGCTTTTTAAAAATGGGTGGAACGCAGAGAAGTGTGCAAGGCTTCTGGAGAAATAGACGTTGAAACTGTCAGGCTCTTAACGCTAGAAACTCCTTGACATTCTGTCGAATGCCTTTGTCATAAGGATTCCTGAACTTTATACTCGTGAAGTTTTTCCCTGGCTGAGGTTGAACAAGAAGTTGGAACTCTGGATGCTTCTTCCAGTTCATCCACTCATCAGTTCTGATGTTGAAGCATACACAATATATATGCCATATCACAAACAGCACCTGCCATACCAACTGGAGAATGGTGAACATAATTGTGCTAA
>Malus_Contig2877
GCAACTGTCCTGCGCAAACTCTCTCAACAACTTTGAGATTTTTATTTTCTCTTTTCGCTGACACATCTTCCGTTGGCATCAACAGCACTGTGTAAAGCAACCAGTGATATCTTAAGTCGGCATAGATAGCTCTATCACCGTAGAGTCAGCCGATCTCACAGCATCTTTCGTTGGCATCAACAGCACTGCGGCGAGGACAGCTGGTTACCTATCCAAGTCTCGGTCGAGAAGGATTGCCAAATCCTTATTGGTCGAGGTCATCTTATCAGCCTTCTCGGCGAAGTGAGGTGTTACGAGTTACTACATTCGGCACATTGAAAGCCGAATTTGATATTGAACTTCGCAGAACTAGCAGCCTTGTCTTCAGGCTCTAGAACCCAAGAGGGCGAGACGTGTTCCTTCCTCGGTCGCAATCGCGAGACGCAGAAGTCAGCAGCGCACCCAATGTAACATCAACATATTTACTCCTCGGTCGACGAGTTGGCACGCACCGCATACAACCGAAGGACGTAGTTAGCTTATTAATTACTTGGCCTGCGCGCTACGTAAGCTTGGTAGTTTTTACGGTCAACACTAACATACTAATACTATTGTTTGTCG
>Malus_Contig2972
GAAATTGGCACAAACGTTTGGCCAACTTGCATCTCCAAAAGCATTCAAGACCTTGACAAAACCTCATGAACATTTTCAACCACAATATTCAATTACAACAAGAAAAACAAACTGAATAATAATATTTATAAGCATACGTTTACAAGCGACAATGGAAAAATTTTTAGTCTTTGACTCTCTACAACGACGCATCGGGCTCGCATCCGTGTGAATCGAATTTGAGACCTCCAACCAAAGTCTACCGACCGCCTCTAGACTCTTGTGCACAGATGCACCAACATTATTTATTATTCTCACCGAAGGGAGCAAACCACTAGCAAATTTGATATAGGATTGACAATCTTCAACTTCACAACTTCAACCACTCCAAGCAAGGGCACAACCCCCAGCAAAACCTGGAGGGATAGTAGTCCTTTAAGTACACCTCCCTGCTAAACCCGATGATATAGAAACTGAACAACCGAGTACGATGAGCCATGGTGACACGTGTCACTGGCACAACGGAGATCGTGTG
>Malus_Contig2980
GAAGCAGAAATCCCAAATGAGGACAAATTTTATAAACTCACTACGAGACTGCTACTATAGTAGCTCTCAAATTGCAATATATATATTCAATTTATCCTCACAACTGTAACATGCTCGATTTCAGAACATGACATATTCCCTCTATGTAAAAACGACCGGAATAATATATGCAAAAGTGCTTATTAGGAAGGAACACCGGATATTGCAAACAACGCAACTGCACCCATCTCTACAATTCGTTCGGGGATATGATGGGGAGGAGATTTACAGAAGATTATGCGAAAGAACGAAGGATCATCTGTAATGGTGTGTTCTGAGTCCCAATCCGACTAAAATATGAAGACCACGCTGTCGTGAACTCTGGACTTCTGGTTCTGAGCCACACACTCAGATATCCACATCAAATTTCTGATCTCCTGCTCCCTCAACCTCATGTATGCGAAGAAAACAGCGTAATGGAACTGTTGCTCAAATGCTAAGCAAAGCCTTTTCACCTCCTCTTCATAAAATGCCTTGTCAAGCATCTGGGTTTCGCCATAGGATAGTTTTGAAAAAATAGACTGATAAGGAGGATATTTTTCCATGCAACCACGTACCTGATCAATGTCCTCACAAACAGCAAGTTCCTCATGGCCATAGGGATAGAGTAAACCAAAGCTAGAGTACAACTTCCTGCGATCATCTCGAGTAAGCTCAGTTCCAATACTATTTATGGTAATATTGACAGCC
>Malus_Contig2991
AACCGAGATAATTTTACTTTGGTGATTTGATGTTTAATTCATCCGTTAACAAATATTACCAGATTTATAAGTGAAAACAGAAAAACAACTTATTTCGGCAACTTATTTCTGCATAGTAAATAGTACATACATCTACCAAGTTTGTTTGGCTCTTCAATCACCCAATGTAAACAAACCGATAATCAACCGTACGCCGCTGCTAACAATCAAGTTGCTCTTCTGAATATCTGCAGCCCCAGCAGAAACCATGCTCATGCGTCTCCGCTAACTAGAACAAACAATGGTTTCTCCCCCAGTCGTTCCCGACCCTTTAGTTCTGGTAATTCAATTACACAGGCGCACTCAACGACATGCACCCCTACACGCTCAAGTAGCTTGATGGCAGCACCCAAGGTTCCCCCAGTTGCAATGAGGTCATCTATGATCAAGGCACGTTCACCCGCTTCTACAGCTCCCACGTGCATTTCCATAATATCTGTTCCATACTCCAAAGAGTACTCTTCAGAAATAACCTTCCCAGGCAACTTGTTGGGTTTCATCATGGGCACAAATTTTG
>Malus_Contig3036
GCTTGCTTCTTCTGGTCGGCTCGTATTAGCCTGTGCTTTATTACAGGTAGTCATTCCCCCGTTCCTTTAGTATTTTCAACGGTACTTGAATCTTAAGTCGCGGTCATGTCTCGCCCACCCCCAGTATAGTGACCGGTTCCATGTTTTCCCCGAATTTCATCAGTTCCAGGCTCAAGTGCCTGCTCATCCATCTTCATTCCAAAGGCGAACATCTCCATTGAGTGACTGTAACTGCTATGGTGTACAGAGTTCTTAACCAACCCTTTCTCGCCGAGCTTTATAAAGCTTTAAGAGAGAATAGGGAGTAAGGGGGACCTTCGCTTCATTAGAAATTGGACCCTACCCTTCTTTCTTCTCCTGCGGAGCCCTGAGAAAGTCACCGGCGGCAGGTAGCTCTACTAAGCGAAGAACCGCTCGCAGCCCTTTCTTCGCGAATAACATCTGCAGGTAGCCTAGGAGAAGAGAAGAAAGCTACCCTCGCCTACCTCCCATCTATATCTATAGGCAGCAATGGTAAGAGCTGGTAAGCATGGTAACTGTATCGGCGGCCGGGGCCGGCGCTCCGCGTTCTATCTAGGTTCCGCTCTTACGTACGCCCCCCCTCACATAGAAGAAGTGGAACCCCTTCAATAGAGGAACCGTGCGGGTGGGAGGGGATTGAATCATTCATTCATCAGATACGTCTTCTTCCGTGATCCATTTCATCTCAACTCGAATTAGTTATCAAAAGGCCTACTTTACAAAAGGAACGTCGTTTCCCGGGAACCTTGCACCCTTGCGGTTCCCGGTAACCGGCCGCATCGGCCCGGTAACCTTCGTCACCGTCGGTTCCCGCAACCAAGCCTTATTATGTCTTTCTTTCTTAAGGGCGGGCTTGCGGTTCATTACACCAAAGGCTTTCAGTGAACTATTGAAGCTATCGACACACCCCCAAATGCTGACGGTGACGAAGGTTACCGA
>Malus_Contig3061
GCCCCGCAACCCACTCCCTCTCCTCAGCCCCATTCCACCCCCACCCCCCCTCCACAAACCCCCTAACCTCACCCCACCCTTTCTTGCTTCCATCCTCTAACTGTAATCCAATCAACACACAATAAATCCAAAAAATTCGAAAATTCGAAATCGAGATTAGTATTCTCTGGACCTGAAAATCGTCGGGGCAGAAGGCGAAGCAACGATTGACGAGGGCATAGGAGTAGGTGCGGAGAGCCGAGTCGAATTGATCAATGATTGAGTCGAGATTGGGAGACGAAGGGCAGTGGTAGATGCTGATGACAACAAGGGTTTTGCGATTGGACTGGAAATCCTCCCACGGGGACAAAGGGGCCCCGCCCAGGACGAACTTGAATCGGATGTTGCCGGAATCCAAGGGCTGGTGGGCGAAGGGGGACTTCAGGTGCTCAGTGTAAATGGGGAAGGGGTGAGGTTGGGGGGTGGG
>Malus_Contig3065
GGTAAAATAAACCGGACAAAAGAGGGAATTAAGACAGCCCATAGCATCATCCTCGCCTCCATCCTCCTCCTCCCCCCTCCTCCGCTGGACAGCATCTTCTCCGCTCCTTCTCCTCCCAGTTTGTGAACGAGATAAAGTGTAAGAAATTTGGTTTGGGCATTGCTTGGCGGGATTTGAAAGAGGGAAGAAAGAATATAGAGTTTTTCTGCCAGTTTTTGGGGTTCTTATAGGATTTGGTATAGCCATTTCCTGTTCAATTGTCCGAAAAGTTCAACGCAGGTCAAATTTAATTGGACAGTGAGCAAAGAATCAAGGAATTCTGACACAAACCCAGAAATCAATTGAGTTTCTCTCATCGTTACTCAGAAAATTTGATCTTTTTCCTGGGAATTCTCTTTGGAGCTTGGATTATTGACAGCTCTGCAACACCGAGTCAGATCTGTGCCTTCGGAGATTTGGTTGTTGTTTCTTGTGAAGCGACTTTTATAACTCCATTCATGATCTGGCAATGCAATCTCAAAATCTGAGAATAATCCATCATCGAACGGACTGCATTTGTATTTGACTGTAAGGCCGACACAATGGACCATGACGACTTTCGGACCATCTTAGAAAGTTCGGAAGTGGATATATGGACGTTCATGGACACTGCCATAGCTGTCGCTTCGGCTGATTATGGCACTGAGC
>Malus_Contig3091
CGAATTCGGCACGACGATGAAAAGCTCTTGAACACCATCATCATCTACCTTCTTGCTTCTCCAACTTCTTCGTCCTCGGCGCCTCGTTGCCAATGGAAGTCGGGAGTGGCGGCGGAGATACCATTGGTGGTGGTCAAGTTGGTGGTCACCATGTTGTTGCTACTACCAACGAAGATGACGCAAGCGACGACGAAAAAGCTAATTGAAATTTGAAAGTCATGTTGGTTGGCTTTGATGGTAGCTAGGGCAACTACAGATCTTTGGCAGTATCCGCAATCTTTTATCTTTGTGTTGTTTTCCGATTTAAGCGTGTCATCCTTCCTCAGGGGCCATGCTAATCGTGTTGTTGTTAACTTTAATATCATGCTTCAAAAACCAGTACTACTTATGCCACCACCAGTTCCACTACTGCTAGGTCAAGGGGGGACAGTCCTCCAGTATTGGCATTAATAAAATCCCTGCTGGTTTATGTAGTCTCTTGTTCTCAAACATCACATTTTTCTTTTCTTTTTTTTTATCTCGGTAATCTAAACGTACAATAGTTTATAGGATATTCTCGAAGTCATTCTGCACTTCACCGATGTATGAAAAATAAAAAATAAAACGAAGAGCATAATATTTTAAAGTGCTAGTAACAGTTCCGCGCATTAACCATGCATGAGTTTTATTGTGGGATTTTGTAGATCCACGTGGACCATTAAAGCACTTAGGAGTCCATTTTGTATGGTTTTGATGATTCTCTATCTTTTAATCAATAACTTGAAGAAAAATTGGAAC
>Malus_Contig3164
AGACCCTAAACCCACCTTTTCGACTCCTGCTCTCACCGCATCCCTCCTCGCCTCACTCTTCTCTGCACCAAGCCGCTCGATTTAGGAAGGGCTTCACCATTTCTCTTCAATCGAGAAATTTTGTGCCCATCTTGCGACCGATCTAATCCGGCGTTTCCAGATTCGAGAAACAGTCCCTTTCAGAGTTTTGGATTTTCGATTTTGATTCTTGGAACTCTCTGTGCTAAAGGTACAAATAATGGTCTGGACTATGAAGGAAGCTTGCTTTGTGTTGGAAGTACGTTGATGTCTTGGGCTCCCATCGAAATCTCTGATATCACTCCTCATAGTTTGGTAGAAAGAAAATGCCGGAGCCGCAGCAGAACGGGCAGTCCACTGCTGGAGCTATGAGTAATGGGAGTAGTGATTCCCGTGTGGCAGCAAATGGGAATATGTGAAGAGAAAACTGACTTGGCCATCTATGAGCAATTTCAATACCAGGATGGAGGTGGAAGTATTTGGAAGAATCAGATGTGCCTATTCATTTGCAAGATTTGGGAGCAGCCTCTCCATAAATGGGGGTAAGGCTAGCCGACATTTACCTCTCCCAGACCCTGCGTAAAGCGGAAGCCTTGTGCACTGGATACGATTAATGTTTGCAGATATATGGATCATTTGCAAATTCACTTCATCACACATACATTAAATGATTGCTAAGAACTCTACTTCTGCAGCCATTATTTGGGCCTTCTAGGACATTGTCTTCGGCGATGTATGTCGAGTCCAAGAGGGTGCGGGTGTGGACAGAGAGCAAACAGGTTATGGTGGCCACCGTGAAAAGAGGTTGGAAGACCTTGGTGTTAGGTTCCAAGAGCCATGAGCTTGCTGATGAGTGGTCCTGGCATGTCTCAGCAACCATCAATACAGAATACAACACCAAAAGATTTACAGGGATATAAATGGAGATTTTGCCATATAACTCAAGGTGAAGATGAGTCTGGGTTGGAACGGCTTCATCAATGTGCAGATAATGAGCTACAAGTTTGCCTCAATGATAAGGAATTTCAATGAGTTTCGCACAAAACTTGCTCGATTGACCAGGCAAAGGTGTCTCATGGGAATCACAGATTGCTCAAAACTATCTCAAAGAAGTGGAGAGATTTGTTACTAGCTCAGACTATGCCAACTATGAAGCTATAGAAAAATGGTGCGGAAATTGGCTATTTGTTATTGACGAGATATCATCCAATAGCTAATAAGTATGCTCCTATATTCGACACTTAAAATATGTCTGGAACTAATGTTACCATTACTACTTTCTTTCTTATAGAAGGAAAGGTTTTTCATTTTCTACTTATTATAGGGGATCCCTTCATATATATTAGTTAATTCCACACATATC
>Malus_Contig3171
ACACATCTCAGTTCTATTGTTCTGCAACTCACCCTTTCTCGCTATCCCTTTTTGCCACCGCTCCGATTCCGCCTGTGTTGACAGCCTTCAAACTATAGAAATCATCATTGATCAAGCTTCTATTTCAACTGTGGCCTGTTAATTTTTGTCTTCATCTGGCTGATTCCAGCTGTGTTCGCACCCTTCAAAACCTAAATACCAAAATTCAGATCAGTTTTCTGAAGCTTGGGTTTGATTTTGTTCCGCTTCGTTCTGCTCCTCGCCTTCCTGTTTATTTTCCAAGAAATATTGAATGTACCCATAACTTGCCTTCCTCTTTCGGTTTCCAACTTTAAATTTTAAGACCAAGTCCCTCACCGGACGAGGATCTAGATCCGACCGACAAACGTTGGAGTATTTAACAGATAGGCAACTAGCTTTGAGATATAAGGAGAGGAAACTAAGGTATCCAAATTACCTAGAAACAGAGGTCTAACGGTTTCAGACCCAAGAACAGAAGCAACTCTGTGTGCATCACCCACCCAAGAACAGAAGCAGCTCTGTGGGCATCACCTTGGAAACTGTGGGTGGCATCTGTGCAGCCATCAAATCGTTTATAAACAACCAGAAGACTATCCAAAACAGGCTTTTATCTG
>Malus_Contig3185
CACGAGCGGAAAATTAAGAAAAAAAGAAAACGAAATCGCAAAGTTCGGGTCCGAGATCCGGCGAGCCTCGTCGGGTTTCGACCTCCTGAATTCGAATCATTAGTTTCGGAGCTCCGAAACGCACCGTTTCTCTCCTCTCGTCGACTTCGAGTTCTCCGACAATGAAGGGGTCCGGCAGTCTGGTCGCGTCGGTGGTCGCCGTTTCGACGGTGGCTCTGACGACGTCGTCACCGTCCAACCAGGGTTCTTCTTCCCCGGCGACGAAGAACGGCGGACAAAATTCGAATTCGGCGTCGGATAAGGATAAATTCGAGCCGAGATTCGACGGGTTGAGGTTCATTGAGACGCTGGTGACGGCGCACAGATGATTAATTTGACGGCGGAGCTCTGGAGTTAATTGTCAGCCCCGCGATTAGAATTCAAAGGAAGAAAACTTGTGCTTTCCTTTTTCTTTCCTCTTTATTTTTTCTTATTTTTCCGAAGTTGAAGACTTTGGCTTCGATTTGTGATTGGGTCCCTTTTGGGTGTTTAATTTAGGTTCTCCAATCTCATAATTCATATTAATTACCATTTAATCTCATATTAATTCAATGAGAAGCTTTTTCTTTTTCTTTTTT
>Malus_Contig3229
TGAGTCTCTGATATTGACAAAGGCAGTGATCTCTTGCAAAAGAATTCATGATGACGACAAAGCTTATACTGATTTATGAGATCAGCAGGACCGCCAAGGTCCCGAGGCCCTGAAAACGACGCGTCGTGGAGAAACAGCAAATGGTGGAGCAATGACCGTTGGAGATTAGCGGTGCGAGGGCGCTGATCGCCGGCAATCGTTGATTAGGGACTTCTTATCTTATCGCCGGCCTGCGATTCCAATTCTAACATGGTTTCTAATGTTTCTGAAGCCAAGAACATGGTCGATTGGTCCCGAATCATCCTATTGCTGGGCTCGAAAGGGTTCGTTTCTTTCGTTGTCAGGCTGAATCTTGTTCTTATTCCATATTTTGCCTTAGATCGATGAGAGACTTCTGGTTTTCTCTCTTAGCATTCTTGGGTCAAGATTGAAGTTCTTATCAGGTTCTTGATTTCTGGGTTTTCACAATGCACATAATCTGTTTGATTAAATGTTTCAGTAAGAAAATATTTGATTTCTGATCGAAACAGAGGTATATCTTCGTTCATATCTTCTCTAGTTGGGATACAGATTCAAGGTTCGCAGAATGTCAGGTTCCTTTATCTTGCACTCTATGTGTTTGATGGAATGTCGCAG
>Malus_Contig3243
ATTTCGTCTCCAGGACAACCATTTCGTTGAATGGGGATTTTTTTGGGGTTTTCTCTCTGCAACCCAAGTTTTATTTGCTTCAGAAAGCCATGGAATTTTTCAATCAACGGGGGTTGTGATTTCACTAATTTGTGAGAGCAGTGATTATGGTAGCTAGCAGGGCGAAGGCGAGGGTTTAGGTTAGTTGGGAGAAAAGTGATTTTAGCTGTTTGATTTCTAACGAGGATGGGTGGGGTTACAGATAGACGGGGGTGGGAGGAATCGAAGTATGGCTCGACGAAGCTGGCGGCGTGGATCTGGAAGAATGGTTCCCACTAATCTCGACGAGCTCCGCCGTCAAACGGCTATGCAGCTGATAACGCCATAGGTCACATCGCCGGAGCCGTCGTGGCGAGGCCGTGGAATCTGAGGATGAGGAGGGCAGGGTGCAAGGCTCCAATCGACGATGGCGGTGGCAGTGTTGGATGAACGATGACAACAAGAACAAATTTCTGGGTGGGGTCCACTTTATTTTAATTTAGGTTTATTTTTAAATAATATTCAATTATTTTTATTTGACAAGTCATCAAAAAGTGGGCCATATATTTGCCACATCACTATTTTAACGGTTAATTTAACACATTAAATAATGGTTGAATG
>Malus_Contig3251
CACGACGATTAACTCGTTCCATATAAGTAGCACGATGGGTCCAGGATTCCCGGTTTCAATACAGTCATTGTCCAAAGCTGCAGATCACTACAATAAAGTGCACCTCAAGGCTTAAGTGACGTGATTTGTTAACATTTCCAACCAAGCTCAAAGGTTCAGCATTTACTCTGTTAATCTTTTACTCTTTTAGGTAGCGACGGCTCTCCTTGTCTCTCTCGGAGCGGGATGTTGATTGACGGGTTTCCGTGGCTTAATATCACATCATCACGATCTTCGCGTTTCTCTGCAATGTTTTTTTATTTTTTTTGAATTTTTCTCTTCGCTATTTATTTGTATAAATTTTACCGCGGCAATCTTCTAAAATAGATGTTCCATGATTTTGATGTGCGGCACATTATCGCAACTTCTCGATTTGGACGAAGATGTTCAGCATAC
>Malus_Contig3303
GCAAAATTTTCACCTTGTGTGCAACTTGCAAGCGCAATACCGGGTATAACTCCATGGGTTTGTTTTTTCTTTTTATACTCATGGATGGTTACATGTCTGGAAATATAATTGTATGTTATTACGTCAAGTAAAACTAAATGGTAACAGATAATTTGCTCATCATGATGTGAACAGGCATTTTTCTCGCACGAACCAGCTTCTGGAGGAGATGGGCATTCCTCCCATAGACTGGCAACTTTGATTTACAAAAGAATCTCAGCAGCGAGCAGCACGTATTTGTAACTTATTTTGTCTATGAAGTTCATGCATGACTACCTTTGGGACTTCTTCAGACGTTGATATGTTAGTCGAGTTGTACAGAATAGAGAAACCTTTTGGTAGTTCTAAGTTTCTCACTCACTATCTGAGTAGTGTTGCCCCCTACGCTATTCGTTTTGTCCGACATAGTCGATTATTTTGTGCTCTTTTGAATGTCTGCTCTTTCGTGGTAACAGAGAATTCCTTTCCCTTCAGTTATGTTGTACTTGTACGAAACAAATGGCACTTCCTTCATTTCTCCT
>Malus_Contig3312
CCTCTCAAAACCAAACCCTAGGATCTGCAATCTTTACCGCCGGCTCCTTGCTCCTGCTTGGAGTCGGCGGCAGCCATTCCTCACCCTCCTCCTAGTCTCTCCCTCTCCCTGTGCCACCCTCTATCCCGCGCCTCCTTCTACCCTCCATTAGCTTCCCCCACCCCTTTTTCTTCTTCCCCACCTTTTTGTGCACAGTTGTTTCCATGATTTCGGGTCTCCTTCCCAGATTCGGGTTATAACTTCTCAAGGTATTCCGTTTGTTTGAGTTCGATTCGGGGTTTGGGCTTAGATTGGGGCTGCTTGGTGGGTCGGAGCCACTTCCCTCGTCATTTCCAGGTGTTGGGGAACCCCCATCTCTGTGGATGCACCGCTATACTCCTATTTGTTGATGCGCCGCTTTCTGCGATGTCTGGGCCGCATGTTTTGGCGGTTCCGCCACCTCCTGTCGTGCTCGTTGGAGTTGCACTGCCTTGGGTGGTTAATCTGACGTTTGTCTGTCTGGGCCGCCTGTTTTGGCTGTCCCACCACCTACGGTTTTCCAGATCTGTAATCTCCATTGCTGTGGCTCAATGTGTAGCTCCGTTGCCTTTCTCGACTTGCTGATGGGACTG
>Malus_Contig3356
GTTGTTTCCTTTCCACCGCTTCAATCTTCCTCCAACTAGCTATAAGACTCCGTTAAACCCCAGAAAGCGTTTTGCTTTTTTCGGCATCCTCCTTTTTCTCCCTGCTCCTTGCTTTCCCCAACTGGCCCAACCTAGAATCCTCCTCCTTTCCCCGAACGAGAAATCTGAAATCCACAACCCAAAACTCAATCATAGTAGCCCCTGGCTTGCCGCATTCGTCATATCTTGATGGTTCATTCTCTCCATTCGATTCGATTTCGGGATGGATGCAAGACGTTGCAGCCAAATAGCGCAGCGGATCTACAACGTCGTTGGGGTTGTATCTGTGTTGCCGTTTTTCCAAGAGATAGGGTTTTTCGAATTTGTGACTTTTCTTTGAAGCCTGCGAAGACCCCTGTGTTTGTGGTGGGTGCTTTTCAAATTCCACAGTTTTGATTCAACTTGCAGCCTAAGAGGTTCAAGGCCGAAGGGGTAGAGGAGGACCTAGGAAAACTTTGGAAGAGACCTTAAGAAAAGACTTAAGAGTACTTGGATTTAACGGAGGACATGACACANAACCGAGCGCAATGACGTTCTATGATTCATATAGCCAACCCCACTTAGTGGGAAAAGACTTTGTTGTTGTTGTTGTAGTTGCAGATTCATTGTAAACGAGGAGATAGCCTACACATAAATTTGAGTCTTCCAGCCAACATAGAACATTGAATCCTCCCACAAAGTAAAAGGTGCACAATAGACCAGAAACTGAAACAATTAAAAGGGAGAACAC
>Malus_Contig3362
ATTTTCTGTTCCCTCATCAAAAAACATCTCTCTCTCTCTCTCTTCTCCCTCTCCCACGCCACATTTCTTCTTCTTCTTCTTCTTCATCTCTGCAACCTTCACAAAACATACCAAAACTCACANAACATGAAAAACAAATTACACCATTGTGATCGTTTCAGTCCCACGATCACAACCATGTCCTTGAAATCTGGTGTGGACGAGTTTTGACTCACCAACTCGGAAGGTCGACTCGGTGAGTTCGACATATCGATTTTCAGGCCATGCATGGCTTAGGGGAAACTTATTCCGAGGATTTTCGAGGCCAAGCTAGGCTCGGGGGCTACGACCCAATGACATACTTGACCTAGATAGCTGTACTCTCTGTGGCACTCGAGGAATCACGGCAGTTCTAACATTTCCTTCTGTTTAGACGTACAAACTTATCACTATTATGTAATAAGTGTACTTTGGCTGCTTTGACTACTCTTTCGTAGTCTCACTGTCTATTACGCTCTGAATAATTGTAGTGGGTTCAACCCACGAATTGCGCAAAAAAAA
>Malus_Contig3370
CCGGGAGAAATTTCTCCTGTGTTTGAGTTTAGTCTGCATTTTTTGGCCGAAGATCCGGGTCCTGGTGGGTTCTGTGTCGGACCCGGTTCAGTAAACCTTTCCATGTTTCTATCTTCTAGCGCAAGGCTTGAACTTTACAGGTGAATGACTTGTTGGGTTTATTTCTTTCTCAAGACGCCATTAAAGCTGTGGCTTTTCAGCGGTTGGTGTGATGCTTCTGGGGTCAGAGCCTGAGAATTCTGAAACAAGGGTTTTGTTCTACAAGCCTTTCTCTCAATTGGGTTGTTTCTAATTTTGTGAAGCAGATAAAAATCTGAGAGATCTTTCGTGGAAAATTAGAGAGTAAAAATGATGAGGATGAAGACGAAGACTACAGGGGTGTCACTGGCCGAGTTGAATGGAAGGTCAGGCGGCGGCGGAGCTGACTCGGGGCAGGGAGAGTGGGAGCTCACACCGGGAGGAATGCTGGTTCANAAACGGAATCCGGACTCTGATC
>Malus_Contig3392
ACAATCTAAAGTTTGAATCATGAAGTTACAAACCAAAAGCAAAAAAATTATTTACAATCCAAAGTTTTAATAATTAAGTTACAATCCAAAGTTTTAATAATTAAGTTACAAACCAAAAGCAAAAAAATTAGTTACAAAAGAGTGTGCAATACAGAGATAGCATTACAAAAGAGAAACAAGATGGAATTGTATTTGCAGTATGATTAAAAACCCATATTTCCACATTCGATCTTCCCACTGAGCAAGAACAATAGAATCTAATACGCTCTCTTCTTCTTCTCCTTCTAGCACGCACGAAATGCGTCCAGCACAACCATCATCCAATATTGGCTCGCTCTTTTGAGATGCTGCCAAGATCTCAAAAAAAATCTGTCCACTTTTGGGTAGCTTTTCCTGCACGAAATGCACGACTGAAAACAA
>Malus_Contig3399
AAAAATTGCAAACGAAAAATTGAAAATTTCGATAAAAGATAATGAATANAACTAATAAATAATCATTGGTCGTGCTTGTTGACTTTCCACAGCTTTCCTCTTGAACAGGGTGACACTTAGCTTTTCACTTGCAAGTGATGATTTTATGATATTGTACGGCGAAGCTTTGCTCTTTGGTTATGTTGCAGTTCCTTATTTGTTCTCCAAGCAGATGTGGCAGCTTCTCTAGTTCCTCAGTTCGGACTCCTTCCGCTGGGATGATTGTGCAAGCTGCATTCTTCTCTGCTTGTTTCTTCTGCACAACGGGCAGGCACGAGGGAAAGGTGTTGGTCCTTATTTCTTTCTTCAATCTTTCCAAGTGCCCACCTCTTGCTTTCTTTCTCCTTGTCCCTAGCTGAATTGTCTCCACATGCTTCGAGGTATCATTTTCACTTCCCTTACTGTCCCCCAGGCAGATGTGGTAGACGAAGAGAAAGCATAAAATGATGAAGATGAGTACTCGAGAGCAAGGCTAGGTAAGCAATCAGGAAGGGGTTCCAGGCAGTTGGCTCCAGATCGGAAGATTGATACCAAATGCTGGCTGATTGCTCTCTTTCTCCTTGTCGGAAAACAAAGACAAGGAGAAGGACATGGAGAAAGCATGATATGAGATACTCTTGCTTTCAACCTTTATGATATGAAATACTTTTGCTTTGAATGGGTTGTTTGCAGTGTTGGAAATGTGCCCTAAAACCAATCATATGATGATACTTTATGGACATTTCACATGTTAAACTAATCTAGTTTAATATAAAGGGCAAAGATTATTGTTTGAGCCGTCTCATATAAATGTTATATGCTTAAACGATAAAGTCCAAGGAATATGTGATTGGGAGAATGCAATCTAATGAAGTTAGATTCATGAGACCATTCTTTCGTAGACACATCCTAAATGTTCCTGATCATAGGATTGCCAATTGGGCATTGACAGTCCGTTAAGATCAGTACGTGCTGTGTCTTCTCTCAGGGAGAGTGACTAGTCTCGAGTCATTGGTGTGTGTGACATCAAGACAAGTACGTAGGTGCTCAATAGAGAATGAGTTCACTGAACACGATCAACGAAGAGTTCTCATACTCATGTCACATGAGAACTCATGGTTGGGATAATGCAAAGTAGTCCTTTGACCTGAGGCATCACAGTTGTCTTGTGGTTAAGTCCTTGATCTTTGATTATGTCAAAGTCACCCCATCCGCGGGTGTCCACGGCATCGTTGGGGTTAAGCCACTTAGCCATGGAGGCAAGTGAATGCGCAACAAGGGATCTCTAACCTTCAAACCGTTTGAGGGAGAATACTCTATGATATGATTAAGAATCTCTGGCCAGAGTATGAATGAGATTTAGGAAGTCGTTCCAAATCACATTCAAGGTAATCATATAAGCACACGAATCACATTGGATAGTAGACATGAATAAACTATCAAACCAAACAATGTGGTCAAGAGTATTGTATTAGAGAAAGACCGTATTGCATTTGTAATCCTAAACTGAATAGGTTCTCCACCTCTTCTGATTAGCTTGGGTAACCATGATATGCTGCTAGGTGTCACTCATGGTTTGTGGAAGCCCTAAACGTGTATAATCACTAAAGGGAGAATTGAAAGTAAGTTTCAATTCACAATCGGTTTGAAAGAGTTCTAATCGCCCACTGCCTCGCTAAAAGGAACCTAATGGATCGTACACCGTGTAAGGTAAAGATTGAAGAAACAACGGAGATGAGTAAGAATAATTAAATGGTTTAATTATTTATGGCAAGGATTAATTAATATGTTAATTAAACAAACGAATAAGTTCGTTAAAGA
>Malus_Contig3452
TTCAAGTAAGGGAAGAGGTGGGAGGGGCAAGGCTGCAACATCCAGGTCAAGTAGTTCCAGTAGAAACATTGACGATTTAGGCCACTGGTCCTGTGAACATTGCACCTTTGCAAATGTCAGGCCGGCCAGTGTGTGCCAGATGTGTCAACAGCGCCGGTAAACTTGTTTCCTATGAAAATTGGCCTAATTGGTTGTGGAGGCCTTGGTTTTGCCTCTTTGGTTGGCAGATTGCAGCGGAGAAATAGCATGGCGGGTTGTGAGGGAAGGGTTACTTACCTTTAGAATTGCAAGTGCGAGGAGGATGCAGAAAATATCAAGGGTGGGAGGAAGAGACTGTCTTGCTTGTGTATTGGAACATGAGCTGTATATAGTTCCTGATGTTTGTCTAGCATTTCCGTGGCTGTCTTGATTCATGCAAATGCAAATGCCTTGGACCTGTAATTTTCATGTCACTAATCAGTTGCTGATAAAATTGTAGCAAAGTTGGAATCTTTAAAAAAGTGGGTGGTGGTGGTGGTGGTTGAAACTTGTAAGAGTAAACTAGTCGCGGGGGGACTGGTAATTGCATTGGCCCCTGCTGCACCTGCACAAATCGAATAAGTTATGTACTAATTATCTTCCTCTTTTTTCTCATCTTGAATGCGAATGAACGAGCGATGTCCCTTTCGGGTTTCCTTTTGCTCCA
>Malus_Contig3457
GTAGTGCGGGCATTATGCAACATATTTTACGGGATGTACTGACTGCCGAGGACTACTAACCGTTGTGCATTCTAAGTTGCTCAATGCTTGCTAGGATTAACTTGTTTACATGTTATTCTATGTCAAGTCGGTGTTCTGTAGTTCCCTTTACGGGTCTGGAAGTTGACGCACATTCCTTGGTTTTGAATTGAAGTTATCACTTTGTCCAGTTTTTCAGTTCATGCTGAATCTGCTGGCTTTCCTGCAAGCTTGTGAGTCACTAGTCCTCGGGATGTGATAAGTCCTGCTATCCAACCCATTTTCCTTTAATCTCTTCAGTTCTTGGCCTTGCAAATAAGTATTAAAAGATGTTGATGATCCGGGAGGCAATTGTTGAGGGCTCAGTTTCATTGTTGTGAGACAGGGGATTCAGGAGGCTTCTGATTGATGGAAACTTTCACTGTTTCTAGTTTATGCTGACTTATACTTCACTGCGCTCTTTGTTTCCCCTGGTTTCTTGACGTCTAAGTGGATTATTGAGTCTCATCTACTTTAACGTGCCATGGGCTGGAATTAAAATGGATAGTTGGGGAACCAAGCATCACTTCCAGATTACAAATGAAAAACTAAGCAAAAGTTGTGTTTGAGGTTTTTTCTGTATAGAAGTTTTGTTGCTTTGGTTGAAGCTGTGTTGGTCCTGTAGCATGCTTTGTGGTATACAAGTAGTTCAAGAACCCATAACTTGTCTCGAGTAGGGCTTCCATTCACGACGTGTTTTCCTGCTTAAGCGGGGATGGGAAGTTCCTTGGGGAAGAAATTTTGTTCATTTGACTGAATGGACTGTTCATTTAAATGATTGGAAGACAGAACCTTCTGTTGTGATTTCACCTATTCTGCTTCA
>Malus_Contig3465
ATGGAGGCACGCATTCTTACAATCAGCATGGTATTTCAAATGATCCAGTTATAAGTCGATCAACATTTAGTGGCAGTCAGGATTCAATTTCACCAACCAAAGGTAGCTGTAGACTCTTTGGTTTCTCATTGTCCGAGGACAAATGTGTCCCGGATCAAGCCCCTACTGCTGGAGTGCGGTTTCATTCAAAGCCTCCTTTGATGACTTCAGCAGTTGGAATTACCTGTACTAAAGATTGGGCTTTTGACTGGCGCGGAGAAAGGATGGAAAGCTGTTTACAAGGATAGTGATCATTCTGCGCTTGTTGCAAATGATCCACGGCAGTAACTAGTAAGTGCTCAACCGTCTTTCTATTTTTGATCTGTTTACCACCTAGCATCGGAATCTACATGCATTCTTCGTTGCCCGTCTCTTGTCAAAACTTCCATACCGTATGGCTTGAAGTGCGCTTGTACACCTTACCTATGGAACTCATTGTGGCCAAATATGTCGTTGCACTATATCTTCAAAAGTCGTACAAGTAACCCGATTAACATGAAGAAGATGCTTGTAGTTCGCTTGTTTATTTGTTTGAACTTCGTTTTTTGCAGGCAATGTTACCGTAATGTCAATAGTTATGCTTTGTACTGATGAAGAAAACACTTCAAACTCGGGTTTTCTTCAGGTTTACGTGTGTTGTGTCGTTTGTGTAACTTAATTTTTGAGGCAAAAATTGTAACTAAGCGCTTCAAGTGGCTTTGATTTGTATTGTTAATTCAGCTTTGAGAACAAAAGTTTGTAGAATCTAAACTAATATTGCTTCACCCTCATATGATAGTCCTGTTGAAAGAAGGCCTATCTGAACTAAGGCAAATTCTATC
>Malus_Contig3509
TTTATATTAAAATAGTTCAGATTATCGCTTTATTTATGAGATTACAAACCCAAATGCTTTACTTCCCAAATTCATAGTAAATTGAAAGGAGTCTACAGCTTAAACGGCGTAAAACATATGTTCATGTACACAACATCTTGTTCAATTCTCTCCCTCGAATATCATTGCTTCTATTAAAAGAAAAAAAAACCTCAGTTGAAAGCAAGAATACAAGCAAAATGCTTTTCAGTATCTAAGATAATTCTAATTGTCTATGGCGGACCCCCTTGACATATATTCGATGATCAGATCTAGCTTCCCATGTGCTACTGTCCATTACTGTGTCTTAATTATTATATGGCACTCGACTTCCGAATACATAACACAAATGATTAACCCTCCACGTCTGTAGAATAAAGCTTTGGGTCTCAAAATATACTTTTAACAAATATTAAGTGAATTAGGGTGTAAGCAAATCAAACTTACAATTTCAGTAAACATGATTAACTTCAGAACTATTGGATTTGGTTGGTTGGAACCCAAATATGAGCACTCAATTAAGGGCACATTTAAGAATTTTCTGTAAAAGTGATTCAACTTATTAATCATTATTGGATTATATATTTTTT
>Malus_Contig3544
ACCTGGGTTTTATTTAAAATCTCATTAATATAAACAATTACAAATTTCAAATTTCAATTTTTAATTTAAAAAATATAGTAACTTACATTATTACATTAATGTCAGGGACCTCAATAAAAAACTAAAAACTAACAAGGTTTCAATAAAAGAATATTGATAGTTAGGGACCGCATCCAAAGTGTCCCTTAAAAAAATTAAAAAAATTGAAAAGCCAGTAGGCTTCGAACTCAACGGCTCTCGCTAGAGTTCGTCGTCAAGGTTGATGATACACCCACAGACAAATGCCAGAGACTAAACCCAAGGGTGTCAACTCGAAACACATCAAAAACCAGAAAATAACTCAAGCAATTGAAGTAGGGAAATAACCTCATTTGGGTTTGAGCAATGGAAGCTTGAAGCTCTCGGCTTCAATGTTGGATCACCCAAATGGTGCTCTGATGATGCATGCAAGGATATATTTGAGTTCCTCTCATCCAGGGGATTAAGATTTCAGAGTTTGTTAGTTTGATTTGCTTCGGTTTCGAAGAAGAAGAACGATGAGAGCTCTTGGAGCTGTAGAAAGAGAATGAGAGAGATTAAAGAGAGAGAGGTTTCAGAATGAGGGGGAAAGGTGCGTCG
>Malus_Contig3612
GGCCACTTGTTTCTTATACTCTTTTTATTTTTTTATTTTTCTTCCTCTCCCTCTTCCTCCTCGAGTTCTCAAGAACCAGAAGAGAAACAAAACTATCAGATTCTGATTTTGCATTGATTTTTTCGGCAGCCACTTTGGGATAATCTCGGGTTTCAGCTTACTGGGTTGGTTTTGTTTTCTCGGGAAAATTCTCTGCTCTGTTTGACTTAGGCTGCATTTTTGGCTGAAGATCTGAGTCCTTGTGGGTGTTGTGTTTCCTGGGTCGGACCCGGTTCGGTGAATCTTTCCATGCTTTTCTTCAAGCACAAGGCTTGAACTTTAGAGGTGAATGAGTTGTTCGTTTATTTCTTTCTCAAGACACCATTAAAGCTGCGGCTTTTCAGCGGTTGGTGTGATGCTGCTGGGGTCAGAGCGTGAGAATTCTGAAACCAGGGTTTTCTTCTACAAGCCTTTCTCTCAATTGGGTTGTTTCTAATTTTTGAAGCAGATAAAAAATCTGAGAGATCTCTCGTGGAAAACTAGAGAGTAAAAATGATGAGGATGAAGACGAAGACTACAGGGGTGTCACTGGCCGAGTTGAATGGAAGTTCGGGCGGCGGAGGAGCTGAGTCGGGGCAGGGAGAGTGGGAGCTCAGAACCGGGAGGAATGCTGGTTCAGAAGCGAAATCCGGACTCTGATCGGAACTCGGCGC
>Malus_Contig3625
TTAAATCTAGGCCATTGGATTAACCAACGGCCTGTAGATCGTGACTGTTGGATGGAAGTAGCCGTTGGAGGCGCTGCGGAACGTGGCCGACAAGCCCACATGGGTGGGGCCCTTGCTGTCTGAGGCATCGCGCGAGTTGGGCGAGTGGGTGGGCTGCGTTTGGCGCACAAACGCCCCTTTTCACTCGGTTTGGTGGAGCCCAATCCGATTTTTGGGTTAAATTTTGGGAGGAATCTGGCCTTGGTTTAACATTTAGCATTTAGTCCAAATTTTCCCCTTGGGTTGGATTGGGTTTGGGGGGAAATTTGGCTTTTAGCCCACCAT
>Malus_Contig3638
GCCCTCATCCAAATAGAGTGAGAGACTTCATCTACAAAGCAGTAGACATACATATTGAAATGCACTACATGACACATAAACAAAGTATTTTTAAATGTCTCCTTTCAAGCTGTCATTTACAAATCCTTCTCGATGCATTGCATCTAGTCCTTCATATCCTTCCATCTAATATTTTGTAGTGAATTTTAACTAATTTAGCCTAAAGCCCTCGGCACTGTCAAATCCCTCATCCAAACGTTCCTTTTACGACAATCAAATTGCCCGTAGTACATTGTTAATTGATTATTCTTGTAATTCAGCATTGTGTCTAATTTAACTTTGGTCATGGCAATGCAATCTATGTTACATTCAAGATTAATTACAGGTCCTCGTATTTTGAACGTAACTTATATATATAGTCAGAATATTATGAACATGCCTATAAGTTGGTACATATCTACTGGTCCTCCTAATCATGATTTACATTTCACCAATGAGTACAAATGTTTTTGTTCGCCAGCCTTCATCCAATAACTGATAATTTTCCAAAAAAGAAACGTTCTCTCTACCAAGATGTAGATGTCAACCGTTAGATTTCGATTGAGAAGTTGTAAGTATGGATTTTGCATTCAGAGTGAGTAGAAGTATAGATTATCAATTATATGTATACATCCTTGTGTAATTTGTGTCTGTGCGTGTATTTATGTA
>Malus_Contig3640
GGTAGAATACATATCCACCACAGTGCTTTTTTGATCAAGAGAGAGAGATCACATGATGGTTCAAACAGGGGAGCAGCAGGGAGGAGTTCCAGGAGATCCAGGAAAAGGACGGGGGTGCTTTTGTAGCTTATGTAAGGTCTTTGTGCAAGTGATATCAGGCGTTGTCACAGTGATAACATGTTGTGGCTTGTTTCAGAACTGCTGAGCTAATCAGGGACCTGATAATGCCGGTTATTGAACAATCAAGATGTTCCAGGCTTGTTGATCACAATATCGTGTCTGTGAAGTTTTCTGTTTGAGTGTGATTAAATGTAATATAACTAATAAACAAGCGAGATGTGTTAGCATGTTGCAAACGCAGTGTTGCAACTGGCTTATCAGTGTTTGCCCTTTGATGTCTACTCAAATTTGTGTGTAATTTAATCAGTCTGCAAATCTTAAATGTAATATAACTAATAAACAGGCGAGATGTGTTAGCATGTTGCAAACGCAGCGTTGCAACTGGCTTATCAGTGTTTGCACTTTGATATCTACTCATATTTTGTGTGTAATTTAATCAGTTTGC
>Malus_Contig3665
TTTTTTTTACAGCCAGCATTACTGAAATTTGACACTGAAAATATATGGTTGTTGACATTCATAATTTCGTTTGCAATCTTTGATGATGTTGGTAGAAATATCTCCTGCTACCAACAATTGATAATGCCAAAAGTAATTCGGCAAAAAGCACTTACGGAAACGCGCTTAGCCAGTGCCGATACATATTTGGCTGTGCTGAATTTCTTTGGCAATCCTTTACCTGTATAGTTTGGCCTTTTGAAGAATTCCTTACGAGTTGCCAAAGTCAAGGCTTTTACATGATTAAGAAGAG
>Malus_Contig3668
GATAAAATTACCTAATCAGCAATTAGTGAGCAGATATAAATCTACCGTGGTGGCAGTAGAAATTTCAGAGACCAAAAAACCCTAACCGGACAAAGCCTCAGTGGGGTTAACCCTCTCCCCCACTGGACCAGACATTTTAGCCCGAACCCAGAAAACCCTTCAAAATTATCCGTCCCTTTCTCCTTCTCTCTCTCCTCACACACACACTTTCTCTCTCTGTGTATCTCTCTATCTCTGTGTGTGCAATTTTTGCTCTGATTTTTTGTCTATTTTTGAGG
>Malus_Contig3688
AAACCAAAAAAACAAAATCTTATTTCAACGTACTGAATAAATCTACCTTCCGGTAACGATAAACATACAACATTGTTGGATAAACCTTCATTGTACATGCACAAAAGCAAAGGCCAGATAATTCATTCTCAACAAACTGCGATCACTACTGATCGCAGGCAACGGGCAATCAAAGCCGGTCTATCTATCCATCAGTTTTGGGTTTGAACCATTCAGGATCGTACGTGAATGCTGCACCCCAAAAGACACCGTGCAGGGGCAACTTTATACTAGTCTTAATTCATACTCGCCGGCCATGGTTATGTATCTCACCCATGGAAGAGCTTGGTATCCGCTTTTTTCAATAATCTTGAGGTAACGAACCTGTATTCCAGAAACAGTAAAATATGGTATCTCGAACTTCACACGTATAGGAGCTTTTCTCTCAGGAGTTGATTCTTCAGCCGTTACACTTGGAAGGCGAAACTCTGCTCTCAACATGTATTCCTTGCCTCCAGGAAAAGATCTTATTTTCCAGATAAGCGCATCACTTTCAGGTGCATATGCTGCAGATCCTAATGATGTCCGAACATCTGGATTAGTTGCATCAGATACCACAGGCACCTCAATCTCAACATTTGTAGCAGTGCTACGCTCCTTGAA
>Malus_Contig3706
GACACATGAAAGTAATCTTATTGTTAATATGAAGGTGCTTACAGATGTTCGTTATAACAGCAAAGTAAGCAACTTTATATAACTCGAGCTACGTAAGTCTTGGACTGTGGAAGAAAAAAAATATGTTCGAGGGTAGTCAGTTAAATGAGCAGCGAAAATCAAACTTCTCTATGGATGGCTCAGAACCAAGTAAAAAGGAGACTGCATAAGTAATAATCCGCCTCCGAATATGAATTAAAGGGCCTCTATAAACCTCACTGTACTGAGTTTACGGCAAGTTTCAATAGTTTCTTGCTTCTGAATCTGAAACATCCCCTCCCCGCCAAGAATGGTGAACAAATTTCTCAGTTTTGACACAAAAATGAGTCAAGACATGACATGCCGGAGAGTTTGCCCCTGTCCACTGAATTGAAAATGGCAGAACCTTCAAAACTATCAGTCTCCGTTGCACAAGTGACTTATCTCCGTCCATGAGCCCAATGCCGATTTTGGTTTCCAGGTCTCCCGTGTGGATTCCTACGCGCAAGCCCTTGCTTGGGGAGATCATGCAACTCCATAACCTGTACCGTCCTTTGTCTCTTGGCGTTCTCAGCCTGTTGATAACGCTCTTGGAGCTTCCTTTTTGTGGCTTCGAGTTTCACTTGGACTGCAACTTCATCTGAACACTTGAATTTATTTTGCTGACCAGCGTGTTGCCTCTTTTGAATGGCAACCTTATCTGTTTTTTGCTCGATCTTTGTTTCACTGTTGAGCTTTTGATCCATACTCCTCGTG
>Malus_Contig3708
GCTCGATCGCTCATCCGAAACTCGAATCAATGGTAACGTATTCCCTCTCTCTCTCTCTCTGATGCTTTTTTTTATTTTTAATTTCATTTCTGCATCTTTTTCGGCTGCTATTTTTAGGTTCAGATATCAAATCTAGTGAGATTAGGGTTTTGGAATTGTCTGTAAATGGTATAGAGTTCTTGTCGATTTTATCTTCCTTCTCAAAATTAGGGTTTGAGTTGAATCATTCAGAAGTTTTGATGCTGTTTTGGATTATTTAATTTCGTGCGGGATTGTGATTTTCTTTGGGATTTTGGTGTGCAACTGGCTAAGAAATGAATATTGGGAGTTCAATGTTTACTGTGGAATTGGTGCTGCCTGTACACTTTGATGTTGTGAGAGGAAGAGAGTTGTAGCTTTCAGGGTTATAGGGCATGGCGGCTTTTTACACCGAGCAGGCATAAAAATCAATGGGATTCGAAAACTTCCTCAAACTGTGAAACATGCTCAAAGAGAGTTAGGTATATTGAAGCATATACATATAAGCATGGCTTTGAACATTCGTGCGGGTTATTTGTATGTCTATTCAAAAGAATTTGTCGACTGTCTTGGTAGTCGTAGGGTGTTCCAAACTGTCTGTCTTTT
>Malus_Contig3746
GCTCCCCGTCTCCCTCCTCGCCTCACTCTTCTCTGCACCAAGCAGCTCGATTTAGGGCTTCACCATTTCTCTTCGAATCAAGGTCTCTATTTCTCTCCCTATTTTCCGAATCTAGGTTTCCTATCTGTCTGTGGAAAACCCTAGATCTCGCCACTGCCGGAGAGTCCAAGCTCGGCCCTTCGAGCTTCAATCTGCCTTGCAGATCGGCTCCTCTCGGCGCCTCCACCTAAACCCCTCTGCAGAAGGAAGCTAGGAGGTGCAGCAACTGGAAGTCGGATTTCACTCCTGTCATTGCAATTAGATCAGGCTCTGGCTGATTTGATCTGAGCATGCACATGTACTCTTCTTCTACTCTTTCCAATTATACACTTTCCTTTAAAAAAATTCATGTAAAACCTGAAATTTGTAGTGACTCATTGTTTACGTTAGTACGTGGGAGTAATAAGGTGGGGGAGCTACTCAGCTGAGCTAATTATGAAAGGGGAAATCAAATGGAAACAGAAGGTTTCAATTTTTGTACGTTTTTAAATAAAATTGAAATCAAACTTTTATGGGTAGGTAAATAAAAACAAAAAGTTTGATTATTTTAACT
>Malus_Contig3758
TTTTTTTTGAGCTCAAAAACTGGAAATCTCACTTTAATTAAGCATTTTTTCAGATCTTTACAGCTTAAATATGCATGATAACAAAAAAGAAGCATCCTTTCTTGACCAATCGGACACTAACAGAAAAGCCCTAATTCATATTATTCAGATTACAAATACACAGGCGACCAAATAGCTAATAAAGCTAGACACTTTGACCCCAATCCAACACAAAAATTGTTGTGGTTATACATGCGATACCTGCCTGGAGCTCCGAATTGGGCCGAATCCATTAGGTTTGGGGGGAGAGGAACACGGAGCTACTATGAGAGAGAGAGAGAGAGAGAGCATGCGTTGTCCTTTTCCTCTATACAGCCACTGGACTGCAGTTCCGACGCCATGTTCTTGGGCTGCTTTCAGAACCTTCTCAGATTTAATTAGATCCACAACCGCTGCTTTTTTGATACTCTCGCCAATAATTCTTTGACTTTGGTTGGGAGTGTGCTCTCGGTTACTTTCGCATTGGATTTTGCGGCCAATTTCTCTCTTTTATCGGCGCTTTCATCATTTCTCAAGCTAGTAGATGATGGAGCGGCTTTAGCAGTATGTTAGATACCATTAACTGATCCCCATGCTTCAGAGAGATGCCAGCGGATAGCCGAAAGCTGGGTTTCGTGTTA
>Malus_Contig3783
TTTTTTTTTAACAATCCACACTAAAACTCCATGAACATTTAAAAAGAAATCAGAAAGTAGGTAAAGTACAATTCATTGCAGAAACTTCATAGTCCAGTACTACATCACGGAGAAAACAGAGAGATATAACATTAAACCCTTCAGCGACAACGAATGAGATCGAAAACCCTTTTGGACGGCTCTGATAGCACGAGAAAACCCAAGGATTCAAACTGAACATTACCATGCTTAAGCCGCTAATCACCGTCTTAATCTCTCTTTAAACAAACAAATTAATTAAACACTCGCTCAAGAACCCCCAATGTGTTGGTTAAGAGTTCTTGATGTTTCACCTAACTACTGCAAAACCATAGCTAATAATTACCGATACTAACGGAGATTAAACTCTTAAGATACTCTCCTAGCTGCAAAACTTATTGGCATACTATGTTGAGGGGTTCATCCAACCAGCAAGCAATGTCATCCTTGCCAAGATCCTCAAAATCACAGTCGGGAAGACTGCTCGGCTCATCGCTTTCAAATCCGGGAATCTGAATATCCTCAATGCTGCTGTAATCGTCGAAGTACTGCCCGAAATCCTCTAAGTAAAGAGAATCGAGCTCCGGTCCCAAGTTTATCTCTTGATCAAAATGAAGAGGGCCGAATGTATCATCAAGAAAACCCAAATCGGGTATTTGTAGCTCTCCAAGATTTGTCGAATCATCGGCAATCTCCTTCTCCAAATCAGCACCATTCTGAATGTTATTAGAAGCAGATGTCTCCAAATCAAGCACTGACGAAGGAGACCTCTGAGACAGAACACA
>Malus_Contig3797
GATGCATGAAAACAAATAGTACAATTATTTACAAGGGCAAAGGAAACTGATACAAGCTGAGAAATTTTCTTTCCCTTCCCAATATCCAGTCTTGTTTGGAGTTTGGGATGAATTAAGCAAAAGCTACAACATCATGTACAGAGATACAAACTGTTTTTAAAGAACAAGGGCCCCGAAATCCCTATGGATCGGCTTGACCTGCAACTTGATCATCACAAGAATCAGATTCAGCATCACTCATTTCCTCGTCACTTGATTCTTCTTCCGGGGCAGCTCCTATATCCTCAGGCTTGGCATACTTCAAACAGAATTCTTTAACTCTTTGTTCATAAGCAGGTCGGTCACGCATCATCAAAGCTGCAGCCTCTCCGTTTAAAGGGTCAGACGGATTGGGATACAGCAGAAGCTGTGGCAAGAACACTTCAGATACGTTTACCAGATCAAACATGGGGCTCCACGTCTGATTGATAACATCTAAACAAACTGAGCCCGACATCTCATCAACATTTGGGTGGTAGATCTTATTGACAAAG
>Malus_Contig3833
CCGCTCTNANAACTAGTGGNATCCAAAGCCATATGGTAAGGTTCTAGCCAAGATTGAAAGTGTTACAAAGACGGCTGCCGATGAGCTTGAAATGGCTTTAGACTCAGGTTCAAAGACAAAACGGTAAAAGAGACTGTTCGTTGAGTTCATTGCAAAATAAAAACCGGTTGTAGAGAATTTTCTCTGCAGCCGATTTTTTTATTTTGCAAGGGGCATATTCTGAAATGAAAGAAAGGCAAAACAGTCTAGTCGATAAAACTGTCCTGATTTTTCAAATAGGTGATTTCGTCAAAGGTGATTCGGGTTTGGAGGCGCTGCATGAGGTCGCGACTTAGCTTCCCATCCGTAAAAGCCTGTTGAATGAACTCGTATTCGGCATGAAAGGCTTTAAGAAACATCGCGTACAAAGCGTCCCCGTCAAATGACTCGGAATGAACCCGGCGATGACGATCACGGTAGAATCGTCGAATGGTATTGACCGCACTGCGATTTTGAATTGTTTCAATCCGTTGCAAGTATCGCATGACCGCCGTATATCCAGCCTGTTCAATGGGCAAGAGATCTTCACCGTGAGCCGCAAATTGGCGTTTCCAATAGATCGGCTCTAGGTTGAGCGGGGTGGTTAAAAAGGCGTTTTGGGCTTCATTAAACGCTTTATACATCCGGCCCATGTTAAACGAAAAACGAAA
>Malus_Contig3847
TGGAGTTTTAGAGAGAGAAAGAGAGGAGAGAGAGAGAGAGAGAGAGAGAGAGAGAGAGAGAGAAAGATCTCCAGCCAAAGAGCTCACAAGCTCACCAAGAGAGAGAAATGGAGTTTTAGAGAGAGAGAGAGAGTACCGACTATCGGCGCACTGTTCGTCATCGGAAATTTGAAGAAGGAGAAGGAGCCGATAAGAATTTCCGAAAAGTGAGATGCGACTCTGGAGCTGAATCGTCACGTAAGCTGCTGTAACAATTCGAAATTTTCAAATCGCAGAGACTGCAGGCGAAGCAAAGCAATTGATATCGAAAAGCATTTGGAGAATTCGAATCAAAGCTTTGATTTTTCTTTCCTTCTCCTCTTCTGAAAGCGAAAGCGAATGTGCCCTTCTTACTTCGAAGGTGTTCGAAGGCTCCCCGCGAATCTGTGAAGCTGAAGCAGCCGAGAGAATTTGTTAAAAAAGAACAAAACTTTCAACCTCTCCGTGTCATTAATCCGGGAATTCACTGAACTCCGGTGAATTTTGGAGTGTTTGGATACTGAATTTTCCGTTAAAATTACAGGAAAATAATATCTCAGCCCGGCGGGCTGTACAGATATGGAGCTTCCGCAGCCTC
>Malus_Contig3848
AACCAAATAGATACATTTGTATTGGATTTCATTTGCGAATTTTACGACAAATACAAAAAACGATGGAGAGTGTTTCGAAACCAGCCTGCAACATGACTCGGTTGCAGTCCTAACAAGGCATGGATAGTTGATCGCACTGTTAGGGATGAACTGAGATGAAACCTCCTCATAGGTTAATCTGGGGGCCGAAAATGTGTTAACAAAAACAGCTCTTTATCTGTCTCGTCACTCGGCTGCATCAGAACTCTCATCTGCTGCCGTCCCTGCAATCCAAAATCGAAAAACGAAACCAAATCAACAAGACAAAATTCCAAGAAAAGATCATCATCATCCTATACAACGTTGTCCTCTCCCGTAAAAGTACACAGAAAACCCATGACTGGTTCGATATAAAAATGTGAGTAATGTTCGATACAAACTTGTTAGCGTAATCTAATCACCGATCATTTCCTACACGTCCCAGCTTGCAAGAATCAATGAATATGAGTTTGATAAAGAGAAAACACATTGCCCCCTGCACCCGAAATCCTGTATTCGATTCTCCCCCTCCATTAACATCACCCGAAATCCTGTATTCGATTTCCCCCTCCATTAACATCGCACCCGAAACCCTGTATTTGATAAATAAACAACCACATTGCACCTTGTCCCCGAGTTTCTATGTTCTTCTCCCCCCTCCCTAATATCGGTTACAAGAAACAGAAAAAACCACATTGCCCGCGAACTTTTTATCCTCCACGTCCGAAATTTGGAACCAAATTAACCGGAGCATTGCTAACAATATGCATACATGTGTTGTGTTCTTATGCTCAATTCAAAAAATTGCAATCAATACTAAAAGACTGCAGCAAAAACTAGTTCTACAAATGCAGATAAACGAAACAAACCCGAATCAAATCATATCAAACCAGCTTAAAAAAATGGCGTAAGAGACTTAACCTTCAACTTCAACTCCTCCTTCTTCTTCCTCCTCCTCCTCCTCGTCCTCTGTCTCGCCGTTCGTAATCAAACCCCCGTACCTTGCATTCAGATAATCCACAATCT
>Malus_Contig3850
TTTTTAGAGAGAGAAAGAAAGAGCCGAAGCAAAAAAGCTTCTTGTTTCTTCTCGCTGCTGTAGAAGGTTAAGGTTTTCTCTGCTACTAAGCTTTCTGCAGCGGTGTTTGGATTCCGATCTCTTAAAAAAGTTTCAGTCACCGAAGAAAAAACAATGGCTCGTTCTTTCTCCAACGCTAAGTTTCTCTCTGCTCTCGTCGTCGACGGTTTCTCTAGCTCTATCTCCAGGTACTAACCATTTCTAACAATCAAATCCAAGTTTTGTTGTTCTCGATCTCGGTTTCTCTCCCCGTAAGAGAGAGAAATCATGTTTTTGTGACGGTATCTTAAGTTAATCATGTACCACCGCAGTTCTCCGGCGAAGATCTTTCTTTTCTCCTCTTTGTTTAATTAGTAAATAATCGGCTGTTAATTTCGGTTTTCTTCTTAAAGCGGAACACTTTCGGTGCACGACAGTCACGTGAACCGAAAGTAATTAGTTTTAATCGTGATTAATCCTTTAAAATTAATATTAATTAAATGCTAATGATAGTTTTTTTCATGGAAATGCAGACGTGGATATGCGGCGGGTTCGCAAGGAGTTGTGTCGAGCGTGGTGAGAGGAGGAGGTGCTGCTACTCCCAGAAGCGTAAACGTGGCGAAGAAGAATTCCGGTGAAGAA
>Malus_Contig3904
CTTTCCTTTTTTTAATTTTTGATGAATTTTCTGCTCGTTTTTCTTCTAGTTTGTGGGATCAAGATGATCGTTTTTACGAATGTAACCCCGAATTAAAGAATTGTCCTGAAATTCTCGTAGGTTTAAATATAAATTAACATAATTTGTTCTTTAAATTCCAATTTTTTAAATTTAATTAAGTTAATCGGGTTGTTATTTCGGATGATATGAAAGTGGTTCATTTTTGGGTTTGAGGCTTGAAAATTGTAAGGGGGAAATGGTGGCGGTGGCGGCGGCGGCGGCGGTGGCTGTGGCGGGGCCAAGTTGGTAAATAGAAATGGAAAGTAAATGATTGGCGGGTGTGTTTTTTAATTGTTTGATTGTTGGGTGG
>Malus_Contig3913
TCATTTACAAGTGCATAAGCTTTAGCAAGTTGCCAAATGGAACTCTCAACGCCTTGGCTAGACGGGAGTATAGACTTTGCTAATGCAGCCAAACTGATCTCCATCCCGATGTGGCAAGCTCAGTTCAATAGCTATTGGCTTCAAAGTCCCATCATTGTTCAAGAAAATGAGTGTTCTGCTTGCGTATGCTTTGGTGGAAGTTGTGTTTATCCGCCTCAGGTACGGCATCCATGCATCGTGGTGGTCTAATATGAATAGCTGCTTGTTCTTGATTGCCTCATCCATGCTGAGTCCATTTAAGTTATGTTCTATATGTTCTTTGGTTATTTGACTTGTTTGATCCCCGTATGCTTCTCGGTCTAGCTTGCTAGCCGGTGGAAATTCTTGGAGACGACGTATTGTAACAGGATTTACTCCAGCCAGCAGTTCTCTTGCAAATTCTTCGTCAGTTCTCCATGCCGACTTATCCTCTTTCTTTACAGATTGTTTCCAGCAAAATATAATCTTCATTGCTCCTTCATTATTCAGCCGAATGGTGATGAAAGACAGCAAGTGTGCTGCCATGTGATGTGCTAGCAGGAAGACAGCAGTGTGCTGCCATGTGCTAGTCGAATCTGTGTTATTTGCAGCTGGAAAGACAGCTGCTGTGTGCTAGCCGAATGTAGACAACCTGGAATACATTTGGTCTTTTCATTTTCACGTTCCCATGTGTTAAAGACAGCAGATATGCTGCTGTCTGTGTGCTGTCAATGGATGGTGTAAAGGTGTAGGTTGTCTTGTATTTAAGGAAGCCTCTCGTAAGGCTTCAGTGTGCATAAGAAAAATCCCATCTGATTTGTCATTCAGTTCTTGAAGTGTATTTGCAATCTGTTTTTAATATCAAAGTGCCTTGTTTCCC
>Malus_Contig3930
CAAACTGCACGCATATCCAATATTAATCGCTGTCTCCATTTTATCTCCAGTCAAAACCCATATTTTAATTCCCGCCTGAGCAAGCTTGTCAATGCATTCGGGAACCCCATTTTGAAGTTTGTCTTCAACTGCAGTAGCACCGAGAAGAATCAAATCCCTCTCGATCTTCTCTGAAACTTCCTCGACAATTTCCTCCTGATCTGAACTCACCAACGTTTTGGCCTCAGTGAATTCTTTGTTGAACTCATCATATTCTTCTTCGTCAAGTTCGCGATATGCAAGTACCAAAGTCCTCAAACCAGCATCAGCATACTCGTTAATGTGGTTCCCTAGTCTTCTCTTCAAACTCCCTTCCGTTATTTGCAAGTCTTTCAAACATGACACTGTCAGCGCCTTTGCATAGCAGTAGTATCCTTCCCTCTTCATTTCTTACAATTACGGACATCCGCTTTCTTGAACTACTAAACTCCAATATGTTCAAAAGTTTATAAGTTCTTTCAATTTTTCTTCCGTAAATAGGGTCTAACTCATGCAATGAGATG
>Malus_Contig3963
CCATCACCAGAGACCTGGCGGAAGCCTGAACAACCTAAACCATCTTCCCCTGACGCTGTTGGCCTGCAGCACGGGAAAGCGGCTTCAGCTCTTGAGCTTGCGCAAGCATTTTCCAGATCAGTATCCGATCCAAAATTAGCTGATCGGTTTTCTGGCCCAAGGGGCATTCCTGGCCGGGCCCAAATGCCCTTTTCACGGCTGATGGGCCCGACCCCAAGGCCTCAGATAAATGGGTACTAAATGTCCGAGATCACTTGGTGGTATAGAGATTCAGAGTTTTGCTGGTGAACTTGTTCGTTTGCAGTAGCTGGGATTACAAGCAGGCCGACCAAGTCACATTCAATTGTGAGTGCCTGCCTCCACAAGAATTTTCCAGTTTCCGCAGAATGGTTATTGCCACACAAAATTGATTGCAATCGTCTAGCCCGAGAGGTTTCCGCAGAATGGTATTGTGTTTTCAATTTGTCTTTCCTTTTTCGCGGTTCCGTTGGCACCATTGAAAAACTGTATTCTCCTCCCCATAGGTGGAAAAAGAGTGTTCTGGTGCCTAT
>Malus_Contig3966
AATTACTCAAAGTCCGATTCAAGCGCCGCCGGCTTCCGCCGTGTCAGATCCGTCTTCTCAGATCATGCGCTTCGCGTTCACGCCGACTCCATGCTCCCGCGCTCCTCCGTTGGTCGCCCTGCTCCGCTGTCTTCGATCCGGTTCGCTCGTCTTCCGCGCGAGCTTCTCGTAGATCGTGCTTCTTCTCGCTCCTCTCTCTTTCCGTTTGTCCCTGCTCGTTTCTTGACACGTTGCGGCGTTTGTCTGAGATTGTGATTCTGTAAGCGGCGGCGGTGCGTTGTCGTTTTGATTCTTTTTTTGGAAGTGGATTTGGAGATATAACGGTTTAGGGGTCTGGGTTTGGGAATCCAGTTTCTATTTTGGGAAATATTTGGAGTTGGGGATTTGGAGCTCCGAAAACCCGATCTTGAACTTGAATTAAAGAATTCAAATCTTTTCCCACTTTTGACTCTGAAACTTTTTGTTATAAATAGCAGTAAGTTTTTTTTCAGTGAGAGTATTTTCGTCCGGCGACGTTTCTT
>Malus_Contig3969
CCCAAGCAAATCACTAATATCTCACTGCAATTGTTGTATTAGTCGCAAAACATTGTTACTACAGTTAATCTGTTTGTTGTTCTTTTGAAAAATGGCGAATTATGGTTCAACACCCGAAAAAACTAACGAGAACTACGGGAACCCGACTTATAACGGTAGTGCAGGAGCCGGTAGGACCGACGAGTTAGGGAACGTGGTTCAACACGGTCGGACTGATACTGGCTACGGGACTGCTCATGCCAAGCCTGGTGATGAAGTGATTGTTGGACGTCATGGCGGCCCTGCCGTACTTCAGCGCTCCGGAAGCTCTAGCTCTGTAAGTTCTCCTCTTTTCACCTCTATATAAATGTAGTTCTAAGTTAATTCATTAGATGCATGAGATATGCTACAAATCTATGCGTACTATGAATAAACTTTTCTTGTAAGAGGTACTTATGTTGCTAGAAAAATCAAAGAAGTAATAATTTTCTATTGTCAAATTTAACATTTTTGCAAGAAAAATTGCGCGCACCAACGATGGGCTCATTAGTGATCTAAATTAATAACATATTACAAATTCGTATCTTGAAGAATATTGTTCGGAAAATT
>Malus_Contig3980
TGGGGGGTGGTACCCTCCGTCGTGCTGATCGCTTCTGGTGTCTTCCGGACACAGTCGTGGTTAGTATGTGCCTGTGGCGCCAATGGTGGTTTATAGATATGGCGAATATCTATAGATATACCATTGGAAACCACACGTTGTTCTTGTGGGTTTGGTAGACTCACCAGGACGACGCCTTAGTAACCAACTAAGTGCCATTCTAGGATCTCGCATGATGAAGTACCCTGTGGATGAGTCTGTAGCGTCTTTCGTCTTGTACCATCGGATAACACGTTGTTATCTACAACAACGTGGGGCGTGGAGCAAACCCCGCGACATGTAACACGAGATGAGTTTGGTAACTCTCTTACAGTGGGAACTTCGTAAAGCAAAGAACGAGGTTTTCATTCTTGCATGTCTACAAAACTCTGCAAAGTAATCGTTGTATCATGACACGGTTATTCGATGTTGTACTCCGACTTAAGCCACTACAGTGGCAGAAGATTTTAGAAGATCTTCGTAGCATCAAGGGGATTCTTTCTAAGGTCCAATTGATACTATTTGACGGTTATACTAAGGAGTACTG
>Malus_Contig4016
CAAACTTCTTCCTCACACANACTCTGTAACCTCCCACGATTCCACGGACAACTCTTTTCTTTCTGTTTTCTCTCTCTGCCCTTCGCCGTTTGTGAAGCAGAAACCACATACAAAGCTCAAAAGCAGCAAAGGGTTAAAAACTGGCGTATTGTATCCGACGGGAAGATCCCTCTGAAACCAAGGCAATCCAATCTGGGATCCTTAAACCATTGCCATCCAAGAGCATTCCCGCGTGCAGATGACATGCCTGAATGATCAACACCAGCACCCCACCCAACACTAGCAGCCTTTGGTTCTTCCACAGAGGAGGATTTTTCAGAGACTTTTCCCGCATAACCCTGCCAGCATTTAATCCAGTGAATTAAGGTTGCTGTAAAGAGACCATCCACAAATTAGTACGAACCAGAGAGAGACAGAGATACCGAGAGCACTACGACTGCGAGGCCGCCGCCACCGCCGGAGCGATCACTCCAATTACAATACCCGAGACATCACCTTATCCCAGGTAGGCATTCGGCCGGCAACCAAACGCCATCGTTTTGCTGTGAAATTTGTTACCTGTCTCTGTCCACCCACCAAGATCAATCTCCATCTCTCTCCT
>Malus_Contig4040
CTTCATCAACTCTTAAGACCTACGCCTGTTCAGATCCTTGAAAATTTGAGCATGGTGGAGAGGAACTATAGTTATCAACTTAAGGTTGTGAGTGAGCAAAATTTGATTTGTGAAATCGTCCATTTCACAGTGTCTTTTTGAAGAAACTAGTTGGGACTTTCATCCAACAGCTTTCGGCATCTTACAATACACAACTCTGGTGTGTGCGAGGATTACACATAAGAGCAGCTCCAGCCCGAGGGACAGGCTGACGAACAGGGCTTGAATGCCCGAGTGATGAAAGCCCAGCGTGTGCTGGCGAGCGAGCCCTAGCAGGCCCGAGGGAGAGGCCCGTGGATTCGTGCCGGCCCGAGCGCCCGAAGGCTGTCTGACGTGGGCTGACGTCAGGGCGACGTCGAAGGCTGTCTGACGTGGGCTGACGTCGGGCGACGTCAGTGGCACCTCTCTCTCTCTCGCTGCCTGCGATTGAGGCATTCCTTCTCTGAAACCTTCACATTGTGATGGCGTCGAAGGGTAAGGGGATCGCCGCAGGAGGTGGATTCTCCGGCGGGAAGCGTAAGCACGATGACAAGTCCGGTGGTGGCCGGAAGAAGAGCAACCCCGGCGTCCTTAGATTCTTCGAAGACGTCGCTGACGAAGCCGACGACGGCGACGAGAGTGACTT
>Malus_Contig4042
CGAACTTAGGTTCAATTACCCAATTTACGTCAATCAATTATCAAAACTGAACCTAGAACATTAAACACATGCTAAGAATGACATTGGCGGGCCACTGGCCACGCACCACCGCACGGGCCGCCGCGGGTGGCGGTCGGCCATCCCGGCTCGCCGGAAAATTCAACTATTTCTAAAAATTACCAAAATTTGTATATTTGAAGATCTCAATGATTAGAACAACTTTCATACTTGTGACCAAGGTCAATTTGGCTTGGAAGCACTTCAATTTCACCAAAATCCGTGCGGACCCTAGAATTTGGTGTGCTTCGATTCGACCTCCAAACTTGTTCCAACGCCTCCACCACTACTTGGGCTTTGTTCCTGGGTTCTAGGAAAGTCTAATGGTAGTGGTAATTGAAGGAAAACGTTTCACAAGTGGTGGATTTCGAGTAATGTTCTTCACGGCACCCACTTTCGGTTTTTGAATAAATTACTACCAAATTCCTTCTAATTTTGAATGGGAATGGAAGAGGGAAGGCTAGGAAGTTTTTTCTAGGTCGTGGTTCGAGACAATTCATCGAAAAGTGGCTGGGAAATAGGTGAATTCGGCCTTGGAGCTCAACCGGGTCGCGCGGGTCAAT
>Malus_Contig4108
AACATGCTGCTAGCCAAGGTGGTGCCGTGGGTGATCTGGTGAAGTTTCTTGGAGCCAAAGTAATCCACGAGAACATGGAGGGAGAGTACATTTTTTATGGTGTAAATCGGGAGTCCTTTGGAAATGAGGGATGACATGGCGGCATTGTCGAGGGCGAGGACGGTGATGGTCTGGCGGCGGTTGATCTCAGTGGCGAGGTGGGTAAGGCTGAGGTAGTGGTTGAAGGTGGTGAGGGAGGGGTGCTTGTCGAGTATGCGCGTAATGTTGTGCGCTTGGGACGTTGAGGATAGGAGGAAGAGGAAGAGGGCAGAGAGGGCTAGGGTGGCGGTGATGGCTGATGGTTTAGAGCTTGCGTTTATCTGCTTCTGTGTCATCAATTCAATCAAACTTTCCGCTGTGAAATTTTCAATCTCCAATTCCAAAAATGTCGTCGTGCTGCGGTGGTAAATGTGGTTGCGGGTCCGGCTGCAGCTGCGGCAGTGGCTGCAACGGGTGTGGGATGGCTCCTGATCTGAGCTACATGGAGGGGTCCACCACTGAGACCCTCGTCATGGGAGTTGCTCCCCAGAAGTCGTACGTATTCTCATCTCTCAGAAATGAGATCCCAAATTATTTTTGAAATATGTAATTTGCAGATTTTGTGGTTATAATTTTGGGAGACACGGAGAAACAGAAGTAGATGGACACCAAACCGACAATAAAAGTTATAAAACGACAATAAAAGGGAAAAGGACTCCGATCCCTTCCTCCAATTCAAATCACGAAATTTATGATGTTGAAATTTTGATCCAACGGTTGAAATTATTTTCTTTACTAATTAATGAAATCTTTTTGTCAATCAAAAAATGAAAGATAAATTAGTTTTTTGTTACAAAAATATAATGTAATTTTAAAGGTTTAAATTTTATTATTTTTATTGAAATATTACTTACCGATGATA
>Malus_Contig4118
ATTACTACCAACTACCAAGGTAAACGAAGGCACACGATACAGAGCCACCACCGCAGCGATGGCGAAACGAGTCAGCAGCCGGAATTCGAACGAGGCCGCATTGACTGGGGGCGTCAAGTCGGTTTTTCGGTTCTTTCGATTCGCCGAGTTCGAAATCCTCTTTGTTCTTTTCTTCGTAATCGCTTTCATCATTTTCAAAGATCTCACATCGAGGCCGGAATACAGTCAGATTCTGGTAAAAAAGCCAGGCGGCGGTAGTATTTGGCCGTACTAGCTGGAGATTTCATTGTTGGATTAACATTTGGTATATCATTCAGTTTTTGGATGTTGATTGATTGTGTACTTTCTTGTAACACAACAGATTTTCTTGTCATCGCTGTATTTGTATCTGTACATGTAATTATATGATTAAATAACAGCTTACAATATTTGTCCACGGTNN
>Malus_Contig4140
CTCGAGTGCACATATAAAAATTAAAATACACGCTTAAGTTACACATCTGAACGATAGATGTTTGATCATTTAACCCGACAGGGACTAACGTCTCTTGTTCAAAATCATGTGCAAGTTCTACAGAAAATTAGTTGCGAGCGTGCCATTGCTAGTACTCGAGGCTGCCAGGCCTGTTCCTGCCCTTTCTTAACCCGTAAAGTCCATTACAACTACCGGGCGATGACTGGTGACAACAAAAAGGGAGAGAGGAGCGCACTCAGCTGCATTTTCCCTCGCAGAGGCAGACTATTTGCTTGCCAAAAGGTGGAGTGCAACCCTGGAATATAACTCCATCGCTAATAATCTTCTCAACCAAATAGCACGTCACGGATGATTACAATGAAAGGTGAAGATGGTCTTCGGATAGCCTACCCTTCAAGATTAAAAGAATCTCTTGCGACATCGAGCAGATCCAAGCTCCTCGTACTCGGCCTTGGTGACACACATTTCTTCAAAATCCGGACTTGATGCTAAAATAGACCCTCCTCTCCAAACGCTTAGTATGGGACTGGAGAAACATGGAAAATTTTAATAAAAATGTAAGTAGGTGTCTAAACAGAGAACGGTGTACAAGGAGGAACGGTACTCTTCTTGAGGAGTTATCTTCACTGGATAGTCATCAGGAACAAGAGGCCGCAGCTCCCTCTCCAGTCTATCAGCTAGTCGAGGAAATAGAGTGCTTCCACCTGTTAAGAGAATGTTTTAATAAAGTACAGGCTGTAGATGTGGTGGGCAGGAGGTGACAGATCGAACAATACACTCTGCTAGTCCAGCCTGATTCATTCCCAGATCAGCAGGATGGAAGATCATCTCTGGCACTAGGAACCTTTCATTTGTCAGGTCAAATTCAGTCTTGCTCAAATCAATCTTCTTTCGATCCGCCAACTTGTATGTAACCTCCATCTGATCCAAATCCATCTTCTCCACATCTTTAAGTTTGTCACCATCTCTCAAAGCCAAGTATCTCTTCGCCTCCTCTGGGTTCTTAACAAACCCCTTTGTGTGCGTAATGCCGTCAGGCAACACATAAGTGCACCTGAAAAGATTGTCCTTCCCATGTTTCTTTGCAATCTGGAGGTCACGATCAACGTCCATGGAAACAAGGCAGAGCTTCTCCTTAACATCGTCGATGAGAAACGTTTCGTCCATGACATTGACGGAGCGGTAAGAGACGAGCTCCTTGAGGTAATTGGTCAATGCCTTGCCGCCCCAATCGATCCG
>Malus_Contig4165
TCCCCTCAGCTCTATACTCATCACCCTCTTTTTCTAGTCCTCCTTTCTTGCTACCCATAAAATTTCGCCTCGTTGGCAATTTACGACGCAAAATCCACCATGATGGCCAGCTGCCACCAGTGGGATTTCGTCTACATGGGTGAAGATGGTGCCGGTTGGCAGCGGCAGCAGCGTGGAGGAGAAGGGTTGTGTTGTAAATATAAATAAAAAATGACGAAAGAACAACATACAAAACAGGCTTTGCAATTGCGCGCTGTCCTGAATCTCTAGCCTGCTACCACAAAAGTGTCGGGCAGAGTCGGGAGAGCGTGTATTATTGCATTGCGGGGAATTGAGGGTAGCGGTCCGAGTTTACCTTAACAACTTAGGTCTTTAATTTTTCTTTTATTACTTACTTAACTTTGGCCTCTTTGTGCTTGAATATGTAAGTCTTTGCTCTCGATTAGTTCTCCTTTTATTTTTCTCTTTTTTGCATGCTTAATGTTGTAAAACATGGGATGTAAGAGATGCATACGAGGTAGCCAGTCTGTTTAATTAAGTTGTTCTTGTTTGTTTGTAAAGCTGCTGGGCATGCATCACTTACACCTATCATGTAATTTGGTTTGTTATCAAGAATTAAGAACTTTAATTTTCTTCTCAAAAAAAA
>Malus_Contig4186
CATTTTTCACTTTCCTTTCTTTTCTTCTCTCAGTCTTTCCGTTTCTCTATATTTCTCCTCCGTGTGTCTTCTTTTGATTTGTATCGGATCGTGTGGAAGTGTGCTTGGCCTGTTTTTCTCGCTGTTTTCCACTAACGAATCGCTCTAGTTTAGATGTGTTTGTTCATGCGTTGCTTTATTTTCTGTTTGGCTAGGAAGAAATTAATTGATTGTTGTATAGTTCGGCTCTTCACCTATTTTGCTTACGTTCTCTTTATTTCTTCGAGTTTTACATCTGGTTCTTTAGTTTTATTTCGTTTTTTGGCTGCAGGAAACATTCATCTTCGAATTTTAGGGGTTTGATTCTGCAAGCTTGCAAGCCCTTTTTGGGAAAAGTTAAGGATACGATCAAACGTTTACTGCAAACGTTGTTGCTCGAATTTTCCAGTTTTTCTCTGCGGCTTTGCAAGCTCTTTATTGTCAAGTGACTGCTTCAAGGAAAATGTGCTCTTATGGGATATTCTATTTTCAAGTAATTATGCAAATGAAGCACTGGGATGACTGTCGATGGGGAATACTACACTAGCCATTTCTGTATATCAATGACAACGCATTTGACAATGTCTTTTTCTCTAAGTGACATAAACTTAGACAGGTTTGTATAAATATTTGCTCCATTTTCTAC
>Malus_Contig4190
AGCTTCTCAAATGTCTAAAACTTCTTTCCATTTTCTTTCGTTCTCTGGCCCCCCTTCAGGCTCATCCATCTTCATGGCTTCCAGTAGCCTAGGGACATTGAATGCTAAAATCACAAACTTGAATTTCGGTAGAGCAAGAGTTGGGGTTGTAAAGTCATATGGCGTAAGAAGTTGGACGGGGAGAAAACCACAATTGTACTCATGTTTATCGATATCAAGACAGCCAGAGAAAGTATTACATGTGCGCAGCATTCCATCACTAGAAACCCTGTGTAAGTTCATTTTATTGATGTAAATTGTTTCCTTTTCGTCCCTCAGTAGTTATACATCAAGTCTGGAATTTGCTTATCAGTATTTGAAACATCAATCAAATCTGGAGTTTGCTTATCAGTACTTGAAACATCAAGTTTGTTTGATTCTTATTCAATCACAAATGGCTTCTCAACAACCGATGCATGTACATAAATATCTACATGCTATTACATTAGAATCTCTGTTTATTTGAAGCTTATAAAATTTGTGCAGTAGCTCATACTGAAGTGAAAATGACATGGAAATTGAGTATTTGATAGTCTGGATATATTTACAAATGCAATTATATGCACTTTACCAAACAGTTTTTCAAAGAAAAATAATCCATTGTTCTTCAGTTACATTGTCTAGGTAT
>Malus_Contig4203
ACCTGCTCCCTTGCTCTTCTTTTCCTCTTCTGTACTCTTCTTTTCTATCGACTTATCTGTGTCACTATCTCGCAACCAACTACAACACCGATTCACCCTCCATTTCTCCCGCTTAGCAAAAGAAAATCAAAGGGGTTCACCTTCGGGGTTCCGTAAGATGCTGGAAGCATCTTTCGTTTCTCTCTTTCTTCTTCTTTTCTTCCACCTCTTCCTTCGCCGAAGCAACTAAAAATCAAAAACCTACTCGCGGCTTCTTCCTCCCGATTTCGGAGCTTCTCTCTCCTCCATTGAAGCACCTCCATACACAGATATCGTTTCTCCCGTAATTATATATTTAATTATTTGAAAGTTAGTTCTTCTGTGTAAAATTCTTGAGCTTTTGATTACCTGCAATTTTCAATTTTCTACGATATAGGATTTTTGGATAATTTCATGATATAGCGATCCTACTAATGATATATCAAGTAGAATCAATATGAGGAATAGATTCTTCAATTTCGTAGCTTCCAAGCCTAGACAAGAGATCATATACGCGGCTTTTGCGTTTGTTTATGTCTGATTTGCACCGATTTTGGTCGGATCTATTTCTGATTTTGTTTTCTGTTTGAGCACCGGTTGTTTTTGCATCGCTGGGAAAGTAATTTTCTACAAC
>Malus_Contig4211
CGTAGCAGCTGCATATCCAGGTTCGATCTTGATCTTCTCCCGTAGCCGCTGCATCTCCATGTTCAATCTCAATCTTCTCCCGTAGCTCCAGGTTTGATCTTGATCTTCTCCCGTAGCCGCTGCATCTCGAGGTTTAATCTCGGTCTTCTCCCGTAGTCGCTGCATCTCCAGGTCTCCATGTATGTTGTTGCAGCATATTAGATTATCTTCAAGATCCAGTCTTGTCCCAAATAGCCTTTTATTAGATGAATACTCAAGAAACATAAAGTTATTGCTTCAGGCCATGGGTCTGTTGACTGATATGTACACATCAGTATGGCTCTACAGACACATCAGCATGAAGGTTACACATTAGCAAGGCACACATCACCAAGGCACACATCAGCGAGGCAGTTAGCTTGTTGAGATTGTAGGAAGGCTGTTAGTCTGTTGGGATTTGTAGGGATAAGAAAGTTGGTTAGTAGCTTATGAGTGAAGCAAAGAATACTTGTATAAATAACGAACACCTCTCTCTGGAATTCCTTCATTGTTCAAGGAATACAATCTTTAGTCATT
>Malus_Contig4220
AGCGACTCCTTCTGCTCTATGAATCAGCCAAGTCTACTTTCTGTGGAGGTGGGGGCTTATTCCTTGACATAAAAGTTGCAATTTGCAGCGTACGAGCGACATGGAAACAAGGGTCGGAGCTGCATTCGCCAATCAAAAGCGCAAAAGTTTGCACAACTGGGGCCAAAATAATTCAAGTAAGCGGATGTCCTTTTCGGTTTTGTGATGGCGATGAGTTTCAGTGCAGTAGGAGTCTCTGCATGGGCCTGCTTTGAGTGACGCAAGTCCCGTATGTGCCCAGAACATAATATTAGATGAATTTGTATAAATAAATTTAATATTCTTTCCTCTGTCGTTCTCTTCTTTTTCAGCATTTCATTTATATAAAATTGTACACACAACCTTTGGCAAAATTCAGCAAAGTGACAGCAACATTTTTTAAGAAAACGAACCGCATTAATTTTTTTCGCATCGCGACCGGTGTTCGTCGAGCCATCGGGTGTCGATACAATGTGTAAATCAGTGATTATGAAGTGAGAAATGTGATTTTGTGGAGC
>Malus_Contig4224
GCACAAGTAGCTTTGTACGTTACTAACCTGGATACAAAACTAACTCCCTCTTCCCCTTCCCCTTACCCTTCCCCTTCCCGCACGGCCACCACCACCACCCCCACCACCAAACCACAGAATAGGAGAGAGGGAGCTGCGACTACGTGTGGGAGACAAGCAGAGAGAATCCAGTTCCCACCTACCTCTCCTCTCTCCTCTTAGGTTTTCTCTTCCTCTTTTACTCTTCCCCCTTTCGTTTTCATCGCCTCCTTCCCGAATCAAAACAAAACCCAATTCTGTATCCACCCAATTTTTTTCCTTCTTCGCTGTTGTTCCTCGTACGCATCTATTAAAATGGATTCTTCGATTACCCATTTGCCCAAAATCGAATCTTTGCCTCTCAAGCACTGTGAATCCGCTTGAAACCGTAGCCAAAAATGCTTTTATCTGCTACTAAATTTTAGAAGAAAGCGTTTTACTTTAGGTTTTGAACAATGGTTAGAAAGCAAATTCAAGTTTTCGATGATAAGAGTGATGGGTTTCTCTCTGTTGGCAATTTGGGAAATTTAGGATTTCAATGGAGTCCCCAAGAGGGGGGTTACCATCCCGGAGGCTTATTTGCAAGCGTTACCCAA
>Malus_Contig4230
GAAATTTTAGCAGTCTTTTGTTTAAAGTTTGCAGTCTCATCTGTATAATCGATGGCTTTGCATTACCTCCCAAACATCTTCAGCTGCTTTTCAGAAGCCTCCCACCGAAACAAACGTTACATCTGCAATGGCGACGTTTGTGTTCTCAGAAACAATAGATCGATGAAGAACAAGCGAAAACCGAGCATGAGGATTTCTTTGGCCCGCCTTTCGTTCAGAAGGTCTAAGAACTTTTAGGCACAACAACACGAGCTAATGAGCATGGAATCCTATTTACGTACGGTGCAAAGAGCCTGTAATGGCAAGAGTGTTTGTGGTAAAACTCAGTTAAGTACTTTTGGCTTCTTTGTAACTTGTAAAAGAATTGTACGAATCTAATTTATAATTTTATCCGTANN
>Malus_Contig4258
TTTCGACGGAAGCTAAAAGCGGAAGCGAATTGGGAAGGAAGCCCAATTTTAGCCCGGCCGAGGCCAGCCATGCCCTTGACACCACTGGCTAGACCTTCCAACAAAAATGCAGAACCACAAGTGAAGAGTAGGTTGGGGACAGAGACCAGCCTACCAGGATTGGACCCATCTGTGGATTGGATGGACACCATGTCTTGACCAAGGTCACCGCCCCCGGCGGTGCGGTTGATGGGGTTGTCCGGTAAGAGACCACATGTGTTGTTGTTGCAGCCTGGCGATGGGGGAGAGTAGCATTCTGTAGTACAAGACTTGGAGTTTGCAAGTGAGCATTGCGCGGAGTTGCAACGGGCGGGCTTGTAGGTGGATGAGATATAATCTTCACATTCAACCCAAAGGAACGGACCTCCAAGATGTACTGTGAGTTTTATGGGGACAAGAGGGGTTCTTTGGCTCAAAGTGGTGAGGTATTGGAGGGTGGAGGAGTCTTTTGTTACTGGAAGGACAAGGGCTTTTGGTCTGAAAGATGCCGATTTGGCTAGTGACGGGACGAAGATCAAGTGGAAGAGTAATGAGCAAAAGAGAAGGCAGTGAAATGAGGAGGAAGC
>Malus_Contig4276
TTCTGATCAAATCCTCCTTTGTACGATTCACTGCAGTTCCAATCCATCATCCGTTTCGTTCCCGGCCATCCCCGCCACCAATGGCAGCCAAATGCTTGAACTGAAGTGCGTGGCGAGGGTGGCCTGGTCGGGTCTTAATTTGCTTGTTGGATTGGATGGTGATGTTGTTTGTTTTAGTTAAATAACTTCTGTTAGTTTAGCAAGTCAGTGTGTGTGTTTTAGTTACTTTCCCATAGCCTAGGCTTCAGCTTTCAAGGCAGAATGGGACGAATTAATAAAGAATGTTGAAATTCTCTAAAAGGGCAACTTCAATCCTTTGGCATTTGGCTTCTGCAGCGTCTCTCTTGGCTTTCTTGTGTGTTCGTGATCCAGAAAACTATCGTACGTGAGGGCCCGTCGGAGTCAGGCGTTGTGTGTTCATGCTGTTATGGAATTTAAGTGTGTTGTAGTTGTGTATTTTGTAGGCCTTTGGCCCAAGCTTAAGGTTTGGTGTATGCAGCTGGCCAATGGCTAAGTACGTCCTTTACAGTTTCAGTACTTCTCTACATGTTATCAGTAAATTAAGTATGTTGCTTTTCTCTGCTGAAAAAAA
>Malus_Contig4277
AAACCTTACAAGCCACCAACTCCTCCAGCAGTTCACCCACCACACGGTTACATCTATTCCTCACCCCCACCTCCTCACCACTACTAGATATTGAAAGCTTAATTGCATCAAGCTGGTAAGGGAAGAAGAAAGGTCAGAATAAAGAAAGGAGCTGTTGAAGTCGAACAGCGCGCCTTATCACCACACAAAGAAGAAGAGAAAGAAAAAACGAGTCTCCAGACTCTCCACGCAGCTGCTGATGTATAAAGTGTTTTATATATGCGATATCCGATAGAGATTCATATTTTCCTTTCCTTGTAATATTAGACAGTTGTAGCGCACTCATGTTCCATGTATTTTATTTCCTGTTTCTCAAAAGAGATGTTATATGTATGTTGTTTGTTTCAACCTTCCAATGGAGAGGTGATCATCATAATAATAAAATAAATACATTCCCCAACTTTAAAAAAAATCTTCACTTCAAAAGGAAC
>Malus_Contig4280
ATTCGTCATCGTATAACAATGGCTCCATACATACAAAAAAACCAAGTATATTCATTTCTTTGCACAACCATGGCAATACAACTGATACTTTTAATAAACTAAAACAATCTACCCTGATGAAATTGCTTTGGTCGATAAGAGGTTTATAGGACGAAAAATTCTGAATTAAAGAAGAGCACAATTACTAGTACTTACACTGACTGATATATACACATGACCTTCCAAAAACCATAGAAAGGATACGAGCTAAACCAATTGCGGCACACCTATCAAAAGACTATTTTACAATGGCATACAAAATCCCGTACCAGAAATTTTCAGATGAAACACCTTCAAATCGGACCTCCTGTCCTGCTCGTTGTGACTGCAGAGGGATGCAACCAAATACTGCACATTGTAAGCCAGCAGTCAGCTGTACATTCTCTATAGCAGTCTGCAAAAACTTACGACGTTCTTCAAATCTCAAATAAATGAATGGAAAACTTAGGCTCGTTGTAAGCAAGCAGTCAGTTGTATATTCTGGGTTGCGCGACAAAATTCACGGATTGAGAATTCTGGCCAAAACTGACAAAACACCAAAACAGGCCAGTCAATCTTTCCTTGACTTGGGTGGTTTTATGCCACCACTTGCAGTTG
>Malus_Contig4291
ATTAAAGTCATAAGACATGCTAAGTGTTTGTTTTTTCTTTATTTTTGCTGCAAATCGGGTTTGTGAAAGTAATTTGTTTTGTCTTCTCAAAAAAAAGAAAGTAATTTGTTTTGTGAAATGGGTTACTGCCAGATGGTGAAACGATCAATTCTTCTCTCTTCTACCATGCTTTCCGGTGGATTCATCAGAAACGTCAATATCTATCGTTTGGTCCTCTGAAGGGAGTGCCTAATGATTTTGAAAATTTCTCCCACTGGAAAGCCTCCATAGAAAAGGGCATCAGCTTCTGACTCGGTTTCCGACAATGCCCCGATGATTTCTCTGAAAACCAAATCAACCCCAAGCAATTTCGGAAACACTTACAGGTCCCAAAATATAACATGTGATGTTGCTGCAAAGGAAATATGAGACACAACTTTTACTCCAAAGGCTCCAACAAAAAATATAACAGATTCCCCAAGCATCTAAAACCATATTGCATCGCTGCAAAACACTATGCCGCTTTGATGAGATACAGATAGAGACAGAGATAGAGATAGAGGGAGAGAGGGTGAGGAGATAGAGCGACAGAGAGAGGGAGGGAGGGTGAGGAGTANGGATCACTGACGACTCAGTCACTAACTCAGATCTCCTCCTCAACGCCAACACCCACT
>Malus_Contig4301
GAATTTAGAAGGGGAAGACAATTCTCTGGTCATCTCAAAATAATGGGTTCATACAATGACTAATTATTTTTACCACCATTCAGTAATAATATATTCCTGAAATAATCATCACTTCATCACATTTAAATATCATGCCTGCATCCTAGTTTGTCTTAGGTATCCGGTTTGGGCTCTCACTTGAGCTCTCTACTGAAGATCCCGAATCCTCGTTGTCCAACCTTATCCGTGCTTGTGCTGGTGCCTGGTCTTTGGCTGCTATCAGGTCTTGAACCAGGCGAGTTTGAATCTGATGGGATCCTTTCTGATACACCTTGTCTAGCAGGAGCATCACCTTTCGGATTGCTAAATATCCCGAAACCAATTCCTGGAGTACGGGGAGCGCTAGGACTTGAGGGTTCTTGCTTGGGGATATCATTAGGAGGAGGATTCGAGTTTCTAAATACAGGTGCATTCGTCTGAGCTTGCCTGGGTTCTCCCACTGGTGAGAAGGGTGGCGTCGGGGTTCCTGTTCTTTGATATGGAGTATGGGGCTCTCTCATTCCCAGTCCCCTATTATCCATTCCTCTTGTTGGTGAGAAGGGCAAGTCAGTTGGTGTTCCTGTTCTTTGATATGAAGTGT
>Malus_Contig4310
TTTTTTAAATACAAACATGAAATACCCCCACACTTATTCTTTTGCCAAACACCTTCAAAGTACTTCACAAACATTTCTCATAAGACAATCTCACATTGCTCACTAGCTTGCTTGGAAAGGGTAAGGAAAAATGTTTCAGGTATAAGGGTAGACATATCTGGTGATAAGAAATAAAAGGCTCAACATACACGGCTCAAATTGGCAATCTAATGATATCATTTTTATTTGGGAAACATGGTTATTTGGGCCATAGTGGTAAACCTAATGCCTCTATCATTTCCAAGTTCATGCAATCAATGACAAACATTTCGAAAGATCGTTACGCAAGTTCTAGAGATGTATCTCACATAAGTTCATCACACATGAAAGAATAGGAGTGTATGAAAAATGCACACACTTTCAATAGGCTCAAAAACTCACATAGGATGTATATGGTCACTAAATTCACATATGAAGCTTTAAGTCATACTTTAGTTTCACATTAACAAGGCTATGTGCATTTGGTTTTTTCAAAGATGATCAAACATGTACAAAACTAACAAGAGAATTAGGAATTTCACAAAACACATGTTAACTAAGTTCTTGATGATCATGGTTCAAATTTGATCCAATTATATCATTGGGTCGGGAAACTAACAAAAATCTAATTCAAAACAATAAGGGAAACAAGACAATATTTTTGGATTTTTAAATTTTCCGATTTTTTAATTAAAGG
>Malus_Contig4318
CTGAGACTGCAGGCCAATCGTTACGAATTTCTTTTAATTTTTTACCAAATCTTTATTTTTAGCAAATTCTTTAACTTGTTTTCTTTATATTTCTTTTGGTTTGTTAAAGTTAAACCTACACGGCCTTGGTTCAACTGGTTCTCTCCTCTCAAAACCCCATTAGTTCTTCTCACATGCTCTTCTCTAAGAAACAGAGCATCGTGTTCATTGGCCTTCTTTCGTTTTCGTTCGAGCAATATTCCAATCTAATCAGTATTAAAAGTTGATAATTCGTACTTGAGGAATATTGTTGTAGCCAACTTAATTACGTAAAACACGCGTTTAGAGGGTGATGGAACATGTAGCACAGAGCTCAGCAGGGAGGGGGTGACGTGCAGGGCGAGGACAGAGGGAAAGGGGCAGGTGTCCAACAGCCACAGCTCTGTTCCGAAAGCTGCTTAACGAATGAGAATTGCTTTATTTTATATTTTTGCAATAACCCTCCGTTTCGTTTTCCGTGGAAATTATAAAAAAAGGAGTGGGAATATCATCCGCAAAGAGTCAAAGTCTCGAACACAACGGAACAGACCCACCATCAATCAAACGCCTATATTTCAGGATTGCTGACCTGGGTGATCAAGAACTGGTTCGATTCGTTGATATTTGATCTGGTTTTTTGTTTTTTGATTGGATTGG
>Malus_Contig4336
GGTCAATCGGTAAATTGAATAAATACTAAATTACATGAATTTAGATCAATCAAATACTGATATTTCTATGTAATGATTCGGCCTAACAAATTCTTCCATTTAAATTGATTGTACCTATCCTTGTGGGATAATAAAAATGGAAGATTAAGGATTTACAAAAAACGAGATTTATAAAAAAAAGATTGGTTAGCGGAGAAAAAAAAAGGGGGGGGGGGGTCGAACTAGGTGTATGTAATCTAATCGCTATAAGACAACTCTTGTCCATGTTTCGAAGAATGGATTCTTGAATCCCATTGAATCTAAGATACAATATTTGGTTTACGGTATGGGGGAAAGGCATGTATATGTGATATTAGATATTAACTAGGTATATATGAACGAAAGATATATCTAATTTGTCCTAATTTAGATAGGGATTCCAATGGAAGTCCTTCCGTTTCGTCTGTAATTGTGAATTGAATATTGAATGAATTTAAATCACGAAAAAGAACAAAGAATGGTTCGAAAAAAAGAAATGAAATGTAAGAAAAGAACAAAAGTCGTACAGATTCACAAAAACTCCGTGGGTAGGAACTCAAAAAGAGATATCGCAGTCGTTCTGCGGATTCAATAATATTATTAATTATTATTTCAATATTGAAATATTGAAATTCGGGGTTCTAGTTAGTTTAACTGGATGATCTTAGCGACGGAATAATTAAGTCATAATTCATTGGTTGATTGTATCATTAACTATTTC
>Malus_Contig4339
AGAGGTGAATTCAATTATGGAGTTTAATATATGAGTCTTGTGTTACAACAGGAAGTCATAAACAATGCCTATGGTATTCAAACTCAGACAACCTACTTCACGCGTACGAGAATCAAAGCCACATAAACAATTTTTTTGATACAACGATATATTTAATTGCCGAACGATGTTGATGAAGGGTCTCATACGTTAAGTATTGAAGGGGACTGCAAATGATGTTGATGAAGTCGATCAGTTTCCTTGCTAAATCGGAACTAGAGGAGTTTCTTCCTCGCAAAGAACATCTTGAGGTGCCATAGTTGCAAACCAGCCACCGACAGGCATACAAAAAGAGAAAGACCGCTAAAAACCGCCATCTTGGAGTTAGTTGATCTGTTAAGTTGTTGCATTTCTTCCTCCCTTTCACGTAGATAAAACATCTCATCATGAATGGATGATACAGTATCATACAATTTTTTCAGCTCAAGTTCCATCGATTCAATCTGCCCTTTCTTGGCAACATTGGACCAGTCCTTAGCAGCAA
>Malus_Contig4341
AGAACCTTAAATGTATGCATTCAGCATTGTGAGAGCAAATTTTTTACTGCAACATCGTCCTCCAACTATATTTCCTCGCAAGGAAAACCCAATTCGGACAATTATAAACAGGAGTTAAAACACTTTAGCTGGCGAGACTAACTTGTAATTTAGCACATACGTAGAAGATAAGTTAGTTGTCCAAGAAAATGCGGACTGTTTTCAGTACTCCATTCTTACATATTTAAGGCAATTAACTCAGCTTCTCCGAATCATCTTGGATGGCCACGATGACAAGTAGACAAAAAAATGTGAGAAGTCAGCAGTGTGTGTTATATACAAGCACTTGCAGCGTACTCACAATTGGTTTCTCTTTTGAACTTCAGAAAATGCTCTCTCAAGTTCTCAACTAACTTCAAGCTTTTGTTTGTTGCCTTCTTGAACCTGGATCCTTGTCATCTGAGAATCCAGCATCTCCTGCACTCTACTCTTCAACTCGGCGAGCCCTACTTCATTCATCACTGACACATGGATAGCTCCATCGGGACCCAACTTCCGGTACCTTTCCAGCTTAAGATCAGAATCATCACCATTATCGGTGGCAAATAGCACTGGAGACTTTTGCAACAGATCACATTTGGACACAACATCAAGCCACAGATGCTCACCAAACCTCTCCTTTATTTCCTTGTATATGACAAACTGGTCAGAAGGTGAGGTCCCGCATTCCCCAGAGAGATCATGGACATAGAGAATTGCGGTCGGTAAATGTGAGAGGACAGCAAGTGTCAATTTTTCCAAATTATTTCTGTCCTCATCACATCTCTTCAGCAGGCCAGGAGTGTCTGTCACCTGAAAAGTCTGATGGCTTGAAATAATATGACCCATTAGTATTCCTCTTGTTGTGAACGGGTAGTTGCAGATCTCAGGCTTCCCAGTAGAGAGTATACGGACCAAAGATGACTTCCCGACATTAGGAGCTCCAACAAGGCACAGTGTCGGTGCTTCTAGATCAACTACTGGCATTGCT
>Malus_Contig4363
ACCTGCTCCCTTGCTCTTCTTTTCCTCTTCTGTACTCTTCTTTTCTATCGACTTATCTGTGTCACTATCTCGCAACCAACTACAACACCGATTCACCCTCCATTTCTCCCGCTTAGCAAAAGAAAATCAAAGGGGTTCACCTTCGGGGTTCCGTAAGATGCTGGAAGCATCTTTCGGTTCTCTCTTTCTTCTTCTTTTCTTCCACCTCTTCCTTCGCCGAAGCAACTAAAAATCAAAAACCTACTCGCGGCTTCTTCCTCCCGATTTCGGAGCTTCTCTCTCCTCCATTGAAGCACCTCCATACACAGATATCGCCTCTCCCGTAATTATATATTTAATTATTTGAAAGTTAGTTCTTCTGTGTAAAATTCTTGAGCTTTTGATTACCTGCAATTTTCAATTTTCTACGATATAGGATTTTTGGATAATTTCATGATTTAGCGATCCTACTAATGATATATCAAGTAGAATCAATATGAGGAATAGATTCTTCAATTTCGTAGCTTCCAAGCCTAAACAAGAGATTTTTTGCGTTTATTTATGTCTGATTTGCACCGATTTTGGTCCGACATATTTCTGATTTCGTTTTCCGTTTGAGCACCGGTTGTTTTTGCATCGCTGGGAAGTTAATTTTCTACAACTGAGGTATGTTTTCTAACTGCTGTGTTTTGATTAATTTTGGATGGAATTGTAACCGTTTGGTTTTGGGTTGGCTCTGTTCCTGTGCTAGAGTTTTCCTGGCAAAGAGGATATTTTACGGTTTGGTTCCTTGCTTGGTCAATCTCAGATTTACCGACGGTTTCCGGCAGTCCTGTTATTTTTTGGAAAATCAGGAATTTGAACATCAACTTGCGACTTCACCGTCGTTTTGAACGCCACCAGCTTCGATGCAGTCCTTGGAGACACCCCTGCCTCCTTTGCCATAGTCGAATTCTTTGCTCACTGGTCAGCTTTTCTAATTTCTATGTAAACCATTGATTTTATTTGGGAAATAAATGGAACCCCTTATGTTTTTGCTTAAAGTATTGATCTTTGAGTGTTACTCAGTAGATATTAGATCGATTGGAGGCTACCCATTTGAAAAAGAAGTGAGATCACATGGATGATGGATCATGTGCA
>Malus_Contig4379
TTCAGATTTTTTTTTGTGCTGATCTTTTTGCCATGCACAGTGTAGCTGGCAGAGATTGAGTCTAACATGTCAAGTGAACACTGGAAGGAGCCTCTTTATGCAAGTATTTATTCTTTGGGTTTTGTAGCATTTGCTGGGATCTAGTTTCAACTTAAGAAACTGGTTGGCACGATTTCACCTCTGCGAAATCCATTTAGATGTCATATAGATTTAGCTTTAATTGTATAAACCTGCAGGGTCATCTGAATTGTTATCATAAATGGATGCAATAAGTTTCTTCTTCCCATATGATTGATGCAGATATTGGCTTATTTGACCTTTAAGATTGAACAAATATTTGGAGGAGTGATTACAACACATTGGGCTGTTCTTGGCCATATGCACTTATTGGGAATTTAGTCTACGGGAGTTCATATTACAGGTTTAGGTTATTAAGTTACATTAAAGTTTCATTAACTCTCATAATGTTTAACATTACGATTATTGGTTCATTAAGTGAAAAATTATTGGGACAACAGCTTGATCTACCATCAATATGCTTATTTCTCTTACATCATATAACTGATTCTTATTGGGAATTATTGTAGGGTTAGTTTGTATTGGACTGTTGGTGACACCAACACGGAATCCTTTGTGTTGGTGTTCCCTTAGCATCACTCTGGTATGGTTCTAAATCCCGTTTTCTGGTATTTAGTAATGATATTGCGGAGTGAAGCTTTCTGTTGGAGG
>Malus_Contig4407
CAGAAAATAAAAGTTTAATTCCATCTAATAAATAAGCCTTCAACAGCAAGCCTTCATTATACATAACATTATACACCACAGCAGCAGCATCGTAGCAAAATAACAAAACTCATTGCAGCATCACATTCCTATGCTGCTGACTACCCTCTTTCCTAGATAATCATAAATGTAAGAAGAATTTTCAAGCGTTCTGCAGACCTATAATAGGTTCCTCCACAGTGCCGGGCGATCCCTTGAGATAAGAAGTGCCCGAGAATCCAAGTAATCAAAAGAAGGTGCATACAAGTCATCTGGACCAACAGTTTCTCTGGCTTTTTGACTCCCGTCATCACTGGTCAACAATGGAACTCCGTCATCCTTCAACGCATCAAATACAAACAGCCCCAATCCGCAAACACCCATGATAAGGTTTGAATTCCCCCAAACTTGTGTAATTGCTGTGTAATGACTGTGAGCATTTGATTCTGGCAAAGCGTAGGTGCTGTATAGACTTTGTTTTCGGATTGAAAATTGTTGCACCTGTGAAGAAGACTGCTTTTTCCATCCCCATCTTGCACTAGTGCAGCCAAGGAAGACAGAATCTCCACGAGAGAAAACTGATTGCACATTTACACCGAGTTTTGGTATCTTAAGACCAACGCCAGTTGGATGCCGAAAGTCTATAATGTTAATAGAATCTTGAGTACAGAACACTCCATCATTTCCTTCTGCTTCCACAGAACTTACTCTTTGTCGAACACCACCACCTAGCTCAGCATCAGTGTTATTCACATGAAGAGCGGAAATTTTCCGACCAGAA
>Malus_Contig4433
TCACCCCAACATCAACTGCCTCTGCAACAGCAGTCTCAGCAGCAAATGCAGCATCTGCAAGCAGGGCAAGGAAGTTTGTATATGATGTCTGGTAATTCAAAACCAGAATGAATGATTCTAAGGAATGAGCAGCTGCAGCAACCGGTCCTGCCAGGGTTGGATCCGCATGCCCTTGGTACAGCGGTGTACAGATGAAGCTGATTATTCGACAAGGGCATTGACAGGAAGAGAGTTGGTCATGGCATTTGCAGGTTTTGTGAAAAATGTAGCTGGACTATCCAAGTGATGTTGCAAGGCATTTTGCTTTTGTCTTTGGAAACCATGTAAATTACCACTGGGGCTAGAGTTCTGGGAAGATAGAGATCAATATAGAGGTACGTGTACAGGGCTCGTGTCTTTCCATTTCTAGTACCTGTCGGGTTTTTTTTTCCCAATTTTTTCTTTCTCTTTCATGGTCTCCCAGCATATTTGTCGAGGGACCTTATTTCTTTTTTGGCCCAGTAGATTAGTGCATGTATTACTACCCTTTTCAAATCAGAGGGCGTTGCAATCATTTTTATGGGCAAAAAAGCCTTCTGCAAATATCTTGTGAATATTAGAGATGTCTGGTGTATACATTGGTGAATGGGATTAGAACAATCATCATCTGTCAATGCCATGTCGTAACTTGTAACGATTCGCAGTTTATAATGCAAAGAGTCCTGATAGCTGTTCATCC
>Malus_Contig4465
TTGAGTTTTGTGTTGAATTTTCTTTGTGATGTTCAGCTGTGTGGCAATGGATACATTCTTCAACAGCAGCGTGTTATCCCGGTTATCATATGCTATTCATTGTGATTTGCAAGGTTTCCCAAAATAACAACATTCAAAACAATGGGTTGGTTTTGCTTTTCACAAATTTACGTTGGTTGTCATCTGTAAATGTTATACAATGCTGAGTTCCAAACTTTATCTCTGGCATTTTAGTGCGTTTTAGATAGGATGCAGTTATGGCCGAATAGCTATGTATTTTTTTTATCTTATTTTTTTCTTTCCTTTCGCTATTATTAGGTGCACAGTACAGGGTAGACAAGCTTAGTGGTTTTCCTAAATGACGAGAAATTTTGGAATTGAAAACATGATGGGATTTAAGGAACTACCCATGGGCTGTAGTTTTCCCCATTTGTAATTAGCAATTTCTTTAATCATGTTAGTTTGATAGTGTTTCCGTGGTCAGAAAATTTAAGGATTTAAAATATCATGGGTTAGG
>Malus_Contig4491
CGAAACACAGTGAACTGTATATCCATTTCAGTAGAGAATACTAAAACTCAAACTCAAGGGTTACTGTTTATTAACTGTATATCGGCTTCTGTACAGTGAAACTTTGAAAGTGCAGTCTTGCCCTTTCGATTCGTCCATCATCGGTGGATGTTTTGGCTTTAGTTGTTCTGGATCTTTCTTTTGGTTTCGGCTATTCTCTCTCACATATCTCCAATTCCTTTGTTTTTCGCCGTCCGTTTTGCTCCGCCTTGGCTTCTGTTTTCTTCATCGTCTTGTCGTTGTTGAAAATATTGACTGTTTTCCTTAGTTGTTCTTCGATTAGTAGTAAGGGTTGTTAATTTCTCTGCTCTTTTGGTTTGATTCCAATAATTTTTTTGGGTTTTTGATTGGTTTGATCTGTGTTTTCTTAGTAAGTTCTGCATGTTTGTTGCCGCACAAGGTTTTTTTTATTTCAGAAATTTTGTGCCCATTTTGGATTCGCTTCGAACTTGGTTGAGATCCATCTAATCCGGCGTTTCCAGTTTCGGGATTCATTTCTTGGATGTTTGCCGAAGAAACGATCGGCCTGAAAGAGAGGAAGGCATTTCTGGGATTATACTTGGGAAACAAGACGATATTGACAGGGTTGATAGTTCTGACTGTGATGACAATGATGTTGGGGATAAAGAGTTGGCAAAACCCTTGAACCATCTCACGTGTACCTCTCTAATGCT
>Malus_Contig4496
CTCTCTCTTTCTTACAAACCGTCCATTTGCCTCAATTTATCTCTGCTCTCTCTAGAAAGTCTGAAAATGCGTTTACTCTCTCCATTTCAAAACAAGTCCTTCTTCCTCCCATTTATATATATATATATTTTTTTCTCGGATCCCATCCATGGTGGAGCGACACAGGCATGTCTGATTCCTCTATAATAGTGCTCTGGTCCGCAACACTGAGACCCAAACGAGCAGATCTAAAACAGTTCGTCCAAAAATCCTCCCTTTGCAGTTTCCTCACAGATTGATGCATCCGTAGCCTTCCATAACCCAACAACAACGCACCTCCGTGAGTACCCCGCCGTGGTGGAAAATCGGAAAAACGGAAACCCAAAGTGTGAAGAGCCCTAATGGTTTCAAATCCGAGACAACAACACAAGAACAAAACGCTGAATCGCCGTCTCAACTCAAAATCATGTCTCCCAAGCCTCAAGCCATCAGAAATTTTAGTACCATTTTGCACATGCCACGGTGTCCGAGATGCACAAAGAGACAGAAGAGACAAAGTCGAAAAGCTTCCAAACTCACGGATCTGCAAATGTTGAGCATACACCCGTGAGAAAACAAGCTTAAGCTGCCGGTCTAATAGTCCCAGAAAGCAAAATCAACAGCAACTGTCGCGGCCTCTGTATGTCATCAAGGGTATACGGATCCATGATAGAGCCAAGGAGACAGAAGTAAACACACAAGAGCAACGGAGGAAAACAGCACA
>Malus_Contig4513
AAATCAAATAGAAACATACATTAAACACAATCGAATTACACAGATTTCACTCCTTAACATGTAACAAAAATATCTGCGCTCTAAACCTCATGAAATCGACGAGGCAACCACGTTCTATTGAAAACTAGAACAAACAAACAAAAAATATGAGGAACTTCTGCACAGCACAGCGAGGTTAGTGTATATTACACCTAAGACAAATAACATAAATGTCTTTTAAAGAACCCCGCCTGGCGAGTTCGAACTACAAAAGATTAATTTTGATCCAGCAAAACCTTTCTCAATATCTTCCTCCCTAAATCAGCAGCACCTAAATACTCTACAACCATATCCCAATAGACTTCAAAGGCAACAGTGCAAACAGCACACTAAAGGCGCCTTTGCGATTCAACTAATTTTGAACTAAAACAAAACGGAAACTAATTAGGGAAAAAATGCTGTATTTGCGCTCGAAGAATCTGAGGATTGAATCAACACGCCCATTTGCATCTCCATCAATTGTCCTCAAAATTAGCTTCATCATTAAACTTAGCCTCCTAGGAATCAACCATTTCGTCCTGTATTTCATTGGGGGCAATAAGCCCAGGAATAGATAGCATTCGTTGCCGATCTTTCTCTCTCTGAGCAGCAGCCTCCTCTGCATAAAGATCTTTGTTGTCCTGTGCTGAAAATTCTTTGGATTGCACTAGGAAGTCTCGGGTCTCGAG
>Malus_Contig4519
CTTTCGCCCTCTCTCCGGCCGACGTCCTGAAGCCCTTCGCCACTCTTCCAACTTCGTATTCATCTCGCGGTACTCTCTCTCTCTCTCTCTCTCTCTCTCGTACACACACGGGGCACAGAACTATGAAACTTCAATTGTGCAAAGTTGAAAAAAGATGAAAGATTTAATGTAATAGCATATGTGATTGTTCAATGGAGCTTTAGTTTGCGTCGATCAATTTAATATATATGCATCGCTTGAAAATCTCAAACAAAAAGAATAACAGATTACTTGATTTCTCAAATAAAAAGGAATAAACAAAAAAGCTTCATCCTTGTATTCGAATTCTCTATACATCACTGTTGGTGTTCAATTCTCGTAATTTATACTTAGTATTATGTTAATTACCCTAAAAAAATTGACCTAACATGTCAAGTTTAGATACTTTTTTATATGTCAAGGCTTTTCCCTTTTCGTACCATGTTACTGATTTCGGATGCGGGTTAGGATAGTTGTCTAGGGCAGTGCCCACTCCATTGCACCTGAGTTCAAATCTCTCTCCGTGTAGATTAGGGTAGTTTAAAGTATCGCGGCATAAAAAATAAAAGTCATAAACAAAAATGGTTGACCCTTGAACTGGTTTGGAATCTAGGGCCTTCGGTTTTTCATTTTCACCCTTTTGAAGCTTTCCCATTTTTACCTGCCAACATG
>Malus_Contig4523
ATGTAGCAAATATGCTTTCAGTTTAGCATTGAAGAAAGGCAGTGTTCATTGTCTGTTAGTACTTGTGTTCTCTTGTTACGTAATTCAACAAAGAAGCCTGCATTGAGGTTGAGACTGGTTTTCCTATATCCAAGGTTGTACGAGAATTAAACATTCTCAAGTATGACAGTTGGTGCTCCTGTGTATGTGAATGTTTGTGCAGCTTATGCTCATGTGCACGAATTTGTGTGGTGTGTTTGCCTGCTGTTGCGGGATTGCTGTAAAGTTCCGTTATTTTCATTAACAAATTGGAATGGCATCTTCTTACGATATTCGCCTTCATGGAAGAGGCTTGTGTTTTGTGTGTGAGCGTGTGTGTGTGTGGGGCAGTGTGGGTGCCTCGTGAGCGTCAAAATTTCAACAACTGAGTGATAAGATTTCAAACATGAGCGCAGCGGTATGCGCCTGGATCTGTTATGATGGCTTATGTGGAAGTTTTGCTTTTCAGAAGAAAGAGTTCATCAATCAGTACTTCGGTTGCTTGGCATGGATGGCTGAAGGTGTATTATCATGCAAGTCAAGGCCGTCTAAAATGTCTCAGTTGCAGATGTGATGAACTTGTTTGCGAGTTGTAACTCGTCCAAATCTTCATCGTGAACTGTGAGTATTTATTTTGATGATCGTTATCTGGCAATTCTGTATAGGTTTTGTGTCAAAGGATAGTACATTAGGTGTGGTCTGTGATGTATTATTTCATGTGTTATTCGTAAAGAAAGAACGCTATTTCAAAATCACCGAGGGGCGGTA
>Malus_Contig4535
TATCAGTGTACATAGCTAAGCTATAAACTACTACTATATACTTTATATAACTAATTTGTGCATGTTCTATATAAATAGTTTTTTCATATCTATGCAACATGCTATAATACATTTAGGCCCTTATCTTAACCCTTTTATACAATACTTATAATTTGTTTGACATTTAGGCCCTTATNCTAATTCCTAATTCCCAAGGTTAAATCCAACCGCGCTTTATTTAGCTGCTTAAAGCTTTAGTTTGTTGATTGTTATGTTTTATCAGCTGTTATAAAGCCGCTCTCCATGTTTTTTCCTTTGAACATGTGTGCTTGAAAACTTACTTGCTGAAACGACAACGGAACAGTTTTTATGTTTTTTGTTAACTGCTTAAACAGGTGCCTGGCCTGCAGGACAAGTATTTTGCCACCTTTACTACAAGGGCAAAATATGTGTGGACTACATCTTCCTTCTATTTATTTTGTAACTTATGGAAACAGGCATCCTGCATCTTTTTAGCTTTGAACATTAGTGCTTGAAAGATTAGTTGCTGAAACAAGAACAACCCACTTTTTTTTGCTTTTTTGTTTAGCTGTTAAAACACGTGCCTGGCCTGTAGGACATATATTTTGCCGTCTTAACTTGAAGGGCAATATAAGTGTTAAATGCATGTTACTTTTGTTTCTCAAGGAAACAGAGCATTTTTTTGCAACTATACCTTTTGTAATCAGCTCGGTTGAATGTATATAAAAGTCGAACTGCTTATCTTATTGACACCTTTTACTC
>Malus_Contig4537
AAAGATGCCGGAAAATGACGGCGAGCGATTCGTTCAAATTCCTAAAGATATAGTCCGCGCGGTAGTGGAATGGTAACAGCAGCATGCCACAACTCCGAATCTAAATGAGGTGATAATGACTAGACCTCATTCCGCTATAATCATTCCATCTGGTATTCCAACGAGTGCTTTAGTAATGCCAGCCTCAGTGCCTACCAAAGATATACTTATCTGCCACAACGACAACCGAAATTGGGCAGTCAATTCAATCTCCTATTATCTCTGGCCATTATAGAACCGTCGACCGGTTACTGTTGATGCAAGCAGACTACAAAATGTGGAGCACGCTCAAGCCATAATTCGCTCGACCATAATTTCAGCAGACCCAAATCAAATCATTAGTGTAGTTCTAAAGAAAGATGAAACAATGTCTGTCTACCTTATGGTTCATCTTTGGCAAATGTGCCTTGATTTAGGCAAGCTTTGGAGTTGTTTCTCCATATCTACGGGTAGACGAACGACATTGAGGTTCTTAATAATATCGTCGGAGTTTGGCGATATTCAACCTCTTAAGGATTGGAGTGACATTGAGGTTCTTAATAATATCGTCGGAGTTTGGCGATATTCAACCTCTTAAGGATTGGAGTTC
>Malus_Contig4541
TTTATTTTCTGCTTTAGTAAGCATACCTTGGTCACGCTTCCATTTCTTGGGAAAAGCTGGTGGAAAATGTCATACAGTTTGAAACGTCAGCTTTTGTGAAACTTAGATTTGATGTAATTCCCCAAAAATGTGGTAGGAAGACATGGATTATGTACAGTTTGATTGTATTCCCAAAAATGATGCTAGTGGGAAAAAGTACCAATAGCCCACTTGTATTCATCTTTGTATGGTTCATTAAATTGAGATGCTCAAACATTCAATTCAATTTTATCAAAAGTGCATAGACATGTAGTTGTCCAAACACCTGTCATGGCTTTATTGGTATCCGATAAAAATTATATTCCCGGCATAAGAACATAATAGTTAGGAGAGAACGATATTACTAATGCATAAGAGTCATGGCTTTATCTTACTTGATGGACAATACTTGTTGGCAAAGCCGTAGGCTGATTACATTATACTGCATCTTTTTTCTTTTTCTTTTTCTTTTTTGCAGGAATTCGTGCTAATTGACAAGAAGGAGCTAGCTCCGCTGCAAGAGCTTATAGAATCCATCGTTGTTCCTTATTGAACACGGTTTGCAGATCCCAATAGGGAAGCATATTTGAGTCAAATAATCTCTACTCATCTTTACAGCCTGCTACGTTGCGTGTTATAAATACTTTTTGTGCATATGC
>Malus_Contig4555
CAATTACTTGTCAAAGCAGCGCCTGCTCCGTCAAACCCTTGGCCAATCCGAAACCCTAGTACCGCCGCAGTAATCAACACGACTCCGACTGCCCCTCCACAACGGCGCCGTTCCCTTTCACCAACTGCTTCAGAATTACTCAGAGTCCGTCGGTCCTTTTCATCTTTCTCCCTTCAGCTTTCAGGGTTTCAAGTCTCTAATTAGGTTACGGTTTCTCTTGCCATCTCAGAAGCCTTCTTCCCGTTTTAAATGCCAAATTTCCAAAATTTGATCCCGATCGGGTTTTCTCAATTTCCCTCCCAATTTCTGTCTCACAATTTTCAACCGAAGCCATGCATGCAATTGAAGCCATCAGGAAGCCGATCTCCTTGATTGCACCGTGGTTTACTGGGTTGATGCTCTGAGGATTGAGGAAGTATTTGAAAAATATCTTCAATGGATCATCTTCTGAGAATGATCGGGGCTAGACTTCTATCTTAATTTTGCATTCAAACTTTTGGATTCAAACTTGCTGATAGATATTGGTCTAGTAGACAGAAATGGAAGCAAAGGTCGCAAAGGTATTGGATAGTGGTCGAAGAGTTATGCTTGACTTAAAGAGAAAGCAGGCAACTCGGTATGCAACATATTTTCCTGGAGCTACACACAGAGTGTCACAGAGGCCGAGCTTGAATAAGCTTGCCAAGCGAAGGAAATTATATGGATGCAAAAGTAAGCTTATGAGCCGT
>Malus_Contig4556
CTGAGCTCTTCTGATTTCTGATTCTCTCACTTGGGTTTTAATCAGATTCAAGAACCTTGATTTGCTTCTTCAAGTTTGATATTTTCAGGATAATTACACCAAGTTCATCCAAACTACGTAGGGGATTCAAACCTGGATACAAAGGGTGGGTAGAGCACACCGCTCCAGCCAATTTGGCTACACTCAGGTTCGCTTTGGCTAATTTGTTGGGTTCTTTTGTATTGGTGTTGTGATGAAATCATGAAAAAGATGGGAGAGGAGTTTTTATCAATTTCATATTATAATCTGAGCCTTTGTCACTTGTGAGAAGCTGTTTCCTTACTGTAATCCGACTTTTCCACTTGCAAGTTGCAGCTTTTGGTTTTATAATCTCAGTTTTCCAAATTTCTGCTTTTAAGACCCTCAGCTTTGTTCCCCAAAGATCCCATA
>Malus_Contig4561
GCTAGTGTAATTAACCCTTTTAAAAACACAAGAATGTCTACTATTTTCCCTAAATTACACTTAACTCTGACGATATTTTCAATAAACTTACAAAAGTTAGTCTTAAATCCTAGCAAAACGAACATAAATTTCACAGTATACAAATCCTTCAAAGGATAATTAGTCAAACAAAAGTATGTGAACTCTCGCATTTGTCACACTAAATCTGCCAGCAAAGACGAAGTAAAAATCAGCAGTACTCCACCTAATACACATGACAAGGGAAACTACACCAACGCTGCAGACCTAAAGTCCGTTTGGATGTACTTTTAAAATTACTGAAAGCGCTTTTGATGAAAATATTTTTGAAAACAGTCCTTAGTAAAAATGCCCAACACAATGGAATTCG
>Malus_Contig4585
TTATGATGAAGATCGTTTTGCATCTCACAACACGCAGAACTACGATGAATCTGACCATAGGGCGGCCGAGAGGCGGCCTCGAGAAGCTTACGTAGGAGAAGTAGCGAAGAGGAGAGTAAATTAAGGTTCCAGTGCTGACTCTGTATTAGAACTCCGGCTTCTGGTGGAGAAGCCGGAGGTCAACTCATTTAAACTGAAACATACGTTATTCGCAAGGAGAAATCTTCCATCACCCCTGCCGGTATTTCATCAAATCGATGTGTTACTCTCTGGCGGATAGAGTTCTTCCGATTTTTTTTTCCGGTGATAGTTAAGTCGAAATATTCGTGCTCTTCCCAGGCGGCGGCCGGCGCTGCTTGTGGAAGCTACTCTTACCGTTCTGATTGCGCTTAGGCAAAATTCTTTTTAGGTTAGGGCCTAATGTTGCTTTCCTTCATCTTGAATTTATTTTCCTTTCTTTTTGTTTTAGGCATTTTTAAATGATTAGTGAAGAATCTCAAGCTTTTTTGTTTTTAAAGGCTTCTCTCGTTTCCTTGTTATTGCTGTTTGCTTTTTTCTCTCTACTTTCTCCTCAATAATAATTTTCCTTTGCTTTTCTCGAACC
>Malus_Contig4601
CTTTTTCCTTTTCCTTTCTTTCTCCTTCTTTTCTCTCCTAACTTCCTCTCTCATCGCAACTCACTCTGGTTTTTCAGACTAATTTCTGTTGAATTTAGGCACAACGTGGCTCGAGATCACCACCAAACGATTTCTATTGAACTAAGGTACATGTAGAACAATTACATGTGAATTTTATCTCGATTTTTGTGTTGATTCCAACGAAACCTTAACGACTTCGTTTTCCGACGAGTTGTAGGGGTTTGGCAAAGCTTTTCCGACCAAATCTTTGGATTGCAGTTGGGTGTGTTTGCTTTCACCCTTATTCCTTCCGCCTCTATATAATATTTAAGTCGTCTAGGTTTTATTGCTTTCCCCCTTTCTTATTTAGTCATCTAGGTTTTATTGATTTGATTGTATTTCGTAAAATTAAGGGGGTTTTGTATATTTTTTTGGTGTCATTTGGTTGATTTGTAAATTTGGTCGGTTCAATTTTCTCAAATTCCATTGACTTCTCTGTTGGCTTTCACTACCTGCTTTAAATTTTAATTATATTCACAGGATTATAAGTACATAGTTAGAGATCACATGTTTTCTTGGCTTCCAAAGTGAAGGGAAAGAAATTACTTACCATATGTGGGAGGAGATGCACCGGGATTTCTTGTTAATTACAAGTAAATACTAGTATTATTATTGGTTGTTCTGGTATGATTTCTGAATTGATGATTTTAAATCAGATTTCGTTTAACTATATATTATAGTACATACTAGTATGTAGTTTTAAACTATATATGGTTGGTCAAGGAGAAGCAATGACAAGTCTTGGTTTTCGAAGGGGATGTGTTACTTGTGATGGCAGCTCTTCAGTAGGACGGTCAACAGGATCACTCGCCGTTCGGAAATATTCTAAATGATACTCGCTTGATGATTCAGGCATTGACCCAACGGAATGTTGGTTTTAGCGGTAGGGAGACGAATAAAGTGGCACACAGATTAGCACGAATGAGTCTGAGTTGTGATAATTCTATTCTTTTGTTTGAAGAACCTCTTGATGTAATTGTGGATCTTCTCTTTGAGGATAGTAATTCCTGGTTTGTTTGGTGCAGGACATTCTTTTTCCTTTTGACCAGGTTGAAATTCCCAGCAAGGTTTTATCGAGACCCATTGTATGCACCCTATCCTCATTGATTGTATGTATTTCTATCGATAATAGAATATAGTACAATTTTCTCAAACAAATTGTATATGGTTTCCAAAAAGGAGATTAATATGTTCAAATGATTTTGACT
>Malus_Contig4615
AGATAGTGGCTAATCTGATCTGACCTTAAGATTGAACAGATATTTGGAGGAGTGATTATTACAACACGTTGGGCTGTCCTTGCCATACGTGCTTATTGGGAATTTAGTCTATGGGAGTTCATATACATGTTTAGGTTATTAAGTTACATTAAAGCTTCATTAACTCTCATAATGTTTAACATTACACTTATTGGTTCATTAAATGATAAATTATTGGGATAACAGCTTGATCTACCATCAGTGTGCTTATTTCTCTTGTATCATTTAACGGATTCTTATTGGGAGCTATTGTAGGGTTAGTTTGTATTGGACCATTGGTGACACCAACATGGAATCCTTTGTGTTGGTGATCCCTCAGCATCACTCTGGTATGGTTCTAAATCCTGGTTTCTGGTATTTAGTAATGATATTGCGGAGTGAAGCTCTGATAGAAGGACTGAAGGTTAATAGTCTAACTCCCAGAAAATTTAAGCCATTTTATTCTAAGTACATTAATTAGTTGTGAATTAGTTTTAATGTTGGAATATTGAACCTCCAATCAAAGTTCTTTTCTATCGAGCACTTTTGATTTTGTCATAATTATGTAGTTCTTCGCCTGTGTTGAACCCTCTGTCAAATATTAGATTTTCTTGGTTTTATTTTTCAAGTTTTTATACTGTTTATTCTGGGGTTTTTAAAAATGTTTTGTAGCATTATAGTTGTGAGAATTTCTTCGATTTTTTTGTTAGATATTGAACAGTTTTGGTTGGCTTTCATAAAATTTGTTTTCCTGTGCTGGATTTAATATCTGAGTGCCATTTTATTCAAGTCCAGCTTATTTTTGTGGAACTTGAATATTATGATCAGTCAGCCTCACCTGCTTTCTGTTCATTTCTCCATTCTTTTTCCAGTTTATATACATTAATCTTTTATCCTATGTGATGACTTATTTTTTAAAAGGAGTATTGCCTTTAATTTTTATTGAGTACACATATTGTGGGTCCTTGATCCTAATTGTTCAGAACCTCTTGTCCCTTTTAGTGCTATATTTCTGTTCTGTTTAATAAATCCTGGAGAGATTCTTGCTGCTTATTTGGGATATTATTCGGCCAATAATGGTTTGGCTTCACACTTGTGGAAAGTTCAAAGGGTCTTTTTTATGCTAGCATCTAATATGATCTATGACTAATGTCCCTGGTTGACACAACAGGTTTTCAATGCTGATGACTTACGTTTTTTTAATAAGCTTAGATAGCTTTTGTTTGAAATTACTGATCATCCCACATGTGGTAGCCTATTTGGGAAGTATTAGTGCATTGATAATGTCTTCTAGTCTGGAATTCTTTCTAAGATGTCTAATTAATACCTATGC
>Malus_Contig4617
AGCTGGTAAACACAAATGGTACATGAAAAATAAGCTCTTATTCACCATTTAAGAATGGCATTCAGGCAAATGACTCAACTATTGTTACAATTAGATGCGATTCCGGCGACGGAAGTCGATAATTCAAAAGCGATACCGCTCGTCGTCCCTTCACTAAGCAAAAAAAAACAAAAAAAATCAATCGTCGTCATCTTTCAACTCAAAATTACAATCAGGGGAGCAAAACATTGATTTGAGTTGTCCTAGTAAATACATGTCGGTTTCAATTTCAACAACCTTCTTGAAATATTTGGATCTGAGTACACTGACTTTATACATCTCAGAAAAAATGTAAAACACTCAGGTTACCTCAATAAAATTGTACAAAGGAAATGCATAGGCCACCGAAATTGGTTCTGACATCCCCAAAAATTTGATTAGCCACCTCCAACGAAGCAAGTGATTCGCTACTTTACAACAACATTTAACTGGCTTCCTCGCCAAATCTCTGCACCAAAAATTCATCTAGCTGACCCCAGTTTGGAATACTAGATTCGCTCATTTTATCCGAAGGCAAAGATCGAATGCAGCCAAGAATGTGTTTGACATCCCGGCGCAGCCTGTCCTTGGCCTGTGGTGTGCTGATCTCTAACCGTGAAAATGCTTCTGATATTTGTGAATGGAAGACCAAAATTACTTGCCTGAAAATCG
>Malus_Contig4623
ATGCCAACAAAATTTGTATTGATTGCAATGAAAGAATCAACTTACAAATTACTTCAACCTTTTGGTTACAAAATCCTACCTACACAACGAAAAACGCCCCAAAATTGCACATCTAAATTCTCAATACAACAAAAGAATACAAGGTAAAATAACTCGAGATGAATTTACAGCAGAGTTTATTCTGGGTGCAAAAAATTTACCCTTCTCTGTACGAATAAATATGGAGAAAAGATATAGAACAAAATGCCAATGACCTTAGAGCCGCACCGAAGAAAATCCCCATGTAACGTGCTTGCACGGTAAAAATAAACAAACTCCTATGCCAAAAATAATGCTTCCAAATAATCATCAGTATACGCTAAGCACGGCCAGTGATCAGTTCGAATTCGTACTAACGTTGAAACATCAGACACTTCCATTTGGAAGAGAAGATGATACCTTGGTGGAAGAAATATCAAAATAAGAAAGCTACCCATATTTGTTTTGCGGGTATTGACAGGACTGTCCCTTTCCTCTGCATCATCACCGTATGTAAGATGAAGTGGGCCTCTATGAAAATTGGTCTCGGAGCTAGTAATATCAAGGGACGAATCTGAGGCCTCATCCTTCCAGATTATGTCCCTAATGATTCCTCCTTCCTTTACA
>Malus_Contig4632
ATGCTAATGCCAAACGACTCAGATTCACCTCTTGGTGTTGGAGTGGTTGGCATCCTGAACACTTACTACGTATACGTGGGGTATAGAACCTGAACCCCATCCAAGATTAGAAGCATTAAGCATAGAACAAGCAAACATATGTATTTATCATTTTTTCAGTAAACTAATGATATATTTTCTATTTTTTTCTTTTTTAAGTTTCAAAGGGTAGGGATTTTTACACTCTTGTTTTTTCCTTTTATTGTCATTTCCTTGTTTCTATC
>Malus_Contig4633
CTAATCAAGCTTAATTAGGAGGGTCAACATGTTTTTAGTATAACCAAACAAAAGCCACCCCCGACAATCTGTAGAGAATCAAATGATATCAAATCTCTCCACCACCACCACCACCACCACCACCACCATCACCGCCAGCAGCAGCAGTACCACCATCCAAATACCCAACAATACTACTTACTAGTTACTACCATACAAAAATGCATACGTAAAAAGGGCAGTGAAAGGAAGGAAGTGGGTCCCCGTCCCATCCCCATTAACCTTTTCCTTCTTTTATTTGTTGTTTGTACTATTTTCGGTCACATCTACTCCCCCCATTTTCTGCACTAGCTTTATCAAGTCGGAAGAAATCAAAGCACCACAGGTTAAAAGAAAAGGAGACACGGTAAAAAAAAATGTTAGTTTGTTGTAACTTTTGGCACTGTAATTTTAATTTTCACCCTTCCAAGTGAAACAATTGCCCAAAGGTTTAGTGCTAGACGAGTGTTACTGTTAGTCTCTGTTATTTCAAGTGTAATCAAAATCTTTGTACAGCAGAAGCAGAAGAACCCAGAAGAAGCTAAGCTGAAGAAAGAAAGAGGTAAAAAGTAAATTTGTAAGTTTGTAACTACAAAGGCTGATTCACTGATATGAAGGGAAAGCTCGGGAAGAAGGATAAATTACTGTCAGATGAGCTCCAGTTAGATATTGGGAAATTTTTTTGTACCACTATCAATCATGTGTTCCTGCTGCTTGTAGTTGTTATCAAACGGTAAGAAAAGTTTAGGAACAATATCAGAAATGAAACAAGTCAAGTTGAT
>Malus_Contig4644
CAGAGATTGAGAGAGATTGAGAGAGAGAGAGATTGAGAGATTGAGGGAGAGAGATGGCAGGGAAGGAAGACTACCGTATATTCGTGGGAGGGTTGTCGTGGGACGTGACGGAGCGTCAGCTGGAGAGCGCTTTCCAACGCTTCGGCAAAGTTCTTGAAGCTCAGGTACCCTCAAATTTTTCCTAGCTAGTTCTTCGATGATTAATCTTTCCAATCAACGCGTAATTATATGTAAACCCTAATTGTTACCAATCCTATTACCTGTTAATTGTGTCAATTGAAAGATGCATGCGTTTTTAGGCTTCAGCTGCTTTACTTTGCTAGCAAACTATTGGAAAGATCTTATCCTTTTAATTTTTGGTCTGAATTATATTTGAATTTATGGTTTTAAGAGGTGAAAAAAGTCCCAAAATTTTCAGTCAGTTTCAGGCTTTAATTTGACCCTATGTTTACATTTAGTTGATGTTTAGAAGGAAAACAGTCGAAATCTTTGTTGCAAAATTTTTCGTCGTTGTTGTTTTGGGCCTTTTGTTTAAATTAAATTTTATCCTGCCTGCCCAAGATATTTGAAGTACAAATTGGTTGAACATTCTCGGAAGTTTTTGGTTTTGATGCAGGAAGTTCAGACAATGATGGTACATGGCTATAATGCATGTTCAGTAATTGTTTGATTGATCCTGATTATCGATTTTCAGATCATGCTCTTTCCACGTGTTCAATGAGCTTGTTATGCCCTATT
>Malus_Contig4647
CGGAAAAACAAAGTAAAGCAATAATTTCCATTGATACTTATGTTTCTGGTGAAGTGAAATCACAGAATAAAAGTCAATGGCATCAAAATTTACATCTGCGAAAGTTAATTTCGAACCTGAACAAAACAATCTTCGAAACCATTCCCTAATGATCTCCACGAAAACACTCGTCATCAAGCGAGGCAGAGAAGCCAAAAAGATTACTTCTTGGGGTCTGATAAACTTCATTATCAGCAGCAGCATCACCATCTTCACCATTTGCCTCGTCTGCTGTCGGTCGTGGAGGAAACGAAAAGTCTAGGCACAACCCTTGTACAACTTGTTCATACAAAGCAAAAAGATCTTGGGAGGTGAGCTGGTGGTACTCCACAAGCTGGGGGAGGCATTGATTTTCCCTAACCAGGTTTGAATTTTCATTTGCTAGTCTTGATTTCTCAGCTAGCAGTGCCTCCAACTGAAGCCTCACCAAATCATCTTCCTCAGGCCTCAACCCTTTGTCCATCCCGTCCCAGCTGAAATTGCTACATCAACCACACCAGCTGAAAATACTTATT
>Malus_Contig4659
CCCCATCCTTTTATACAGAGCCTGCTTCGCCGTTTGCTTTCTTCTTTCGCCTTCCTCCCATCGCTTCCCTTTCCCCTACTATTCCAACTTATATTACCATATTGCCCCTCAATACCTACCCCTATCATCGTCTTCTTCTTCCGCCAGATCCATAGTGTTTTGCTATTCCGACTCAGCCCCTGCAACTCCAATCTTTTCCGATCCGATTCCCCCAATTTTCTCGATCAACCCTAATTTTGACAAACCCTAGAGGCGCTGATCCCCTTAATACCATCGCCCAGTTGTTCTCGGTTTGTTCCAATCCCGTTGACTTTGTTTCTGGGTTTAAGACGCTCTGCGTGCAGAGGGGGACCGGATATAAGGCTCTCGTTGAGCCAGTTTCTGCTTCGCCTTTCACGCGATGTTGGGTACGGGATTGCAGGTTACGCGCGGCCGCGGAGAGGATCGATTTTACAATCCGGCGAGAGCTCGTAGGGCCCACCAGAACCAGAAGGCGGAGCAACTTCGCAGAGCTCAGAGCGACGTCACGCCCAGTCCGTCTCCTTCCTTGAAGGGTAATCCCAACCGGGAGCCGGAGAACCGGACCGGGTCTGATGAGGCGCCCAACCCCTTCGCCGTGCCCGCTTTTGAGCCCGTCGTGAAGCCCTTGAGTA
>Malus_Contig4668
ACATCACGGCTGACAAATTGGAGAGAGAAGCTCGCTCATATTTTTTACTCGGAGACAGCTGGGTGTGCCTGTGGTGAGCGGAGAGAGGGGGACAGAGCGACTACAAAGGAGGGAGACACAGGGCCTGACTGATTGGAGAGAGATGGGAGCTACGGGTTTGGACTGAGTGTGAGAGATATTTAGGTAGGTGCTCTGCCAGGATCTATAAGATTTTCCCCCATTTTAGAGAGAGAGAGATGGACAGGAAGAGATACAGAGCGGAAAGCATGGGTGTGTGTATTCTTTGGGTCTTCCGAAAACGCTAGAAACCTAAAACATTCTCAGCTGCTCTGCAACGGGTTGGCGACTTCGATCATGCGTCCTACAGTCCGCATCAATCTCTTCCATCTCTGCTTCGTGATCCCTTCGATCCCTGCTTCCTCATCTTTTCGATCTCTGCTTCACGATCTTCTCGCCCCCTCATCCTGCACCCAATTTCTCTAGCCTTCAAGAGATCTTTTATCAATTCAAACTATTCTCGCTTTGCTGCACACGTTTGATATAAGTCCGTTTGGGTTTGACGAGATTCAGAGTACTTCTTATCAAATTGGTCGCACGGACCACTACAAGGAAGACATCTTCCAAACCCTCTACATAGCATCGAGATTATTGCCCCTTCGATTCCTCTCCCACTGCCTCAAGCCAAAACCAAACCCAGCTCCAACCTCCAGTCCTCTACAAATCAAACCTCACAAAAATCCGATATTGGAGGTGATAAGTAGCTGGTTTTAGCTTCTG
>Malus_Contig4675
TTTGAGACTTCGATCGAAGTTTTATTGAAAACATTACAATAGGCGCACTCAAACATGAAAGATTGACGTTAATAATTTCATCAACAATAGCCATTAAGATGGGCAACAGCAAAAGCATTGTGCAGTATCATCAAATGATTCACTACTTTATTCACAATTACACACTAAACGTAACGGCAACGTCAAATATCTGAGTTAACAAACGCCTCAAAGTTTCCTTATAAGCCATCTCAGAATTGTAAGTGTGTGCCATGAAGTCTCACCACGGCCAACGTCCAATAATAACCATCTAACAACCCCCGTCTGCGGCGTTTCTGAAAGTCGGGACCAACTTAGCTGCCTCTTTCACTAATCTCACCTGCGTCTCAAAGTTCCTCTTCTTAGTGAGTAAATTGTCTACCTGCTCGTTGAGGAATTAACTCAGAACACACTTGTAGAATAGTCTCTCAGATCTTGCCGATCATCCATTTTCGTAACCATCTAGCTTCCCGAGCATCTGCTTGTGGAGCAATAACACACGGTGGCATGCTTAAGAGACAAATCATTTCCAGAAGAACATAAACTCCCCAAATGATGCGGATGATGAGCGCAAGATGACTGAAGTTTCTTCAACTTCAGTGACTGCATAAGTCTCCGTCTAGCCTTCTCATTGTTGCTTTAGGGTTTCGGCTGGTAATATAGGTTGAGGCCATGTGTGAGAGGCTCCAAATGAAGACCGCCATCATCCCCATTGTGTTGG
>Malus_Contig4685
TTATCGGGACGAAAGGCTCGGTGGAAGGGCCGAGTGCTGGACCGATCTTTGTCATCCGGCCTTTGCCATGGCAGGTGCGCTTGCATGGCAGGTCAAAAAAAATATCTCAATAAAAAAATAACGATTTTTGGTTCGGAGGGGAGACAGCATGGGGTTTATTTTTGCCCAGGGTCTCCCCTCCGGTGTGTGGTGTGCGCTGTCTGTCCTTTCTTATTGTTGTCTCTTATTTTTGCCCGCCCCCAATCGCAAACGGTCGGACATGGATTCTGGACAACTGCGGCCGCATCGATATCTCGTCGCCAAAGGTATTAATCTATCTAAATCTATTTCAATTGATTTCATCAATCTAATAAAGCTAAATAAAGCCTGCCACTCACACGGAACATATAATCACTTGCACAATCAATTAATTAGTTTCTTGCTCAAATTGTCTCAATCAATGAGTTTTATCTAATTTTGTAAGCACAATATAAAATATGTTAATTGGAACTTGGTAATTGATTGATAATGCTTGTTGACAATGCTTACAATCTGTGGAGTTGTTCAATCAACCTCAAATTATTCCAAATTGTTTTCAATCATTTTGACTTCAAAGTAAGCAAATTTATTGTAACGTGGAATAATTTGTTTGATATAGTTGGTAATTTCTCTGTCTACTTATGCACGATTTGGAATAATTTGGAATCAAAACTTTGTTTGGAATAAGAAAGGACAGATAATAATTTGGAATCAAAACTTTGTTTGATATAGTTGGTAATTTCTCTGTCTACTTATGCACAAACGTACTTATATCATTCTTCTAAACAATTCTCGAAACCTCCGATTCGTTCCTGCTTACTTTTACAAGTCAATTCTTATGATACCAAAGTCTCTTCTGCACTGTTTATTGCCTCGTTATTAATGTTATGGTAGTTCAAATTTTATGAGGTGAGGATGAGATTATCATCTAAATTGTTGGCCTTTGCCTTAATATTTGTTTATAACGGATGTTATTAGATATTGTGAGATCTGTTAATTGATGGATCTTTTTATTAGATATTGTGAGATCTGTTAGTTGATGGATCTTTGTAATATTATGTAATTATGTTGGTTTTGGATTCCATTGCTGTAAGCCATGTATTGTATTCCAATTAGATGATTCTAGGGAGATTTGATGCCGGAAGATTACTGCTCGACGAGCCCGAATGGCCAGAACGAAGCCTCTCATCACAATTACAAGTTAAACTAAATTTCGGCTCAAATACAAGCTGCTTGGTTGTGGGATAGGTCCAGAAGTTCTTTTCGTGACAACCTCTTTTCTGAGGATTTGAGGTGACCAATGAAACTAAAGCTTTTAAGTATTGGCAAGTAATGTTTTCTGTTAATTTACAAGAAGCTTTTAAGTATTGGCAAGTAATGTTTTCGGTTAATTTACGTTTTGTGATTCAAGTCATTGCGATTGATCATTCATAGGTGTTGGCATTATCATTTATTTATTCTATTCATTTGTTAAAAGAGTTTAGATTGAATATGT
>Malus_Contig4696
AAATCTTCTAGTTGGAGTAATCTAATTAAGGCTATAATATTCATACAGAAGGTTTTACAAAATGATCATCTTTCGACATGTATAACAATGGCGATCTTTAATCACAATGACTTGTACAGCTCGATCAAATGAGAAGCATGGAGGCACCACGTAGGAGCCACGGTGCAGCCCAAACTTTGCAGATAAGAAATCTGGTAATTCACAGCATAAGAATCGAATTACTGGGTCTCCTGACCATCCTACGTACCAATGTGCACACAAGGAAATGAGTAAGGTAATCAAATGCTGAGTCCTGCGTACCTGTTTCGGTGTTGGTTCGGATGAACCCATTGAGTTCTCAATCCGTAACTTCTGGAAATGCTCCTGAAAGCATAAATTTAAGCACATCATGAAATCCCCCTTGCGGGATTTTCCTTATTTTATCTAACTCATCTTCCCACTCGCGTATAGTTTTGTTACGAAGAAAAGCTCCCAGGACTTTGAGTGCTAAAGGCAGGCCTTGAGCATATTTTACAACACGATTCGATAGATCATCATAATCTCTGGTGGGTTGGTTTTTTCCGAAAGCGTGCTGCCTAAAGAGTTTCAGAGCTCCAGAATCACTCAAAGTCTTGGGATTATATATCACATCAGCTACGCTTAGTAACTGCGAATCTCTACTTGTTATAATAATTCTGCTTCCACCACCAAAGGAATGTGGTTCTCCAAGTAGAGCTTCAATTTGTTCTAATTTGTCCACATCATCAACAACAATAAGAACTTTTCTCTGACCAAGGCTTTTTAACATCACCTGAAAACCTTTACTCGATATGTCAGA
>Malus_Contig4708
ATAAAACCATGCATTAATGGACACCTTCTGTTTGAAAAGGGCAGTAGCATCGATGTATATCTCTATCAAATTCGAAAACACAGCAAGAGCGATCATGAAAACAGATAAGATCTTGTCCTTCATCGTTGCTATGCCATCCCTTAGAGCAATGGCAGCAGGAAAGATGAATCCAATGCAGACTGTAGCGGTCGCTCCAGAGAACGTGCCTTGTAACCCTCTATTGAAACATCAAAACGGCGCCTGATTTTGTAAACCCATTTGTTGGGAAGAATATTCATATTGGGTTGTAACAGCACCAAAGACCACGTGCCATTCCTTTGAAGAGCATTGAACTCGTCAGCCATTGCTGTGCGCCATTCTGAAACCTTATTAGCCTGACTAAAACATGTAGGCTCAACGAAGTCGTGATCAACAGTAGTAGCAAAAGCATATTTCGGATTAGATCTACTGGCTCGAGTAACCATTGAATGAGTCGAAGGTACTTACCTCGAGAGCAGATGGAGCCCATGGATTCCAACATGTCGAACTTACCAGTTCGCCATCAAAATCATCTGAGATAAATACCCGCTTCACACACAAACGTATATTCTTTGTTTTTGGATTTACAACATCCTCATTGTTAAGAGGCCCCATTCCAGGAATATAAAGAACACTCCTGAACTCCACCTCATCCTCAGTGGTGAAGTGAGTGTATCCAAGTGGATCCAGGAACTCATTAAAAGTTTTCTTGTAAAATTCTTGATACTCCTCTTTTTGAACTTCCTTTGCACACCGCATCCATATAGGCTTTGTTTCATTGGCTAATTCCCAATCCCAATACTTCTCAGTTTTTGTCTTCTTTTTCTTCTCACCCTGGTAACAAGCATGAACAACATTTCACAGAATTACGAATCCTATGTAGAAGTTACCTCTGGTTTTGGTTCTCCTCCTTCTTTTGGTTCTTCCTCCTCTTCCACCTCCACTGTCCTTGATTTTTCTTGCCATGTATAGATGGGAAAGGAAACAAACTGTGAGTAATTCTTCACTAAACCCTCGATCCGGGCTGGCTCTGAGAATTCCGACAGCAACGGAATTC
>Malus_Contig4715
CCCCTTGTTTTCTTAAATTAATTTCTTTCATTCTCCTTTGTTCATCACCACCCCATTTCATCATCTTTCTGATTTTTGTTGTCCTCCTGATCTTCTTCTTCTTCTTCTACTGCTTCTCGGGTAGTCGTCGTCGTCGTCGTGGTCATCAGTTTTTTTCCAATTTATTGATTTATTGGTGAATAAAAAAACCGTTTGAAAAACGGGTAGGGGGATTGGATTAAGACACAAGAAATAAGCTTGCTCTAAATTTACGTAGCAGCAGTCATATATATCGTTACAGAGAAAAACAAAACCGAGCCCTGGAAATATAGAGAGGGAGAGAAAAAGTGGACAGTTGGACAAGGCAGATCAGCAGAGATGATTCAGCATTATTCTTTCTTTTTCTTTTTCTTTTTTCACTTTTATTTTATTTATATTGTTCTTGTTAATTGATTAATTAAACTTTTGAGTTTCTTTTGTAAACTTTGCTTGGTTTGAATGAATGGACAAGCTGGGCTCTCTCTAAAATTC
>Malus_Contig4716
CAAAAGGACAAATGCATATATTCAACACATCCATTGAAGAATGGCCTTGCAAAAGCTTTAGCTAAGTTAACATTTACAATAAAGTGCCACATATGAAATTCTACTATTGATTCACAAGATCAACTTAAATGATGATCGATACACCGAATCGTCATTGTGACCAAGCTGATCTCTCTTAGGATTCTCCTGCCAGGCAAAGCAATGTCGTTGCACTCGAATATAACTAAGATCGCCAAACACGTACCTCTTTGGGAGTTATGTCAACATTACCACTGTTTCTAAATTTTCCATAAAGACATTCAAATCTTCACTTCGACCATCCACATTTTTGTCAGGTTCAGCCTGACTTTGTTGAGGAGTGAACAACTGAGTTCAAACTCACCGGCAACCCAGGTACCGTAAATGTTCCATCACCATGAGCACCATCAGATTCCTCTTTTGGAACTGTTTCACCATTACAACCACTGATAGAGTCCATGTTTTCATTTGAAACAACCACATTTTCCTCGGGCACACCCTGCATCTCAGGTGTCTTTGATGTTCCGTTACTGTGAGCAACATCAGATTCCTCATTTGAAACCATTTCACGATTATAACC
>Malus_Contig4736
CTCTGACAGCTCAAAACCCTAGCTCTAAGCTCTGAGCCCTAAACCTAAATCCTTATCCTTACCCTTTTCATATTTCTAATTGTATAATTCTGGGTTGTGCTTGGATTGCAGAAATTCTTCTGTTATCATGGCGCTTCATGGATCTGGTTTCTGCCTAAATGGAAATGTTTCTCGTGGAGAGCTTAATCGCTTGCCGTGTTCCTGTATTTATACTTTTGGGATGCTTCATCCTCCTTCTTCACCCTATTCAAGGAAAAACAACTTAGTTGTAGCAAAGACTGTCGAAAGGGGGCATAAAGTTCCGTTCTTTCCTGGTTATCGTCAGCTCAAATTGCGAACTGAAGAATCCATGCAGTATCCTCTGTTCAGGCCTCTCGATTGCGGCCCCTAAGACCATGTAATGTGATAGGCGATGACTCAAAGGAAAGCTCAAGCGGTGGCGAAAGCATCCTATTGGATGCGCAAACCTTGGAGCGTGATCTAGACATTGCCATTGCAGAGGAGGACTATGCCAAAGCAGCACAAATTCGTGATAGCCTCAAACTTCTGATGCCGGACAGT
>Malus_Contig4756
CCGTTAAAAAGTCCATAAAAACCCTAATGATCCATTGATACAAGTCCATCAGTCACTAATTGAACAGAAAATCCACTAACCATCCATAGTAAATTGAACACATTCATCTGATTCACAAAAAGCTTTTGATGCATCAAATGAAATATAATACAATGATCCGAATATATTACTTCAGCTTCTTGATGGATAAACAGAACATAAACATAGCTGATATGGATTTCATCTTCTAGGTCGGGAAGTCCGTGTCCGACCATTTCGAGGGAGTTGATTTTCTGTAGGCCTCTCAATCTGGGAAGGGGGTTGCATATGACTAGTCAACTGTACTAGTAGACCTTCAAACCGACTCATTTGCGCTGATAGCAAGCCCTCAACCCGACCAAGTTGCTCTTTCAAGCTCTGTACCTCAGCAGCACTTTTTTGTTCAGACTCCTCTTGTCGCTGCTTTGATTCTTCAAGTTGCCTTTTAAGTTCACTGACAATAGACGACGACGACGACGATGGGTCCATTAACTCTTTAGGTGTTACACCATCCCCATAACCACGCACCCTCGACGAACGCTCAGGTCCAAAAACCTTTACAAAAATCTCATCTTCAGTCATCTGTGAGTTTTCCGCTGCCATTT
>Malus_Contig4765
CCTTTTATTATCTTTTTCAAAATCCTGATCGAGTAATACCTTTCAGATTTTTATTAACTTTTATAAATTCTTTCAAATCTTCATAGAATTGAATGCCCCTAGATTTTATATATGAATTCTTATTAACTTTTATAAACCTTTTTGAATTTTTATTAACTTTTATAAACCTTTTTGATCTTTTAAATGAGTATCTCTAGATTTTTTTATAGTGTCATTTAAAATCCTAGATTTTCAAAACGCTTTTAATTTTTTTATAAATTCATTCGATCCGGTATTAAAAGTGTGCGAACAATAAAAGAAAATGAGATGTGTGTAGATAACACATTTTTAATTTTGAATATTTTGCCAGTATANATAAAGAACCAATACCACCAATTTCATTCCCTCAACTCTTGTCATTGGCATTCATAGCGATTGCTTGACTGTTGAACACAACAAACACCTTCACGTTAATCCCCTCTCTCTCNTCTCTCTCTCTCTCTCTCTCTCTCTCTCTCTC
>Malus_Contig4766
CCTCTACGGTGATCCCGGGAAGTCAGTTATTTAAAGCAACAAAATAAAAGACATTGTGTTCATATGGCATCGCATACCCCAAATTTTTCAGTGTGTAATATTTGTGAAATAGTTTTTTGTTTTTTGTTTTTGTTCTTCTTTGAAAAGAAAAAGGAAATTGTTATACTTTTTTTGGTTTCCTTTACTTGGTGAAACATGAAAGAAGAAGAGAAGAGAAAAGAAGGGAAGCGAAGTGGAGAGGAGATATATCAGGTGGTGTTTGATAAGTGTATAAAGAAAGAAGGGGTGATTTGATAAAAATGTAAGGAAGTGTTGTTAATATAAATTGGAATTTGGATGGAGCTGTTTTGGTTTGGCATTTAATTTCTGGAAGAGACAAAAGCGTAGTCATGTATGCTTAAGACTCTCATGAGAGAGACTTACGAGTGACTGAATTACAAATTGCGATTCCTTTCATTTCATACTCTCTAAATATTATTGTAATAGAGTGGAAAGGAGAGGAGAGGAGAGGATGCTGCAAATGCAAATGTTTCTCACCGAATTCGTCGTCGTCGTTGTAGTCGCCCTCCCTCTTCTCATCACCTACAGCACCTCCCAGTGGCAATACTCATCCTCAT
>Malus_Contig4777
CATTCATATTGTTTTGGAGCAAGAACGGGAGCAATCAGACGAAATTTAGAAAGAAATCGAAAAACGATTGCAAGTACATGTTAATAGAGTCTGTCATTCGCAGTATATATTCTGCTATATATACAAACCCAAAAACTGTAAGCTCTCTACATATCATGTGAGTTCATCACTGCACTACCAATTTTCTAGCACACAAGCTGCAGTAGAGCTTGCGCTTGGTCCTCCAATACAGCGGCAGGAAGCAAAACCTCCAGTTGCTCTCGACATCCATGGCTTGCACCATTCCTCCACAGTAAGGGCATGCCCCCGGTGCCGGTTGCCTCGACAGCACCCTCTCCTCTTCATCACACACGAACACCAAACACATGATCGAATACCCTTCGTCCTTCTTCCTTTGACCTCGAGCCTTTCTAGGGTTTCCGGCTTTGCTTGCTCCTCCGCCTGTCTGCCTTTCTTTCCTGTCTCTGGTTGCTGCTACGAGATTTGCTCCAAGTGATCGGAAACTGAAACCGTTCGCCGGCTTACAAGGTGCAAGGCAATTCCGATTTATACACAGAGAGAGGGAACTTCCAGAAAAACGTAGCTTAATCTGGCTGGTTGGAAGGCAGGTCCAATGGTTATGTAAAAACCGCGTATGTAGAAGATTCCAACCCCAAAGGTGACAAGTACAATTTACATAAGATAACAACTTTATGTTAAATCTATCTTATCTAGATATTATTATATAC
>Malus_Contig4790
AAAAGAAGCTTATAGCTTTAAGCCCTTAACCTTGCAACCAGGTTCAGGAGAAGAGAATACATATGCAACACAACAAGACCAGTGAAAACTTTCTACCGTATAACAGCAGTAATGCTGTAAAAATCATTACAACAATTTCGACGACGAGACGACTCGATGTTTGTTTATTGAAGTCCTTCCCAAGAACTGATAACTCCTCTACTCAACAACAAAGGCGATTATATAAATGAATTTTACAATTTGGATTGACAATAAACTTACACGATCTTTTTCCCCAAAGACCGAATTGATTGCTGAAGCTTCAGCATGCAGAGGACGTCATCGACACTGTCTGCGTATTGAGACTGACGAAAACATTAGATGAACGCTCCTCGTACCTTAATGGTGGCACTCCCAACCACACAAGCTCATCCTGTTAGCTTGCATAATTAGCTCTCCTGCTTCCGGCAATGAAAGTACAACAAACGATCCCCAAATAAGTTTCACAAGCAATTCATACTATGCTAGGCGGGTCACCTACCCAATTGCAGACAGCACGGGGCCAGCGTGTTCTTATGCAGTCCACCAGAGGTGCATGCTGA
>Malus_Contig4794
GAGATTATTTGTATAAGTATATATGTATGCACTTTAAATTTCTTTTATTTCTTTTTCTACCCCAAGACTGTACAAAATTCATTTTCTTATTTATATCGATTTAAGATTAAGGAAGGTATTAGGAAGGGATATGGATTTGAATGGAGAAGCTAAAAGGCATGGTAGTTATATATAAGTATTTCCCCAGAGTGTTCTAAAAGTGTTCCTTGTGGAATTCGAACTTGGTTGAACCTGTTTGATTGAAGTCATAGCAGAGCTGGCTGAGTTCTTTTGCCAAAACTGGTGCTCCACAAAAGAATACCCCTATCCTTGCATTACAGTGTTTGGAGGAAGTTTTTGAGAAAACTTTCTTCCAATTAGGCCTTGCAAAATGGGTCCGCACCCTTGTGCCAGACACAATGTCCACCCCATTCTTTGCATGGTTGAGAGCTTGAACCATGGTGATGAGTGTTGATCGAGCATCACCTTCCTCGTACACACTAGTCAAGTAGTTGTGCATCTCAATGACACCCCTTTGATCAAGCTCTGCAACTTCATTCATCACTCCTTTGAACCAATCAAATGAGCCTTGCTCCCTTGTTACCCAATAAAAGTAGGCATTAGTGGTCTTCAGAGGCTTTTTTCGTTTTGGATAAACCTTGTTGGGATTGGGAGAATCTATACTCCCAAAACTTAGGTCTGGGGTTAAATTGAAATCTGAAACAGAATCTGCCTGCTCTTCCATCTTGACCCTTGTTTTTGTAAAA
>Malus_Contig4814
ATATAACAAAGATAATTTAAGCTTATAAGTTAATTTACCTTTAAATTAATCTAATGACGATAATTTAAGCTTATAAGTTTAAATTAATCTAATGACTCAAATGAAAAAGGACAGCACCACCCACTGTAATAAAAATTCCAAAAAGAAAAAGAAAAACAGTACATGGATAAGTTCAGCATGTTGATTGTAGCAGTCGCACAGCCTAGTTTGCAAGTCCTACGAGCATCCATCGCGCGTGCAACCACCCGCCAAGGTCAGAGAATAGTCTTGCACTAATGATAATGGAAAAAAAAGGTGGATGGTTGGACTGGTTAAACGACACCGTTAAAGTCTAAACATGAACACAACAACGACATAGCTACATCAGGATCAGACCCTCAGAATCTGCCTCATATTTACATACAAAACACGGCGGAAAATATGAATGAAACGACGCCGTCAAATCGGGGTTCCCCGAATTCCGGATTCAGGCGGTTCGGTCTGTCCGGTTCTTACTTTGACTATGATGATGACTATAATGGATGTGCTGGCCGCGGTTGTGGCCGGAAACGCTGCCGTTTCCTTCTTTCTTCTGCGGGGCCGGACCCGAAAATAGCTGTCCGAACCCGAAAACCGACCCGGACTTGGACGAACCGCGGAGGGAGCAAACCGGAACGTTGAGAACCGGAGTCACTCTGACGTTGG
>Malus_Contig4834
CTCACGTCCAAAACGGTGAACAGCCACCACTAGTCCGTCCACTCCCTCAATACAATCGACCACCACCGTTGCACCACCACCGCACCTCTATTCAGCTTCAGTCTCCAACATCTTCCTCCACATCCAAAACGAAATATCCGGGTTTGGGAGGAAACATCACCTCAACTCCACTTCCTTCCACCCTCAATTACATCAAGGAAAGAGATTCGAACTTGGAGGAGAAGGCACACAAATATTTAATTGAACTGGTATACAGCGAACTACAACATTTTTACAGGAAAATGAGAAATAATTGAATTTTCACGGGAACATGAATGGTCCGCTCTAGCTTTGCATTTAGGATTTCTAGTCTCCTTGATTAATGAGTTGCCTTTCAACTCTTCGCATTCCTTGCAATAAATATTGGAGAAATGGAACAGTCGCCAATACTTCTTATAAAGTAGAAGAAGAAATCCGGTAAGCATACGTCAGGGAGTTAGAGTTCGTGCTAAGAGTATGTCTGACAGAATCACTGATCTTCCAGACTGGGTTGCTTATCATATTCTTTCCTTCCTTGCTGTTACAGACCTCACTCGTTTT
>Malus_Contig4839
GCAACCAGGCTCCGGGATAGATTAGAGGAGCTTACACGTCAGCTTGAAGAAATTGAAAATCGGGAAGACTCAAGAAGGGGACTGAGTGGACCTAGATATGTATGCTGGCCGTGGCAGTGGCTTGGGCTGGACTTTGTAGGTGTCAGTCGCACCGACACACAACAAGAGAGTACTTCAAATGAAATGGAGCTCTCCGAACCTCTTCTATGATTCACACCCTTTTTATCCTTTTCCTTTTGCTTACGGTTTTCTTTTGTGTATTTATTGTGATATTTCAAAATTAGAACAGTAAAAAAATGGCTTCTTTTAACTCTCTACTTTTCAATGCCCTCTTGTTTGCAGTGGACATGTAATTGCTTGTTTTCGCATAGTAGCTACTTGCAGCGCAAAGGTAACCTTTCGTATTCCTGCTTTTCTTCGCGCGGGGGGGCGCGGGGGTGAGGTTTCTATAATTTTCTCACTGTGATGTATTTTCTGATAGAAATTTTTCATGGAACTTTTTCTTTTCATTTTGTAACCCTACTAACTTACATTACTTATACCAAGGTTCGATTGAAGTTCANATAAAAAGGAAAATTACTTCCAAGATTATAT
>Malus_Contig4841
CAATTGCTTCCTCCAACCCACGAGCCATGGGCCCCGGGGTCCCAGCAAACTCACCACCCACCTCCCGCGACGCCGCCACAACCTTGTCGTTTCGTGGCATAACGCTGCCGTTTGATGTTGGCGGTGTACATTATTTGGACATTAGCTGGGTGTGTTGTGTGGAAATTAAACACTGGGTTGGTTTAACACACGAGGCGAACTATCAGTGTCATATAAGCCCTTGTGCGAAACAGAAACATTAGTAATTGTTTAATTAAGGCGTGGTTAGTGATATATTAGTTTTATTTTATTTTTGTCGAAAGATAAAAAAATTTATTAGTTGGGTTTGATTATTCGTTTCATTGATAGGATGTTGGGTTATGAGTTTAGATGGTGTACATTAGTTCCAATCGAGAAGTTTTCCTCACTCGGGAAATTAAGGGAACACTACCCCAACCTACATGCTCCACTCAGAAAGCTTCAACATACAAGCTTCAACAAAAGAAAATTCAAAGAACTTAGCGAAGAAGGCTTTGGTGTATTTAACACAATACGTTGAAATGAAGGAAAGCTTATTTATTGAT
>Malus_Contig4843
GAAAAGGAAATCCAAATGGGCATAAAATTATAATCCAGATGGGCACAAACCCTTTACCCAGCTGATTCAATTACAACACTTACACAAATGCTGCTTGAACAAAAACTAATTTCGGCTTTTCGAAAATAATTACTTCGGCTAACAAGTTTTCACCTCGTACAACAAATTCCAAACAATGCAAAGACAACATTCTTTGTGAGTTTCTGCTTTCGTTCGCTCTATTAGTCATATGGAATTTGAATATACGCAGCATCGCAGACGAAGGGGATATCAGCGTACATGCCAGCAAGAGCACAACGTATGGCTTCCAACACGGTAAAAAGGTAAGCAAATGCAATGGCCGTCCAGAAGTGCATCCCAACCTTACCCCAGTAGACAGCAAGCGGCATCCAACGACTCACAGTCCCTATCACCTGCAAGGCAATCTCCAACAGCATGCCCATCACCACATGAAATCTGAAGAAATGAGGCCATTCCTTTCTCCTCACAACTCCCAGATATGCAACGAAAAAGTATGCCATCAAGAACCAGCTGGGCAACCTCCCAATGGCTCCGAGGAAAGGGTATGTTAAGAATTCAAAGTCCTCCAGGAAAGGGTGTAGATGATACGCTGTCTCAGCATACATCCATGTCTCGTGTAGGGGCATCAAATAGGGGAGACAGGCTAACGTCCTCCACCACCACTTTGGCTTCTTAGTCATTGGAGGGAACCGAAAACTGTATGGAACATCCTTAGATGCTTGAGGGGCCATACGAGATTTGTATCTTCTTTGCAACGCGGGGATTGTGCGTAACAAGCTACCATGATCCCCACTTAAAAATCGGCTTGATGCAGCACAAGGGTTCAGAGGTGGCATAACTACGACAAAAACTTCCTGCCGAGCTCTCCATGAACTGACGCATGGAAACGCAGACGCCTTAGTTCGAAAACAGGGAGCACACGACACCCCGAAATTCACAGAACTGCACCCGGCGGGCATGGCGCATCCATTCGGAATCATTGCCAAGTACCTTGAACAGGAAAGCTGGGGAACCA
>Malus_Contig4868
ACGGCCTCCACTTCTATACGCACACACTCTCTCTATCTCCCCCCTCTTTCTCTCTCATCGGGTTGATCGCCGGAACCACCAACGTCCGATCAAGTCGCCGGCATTCCGGCGGTCCGACTCAGATGACTTTGAATTCGGATCCACCAACAACAACTCAGCGATTCCTATTTCCTAAGACGGTACATTTCTTCGCATCCTCACGCCCCTTTTCGATTTCAATTTCGTTTTCCGACGCCGATATCGCCGATTGAATAGAACCACTCGGGGATTTTATTGGATTGTGGAGAATTTAGGGCTCTCGTTCCATGCATGCTGAATCAAATCATCGCCAATCGCCGACTATTCCCTCCACATCGCCAGAGCTGCTTCCAAATTCCCAAATAGATCGCTGTCCGCAATTCTAGGGTTTAGGATTCGTCGCTGCATTGGGAAATTATGTTTAAGAAGATCATCAAGGGAAACAAGAAGCCCTCGAAATCCGAGACTCATGATCCTTCTTCGTACGGGTACGGGCCGCCCGGAACCCGCAATTCCGGGGCGGTCTCGGCGAATGTGGTCGTGAACCACGCCTCCCGCACTGGGCCAGCTGCTTTTGG
>Malus_Contig4870
CATACAACATTTGTTTCACTTCAAAGTTCAAACGTAAGCATGATATCGGTACAATCTGTTATCATCATCTCTCTCTCTTACGAACATGGTAAAACGATGTAATATTACAGATTTGCAGACACCCTCACCCAAGCTCGCAGGTGGCATCATGAATTTTAGCAGTAAAACGCTACCAATGCTTTAACAACACCCTAAAAGCTATTCAGGAAGTAATGGCAATCTGTCCACAACGAGGAGTGAACCATTCGTGTTACCGTTGGTATCAAGAAAGTCATCAAATCCATCATCGGCACCAACTCTTTTGCTGCTAGTATGATTCTCTTCTATTGCCGTAGAGTGAAATGGAAGGATGCGGAGTCGCACATCTGGCTCCTTACCAATTCTTTCTGCTTCTAGTTGGTACTTGCGAATAAGGTCCATCTGAGCAGACATAATGTGGGATGGCCTCGGAAGAAGTTCCACAGGTTCACCTTTCGGAATTACAACCTGCTCAATGGCTATTCTTGCCTCCTCTAAAGCATCAATCTTTTCAGATGACTTCACATTGTCTACTGACCCGTAATCCTTCAGACCATCTTTATGATCACTCGTCAATGCTCTAACTGCCTTTCTAATTTCCACCAAAGAGTTTGACTTCGTGACATAAACAGGTGCTCCATAAGACTTAGCAACAGCTTGAAGCCGGGGATTCTTCTTAAGCTTCGACTGCAAGGCAAGTAGTGCATCTGCCCCGGCTAATATCATCTGTTAACTGTACAGCACCTTTCTTCCATCTTCAACTTGTTTAAATCCCTTGTATTAACGCCTGGCTTTTCAAGGATCCCCATAAAAAAAACAACCCCCGAAAATTT
>Malus_Contig4876
TCGTTCCCTTTTCTCTCCGTGTGAGAGTTCCTTCTCTCTTCTTGAGAGTTTTTCCACCTTCTGTGTGTGAGTGATTTCCCCTCTGGTTAAACTTGTTGCTGACGACCCTCGCTGTGGCGGGGGTCGGAGGCAAGCCTTTTCTTTTGCTGTTTGTTTCTTAGTTTTTCTGTTAATTTCCTCCCCAGTTCTTCTTGTTTCAACCCAGCTGTCTCTACCCCAGGCATGTCTTCCCCGTCTTCTGTCTTTTCGATCTGCAGTCAGATCTCAACGCAAAATTTTACGATCTTTCGAGAGGGTGCGTAGAGCTCCGGTGATCTCATCGGCTCGGGTGTTTTCAACACCACCTCCCTCTCTTTGTCTGCCTTCGTTGGCACTGTCGTTCGGGGTGTTCCCTCGGACTTCTTTCACTTTCTGGCTGAGATCGGGACGATCGGAGCAAGTGGGGAGATCGGGATGGCTTTCGTGGCTGGGTTCTGCGGAGTTACTCGAGTGGATTTGGCGTTGGCTGGCGGCTTGGTTCTGGGTTGATCGGACTAATTTGCAGGCGGTGGTTGCTGGGATCGAGAAGCATCTTTTGTTCTGTATCTTGTGTTGGGCTCTGTTGTTGAGTTTTGTTGGGCTTGTTGGGAGGTTCGGTTGTTTGTGTGTTTGGTTCTTTT
>Malus_Contig4902
[truncated: 2,459,334 more chars]
