# Supplementary material for: Global identification and analysis of long non-coding RNAs in diploid strawberry Fragaria vesca during flower and fruit development
Source: BMC Genomics. 2015 Oct 19;16:815. doi: 10.1186/s12864-015-2014-2 (PMC4617481; doi:10.1186/s12864-015-2014-2)
Supplement: Additional file 15: — LncRNAs in Prunus. (FASTA 1011 kb) [file 12864_2015_2014_MOESM15_ESM.fasta]

>Prunus_Contig6
GGAATTCCCTCTGTAAGAGAGTGAGGCTCCCCTACAGGAGCCGAACGCTCCTTCAAGAAAAGATGGGGATTAGTATCCACTCTAAGTCCCCAACATATAAATAAATACATTATATCCTCTTTTTTAGTGGGAATGAACGAACGCACTCAGGGCGTCCCCCCCGTAGCCCAAAAAGCGTAGGGGGGAGGGACGCCCAATGCGGGAGTGAGTGAATGACCCAATGTGTGTGGCGGTTGTCAAGGTGAATCCTAAACCTTTTAATCCTCTGCAAGAGAGTGAGGCTCCCCGACAGGAGCCGAGCGGTATAAAGTAGTAGTATTCCCATTAGCCAGAGAAAGAGTAACCCTTTGAATTAACTGTAAGAGAGTGAGGCTCCCTCTACAGGAGCCGAACGTAGAAAGGAGTTGCATTATCTTGTTTGTACGGGATTCCTTAAGCAACAGGTAAACTTCTTTTTCTATGAATAATCTCCTGAAAGCGAGTGAGACTCCCCTACAGGAGTCGAACGGTACTTCATTAGGGCACAAATACTATACAAGTAATACTCTAGGTAAGGAGTAAATCCCCCCGAGGGGGAATTAATCCAGCTCGACCGTAGGGAGAGGGGATTAAAGGGGGGAAACGTTCCTTATGACTTTTCTTGCAAGAAGGATAACTACGACAAAAGTCCCTAAGGGGAAACCGTCGTTTTAGACTTGCTGCGTATGATGGTACCTAAAACCCTTTAAACTAGCGTTAAATCCCTTTATTTTAGTTAGGACTTGATTAAGGGTCTCAAACCGCTTTCTTCTTAAGAGACTTCCTCTTAGTAGGAAGAACAACTGTAAGTAGAAGTTCCTTTTATAAAGGACTTCCTTTAAAGAGAGTAGTGTAAGATTGGGGAGTCTAGTAGTGGAGGCTTTATCGTCCTCCACTACCCCACTCCCCCATCTTACTGAGCCATCCAGCTGCCTTTCGTAACGAGGGCTGCCTTCTTCTCCGGTTCACCTCCCCTGAGGGATAAGGGAGCCTACAAAATACTATAGAATCCTCCTATCCGTCTTTCAGGGTATGGAGCCACCATCGCTTCAGTATAGCGTATCGAGTGGAAAAGGCTGATAGGGGTCACCACTCCCCGTCCTATTTCCAATGCGAAGAACCAAGGGGATTAAAGAAAACAGATAGGTCTAACCTATCCCAAGCATAAAAGCTCTCGTGAATTCTTTAAACTCACTTGGAACAACCAATGCCGTCTTGTCTTACTCCCCTTAGTTAGTCGCTCAAGAGTTGATCGCGGTACGCGGTTAATCTCTTGAACGTTCACGGTGGTAAATACACCTCCATAGGCAGTAAGGTTCATTGGTCACCTACGTAAATATTCCCCTGCTTGAAAAAAAAC
>Prunus_Contig8
TTACCTGTATACAGTTTGACACATATGTCAACNTCTTCTAATGAATAAGGTAACAATGCTTCAATATGTCTGCTCATCACTATCAATGTCATATATTAATTCATTGACCACCTCCCCTTTAAAATTATATATATACTTTATTGTATTAATTACAGGAACTGATAAATATGTAACTCCCATAATGACATTAATAAAATAAAGAGATAATGCGCTAATAAAACTCAAGTTACTNTTTTGTATTAAACGGTCCATATGTCAAAGTAATTATGGCAAGAAGAAAAAAAGAAATAACAGAGATGCAAAAAGATATTTTTTGCACCTTACTCAACCGTTCAGCAATTCTGTTTACTTTCATGTGCGGAGTATAAGAACTCATTTCATTTATTGTTCTCATAATATGATTAACTCTATACATCACTCCTCCAGGTTAAATGGCTTCTTTTTGTCTTTTAATAGTATATTTACATAAGCATGATTTCTTTTAAGTTCAACTTGAGAATAAATCAACCGCAATGATTAATTTCATGCCGCAAGGCCTAACGCTGATATTACACCATATTAAAAAGATATTAAAAACAACATAATCATAACTNCACCTGAAAATATAAATATACTTAAGGCAAAAAGTCCAGAGCATGATGCCTTGGTATCATAAACCACATGACTATTACTGNAGANCAAAGTACAACCCCTATCCAAACATATAATCGATCATATACACTGNCCGG
>Prunus_Contig16
ATCGCTGATCCCGAGGTTCACCATCTGCTTAAAGAAGTTGCTCGAGAAGAAAACATAGATCGAGTCTGCGCTCTTCATCTCGTTGAAGGTGTAGTAATAGGCGGTATTGCTCACCGGTTTCCATGAACTGCCATTCAGACTGAACTGCATATCGTACGCCCCGACGGCCGAGGCTAACCGACGAGTTGGCGATCGCCGGGAATATATGGATTGAGGTGTTGCTGAGTCCGTTTGTTTGCAGGGTATAGTTAACCATCTTACAACTTAATCCTGAACGGCTGCCGATGGTTTTGCGTCCGGCAGTTCGGCGTTCCCTTCGCCCAGAGTCGGTACTCCGTCGCTGTTGATAAATACTTCCGCCAGCGAGTGGGTATTTATCAACCGTAGATTTGCTGCTTTCGTATGGGGTGACGTTGCGAACATACCAGTTGCCGGAGGCCTGATCCTTAACAGCGTGCGCCGCTGCTTGGCGTCATAGTTCACAANAGGTCTGGCAGGCATTGATGGTCATTGTAAAGCTGCTGCCGACGGGCATTTGTTGCATATACTGGTAAAACGCGTCTGACACATGCCCGTGCATTCACTTCGCGCCNCCGCTGGTCACCGTCGCGCCATAAAATCACTGCGTCN
>Prunus_Contig17
AGCACAGCCCATGTNTAATTGCTCATTAACCAAATTGCAGAATCATAAAACATGTTCAAGCAATGCATAGACACACAACTCAACTTACAGATAAAGGATGCCCTAATGTTGCTGTATATAAATAACATTGAAAGCCACAACAAAAGAGATCCAAAAAAGGATGGAGAACTTGGTGTTAAAAGTCACCAAACCATAAAATTTCAGAGGTCAAGTCTTCACTGCGGGTCTAACCAACCCTAATCCCGAGCCACTCCCCAAATGCTTGAAGTCTTTTGCTTCAAGATTATCTCCATGGCCAGCAAAGCCTGTTCCACCTTTTGCCAAGTTCACCAAATGCCTTTCTTTACATCCCTTGTCGCAAACAAGGCAAACCTTATCTACAGCCATGAACTTATCAGCACATTTCTTACAAAAGACGTGACCGCATGAACTAAGAGCCACGAGCGACATCGTGTTGGTCAAAGTAACCTTGCAGCTCGGACAGATAAATGTCTTATCCAGAGATGAAGATTTCTTCTCCTCACTACTGTCTTCTGTGTAATAAACTGGGAAAAGGGACTTCAGCTTTAGTTTCTCGCTTCCTTCTGGACAGACTGTGCTTGTAGAAAGAGCATCTACTTTAGCAGGA
>Prunus_Contig25
TATTAATTATTAATAAGAAGCCTGCCATTGATTCTATATTTATGTGACAATGGTGCATGTCAGCAAGCAATTATTTGTTTACTACATTAGGACGACCCTAATGCCTATATATCTAAGACTCTAGTAACCTAATGATCTTGAGCCCACAATACTTGGNGTTGTATTTTCTCTTGATTCAATTTTGAAACTTCGCTCTGAAAATTTTG
>Prunus_Contig26
GAAATGCACGAAACTGAAAATAATCTATGTCAAACATGGAAAAATTAGAGGTTCCATGCCAAGTAAAAATATCGCTTAGTAGTTGCAATCTTGAGCTCTCTGTACATTGATGAACAAGGCAGTACAAAAATATAGAAGGCTTTAACTAAGCAGCTGACTACAAGGCAAGACAAATATGCTATCTTTAAAAAAAAACTATATTTATCACATGGGAATATACTGCAACAAAGTTATCTGGAGGCGAAATTGAAGACACCATTTGGAGGAAGACGAAAATGAATACAAAGACACTACCAGCCCGCTTGGGTTTCGAAACCACANGTATATCATTTCCCTTTGTAAAAATCCACATCTGGCAGCTCTATAAACAAAATTAAGATGTCTTCTGCCAGTTTCTAAAAGATTGAATTTCATAACAGAATGCCTCGTAAAATAACTACTTGGTGGTCACGATCATGCACGAACAACACCAGTTCTAGTTGCAAACAACTATACAACATGCTAACCTCCAGTTGCAGACACCATTTCAGTTGGAAGTAGGGTACCCGTTTCATCAGAAACTAGACTTCCCCCATTTTCACCCTGCTTAGTCTC
>Prunus_Contig28
AGGAAGCAACAACAGGCTCCCCCATCTCACCTTNAACCGGGTATTTTGAATTTGCAAACGACATCTGGAATTTCACAATTCACATCNTCAGGGACAGATGGCTTACGAATCGAAAACACAACCATTTAATTATTTTGAATCACACATCATTTCGATCGCGCACTTTATTCTTAAGGAATAACTAACAAAGCTTGCAATGTAACAACACCACGTTATGGTTTATGGCACACACTGGATAAGGGAAAACTCGAGGCTGAAACTTAAAAAGGCAAGCCTTCTACAAGGTGGGAGGAATCCAGATGTAGCCATGTGTTTGTACGTAACCGGCTTTTTCTAGCAGCGCATCGGCTTCTGCTGGACCCCGACTGCCTGGTTTGTATGGAAGCGGCTTTAAATCACCATTGTCAATTCTGTGCAGAAGAGGCGTGAAGATTTCCCAGGCCGCCTTCAACTCATCTCTGCGTACAAAATGTTGCTGATCTCCTCTTATTGTATCAAGAATTAGACGCTCATAAGCCTCCGGGATCGTTACCCCTTGATATCGTTGCCCATATGACAAGTCTAATTCACTTTGGACAGTAGACATCTCCAGTCCAGGCTGCTTGACCGTAAGTTTCATGTACATGGCTTCTGAAGGTTGCAAGCGTATTACAAACTCATTTCTCCCTTGCTTCTTACATTTGAATATGTCACCAGGCACATCCTTAAATTGAACTCTTATTTCTGCCTTTCTTGAATTTAATGCTTTCCCAGCCTTTAGTATAAAAGGAACACCTTCCCATCTTTCATTGTGGATCCGCAGAACCACAGTTGAAAAAGTGGGAGGTGTTTGAGTGGTCAGGAACAGTTGGATCATCCCTATAGCCATCATATTGTCCAAGAACAACTTCATCGTCCTCAATTGGTAGTACTGATTGAAGAACCTTCACTTTCTCGTCCTGATATGCTCAGTTTTAAGGAATAAGCT
>Prunus_Contig32
GGGAAGTCAACGAGGTGTCCTTCTAATATAAATATAATAATTAATTTTTTTTATTTGGGATATTTTTATGGGTAGGTTCTTTTTTCTGTGGAAAGATTTAGTTATATATGAAAAGTGTAAGTTGGATTAGGACGTTTCAAGGGTCAGGTTTTGTAGTTTGGTTCAATTCACTCGTGGAAAGAATGAAAATGTAACTTTTCTTTTCAAGGTGTTTGTTCATGAATGGTTGCCTTCAACCCTCGTGC
>Prunus_Contig39
AGAGTCATGCAACTATAGAATGGAGGATCCCAAACACCGCAGTTTCAGGTGTGTACAGGATAAGCCATTTTGGTGCATCAAAGGCGCTTGTTTGGGTCGATTCGCCATTTCACAGGTTCCTCTAGTGCTTTTGTAGTGGCATAGGCAGGTAGACATGCCTGCATGTAGACCGGATAGCCATGTTTTATGGGGAGCGCTAAACGACACTCCTCACGAGGCTTAATTGTATTGCTGCACTACAGCACAATACAGCATGAGGTAGTGCTAATAGCGCTCCCCTATATCTAATTTTGTTTTCATTCAACAGATTGAGTTACCACTTTACAGCTCCTAAAACCGAAGTTGAGAAATTTATCCTCAAGAGTAACTATTACCATTAGACAGTAGTTAATTGACAAATGTAGTCATTATCTTGGTACCTTGTTGCATTTCTAGTTTCTTCAGTTTGAAAACTCCTGTCTTGTTTTTAGGAGATTGATGGATATATTCTCATCTTTTATTC
>Prunus_Contig42
TTCAGATTTCCATCTCTCTTGCTTTCGAATTTCTGCATCTTTTGTCTTCAGGTGACTGTTTGTGTGTGAAGAAAGGCTTGCGATTGCCCTTGCTGCTGTTGTGGGACAGAGTTTGTGCCTTTGCGAGCTCTAACCGAAGCCGGGAAAATTGTTCTAAAGGATCAAGACCTCCATCAAAGAGAAGAAAAATCATGAAGCAAGTGCAAAACAAAGCTCGCCCAATTAAATAGCATCCTGTACAAAACTATCCAACTTTTGCTATTTTGATGCCTACTTCCTACTATAAACATCTCAATGTATATACAAACAAGTATAGTATTTTAACATAACAAGTAGCCTGTAAAATATGTTATTACATGCTTTTTTGCAACTTACACTCCTGTAGTTAAACATAATGTTATAAATTAAATCTCATTGTATATATAAACAATCTAATTTTGTCTACGCAATTTCAAAACCCGCAGCATCGCGCGGGC
>Prunus_Contig48
TGAACAATTCTATTGTTAGCTTTTACATGTTACTATAATCTGGGGTTATTAAATACTTCAATGACTTGCTTGTGGTGAATGGTTCAATTATCATTGAAGTGGCCGGAGGAATCATAAAGGTGAATTACTCTGATGGCCACCCATTAGGCTCCAGAAGCTGCTGATTCAGCTGGTGATGCAAGGGAGGTCTTCGTAGAGAAGAGTTAAGGACAAATGATGCAGAGGATCGCTTCCATTGTTCAAGTCAAGCGCGATACTATCGTCTTGATACACCACAACATCCATAGACTGAGAAGGAGAAACTGTTGATGATCTTCTGCTTCGAATTAGAACAAAAAAAAA
>Prunus_Contig50
GAAACTGGTTTCAGAACCAACAAGACCATTGGATGGTGTGGATGACTACATAAGTTCCTTGGGTTGATCTCATTGTGATGAAAGCAAGGGGAGTTGAAATACTGTAATACTCCCTTGTGTTATTTGTATTGAGAAATATGAAAGACTTGGTAACTTAGGTGAATTATTTGGGACAGGGGACCTGTATTGGTTCATTTTGGCCTCTGTTGGAACCACCTTAATGCTCTAATCTATATGCCAATGTTGGCTTCCTTCTTTTGTGCTTTATACTTGAAATTTATATTTTTCTTACTACTTAAATGATTAGATGTCATGATAAATCAAGAACATTGTCTTCCCATTCAGTGAATTTCATAGGGCGGAAAGCCCCTGAATTTATAGAACATCGGAGAGGAGTTGTAAGTG
>Prunus_Contig54
NTTCCNTTCAGAATAATAGATTGTGCTATTTTTTCTGCTTCTGGGCTTTGTTGATAATGCGCAAGAANAACTTACGGGTTTACTTTGTTCGAGCCATTTAATGCTGATATTTCCCTGCTGCTCAATACCACGAACAAATGCNTTGTCCACCCTGTCCAACATTACCAATGACATTGCCTTGCTCATCATAAATATCTGCAGCAAATGGAATATTTTTACCCATCACTTTCGTGTGATGTTCATAATGGGCTGATTGCCCTTGCACGGTTTCAAAATCAGCAAAGACGACTGAACCCTGACGCGGTACAGCTACTGCACTGGTACTTTTTAATTCAACATCGTTCTCAAGATCGTTGATATCANTNGG
>Prunus_Contig55
TGATTTCGAATGTGACGCTTGCATTTTATAATAATATACAGTGGAAACACATTTTACATTTTGTGCAAGGCATTTTCAGTTATTGAGATTGAGATGAAAGATTGCCTTCAACTGCATGCTGCAAACCCAGCAATAAAATTCGGATACAGTTGCTTTTTGGCTGGCAATTTTTCAGATACAATTTAATGGTGTGCACAGATCGTGGAATTCTCAGCACTCAGCAGCAGCAGCATTACTCATTGTAGCATCCATCACTGAAATTACCGCAGAGTCGGGCCCAAGTTGCATCGACAATTCATCTCGTGGTCATTAGGTTCTATTTGAGGAAACGATCAATCATATGACGTATGACATCTTCACCTTCTATATGTACGCTTTGATCTTTGACCTGAATGACACTATGAGCAGCAAATCTATGTCTGCTGCAGTGGAAGCTAACATCTACTTTTTCCCAGCACACACGAGATAGGCCTGTCAATAGTTCCACTTCAAGCTTGTCAGAGCCATCATTTTCCACTGAAGTAAGCTCGCACTGCTCAGCATCATAAGCCTTACAATGTTCTTCATAAACAATATGTGGATATTTTTCATCAACAGTATCCTCCCACGTTGGCAGTTCACTGTTACGTCTAATAGATGATGTTCTCCAGCCAACAATATGGTCAT
>Prunus_Contig58
AAGAAAAAAAGAACATTGGACTACTTCAACATTACAACAAGGTCAAGCTACATAAATGCTTACCTACACCACAAAGTAACTTTGATATTCTGCATCAACTCAACATTTATACTTACTTTACAAAATTTATAGCACAAGTGCTTGCCAAAATATCAGCAACAAGGACCTTCTCATATGGAGAGCATCATAAACTCAATATTATGTGCTCAGGATATAGCTAATATATCTTGAAAGTCCAACATCAACATATTTGCAGAGTCACCTCTAGGAATCCACATTTTGTTGCTCATGTGCCTTCATGATGTTATCTCTAAATTTTGCTGATGGACTAAAACCAATTTGAAACGCTGAAGTCCCGTAGCTTGCTAAGATGCCTCTCAAAGTCCTGTCAGGTCTTCTTCCACTCTTCCCTCTCTATCACTGTGGTGGGATCATCCTTTTCACTCTGAAATGATGGACGAGAACAGTGATTCAGATGATGAATAACAAATAAAGTTGAAGAAACCAATTTGGAT
>Prunus_Contig59
GAGGTGAAGGAGTGAGTTATAGTTGAAATGTCTATAATGCATGACTTCGTCTTCGTATAAGCTGTTTTGAGCATATTCGACAAAGTGAGATACAAGTAATGTAAGTGCGGCTTGGAGTTTTCTGCTGTTCATGTATCTGGACACTCACAAGTTCACCAGGTTTTGTAGGTCAAGTTTTTTATGAAAGCTTGAATTCAGTCATTCACTATAGGATTGTAGGGCTCCGTTTAAGTTGTGAAGCCCCTTCTTTTAAACCGTTGTGCTAGTATGTGCTTCAGCTGTTATGCTATGGGAGCTTAGGATCCAATCTGATTCTGGAACTTCTCTTCAATAAACAGAATTTTTCTTCCC
>Prunus_Contig60
ATTCCCTATGCAAGATAGTAATGAAGGATTTTCGATGCAGTTGCTTAAGCTTTGCCATAGAAGTCTGGCACAGGTTGCTTAGATTTGTTTCTGGCACTCATTTAGGCACTTCTTGGAACTACTAGAGATTTCCTATGATTGCAGTAAGGGAAGCTTTTAAGGTCGGAAGAGTTTATTAGACTACTTCTCTGTTGTATGGTTTAGAAAAACTTTGAAGATTGAACAACTTGGTGTCTGCTATGGATGTCTTGTAGTTTCATTTCAATTTAGTATGTTGTAGACTATAGCATCTTATTATGGTGTTTATTACAATCTACTTAGTGATCT
>Prunus_Contig67
CCAGTAATATAAATCCCCAGCTAACTGTATATATGTGTCAATTCAAATCCACATGAAACTCATTAATTTATACCAACAATGACTTTGCTGAAAATATATGCCAATTTTTAACATATTTACAATCATAATGAACTTCTTTCCAACCCACTCTTCCCCATCCAAACCCATACAACAAACCAGTTACATACATCCCAATTCATCAAGACATGAACACTTTTGGCCCATATCCTATAGACCCACAAAAGGGTGTAAAAAAGATGAAACAGAGGAACAACACAGAACAAAGAATTACAAAAAACACAACAAAAAATGAAAGATTCTTTCCTTAATTTGCATCTTCCCACAAGTACTTTTAAGTTAATCTTCCAAGTCATCTAATCACTTTTTTCTCATCAAATGATCCATCCTTGATCAAGTTCAAACTTAGACTATTGAACCGCTCTCGTGAGTACTGCCTTGAAGCCTTCCTCCAATCTGTGCCGGCCTTCATCATAGCAGCAAACTCCTCGTAACTTATTCGTCCATCCTTGTCTGTATCCACGTCATGAATAATGGCATTAATAACATCTTCAAAGTTGTCGTCAACTTCAGTAGCCAAGGCTTCTCGCAGCTCCTCAATCTCAATATACTCACTTTTGTTTCGATCAAAGAATTGAAATGCTTTGCGAAGGTGCACCTCATCATTGCCCATCTTTCTT
>Prunus_Contig73
AAAGGGAAAGGTTATATTTTTATTTTGGAAACCAACTGCTTACGAAATCATCAGAGTCACCTTACATATTACAAGGAAACAATAACTCGAATCTTATTTTCCTGAATATCACATATACCCGACAACGGGTTGGAAACAGGTTTTTTACTTGCTTACATACGTGACCTTGACGATGGGGATGTTGAAGCGGGTGCACTCAGTGGCACACCCTTCATTGCTCTTTCTTCCAAAAATCTCGATGGTCTGTAAAAGTTACCATATACTCCGGACCATTTCTTGAGACTATCGTATATATGCTTAGGCCCAACCAGGTCTGCCCAAAATATAATACCACCCCGGTAAGATGGGAAACTCATCCCAAGAACAGATGCAATGTCAAGGTCCGATGCTCGAACAACTATTCCTTCATCTAGAATACGACATGCCTCATTCACCACAGGGAAGAGTATCATCTCAAGAATTTCTTGGTCTGTAACAGATAAAGGCTTGCCACCAGGCATAATATTGGTAACTCGTCTAGATTCCTCAATAATTGGTAGCACAGAAAGATCAGGTTTTGGCTTGCTTCCCTTTTCATAAATGTAATATCCCTTCCCATTGTTTTTACCGTTTCGTCCATGTTTGATCAAGATCTCAACCAATGGAGATCTAAATGTGCGATCTGGGAAAGCAGTAGCAAATTCCTTTCCAACTGCAAGGGCTACTCCATAGCCAGCCAAGTCCTGAAGCCTGCACGTCAAGAGTCAAACAATGCAGTTCTGATCCACAGAAATGCCAAAGTATATTTTTCTATATGAAAAAGTTGGGTGTAGTGCAAGGGAAGAAAGTTACTGGAAT
>Prunus_Contig76
AGAGGAGTTGAGTTTTCCTTGTGTACATCTGATTTGTTGGGAGATGGAAGCTCGCCGTCCCTGTAAAATAGTGTATTAGAAGGTGATTTGCTGTTTAGGTCTCTTTTTCATTAGCTAGTGTGGAAATGGAAAATTCCCTTCATACCTTCTTCCTAAAGAGATCCAGAGTTGTCATCTTTGTAGGGTTCTGCGGAAAATATACATATATTGTAAGTGCAACGGTCATCTTCGTACGAAAATACCGCGATGTAATTTTGAATGAGTTTTCTAATGAAATATTTTTACTGAGGATTTTATCCCTCAGGTCTCACTTT
>Prunus_Contig81
GATTAGGTAAAATAAAACATTCGGCTATCTTTAAGACTGCCTTCATATACGTTTCGTCTAGCAAAATATCATTTACATTATAAGCCCCTGTGAGTTGAAAGAGATCCTTTTGATCAAGTTTGACATCAAAGTTAGGCTGGTTGGCCTTGGTCATGGTCCAACAAAATTCTTCTATGGGTTAACTGGGGCTGGGTTAAAATCTAAAACCCTTTTACCATACGCTAAAAAGATAACCAGATAAAGAACAAACAAAAGCATCAAATTGCTGTCTCCATTGGGATGTGGTAATGGAGAAGGTAAACCATTTTCAAGATAAAACGATACAACTTTGTCACTTCCAGAGCTTGACGAACTTGTCGTGGCTAGCAGAAGCAACCAACCCGGTAGCATCTGATACCGCCAAAGAAGATACTAGCTTGTCATGAGCATGCAGAGTCATTGTCTTGTTCTCGGCCATGTTCCAAAGCTCCAAAGTCTCATAACAGCCAATGACCAACAATGAAGGACAAGTTGGATGGAAAACACATGTAATTAAATTTGTTGCCAGAACAGCTCAACTCATGAATGCATTCCCCTCTGGCGCTGGAGACAACTGACCACACTCTAACCAAGTCATCACTCACTGATGCTAGAAAGTCACCAGAAGGATCC
>Prunus_Contig82
GCACGAGGACTCACACCATTACAAGATCTAAACGACATGGCATCTGCTTCGCCAAGGCCTCGCTCAACTCAGCGCGGAAAGGTGCATCGATGACAACCCGGTTCTGTTGTAAGAAGAGCAGTGTGGTCCTGGTTGCTTGATGCTTGTTTGGTTTAATTGTATAGCAAAATTAGGTGTTGCCTGCCGATACCTGGAGATGTGACTCCGCCTGATGTGTCGCTCAGGTCAGTCACACTGCTCTGCTGTTTGGCTGGTTGCCAAAGCAAGATAACGATGTATCTGGTTGCATCATGTAATAATTATTATAATTACCATTTAACTTC
>Prunus_Contig84
AGCTGGATTGAAAAGTTGAGATAAATAATAAATTCTTAATGTTCTCATGGGTAATATTTCTCTTTCTACAAAAATCTGCACCCAACTTTTACCTCGAAATACATTTATAAAGCTAGATGGGCTCTGAACTTTTCCTTTGCACGACAGCAAGATAAAGCTGAAGAGAGCCTTTCAGAAATATATTAATCACCATCTCCAGAAACACAGATCATGGTACAGTATATCTTCAAAATTCCAAGAAGTTATAAATTAAACCCTAAAGATACAACACATGGACCAAAAAAATCTACCTTTTCTGATAAGCATGACATTCTAACACCAATTCTTCATTTTAGACTAATTTTTCAATGAAGCAAATGATATGATTATGTCATACTTCATAGGCATCTCGACTCTGGATGTACTCATTCACAGATCATTCTTCTGTGCCAGTTCATGTAAGAAACTCAGGTCTCCGTGAATGATATTACTGCTTCAGAGGAGCCTTCTTCTCTCTGTCAGATATACGAGCGGGGGCTGTTGAATGTGACTTGAACCGACCCCTCCCTTCCCCTTCCTTATCCTTTTTCTTTACAATCTGAACCACGTCTTCATCATTCAAAACATGACCGAGGCCACAATGCTGTGGGTAGTGCCTTGCACTTGTACCCCACACTAGCACATATTTTACTTCCTTCATCAAACTCCTATGTATGTGGTTACAAAAGTCTCCAACGGAGCAACCCCCTCTATCAGCAGAAAGAACTACAGGGTCACCGAAATCAGGTTGCTGGCCCTGTGGCTTTGTATAAACTCTAACAAGTCCCATCTCCTCCCACATCTTTGCAAGCAGTCTGTCAAAAGTTCAGCTTGAGATTGCAGCTAATGACAACAGAATTTAGGTGGCGGGCTAATTTG
>Prunus_Contig88
ATCAAAATGCAAAAGTTCTATTTAGAAGGGCAAGTACAATATTTTTGATGCTATACAAAACAAACCTCATATCAAATTTCACGTGTCGGGCGCATGGCTCGATTCAACTTTCATTGGGACATTCTAATACTGCTCTATGTTATTGCATTGTTAAGCACAATTCATATGGAATGGATGGCTTAAATAAACTGTACATGGACTCAACAACTTTCCTACTGACCATTTGCTGCAAACAACAACTTATGCCAAGCAGTCCAATGAATGCCATTGACAAAAACATCCCAAGCTATATAAACTAACTAGACACCTAAAACTCCGGCGAACGACAATGTATATCGTAAGCCAACACTGAAATCAAAACAATGTCTGCAGCATTCTCCACTGAATTGCTTTGATTCTGTGTTTCACCAAAACAAAAAGTGCTTTGATCACCATACAAAAACTATCTGTGTTGTTGCTGTTCTTTGCCTTCGATCTCCTTCACACTCTCTACTATGTGTTGGATCTTCTTTGAAAGACTCTCATTGTGCTCTTCAATGTGCTCAAATATTAGGTCGAGATGTCTTTTATAGGTAGCAGCACGCTTTTTCTCTATGGCCAGCTGCTGAGATAGTTCCCGAATCTTGTCATGTTCATTCGGATATTGATCATAAATGCAATCCCTTCGCCTCGTGC
>Prunus_Contig91
CGGCACGAGGTATGCAACTACTCTCCGTGAGTTAGTGTTCAAAGAGATGCCAAGAAATTTCCTCGATAGGCTGCAAGGCGAAGACTCTCACAAAGTCCAGCATGTTCCTTCTATTTTAAAGTTATAATGGTCTAATTTGCAGGCACCAGGTTCATCTTCATCTTCATCTTTCATCTTTTTGCAGTGGACTTATAAGTCAGATTAATGAACAAACTTTCTAACACTTTCATTTTTCACCAGGTTCAGACAAACAAAAGTGGATTGCGTTCTGCATAGATTCGTGCCGGAACAATTTGGATCATGTGTTGTGCACTCACTTGTTCAGTGGCAGAAAGTTTTCTCACATGTCAATGAGACCATAAATTTCTTACCAATTGGAGAGAAGATCAGAAAACATCCAGCAATGAACTTCCATTCTTGTATATTCAAACTTGTTAAGGTTAATGTACTGTTATAGCAAAAGCTGTGATACAGTTAACAGCAATGTTTATGTTTATGTTTATGTTTTTGTACTGAAGTGGTAAATTATGTAATAAAACTTGAGTTTAGCTGTGTGGCTAATTGTTCTT
>Prunus_Contig92
GCACGAGGCAAGTCTAAAGGTGCTGGGAATACGAAAAGATGGGGCGGTGCTACCGCTGGTTAACAAGACCATGATGTACTTTTAAGGAGCCATAGTGCTAGCAGTGTTTCCTCAGCTATGATTCGGATGCCTCTAGTGCAGCAGTACGTTCTGTTTTCCAGTTTCGGTCACTTCTAGCACATGCTTTATATGACTAATATTGGTCCTCACGTTTCCAGGAAGAAAGTGTTACAATCTCGGTTGAATAGCAGGTGGCATGGCTAATACTAGCTACCCACCCATCACTCCTCACTGCATTTGCTATTAGTTCATCGGAAATGGTTGTGGGGAAAAATAAAATCCTTAAGAAATCTTGTAGTTTAGTATTTGTTCACTCCTATTCAGTCATAAATACGTAGGACTGTTGGAATTTTGCCTCTGGTGACTTTTTTCTTACAAAATATCTGTAATATTAGGAGAAAATCCGAAGTCCCATCATTTTTGAGAAACTGCATGTTCTTATGAAGTAGTTATGCAGATGCTAGGTTAGGATGGAAGCGTATATGTAAAGATGCAGATATGGCATCTTATGTGTTTGTGGATATAAAGTTCATCCCACTTATGTGTTCTTTGTTGCCCCTCTAGTGCAGCAGTACGTTCGGTTTTCCAGTTTCGGTCACTTCTAGTACATGCTTTATATGACT
>Prunus_Contig94
GCACGAGGATTTCTCTTTTGCATCAATTTGGAACACTCTGGTCTGGCTTATGCTATTCAACTTCTTTGTCAAGATTGTGAATGCAACTGCTCAGAGGTATCTGAAGAAACAGCAGGAAAAGGAGCTTGCTTTGTTGACAAAGAAGTCGTAAAGCATTACACAGCTGCATGATGTTTTGCCATGTCCCTTAAAATGGCGGTACTGCTCTTCTCTCTTTTTCCTTTTAGAACATCACACAGTCGCATGATGTTCCGCCATGTCCCTTAAAACGGCGGTACTGTCCTTTCTTTTTCCTTTTTCTTTTGTTCTTTTATCCTACTCCGTTTTTCAGAAGTAGAAGCAATAGAAATTCCTAGACAGAGCTGTTTCGGAAGTCATCATTGGTCTCTCCCCAAAATGCTCTGTGCATTTCCTTGTTAGAAGAAGCTTGTATAGGATCATGAATCTAATGGAGCACTGTAGAAGTTGCAGGTTTATTATGTGTAATTTTTGGGGGAGTCATTACTTAGGGTGGGTTTTTTCACCCCATTGTCAACTAATGTTGAAATTTAGAAATTGGAAATCTTACTATTCTTTGCAATCCAAAACAAGGTTACATCTTGGAGATTCTATACATTTCAGTCTTTCATATTCTTT
>Prunus_Contig98
ACACAAACAAGATTTCGTAGACATTCTCTTTATTTTTCTGAATGCTGTCCCATACCAAAACAAAATCTAAGTCTGTATGAAATAAAAAAAATAAAAATACAAAAATTGAGATTGGGGGTGAAATATCTATGTGGTCCAACGTAAAGAATACAAAAGAACGCTAATACAAATCACATTGGTAGATAAAGTGCAGGAAGGAAGGAACCAAATCACTGTGGACATGTTGCTAATCTCTCTATCCAAATCTTCTGCAGCAAAAAAACTAGGATCACTCAAAGGCATGTATACTCCGAATTCGTTTATATAAACTGCTTTACACAACAACTTAGGGAAACCCTGTGACACGGGAAAGGGATCCCCGAAAACAGTAGAAAAGTATTTCTTCTCAGATTAATTTATTGAATGTTTGAGGAACCTTGCTTATCCTCTTGTATTGTTTAATTCCTCCCAAAAGAATTCCTTCAAAGAAAAAATAAACCAACTCCAATTAACTTTAGGTGGGTAAAAGCGGCTGTCTTTCATCAGGTCCCACTCGGTGACTAGCCTCTTCATTTGCCCCTGCTGCCATATTGATAAAGGAATCCTTTGACCTCTGTTTATCATCAACATCTATCATTTCTAGCTTCCCATTTTGTTCCTCTTCTTTGACTTTCGAAATGGGAGAAAAGAACTGGTGCATCGAGATGAAGACAATAGAAATTCCTAAAACAAAGTTCATCGTCAATTTATGACCAAACAGCAAAGCAGATGCTATGCCTGTGAAGATAGTGGCCACTGTGGACGAGTACTTCTTTAGAATCGTATCTGCATATTTGAAGAAAAAAGAGGACAGAATTCCTTGTGCTGCATTGTTAGCTATCAGAAACATTGTAGCTTTTGAATGACCATGAAGGATATCAAAGCTACTTGGACCTT
>Prunus_Contig103
CTACCCCACTTAGCTTTCTAGTATTGTACATAGAAGCCGAGCCAATATAGGAAAAAGAAGTGCAAATGTTGGGAAAGTTGGACAATAAGACGAGCAAGGTTCAAGGACTGGGAAACTGGACGGTGGACAGTCAGAGGACCAAGATGCAAAAAGAAGGGAGAAAATAAGTCTTTTTTTACTGTTTTATAGTTTTACTAGTCTCTGGAAAATATAGGATGGTTGTTAGGGTTTGTGATTATACATAAGTTTTGGATGAAGATGTAAATAGTGGGTTTTTATTTAGAGAGGGTTTAGGGAGGTAGGAAAAGTCAATGTACTCCTTTGAAGGTAAGGGGATGTTATATATGGAAAGTGAAATAATAGATTTTATAATTTGTATT
>Prunus_Contig105
GCACGAGGAAGGCAGGGTGCATGGGGGAAGTTTGATGGTTTTGCTGGCAGGCGGTTCAGACTCCAATTCGAACAGCAGGGGGAGTAATTCATTTGGGTCAAAGAATTCCTACATGATGCCTCAGAACTGGATGTGAGGCTATTTTTAACCCTTGTTATTTGATTCGGTCTCGGTGGTTGGCAGAGTTTCTCAGCAGGTCAGCATGTCTGTGTCCTTCGTTTCTTAGTTTGTTGTTTATTAGTGGCTTTGATATACGTAGAAGAAGTTGTTCTCATTCATTGGTTCTAATGGAGAGAACCCGTAAGTGCTTAAAAGACCTTAGTGTAACAGTTTGGGGTATATCAAGGTAGGGCAGTGGTTAGTTAGCAATTTGAGTTTGGTCTTTGGTGTTCTTTCCTGTAAATATTTTATAAGTGTCTGTCCAGCAGTTTGTTGTGAATACAGGTTATACTGCCTGTAGGGTCAGTCAGTTTGTCAGACGTTCTGGTGCAATAAAAGCCTTTTACTGAGATCAT
>Prunus_Contig110
ACAATGCAAACTATAAATGTCTCTCTTTCAGGTTCATATAAGTTCACAATTTCTCAATAAAATTTCTCCAATCTAATTAAAAAATTATGGCAATTTCAATAGAAGATTGTCGAGACTGCCTGCTTGAACCCTCTCAATTTTTATCTACTGTGTCTTATCCCGGTTATACCCAGTTTTATTCTCATAACATTTCCCATCCTTTTCTATTATTTACTTATATAGGTTTGTAAAAATGTTCATGCCACAGCGACCCCCGCCAAGAAGACCAGCGGACTAGAGCAGGGTGACACAGAGTAATCCATTGATTTTATTGCCTCAGATCTGCACTTCTCTTTGTGATCGTCGCTTCTAATGTGTTTGTCGCGGCACTCAGTGCTGCAAAATGCTTTTTCACCTCTGTACATGAAAATGTCCAGTCCATGAAGCTGCTTGTTGCAAAGATAACAAGAACTGAGAAAATCAGAAGCCCAAAACTCTCTACCCACTTCACCAACACTCACTGGTGAAGCAGAGAACACCCCAGAGGCCACAACACCAGAACTAGGATCATTAACAACTCCACTAAGCTTATCATCAAAATAAACACGTTTCCTTGTCAAATTGTTCCCAAAATGAGAAATCACACAAGTATAACTCTCAGACAATTCATCTACCACAACCCCTGGCCTCTCCATATGAAACCCACCTCTGCCTCGTGC
>Prunus_Contig127
ATGGAAGCTTTCGTTTAAGTAGGCATGGCATTTTTGTGGATCAAACACTGTCCTTATTTTTTATTTCTCTCTTTTAATCTCCTCCCCTGTGGCCGCCAATTTGGCCACTTACCTCCTATATGAAGAATCAAATATTGTAATCAAAATTAGAAGAATCAAATGTTACCGTTGTTAGTCTGTATGCTGACACGAAGGATGTAGAGAATATTTGGTCATTAGATAATTTCTCTTCTCTAAACCTCTTTATTTTTCTTTTGATTTACTGTGTCCTATGTAATGCAAATTCTTACTTTTTCAGTCCCAAAATAAAAGTTTTTCCCTCGTGC
>Prunus_Contig131
GCACGAGGCCACCGTTGGTGGGAAAAGGAAGGAACCAGATAGTGGCTGGGAATCATTCCCGTTTAGCTACAGACATCAGCAACAGCAACCACCATGGAGATGAGAAATTTTTAACTGCGGGCGGTCGTCTCTTTGGATCAGTTTCATAAATCCAACTAAGTAGTTTGATACATGCGATCCAGAAGTGGGTGAGCTCATTCGCTTTAGTTGAACTGAATAAAGTTGGAGGAAATTATCAAGGTAACATGATTTATGTGATTAATTGCAGAAGGAAGAATTAGGGTCTTGTTTTTATTTATTGG
>Prunus_Contig140
CTCGATCAGGCTCATCAGGCTACCAGCTCATGCGAGGAACCACAAGTATGTAGAATTTTCTTGTTAATTTCTTTTTGTTCACGAAGGCGTTGATCTATTTCATCTTTTCTGTGTTCATCATAAATCCTATACTAGCTCATGCGAGGAACCACAAGTATCTGTATGGAGGTAGACTTGTTGATTTGGGCAACGTATCCAAAATTATTTTTATTAAGGAAGTAGAGTGTATTTTGGGGAATTTAAAACTGCAAAGAGAAACATGCAATGGCTTTGGCTAGGTGCTGGAGCGGCAGTTGTGTTGGCCACTGATGGACTTGCCACATAAGCAGCAGGTTTGAAAAGACTTGCCCATGTACGTTCCATTGAAGTAGCAGCTGTCTGTGCCGTTAACAGCTGTGCCGATAAAGGACTAGGATCAGCTTGCAGAGCTACTGGCTTGGCACATGCTGCTGATTCACCAGTATCTGGTTCTTGTTGTGCCGATGATAATGGGCCTTGTTGTGCTGATGAAGTATTGGCACGTGTCGATTTGTTTCTTGACCTCTTGTTGGCCATTAATCTGAGGTAAAGATACGTCGTATCACATTAGTACTAAATATATAATAATTTAATAAGTAAACTAAAGAAAACATGCAAACATGTCACCATTGGTTTG
>Prunus_Contig141
ATTATCAATCTCATAAATATTATTTATTCACATATGTATTTTATTCCACTCTCTCACGCAGCAGCATCAGTATTTTATTCTCACCAAAACGAGCAAAACACTCACAAATATGGTAGGAGGAAAAACAAATTACAACTGTGCACTCTTGAAGATGACAATCTGCCGCACTTACAACTTCAACCACTCTAGGCAAGGGCAAAAGCCCCAGCAAAACCTGGCGGGATAGTAGTCCTTTAAGTACACCTCCCTGCTAAACCCAATGATGTAGAAGCTGAACAACCGGCTACGATGAGCCATGGTGACACGCGTCACCGGCACAACGGAGATGGTGTGCCTCTCACTTATCACCCTTGCAGTGAGAGGTACAGGAGCTCTGTCTGCAATGACTTCGGAAGAGAACTGATTAAGAAAGAAAGAGTCGGCAAAAAAGGCTGGAGTGCATTGATATGCCTGGGTGTTGCATAGCTGGACTCCTTTGGCTCTGTGGAAAACCTCATCTGGAACAGATGCTGCTCCGCTTGTTGCACTCACCTTTCTAGTTGAAAGTGTCTTCCATCTAACAAGGCCAACATTGCGTGTCAAAAGAGAACCACTCCCTTGGCATGTCAAACATTTAATTAGACCGCGAGATCCACAAGTTGCGCAGGGGATCTTTCCCTTACCATTGCAACTCCCACATATGGAGTCAGATCCATCTTTATGAGCAATTAAACCCCTTCCATGACAAGCAGAACACTGAGTCATCAGATTTTCTTTGTAAAATCCAGGTTCTTGATTTGCATTGCATGTA
>Prunus_Contig145
CACAGAATTCTGTTTTTTTATACAGAGCTTTCTGGTTTGATAAAGAAAGAAAAAGGCTGAAATGGTGCTTTCATTTCATATGAGTGGATGTTTGTTTTTGTTTTGTTTTGTTTTTAAGTACTTGAATATTGTGATTGAGGTAAGGGGGGCCAATTTGATTTGGTGTGGGATGATGACTGTGAAACAAGGAAAGATACCAAACTTTAGGTGAGAATTGCGTCGTATATCAAAAGATAAGTACTTCTGCTTTGGCTATGAGCAATGGCTTGCTTTGTCATATTAGGAGTCCAAATGCATGAATGAGTGTGTGTTTAACACAACTCTTCTCAAAAAAA
>Prunus_Contig146
GCACGAGGCCTCGTGCCGTTTTTTTTCTTTCTTCTTTCTAATTAATAACTAGATTGTAAATATTAATTTAACTTTCATCTATTGGGTAATCATATATTTGCTTGTGGGACTTTTTCTTTTTGAATTGGATCAAAGTGAGTTGGTGACTTTGGCTATCCACCAAACCTATTTATAGTTTGGGGAATAGAGTTGGGCACAAAAATTTGAAAGAAGATTGTATTAGTTTGAAGATTGTGGATCATAGTATATGTAAGGATGGCTATATCTATTGGCATGAAGATGTTTGGTGAGCTATTTTTGTCTAAATATATTGTTTCGTATAGTAATACGT
>Prunus_Contig149
AGTCTAGAACAATTTTACATTATTAGGATATCAACGCATATCCACAAGGTAATAATTAATACACAAAATGAAGGATGTAAGTACGGTACTCACATACATATAAACATCATGGTCCAAACGCCTTACCCATGCCAGTAGTTCTGAGAACTTCTAAAGCAGCTTTGAGTACATTGCAGGAAGTCTCAATTATCATACAGGAGTAATGAATTCTTCTGCCCAACTGCAACCACACACACCATTACACTCTGTAACCCACAAGAGTTCATATAACGACTAGTTTCCAGGACTAAAACTTAAAAAGTGCACCAAAATCAATAAGCCTTTCCTATTTATCAGTGTGAAATCCAATTGCTAGGCTTCAGAATGTAAATCTGGTAAAAGGGTAGCAGATATGTACGAAATTTGGAAGGCGCCTCGTC
>Prunus_Contig150
GCACGAGGAATTTATCATCATCATAACGCATTGCATTTGATGTTTACATTTCCATGTCTATTTTGTACATAGAAACAAAGAATTGTGAAGTTTGAAGCTGTAGGGGGGTACATAGGGGCCTAAGACAAATGCTAAATGGTTGTTGATATCTGAAAATGTTGGCTTTGCACTTAGGCTTCAAGTAGTTGAATAGCTGATACATTTGTC
>Prunus_Contig152
GGGTTTGTTTGCTATCTTGGCCTTGGTTTGGGCTTATCGCCTTTTGGGCTTTAAGCTTGTTGCTGATGCTTTTGCATTTAATTTGAGCCTCTGACCTTTTTGCTTTGTTGCTGAGCTCAATTAGTTGGGTCTCACTTTTATGTTGTATTGTTGTACCTTTTCGTGGATTTCTAATGAAATCTACTTCCAACCAAAAAAAGAAGAATAGTAAAAC
>Prunus_Contig157
GCACGAGGATTAGAAGGTGATGATTTGTTAGCCAATTGATGCCAGGAAGTGTGGATGGTTTAGTTCATGTCCTTGTGCAACATACAGGTCAAAGTTTTCGAACGTATAAAAGTACAGACATTTAGGAACTTTAATCTCTGCCAAGAACCAGGACCTTCCGGTTGCAATGATCTCGTGAATGGAGGCACATTGCTACTGTCAGATGATGATAGATGACGTGATGTTTATATAAGTTATTTTTATCTTCTGTACAAGAGTTGTTAGGAGATATGGTTGAGAGCTTTCTGCGTATTCTAATATATGTAATTTATTTAGGTCTGTTCTGATTGCATTTTATTGAAATGCTGCCCTTCATTTGTAAGTCATAAATCATAATGTTGATGTATCATCAGATAGAATTAAACCCCAAACTGATGAATGGTAGAGTCAGCCAATTGCCATTG
>Prunus_Contig158
GTGGCATGAGGGTTCTTGTATGATGCATGATCTGACAATTTCATCCCCATTCCATCTTCCTGCATGTTAACATGACTGCAGGTTAAATTAACTTAGTAAGATTTACAAACAATCACATACACATTAATATTTTTTTTCTCTAGACTAGAGTTGTCTAAGAAAATCTTGGGGAGTACAATTGGTTTACTTGGACCTTCTAGAGTGCATTGTAACTTCAATTGTTTACCTCAAATGTGTGTACAATTGCACTACAATAATTGGAACTTTAACCTCAAGTGTTTGTATTACAATTTTTTCTGTACAATTACTGCAAAGCTTGTACCTTCATTGAAATTCAGATGCCAAACATGATGCATCCTTATGTTAGGTGAAGTGAAATTAATGTCTAAATTAATGCCAACTAACCCTTCTT
>Prunus_Contig159
GCAACAAAATGAACTTCTGTTCACTTTCTTTCCCACAACATGCCGCCAGGTTATACAAATGAATTCATCTCAAGAAGTTTCAATTATTTTCAACCTTCCAAGAATATACTGGAACAATGATCTGACTATGTTCGGTCCAAATTAGAAACGAAACTTCATGCCTAAGATTTACGTCACAAATTATTCCTGTGGAAAGGTATATCTGTAATCACAAACTGAAAGCAGCTTTAAAAAAAAACCTAAAGATTACACCTGAAAATTTGCAAGGTTTACATGCAAAATGACCCCGCTGAAGTGCCTCACCTCAGTAAAGTAGCTCCTCAAAAACAGGGTCTATTTGTTGTCCCCACTTCCCGTTATACAATTCCAATAGCCTCTCAGCTGGTGTTACACCGGTTCTGACAACCTCGGCCACCTCATTCAAGAACCCAGATTCCTTAAAGCCTCTTCTTTCCAGGCCATCCTTTGCCAACTTTACAACATCTTGGGCAACATGCTTGAGCAACCCATCCCGAAATGGTGTCTTTAGACCAGCTCGTGCC
>Prunus_Contig163
CGACTTTCATTGGGTCGATATCGGTCTGCGGAGGCAATTGTGTTGGTCTTCATGTAAGATTCAACATTGAGCTTTTTCGTCATGAAAATTTCAGTCGGAAGTTATACCAAAGTACAAAAGAGTAAATAGTCAACAATTAAGATTCTTTAGGAGCTCTTCCTCCATCAGTTCTTGGATAATAGATTTTAATCTTGTAAATATTTTGCTCGTTGGAGCTCCACTTTAGAATTGCAGGCCATTGATTCTTTATTTTCCTCAATGTTAATTTGTGGACCCGCATGAAACTAACATTGTTGGGTAAGTGTTGCGGAGTATCCTACTGTTGTAGAACTGGTGCAGCCATTCTTGCCTTTAAGCGCTAATTTTAGGCCTTTAGCCTGTACGACTTGGCGTTTGATAGAAAGACTACAGTGTGCTGTACTTTGAAGGCTGAAAAATGTATCTCTAAAAGAAAAAATAAATTGTGTCCAAATCGGCCAAATAAAAGATTAAATATTCAAGTC
>Prunus_Contig169
CGGCACGAGGGTTTTCTTTTCTTCCACTGCCCTGAAAACTGTCTCCATTAGCCATCTTTCTAAAAGCATGTGGGTCTGTTTAGTTTAAATTGCAACACTCTTTTCATCCATTCTTATGGATCTGTCAACTTCTCATTCTGGATAATCTTATAGTTTGATCACTACTTTCCAGGATCATGAGATTCCCCATTCAAGCAATCAAACAGTGGCACATTTTAGGGATGCTGGCAGTGGAGAGGACTCAGATCAAGCTCATAAGCGCATGAAGACATAAAACTAGTGTGTCTGTCTCGATTTCTCCCAGATTTTACTCTTTTATTATGATTTGGGATGTCATAGTGTCATCTTCTGGTTAGTGTACATGGGGTGGTATGTATTTTTTATTTAAAAATTTTAAAACACTATTTCATTGAACTCCTGTTTAGAGCCGTTTCCGTAATTTATAGATTTCTTTGAGTAACCCATCTTAGGGGATCCCATTACCAGTAATTTAGCTGTATCGTACATAATTATTTCTAATGTAATGGTGCCACTCAGGGCCGATTTCTTGGTAATTGAGTTGGTAGTTTGTGTCCTGGGCATTATTGGTTTAGAGCAAACATTCAGGACACGGCATGCTTGTATTAAGTGGCAAGATTTTTGTCTCTTTGGAGTTCATCATCTTTTAAATTTTTTTCAGTC
>Prunus_Contig170
GATAATAATTTAATTAACAAGAATAATAATTAATCTGTTCTCTACAAATGTCAACTTCACCAAACTCCAGGAATAATGCACACAATCACGAGACATCTGAATTTGCAGTCCAAATGCCAGTCAGAGGTTCTCTAGATCTGGGGAGATAACCCAGGCAGCCAGAAACACCCACAATGTACAAGGTTGCCAAACCCCATATTAATTTTACACCCAGTAAACAGTCATCATAGGAGTTGCCAGTCATCTTCATGTGCACTTCCGTCAGCATCACTTATGGGCGGGGCCACAAATGAATCATCATTTTGAACCCCACCACTATCATCCAAAACATCACTGTGGTTAACCGGCTTGGGAAAATTATGCGTCTGAGTCACAGTGAACAGCGGAGCACCGTTTGATCCATCTGCCAGCTTGGAAGCTCGAAAACAAAAATCATCAAAATCATCTCTGTCACGGCAATAAAATCCTATCGCCAAAGATGGATCAATAGAATCAAGGGGAATGTGCCGTATAACATTGCAGTGGTAAGATAAAGTATCAGCCTCTAAATCATCCCGTCTTATATTGATTGCCGGCTGAACTTCATGCGGATCAAGGTAAAGTGCTTTTTCATCTTGCACACCTATAATGTAAGTTGATGCACCAGGTTTTCCACCCATGATGCCAAGACTTTGGGGAAAAGTGAATGTCGCCCACAATGATGGAATGTACCTGGGGTTGACTTTTTCAAGTCCAAGAACCAAAGGAACCAGTAAAAGAATAGGCGTCCAATCAACCCGACCTCTTGAAAACTCCAAACAATGTCTAGAGGCATCTTGAATG
>Prunus_Contig174
TGCCACGAGGCCCCCCAGGGAGGAGATAGCAAAAGCCACTGGAAGAGAAGAGGAGAGCTGTAAGGGAAAAGAAATCTGCCAGCAATAACGTCGGTAAAGGAGAATGACCAACAGGCAGCAGATCAAGTCTGGCTGTTTAACTGTGGCCAAGTTCTAGCATTCCCCTTAGCAAAATAGATTGTACCAGTTTTTCAGGGTGTGTTTGGACATATGGTTCTTGAGGCAATTTGGTGAACCATGTGATGGAAGCTGGCAAGTAGGCGGGCTTTTGCAAACTGAGTTGGGGATTTGTCATGGCAATGTTGTTTTCTTTGTAGCAGTAAATCAACTGATACAAGTGGCCTCTGTGCTCTGTCTAAGTCCCTAAAGTTTTGTTTATTCCTTTTCGTTGAGAACCG
>Prunus_Contig178
TTTGCCTTGTCTTTGTGTTCAATTTATAAAAAAAAATAAATAGTTATGTCATACAAAGTTAAGTGAATAAGTGGAGGCCCGTACGTGATGTTGTAATAAAAATCTTTATTATATTATAATTATATATTATGATTATGGTGGATTTGTTATTGGATTTTAATCTCATTTTGGTTTAATGTTCCATGATAGTTGTTTTTTTGTTTGGAGAAGCTTAGGAGCTAGCTAGCACGCTTTTAGCGCTGCTCTTATCCTTCCGCATTCTATGATTTTGGTACAAGTGTAATACTCATCTTGATTTGATCAATCAATCATGGATGCTCATCTTGATCAAGATGACGGGAGGGATGGAGGGCCCTGATTGTGGCACCACTTGATGCTTCTACGTAATGCTTCGTTGGTTGGTGCCTTAATTATTAAATTATTAATTGCTTCATACGGG
>Prunus_Contig181
GCACGAGGCTGCAACGTTGGAAACCATATCTAACATCGGCAAGGTTGTGGACAGCCTCTACGTGAGGTCTGCAAAGATAATGGCATGAGGTTGTAGGCTCAAGGAGGCAGTTTCCTGCCTTCCCTTCATTTCTTTTGGTTCTATTCTGAGTCGACACTGTAATGCCAGCAGTAAACCTTTCATTTTATGGTTTTAGACTAAATTGTACTGTGAGTTTGGTAGGTTCTACCATTTGGAGAATTTTCATTTTACACAAAGGAACTTGTATTGAGCCTATTCAGGTTGCTTGGATTTTACTTTAGATGTTAACTTTGTTTAGGAAATGTGCCCTTTTACTGCGGTTTGTTGATT
>Prunus_Contig182
GCACCAAATTGCTTTAGCATGGCAAGATTTCTGAACTAATTATACAGGGTTGTAATCCACAGAGGTTGCACTAAATTACGATAACCAGATAAAAATTACACATAATAATTTAACAATCTCATGCCTTTCCATAGGAAGAGACCATTGACGCTATTTTATGCAGTAAGTTTGATGCATTCTTCTCATCACCTTCCTTAAAGGAGCTCCACTCTTGATAATTATGCAGGCTGCCTGTAAAGTCTGTAAAAAGTCCATCAACACCTATCTCATTAATCCAATAATCGTACTCCGCATACGGATCTTGATGAAAGTTAAAGTGCAGGAACGAGTTCTCATTTCGGTATGTATATGGGTGCACCTGTAGGTCATGAGCATGGGCTCTGGAGACCAGATCAGTAGGTGTTTGCAAATAATTGTTTACTACAGGAACCACAGTATCCTTCCATGGTCCAATGCCCACCACATAATCTTTAATGAAATCAAGGTAGGCATCGGAAGTAATTTCCCAATAAGACTGATTAGTGTCTTGAGTTGGAATTGTGATATCGTCAATTAA
>Prunus_Contig185
ACCACATGTATCTACATTGTCCGGCAGCTGCTGGGGCTGGCATCCCAAGATCCAATCTACCTTGTTTTACTAAAAGGTGGTAGCAGGGCAGAAAGCAAATGTGAGGGAGTTTTGATATGAGGAGACCAAAATTTGAGGTTGATGTGCAATTCAAGACCTGTATAGCTTGTTCGAAGTGCTGCATCATTTGAAGGCATATAGTTTTCTTTATTTGGTCAAGGAGAGCAGTGGGGCAGTTCATTATAAACTCTCCGATCCATGCCACATGAGCAATCTCTTCATATATGATCCAGGTTCTTTACATGGATGCCAAATCTGTAAATTTCGGAATTGATCCATGGTATCACATTTCCATGAATGAACAAACACATAAAATATCGTAAATTACAGTCCGGCTCACTTAAGGACCGT
>Prunus_Contig187
AAAGAAGAAAGACAAATTTAATTTCCTTTATTATTGAAACCAATTCAGTTGAAAAAAATTGGGACAGGAAAAGAAGGGCTCAAAATATAAGCAATGGCAATGCACTAGCCACACAAGACATATATTAAAGGCAAACCCGGAGAGCAACCCTGTCTACAATCCTTTTGAAGACATACACAACTAAAAGAAGAAGGGCACATCAGTTATTTTTCAAAAATTAATCCAAAATAAAGATAATCATTTAGGTACAGAAGCACTTCGGTGTATATTAATACAACAGGTGACCATATGTATGTCTTCATTATTTCGTGGCCTGCGCGATTATATTGCTTATTGAACTAGCCTGCTCTTTTGCAGTCTCCACCAAAGAATCCTGTGCAGCTATCAACCGCGCAACTGTTTTCTTGCTTGACTCTTGTAGTTCACCAGCGATCAAAATTTCATCCAGTATATAGTAGGCCTTGTGGAAGTTAAAGATCAGATCCAATTCACAGACACTGCCAAAGTATCGGTCAAGAATCTCAACATAATGATGAATCATTTCAAGGACCTCTAATTCGTTATCTTCTTGATCAATACACATACAGAAATATAGACTAGCATATCTTTTATAAACAACTTTGTATCCTCTCCAATCCACAAAATTACAGAGCTTGGGACCTCGTGCAAGAATTACTCCACTGAGCTCACGAAGGACCTTAGTTCTTTCCTTTTG
>Prunus_Contig188
AGGGGAAAAATTAATAATTAAGCTTACAATAAATAAAAATAAAAATACAGTCGCTGATTCAAGACCCGTAAGAAACTGAGCTTAGTAAACACAAAGCGTACATGTCCAAGGGAGCATAGCCTTTGAGTTGAAAGAAATCAACAATCTACAAAGGATGAAACTTCAAACTGGCTAAAATCACTCCAAAAACAAGGGTTAACAAGGAACACAATAGCAACTAATCAAACTTCAGAATAAGTGAAGTTACAAACAACCAAGTAGAAGAATGTTTTTCCGACTTGGAAGCAATCCCACATAACACATGCTCAACTTCTTCATGATTGATAGGCGATCGTACCAAAACATAGACCATATAAAGGTTCTTTTCTTTTCCCCCCTGAATGCAATCTTTT
>Prunus_Contig197
AGAACTCAGAAATGGATAAAATTCCGTACTTAGGACCACAAGTTACTGAGACGAGTTGCTAGGATTGGATGAATGCCTTTCAGTAGTTATTGTTCTCCACATTCCTCTCTCTCTCTCTCCCTCTCTCTGCGCGCCTGGTACAGTGTTTGATTTAAGATATGCTGGTTGTAGAGAGCTTCATTTCATTATTTTGTTCTTTACCATGTAACATAGTTCTACACAGTTTGATAAAGACGTTAGGTGGAATGTTGCCTTTCAGCCCGTGGTTTATGAATTGTTATTTTGCTAAAAAAACAATAGGAAGCATTACAGGTGGTGCTTCGTGAGGTCATGGCACCCTTTCTTCAGGTGAACCGTGGTGACAACTTACAGTCGGACATCATTTCTGGTTTTCCTATATGTCCATAGTTCAGATACGAGTCTCGTAAATGGACCTGTTTGGCGATTTTCTTACGTGTTTTATTTTTCACATTCCTCTAGTGTTCGTGTAGTTTTGTATTCTGTAAGTTGGTACGAGTTACTTTTGTCTGTTTTGTCTACTCGACTGCTGTTCAGCACAAACTAGGTCTTTCTGATCACAATGTGTTGTTCAAACTTTCTC
>Prunus_Contig208
AGAGGGAAAACGTAGTTCATTTTATTATTCACCATTTGTTATGTATGAACTTTTAACGTAATCTAACAAAGACAAGAGATCGAGTGTCACAAGATCAAAACATTCTCGATCCTTGTTGTTTTATAAACACAATCGAAGATTGTTAATTACGCAGAAAAGTAGAAATAACAGAACATTCCAATGGACAAAACATCACGCGCACACACTTTATTTCTTATATCCATGCACATACTACTAAAATACTAATATACTGGTGGAGATGAGACTGTGATGTGAGGTGATACTAAGGTGGTGGTGGAGGACCAAGTGGTGGTGGAGGACCAGGTGGTCCTGGAGGAGGTCTTGCGAAAAATGAACTATTAATTTGTAAGTTTCTTCAGAGGTCATGAGGCGGGACTAGGTTTACAACAGACCAAGTAAGACTGTTCTTCGATTCTACTGTCAGAGCAAAGGTAGTCGCATCGCATGTACTGTGGTGTCGTCGTACTTGATTCTCTCATCTGATTTTGTACTTAATCAGAGCATCTTCCTCTCTTGCTAGAGATTTTGTAATGAAATGAACAGAGGGTAATTTGAGTGGTTAATTCCGTAGAGTGATTTAACCACATTGTTGTTATCGTCGTTGTTCAGGATCTGGTTCTGTACATATTGTTCATATCTAGTGTAGCTTCTAATCTATGCTAGGTTGGTTATTTAAAGAGCATATTATTATTATTATT
>Prunus_Contig213
GCCACATTATCTTAGGGAGATCATTTTTCTCCCAATTTAGCACGAGTTTCAGAATAATTGTTTGTATAAGACTAGCAAAGATGATACAGAGGAATGAGTTACACAACAAAATACAGATTGGTGAAAAAATTAGCGGTAAGGTTTGGTACACAACATCTCTAGATGGCCTGATGAAGTTGAATGGAAGTTTTCCTAATGCCCAGCAGAATCTTCTTTAAGACTTCATGAGAATCTATAAAATGATTTCCCAAAATTGAAGAATGAGATATTAAGGCAGCCGGATGCAGCTTTCACACAGTGAAAAACTTGGTTGTCATCAAATACTAACTAGTTACAACAGTTCAGGATTGAGATCTCTCCCGCATTTTGGCTCTAGCGAAAAATACTCCAGCCACAAGACCAAAGAAAATGCTAGCGGAGTTCTCTAAACTGGTCGGGACTTTGAAAAGTAGGATACCAGCAACAGATAGAGGGATCTTATTCAGCGACCCCACAAGGCTGTATGTGGTGGCACCTGTTTGATGAAGAAACCACATAGACGTGAAGCTGATTGCAAGACCTAAAAATCCACTTAGCGTCATTACCATCCAGAAGGTTGGTAACCTCAAAAGTGGTGTTGTAAAGAGATAATCAACCTCCCTGAAAACAAAAATAAGCACAATCCCCAAAGGCAGAGAAAGAGTGTTATTTAGCAAGACCATTGAAAACTCATTCAGCTTT
>Prunus_Contig214
ATGGGCTGGTCACTTCGTTTTGGGTAGCGATAATCATAGTGGTAGTTGACACTTTGACGATGGCATAATCATTTTCCCCCTGTATTTGCCCTTGTGTTGTACAGGAAGAGAGGTGCACAAGTTGTAAAGTGAAGTGTCCATCATGGCTGAAACGAGCTTCATGGTGGGGCATGTTCATTGGGGGTGTGTTCAGCATGGAATGAAATATTTGGAAGTTTGTTCACTTGAAATTAATGAGGCATTCTCCAGCCAGGCCATGCCATTGCCAACACTGTCAAATTTCGCAGAGTCCTCAAGCTCATAATATCGTAAACTTCACCCTGGTTTTGGTTGCATGACAGATTGTGAGGTGAACAGCGTACGGTATGTTGACTTGAGCAGCTTAGCCAGATTCGCTTTAAAATTTGATTGTGTAAGGCCGTGTTTTGATTCATAGGAGCAGATGGTTCCGGAATTTAGAGAAGCAGAAAGGAGGTGCTTCTGTTAAAATAGTTTTTCTAGAACTTTAGAATGAAGTAGAAGACCCATTGCATTTTTATTCATTTATTTTTCCAAATTTGAGAACACAGGCTAGATTTATGATGCATTATTTCAATAAGAATATTGACTGTTGTAATAGTGCAGACTCTGTTTTCTCCTGCCCTGTTATAGTATAGAGTAGCCTACCCTATTTCTTGTCTCACAAAACATAAAAACATAAAATCGCAGTGAGTGATAGCAAA
>Prunus_Contig216
AAAAATGCAGCGCGTCCCTGCATAAAACAAAAGCAAAGTTCATTTAAGATTCTAAAACAATAACAAGCTGTCAGGGTCTTAATTTTTAAACCCGTTGCTGTTTCATTTTTTGGTACATATAAACCCCTTACAAACAAATTTCCAAATCATTCTATTACAGCTTGGCATGAAAAGAGGAAAAAATTATGAAATATGGAAAAAGAAAAAGAGGAAAGGGAAATTATACCAAGTACATGTTGACACCTTAAAAAAATATATCTATACGCAAATCCTATATGTTAATGAAAGCACCTTATTGGGTAACTGAGTCTTCATGATAAAATTTGAATATTCTTGGCTTCTTATAGAATGAAGTGAACTAATTCTCTGTGAATGGTATTGAACTTGCTTCTAACCCTATTTCCAGCCCTCCAAGAGATCAAACTTGGTTTGGGTTTCTATGTTCATCATCTAGAAGTCCGATTCGATGAATACCAGAGTTTTTTCTGGCATATCAATACTTTCTCCTTCCCTACGCCATACTCAGTATCTTCTTTGCGACAACCCCATCTCATGCCTTTGGCAATAGTTGCAACAGCGTCCACAAAGTAGCTGGATTCTCGAACTATTGCATACCCGTTGGGGCG
>Prunus_Contig222
GAACCGAAATACTAATTCTGCATTGGTGTGCCACAGTCACTCTGCAAAAGCACAGAGTGGGGGCAATACATTTATAATAAAAATCCCATAATTTTACTCCCAATACAGAAAGTGCCTATCAAAAGCTTGTTTCAAGCAGCGTGAACATGACCTCAAGATCCTTGCTTTCAAAGGGATCCTCAGCAGGGGCAACATCAAATTAAAAATAATTAAAAAGGAAAAGAAAGAAAGAAAAAAAACCCAAGCCTACCATTAGCATTGGGGGTTTCTAAATCTTGGCATGAAGGTTCACCACCAAGTCATGGGCATCATCCAAAAGTTTCCAAACATCCAGACGGCCAGCCATGCTATTGCACTCCCTCATGAACTCTTCCATGCTGCTGTACTTCTCTATTAATAGCTTCCTTCTTTGCCTCGTGC
>Prunus_Contig227
GAACTTCTAAACTCAAGTAACATTTGAGCTCTCTTTCAATTTTTAATGCCACACGGCTAATTAGTTACTGGTGTTTCAAGTAATGAAAAAAATTTAGAATACAGTGTTTTAATATAAAATCAAAATGAGCACACACCATACTGCTGTTTTTGGCAACAAATATGACATAACAAAAATTCACATTATCAATTAGCTGGCTCTTGCCGACACTACTCAAAGCAGCTTACTTCCCCACAAATAAAACAAGCAAAATTTTACAAGTCAATCCAGCTTACTTCCCCACAAATGTTTCAGTGAAGGTACGGCCACCGGCAATTTTCGTAGTCCCGATTATCAAATCATATGCCATCCCTTCCTGAGCACTGAGAAATCGTAGAGCAGAAATCTCCGCAAACGTTACACCTCCGATGAAGACGACAAGTACTAGGGAGCGCCTTCCATCAACTACCTTGTCTACATTGGCTGAAGGCCCCTGCAAAGTGTCCAATGATGGACTGCTTGAGAATCTGCCTCTCTTTGTTTCTGAATGTGGTCCAGGTAACAGCTTCAGAATTTCTTCAATTGGACGCCATCCAGATCGAACAGCATGTTGGACAAGGCGAATGCTAAGAGGTGCATATCCAGAAAATACATAGGCGATATCATTGGGATTTGCAGTGTCAGTATCCTCAACAACAAGTTGCACGGCACGTTTAACTGTCAGCCAGTTGCTTTTCGACTCCTGTTTTTTAACCAATCCAGCTTTCTCTAAACTATTCAATGTAACCATGTGTTCAAATCCATAACTATGGAGTAGTTCTCTCCTCAAATAGTCAAAATTCTTTTTAGGCAACCCAGAATTTGTAATAGAAAATAAGATGAGAAGCCGTAGGACATTTACAAGAGGCTCCTGCTTATGGATCATTTCTTCGATGTACTCAAAGCATATGTCATAACTTTGAGCCTCAATAATTGTGTGTTCCATGTCAAGTTGTCCAAGAAACGATGGCTTTGATGTGAATGTTGACAGATGCTGAGCAAGATTTATGTGCCTCGTCATTTCTGGCAATGAATTCAGCTTTTTGACAAAGTCTTTCAATTCAAAAACTGTCTGGTTATTGGTAGTCACCTCGGTGTAG
>Prunus_Contig237
AGGGTCATGATACAGCTAAATCTGAAGCATGAAAACGAAGGAGGAGAGGAGAAACTGATAGTAATTTACCAGTTCAGGCCTCATCTCAAAGAATTATCAGCAATGGTACTCGGTTAACCGATCCAAGCTCACTAGGGATTCTTGGTGCAGGACCACCTGAAAATAAACGCGTTGTCAATGAAAGGCCTTATAGGATGCGACAGGCAGGTTTAGCCCAAAAACAAGGTTTTACAGGTATCAAGTAGTGTTGCATACAATAGGAAAGCAGCTGGTTAAAAAGTGAAGGCGACTGGCTCTCACCTGGGAGCACTTACGACTTCAGCCTATATATATTCTCTGGAATTTTTTTTGTCAACCATGGGAATAAGTTCTTGGAGATCCTACTTGGGTTTCTGAGACGATCGGAACAGGTCCACAAAATGGGATTTGCATCATTGAACAAGATGCAAGGATTGCCTGTCGTCTGCAAGGCTTGTGGAATTTTGCTGCCATATTTTTTTATCTTTCGTTTTCTGAAGATGAGTTCGGTTGGTATTATGTTCACGTATATAGAGCAATTCAGTGAAAAAGTTTTTCTACTCATCTGATATATACATACAGAAGGAGAATGTATTACGCCTTCAGAAAGTGTACATTATCAATTTTGAAATAGTTGGTGGATTTTCTCTCCCAAGTTTTGGAGATTTTTTAATTGAATTGTTGATAAGTTAATACTTTCCAATATCCATATTTATCTTTCATTAGTTATATAGCAAGAATAGATTAAAAATTCTGCCTGAGAACCATCTACCGTTTATTTTATTATTTATGGTTTTAGGTTACTCTTTTTATTGCGAAATCTTGATCTATTCTAATGTAATCCCATTTTCTC
>Prunus_Contig271
ACATAACGTTACCAGCTGCAGCAGTTCGTGATTGTATTGCTAATAAAGTTCATATGCATGCATGCTTTTGATACAAACAAGACATACATATATATATATATATATATATATACATATGGTTACAACAATCATGCTATTATTAAAGATAATGGCATAGTTCATGGAAGTGGTAACACTAATATTCAAATTTGACTAAGATAATCAAAGGTCAAGCGTCTAAACACGTGAGCAGCCGCCTTCTCTATCAACTCCAACTGCCCTTTGAAGATGTGCATGTACACAATCCAGTCACCTTTCCTAGCCGGACTCGGCATTGGCATCACATACCCGGCATTGCCGCCCCACGGGAAATGGTACGACCCGAAAACCGGCAGTCCCCACCCGAAATCCACCTCCGAAACAGGAAATCTTTGCCCCGATGACACGACAAAAGCGGGCCCCTCTTCACTCCCACTGCAGTATATCTTGGCCAAGGCTGGCACCGGTTTATGAACCTCAACCCAATCTATTAACCCCAAAAAATGCTCCTTTGTTACAGCACATTTCAAAAAATCATGGACTTCATCAGCTACCCAATTCAACGACTTTTCAACTAGGTCTTCCACTTTTTCCCCACCAAATGGAATGGATAGCACATTTCCAAAGTATGTAGCCATATGTGAAGCTTGGTGACTTCGGTAATTTCCTCGCTCACTTAATCTCGTACGTCCATCAACAACAATGCCCATTTTGCATAATTTTTGGGCACAACCAATTTTAGTGGCCAAATTTAGCAACCATCTTCCCACAAAAATGCCACAAACCAACTCGAAGCCC
>Prunus_Contig285
GCTCATGATTTAGTCTGACATCGTAAGGCTTATAAGGGATCTTGACTATCTTGGAAGTTTTTTGTTGACAACAGGATGATGTGTGTGTAAAGGGTAATTTAAAAAGCATAATATGTTCCTGTCTTCTTTTTGAAAGATAGAGAACATCAATTTACGGATGCAAGCTAGAAATAGAGATGCATAAGAGTCCATGACTAAATTTCTCCAAACATGTGTCGTTCTTCTTTTGAACAAGTTCCTTTAGATAATGTTTAGTATCTTCATATTGGCCAGCATGATAAGGAGTTATCCCAACAAACATTCATGACTGAGTTTGTTCCTTAACAAAAAATTCATTCAAGAATTAACGTGATAAGAAGACTGCTTTGGAATAATGAAAGTTGCTTACTCATACAACTAACTTTGATACGAGCTGCGTGCCATACAACTAGCAAGGCTGAAAGAAATGGCAGTGGAGAATGAGAAGTCTACAAATTCCATTGCACATGAAGTTGAAATGTCAGAGGCAAAGCAGGGAGCAAGCTTAGCCCTTCCAACTCCATAGCTTTATGCATTTCTTTTTAGGAGTAGGAATGTATTGGCTAGTCGACTGACTGATCCACTGAACAGAAACGTATTGGAAAAATGTAGAATCGTTTATGCATTCTTTTTCTTTTTCTTTTTTTAACTGTGCAGACGAAATAGTAGTTTCTTAACGGCTTTCATATTAGAGCTTCCCCAGTAAGGATTTTATGTGGAGATTGGTTAAAGATTTCTAATCTCAGTCATCCATTAGTAATGGGTTACATAATTCACATACATGTGATCCAATGGCTGAGTTTAGAAACTAGTCCTCAACATAGTTTTATGTACTACATGCAAAATCATCACTGTCTTTGTTTGACTTTCCAAATTCCTTTAAGAATTGTGGAGACCTTCTGAAGATACGTCAGAGAGGCAATGTTCTTTTTTTGGATCTGATGAGAATATGTAATGTTTGAAATGGCATTGAGCCTCAACCTGGGCTGGCTTGGGTTATGTACAGATAAATAATTCACATGCATTGGGTCG
>Prunus_Contig286
GCGTTAATCCAAGCTGTAATTTGGATTTAATTCATTAAATAAATATAGAAATAGTGTACATGCCATACCAAAATAATAATACATTTTTTCCATGCCAATCACCTATCAAGCTCACATGAACCCAAGTCATGTGGTTTATGGGGCTTGCAAGAGGGATTGTGGTGTGGAAGGTTACGGAGGTCCACAAGGCCCACGGAAGCTCTTGGATAATGGAGACTTTGGGCTAGCTACTTGGGAGCACCAAAGTCCAAGCCCATTACTTAGAGTTCTCCAATGTTGGTGAGCAAATTGTACATTTTTCAAGCACTTCCCTTTACCCATAGGAAATAGTCATTTTCCAAATACCTAGCTTTACCGGTTGGAAATAAGCCTTTTCCAGCACTTCCTATTACCCACTGGAAACAAGTAGTTTCCAGTGCTTCCTTTTACCAATAGGAAATAATCAATTTATGGTACCTAGCTTTACCTGCTAGAAAATAGCATGACCTAGTGCTCCTTTTTAACCATTAGAAATAGGTTGGTTTCAGTACCTCCCTTTACCTATTGGAAATAAAGGAAAACTCTCACCCTCTATAAATTGGCATTCATGGCTCAAGCAAAAGGCACCAATTTTTTTTCAACCAACACTCCCTAACTCAGCTGCTGCAAGCATCCCAGCAGCCACCAACCCCCATAAAGCATCACCTAGCTCCAAGCTTTTCCTTCCTTCCAAGCTTTAAACACCATAGCCTTCAAACCTCAAGCTTTTCCTTCCATCATCTTTCTCTTGAAACTCTTAAATCCCCATAGCCATAGCCACACACAACAAATTATCAACACCAAACTCAAACATATCCAACACCAAGCCAAGCACATGCATTCTCATTTGCTAAACTTGTGGGTCTTTAGCTCCCACACTCCAAGCTCTCATGCCAAGCTCATATAATCTCATACCAACATCAGCAAGTCATCTTCAACTCTTCGTCGAGCTGCCGAAAACATCAACGCAAAACACGCAGCCGATGGAAGAAGAACAAAGTACTCTCCCGAGACTTGCTTCTCCCTCGGGATACTTTGGGCCTAGTTCTCGCTAACTCAGACAAAGGGGCAACGAAGTCTTCATTCATCACTCTATGGCGATCCAAGAATCAACAAAGCCCGGATGAGCCTTCGGACGAAAAAGACCCCAACAGATATAAAAATACCATTTTTCCCCTGCAGTTAACAGAAAAGTTAACAGCCGGAACATTTGTCCTAACGAAACTGAAGTT
>Prunus_Contig287
GCCAATCCGTTGGACATGGGCTCCACCAGCTCCCGGTCGCGAGGGAAGACTTACCACCCCAAACAGATGACATGGAAACAGCCTTGCGCTACTTGAAGGAAAGTGCAAAGCGAGATGAATATCAGACAGATGCTGCAAAGCGAAATGTCAGATTCAATGTGCCATCATGGCCATGAACAACTATCTATCTGATCTGATGGTAAAGGGCTTTTATTGGGTTATTTTCCTCCGTTGGTTTGGTCTAATCTCGCTACTCTCTCTGTGTCTGTTATCTCCTGTTTAGCTACATGTTAAAGGCATTGTGGTCTGAGTAACCTGTGTTGGTGACATGCATGCCTTGTGAAATAAGTAATAAAATAAGCTTTCTTTCAGCAATTAATCCAGCACAGATATTCCACTTTATCACAGATATTCAGATCATATATCTAAAATATTTATAATTTCATTG
>Prunus_Contig290
AGACAATAATATCTACTATATTAGACAATTACACAACCCAAGGTTCAAGTCTGTAGCCTATTACATAAACCCTCCAAACCTACCAACAAACTGAATTTACAATTCTCAACTGTCACTACCCGACAGAAACAAGTCTCAATCTCAACCATCAATCACTTCGGTGTCATGGAAAGAGCATTCAAAATATCGAACCCCATTAAGAAAGAACTGGACAAGAAACACCTAAGCTAATAAGGGTATGCTTTGCTTTGCTTGAAAAGCACTCACATCAATGTCTAAATATATTTGTGACTACGCAACCACAGAAGAGGGTCAACATATCTAGAACCCTCACAGCTGAATTTACCAATATGAGAAGCAAGCACTGATATTTCAACATCACCTTCATCAAAACCACAGCAATTCCTTGCATCCAAAAGCACAAGTTCTTCGCAGCCTTGAAGTAATGTGGCAAGATCATCCCGATCAATGAATGACTTCCTCAAGATTAAGTACTTAATATGAGGAAGCAAGTTGACAATTGCCAACACATCTTCTCTTCTCATTAAAGCACCCGACACATTTAAACCACAAAAATTCTTGCAGTGAATGCGGATCTGTGAAAAGATTTCCTCAAAATTATAGCTGCATAAGAAGCTAACATTTGGAATAATATCAGGAACATTCTTATTATCTTCCCTATTCCTTAAAGCAACTGGCACATCCATGTTGAGAAAATTCTTGCAGCAGCCCATGC
>Prunus_Contig296
CGTGGAAGTGCCCCATAATATAAAAGATGATGGTTCTATGAATGTAAGTGAGGGAAAGCCATCTAAAAGAGGTGCTACTGTTCATGGTGCCCCTGAGCAGAAACAAGTGTGGGTTCAAAAATCAGCTTCAGGTTCTTAGAATAACCAAGGCTGATTCTTTCATTCAGTCAGAACACTAAATTCCTCATATGTCCCAAGGCAATCATCTCTGTTATCGTGGCTTAAGGCCTCTACTGAAGACGTCGTGGAAATGGGGGCTTACCTTAAAGGAGAACTTTTGGTTGGGCCAAATTAGGACCAAATTTTCTTATGGTATGATCCAATTTGTGCCGGATGGACGGATAGCAGCATGCTCATTTGGAGTGCTGAGTTACGAGCCCTAGGGACAAGAGGACAAAAGTCTTGAGAGATGGTTTGACTTTTATCTTCATTGCATGACTTTATCGTTAAGTCACATGTATAGCTTAACTACTAAAGTATTTCTTCAGGGGAAAATACTCCCAAGTCCTAAATGTTGTGATGTATAAGAACCTTCATGTCTATCTACCCACCCGGGGATGGTGAACAAGGTAACATAAACCAAGGAACATTTTGGTAAAGATAAATTATGT
>Prunus_Contig300
TTTAGCAATCTGTGGGATCATATTTCAACTTGCAAATACAGAAAACAAGGTCATACTAGTCTTAAGAACAAGATTAGACAAATAAAATTCGCGTTTAGATGTGTTGCAAAATTCACAAAAGTTGAAATATGAGATAAACCTACGTATCTCAACTTCCATTGAAACTCCAGATAAGTTCACCCATAGAAACTGATTTGATTTGATGTTATACTGAATACTCTCTCAGTTTGCAATGTGAGTAAGGGTCCGCTGATCAAAATTAGATATAAAAAAGAATAAGAATCTCTACATATCAATGATCTAAAAAGATGAAACCACACGGTAACCATACGAGGGAGAATGGAGGATATTCTGATCCACAAGACCCTTTGCTGCTAGACTGATAGTCCAGTGTTAGCGGCTGATGATTGGTTGCTTCAGGCTGAATGTCTCTGACATGCAGCAA
>Prunus_Contig304
GGTCACAATCACCCAAGAAAAAAGGATGTTCCCCTGNTCTTATACCCGCTAAGGNAGTGCAAGCCTTGAAAGTTCACTTCGACCGAGTTGGTGAGCTACCCCGACCCAACGCTACCGGCTTCTCTATACAAAATGATGGTTTTAACAAGGGTGATAGGGCAAGCATGCAATCAACTAAAAAACGTCACTCACGGGCTGTGCCAGAGATGAACCATAATGAGATGGGTCTGCCTCAAGAATGGACATATTGACACGGCTTTGGCACATGCTATGCCTCAAATATTCACCATCCATCATCGATGTTGCTAATAAAGCTATCGTTCTCAACTACAGTCTACAGTGGTGTATGTTTTGGCATTTTGTTCTTAGAAAAGAAGAAAAAAGGCTCCAAGAAAAAGAATAAAGGGAAAAATGACAGACAGACGTCAGTCAATTAGATTAGGGAATCTAAAGATAGATAGTTTAGGACAAAACATACAGATTCAAGAATATTATCTTCTTTTTCTTTCTTTCTTTCTTTTTTTCATCTTTTTTCAAATAAACAATAAGTTTCAATTGCCTGATATGGACGCAACAGGCTGGTCTTTGTTTGGTTAATGCAAAGCACTACGTGCCAATTCTGCTTTCATCATGTAATTAATATTTTTACGTTCATCGGGATTCTTTAGTTCACTAAAGAATGGGTTTTCTTCAGAAAGAGTTAAAGCAAATTTTGGTTCCGATGGAACTTAG
>Prunus_Contig309
CAAANNGAAGCAACAGCACCAACAGCAGGAGCAGCAGCTGCAGCAGCAGCGCAAGGACAAGCTCAAGCGACAACTCTGAGAGGAAATTGGTGCACCAAAACAAATTGGGTTCTAGAGCTTGATCAGATAGATACAAAGGAAACAGAGCTAATAATCTCGGAGGTGGACAAGTTTATGGTTCTTCTCAGAGATGGCAATTCATAACAGCTGTGCCTGTANTNTTTTCTTTAAGCGGTGACAATTCTCGGAAGAAGGNGAAAGTGGATCAGCTTGNNNNTTNNNGAGAANCCCNCCAAAGGGAAGGGAAGAGTCCGGGTGAAGANGGGGGTGGTCCCCCGGAGTTTTGGCCGGAGGTTTTTCCGGTGGCTTGTTTGGACCTGCAGAAAGTGTAACGCAATGGAACCGTCCAACAAAAGTAGTGATTATGTAATTAATTAAAGCTGCGAATTGATAAATGTGAAGTGAAAAATGATTTTTTTAAACTTGTTTATCAAGTTTTGTAATTTGTTCATGGGTTTGAGGTTAGGATTTTGAGGTTTGCTTTGAAAGTAGATAACTGACTTTATCCTTT
>Prunus_Contig310
GGGGAGAGGGAGCCCTTCTCCCAGAAATGGNAGACTCAGCACAGAGCGAGATGGNTCAGAATACAGTCCCAGGGGAAATAGTAGAAGTCCAGTTAGCCCCATAGGGAAAAGCAGAAGCCCGAGTAGCCCTGGAAGGGATAGCCCTAGGTGNTGGGAAGTACCCGAGCCCTACTGGAACTAATGGTCGCAGCCCCAGGTCCAAGGGACGATAGGAGCCCTGNTTGATTATGAGGGATGGGACGCAGTCCGTCACCCTAGGNCTGGTTCTGGAGAAGAATTTGTTCTCTTAGACAAAACTTTGAGCATGCATAAACTATTTAATTTTTCCCTGCTTGTTCTATCTATGAGCATATTTGGACTCGCACGGGTCTATTTAAATATTACATAAGAAA
>Prunus_Contig314
AGTGCAAAGAAAGGGTTTGCATGTAATTAACAATTAAATCAAGTACGAAAACTACACGATTATTATTCGCACAAACTCTATCCATTGTAGTCTCATCAAAAAAACATTTCCCATATGGTCATCAGTCTCATCAAACAGAGTTTTACCAGAATGTTCAATTCCATTTTCACTTGTCTTCAGGCTCCGGCTTCTCCAAAAAGGTCTTCCTCAGCCAATCAAATGGCTGGACGAGCCAAAGAGCACCGGTGACGGCAGCGATACCCCACCCGGCAGCGGCTTGAAGATCAGTGGTATGGGGACGATGCCTTGACTTCATGAACCTGAAAGCACTCAATTCACCCGCCATTACTCTCCTCTGATTTTTGAGTCGTCCACACTCCTCACTCCTCAATCCTCAATTNNA
>Prunus_Contig320
GCTGAGCTTTACTGTAAAGCAGTTATAGTGACTAAATTCCTCAAATCCTTACAAGAGCAAAAATACAAAATACAAAATAAGGGAAAAAGAAAGAAGATAAAGAGAGTGAGATAAAGAATCTACAAGCCACCCTCATGAAAACTAAGACAGTAATTAGTTATCTTTATGACCAGTCCCCTGATAAGTTTGAGAGGGACCATAGTTATCTGATCATATACTATAATATATTACTTAACCTGGGACTTGGGACCCAAGCAAACTCTTCATGCAGATCATAAATCATATGGGCTTTTGATTTTTGTCAGATTTGATGATTCTTTAGTCTTTGATGACTTGCATGAATCAAATCTGCAAGGGTCTGCTTCAATCAACAACC
>Prunus_Contig330
GGAGTGGCAATGAATCCAGTAGATCATCCTCATGGTGGTGGTGAGGGTAAGAGCAAGAGTAGTGGTTCTCGTGGGAAAGGTTCTCGAACACCTTGGGGCAAGCCTACAAAGGGTGGCTACAAGACTGGTCCCAACAAGCGTAGAAAATAGTGTTGTATCATTCTCCTTGCTTTGGTTTGACACTGCTGTGGAATTTAGCTTTTTGATGAGTTCAGATAGCAATAAAAGTCACACTTAGAAGTTTAACTCGTCATAAAATATTCAAGGTTCATATAAATTTTTCCCGTGTCAAGTTTCTCAAAGTGTTTGTTGTTGGATGAAGCTGTGTAAGTTGCTTATTAGTTGTTTCAACTGTGTGTAAGTTGCTTATTACTTGTTTCAACTGTGACTATCTTTTGGATACATGCATTTATTACCTTAAGTATTTGGTATCAAGTATGTTTAGTGTTGATTGACTGAATCAATTTGAGCTTGCATTTGCTACAATTTACCAATGTACTGAGTTGATCATGGACATGACATTCGTAGTTCTTTCCCTTGTGTCTGTTTTTGCAAAATCTTTTTCTGTATAACATAGGAAATTGATGATAAAATTGGATGTTGATGTTCAACATGCTATTTTATTTTGTTTTATTTTTATGTTTTGAACTTTCTAAGATGCATAAATCTTGTCGTCAGAGATATCACAGATGTTTAGTTTAGTTTTTAATGTAGGCTAATGACGACTTGCTTTGAGAAGTATTAGGCACGAATGCATCAAGATATGTGATGTGTTTGGAAATCATTGGCCTTTTTTGAATTTTTTGAGGGGTTGTAGTGAGGGACTCTTGTGATGAGAAACTCTTTAACTTGAGCAATTAGAATGAAAATACACCTCATTTTATC
>Prunus_Contig342
TTTAATACTCTAATTAGGAGAATTAAATTAAAAACAAACCAGATATAATTTAAAAATAAGTACATATTAAGTAAACTAGTAAAGTCCTGCCTAATCAGTTACATGCCTACAAACCTACCGCACCAACCCATGCAAAAGGAAAAACGAAAGAAAAAATGTACACTAACTCGGCCTGTTCGAACCGGGTTCAATCTAATCTAACCCCGGTTCACTTTGTCCTCTCTTCCCTACTTGCTAACTAAAAGTTTTAATCCTTTTTCTTTCCGCCTAACCAAAACTGGGCACCACCGGAGGTCTGGTCAAACCGGGTTCGGGCACGCCGGTGACATCCTTCTTCTTCCGCATCTCTAGAACTTTACGGTGGTGGTTCGAGTGCAACTCGCTCGAGAAAGTCGGGCTGCATGCGGGTCGATATTCCGGTAAGAGCCGACCCGACTTGTAACGGACCCCACAGGCGTTACAGAGGGTCTTGGCTCCATTGGGCCCGGTTCTCCACTGCGGGGTCTTCTGCACCCCACAATGGCTGCACCGACGAGGCGGCTGGCTCGAGCTTCCATCCACCAGTCTTCTCTTGGGCTTCTTCGGAGGCTTCTCCACTGACCCGACCGGTTCGCCGCCCGCTTCGGCCGGTTCCCGGTTCTGGGTTGGTGGGGTAAATGAGCCA
>Prunus_Contig351
TGAAATTGTTGTGGGGTAAGGGTAGAATAGGAAAGAGAATAAACAAAATTGATTAAAAAGTATTAAAAAGAAAAAGGGAGTGTAAGTGGAGAAAAGGGAAGTGGGAAAATCAAAAAATATTTAAAATGGAATGTAATTCTACGTGGCACAAAGTCAAAGGACTTGGATCAAAGTCCCCAAATCCGGGAATTAAACCTAACTCTTCAATGAAAATTTAGATCTATATCAACGTTTCTGTATATTTAATTATATATATATCAACTGATCAGACCGAATCCATGTTAACAAAAAACTAAAAAACCACAACAGGAAAATTGAATACAGGCTGCAGGTTGCGAGCTCAAATGTGGCATGGGAATTAGGAATTAGATGATCCTCCATTAATGCCACGTTTGGGCTATAATTGATGTTGGATTGGATTACAACTAGGCTAATCCATTCCAATTAAATTTAATCCAAATCCTTTTAGGCTAAGGATGAAAGGTTTCTTCACAAGAAACATACTCTTCACTAAAATTTCATTGAGCAATTACCAATTGTACACAAGGGTTTCATGGATGAAATGTATTGCAAGCAGTCGAACACGGATATCCTTACGCTTCTAAAACAGTTAACCATAGGATTACACAAACTTTAGGCATACACACATAGAATTACACTAGACTTGGAAATATCTAACCAAAATGATTAAAAAGAGTCTTAAAGATAAATTTCTGATGAAGCCATAGGTGGTAACTACAGTAAGATCTTCTCCTTGTGAGAAGAGGGGCCATGAGTAGAACTTACACTTAAAAATTAACTTGTATGGAAAGGGTTCTCGAGAGCTCTCAACTTGGGATATTTGGGTTCTAACATTCTACCACGCTTATGTATATGACGTCATCATCGGCGCACTTTATCGACATTGGCCCAATGGTGTCATCCATTCCTTCCTTTGAGGCAGCTTCACTCATTTACCTCATTCATCTAGTCTTTCTCTTTCACTTCCTCGGTTGTTTTTGCTACCGGCTATTCCAGACTTAAATTTGTCTATTTCTCTTCTCTTGTGGCAGAACCTCCCTCATCTAGTCTTTCTCTTTCACTTCCTTGATTGTTTTCGCTGAGCATCCTTTGCTACCGGCTATCAAACAATCATCATCACGTTTTCTTTGGGTAAGTGAATTGCACTTCTTTCACACATATGCTTAGAAATCTGTTTTAGGGTTGAGTATATCAGAAGCAATGGCGATGGGTGTAGCCTGAGTACTATCGATATACTTGTATATTCAATGTGAGTAGTGCCTGTCGAAGCTGCA
>Prunus_Contig353
GATGCAAAGTTGAATCTATAACAGCATAACCAAAGTGACATTATTTTACAAACAAATTATCAGTAGTGTAACGTATATAACAAGAAATCTTTTGCAGCATAAAACCTAATCTTCCCAACGAATGATTGTCCATAAATTGATATGCAGAATACAGAGCCTAAGATATTATCTGGGTTTTGTTGTACTGTCTTAAGTTTTTATTCTAACTATTCTCCCCACCTCTTCATTTCCTCATTTCCTCACTTCTCTCTTCTCTTTCTCATCCTCCATGTCCCATCTTTCTGTTTGCTTTATTTTATTTCATTTTTCAACGAGAAAAGTGTAATAAAAGCAAGCCGTAAGTCATGTCACCTTGGAAAGTGGTTGGTTTAAATACTCTTAAGAATGGTAAGACCCTGTTGGCATAATTCCAAGAAACAATGTTGTGCTGTCCACTTGAAAATAACTGCGAGCTCAGGTCATAAATTTATATGGAAGTAGCTCTCATGTAGTGGTTGATCACATCAACATCCTCTTTATCAACTCTTTCAAGCAGCTCATTGCTTTCAAAGAAACTAGGCTGGTTCGTCGATGCAAGAAGTCTAGCCCAAATCCGATCTGTCAAGTTCACTGTGTTTTGCGTCTCTGTAACACGAGAAATTGGAATATAAGCATGTCTACTGTTTACAGGCCCAACTGTGAAACCACTGAATCCTGCCATGGCCCCATGAACAGCACTCTGAGCAAGAAGAGTGCAGTATATATTGTCTGATGCATTACTTGGGATCGCACGAATCATATATGTTGGATCTATATATTTCGTATTTATTGCCATCTTCTGAACTTTTGTAAAATGATCCTTAATCTTTTCAGTCAGCCATAGGCCAACATCTAGGAGTAGCTTATTTCCTGATGCATCTTTACCATCAACCACTTGCATTTCCTGTGCAACATATTCCTGCCCTGCTCCTTCTGCTAACACAATAACCACATGTCCATTTTCTTTAAGCCGCTCTTCAACAAATTCAAAAAGCCCACCCCGACCTTCCAAATAGAATGGAGATTCTGGAACCAAGCAACAATCCACATCTCGACTTGCCAAAGTTGCGTATAAAGCAATGAAACCACTGTATCTGCCCATGAGTTTGACAATTCCAA
>Prunus_Contig354
AAAGGTTTGACACAGCAAGCAGGAATATTTGTTACTTGTTCAAACAAAACCTACATAAGTTCCGAAAGATTCCACAAAGAAATCTCATCACAACAATCAAGTCTACGATGCTACTGATAAACTTAAAAAGTAATTAACAGTTGCTTGCAAGTAACCAAAACTTTGAAGTTCAAGCATCAACAAACGAGAGCATCTCCGATCAACGCAACCTTCTAGCTTCCCTCTCAGACTCGAGCAAGGTTAGGATATCCCCCTCCCTCACTGGTCCCTTCACGTTCCTCATGATGAACCGATTCTGGTCATCCAAAAACTTGACTCTTACTTGAGTCACCTGCCCACGAGATCCAGTCCGACCCATAACTTTCACAACCACAGCATGCTTCACAGTGGCTCGTGCC
>Prunus_Contig358
CGGGCATTGAGAAGGAAGGACGCTTTCAGAGGCGAAAGGCCATGGGGAGATACCGTCTGTGATCCATGGATCTCCGATCGGGAAACCGTATCCAAGCTCCGCGGCTAGTCTGCGCTCTTTGGACTTTTAAAACTTAGCGAACTGAAACATCTGAGTAGCTAAAGGAAGGGAAATCAACCGAGACCCCGTTAGTAGCGGCGAGCGAAAGCGGATTGGGGGTTTGAAG
>Prunus_Contig363
CAAGCACACCTTTTCATCCTTTATACTAATGTGAATATGATCTTGGCTTTTATTTTAGAGATGTTTGGATTGAATGATGTGATGCGCCCGTTGCGCTTGACCCCTTTCCTCGTTACCGATGGTTTGGGCTTTCTAGCCAAACACAAATACTCGCGGAAAGCTTTGCCGAGCCGGGGTTTTTCTTTCGTTTAAAGTACCCCTGCACATCAGACAGATCGAAGGGGCCTTTTTATATGTCGGATTTGGCCGTGGAATCAGTCTCATTTTAGGAATAATTTGAATTTCGATGTCAACGAGAGAGATTCGAAAAAGCTTTATCCAGCCTTATAAAAATAGGTATCTCCACTAATAGAAATCCTATAAGGTAGGTGAGAAGACGGCAAAAAGTGGTGCTTCCCCCAGGGAAATCATTGAAAACCTTGAGACCAGCCCAGTGCGAAACCTATGAAATCGGGCAATAAGGGGCCTAAAAACAGTTCAATCGACGAGAAAGTAGCTTGGCCCACACACAGAATAGAGAAGAGGTATGAGCGGTCAAACCTCATCAAGTGCCATCCACGGGAGTCCCCAGGGTTCCACTTACCGGATAACAAGGTGAGGCGCAGCCGATCATTGCTACCTTAGCCACCCGGCACCCTATTTTACTCTCAAAAGGCTACACTTCTCTCGTTCCTCTTGGACGGCTTTTTCCTGTCAGCAGCCGTACACCTAACTAATTATATAATCTATCTTCCCAGGAGAATGAATGTAAAGATCAGACTTCCGTTCTTCAGGACCTGCAAGCAGTAATTCAGCGAGTGGCTTAGCACTCGATAATAGGCGTTAACGGGACGGAGCAATGAGGGGTATTTTCCCTAATTAGGAAAGATTGAATGTGTTATATCATGTTCTTGGCTGCTGAAAGACGAGTTTTTTCAAAACCTGCTTCTCGCCCTGAGCTGAGCCCTACCACAAGAATACGTTTTAGGACTAGCAGATCGACTTGTTTAGCCCTTTTCTATTGGTTTAGTGAATCCCACCACTACTGAGCACGACCTGATTGAGGCGCGGATCCGTCTTTTACCTTTTATTACTGTATTTTTCTGGGAAAGGGGCTTGAAGGAATGCAATCTATCTGATATTGGGAAGCAGGTAGCGAGGTAGTAGCAGAGGCAAGGTCAGGAAGTTCGGTTGCTTTTGATGAGGTAGCAGATGCGGAAGTGGTAAGATCGAGGGATACATCCAAAGCAAGGAAGCGAACCCACAGACACCGGTTATGAAACCAGGTACCCTTACCAAAGTGAATAAGTAATAAGTGCGTCGATTCGGTCAGAAAAGGTGTTAGAGAATAGGAAATGGTCATTAAGGGTGATGGTCAGAACGGGTGCAATCTCCTACTATTCGAGAACCAGCTCTTATATACGTGTTAACAACTTGAATGAGGGGAATAGAAATAGTAGGGTTTGTTTCCACCCATCCTCAGAAGTGACCGGTCGATGACATAAGGGGCCGTTTCTCGTGAGGGTCGAACGGGAACCCGATCAAT
>Prunus_Contig364
CGCTTATCAACGCCTGCATTCCTTTGATTGCTTGTTACTCCTTCTACCATATTCCTCTGTCTTTGCATCTCAGTCCCGGATCGACTATAAGTCTTCTTTGCTATAGCTTGAATCCGTGATCGACCTAAAATATATTATAAAAAGTCTTTTGTTTGCTGGCTTGAGTCCGCGTGATTTATTTCTCTTATTATAAGCGCCGAATCCCTAACTCTCTTCTTGTTGCTAGCAAATGGGAAAAGACTACTTCTTGGACTGTGGCCGACACCAGAGAAGACTAATTAGAGATTTGCTAAGCGAACGAGCCCTAGCTTGATCTAAGTCTTATACATTAATTAAGCAGCCTGACTTATATGCTCCTCTTACCTTGCTTTATTACACCGTGCAGATGAAGCGAAGGACATCTATTATCTATAACAAAAATTCCTTACTCTAACAAGTAAGCAAGTAAACTGCCTTGAGAGAAGACCGATTTCTACACAAACCCTAGCTACGTTGGGGCGTGAGACAAGCTTCGTAGGACCATCAAGGGTCAGGCCAATTCCGAAAAAAGAGACGATAGAAAAGAGGCGAAACTCAAAGAAGAAGACAATAGGCAGATGGGGTCGCGAGACCCAAATAGGCGCATGCATTGGATCACCATTGCGGAGACGGAAATCATGGCTCCAGCGGAAAACCCTAAGCATCAATCCCTCAATCAAAAACTTCTCTTTTTTGGTGCATATCTTCTTTGTTCGAGAGCTTGATGAAGACGTGCCTTGGATCTAACAGAGTGATCGAAAGATCCCCCCTCTTTCGAGCAAAGAGTTGGGTTAGCCGTCCCGTTTTTCCTCTCTTGATCTACAAGCTGCTTTGCGATAACTCTCTTATGTTCTTTCTCAACTTCATGCATTAAATTAAAGGTTAAACTATCTTGTGCTAATTCTAGTTACCAATGGTTCATCCGAAGCGATAGCTAAGAGGAATAAAGAAGCTGTGCTGAAGACAGAGTCTTGAGAAAAAAGTTCCGAAGCGAGGCGAAGCAAAAGAGAGAGGGGAAACCAACACCCTTTGAACAGATGGAGGTCAACCCGAAGGCAAATAATAAATAACAAACTTCCAGGGGGTCAAAGGAAAATTGGTTTTTTCCTTCCCTTAAAGGGGGCATCTCATATGAAGGCTCCTCCCCTTGGGGGAAAACTGACTCCCGGGAAGGTACAAAATGGGAATGGAGGGAGGAACTTTACCCCCAAAAAAAAA
>Prunus_Contig365
TTTTTTTTTAAAACAAACCAGAAGCTATGGCTAAGAAAAAGACAACCAGTATAAGACATTGATGGGCAGGTAAAGGAAGGAGGGGCGGGGTAAACTTTACTATACAGAAACAATCGTACAATCAAAAACCCACATCTGTATTTCGACTCGTTTCACTCATTTTATATCTTTCAGGCTTTCTAATAGCTCATGCGCATGACTGATAGATGAGGATCGTTGATTTACAAGGGGTAGCCACCCCTTCTCATATCTCTAGTGAAAAAGGGATGTCTTAGTGCTTCCCTTGCTTTGAGACGCTCCGCTGGCTCGTATCTTAGGAGCCCTTGTAAGAGTTCAATCAAATCTCCAGCAGAATGGTCCACATGCTGCATTATTAGGTTCGGTAACCGGGGCAATTTGCAAACTGCCCTCATGCTTTCTCTAGAAGTTGCTCCATCAGGCCAATCCAGTCGTGCTCCCCTTCTAAAATATTTGTCAGCACGACGATCAGCTCTGAGCACCATATGCTGTGGTAGTGGCCCCAAAACCCTCTCCATCATGGCAAGATGCTCCAAGTTCTCATGTGTCTGAAATAGGGCCTCACCAGAGCAAAGTTCAACAAGTATGCAACCCACACTCCAGATATCACAAGGATAGTTCCATCCAAGACCTAAAATAACCTCCGGTGCACGATAATGGCGTGTTGACACCACATAGCTGTGATCCTGATGTTCAAATGTTGTAC
>Prunus_Contig367
TTTTTTTTCAGGTATAATATCATTAAATATCTCCTTATATTACAACACGTGGACGAGTTATTGCACGCCCTAAACGGGAGAGTTTTGATAAACTTCAAAGCAACTAACTTAGAATGACAGAAATACTGATTTCATGGAATGTGCTGTAAGGATAAAAGAAAAGACAAAAATCATTCTAAACGTACTAACAGGTAGGTGCTCGTACATAATCCAGAAACTGGCTTTGCTGCAGCAGATGTGAATTACAATAAGAGCATGAAAAGGGTGCCTACAATCACAAAGAAGAAACTTCGATTCGAGTCTGGGCTCTAGCTATACAACGTTAATCTGTTGGCCTTTCTGCTATACAAATGCTAACCAGTTCTCAAAACGAAAACAACTTCATATTTGCCTAAAAAGAATTGCAATATTTGTGCCTGAAAAGCAAAACTCAGAAGTCCTTGGCTTTTCTTCTCAATTCATTAAGCTCCATCTCAATTTCAGAATCTCGAAATGGATATGCCTTGTTCGAACTCGGATCTTCAAAAGTACTTAGGAGTGCATTTGCATATGACTTGACAACTCTAGCAAACCTGTCAAATAGGTTCATACGGGCACCAAGGGCACCTCCACGCTGCCTAGAATAATGTGGTCGATTGGAAGGAGCAACCCTAATCACTTCAACTTTTAGAGGCCCCACTCCACCATTAAAGAAGGAAGTGGTGAGAGGTTTTCTGACCATAGCGAGACTG
>Prunus_Contig368
TGATAGAACAAGCCGATACTGCCCGGAGGTTGCCCAATGGCGAGTGTAGCGAAGTGTCACCTCCCATCCCGTGAAGGGGCATACGTCATAAGTGGGGCGGGGGCTATAGTGGTAGCAGCGGTATCCCATTGGATTTAGTAGAGATTGAGTTGGTGTTCAGTGTACCTTAGTACAAGATTGAAAAGAATGCTTTTTCATTCCAAGTGCAAGTAAAAATCCCATGCTTTTCTTGGTTAACCGCCAAGCTACCCTCATTAAGTAAGACTGTTGGTCTTGCTAAAGAGAAGAGTCTTTAAGCTACCTAAACAAAGAAATAGCCTAAAGCGGAGCAAAAAAAAA
>Prunus_Contig372
CAAGCTATCAGTGCTGTCTTAGATTGAACGGCAATAATATCGACGTCAATCTCTAGGGCGGGTTTCCGCTGAGAACGGAATAGTGTTCGTGTCCAAAGGCGAACAACGCCCTAGCTTCTAGAGTTCGCTGCTTTTCCCAGGCCGGAGAAGGTCTTATACCGCTCGCCTTTGTTTGATATGTTCATTCAGTACCAATACAAACTACAACTACACAAAAAAAGGAAGGGCCGCTATAGAAGCTAAAAGTAGCCTATAGTAGAGTAGTCGGCCTAACAAAAGCGTCACGGCAACATAAAATTCCCCTTATGAATGTAATCTTAAGTAGGGGGCTTAGGCCGCCCGCCTACCAATCAAAGAGGCTGAGAGTAAGCATAAGCTCACCCGTAAGCTCTTCGAGCTTCCCTTCATTCGCTTCGCGGGAGCCGCACAGCACATAGCTGGAAGTCAGAGGGCCCATACTACCTGCCTAACCCCTCGCTCCGAGGGACCGTAGATCGGAAAGCGCCTTCTAAACCATCCCATTTATCCAAAAGAGAAGGGAAGGGGCCTATTTACTTGCATGACCCCTGCAGATTTTACCCTATCTACACCCGGAGCCAATCTCCTATCGGTCCTGCCGCCACGCCGCAGAACGGGAGCTCGTGTGGAACCTTTTATTTCTGGCGTAACAGCGGTGGCACGTAACAAAATATTACGGTCGCGTAACATAAGGGCCGGAGGTACGGTAAACTCGGCCAAAATATGACACCTAAAGGGCCGGGCGCGCACAATCCTATCCTATCCGAGTCCGAGTTTACCCCTTGCACTTCGGACAGCCGTCCGTAGCATCATAAGGAGGACCTCCCTTTCGAGGTAAAAAAATGGTACGGTACATAGGAGGCTGGTCTTTCTCAACGTGGTGTATAGCACGAAAAACCTTTCGATACAAGAAGGGGCCGTTCACAACATGAAAGAAGAGAAGAAAGAAAGGAGTGATTCTCTTCTTTCTCTTT
>Prunus_Contig374
CTAAACTAGTGGATCCCGGGCTGCAGGTTCCATTGCAAGGGTTCCATGAATGTGCCCACCAAACAAAAAGAGTACAGGACAAGGTACAAAACTCACCTGCATATTTGAGTAGTATATATGAAATTTACAGATATACTGAACCGCGTGTCCCCATGACAGAACCTGACACAACAGTTGTCAAAGGCTCTTCTGTGAAACAATATGGAATTTTTTGCACTTCGATGAACCACCCCAATTGGGGTTTGACCATTTGAGAATTCAGAATAAAGCCTGTGCTTTCATATACAATGTCATCAGCTGAGCCCATCGCCCTCACTCTACTGCTGGTCCGAGTCTCTGGCCAATGGCGAGGCACTGCTGCTCTCTCCAACCTCACTTTTACAGAGGGGACATGAGGCATTGATTTTCAACCATTTGTCAACGCACTCCACATGAAAGACATGTAAACATGGTAGCTCTCTTAGCTCATCCTCATCTGCATACTTTGCCAAGCAAATACAACAAACCGCATCTTCTCCTGATATTGCGCGCTCCTTTTCTGTCCCTGCAGCCAAGAGCCCACCTTCACTATCCAGGTTGCACTCGTGATCATTATTGGTCTCATTTTCCTTTAACTTGAATTTGTAGGTTGGGAGAGCATTAATTGATTCCACAGTGGCTCCTCTAGTCTGAGAAAAATCCCCTCGAAATCCCAGGACAGAGATGATGCAGGGCAGGCAGCAACAAATTGTTGCACATAGTATGAACGGCATGGCATATCCAATACAACTAAAGGTTAGGAACACAATGCATAACCCCAA
>Prunus_Contig375
GGATCCCCCGGGCTGCAGGGATTTTTTCATAACCCAATCCAAGACCGTGCAACACCTTCTGTGCATGTTTATGGTCTTTCGGCAAACAATTGTCCGTCGGAAGCATTCTCTTGAAAACCCCCAAAAAGTAATCGAAACACAAGTTCGACATACGATACTTTATTTTTCCGTGCATTAGCTCCACAATGGAAGTGAGAACGGAAAACCTCTCGCACCCCGGGTATAACTCTTGGTTGGCATTTTTTAACAGTTTTTCATACTGTTCAAACTCCGCACTGTCTATTGGTGTAGGCACGTCATCTTCCCCTTCCTGATTGATGTTGGTCGATGCGAATGGAAAAGCACCCTGTATAATACCCATGACTTGATCATTAGGATCCACAATAGGTTCAACATTGTCCACTCTCGGGGCATTTGAAGACGAAGCATGGTCTACTTGTTCGCCGTGAAGGTTCCAAATGCTATATGTTTCAATCATTCCATTCCTTACTAAATGAAATCCAACATTTTCAATTGTCTCCCACAACGTGTTGTTACACCTCCTACAAGGACAACGGATTCTAGTTGCACCCGG
>Prunus_Contig376
GTGGATCCCCCGGGCTGCAGGTTTTTTTAAAGAATAAACATAATTTTAAACTCTCCAGGCATCCATAATCCCTTTGCCTCGAAGGAAAATTGCAATAAGCTGTCCACCTTTACATGAAAACTAACTCAGATAAATGAAGTTGGTATCCCAATTTCAACCATAACAACGCCACGAGCTTTTTTACGAAGAAGTAACTACAGAAGGCTAGAAAATGTGCACGCCTCAGCAAACAGTATGAAATTCTCATCTTCAGCGCATTAATCACAATATTTGCACTAACTAGGCATTGATTGGATGGTACATTCGAGTCCACTAAATAAATCTAAAATACACTTGACATGAGATTGCACTGCTTGCCCATTGTGATACAGTGTTACACTAAGGTTAACGAATTGGCAAGGTCATCCCCTTCATATACGAATACACATGGAGGATTTACCTTCTCTATGGAAGTTAACGTTTGGCTTAAACAGCGCACCTCAGAACTGGAAAGAGAGAAGAAGTCAAAAGAGAGATCTCGAGCCACTACCTGGTTTAGTTTATGATTACAAACAAGTTCTAAGTACAACGTCAACCAACTCCAAGATGGCAAGCGTTTCTTCCTCATGAATGTCTTGAAGCGTCGCCATGCAACTGTGAAGATCTCAAATGAGGGTCATCCTGCAAGCTGTAACTGAAACTAGTTGATGGTCTAAAGTCCAATTGTCCCAGCCCATGAATGCTTTGTTGAGTCCCAAAAAAACCATCATGATTGGGTGCTATTGAATTCAGTTGTCCCAGCCCTTGCATACTCTGCTGGTTAACATAGTAACTGTCATGGGGTGGCTCCATTAAGTTCAACTGTACCAGTCCATGCACATTCTGTTGGGCACCATAATATCCAGTAAGGGGTATACCATCTGAGCTTAAGTTATCCATTTGCTGCAAGCTGTCTTGTGCTTCCACAAGTATAACATCTTGCTCTGCTTGCACCTTTCTTTTTCTATTTGTAATTTTCTTCCTACTTGTTTTTGACGCAAGGCTTCCTTGATTCTCTTCTTCTGCTTCACGAATACTTATGTACAGTGCCGCTAAAGTC
>Prunus_Contig377
ACTAGTGGATCCCCGGGCTGCAGGTGTATTTAGTGCTAAGACTCGAACCTCAGAGTCAATATTCACACCGTGTGCTACATTATGGACATACTCGGACAGATATCCACCAATGTCCTTGCTTGGCGGCATAGAGGATGCACACAAGAACATTAACTCCCATGCTTTTATCAAGTATTCCCTGTTATACCAAAATCAAATCAGCCAATCCATCAAGCATAGAAATGACAACAGTTTTATCACTACCATTGGCACACCCAAATAATACTTATCTAGAAACAAAATACTATAAGAAAAGATACATACTTATCAGGATTGTTTCTTGTTTGTTTTGAACTCTGGGCAAAAAGTTCATCTCTAAGCTCTGTTCGCTTCAAATGTTTGCTTATACATCTTTCCAACAAAGCTCGACACGTTCATCTAAGCTCGCTGGAGTAACTCGATCAGATGAATCAACTCCCATGTATTTCAGAATGATCTGGAACAGTTTCGTTGCCCGG
>Prunus_Contig380
ATTGTATTCGAGGAGTCAAGGATTTGCTGGGAATTCCGGATCGAAGAAGAGGCAGATCAAAATATGGTGCGGAAAAACCCAAATCGAGATGAATGGAAGATGCCTCTGGAACTAACTTGTTTTTCTAGATCAGTCGAAGTATTCATTGAAAAGTCTCAATGCTATCTTCGACAGTCTTGAGAGCGAGGGCCGCAATAGCGACCACTTTTAACTCTTTTGGTTCTAAATGATCCCGCTCTTGATCTGGGCGGGATCTATCAGCAGCGGCATTCTTCCTTGCTCGTTCCTAGGAACTCAGTAACGTGGCCAGTAAGTCAGCGAGCATTGAGGCAGGCAGACAGATATTATTAACTGCTTTAAGTCGGTAAGGCAAGGAAGGCGGGATTTCACCGATCATTCCTACTTGACGCTTTGGACGAGTATTTTCAAAACCTTAGTTCACTATCATTAAGGGAACTTCTTGGATCGCCGCTTTGAGTCTTGTCTTAAGGCGACGGAAGGCAGAAGAGGGAAAGTCGCTCCTTAAATACGAGGAGTTTCAAGAACCCGGCTGATCAGTGTTCTGTTACTAATATGTTGATGACTTCGGCCAGTTCCTCGGTTAAGTTGCTTAGCATAATTGGTAACTACATGGTGTTGCTGCTATGGCCCTGGAGAGAGATTCCTACTTATACCGGGCAGCTCTACCAGCACTAAATTCCCTTCTTTCCGACCAGGACGTATGTTTCTTTAGCTTGTATATCCTCTTACCATGCAGAGTTATATGTTCAGGAGTTTCCAGCAGTAACCCCAAAGGGTTGCAGTAACACCAAAGGGTTTCAGATTCCGGACTGATCTCGTAGTCGGCTAGCTCATTCGAGCGTATCTCGTTTGGCCTCTTTTTCTCACCCTTACCTTCCCATTTCAAGCTTCATATCCTACTAATAGCCCCCCTTGTCGTTGAATCTCTTGTAGAAACCACCATTGAATAAAATCAAAGGGTTAGTCTTCTTTGATAGAGGAAAGGTTGAATGCTGCCCCCTTCCTCTGACCCCGAATCATTCTTTCAACCTTCGGCCAGGCGCCTAACTAACCTAAAAATTCGGAAGCTCCTGAAGATCTGACCGAAATCGGATTTACTTTTCGCGCCAAATTTGTTGAATGGCCTAGGAGTGAAGTTCAAGGGCTTGGCTTTTTGGCTCAGATTCCGTATCGGCTGTTTGTTCATCAAGCCTAT
>Prunus_Contig386
TGATTGACATACATAGAGCACCAGCAAACTCATATCTTTTCTTAATAATACAATCAATGGCAGGTGACTCAATGAGGTCTGCTTTGGTGACCTTCTTCATCCTTGCTATGGTACTGTCTCCGATTTCGACCTCTGAGGCAGCTCGATCCACTTTTCGAGATGCAAAAACTGTATGTCCTGCTTGTGTATGCTGCACCCCTCCACCACATGGCTCTTGCTGCAAATGTTGTGCTACACCTTCATCACCAAGTCGAAGTCAGTCCGAGAGAAGTTCTCCATGAGGGACACAAAAATTGATATGCCTACGAAAACGAGTCTAAGTTAACTCAATAATATGGAATAAAACACGGGCTTAATTCCTCTACTTGGAAACCATGTTCTGTCTGCAATTCAATAATATGTAACAATTATTAAGTTATTATATGTCTTTTTTTAAATGTGGTATGCACATTATTCTTTTTTTATCTTGCCCAACGAACTTTCAAGTTTATTTAAATAATGGATTTGAGCTCCGTCTTCATTTGACTATC
>Prunus_Contig390
AATGCAAATAGTCACATCTAATAATAAGCTGAATTGCAAATCTACTTTTACACATGAGAAGGAAGTTCTGAGACAGACAATTAGGAACCTACTTAGTTAATTAACTCTTTTAATAATAATTAAAAGAGCAAAAGACAAAAAAGTACTAAACAAAGCTAAAGCACATAGATCAACTACTTAAAAGTACCCTAAACCCTAGAACCCCACCTTAAACCCCGCTTATATTCCCCTAAACTTAGATTAGGCTTCCTTCCATATCCACATTACCAGCTGCATAACACATAACAAAGCATCCCCAAAAGCACTTATACAAGCTAAGTAGAAGTCCTAATCTCCCTTCTCTTTTAGCACCACAAAGCTTCACATAATGTAGCACCCATTGGGATATTCATCACTGAACAACCCATAGGAATCGGACGGCTGTGGTAAGTTGTAGGATGGCTGATGATATGGATAGTACGGCTGAGATGCATAGTTGTCCAAATGATAGGATGGGGG
>Prunus_Contig391
TTTGTCAACCCACACTTGAAGCACCTTTATTTCTTGAATTTAGGATTCCTCCCATTGCCTTTCTTGCCCTTACGCTTGCTTGAACGACCCCGCTATTCGGTTCATGTTAATAGACCCTCACCTTGAGAGCTATCTCCAAAATTTTGAGCCAACCTGTGATGCACCAAGTCTTGCACCACCTCCTCAAAATTAAGAATAATCTTGCCAATCATCAGCATCTTCCGAAAGTGTTTATAGGGTGGAGGCAATGGTGCCCACAACATCATCGCCACATCCTCTGTGCTATAAACCACGTCTACCTTCTGCAAGCCCGCAATACACATATTAAAAGTGTTAACATGCTCCGTGAGATTTCCAACCCCCTTCATCCGAAGATTTATGAGTTCTTCCTTCATGAAGCGTTCGTTTGATAGGGACATTCCCTACAAACATCCATTTGAGCTTTTCTTGTGTTTGCTTTGCAGTGTCTTCCATCGCCTTGAATGACCCCCTAANCAACTTGCCGAGAATGTCCCTCTCTTCCGTTGTCCTAATTTTCGACCTTGACTCTTTGCCTACCAAGATAATGGTTAAAACTTGCTGGGCTAGGTCATGTTTCATTCCCCATAGCTTGAAGTTCTTCTTTCTTGAAGTTCTCCTTTCTTGTGAATATCTTCACCTCG
>Prunus_Contig402
GTTTTGTAATTGCCATCCTCTAGGAGAGGGAAACTTGGTATTTTGGGTTCGTAGAGAGCCGATTGAGAAGTTCAAGATCTGGCCAATCCCAGGTTGTTTGTTACGAAGGTTGCCGGACTCAGCACATAATGAAAGGGCTTTCCTCTTCCTAGAAGAAAAAGGGTCAAGTTATAACTCTCCAGTTTCAAAGATTTTAATCTTGTCGGGAGCCCCTGATTAGCGGTTGGAAGCACGACGGAATCTAAATAGACCAATGCGTGCTGTCACACCTACCTATACAAGATGGAAGAGTACGCTCGATCTATCACAGAGTAGGTAATGGGTATAGATCAATAGATCTAGTCGCTCGCCCTAGGATGGTCCAAGCCCCATAAAATAGCATACTTCAGGTGTCCCCTTATAATAAATAAGACTGAAAATGAAATGGATTTAGTTCGTAGTGATCTAATGCTGGGGTTAGGGGAGGAGAGTGTGCGACCGCGAAGTGATAGGTTGATGATTATTTTCGATCGGTAATTCGATAGTAGTCCCTTTCTTTTTGAGTGGAGAGGATTATTGCCCGAGCTGGAGCTTTTAGTAGTATGTGGGAGCGCCCTTTCTTTCTTTCACAAAATTCCGACTAAAGATTATGGTATTAGTAGAGTGCTACATCGTCGAGATGACTTCGCTTGCCAGTAGACGGTTCCCTTTATGTCAGGATGCTTGACAAAGACAAATGAATACAATGTACGAAATTCCCTTGGATCAGCCAGAGATTCTTCTTCCTTGACTTGTGATCAATTAGACAAGAGGTGCATATAGCTCCTTGTAGGTGCGGAGGAAAGATATCGGCTACAAAGAAAATTGAAGATGGCGACTCATAGTTAAGAGGATAAGTTCGGGTCTGGTGAAGTCCCT
>Prunus_Contig405
CGGGCTGCAGGTTTTTTTTGAATAGTTGTAACACTTCCCACTCTGGAGTCAACAAAGCTTACAACATGTTCTGTGGTCATACAGCAACATAAAGGCTGCACAAAAATGAAAACAGGATCTCCACAACTCAAATCTTCTGGGGCCTATTGAAATCTACTGGAGTTGAGGAATTAAAATTTGCTTCTCAAACTTCTACCATCAAATCTCCTCTTCTGACTTTGCTGTACAACCTTTACATAAAGCTGACGTGCTTAGTTGGAAGCTAAAGAGCTCCTGGTGCATCTCTCATGCTCAAATTTAGACTGTTCCTCATAGTCCGTCTTCCAATTGGCATATTGCCTTTCACATTGCCCTTTTGCATCATGGCAACGAACTCACCGTAGTCAATTCTTCCATCATTATCTTGATCAACTTCTCTTATAATATCTTCAAGAAGAACGTCAGTCATGTGATGTTCTGCACAAGCTTGTTGGAGCTCATCAACTGTAATATAACCACTTCCATCCTTATCAAAGTATCGAAAGGCTGCAACCAAATGTTCTTCACGTTCTAGTTTGTTAAGATGAACTGTAGCAGCTATGAATTCCCCATAATCAATAGTCCCACTGTTGTCAACATCAGCTGCATCCATAAGATCACGTATCTCTGTATCCTTCATGGT
>Prunus_Contig410
CACAAATTTCTATTTCTTTGAATAAAGAATGATAACCCAAGGACAAGAAAAGCATGCTAACGAACGCCCTATATTATTCTTTCCGAATTTGTATAATTGAAATCTATACAGCTCGGTTCTTCTAAGCATGATTTGTCGAAATCCCATCTTCCCCATCTGCAGTGTCCCATTTCATCTGATGGGCAAGACGCCCAGAATCAACTATCAATTTGAGCTAGGATTTTTCCTCCAATCTCTTCCACATCATGCAGGCTGGAAACATCACTAAGGGATGCGAAAATATCTCTCAGACCTTCTCTCTGCCTCTGGTTGATATTTTCGCACACGACCTCAAAAGCAAATCGAATCAAACACCCGCACAAATAGCTCCTCCCGTCCAAGAAGAGCAGCAAAATTTGGCTTCATCCACATGTTTAACATCAATCCCAATAAACCAAGACCCGACACTGATATCATCATGCGCATAGGTACGGAGTATACCTCTATTGATTGAAACAAATTTGGCCAAAGCTGGAGATATGACGTACATCTCACCTGAAGCGTGGCGGAAATATGATTTTTTATCGCCAAACTTCCACCATTCTGGTTCATACCATTTTTGGCTCGGCTCAGAGAAAACTTCGCCCGATTTCATGCACCCCATATAAACACGAGGTTTGTCTAAATGAGTTGCGAGTGTAGCTCCTAGAGCATCAATATTTACATAAACATCATCATTGACTTTGGAGTAAAACTCAGCATTCCATTCTTCAGCAGCATGAGCGAAGAACAGTTTAGCCTTCTTTGGGAACTCTTCAGGTGCCTCTAAATGGGTATCAAGAATAATGAAGTCCTTAGTCTGCCTGTTTTCATTGTCAATGGCTCTGTCCAAACTATCCCCATGATTTGCACTTCTTCCAATTACAAATCGTGCGATTATTCCCTTTTCATTCTCCATTTTTTTCAAGGCAGCACCTGTTCCCATCCACGCCTTACGAATTGCATCTCTATTGTTTTTGCGACCAAAGGTTGTAAAAATTCCAATCACCACTAGTGGCCTTCTCTTATAATCAGTTCCATTAATCTCTGTGGAGCGCATTGAAG
>Prunus_Contig411
ATTTTTTCTTTCAGAACTAAATCATATACTTTCACTATAAATGCCCGCGTTACAATTTAACAGCCTGCAATTATGCATGCGAGGTACCTCTTATCCTAATACAAGGTGAGGAAAGAATGGCTGCCCAGACAGTATTAATACAAAGCTGGAAAATTGTTGGTAGTTAAAAACAACTGGTCACAAAGAAGTTAAAAAGCTTTGGTACGCTTCAATTGTTGTGCCTGAAAACTTCAACTTCACAACAACTTGGCAACTTCATTCTGATGTCACAGACCCAGCAAGTTTCTTATCAGTTTGATAATATACAACATCCCCAGTATCACTGACGTAATGATCACGTTTCATGCTTCTTATAAGAACTCCCAATAAGTGAAGTGGGAGAGGCCCAGATTTCTTTGGCTCTCTGTAGTACTTCCCAAGCACAGGCTTAGCTGCCTCCGTTGCTTCTACTAAGTTATAGTGTGGAATTTGAGGGAACACGTGATGTATGACATGGGTTCCAATGTCATGATGGATGTTGTTGATCAATCCGTAGTCTCGATCTAGGGTTGTCAATCCTCCTCTTAGATAACTCCATTCCTTTCCACGATACCATGGGAGTTTGTCCTCATGGCCATGGTGATGCAAGTAAGTGACCAAGTCCAACCACATGACGAACAACCAGTATGGAACGCCATAGAG
>Prunus_Contig428
CCAACACTTGTGAAGCAAAAAGAAGGGCCCCCAACACTTGTACAAAAAGATTTGACTCCAAATGAAGAACTCACTCTCAAATGGATTATGCAAAATCCATTGCAGTTTCCATTTGAGGATGACATGGAATGTGCTCAACAAAGTGCATCTTCGTAAGAATTGTGTCTACTCAACTATTCATTACAGTTTGAAATCATTCAAAAGCAAAAAAAACTAATCTCGTATTTCATTTGCAGATTGGATTGCGGCATGTTCGTCATGTTCTATATGGATAAAATAGCACAAGGACAGCCCATTCCAAAAAGCGTGGACAAGAAATTCATGAATGAATATCGAGCACAATATGTCACAAAACTCCTACACCACAAAAACTGTGTAATTAATCGTCTCTAGTGATTTGCCTTTCGTTAACTCAAGACAATATGTATCTTAATTCTTGTGGATGTTTGTAAATATTTCTAGTTATGGTATATGAGAACATATTTCCTATACATATATAAACTGTAATATAATCTTGGAACAGGATGCAACAAAACCAAAAGGAAACAAACAAACTGCAATGCAGTTTCTGCAACAAAATCTGAAATAAACAGAAACTGCATTGCAGTTTCTGCAACAAAATCTGCTCAAAATCTGAAAACAAGCATTGAATGGCAGTCGAAAACGAATATCCACTCATTAAACAATTGTATAATTTTCATTAACTTCAAAAAAGAATCACAATATCCAAAAATGTGAAAAGAACCTCAAAGCCNAAGCCATAATCAAAGTACTAAAACTTTGTTCNAAACACATTTAAGTAGGTCAGCATTGAAATGTAGTTTCTGCTCATAATCTGCAACAAAATCTGCTNCAAATCTGAAATAAACNGAAATCTGAAATAAACAGAAACTGGCATGCAGTTTTTCTGCA
>Prunus_Contig430
AGCAGGGAATAATGAGCTCAATTCATTTATCAAACATGAACAGAATCTTAACTATCATTGCACCCGAAGAAAATTAAGTTGATTTGGGCAAGACATGCCTCCCCAAAACCCAGACAAGAAAAATTAAACATCAAAATCTCAGGTCTAATTTCTTAATCAAAAGTAAATCAAAAACCCAATTATTTTGTGAATCTCAATAATTATACAACCATGTACAGAGCAAGATTTAGCACAAAACAATTTTAACAAGTAGCCAAAAATGAACAGATATTATACAAACATCTCACTGAGACTTAAGTTCAAAGACATCAAACAGATTCAATACACAGATCGTTGACCGACACAAGCACACCAAGTCTCTTCTTCAGCGTGCCTCATACTGAACAATGCGACGAGTGCGCTTCTTGTATAAGATACGGTAGCCGCATTCACGGCATTGAATCACATCGTTTGGCTTCAAGGGAATCTCCATCCCACAATCTCCACAGATGTAGTAGACTGGCTCTGGCTGCGGATCCATGAGATTACGTTCAAAAAGGGCTTTCTACTTCTAGGGTTTATGATATTCGAGCAGAATTAGTTTCGTTTCGAGGGGTTCTCGTTTTTGACTGTATTGTATATACGCGTGTGTATATATACGACATGCATTGATTGTTGGATGGCTCCATCGTGGTCGGAAATTGGTTTGGACTTGGAGTTTTAAGCCCAAACAAATTGGACTGGATTGTTAGTCAGATAGCAACTTGGGATTTAGGGACAGCCGAAGCTTGTCTTTCTAGTTTGTAACTTGTACACCCAACCCAGCGGCTTTTAGTGATAAAATTTCAAAATGCAAGGGAAAGAAAGAGTAGAGGGACGAGGGTGCTGCTACCAAACCAGACCAGTCACAATTTTGTTTTGTGTTTGGCAATTTGGCAAATTGGCAAATTGACACTCACATCGCATTGCAGGCAGTGGATTTATTACTATTAGAGTATCTATAATGATTGTTCAATAGTTTAATTTCAATGCAATAGTTCAAGTATCTATTGAATTGAACGGTGGTTTTACTTGAAATGGTATAGTTCAATAACTTCAGTTTATTGGTATGTAGGTCTCATAATTAGCTTCTATTACAATGAACTAGATCACACCTTTACAAGTGAGAATTTAGAAAATTATATGTACATGTTATGTTTGTAGTCTAGTAAATTAGATCTAAGAAAAAAAAA
>Prunus_Contig431
TTTTTTTTCGACGAAAAGCTTGGCATAGGGCCTACATACAAAAATGAGCTAGCCAAGCCTGTCCATACAATCGGTCTAACCCGCGGCTCGAAAACATCATATCAAGCTTGGGACGGGCCAATTTTACAATGTTAGCCCAAATACATTCGGTTGGTGAAAGGCATGGCCAATCACCGAACTGGATTCAATAACGTACACTACAGATACACAAGCTGATGAAACCGATAGCAAAATGAGTGGTAAAATAGCAGTCACAAAGTTTCCCACATAAAAATTTAGGTTAATAAGTATTCAAGGTACAATTAATCCAACTAAAGCAGGTTCTTGTCATAGCATATATCCATAAGAGGAAGCCCATGAAAACATGGCCTTGCCATCCAACCAGTTGATCCAAATTTAGTCTTCCACTTTTGCTACTATTGCCTTCACCTCATGTTCTCTTTCGCTTGAGTGTCTTTATTTTGCTTAAGATATAACTGATAACCTCCTTCAGTGTGGCTTTCCTTCCTTCTTTGACGTTCCAAAGTTCAGAGACAGCATACCTCCCACTTGGATTATACTCATTAAGTTCTTTTAAGGCTGTAACGACACACTCATATATCTCATGGCCCCACTCCTCCTTCAGATTCCAGAGCTTCTCATCTTCCTCATTAATTATTTCCTGAGCATTCCCATCAACAGTTATAATCTTAAAAGGATGCCAATCTGTTTTCGTTAGATTATCCTGCCACAAGGAGCATAAAGTGGAGGCCTGCACCTGTGCTTCCTCATCACTAAATCGTTCCTTGCATACGTTGTAGAAGGGCTTGTAATCAAG
>Prunus_Contig432
TTTTGTTCTTGTAAGTTATTGTTGTGTGGTCCTTGATGTACTGGATCCAAGCTGTTCTTGATGTATCATATAGATATATAAAAAAGAAAATGTCATATAGAAGAAGAAGAAGATAAATGTTAGGAAAGAGAAACAGAGGGAAATGGGGAAGCAGAGAGAAGGTGGTGTAGATCTGGAAAACATGGGGGGAGGAAGGGGAAGTTGTAATAATTTATGGTGGGGTCTACTAGAAAGGATGTAGATCTCAGCCTTTGGATTGGTATAAAGAAATTTGTGATTGTAACAACAAACAATGACATCAAGAATCTTCTTTGCCTTTGCTTCCTTGTT
>Prunus_Contig434
ACTTGGCTAATTAGTAGAACTTGCAATTTGAATCAACTAAAATTGTGTGTATTTGACACAAACGAGCCAAGCCCCGTTACAAATTAGGTGTAGACTAAAAAGAGAACCGGATTATATTAATTCTTGGACTTCTGAAGTAGCTCGGGATCCTGGGACAAGTACCAAATATATTCCGTCTTTATGATCAAGATCTGTGTATATCTCCCTATTCACCAAACTAAAAAGGGCACGGATTCCTTCCATTTGAATTCTCCTGTTGATGTGTGTATATATATGTATTTCATCTCCAGACTCTCCACTTTTGGAAATGCATTGCTATTGACGAGAGAGGTCTTTCGAATGCAAATGTCTTGATGCCAAGCCGTGCAGCTGTGTGGGTCCCACAGTAGACTGGTCGGTATCTTGCAAACCATCCGGAATGTCAAAACAACTCGGAATAGATTGGGGTCTGAAATGCAACTGCCCCACCCCATGCAGTCTTTGCTCAGTTATATAATGAGCATCATGGATGGGAGCTATCGAGTTTAGTTGCCCCAGCCCTTGCATATGCTGATTGCTATAATAATGATCACGGCTTGAGGCTATGGTGCTTGGCTGCCCAGTTCCTTGAACAATTTGTTGACTGCCAAAATAACCATCAAGGGTTGGAGCTCTTGAGACAAGTTGTTCCACTTGTTGCCAGCTTTCCTGCACCCCAATGGTTATGACCTCTGGCTCTGACTGTACCTGTCCTTTCTTGGATGCACCATTTTTTTTGTTTGTCTTGTTTTCTGCTGTTACCTTGGTTTACTCCTTCAGAGCCATGAGTCTCT
>Prunus_Contig435
AATAAGTCTTTTAAAGAGGGCAGCAGAAGCGAAGTAGAGACCGGCAATACTTAGCTGTCAACGACGTCCGCTTTCTTACAAATCTTTATCCTTCGAGACTTCTTGAGGCGCTTTAAGAAAAGAAGCCAAGCCTCGCGAACATATATGCACCTTCTTTGAAACATAACTCATAACTCTTTTCTCTCGAACCGCCACCGTCAACTTTTCTTTTTCGAAGATTTTAACCTGTGCAAGATATTGCAGAGATTTTGATGGGAATATCACAACGCAATTATGCAAAGGATGTACTGATTTTCGACACGTGCCATGAATCCAATGGTGCTAATGGCCAGAGAATCTTTAGGTGGGCCACACCCCTAGTCTCCTGAGGCCCGAATAATTAGAAAACGACATTTTTCTCCATGATGTCTCTAACCAAATCAACGGTTCTTGATCGGATTTCTTCCACACGGGATTTTTTTTCACTAGTATTGAACGAGACCACTATTTTCCATTATGTTTGTTTACCAAAATAAGAAAAAGAAATCAACGACCAAGTTTTGAAGATTAAGGAAGCCAACAAAGTGGGCCTCATAGGCTTGGCTGCTTTTACGGGGGGCAAGGCAAGTACTTCCCTCTTGGGCTTGTAACTTGTTCTTATCCTTCAATTTGAAATCGCTCCCGAGGGGGGGGCCCGGGACCCAATTCCCCCTAAAGGGAAGCGTAATTACCCGGCTTCAGGGCCGGCGTTTTTCCACGTCGTGGAACGGGAAAAACCTGGGGGCAACCTAACTTAATCCGCCTTGCCGCCATCCCCCTTGTCCCAGTGGAGGAAAATAGCGGAAA
>Prunus_Contig436
GAAAATGATGGAGTAACCATGCATACTCTAGTTTGGTCTTCAGCATATCCAAGTTACAGGATTTTGAATCAAATACTACAAGGGTTTGTGCACAAAAACAGCTATCAGATATCAAGTGCCACTGAGTACTTGCTTAGTCTAATCTACGTCTTTGAGTTTATTCAATCCATATAAATAATTTACACAACTATTGTTAGTCTTCCAATCTGCAGTTGAACACCATTGCCATTCCACCAAATCCTACCCTCCAAACAAGAGTACATTCCCCCACCGGCATACTCTCTCCCGAAAAGACAAATAGAGGATGAAAGAATAAGATATACCCCTAGCACCAAGCAGGTCCTGATACATTAATACATTATTTAGGGTCTAGATGAATGTGGATCCAGCATTGCAGGTTAACTTTAGACAGGTTCTGCTTTTGGATTTTTTTGCTCCGGTGAATTACTTTCAGGACACAGATTGCCGTGAACGAACGTATCAATGCAGGCGTTGTTGCCTTCTGATTTAATTCCTGACTCGCCATTTTGCAATTCATTAGCCCTAGGAACAATTATATCAGGGGCACTCACTTTCTTCTGTGGTACATGCTTTGCCAACCACTTGCTCATTTAATTTTCTTTCAGGACCCAGATCAGAATCAACGACCATATCACAGCCAGCAACATCACTTGATTTAGTTCTTGGCTCAACATTAAGTTGCTTGTTTGGTTTATCTTCGTGTTCTGGGCTAGTATCATGGCAGACAGCATTCCCTTCTGATGTAGTGCCAGACTCACCATTACGGGCCGTCGTAATCACATTTGATGCTGCTGCATTGTGGGTCACAGTCCCTTGTGGGTGGCATATCATGATCATGCTGCCCCTCATATGTGGCTATAACAACTTTTGAATCATGAGACGCCCTCTCTACATGTTTCTTAAACAGGGCACCCAGGATTTGAGCATCTGTAGTA
>Prunus_Contig445
AAAAATATGATCTACGATTTTACGGATTTCTTTATCTGGTTTAGGGTTTGCATTTGAGATATGGAGGTTGGGGAATCGACAATATATGAAAGTAAAACTATAGATATTAACATGTTATGATCTCTTCTCGTCCTTTAAAGAATAGTTCAATTAACTATGTGTACAACATTTCAATCTTCGTCTGTTTTATCGTAAAGAGACAAATGAATACATAATTTCTAATTGAATCTAACATCTATCAAACTCTGGCTCATCAGATGCATCTTCTATGCTAACATGCATATATGGCTTTGGAAGTTGGTGAAATTGAAAACACGAGACAATATATACTATCATAAAAAGTTTCTTTCTTCTTGTATGTTGCACAAAGGGAGATCAAGTGAATTTTGTGAAATTTCCATCTTTGTTTTGCCTGACAAATGTTTGTGCCTTCAAATTGATTGGAGCAAAGAGTCATAGAGCAAATAATTTTCTCATATTAGT
>Prunus_Contig446
GTGGATCCCCCGGGCTGCAGGTTTCAGTTGAAGAGAAGTATCACTCTAATACATTCATAAACGAACTCAAAACACAAAAAAGTAGCCACAGTTCAGATCTCAAAACAATACCGCCGAAATTGAACAAAAAATGTCAAGAAAAGTCCATTTTCAAGTAATTCAATCGCATAACATCAAAACCAGACCACAGCAGATTAAAAAACAACACAATAATTAACATAGGTTCTGAATTACCATATAGGAAATGCATATCTATTAGGCTGAGTCACCGAAATCACAGGAAGAGCCTTTGAGCTTTGTGAATCCGCCGACGTCGATCCTCTGATTGCTT
>Prunus_Contig454
GACATTAGACATTCCCCTCAATCCAACCTCGATGAAATCTTCTTATCCGCTCCAGTGTAAAAAGTCATTCTTTTGTCATCTTCACTAATAAGAATCTGTCGGAAGGTGTCGTTGAGTTGATCCAACCTTGCTTACTAAGACGTCCTCAAAAACACTATGATAAAGGTGCAAAACCCGGTAGGATTCGCATAAAGTCTCATGTTTCTGAGGCCCGCGGAGATGTAGATAAAGACTCTGGGTTCCGTTTCGAGATGTTCTAACACATGTTCTTTTGGCCGAACCATCTTAGCTTCCGATGGACGGCCTTTACCTTCCTGGCTTTCTGCTCCAAATAAATGCCTCTTTTTGATGTTCAAGCAAGTGGACTCTTCCCTGGGTTCCCCACCACGGTCTGCCAAATGAATAACAAGTAGCTCGCAAGAAAGAAGAAACGGCAAGATCCCAACGTTGACTAGATAAGGATAGTCGAGATCTCCTTCTTCTGTACTGGTGAAAGAGGCTAAAACTATATCTTTTACCGGAGGAACGGCCATCCCCTCCATTCTTGGTTGGCATGGGCGGTCAGGTTGACTCAGAAACGTATGGATTCTTGGCTTCTCGGGGAAACCCTCAAAAGTTCTGCTTAGAGAAAGTCATTTTCTGGGGTGCCTCAAGGTCATATTATAT
>Prunus_Contig458
AAAAGTAGCTGCCCAGATACTTCCTTCACAACACCACAAATTCCAAAAACAAGTTTGCCTCCAAATCCATCACCACCAACATCTCGCATCCCTGGAATCCCACGGGCTTCTTCAAAGCAAACTACTTCTCCATGATATTAAACTGAAATCATTAACTAAATAAATCATGTTAAGTTTGTATGGGGTGTGCAATTATCAGAAGCATATGTAGTAGGGCTTGTAAGTTTGTACTTTGTAAGGAGTATGTAAGTT
>Prunus_Contig460
TTTTGACGCCAATGATATAAATATATGTTAACAGAAAAGAACACAACAGATCTCATTTGCGTATCTTTGATTACTTGTAAGTGGAACAATTAATAATAACGAAATAATCAAATACACAAGGGCATGAAACAAAACTAACTAGCTAACGTTATAATCCCAACATACAATTTGAATTTTCTATCCCATGATCAATTCTGCTCCTCTGTATATCATACGTTCCCTTTGTAGCATAGGAGCAGCTGGATATTGTTGCAATGCAAACAAAATATTCCAGCTGGGTGGTTCTACTTTACTCTATCTTGTCTTCTTCATCACCACCTTTTGATAACCCATTGCTGCTTTGCATTGCTCTAGCTTCTGGTGCACTAAGGACATCCTTAGCAGGCGTTAGAGATGGCTTTATGAGTGTCAAGGTCGTATCGTCCTTGTCAAACTCTTCGCTTGCATCTCCCAAGTAAGCATATCTTGTTGAGTTCTGCGATGGTGCCCAAAGAACGCAGATGACAAATAGGAGAGAGAAAGATAAAACTTGCCAGAAGGCAGGGATGATCCATGCATTCTGCCACTGCTCATTGTACACATCATTTGATTTGAAATATAGCTCATAGCATATCCAACCCACGGACACAACGACAGTCACTGCCAAAGCGTTGGTAAACTTCCTGTAAATATCAAGTTTAACCATCA
>Prunus_Contig467
CCATTGAAGGAATTCAAATAATTATAATTATTAGTTATTAATTATAACGTTTTAGATGGACCGTTGTTATCGGCGACATGTTGAGCATGCATTCCACAACGTTAACTGTAACATTGACGGGTATTGTTGTGCATTATGCAACGTTNAATATATCAATTTAGAATGGACGATTATCAACTGTAGATAATGACGTTCTAAAATAATGATAATTTAGGATAAGGAAAGGAACAAGTTTGTAACCACAGTTTGATCAGTTTGTGACCAACACAAACTTGTAGAATGCTATACATTCATTTTATTCCTTATTATACAGTATTAAACTGCTCTGGACTTAGCAAGGGGCTTTAGCACAAGTAGTTAAGAGTAACATCCATACACTCGAGGTCACGTGTGTCAAAATCCCTTTCATTTATTTGAGTTAATCTAAAGATCAGGATTCCGGTGCGGGCTCTCCATGCATTTTCTTGACAAATCGTTCGAACTCCATGAAGTTATGCCCCTCCAAGAGAACAGGGCTTAATCTGAGGTAGGTAAACGCTGACAAATGCCTGCCATCTGGATCATTTTGGGGCTTAGCATTTGCCAATATCTTGTTGTAGCCTTCTCTGTCATGGCATGTAAGAGCATTCTCACTAGCAACTGGAATGTTAGCATCCCAAGCAGCATTCAGCACCTGCCAAACTAATCCCTCAGGGTCTGCCAGTGCTTCTGGAAAGCCCTCATGCTGGTCTAAAGTACGCATTTCAACACACGTGAAATTCAGGGCAGCCTCATGCTTTTTCAACATTGCTGCAATTGGAGCATACCCATCACGGTTGCAGGGATTGTAAAATCCAGCGGTTAACTCAGCAGGATGGCTGGCAGTCTTGTACCACCAGTGAATACCTGATACCTTTGCAGCAATGCAAGTGCCTTCGAAAGCTAAATTGGCCAGAGCAAGTACACGATCACCATGATCAACCAAAAAACGGGAGTACCAGTTGAGGAAGAATCTGCCATAGTAGCTATCATAATCACCTCCGTCACGGAAAAACCCTGTTTCATGTGGTTGGGAATTATAAGAACCTGTATTATCCGGTGCTCTGGCCCAGAAGGAGTGGCCCCTTGCTTCTGCAGCCTCCTTCAGATTCTTCATCAAGTATCGATCATAACACTGGAATTCACCAATACCAGGATATTTCCATCCATGATTTTCAGGATAAGAAGGATAGCGT
>Prunus_Contig468
GTCGAAAGCCCCCAACTAGCTATCTTATAGCAGACAACTAACGCAAGCCTACTCAACAAATCTCATAACATAAGTAAACGCCTGTTCGCATCGCAACTAATAGAAAAAAACAACTACTAGACTAGACTAGTAGTTGAGTGCTCCTTGTTGTTCGGATCTTGACCGGGTCCGAGCTTCCCCAGCTCTATGCTGTTGGGGAACTCTGCAAGGGTCTTACCACCTTCTTGATTTACTATAATTGAGTCTTTGGAGTACTTTGGGATTATATTCCGCGCCGAGGATTTGTGCTTGTGGGCTAGGGTGAATATTGCAGACCAGCGGATCTGGTGGTCGACAATCGTTCGGACTTGGTAAAGGTTATCGCGGCACCTGTAGTAGGACAGAGGATTTATTGCGATGCCCGCGGACCAATTTACGATGTCTCCGTCGCTGACGTTCGTCAAGCAGGCCACGTGGATTGGCCAGGGTCTTCTTCGGCTAATGATACCTCGATCCCGAAGCCTTCGGAGTATCTTTTTGATAGGCGCCTCTATCTGTATGGGGAATTCGCTGCTGATAGATCCCGCCCAGTGTCCTCCTCCTTCCCCCGCCGCCTTCCGACCCGCGGGAGTATACAATGACAACTTCCGGACACTCATGCCCGATCGTGAGACTGCCTGTTGAACGTCCGATGGCGCCTTGCTCCGACCTGAGCTATGCAACAACGAGATCCCCTTTGATTCTTGCCGGATGTGCTTGACGGTCCCCCATAATACGCTCACTTGGGGACTTCTTACTCCGGCCGTTCCAAGAGTGTCCGCTAGTTGAACCCCGTCTAGTAGACTCCCTGTTTCGCTCATCCCCTTCGTCAGCTGTTTGATCGGGATACTATTACCTAGGTTCCTAAACTTGGAATTGATGGCGGAGCGTAGATGGCAAGCAGTTATATGGATACGGTGCTTTACCCGTAGACGCTTCTCCAGCTCTCGCAAGAATTGTATGGGAGTCGTCCTCGGAGGGACTTCCCGAATGACCGTACCGGGGAATTCTACCGTACTCCGTGCAGCTATTGTTGTTGATCCTGCAGAG
>Prunus_Contig470
TTTTTTATAAAAAAAGAAAATGCCATTCAGATTGAGAATTCAATATAGCTGTCAATCATGTCGAAAGAAAAAACTGTGTAACCTAACATGAATTATACATAATCTATAATGTCCAGAGCAGTCCAACTCCGATTTAAGAGAATTCATGAATCCATTGCTCTGGTGTTGAAGATTTGAATATTCGGAGAAGCAATGCCCTCTCCCTTCTGCCTAGCTTCTTTGCACCATAACCCCGGAAAACACCAAGCTTAAGTGCTTTTTGCCCTTCTTCCAGACTTCCTTTTCTCACAGCCATCAGTAAATCTGTTCCTTGGGTACTAATGTTCTCTTCTTTCCCACTTTCACATTTCTCTTTGTCCACTACAGTTGAACTTGCACCATCATCTGCCAATTTTTCCGACTGATGTTTCTTGTCTTCATCAGTCTCAGCTCCTTCTCCACGGACGCTCTCATAACCATCAGGGCTATTGCTTCCCCACCATTTATTGGATGCAGTGGATAAGCCATCAGATGGGAATCCATGTTTAAATTCATCATAGGTTGTATTTCCTTTAGTCAAGCTTAAGGTGAGTACATTCTGGGGACGTCCAGTCTGAACATTCTTGCTTCCTTGCTGCTGCGCAGGAGGAGAAACTGTGATGCCTTGTGATTTCGCCATTTCACTATCAGGGTGTTGACATCACGAGAGCAGAAGCGGCATGTCAGCGGGGAAGAAGATTTAATTCGATACTTGATGGGGGAAGAGAGAGAGAGAGAGAGAGAGAGAGAGAGAGATTGTGCTAGTTCTTAACTCTCGAAGCCGGGAAGGCGTTTGGTAATTGCAGTTTGCAACCTG
>Prunus_Contig473
AATACAACCAGCTCATTCCATTGACTATCTCATTACATTGTCACACTACATTCATTCATTCGGCTCTTTTGTTAATTCAAAATCCCAGAAAATTACAACCAAAAAATCTATAGACAATTTTACAAATTCATCTAAGCCCGTGGCGGTAAATTAAAAATAAAAAAGAATAATATTAAACCGGAGGCCGAACCGAGCCACTCCTAGACATCCCAGGCTCCACCGCTTTCTCACCGTCGTTAGCCGCCACCCTCGGCGACAGAAGACTCGACATCCGCGTAAGAAACGACGGCGTTCTCGAAAAGACCCACCTGTCCGATTTAAAACCCCGGTCCAACCGCTCAAGCCTTCTATAGTTCATCAACCTATTACTACCGCCACTCTCGCCCATTCGCGGACCACGCCTCGAACTCCCTTCTCTGGGCAAAACCAGCAAGCTTACGGACCGGTTCAGTTTCCGGTTCATGATCTGTTTCCTCACTTCCACCGGCAATCTCAAGGTGAACCGCTCCGTATCCTCGCCCGGCTGAATCACAGAGTGCCCGGTCGAGTGGGACCGCGGGAACAGCCTACGCAACCTGTTCGATCTCGATCCG
>Prunus_Contig477
CTAGTGGATCCCCCGGCCTGCAGTTTTTTTTTGGAAAAACAATTTATGCAACTTCTATTTCATGTGTGTGATGAACAAACATGTTAAAAATTGTCCACTAACAGTAACTAAAGTTTCTCAATCTATAACAGTCTGTTCCAACACGGTAGAACTTCAGATATCACAACATGCTCTCTTTTTTCTAATACTGGAGCAATCTGAACTCGAAGCAATCCATCTAACTGACTTCTAGTACAATTATTTTCTGAATCAAGTGATGCAAACCGAATGATAAATATTTAATCATCTCGTTGATACATGCAGTAGCCAAACACTTGGACAGAGATCTCGAGCAACTTACCTAGATGAGTTTTCATCAATCAGTTACTCTTGGCAGCCAGTTTGTTCCTAGCATCCCTGGCATTGTCATACTCGAACTTCAACACATTGGGTATATGAGAAGTATCCTTGATGTAAAACGCTCTCCCAAACCAGCTCTCTTCGATAACCGGAAAGTAAGAGTAAAGCACAGAATTCACAACCCAAAACCACAGAGCCCCAAGAAAAACTCCCAAAGCGGAACCAGCAAGCACCTGAGCCACAGTGTGGT
>Prunus_Contig484
TTCATGCCTCGAAGAAGCTGATAAAGAAAGAACTGATAATGTTCTGGTGTCAAATCGTCATTTGCTTTGATAAACCTGGTGTAAATCAGATTCCATGAGTTCAAAGACAACATATATGTCTTTGAATTCCCTTCTGGATGGAGGTAACAAGATGTGCTTGATCTCCACAATGTCTGGATGACGCAGGAGCCTAAGAAGTTTAATCGCCGATGAAATGAACAGTGCCATGGAATCGTCGGACGGAGTTGACTTGAATGGAAGATCTATCCGAGTAACCGCAGCAGAACCTAGGCCAAGGCGTCAGTTTTGAATGTAAAACTTTGCGAGTCATTGGCCAACAGAAGCGTTGATATTGGTAGGATATAGCCTTTTCCCGTTGCTGTTTGTGAAGAACTCCAAGATCATGCTGCCTTGCGCCACAGTTGGATTCGCGAGTGGTGGTAGTGATGGTTTTTGACATTTGCCTATAGATGGCCAAGAGCAGAGAAGAATGTTTTGTTTTCAAATTTATATTCCGAGTGGCTGGGCCAGTTAAGGAACTGATTTGTGCTAGACTTATTTTAACAGTTTATAGATTCGGTACATCGTTTGTGTTCTCGTTAATTGCATAGTCTGGCTTCCCTTTATATGTCATTAAAGGATATCTTGATTGTGTAATGAATTGCAGGAGAAATGTACAGCCAGGTCACCCTTAAGCTGATTGAATATCTCGCATTCAAAGCCAAAAAAAAA
>Prunus_Contig488
GATTCAACATCACTTATCATTATGTAAATTAAATAATACATTAAAGTACACCTTCAGCTTTTGAACTAGAAGAATATGGTATTGAATATTACCAGATATGGTAATGCACATATATATGATGGTAGCTAGTAACTTCTCTTCCCCACTAAGTTCCTATAGCCTACTATATGCCTTATTGGCCATTATTAATATAAACTAAGATCAATAATCGGCATTGCTTACTTGGTATAACTTCTAAAATTAGCATAGTAGTTTATCTGGACTCTCAGGAGTCAGGTGCATTGCTTTGCGTGAAAATCCTCTGCAGATATCAAACCAGTGATGAGACGTTTTAGCCTTTCAGCACCTGGACCCGGCCTAAAAGTGGTGATGTTTTTTAAATTGTAATCTGGAACAGTTACATTTGCATTTCCTTGAGTACCGAACCATCCACCTGGTACAAATCCATCGGCATTGCAGCCTAAAAGCTCAGAGTCGATCTTGTCAAGAACTGACTCATTCCTGCCAAACTTCCTGGCGAAGGGAGCATTGCTGTCTACCATCCGCTGGAAGTCATCACTGACGAGGAAATGTGGATGTTGTTTTGGCGGGGTGTCCCATGATATGAAGTGGAGATCATGGTTCACAGTAGTGTTCCGAAACTCCTCAGCATTGCAGATGACAGTGTGGAAATACCCTTCTGGTGAAGAAAGAAAGTTGGNAAAANACATAAGCACTATCCTTGGGAGGTTGTCCCAACCCCATAAAATATACTCTATAAAAGGGCGGGAGAGCATCATCCAACGCAGACACCTGTAACACAACTTATATGCAGTTGGCACGCTCCTTTTCTCTGAAACCCAGAANACATCTGATTTTTGCAGGCTC
>Prunus_Contig490
GGAGGCAAAACTAGCTTGCTTATATTACTATCTTCGTAACTATCCATAAAGGAAGGAAAGACGATCTTTGAAAGCATCGTTGATGTCACTAAAGCTCTAACAATCCCAATTGGGACAAACTCTAGAACAGCAATTTAAATATCAATTATTCCAAGGTTCATTGCTCTGGAAAAACTATTTCAACTAGGCCAAAAGCAGGTACTCAGCAATAGCCAATCTGCTCGTTGGATGCTATTGAAAATTTTCCTCCTCAATTTGCTTTTGCATCAATCACCTTCTTTGCAAAAGATGGTAGACAGAAAGCAGCTGTGTGAATCTCAGAGTTGTAAAATTTCAATGGTCTTGATTTTTGACTGTCATTTGCATCAATTGGATTCACAGGGTGCTTAAAATCCACAGCAGGTCCCTCGGTAGAACAAAGCATAAAACCAATCACCCCACTTGGATATGTAGGAACTGTAGTCCATGCATAGTTGACGGAGCCTTTAAATATCTGGCGACAGTTGGCCACAATATCCTCAATGATGTGCATGTGAAGCCAAATACTCTCTGCCTGAGTACACACGACTCCTCCTGGACGAAGAGCATTTGCTACCGTCTGAAAAAAGGGCTTCTCAAAAAGCTCTTGTGCAGGACCTATTGGGTCAGAAGAGTCCACTATTACTGCATCATAAGTTCCTGCAGGAACAGCCTTCAAAAAAGCAACTCCATCACCAACATGAAGTGTGACTCGTGGGTCCTCATATCCAACAGCTACAGCAGGGAAAAACTGCTTAGACACATCAACCACCATCTTGTCAATCTCACATATATCTATCTGCTCAATAGAAGAATAGCGAGCCACTTCCCGCAGAACTCCACCATCTCCTCCACCGATAACCAAAACCTTCGTTGGGTTTGGAATTGAGCAGAGGGGAAGATGAGTAATCATTTCTTGATAGGCACATTCATCCCTTTCGGTTAGCTGAATCACCCCATCCAATACAAGAACCTTTCCATATGTTGATGACTGGAAGACCATCACATCCTGATAGTCAGACTTCCCTCGTGCC
>Prunus_Contig494
AGGAAAATCTAATATGTAAAATAGCTATTAAACCAAAATACATTCATACTAGCAACTAACAATAAAATGTACATTTTATGTATAAACTTTGCACAGCAGAAACCCTGACAAAGAAGAAATAGCTTAAAATGAATCAGAGTTTCATGGTTTTCAAACAAATAAAAGAACTTGCACAAGTCAGTACATTTACTTTCTCGGTGTGCACACACAAATGCATGAACCGCATCAAACCATGTTACTCGCAAGGATTAGTGATTCAGTTTCGGAGAAATGCCACAGTGGCAACACGTGATCCTACAGATCCACCGAACATGAATGTCGGATATGTGCGGACATGACTAAGGTATTGGAACTTATCTTTGGGTGTTTCATCATGTTCCTGGGTCACACTTCTTTGATTGAAACTTTCCACTTCTTGCACCAATTCATCTTTTGTGCTGTTACATGATGTGATCACCAATACTCCACCAGGAGCCACCAATCTTGAAACTGAATCCCAATACATTACCCTTTTGATAGAACCATCTGGATGCAATCCAATGGCATCTAAGGTTCCTTTGTCCACAACAAGTTGAAACTGCCTTCCCAACTTGGTGTCTAGAACATCATCAACCAAAAAATGAATGTTGGGTAATCCAACACGACCAGCAAGGCTTCGAGCAAGGTCAACCGCTCCTTCACTATAATCGGTTCCAGTTAAATCCGAAAACCCTTGCTTGGAAAGTTCTTGAAGTAGCAATCCATTGCCAGTCCCAATGTCAAGTACACTCCAATCTGAAAGATACTTATCACCTTGTTCAACAGGATCAGACTTGATATTATCAACATGATTTGGCATGCGACCTTGAGAAATATCAATGCATAAGTTTTTGGTCCAAGAGGTGACAACTTCCATGACATCAGCTCCAAACCAAACTTCACCAGTATGACCATGTTCACGAAAATTCGCCAACTCATCTGCATATGCAGCATCCCAATAACTCTGAAGACCTAGCATTGATGTCACACCTTCAGCATCTGGTTCCTCCTTGTCAGAACTGTAATCGGAGGGGGCGCGGAGGTTAGCCGCGGAGAGGGCCTCGGCAGCGTCGGCGTGGCGCTGGTCGTCGTCGAGAGTGCTTCCGTAGTCACTCTTGATGGACCATGAGTCTGCGGCGACGGAGCGGTCGTCGTCGGAGATGAGATCGGCCGGAGCAGCTCGGCTCTGCTGCGATAGCTCCGAGTCATCTGGCCCCAATCGAAGTCCAGCCATTGCTACAGAGATAGAGAGAGAGATGGACTATAGTAATACTAATACTGACCCGAGTCCCC
>Prunus_Contig495
CATTTCGTTTCCTCTTTCGCCAAATTCTTTTCTTTCTTTCTTGACCTTGTAAGACCTTTTCTTGACCTTGTAAGATGTCACGCCGGGTCTGTTGTCTTCGTTTGTTGTTTTGGTCAAAGCTCTGTGTGAGAATTATCTCATGTAGAGCTTGGCCAGCGTTCCTCCTTGTTGCCGCCCAACTCATCTTCTCCTTCCTTGTCTATCCCTCCTGAGCTGTTCCACAATTATTTGATGAAGTAATTATATAGCCCACCATAGCAAATTTCCA
>Prunus_Contig499
ATTTTTTTTCAAGACCAAAGATGATGCTGGTATTAAAACAATACAATATCATTGGCACATAACCCAATGTTTGGAAAATCTTTCCTCAAAAGTGGAAGAGAAAGCCGAAGGGACTTATAAATGGATGTACATCCCATTTCATCAGATTATATCTGATGCGGAAAACCAACTTGGATTTACATTTAAGAAGCAGAGTTAGCAAGAGTCTGAACAATGGTTCTGTGCCATGGGTTGGATAGGTGCTCCACAAGATTATCAATTGGTCCCACATGAGTAATAGAAGCTTGCACAAAGATGCCAAGCATGGCTACCATTGCAAGGCGCCCATTCTTAATCTCTTTAAGCTTCCATTCATGAGCATTCTTGATATCTTTTGCCAGACCAAGAGGATTTAACAAAGGCCCACCAGGATATCCAGGTTCTAAACCTTCTAGTGCAGCTTCCAATCCGAAGAAGGAACCATCTTGGGCTTGAGATCCAGGACTTTTGAAATCCATGTATCTTTTAGTTTCAACAAATCCCATCAAGATTAGTTGGACAAGGAACAGAGTTTCTGTATTGGCAAAGCCAAATTTTACTGCACCTGCTTTGTACCAAACTGGTATACTGAGAAGCCCTGTTACACGCAGTAA
>Prunus_Contig502
AAGTAACTTTATTATACTCTAATTATCATATATGGATTCCAGGACTAGACGGCTGAATACTTGATATGATCGAGCTAAGGAATCTGCAAAGATGAATGCCAGTGTATCAGCTGGTGCCCGGCCACAATTGAGAAATGATTTTATCTGCAGAAAATGAGTAGCTCTAGTGCTTGCAAACAACTGTACTATGAGCAGTTACGCATGCCCCTCGATGCAATTGAAATCATTGATCAAGCTTCTTTTCAGAAGAATTAAAGATCTCCTTCAATTCTCTCTTCACTTCATCATCAGCAAATATATATTCAATTGCATTTCGTGCTAGCTGAAATATTCCCCTCCTTCCAAGACCAAACGCAGAAGCAGCAAGGTTGTACTCCTTTGAAAGACTGGTAGAAAACACCCCAGAATCATCGGTGCAGATGACTAAAGGATGTTCTGAATTATACAGATCAGCAAAATGATGAACTTCAATTGAACGAACTGAATTAGTCCTGATGTTGGATGTCAAACAAATCTCAACCGGGATATTCAAAGATTTGAACCTTTTCCATTCCTCTTCTTCGAAGCAACATGCATGACCAATCCTCTGTGGTAGAAAATCCAGCATTGCTTGTATCTCCTTTGGATTAGGCACCTCTCCACAATGAAGGGTTATATAAAGACCCTGCTCTCTAGCAAATTTTAATGCTGGAAAAAATGTCATCCATTCTCCCACAATTGGATTTCCAGAAAGGTCAATACCAACTACACCTAAATCTCTCATTTCCAGTGCAAGCTTCACAGTTTCCATTGCAGCCTCTGTGCTTTCCCTGCGGTCAATGCTCAAAAGAAGCCTAACATAATCTCTTTTCTACTTCC
>Prunus_Contig508
TAAGGAAGACAAAAAGTAGAATGATGCAAAGTGAAGTAGATGTAGTGGATGACGATGCTAATGACATAGAGATGGCAGTGTATTCCAGTACTGTCAGGGAGAGAAGAAGACAAAGGGAGTGATTTATAATAGAAACTGTGCAGGATATCTAGAAAACACATCAAGATGAAAGAGTGGAGCATGCTTCAGAAACCAAATTGGTTGAGTATTGGATGACTTGATTTGATGCAGTTGGAATTTATTGACTTGGTTTAAGATTGGATCAAAAGTGTTTCATTATCTTTTACCAACCATGTAATGTAGGGGATATGCAATATCAGCTGAAGTTTTGTGGGAAGTTCCTAATGATAATCCTTACCTTGCCGTTATCTGCAGCACAGATTTAGTTTGAGAGGTAAACATCCCTTGTTTCCTGGAACTTGAAGAATCAGCTAAAAGATTGAAGGTCCCTTTACGGAAGCTCCATCGAAGGTTTCGTTGAAGGAAATAGAATGATTTACATACCCTCTTCAAACAGCCGTGTTTTGTTTTTTGAAAAATATCTCCTTATGGGGTTGTCCATGAGCTGTTGCTCCATTTCCTTGATGTAGTTGTAGTTCTTACCTGCCCAATTTTCATGTCTTTATGAAATTGCATGATCTTACATATTTTCTGTAAAACAGGTACTTTTGTTAGTTCTTCTGATTAATGATCAAACAGTAGTGCTACTGATACCCAAAA
>Prunus_Contig510
CTTTCCTCATCTAGTGGAGGAATTGTGATTTCAAAGGGAGAATCATCATTCAGTAGGAAAATTATTCAAACTAAAATCTTTGGTGGGTTTCCTACAGTGTCATCCCCTTCTTTAGTGTAGCTAACTAGTGGGTTTGTCTAACCAAAGTCTTTTGGGATACGGTTCTGGAATATCTACTTCTAATATAGTCTACGACGCATTGTCTTGGACAAGTAGAGGGACCGATGAATTTACTTACAAAATTTTCCAATTACAGAGCCATTTATCTATTCAATGAGAGGATGTTTTGCATAGGAGTTCAATCAACTTACAATTACTTTATTCGACCACAAAATTTCACACCTATATTGAACTCTCAGTATCAAAATTACTTGAATGTACTTAACCACACAATAATTGCTGCAGAATATAGCCTAAAATACACTGCAAACTTTAACTTGATCATCCGGTTCTATCGCTTTGGACCTTACCACTTATGTTTCGTCATTATCAAAACAGCTACCAAGTTGAGTAGTTCATAATGAAGATTTGGAATTTCAATTGTCAGTCAAACTACTCAAAACTGGAATTCGACCTCATTGTGTACTCTGCCACAAGCTGAGCAAAAGATGACGACTTGTTCTCGAGCAAGGTTGCAGGAGAATCATATTCGTCAATAAGCCCATGACTCAGAAGCAGAACCATGTCACTATCAAGAACAGAAGTTATACGATGTGCAATAGTGATGACTGTACAGTCAGTAAAGTGTTGGCGAA
>Prunus_Contig512
GACGAAGCAAATTAACCCCTGTATAATTAAAAACGAGGTCATTACAAAGTTAAAGCATACATTTTGGAAACACCTACAACGGAGATGCACGAAGCGACAAACCCAGCCCTCAACATTTTTAAAGTAGGAAAATTATAGAGAAGAAAAGAGGGAGGGAATGAGAGGTTGAAGAAACCTCTAACATTCTAATAGTACTAGGTAAACTGACTCTTTTACCTCAAGCTAAGTTGTAGACTGCAATGAAGGGCATCAGAACACTCCCCATCCATAATTTTCCATCCTTTTCTTCCACTTCACTGACAGCTTTAACAACCTTACCCTGACTATCTTCCAATATCTGCAAAATCTTGCCCTCTGGGCTGTACTTCACAACGACTGCATGGGGTCGGCCCCCAATGTGAATCAGGGAACTGAATCTTCGCTGAAATTGGAAGCTTGAGTAGGAATTTCCTTATTTGAGGGAATAAAGCACAAAGATGAGTGTACAGATTCCGGCGACAATGGACTGCTACCCAAAAATCACCATTTTCATTAGTTCTGACGTTGTCAGGAAATCCAGGCAGCACGGCAAATACTTCTGAAGTTCCTGCCTTTTCACCTTTCAACCAATACTTGCGTAATCTGCCTATGGATCCTTCGCAAAAAAACAGAGAAGGAACCTTCCTTGCTTAGAGACAAACCGTTTGGGAATTGGAGAATCTTCTCAAGA
>Prunus_Contig517
TTTTTTTTGAAGTAATAGTTTTTTACAACAATTTCATAGACGAACATAGACTAGTTGTGAATCAGAGTGACTTTTTTTGGGGGTAAATTGATTATCATAAAACTACAAACCTACACACTCTCCACATCATTGTTTACAGAAAGCCGGAGACTAAATTCTAAAGTTAAATCTTGGGGGAGGGGGGGAAGAGGGGGTTAAAACAAAATTGGGATTTCATTTTCAATCATATTGTTATTTTCGTTTTTGTTTGCTTCTTCTGTTGCCTCTGTAATTTTAACTATGTATTGAACCAAACTGCACACTCTTTGGCCCGTCAAAAGCAGTTGAAGCGGGCAGTTCTGAAGAAGACGATGACGAGTAAGGATAACAAGCTTTTCTGAGCTCATTGTACCTTCCCTCATCGAAGTTCTGAAGCTTCATGAGGCGCTTCTGCTTCGCGTGAAACCTGCTCTGGAAAAATCCCTCGAAAGAGGGCTCTTTCGAGGTCCTGAGGAAAAATGCATAGCCAGCCATGAAGTACATTGAAGTAACGTAGAAGCAAATGGGTTCCATGACGTCCCATGAGAGTTCCCAGAAGGTGAGCCTCATGAACCCGGCTGTTTGGACAACAAGATATGCAAGCCCACACCAGAGCTCCCTCCGAACCAGGGACTCGGCTTTCCTGTCGATTTCGAACTTCTGCCTCTCCATGTCCTCCAATTCCCTGATTCTTGGGTCGTTTGGGTTGACTGCTGCAGCTCCTGGAATTGGAATTAGTTCCTGGATGGCTTTAGCTACCTGCAGTAATCAAACAGTTTGAAACGTTTGGGTAAAGCATGCTCAACCTAACAAGCTAACATCTTCCATCAATCTTTGGACTTCTATGCTCAAACTATACAAGGAAAAACAACTTGGACTAAAAAAATAGCTTAAAACTATAATCAAGAAGATAACACAAAAGTTTTTGCTCTGCTACCTGCCAATTCTTTTTAAAACAACAAAAGAAAAGACTTAATTTTTGTTGAAGAAACAGAGAAAATACAAGTAATGAGTTATGCAAGCTGAGCAAAAGATAGAGGTGCCATAGAAGGTGCACGTTAGCAACTAAAACAAATCCAAGAACTATATCTCAGCAAAACACTATACCACCACCTTAAAAGAGAAGAAGCAAACACCTCGTGCC
>Prunus_Contig524
CTAAAAATGTCTTTTTCTCTTAAAGTAAGACCGGTCTAATACAACAATCCATATGCTGAAGTAGAAGAATGTATAGTTCGATCCTACATTGATATTGATGTTTGTTTATTGGTCAAAGGAGAAAGGCCATAGCTGACACTTCGGTAGCATCCTAAATATTCAATTTGCTACGTTATTCTTTATCTGTTCAAAATCGCTTTAAGATATCATTTTGAGTAAAAGGGTACACAGGGCAAACCATCTCGCAAATCATAGAGATGCAGATTTCCAGAACTCAACGGGCTTCCGGTGCTTGGCAATTGGCATCTTTTCTCTCACTGAATCGATCACGGAGAGATCAATATCAGCTATAGCAATCCCTGTTGACAGTCGATCAGGCAGTCTGCCAACAACTGTTCCCCATGGATCAATAATTAAAGTTTCGCCGTGGCTCTCTCTTTTATCATTATGTTGTCCAGCTTGTGCTGCAGCTATGACATAGCATTGAGTTTCAATTGCACGAGCACGTAGAAGAATCTCCCAGTGCGCCAGCCCAGTTACTTTTGTGAAGGCTGCAGGGACCAACAGAACCTGTGCCTCATGTTGGAACCTGAGCTGCTGGTAAAGCTCTGGGAATCTCAGGTCATAGCAAACCGTCAAACCCAGACGTCCA
>Prunus_Contig527
CACGGTTTTTTAGCCAGATAAAAGCATCGCAATTAACACATATTATCCCCATACAGAAGCACGAATGAAGAATCATAACATTATAAAAATTAAGATAGAAAACAGATTTTGCTTGAAGTCAATGGAAAAACTGAATACAACTCTTATGCAACTTACATGGACCAAAGCCTCTCTACATCAAGGGTAGATATTCCTAAAAATCAAAGGATGCACAGAATGTGGTCAATAAGGTATGTCTCCTTGAGGTAGATCCCAGTTATCGCCGTCATCATCGCTCTTCTTGGTTTCAGGGACTTCTGGCTTCTGCTGAAAAGGTCTTGAAAAGGGACGCCGGCTTCTTTTGTTGCGCTTAGCAGCGTCACGCGTCCTGCGCTTCTTCTCGTCCTGCTTGTTCTCAAAGTACCTCCTCCTCTTAGTTTCTTGAATAACACCGGCCCTCATGACCTCTCTCCTGAATCTGTTGAGCAGCCTCTCCTCGGGTTCGTTGTCGTCCACAATAACTTGCACATTGTAGGCCGACTTAAAGAAGAGGGTGTTGGCATAAGCCAGAGGGGGGCATATCACAGACTCTTAAGAAGAAGAAGAAGAAGAAGAAGGGCCNTAAGCAACATCTCTCCTTCAACTTGTTTGTTGGACCCTACTTGTCTTTCTTCTTCCAGTAGCCCTCTGCAGCAGAGTTGTCTTCCCAACAGACGCCAATCTCATCGACCAAACCTGCAAACAGACCCCAAACTATGCTCTCTGCGTCTCTTCTCTTAAATCGGACCCTCGGAGCTCCACCGCA
>Prunus_Contig540
CCCACCATACCCACCAACTTCAGCATATCCTCCATCAACGTATCCACCACCTCCACAACCCTCGCCCTATTATCCTCCAGGTAACTTCATTTCTTCTTATGTTTCGTACTTCTTGCTGCCAATATGACCCATCAAATACTGAGTCTCTGTTTTCTGCTTTTCAATTAGGTCCTTTTCCTGGACTTTATCCTCCTCCGCCACCACCGTACTGAGATAGAGGTCCTCCAGACCCAAGTGAAGAAGCAATTGATAAGATGTTGTGATAGTCATGTATAGACTTTTCCTCTTAGTTTGGCGGCTGTGCTTGTGTTACCCCGTGCACTTTTATTTTTCAAATTGCAAATATGTACACTTTCTTTTTCCCCCTGTTGATAAACCGTATATACAGAGGTTTTGAAGGAGAATTTTGTTACATAGATGATTCATTTGGTTACCCTTTGCGTTTT
>Prunus_Contig541
TTTTTTTTACAGTATGATATAAGTTTCATTGACGATAGACAGAAAATTTACACATAGAAAATCTGTCCAACATTCAAAAGACTCTCATGAGGAACATTGAAGATCACACTGTGCTCCCTGCAAACTTTTCTAAGAAATGCATAAATGTAATCAACAGCTATCTTTTTGTAGAACCTGGGAATCCCTCCTTGCTCTCACAACCGTGTTCCCAAGTATATGCACCAACCCAGCATCTCTACAATTATTCAAAAATTCTAGCTCATCAATCTCATTCTGCATGCTCTGTTGACTGGATGAACTCATAGTATTGTTTGCATGCAATGGAGATTTAGCAGGCACAATTGAGTCCACTGATGAGATAGTAAGGTCTGCAGTCGATCCAATTGTGTTGCCATTATTATTTATTAGGCCTTCCATTGAACTCTCAGTTTTGCTGGCCATATATACTGTACTCATCCGAGTCTGAACAACCCTCCATCATGGACTCGAGCCGGACAAACATGAAAAGGTTGTCGAAGAGTTTTTTCTCAAAGTCATCATCTTTCTTGTGGAGGTCTTTGTAACCGTATCTTGCAACGCAACGGAACATGTGGAAA
>Prunus_Contig549
TTCTCCCAGCAGCATGTCAACTCAATCGTTCATTGCCTATGTTTGAGAGCGGAGTTTCCTACGACCTGGACAAGAAGATGGCAGTCGGGCTTCCAGGGGAGGCACACATTCATTTCATCCATTACTCTCATACACACATTCAGATTCACCACAAAGAGAGAAGGGAGCTTGGAGCTGTCCTGGGAACTTCCTTGCTGCCATCATCTAGTTCTTCTCCTCTCTTTATCCTATCTATGTATTTCTTATTTTCTGTATTCATAGTTATGTCTAACTAATCCATTTAGTTAGGGCTTAGGATGAAGCCCTAGTCATGAATATTCAATGTTATGGATGATTTTATAGTTAATTGATTTCCTTGCTTTCATTATCAAGTTGTTAACCTCCAGTTTAGTATGTGCTTGATGTATGTTTTCTTGGAGTAGCTAACTAGAATTTTATGGATCTAGCACATGTTGGGGTTTAGATTCACCAATTCTACTCTCCTTTCACAAGCAACATATGAATGGCCTAAGAATCATTCAAAGGGTTAATAACCATAGGTTGACTAGGACAGATACCATGTTCTAGGACTTGTGTGATTATCATATTCTCAAGGAGCTTAATGACTCTTGTATGCTTTATTCTAAGTAGATACCATGCTTAGATTGCATATTAGAGATCACGTGTTGTGTAGATACCATGCACAATCACATGACTTAAGAGAATCATGCATCTTGACCTAGATACCTTAGGCTTGTATGTGATAATCTATTGTTGATGAGCTTGAGTCAATTGCTATGTATTCATAACTTGGATAGGAAGACTAGTGGTGGATTCCAAGGCTCTAATACCTCTCAATCATTGTTTTCCAACTTGTTGAATGATGCTAATGTTTACCTTCCAGCACTTTCACTTCACTTTCCTAATTGTCATTTTCACCAAAAAACCCCTCCATTTTCAAGTGTGTGGTGGGGTGGCTAGATTCTATCCTAAGACTTTGCCATTTGGTAAGTTTATTTTGTTTCCTGGTTTTTTATGTTTGGCCGCATTCCTAACTAAATTAAATTTGGAACCAAATTTACCATTTCTCCTGGGAATCTAACCTCCTATTTTATAATAAGCTAAATTTATAAACGGGTTCCTGGCAATTGCCAAAAATAAAAGTTGGTTTTTTTTTAAAAATTCTTTTTTATTGGTTCAAAACTAGGCCAAACAGCTTTTCTGTGGCCCTTGCCCGGGGAAACACCGGGAAACAAAGGGCCTAAAAATAAAAATAACTTTGGGGGGGCCCTTTTTTGGGTGTGTGAAAATTTAATAAGTTTTTTTATTTATAAATTTTCCCTGTTAAACTTTTCTCAGGGTGGTCTTTTTAGGGTTGATTCTCCCCCTTGAAAAACAACCAAAATTTAATTTTTTTCTTTTGGGGTGGCTGCTGTGTTGTCCCCCACACCACCCACATCAAGAAAAAA
>Prunus_Contig551
GGCAATAAACAACAATACACTGCAACAAAAGCAGATTCTTGGAGTATACAAACAGAGATACGAGATTCTCCTCTAAAAACATGACTTCAAAATACGCAAGTAAAAGATTTCATGAGCTTTTCTGCACTGTATATCTGCATTTGTGTTTGACCGGTTTCTTTTCGTTGCTCGATACTGACAGAGTAACTACATTGACATAGCTAAATCCATGCTACACAACCTTTACGACCCTTGGCCAAAAGGAAGAGAGTAGCTTGCTGCCCAATAATACAGAAAATTGAAGTAATAAGAGCACAGTAAATTTAATTTTCTTTCTCAAGACATACCAATTTTCTCGCTTAAAACTGCCACAAGGAGCACCAAAACTTTTGCTGATCACTCATACTAACTTGATTCACTGCAGACCATAAGAAGAACTGCCTATCAATATAAAGATTTTTTTCGTCATCAGCAAAAAGGCCATGTATTTTGTTTCTCAACCTTCCTATAGTAAAGCAAACGATATACAAATGGCATGATTGAACAATTCTTACTTCCAAAATACAGGAGGCATAATTTACAAGAAGATGAAAACCAAGAATAAGACTTTATATCAGCAGAAATGAAATGTAAAAACTCTTGCGTTTTCTCTATGTATGTAATCTAAAAGTCTACCAGGCGTGATCTTCCACACAACTTGGGTATCTCCTCATTTCTCTTCAAACTCAACATCAATGATCTCCGGTTCTGATTTAGACGAACGGCACGAGGCTGATACGTGGGCCAATGGCCCACACGATATTAAATTAATTTCTTTAGAGGGAGAGCCCGCAACAGTAGCTTGCTATTGGGGTTCTCGCGCGTCGCCCAAGCGTTGCACTACAGCATGGGCCTGGCGCACCTCACC
>Prunus_Contig553
GCACGAGGTTTTTGGAAAGAAACGTTTATTCAAACTAGAATCAAAAGAAGCACGATGACTTTTAGTAAGTTCACAAACATTACATCGTAACTTAGAAGCACCAATATCTGAAAATAACGCAGGAAATAATTTCTTCAAATAACTAAAAGAAGCATGTCCCAAATGACGATGCCATAACCAAATTGTCTCTTGATTCTTCTCCTCTTGAGAGTCTGCTACTATCAAAGCTTCAGCCAACTTCTTCGAACTATCAGATACCAAATCCAAGTAGTATAGCTTTCCTCGCCTAACACCATAGCCAATCATTTGTTGCGTTTGGATGTCCTTAAAGATTCAAAAAGAAGGCCAAAAAATTACAATACAATGCAAAGCAACTGTAATTTGGCAAACAGATAACAAATTATAATCAAGGGATGAAACAATAAGAACTGAGTCTAAATTTAAGGTATCAGTAAGAGTAACTGATCCTTCCCCAATAACAGAGGCTGAAGTCCCATTAGCAGTGGACACACTAGGTTTAGTGGATGGGGTGAGAGACGACACATGTCTAAAATCAAAAGTCATATAATCGGTGACACCAGAATCAATTATCCATGTATTATTCAAAAACAAATGCAGAAACAATTTAAAGCCTTACCACCTCGGGCCGG
>Prunus_Contig557
AGGGCTTGAGAAATGTTTACTACCCAGCAGACCCAGGTCTTGAAGGATGGGTGGGTAGCATCATTGAAGCGTTGCAAGCAAATGTCTGTCTGTAAACTTGTAAGCATTGTATTTTTTACAGTTTTCTCCCAGGCCCATGAAGGCTGACAAGGAGATGGTGTAGAATTGAGGCAGCACGAAGAACAAACACACGGATAGCGAAATTTCACAATTTCTGCATAAACCAGCTGCAAAGCAAGCATTTAATATTCTGCAAGCAGCAGGACAGAAAGAGGTGGAGATATTTAACACCCCAGAGGGACCATATTCATTCGGCAGACAGAGCTTCCTCTAAGCGGCCTGTGAAAAGGCTGTTGGGATCAAATGTGGAAGAGAAAGCTTGTTCTCTTAGATGTATAATTCGTTATTTAAATAAAAGGTAGGGAATTCTTTCTCTAGCTTTGTACATTTTTTATTATTCTTACAGTGAAAGCTCATTTTATGAGAGTTCTTTTCATTTTTATCTTATGTCACACACTTTAACAGCCGTAACGATGCTGATGAATGAAGGATAGATTAGAGTGATTAAAAA
>Prunus_Contig560
GCTGGGGACTGTTACAAAATTCTTCAGATGATGGAACAAGATGGCAATTATTTTACAATTTATGCCATATGCCCAATAACACAAAATAACTAGCTAGTAAAAATGGCAATAAACAACTAACAAATATCATGGACAAAGATATATTTACATTTGTGCACCTCTACGAGTGGAAGAAAACACAATCTTTCTCCCCCCAAAACAATTTGTTGCCTAGTTAGAAACAAAATATCACCACGAAATGAATAATCCATCCCCACCTCTGAATTGAACAGCCCAAGTGACAATGCAGAGCTGGTTGACCATCACTTAGCTGTGTTAGGTAAGGCTAGTGGACTCAAAGGAGGTGAACCATTGTCTTCAGCCATTTCAGGAACAGGGGAACCTTCTCGTGGTTCGGTTACATGAAACTCCATAGCTCCAGGATCCCTCGAGGGTATAGAGAAACTACGGGCGACAGTTGGAGGTGTTGGCAGAGGAGCTGCTGTAGGTGACACCACTGGTTTATTTGTTGCAGATTGAGATGCTGCTGTAGGTGAAACCGCTGGTTTATTTGTGGCAGATTGCATTTGTGTTCTAGGAAACAAGGGAGCTGAATGACCAAGAGGTCTCGAAGACTTAGAGGTTGAACTAGCAGGGGGCCTGGA
>Prunus_Contig573
GTCGTCTACGCCGTCTTCATCGGCATCCGCGTCCATGACGTCGTCATCCGGCACTTCCTCCTCGTCTATCTACTACTGCAGCGCTGCTGCTTCCGGGTCCACTCCCAGGTTCCCCATGGTGTCCACGCCAGTTGACCGCTGTGTCCGCCAAATCTCACAGGATAAGACGCCGTTTCAGAAATCACCCGCCAAGGTTCCTCACTGTGCTAATATTTGCCATGATCATGGAAGCCCTAGTAGTCGGCTCTATCTCATTCACAACGGCAACCACTGGCAATAACAACACATGTGACACTCTCGGAGTCTCGGACTGAGTACTACAAATATATATGCCACGGCGGGTTAAATACTACAAATTAAATACTACCAGACAACTCCCCTTCCCTCTCCCCCCAACCCCACGAAGGAGAAAATACGAACCAAAAAAGAAGAAGATCAATTATCGTATAGTATTTGATCATATCATGTAATGGGATTGGCGCTAGAGCTGTAATCGTTCAGATGGATTGCTTTTCAGTATCCGTGGCGATTAATGAATTTCAGTCCAATTTCGTTTTTTCATGTGCATGTGTTCATTCATGAATCATGGTTGGATGCTGATCGGGGAGACGGACAGAGCTTTCAATTTTTGACTNCACCAGCAGAATGTATGTAAGTTTCATTTTCTCGGGACTTAACTCCTTTATTTT
>Prunus_Contig595
AAGTACGAAGAATTCTCTCATTTTATAAGATCATTACATGCTCACCACAAGTATACAGTAGCAGTATTGAACAATTAAAGTAACCATGAAATAAAACTATAGCAAACAGAACACCTCGGGGTGAAGCAAAAGAACGACTTGCCGATAAGAAATGAAAAACTTGTAGAAGTTCCGAACTACTGGTGAGAACCCTGAAGAAGTCCATCACGAATCTGAGAAGCTACATCACGGACAGAACCAGGTCCATGGGGAATAAACACGGCAGAGGATTTAGAGGAAGCGCCAATTTCCTTCATGGTGTCAAAATACTGAGTCACA
>Prunus_Contig597
TTTTTATCAAAGCTACACCATAAGTATTTGCAGGCTTCGATGCCTGATTTCAGTTTCTTTATTTCATAAAACATATGCAAAGCAATAAAGCTCTAAAACTACAAATCTAAGAGACCTTCCAGGATGCTTTGAAAACATCCAAACATATGTTCTATTATAGCAGTTTTTGTTTTTCCTCCTCGAAAATAGAAAATGAAGTTGCTGATCAATCAGAAAATTAAGTAGAGCCATATGCCAGCCAGAGATGTACTCCATGTTTGAGCTTCACACTTCAGATGGCCCCCAAAATTATTGGAAATGTAAAGCAGCCATTTGCCTTAAATCCGCACATAAACAAAATACTCACTTACACTAAATCCCGAGAGTACCATTCATTTACCAACATCAATCATAGGCACACTTTTAAGCGGTCTTCGGTACTTTGCCTGGCAGTACGTTGTCAGGAAGAGTAATCTCCGCTGGCGTTTCACGAACAATACCCAACATAGAGTCATATTCCTCATCACGGCGTGCAAACTTCTTTCGCAGCACCTTCTCAAACTCTATCTCATCAAGGCTCTTTGCATTTTCAGCTGCATGAGCCTGAGCCAAGTTGGAATAATTTATGGCTGACTTGG
>Prunus_Contig598
CAGTAAAGTTTCAGCTTTCCAAATCTGGAAAGGTATTTGGACCAGCTCCAACAATTGAACCAGAAAAGAAAAACTCACAAGATGTACAAGATTACAATCAATCCATGTATTCTATGAACATAAAGCCCCAAAAGTTTATCAGCAAGGAAACTCAACATATTCTTGTACACGACCACGCATATAGGCAAACCCGTAAATTCATCCAGCAGAAAATAAACCCCATACCTACAAGCAAAGGGAAAAGACGGCCTAATTGAGGAAAGGAACATCTTAACCCTACTCATGTTTTTCTAAACTAACTGTATCGCCGGACGCAGGCTTTTCGGTTTCTTCCTCAATCTCTGAACCAGCTCTAACAGGGCTGGGACTTGTGAGTACACTGTCATCCAAAGAGTCACCAGCGTGCTTTGTTGCCTCACTGCTGACCCCTGCTCTCAAAGAGCTCAAACTAGGGGTGATAGGCGTGTTAGAACCAGAAACACGCCCTTCCAAATGTTTTGGCTGATTTAGGGCGTGACAGTGCGGGCAATAATAGGTGATGTATGGGAAATCCTCCTTCTTAGCAAGCCCATTGTGCATATGACAG
>Prunus_Contig600
TAAATCAACAGGTCTTGGATAACCATCTCATACTCAATTTCTCAATTTGACCTATCTATTACACGGGTAAATTTCAATTAACAATCGTTCAAAACGTTCTACAAGATAAACGCGATCTTCTTACATGCCATTATAATTAATAAAAACAAAGTACCCTGGACCAATTTGAACAGTTGAAAGTTCGAACAACACAAAACTGCTAACAAAATCTGAAATTAACTTAAGATTGCTAGAAAAGGCTGCTTAGAAAGAGGCGTAACTTAATGCTGCTGCACTAATTACTGGCAGAGCTGCTCAACTGCCGTCACAATCTGGGCAGGTTGAACAACAGTCACTTCCTCCAATGTTGCGGCATATGGAGTGGGAACATCCTGTGAAGACAGGCATATAATAGGGGCATCTAGATAATCATGGAAGTTCTCAGTGATTGCTGCAGTCAAGCTAGCACCAATTCCACCCGTCCGCATGCACTCCTCGACAATCAGCACACGGTGTGTTTTCTTCACTGAATTTCCTATTGTGTGAAGATCAAATGGTTTCAACGACCTAATATCAATCACTTCTGGATCATAACCCTTATTCACCAAAGTTTTGGCAGCCTGCATCACATGATACCTCATCCGAGAGTACGTCAATATAGTGACATGCTCCCCAGGCCTAACCATCTCAGCTTCCTCAAGAGAACACACATATTCTTCATCTGGAATTCTCTCCTTGAGATTGTATAGCAACACATGCTCAAAAAGAATCACTGGGTTATCACTTCGAATGGCAGCTTTCATCAAACCTTTGGCATTTGTAANGGGTTGAGCATGCTACCATTTGGATTCCAGGAATCGACTGAATAAGGATCTTAAACGTTGCGAGGGNA
>Prunus_Contig607
AGAGAAAACTATAGTAGCTTCTTCCCCAAAATTCTCTGCTCCAATTTGAACCATGGAGTTAACGTAGAAGATTACTTTACTTTTTCGTTCGATTAGCCTTGTCTTTTGGTCAGGCTAAGAATTGGATTTGGTTTGTACGATTGGGCACAAACATTTCCGCTGGTTTTCAACAAATCGCTCAAAGATCGCTCTGATGCTTCGATTTTGAGATACGACCTTGAGCTGGTGAGATCCTATTCTGAAAGCACCTTTTAAGAGCATGAGCTCCTCTGATTCTATATTTTTGTTTTCATCATTGGCCATCCATACATAGAATATCTGTTAGCGTATCCAAGCACACTGCTCAAAAGCATGAACCTCACTTTTGAAAGATATGATCCTGCTCTGCTTAGGTGCATTGTGATACATCAGGATAATGAACTGTCTGAGTCTTCCCCAGTAGCTCACTTCTACTTTAAAAGGGGACATCAACACTAAAGGTTCAGGAAGCAGTTAGAGAAGGTGTGGTCAGACATGAGATATTGAGCAAGAGATGTGCTGGTTGAAATACATTAGATTTTGTTTTTGAGAGATGTATGTCTTGTGAATTTGTGAGAGAAATGTTGATTCATATCTAGTTTTTGGAATGAT
>Prunus_Contig610
CAATAAAATCCAACTCGTTATTGGAATATGTTAAGAAAGAACAGGCATCTCAATTCAAGTGACAAGTTAGGGTACAAATTCAGGCAACGTTACACAATTTAGTTTTCTGCAATCAAGAATTGAAACAAAGTAAACAAGACCAATACACTGAAGTGCTAACCCGCATTTTAAAAGATAAGCCTACTAATTTTATCCTCGTGGGCATCATTGTAGTTGTTATCAGTTGCATTTCCTTTAGCATCTTCTATGTGCTTTCCATTGGGCTCAGGATCTCTGTCCTCATCTAAGTGATGGTAACGATGTTTGTGGTGATGATGGCAATGGTGGCCACTTCTCTTGTGCCTCAACTGTTTACCTGCTTCGTCATGGTTATCATCTGATGACTTTCCTAAAGATCTGCTCCTTCTGTCGTGTAAGTGGGAATCAGAGTCTGCTGACCTAGAATCAACACTAGGTGATCTTGATCGCCTATGACGTTTACGGTGTTTTGCGTGCCTTTTCCTTCTAACATCACCATCCTCATAACTAGAAGAATCAGGAGAAAGGGATCTCAACTGTCGGTGGCGTTTGTGGTGCTTAGAATGACCCCTTCGGATTCTTCTCTCATCCTCATCACTGTAAGAACCAGAAGAATCTGAATCTGACCTCTGATGGCGCCTGTGGTGCTTCGAATGACTTCTCTTGACTGTCTCAATATCACCATCACTGGAAGAATTGGAAGCACCGGAGTCTGATCTAGAATCATGATGTCTGGTGCCTTTTGTGGGTTCGCTTCTTCCTCTTCA
>Prunus_Contig613
TTTTTTGGTCCAATCCAACTATTTTATTAAGACATTGTAAAATATGTGAATCACAAGTATCCCGAGAGGGACGGAGAAAAGCATTGCCCTCTCTATATACAATCAAAATCAAAACCACTCCCAATTGTATGTAATTCTTGAAATAATCAAGAATAACAAGTGAGCTAGATTGGCCTCACAAAAGCGTTGGGGAACCATTTGGGGAGAAGTGAATACTTTGCTTTTATAATTAGAGCAAAAATCCCATAACAAGGGATGTGAACCACAGCCATACAAAAATACCATAATGGAGCCCATGGTGTATTAAG
>Prunus_Contig628
CATATCATTAAGGCTAGATAATAGGAATTAGCAATGATCTGAATGAACTCAATGGAGCTACCAGCACATTCCCAACAATTTCCTTCACAAAATTAAATCCATACGGCACTGGTTCACTAAAGGCAATTAAAAAACAGCTGAATTGGGACACAGAAGGTGATATACAAACAAAAATGATGCATACATAAAAGTAAAAGACCTAACTGCAAAAGACATGGAAAGAGCCTCAAATGCACAAGACTCAGCCTCAGCCTATACAATCAAACTCTCCCACAAGGCCCAATTGCATGGAAGCACATGATGGTTAGTCTTGGAAAGAGCCATGAAATGCAGAAAAAGAAGCCACCTTGCAACAGTGGCTAAAATCACAGCAGACGCATAGGGGCGTTGAAACCATGGTGGAGAAAGCAAATAAGATAAAGGGATATTAGAAAAGAGAAGCTCGCTCAAACTAGAGACGAAAGCAAAGGAGGCTGAGGGAGAGAAAAGCCCACGTCGAAGCCAGCCCAACCAACAGGCCTTAAGGGATTGAGAATCGGAGTAGGAAAGGGCATGAAATGGAATCTCGATCGGTTCTTTTATCCTTTTAAATGTTGATAAAGCAGCTCTAATTATCCCATAAGCTAAAATATTAATTGAAAACCAA
>Prunus_Contig629
GGGAAGATGGTGGGGCGGGAGGCAAATTTCGTTTATGTCCTTCCATGCATTGCTCACTTGATTACTTAGTTCGATTGTTGCTTCTTCTTCTGTGGCATCATATTGTTCCATGTAGCATTCCACAGCTGAGGCAACATGTCCTCTCTTTTGTTCAAACTACAGAAACATAGAACCTTATATATATATATATATATATATATATATATATCAGTACCTTATGCGACTTCATGTCATCCATGAGCCTCCCAATTATTACAGATGCAGCCTTTTCAATCTTAGGGTCACTAAACACCCAATCCATGGAGTCTTTTGTAACAATATCTCCCATTCCAATAAAGGATATGGTTGCTAGCGGAAAGTAGGATGTGTCAAGTGCTGCTGACATATATTCATCCATTGTTGGTGTGTACTTCTGGTGGAATCATTTGGCTTCTTGGAAGTAAGCTCTAACTTGAACTTTCATCTGACAGACCAAGCCAGCCATGTAGTAAATCTTCAATCTATTTTTAACATTATATAGGACAAGAAGATATAATATTGCATATTTCTATATAATT
>Prunus_Contig631
AGGTCATAATAATATCAATAATAATTATTTTATTATCATCAAACATCCAGAAACAACGGATTAAGAACAATGTTCGGAACATATTCGATAACACAAAGTACTCAAACATTTCTGAACACATTCCATTACACAAAGTACTCAAAACATTTCTGATGCAAAATGTAGGCAACCGAAAAACAGAGACATGGTATTTGTCTATGAGCAATGCTACATACATAAAGATATAAGAAGACCAATCACCAAACCGTGTGCAAGAACACTAGGCTTTCAGAGCTCTCCCCTCACTAACATAATGCACAGCATCCCTGATGCACGACAGCAGCAACCAAAGAAACACAAGATGGTGACAAAGAGACTTGTCTATGTGCAATTCTGCATATATAGCCAAACCAACTGCAAAAAGATCACAGCAACACTTTTAGCTTTCAGAGCTGCAAGAGCTCTCCCCTGACGATGCACTTTCTAGCTGAAGACGCTTCATCTCCTCATAAGCCCACTCAAGTCCAGGGCAGTAATGGAGTGGAGGATTAAACCTACAGTCATACATATCGTCTGGCAAGAATGCCCCATTCTCTACCAGAAACTTCACGGCTTCCCTCCTCCTCTCTTTGGCTGCACTGTGAAGCGGTGTCCAGCCACAAGCACCCTTAGTTCTGGCATCAATATTAGCACCACGCTCAAGCAATTCATCCATAACCTCCAGATGGCCACCCTCAGCAGCTAGGTGAAGAGGGGTAATCCCTTTTGATTTTGGACCCCAAGCAGCAACATTCACATCCATTCCCTCATTAAAGAAGTCGCTTCACCTGTTTCAGATCACCCTTGCGCTA
>Prunus_Contig634
TTTTATCCTTCCAAATCCCCTTTATTCAACTAATGATACAAAAGAAGGCATTCAATGTGGCCCATATACATATATGACATGATGACAGAACAAATTAGTACCTTCTAACCAAAATAGTTTTATTCTGTGTGTATACTTGCAACCGGTAATATAGTTTCGTTATTTTGTACTTTGTCCTTGAAAAGTTTCACCATTGTTTCGTTCTGTGTATATATATATATTTCTTCTTTCTAACTCTTAATGTTTATTGTTCAGAAAGGAAAGAAAATACGCCTGGGAAGCTACAAGGCAACATCAGCTCATAATCTTGCCGTTTGTTGGCTAAAGGTAGGATCAATGCAAACAACAACCTTTCCTACACTTTTACCAGAATGGAGATATTCCACGGCATCCGCAACAGAACGTACACCCAAAAATTGTTTTGGGTCTAAAGAAACCTTCAGCTTTCCCATAGAGAAAAGATGAAATAGTTTATCCAGATGTTCTTGCCAGAAGTGACTGTATTGCAATAGGAAGAAACCAGCCACAGTTTGGCTTTTCGCTAAGAGCTTTTCGCAAAGTCCTGGGTAGTTTGATGGCTTCCACCCATGCTCTCCTTGATACTGAGAAATCATTCCGATCACTATGAGTCGTCCATAAACCGCAAGAGCATTCAGGCACAAATCGAACATGTCACCACCTACAGACTCATAGATAATGTCAACGCCTTTGGGAAACTCCTTCTTTAGAACAGTCTTGATATCTTCAGCTTTATAGTCTATGACTCGATCCACCCCCAATTCTTTCAAAAGCTTCGCCTTTTCTTCACCTCGACAAGTTGCAACCACAGTGTTTCGAGCTAGCTTTGCAAGCTGTGCGTATAAAAGACTGCTAAGAGTAATGTTTGAGCAAAGAAGACAAGGTTGACATCATATGACGTCAGAATTCAACTGGCAAAATTAAACAAATTTTTTTTATATAAAAATAATAAAAAAAGGATGGACAATCCTTCCCGAAGGGAACTAGGAAAGAAATCTAGGGTGGTCTTTTGGATTACAATCTTAGGACATAAGGAATACACCTTTTATTTTCTAAATGTAGTTGGAAAAAAGTCATAGTTTTCTAGCCTTTCCGACTCTGTTTAAATTCGATCCCCGAAATGCACCACGAAACTAGGTTATAACTTTTTCCTGAGTGATTGGATCCCGTAATCTTTAAGAAACTGAGGT
>Prunus_Contig641
TGCAATGGAGCATTGAAACATTTAACCTGGAAATCATTCAACTCTGCATCACTGAGGGCACCATCCCTGTCATGATCACAAAGAATGAAAATCCGCTTCAAGGCTCGCACACATTGGTCCTTCAAAGTCTGTGTTTCCTGATCGAATAACGGGCCTGTTGGATGAAGAACAGCTTTTTGTGCATAGTAAAAGACCTCAGGAATCTGAATATGTTTAAATGCTGAACACTCAATGCAAGTCTCAATCTCCCGAAACTGTTGCATTATTGGTGACATCACTTGTTCCAGGCTCACCTGTTGGTTCTCATCTCTCAAATCCAGCCTACAACCGACCACTATAACAGGTACCTTCACCTCTAGCTGACGAAGTTTTGGAAGCCAGAAGGTACTCAGTCGATCAAGAGTCTGAGGCTGATCACAAGCATACGTAAGCACAATTGCATCAGCTCGCTTCAATTCTTCAGCAACTTTACTATTATCCTCCGGTCGAGATGATGTGTCGATAATGGTGATGGGCACGCGTTCAGGGTAGAAATCTTCAGGCAGCCTGGTCGGGGGTAGCAGCGGAGGCACATTTGCTGGGAAGTTCTCGGTTGCAGCAGTCACAATCAAGCTCGATTTCCCAGTGCCACGGTCTCCGGCCACAACGATCCGGACAGCGGTTGGGGTGGCAGGGTTATCAGTTCCTGCTGCAGCTTTTGCCATTGAAACTGGAATACCGGGGGATAAGTGGAGACTTAAGAACTCTTTCTTTGTCGAGGAAGCTTCAGTAGAACCCACCAGAAACCCTAGCTGGTCAGGTGGTGGCGGTTGTGGTGGCTGTGGCTGCGGCTGCTCGTGAGAGAAAATGTG
>Prunus_Contig643
TTGGGACAATTTTATGGTTTCCGGTGCTTGAAATCCATCCTGTTTGTCAGGTTATTATTCACACTCTGGCATTAAAGCTTAAACCAGTTACAATGTTTGGTTATAGTTAAAATTGCCATAGTTGTAGTTGAAATTTGCAATAATTGAGAATTGGAATATGAACAGTTTTTCCATTCCAAATTGATTTTGTTTTAGTTGAGGCAGTGGTGATTTCTTATTATTGTGGTGTTGAAGTTGTGTTTTCATGTGTGCTTGTGGAATAGCGGCACTTTTCATTTTTGGAGAAGTATTGTATGTTATTGATTTAGCCTGAAAGCTACTACATTATGCCTTGCACTGTTACTGCAGGTCTGCCCTGTTTGCAGTGCTGAAGTCTCCACCTCGGGAAACAGCTAGCAGAATCTGTGGACCATCTTTTCTGGAAAATCAAAAGACTATTTGTACAAGTTGTTGCACAAGAAGGGCTAGAGCCCTTGTTGGTTATTCATATTGCGTCTCTTTCACTTGCGAAAACTGTACTATCCGACCATTCAAATTAGATTTACAATGCTTGTATTATATGACCTTTCTGGTTATTCAATTGAGAAACACGGTGGCAGGTTTTGCTTAATTGTAAGTTTTCTGGATTACCCTAAAAAAAAA
>Prunus_Contig653
GGTAGTGGTCATACCAGGAGCCTCCACTACCAAAGGGGAAGGAGGGAGTGGCTTAAAACATTCAGGAACCACCGGTTCGCAGGGAAGTGGCCCAAATGGTGGTGGTGAACTTTCATCCTCACGCAGACGGCATTCTAGGGATATATTCCCCGAACCATCTGGTGTACAAGACGTAGAGAGACCTGACCAGGACTAGCCGATTCATGTTGATTGTTCTTGATTCTTTTTAATAATACAGCAGGCTAATTTGAGTGCCTGTTTGTTGGTGCTCCAGCAAGCTCTTATTTGGTTTTTGGAGTTAGGTGGTGTTCCAAGCCAATTTTTGTACATGGGGGTGGTTCCATGGTCCACAGCTTCTCTTAAGGGACGCTGAAGTTGAAGTTGCATAAAATTGCTATATCTTTGGGATGTTGAATGTAGTTTGAGGATGAACCTGGACTCACAGAAAATTTGGTGAGAGAGAAGGATCAGGGGTGCCATCAGCGGATATGGTTCGTATTTGTTGGGAGTGCTTGTTTATGGCGAAAACAAGCTACAAATTTTATGTGTAATTGATTTGTTCTGTTCCTGTTCAGTTTCTGGTCAATGTAAATTGTAATTGTCAAAGATTACTTCATTCAAAGCAGATTTCACATTTTGATTCAGCAGGAAAACACAACACCAAAAAGGGAATTGGAACAGAAGAGAGCTTCTTTATATGCAGAGACTTTTCGGTTCTTGATTGTTATCTCCGTAGTCTACATAGACTGACGCTGATCCCTGAAACATTCAGCTCTCACCTATCTGCCTTTTACATTATGACTTTCCATTTCANGATAAAAAAGAAGAGAAGAAACATTCTA
>Prunus_Contig655
CAACTAGATTTCTTTATTAGATGTCAACAATTCTAATTGAAGCATAATAAGATCAACACACACAAGCATTAGTTTCCTCTCGGGTTAATTTCTTCTTTGGATTGTGCACAGATCACCATCATCAAAACCACATTTGTTTCAAAGATAAATATACCTCAAAGATAACCGACTATATCAAACCTGCAGCATATCGACGATCTCAAAAACGATTTCATCAAGCAATTCAACCTTGCTGTCCACTTGTAAAGAAGCACTCTACTGTCATTCTCTTTCTCACTACCATCACTGAATTTTACACATCAACCAAAATCTTAAATGGTATGTACAAACCCTTCTGTCCTAGCATGAAATTTTACTTCTGAAATTTTATTACTATTCACTGCCAAAATCTTCATAGCTTACGCCTTCTGAAATGGTGTCCAACCGGTTATTGTCTCCTTGATGTTCTCTTTCACGAGAATCCAGGAAGTTATCATTATCTGTTGCTAAGAAGGGTGATCTAGGATAGCTCTCCAGTATGTCTGAGCTCTGAGAAAAGTCAGCTGTCAGGTCCGAGAGGCTGAAAATTCGAGGAATCTGACGTAAAAAACCAAATGATGAAGAGTCTGCATCAAGAAGTGATTCATTTAGGGGCTGGAAGCACGGCCCACTATTGGAGATGCTTCTGTTGCAGCATTCAACAGNGGTAAAGTCCAACTCACAGCCCCTAATGAATCACTTCTTGATGAAGAGTCTGCACTCGTGGC
>Prunus_Contig656
GCACGAGGCTTTCGCTCTGCATGTGACTGCTCTCATTCGAATTTCGCTTTCTTCAAAAGTTGCGGGATTCTCTTTGACTTTCCAGCTCCCAATCCAAAGATCTGCCTCTGTAAGAATAATCCCAATTCCCATGTCCTATTTTCCGAGAAAATGCCCGCAAACCTTCCAATATTTTCCCGGAAAATTTCCATGTTCAGCTGCTGTGCTTTGCGCTAAGATGGTTTCTAGGGTTTGCTCATGTTGAAGTTCTTGTATGTGTTGGCTCAATTTTTTCTTTTTTGAAATTCTTGTATGTATTTGCACCTATCAGATCTCCATTTCCTAGGGTTTGTATCTATGCAAGTATCAGTCTTTTGATTGTAGAGTGTGTGTACGTGTTGTTTTGTATCTTAGTTGGGTTGAATCTCTTAGTTTGGAGAAAGATTTATGTATCCTGGGATTTTCATTGCTCTCTGGTGTGTTGAATTCAAGGCTTTGTAGAGTTTATAGCTTCAAGATCAAATTTTATTGTTGTTCGTCTCAGTAGAATTGGAGACCTCCTTATCTTATATATCAAAAGCGAGAAAACACATTGACTTTTTTTATATCTTGGATCCTTTGGCTTAGCTTTTGAATTTTTTTGGAACGAGTTAGCATTTTTTGGATTTTGGTATCTTTGAGCTATTTGTGAGGGTAAATTCTAGCGTTTGTGTTTCTTATAGATGGATAAGGACAAGTCTCCTGCCCATGGTGGGGGTTTACCACCCCCATCAGGCAAGTACTCAGGTTTTTTTGCCTA
>Prunus_Contig661
GTTTATATTATTTATGGGGTTATTGTGTGTTATATACTTGATGAGATTTTAATAATGGTTAGACAAAATAATTGATGTGTCATATTGTAATGTTAAAATACCAAATTTTCCGTTCTCTTTTTCTTTTTTATGTTTTTCTGTTTGGTTGGATTGTGGATGGATGTGCTCGTAATATTACCATTATTGTCATATAGTTTTGGGGTATGATTTTTTTTTCATTTTGTATTATTTAATTTTTATTAACGAGAAGCGGGATTCGAACCTACTGCTAAAAAA
>Prunus_Contig663
GCACGAGGTTTGTTATGGAACTTTTCGGTAAATTTTATTAATAATCTCAACTGTATGTAAACAATTCTCTACCAAAGTACCACCATAAACTACAAATAAAAACTAATCTACAACAAGGTTCAAGAGAACATTCTATCAATTTTCATTCAATGTGCAGCAAGAATGTCCGTACTAAACACATCAATTATCGGATCGGGAGAGTCGTGAACCGGGCTCGAGGGGTTGAGGAACAGAACGGACTTGGACGCCGCGAGTTTCTTTCTCTGGGGGCATCTGGGGCCATAGATCCGACCGGAGAAGCAAGGAAAGCCGTCGATGGCGTTGACCTGTGGAAGACCAGCGTCGTTCGCCGGAGAAGAAGGCGGCGACGTACAGATCTGAGAAAGCCAGTTGAGACGGTGTGATCTGGCGCTGCTGATTCTCGAGTCTCGGATTTGGGCGAGCGCGCCGGGCTTTAGGTATTTGAGGAACGGCTCGGTCGACCGGTTCTGAGAGGACCGGCGATGCAGAGTTCTAGATCGACGGTTCATGGTGTAGAGAGAGAGATGGGGGTTTGGTGTTTTAGAGAGAGAGCGAGAGAGAGCGAGGGAGAGAGAA
>Prunus_Contig665
TCGTCATCAATTTCCCATTCTCTCTTTCGCCAATGCTTTCCATCCTCAACCAAGTAGAATGGGAGGTCGGACACATTTCGTGATGAAGCAACTAGAAGCCAATCATGGTCAAGTTTGTAAGCATAATTCATGGTGGAAATGAAGTCAGGTAAAACAATGGTTTCAGGATCAACCAGAACAGAAATGTCTGATGAAAATGACCTTGATCTTGCCATCATCGAATGAAAAAAATGGGGTACCGAGGAACGTGAAATCAATGTTGGGTTCGACCAAAACCCGCGAATCAAACGCTCCAGCGAAAGAAACAACAGAAGGGTCTTTGCTGAACAGCACAACTGCAATCTGTGGGGACAAAGCAAGCCATGAGCGAATAGCTAAATTCTGCCTAGCCCCAACAGAACCAGTGAACGGCCTAGGAGCTGAGAATATGATAATTCTCGGAGGTTCCGAAACGCCGGCACCTAGTTGACTAAGCTTAGGCCTCATGATCTGATCCTTGAGGGAAGGAAGAAAGCATTGAGTAGCATACAGGGAGAGACAAAATAACGCCAACCCACATAGCCAAATTGACCATAGACTCCATACTCCCACTTGAAACGCCTTCATTTTATGTGGAGTTGTTGAGAACAATGAGACAATCGTGAGCTAAGTAGCCTGGTATTGTATATCTCAATATATTTT
>Prunus_Contig666
TTTTTTTTGAGTGATTAATTAACTTGATAAAGAAAGAATCCGAATTCGATTCTGGCCCAGTATATACATACAACTCAGAAACCTACAACGGTAACTAGTGTCCAAAAATATTCAGTGCCAAACCCGGCGACCCGACTCCTAATTACAGGCGGATCCACTCGCACGGATATTCGACACTGGACAATTGAACAACCCATCATCAAAAAACGGATATACTCGGATCTTTACAGACGAACGGGTGGGTCAAAAGCTGAGCGGCGGTCCACCGTTTTCCGGACTCCTTCTGCAAGCAACACTCCATGAAACTCCTGAACTCCTCCGACACCCCATCGGGCAAGCTCGGCGGCTCTCCGAAACATATGGCGCACATAAGGGTGGCCCAGTCGGGTCTCTGACCCGGAGGCAAGAACGGAAAGTGACCCATGTAAAGCTCCATCAGGGTCAGCCCCAGGCTCCATATATCACTGGCGTAGCCGTTGTAATTGCCACCGTAAGTGTCCGGGTCGAATCTTTCCGGGCTCATGTAAGCGCAAGTACCCACGTAGGAATTGCAGGCGTCCAAGGTCCGGCACATGATCTTGCTCACGCCAAAGTCGGCGATCTTCACTTCCCATGTTGCTGTTGACCAAAAGATTGGTGGGTTTAATGTCGCGGTGGATT
>Prunus_Contig669
GAGAGGAACAAAATTCTCAATCTATTTCATAAAAGTCAGAGACAGCAGTACCATACATACTGCAACAATTCACCAAGTTCTAGTTATGACCATAACATGGCTTGTATAATTACAGATATTTTGAATTAGTTCTGCCAACTTGAGCCAAAACATCTTCAACTGCCAGATGAGTAAAATACAAATCCTACCCCGAATTTGTAGTCTTTCTTCTTGTAGTAATAATGAGCTTTTATAAAATTTCATAGTAACAGCCCTTCAGCTTTTGCATCTATTCTCCTGCCGCCAACCCAAACCCGAATTTGTAGTCTTTCTTCTTGGGATCCATCTCTGCAGAAAGAATAAACTTAAGACCCATACTTAATCTCTCTTCAAGAAAAGCAGCCGTGCGGCCATTGGAATCAATCTTCCCTCTAAGACGACCTCTGTCTGAGGACATAATCATAGCCAACACTTGCTGTGACATCTCTTGACGTGTGGTTGTACATGAGGTCTGATGCTAGTGAAACCTTTTCGGATAGTTTCTGAACGTAGCTCAAAGCAACCATTCCAGTGCTAGCAACCTGTCCTGTGGCAACCATTTTCTCAG
>Prunus_Contig694
TTTAACGCAAAATGACCGTGAACTGAATAAAAAGAAAATTAAACTTCTCCATTATCTTATATTACATGAATAAGATCATTGCTTTCTGATGACTGAAATGACCAAACTGGTATACTTGGTTCTAAACTTTGACAAGTGAATCCCCGGGAGCTCTGCGTACTTTTGAAACAGATGATCTATTATATCTTTTCCGAAATGAGATTCTAGCATTGACTCAGCCACGACTCGTATGCTCTTGGCCACTCGCTGCCCACTAGCCACCATGTCATCAGATTCACCACCACCAGCATCCCGATCAATTTCAAACGCCTCCACACGGTCCATTACGAACGACCCTTCTTTCTGTACCTCCAATTTCAATTCCTCTGCACATGGGGCATAATAGGGAATGTTGAAGGCATCAACCTTTCCCTCTTCAATAAGACCCTCAGAAACCAGGGTCATTAATGCATGGGCTAAGAGCTCCCACTGGTCGCAACTCTCTCGAGTTGTGGGATCAGAGGAAGGCCTGCCAATGAGTGACAACACCATTCGTCCTCCGCCAACTACTTCTTCAGCGCGGGACTTAAGAAACGATGAAAAGTCTTCGTGAAACTGAAGTGAATATGCGTCCAAAACGCATTGAGGG
>Prunus_Contig699
TTTTGAGAGAGAGAGTCACAAAAATTTGGCTATTATGAAATAATCTGAGACAACAACAAATCAGCTACGCCTATTGTGTCACCGATTTCTCTTCTAATTTCTAATATACAATCAATGAAACAATCATCCTTCTTCAAATTGTACCAACACACACTCTAGCAACAAAAGATAAAATACTAATAACACAACAGATTGCCCAAAGGATGATAAATGAACTCGTTGGTTGCAATCACAAAAAGTTGCATACGAGAGTGAGGCATTGACTTCCGCTGCTTTCTCTCTATTACTACGTCTCACTTTTAACTATCAAAAAACCCAGGACCTGCTTGTGAAAGAAGTTCCTGGCCTGCTTCCTTACCCATGTTGATCATATCTTGAAAAGCATATGTGCCTTTCCTCGAAGTTTCCAGTACACGTGTTCCATCAGGGGAAGCCACCAACCCTTTGAATATGCAATTACCATCCTCATCTCTGCTAGCATATCCAGCAATAGGAGTTCGGCAAGACCCATCCAGGGTCAGAAGAAACGCCCTCTCACATGCAACTGCTAGCCTTGTTTCCTCGTGATTCAATGAGGCTATGTAATTAGCCATTTTATCATCATTGCTTCGGCAGGCAATTCCAATTGCCCCTTGTGCAACTGCTGGAAGCATTTCATCTAGTGAAAGAATTGAAGTCACATTTTCCGTCATATC
>Prunus_Contig717
GTACAGCTCATTTCATGCAGATTATGATTCTCCAAAGCTTATGCGTCCTCCTGATGATTTTCCCAAGTTTACGAGCGAAAAAATTCGGGAGTAAGAAGACAGGGCGTGCCAACGGTGGAGGAGAGTTTGCTCTCGCAGGAACGGCTTCAGAGGTGAAAGAAGTTGATCCTCCATTGTTGCTACTGTGATTGCTGCTGTTTTTTCGAAGATAGAAGCTTCTGCTGCCACAATCCCCAATTACTTCTGATTTATCCCAACCTATTCAATCGAACTAGTGATCAACAAAAATTGTAATCCTAGTTCAGAAAGAACAAAATCAAACACTGGTCAGTAAATAAACTTCTTCTCATTGCGTCAGTCCAGTAAATGGTGATTTATTATGAATCAATCCCACCTTAAAAAAATAAAAAATAAACACTTTCGCCTGATACTCTGAAGCAATCCAAGATCCAAATCCATAATTTTTATTTTAATGGACATGTTATTTCCATAAAACAAGAAGCTCACCAAAGAGAAACTTCAATTTCTAATGCAATTATGTTGTTAAACACTAAAATTTGAGCAAAATATTAGAATTTTTTTTCACTTACTTTGAACGCTGAAATAGGACTGATGCAACTCAAACGACAAAGCCTCATCCTTATCAAGC
>Prunus_Contig718
TTTTTTTTAAAATAAACTACAGAATCATCATTAAAGCGTGTAACTCTGGAGTTAGCTTACAATATATAGCGGAGCAAAAACTAAAAATGCCAACATCAATATGCAGTGTTAGTCAGAAACATATTGTTTCATATCCATTCTCATTATCCCCATTAATGCTCTGAGTAATAATACTAATCGTAGCCTGCAAATTATCTAACCCCCCCTGCGGAACCGAAGGTATCGACATATCCGCGATTATATGCTCATCTTTGTCAACTAAGAAAGCAAGACTGTTCTTGGGAGTAATGTCGTCAGCAGCAGCAGCAGCAGCAGAAATCAGTGGCTTAGTATTCTATAACTGAACTAACAGCAGGTTAAATAAGGCAGAATAGTACACGATATGTTGATTTAGGATTTCAGACAGTTGAGCAATCTGGTCCAAAGATTCTGTAGTGACGGAATGGCTCTTGGATTTATCTAGCTATTTAATTATTTCTGGTGAACCCTAGTCAATTCCATCATACCGGAAGAAGCCAAAGGCAAAGAAGTCTAGAAACTTCTCCGACGACATCATATGTTCAAGAGAGTCTCGTCGTGTTCAGGCGGCTAAGCTTTCCAGCAATAGTACACGATATGTTGATTTAGGATTTCAG
>Prunus_Contig723
TTGGAAACCATATCTAACATCGGCAAGGTTGTGGACAGCCTCTACGTGAGGTCTGCAAAGATAATGGCATGAGGTTGTAGGCCCAAGGAGGCAGTTTCCTGCCTTCCCTTCATTTCTTTAGGTTCTATTCTGAGTCGACACTGTAACGCCAGCAGTAAACCTTTCATTTTATGGTTTTAGACTAAATTGTACTGTGAGTTTGGTAGGTTCTACCATTCGGAGAATTTTCATTTCACACAAAGGAACTTCTATTGAGCCTATTCAGGGGGCTTGGATTTTACTTTAGATGTTAACTTTGTTCACCACCACCACCCATGAATCTTCATATAATATGTATGCATGCTAGCTATATATATAGCTTGCTAAGCAGAGGTGTTGTAATTATATATGTAATTTCTAGTTTTAACTAGCTTGCTCTCATCTCATCTCATCTCATCTCATCTCATCTCATCTCATCTCATGATCATGGATAGTAATGACATTATCGGCTCTAGCTAGCTAAGAAATCACTATCACAGTGTGTTTATGTACCAAAAAAAGGATGCTGATTATCCATCTAAAATAATAATGAGATGACTGATCTTGTGGGTTTTCCTTTC
>Prunus_Contig726
GATGAGGATGATTTTTCGCATGCTGCAGCCTCTAATTCTGCTGCTGCACCACGACGTAATTATCGAAGAGGCTATATAAGGGTTCGAAGGGCTGGAAGGGTTAGGGGGCAGGCGCATCGTGGAAATAGAGAAGCCGGGCGATTTTTATGATTAAAACGACCTAAAACTTGGGGAAGACTGCATTCTACTTTCACAATTGGTTTTTTTTTACTGTATTCACCGCTTTGCTGCACCTTGTTATGGGTACAGGTCAGAACTATTATCATTTCATTGGAAAGTGAGGCAGTTGACCCCGCTGTTTGGTTTAGTAATAGCATTTGCTTCTGTGGCCTGATTTGCACACTGTGATTAGTGACAGGTTACTGATTAACAGATTGTAGAAAAAGCAAATGGCAGCGCATTGCCCCCTGGATATTTTAGGGCATTTTCACACTCAATTTCCCTCGTAGTAGGTTGTATGGATCAGTTATCATAAGCCCTCGTAGTAGGTTGTATGGATCGGTTATCGTTTGGTTATCATTGTTCGTTATTTGAACAGGGACAAAAATTGTGCTCTCATTTTTTGTCAAATTCTAAATTCAGTGCCTTACTGTGTTGATTCTTTTGCCAAAAAAAAA
>Prunus_Contig730
TTTTTTTGAAGCTAAAACCAGTTCTTCATTTATAAAAAAAAACACATTACACAAATGGTTTTTCCATCATTCTTAAAAAAGAAAGGACTAATAGCTATTTTGCTATTACACTGATTAATTTGAAATGGAAGGCCCAATCCAACCCTAAAAACTTTGCTTCCTAGTATGCACAATTAAGCAGTGGAAACATTAAATATTTACAAAATTGATCTTAATTTGCCAATTAGAGTTAATGGACTTGGCATCCTAGTTAGGCATGAACTCTGATCAAACTAGGAATTAATCAGCTCGACCAAGCACCCGTCTCAGATCACTTTTCTGTTCTACACTCAGCTTCGATGGAAAGACGACGTCAAACTTGATCCTGAGGTTTCCTTTCTTGGTGGGATCTTTTGAGATGGGCATTCCCTCATTAGGGATCAATTCCTCATGACCAGGTTTAATTATATCTCTCACTGGGATCATCAGAATCCTTCCGTCTAAGGTTGTCAGATTGACGAAAGTCCCCGTGAGAGCCTCGAGTAGAGATAACTCCTGAGTGACCACAAGGTCATTCCCATCCCTCTTAAAGACACCATGGGGTTTTTCATCGACCACGAATATAAGATCTGCCGGAGAGACTCCTGGTTCTTGGTTGCCCTTTCTCTGGGAAGGTGATTTTCGTACCCTTCTTCCCACCAGGCTTGATGTCTATCTTTAAGATTTCCTCAACTGTCTTCGGCTTACCAAATTCATCCAGGAACAGTTCTTGAAATCCTCATCTTCCTTCTGC
>Prunus_Contig732
TGGTGATGCAATGCTCAGAACACTAAAATGAGCTGGAATATATGATTCATCCTCGGAGAAAATATAGACATCAGCACCATATCCATCTTTAAAAAGCTTGTCCCAGGTATCCATTGTTTCCTTTGGGACAGAGCAACTCCGTGAAAGCCTTTTGAAATATTTGTTCCATGAATAGATTTTACTAGGGACAGGAGGAGGAGGTTTTGGGATATTATGGTTATAGGACACAGAAGAGGTTGGGTCTTCCAGAACAGGTAAAATTTCGTCCGGAATCTCTCCCTCTATACGTATATTGAAAGATCCACAAAATGAATCGCTAGGTGAGGATGGCCAGGGTGAGTCAAGAGTAGGTGAAGCCATTGCTATTGTAGTTTGTCTAAAATAACTATATAAAAAACAAGTATGGATAGAAGATCTTCAAGATATAAAAAAGCAAACCTTCTCACAAAAATCAGAGATATGCGCCGATCTTCCCCACAGCTCCTATCACTGGTGCTAGAAATACATTCAATTCCGAAGAAACTGAAATGAAGAAGAGAAATTGAAGGATATCATATAAGTGATGAGATGCGGTGGAATAGGATGAAGGAGTAGTGCTGAGATGAGTTGAGAGGCAGAGCAGAGAGAGAGAGAGAAGGTATAGTATAGAATGCAGAGGAGAGCG
>Prunus_Contig734
CCACACAACCCCTTCCATCGTCATCTTCCTCACCGCCTTTGGAATTCGAATTGTACCGGTCCAGCAACATACGCGGTGTGCATCCCAGAGGCAATATCCCCATGCAGATCATCCTCCTCACATTCATGTCATAGAGGTTCCTTATAACATGTATCATATGATTTGCTAAAACGTGGGAGAATTCTTGGTCACTGTAGTTGGGTTTTGCAGCGCATGATGCATTGCGCTGGTAGAGGTCGAAGTAGTCGTCTTTGCCAAAGGAGAGGTAGAAGATGGAAGATCGGATGAAATGGAGAGCTGTTTCCTGGCTCAGCTGCAGTGGTAAGAGCTGCAGCGAGTCGAAAACTTGGAGTAGTTGATGGTTTACAGACTGGTAGCTCAGGCTGATCGGGTTCAGGATTGTTCGCTTGTGCTGAACCAAAGTTGAGGCCTTTTAGTATTCCATCAAAGGATCCATTTTGACTGTAGAAAGGTAGGATATTTGGCATGCCCATCTTCTCAGCTGTTGGTCACAAACAAATATGTAAGTGCAAACCCTTTTTTCATTAAATTAAAATCCACATCAATTGATTGT
>Prunus_Contig735
GAGAGGATAGGGGTGATGGATAGCAGTTTGCCAGTTGATGATGGGGGTTGGTTGACTGTAGTCTTTCTAGTTCGAGTAATTCAACCTGGGGCCAGTTTAAGGAGCAGCACTTGGTCTGGTCCCAGAAGAACCAGAGCACAAGTTAGAATGAGAGGGAGAGCTACCACACTATGGGGGGAGAGCTATGATGGCGAAGCTGCATCTGCTTCTAGAGAAGAGGATAATGATTCTTCAGATGGCAGCACAGGTGCTAGGAGGCGTAGCGCGCGCCTCCGGCGACGGACAACACCAGACAACCAGCCATGATTGCATATGTATGAAGAGTAAGTTTGCTCCAATTCTGTATTCAGGAGCTGTCAGTGGTGTACTGATTGTCAAAATTCTGATTTAAAGAAATGTATGTGATTTAGCGAATGAAATGGAAGCTCGTTTCCTTCTACCCTGGAGCCTGTTCTACTGAGTTGTGGAGCAGAGTTGCTTGGTATGGTAATGCTGATAAATGTCAGGCTGAGAGTGAAGTCCGGAAAAAAAACTTCAAACTCAGTTTATATATATTT
>Prunus_Contig749
AAGGGTCAACATAGCTGTCAGTAGGCTCAATGAAAACTTGTCTTGAACTTGGTGCATCCTGGAAAGCAACCACCTGTTGCGAACTAGGTGTTGTAACAGACGAGTGTGGAACTTGTACAGAATCCACACTTGAAGGTTCCTGCCCTTGATCTTCTTGCTCTGAAGGCTCTATTGCTGCAGAACTGCCAGTTCCTTGGTCTTCCAAAATCTTAATGTCAACCTTACGGACTGAAACGTCAGCTTCAATAATACACTTATCATTCCTAAGAAAGCCGTTGTTAGAGTCACAAAGCTCACTTAAAGCCATGAATGATGTGAAGCCCCAATCACTCTCACTTGAATTGAACCCATGCTTACTGTCCTTTGTTATTGACTTGTTGCTATTCAGTTGATTAACCACAGTCAAGCTGAATTCGGCATATCTAGTCCACAGAAATGGCAAGTCTGAAGCATCTACAACCTCCAAATACACGGACAACTGCTTCACGTTGTTCCCTTTTGGAAATATAAGTATCCGCCATTTCCAATCACCGATGAGGAAAACCTCAGAGTAAAGCTTCTGGTTCTTCAACTTTGAGAAGTTTTCAATGGTCCATGTGAATGTTTCAGATACAAATTCTCCTACTTGCTGATTCTCCATTCTTGATCAACCCCAGACACATAAACAGTAAACAAAAATCACCAACTATAACATTCATACTGATTATAACACTAACATTAAGTAGTTTAGCGAAAGACCCAGAACCCAACCTTACCTTCAAATCGACAAGT
>Prunus_Contig774
GAAGAAATTAATAATCTTATATTTGATAATATATATGCAGCGCTCAAGTGTCTTTATCAGTTCAGCAGAGCATAGTACAATTTGATGACATTACTATATATACTGGCAATTATTTTCTATCAACTAACATGAAATAACAAAACTTGGACTTGGATACTATCTAACAAAATCCGTGCTCCAATAGTGCATACATCCCATCCCTACAAAAAACAAACCTTCCTACCTAATAAGCGTAACAGGCTCCTAAAATACTATGTGTTAGTATTATACAGTCAGATTGGACCACTAATCTACTTACCAGCCATAAATTGGATTTTCTACCTGAGGCGGCAAGAAATGAAGGTCTTTACAGTGTTGCTTGTCCTAATCACGGGTTCCAGGTATTGCCCCTGTGCAAAGTCGAAGGAATTCATTCCCAGTGAGACAGTAGTGGGCAAATGCCAAACCACCATCGACCATACCCGTCAAGCTAGGCACTGATGCTGACTTTGAGATCTTCTTTCCATTGCCTATGCTTGATTTTGCACCGTTGTTGTCTTTATTCAAGACTTTATCAAGATCGGAGTACTCCATGAATCTCTGGGTAGCAGCTTCCCATGATAGATTGTATCTTTGCTCTGGAGTAAGGGGCTTAAGGTCACTTTCCATTGCTTCCTT
>Prunus_Contig781
TTGACAATTAAAAAAAGAGAACACTTGTTACTTTGTGGTTGAGGGACAATAGAAGGTGAGAAGGAGTTCCTTCTTATGAGTAAGGAAGGAAGTATTGTCCTTTGTTTTTTTCCGAAGTATTTTGAAAGAGTTGACCATTCAGTACTCATTCTAATGATTATGAATGCTCATCAGCTTATGTCTTTATTGCTTGAATTCTCAGGCCATATGTATGTCTATATGTAAAGATCTGAAAATAAGCATTTTTTAAGATAAAAACATATCTTTTGTTTT
>Prunus_Contig794
TTTTTTATCACATCATGAACAGGTTGGCTGAATTATTGATAAAAGGTCAGCTTTACATGGCGATGATACTAGCATCAAATCTGCAAGCAGTTCATAATGTGGTTTACATGAGTAGAGCCCTTAACTATCAATCCTAGAGCTTCACAATTCATCATGAAAGCTCCCTTTCGGCAAAGTAGATTTGGGTTGATTTTCCAGGAGGTATCTTGTGGCCAATGATGCATGCAATGCTGCTCCATATGGAAGAACGTCTTCATTTACTCTAAAGAACGGTGAATGCCCTGATTCAAACTTTCCTTGAGACTCATTCTTCATACCAACAAAGAAGAAGTATCCCGGAATTGCTTCTTGATAAAATGAGAAGTCTTCTGCACCCATCATGGGTTGCCTTTCCAATATGTTCTGAGGGCCCAACAAATCACCTGCAACATTTCGGAAGTGTTCATGCAGATTTTTGTCATTAACAGCCACAGGGTAAAAGGGCTTATCCCTTTCATTGAATAGGACTGTTGCATTACACCTCTGTACACTGGCTTGCCTAGTGATAACCTCTTCAATTCTTTGTTTAAGTTGGATAAAGCTTTCCTTTGAAAATGCCCTGAACGTGCCACCAATTGTAACAGAATCTGGAATAACATTGAATGCACCACCACCTTGGAATTTTCCAACGGTAACAACCTGTGATTCCAAAGGGGTCAGCTTCACGTGAAACAAGATGTTG
>Prunus_Contig795
AAAGTGCTGAGACACCAGCAGCTCCTCCAGTAGAGGAAGAGAAACCAGAGGAAACTACCACAGATGTTCCGGTCGAGAAGACTGAGGAGTAGAAGATTTATGACATCATCATCATCATCATCATCATCAGAGAAGTTTGTTTGTGGGGGTTATTTTCTAAGTTGCATGTCCAATTTGGTCAGCTTCTTAGCTACATTTATATTTTGGTTTTTAGTTTTAAATTAGTGGGGTTTGGCATTTGGAATCTACCCTTATTTTAAGCTTTATATCATATATGTTCAAGACGATGGCATGCATGGTGTTAGATTGAAGTAAGTGGAATTGGTATGAAGAAGAGATGTGATTTCTGTTAGTTTTGAATAATATTTATTTATGCACTAAAAAAATGATATCGATATCCCGCAGATCTCCATTTACTTCAAGTAGGCATTTCGGTTGCTGAGCTAATCAAGCAAATGAGAATGCAATGTTTAGAATTTGAACCCTATATCTAGTTTTAAGTTCAAGTTAATATAAGCAAACAGATTCTCATGTGTATCCAGATATATGTTTAGAGCAGTGTCGTCGATTGTCCAAAATTATCGTTTGTGGTTAATCCAACGCTCAGTCTGTCTGTTCCTGCCGAATTCGGGTTCATATGCTTATACCTTCAAATATTGCTCGTTTATTTCTGCTAATAATAATTTGAGACATGAT
>Prunus_Contig817
CAAAAATACATGAGAAAGTATATAATCTTTAAAACAAAGACGCTNNNTTTGGAATCTTGCAAGGGCTTATGCTACAGACAATGGATGATAAAAATACAAAACTTTAGAATCCTGTGTTACCAGACAGTCTGGACCTTCAACTGAAACTTCAATAGCACCATCACAAAAATGGGCAAGACCCAGATTGGCCAAAGGATGATCTTTGATCTTTGATCTTCGACTTATCGCTGTCATGCTGGCACCATGGCTAACAGCAAATCCAATGCAAAGAAATAACTTAGAAAGAAATAGACATTTAATAGATGGATGAACTCGGATCATCGTCCTGAAACGGCAGTGTTTGGAATGCTCTGCAAAAACTTAGCCCTTGCAGCAGGGTCAGTCGAAAATCGACCCAGTACAGCAATTGTCGCTGTACTACTTCCAAACTTCTCGATGCCTCTCGAGATCATACAAGTGTGATTAGCCT
>Prunus_Contig827
GGCACGAGTGGTGTATGACCTGGCAAGCTCTCGGGTCGGGTTTGCCCCACGTGGCTGCGCTTGAGTAATTTTGGTAGTGGCGTAATGAGAAACAGAAAAAGCCCTCCTTTCCTTTCCCCGTTGAATTTTAATTTTAATTTTTGCTTTATTTTATTTTATTTATAAAATCAAAGCGGGAAGAGCAAACCTTCCTTGCATTAGGATTATCATCTGATGATGAATCAAAGGGTAGGATTTTGAGATGTTTGTGTTGTTTTACTGCTTAATTACAATTTACAAGTTTCACGTGTTGTTTCTTGTATTGTATTATTATCTACTTCAACAAATTATTATTTAACATCATACGTTAAATAATAATAATAATGTCATGAATTTTTAATATATAAAACCTCGTTTGATC
>Prunus_Contig852
TTAAAATAGGTAATCAATAAAGATCGATATTGATTAATTGAGATTATTTAGAAGAGGGGGATGGTGTTTCTTTCCATAAGATTCTTTCTTTTTCTCTTTTTGANTCTTTCTCCTAATAATGTTCGTGGAAGGCATACCCACCCGAACCAACTGCCCCTGTTGCCCCAATCTCCTCATCTATCCTGTGCCTGAGAGCATGCTCTGGGTCTTTCTTTGCCTCATGCTTCTCATACAATGCATAAGTGCCACCAGCAGCAGAACCTAGCTCCCCAAGTTCCTAGAGATGTTTGTGGTGCTTCTCCTGCTTCTTGTAGTCTCCAGAGTCACGAGACCCATAGGTTTCAGACGTCTCACTGTACTGTCCGCCGCGGGGCCCATCAGAAGAGTAAGCAGTGGTCTCGCCACGGCCCCCGTGTCCTTCTTCCGAGTAACTGTCTCCGTCGCCACCGACATTTTCAGTACGTCCCTCACTAGAGTAACTGTCTCCGTATCCACCGCCGCCCCCACCGGTACGACGTCCTTCACCAGAGTAATCAGTGCTGTCTCCATAGCCGCCGCCGCCGGATCTGCGCTCAGGGTTTGAGTCTTCGCTTACTACTGCAACTATGGTTGGGGCTGTGTAGAGAGCGGTTGGGTTTCTGATTGGTTTTTTATTAGTAGCGTTTGTCATTTTAGTAGCTGGTGATTATGGATCTATAGGATTTTCAGTGTCATATGGGTTTTTGTGGTGCATAGACTACATATATAATGCACTTGGTTTATTACTATGGGTTTTGTATTTGTGGATTTCGATTATTATCCTTATTAGGAGTAAATAATTCATTGATTTTAAAAAAAAACCAACCAAAAG
>Prunus_Contig865
GACTTATAATCGACATTGTTCCCTTCATTAACTGCAAATGTTCTTGATAACAGCTGGTCGAGCTTTAATTAAGTTGATAGTGTTTCTGTACTTATCCATTGCAAGGTCAAAGAAGAGGATGATGCATATGTTGATCGGAAGCTTCAAATTCATTTGAAACGGAAGAGACATCAAAAGAGACGTAAACAGGTTATATTGTGCTTGTGTTTTCCCTCTTTCTTGATTCTGGGATTTTGAGTTGCAGTTTAGATAACTTTTTAAAGTTCTATTCATATTGCTAATGTAGAGTTTGAGACAAGTTATGGTGCTTAGTGCTGCAATCATTTGGTTGGTTATCCTAGCCAGAGTCCAGCAGTCATTATATGTCGTCAGTACAATTGTTATTCTTATCAACTCTATTTAGTGACATCCTATGGTTTTTCATTTCCAGAATCTTGTAATTTTCGTTTGAATTTGTTGTTGAGAATTACTAATAAGAGAGAATTGACGGCCATATTATAGTAAACTTACTTTCATATGAAAAAGGGAACAAAAATAGAAGTCCCATTGATGATTTTGGATGTGATTTTANGGTTATTGNGCTCTTCTTTTTCTTTCCTTTTATAGCCCAAGTTCATTA
>Prunus_Contig871
CGGAGATGGTGGAGATGGTGAAGGGGGAGAGCGGTTGCGTGACGTCGATCGGGATGAGTTGCATGGGAAATTCGGTGTGCTTGCATAACCCGGCGGAACCGGCGGAGATTATCATCTGCGAGCTTAAGGGCGGAGGGTGCACGTGGGTAAGCGTACATAACGACGTCGTGAATGACGGGAGCCGAATGCAGAGGTTGGTGGTGACGTGTTCGAATGTTGGTTTGCCGGATTTGCATAAAGCCGTACAAGTTGGAGCACCGAGAATCGTGTGAAAAGCGGCGGCATCACTCATCTTTGTCTTATTGGTGGAGAGATTAATCCTACTTTAATTTTATTTTATGAAAATTAATCCCCATTAAACAATGTATTGTGGCAAAATTAATCCTACTTTAATAATGTACCGTCTTATTTCCGTAGAGTAATGATTGGATTATTAATACCGGCTCTCATCAATTCTCCT
>Prunus_Contig872
CGGACGCGTGGGCGGACGCGTGGGGCAGATATATTTATACATGGGAGGAGCCAATGAATATAAAGAAAAATATAATTACATTATACATAAAAGGAGAAGGATCTTGAGAGACAGACAGAGCGGCTATGAAATTTTGCAGGATTAGTTTCCCTTCCCCTATGTCTTGAGTATGAGTTTTATTGTCTCAAAATTGGTATAAGAATTTGTTGGTTAGGTCCTCATGTCCATGGAAGAAACAAGGCCATTTTTCCTACATCAAGCTCATAGTTCCATGGAAGTTTTATTGTTTTAGATTTGAAGTCTTTCAGATGGGTTCTTGAGCATTTCAGGTGGTGGAACAATTCAATCATGATCTCATCTTAAATGGGCCCTGAGGGATCTGTCTCTCTCAATCTGTTGAAAACTGACCCTGCAGCTTCGTCGCTTTTTAATTCTCAGACTGAAGAGAGCTCCTTTGTCTAAATTATCTTCAGAGGAATGATGGAAGTATTGGTCAAACTATGAAATCCAAGGCGCAGATGAAATGTTTGAAATCCAACAGCAAACATCAATTGAACATTTCAACTGATGAAAAATAAATGTCAAAATTCTATGCTTTATGATTGTTAAAAACTAGGCACTCGAACCATCTTGTTTTCAGTTTTGCGTAATTGTTGTCTGTATTGTTTCTTTTTGGTCAAAATTGCTGAAGACTTCCACTAATCCAAATAGAATAAAAAAGTTGTG
>Prunus_Contig878
GTTCCGAGTACTTCTTGAAACCGCTATGTCTATATTGCTGCTGAAGGAGGACATTTGAAGCATGAAAAGTGCTCAGATTTTTTTCGAGCATATCCTCCTTAGATATATTTTCCCCACATAGCCTCATTAATGAGGTAATTCTGTGCATAGCAGAGTTATACTCGGACACTGACTTGAAATCTTGAAATCTCAAGTGAGTCCATTCGTATCTAGCTCTTAGGAGAGTCACCATCCTCTGGTGATCGTATCTTTCACCTAAAGCTTTCCACAAAACCAACGGTTCATCAACCACCACATATTCGCTCTTCAACGCTTCATGGATGTGGCGGCAAAGAAAGATCATGGCCTTCGCATTCTCTTCAGGCGAAGCATCATTCTCATCTACAATTGTTTGTCCGAGGCCATTGGCTCGTAGATGAATTTTGGCATCCAAGACCCATGATAAATAGTTGTCCCCGAAAAAGTCCAAGGCAGCAAACTCTAGGTTTGCCAAATTTGCCATCCGAAACTTTAGGCTCGGGATCTGGGACATTAAGCCACTTATTAATAGGAATTTCAGGTCCTCATTATTCANGTATATTAATTGGATGATAAAAATAAAAGTGCTATGAATTTGCTAGTAT
>Prunus_Contig882
TGGAGTATATTATGATATTACCTTATGCAACTGGCATGGCAATTGGCTGTGGCCTCCAGGTTTTATGGTTTGCCATATGCCTCAGCCATGTGAAGAGTGTTTTTGCATGTCTGCCACATGTTCTCTCTCTCATGAACGGTTAAATTTTGAAAGTATACGACAGACACGTGGCGGTAGGCTGATGGATTTGTGTGTCATCTGCCTTCATACATATATATATATATATATATATATATATATAGCATCACCAGCCAAGAAATAGACAAATCAGTATGGGACTCAGAGGAGGGGGTAGCAGAAAAGCATAGCAGAAGAGAAGCATCATCATTTTAGCACCACCCTATGTATTCTCCCAGCGTGATTTGGATGGCTCTTTCTTTAGTCACATGTTTCCGTGCAAAAAGTTTGCAACTAGGGCAAATGACCAATTGGGTAGGGGAGGGACCGTGGTGGGTTTTGATTTGGTGGATCTCTAGGTTGATGGGATTGGGCGGCTGTGATTTGACCTTTGAAAAATGTGGGTTTGAATTAGTTAGTCTGTAATGAGAGCCGGTTAAGTTTCATGGATCATTAACTAATGGTTAGAATACAAGGGAAGTTGTACCT
>Prunus_Contig887
TCATAGGCATTTCTTCTTTGGTTATTCGTGGGGCATGTCCAGTTTTTTGGAGGCTGTGTCTTATTTTCTTAGAACATTTATAAACTTCTATATTTTTTTTCAATGTCTATTGAGATGATATTGGTTTTATTTACTGGGTAATGGCAACTTTTTATTGTTTGAGATAAAATGACGATTTGGGATATTGTTTCTGTGTTCACGATTTGGGATATCTGGAATATTTATTGTTTGTTTATTTTTTTTGCAGTTGTTTAGCATCTCTCTTGGTGAGCTTTGAGGTTCTAGGCATTGATTTTAACTTTTCTTTTTAGTTTGGGTGTAAGTTGGGTTTGAATTTGTACCGATCTATTAAGTTTTATATGGAGGATGTTTTGAATTTTTTGGATGGTTTGCGTCTGATAATTTTCAGGTTTTGATTCGGGGTTAAAATTTTTGTTTTGGATGATTTGGGTCACATAATCTTTGTTCATGTGCACAAAAGGTGTTTAAGAAGCTCCTTTGTGGGGGGTTTAGAGGTGGCTAATGCTCTGATATTAGTGTCCAGGTACTCAGAGGACAGGGTTTGACACTTACTATTCCAGCTTGTAGGAGTACAAAGGTCTTGTCTTCTGCCTTCCTCTCTAAGTCTCTTTCTTTT
>Prunus_Contig904
TTTTTTTTTATCAGAAACTANAACCTTGAACTCATTTAATATTGAATGAATTGAACACAAATTACAGGGAGAAGAGTATATTCCCTGTCATCTAATCTGATTTTTAATCAGTATTCAAGATATCTACGGAACATTTGAATAGAACAAGGCAAAAAATATACAAGTAACATACGCCTTTACACTGACTGAAGAAGTGGGCGGAGATGACAAAATGAAGTCATCACTATCTTTGCACCTTCCCAATTGAATGCAGATAAACCGCAACCGAGACAACGGTTGAGCCAAGGAAAAAGGCAAGGGATAGATGAAAGCCAAATAGAAACACAGACACAACTGCTGTAAGAAGCATTGCTACCGATGTAGAATATACCTTCACAATATTATCAGCATACTTCATAACCATAGACACAGCAATGCCACTGAGTGCATGGTTGAGAATCATTAGAACTGTAATAAATGAGTATCCATGGAAGAATCCCTTGTTCATCACTGCATCAAAATCTTGAATCACTATAGCAACAGCATTGAAGGCCATTCCAAATACGTACAACCAGAAGTTCTGCACATTTATATTCCTTGAAGGGCGCCTTTTTAATAATGGCCTCCGGGTGTATACTCCAGCAAAAACCACTTAAAAGTGCCATTACAATGGCCATCACCCAAACCTTGTAATGGAGTTTGGAGAACACTATTAGATTTTTGGTTCAGTTGGTGCAGTAGT
>Prunus_Contig905
CTTGGTATGAAGCCTAAACTTACAATTTACAAAGACATTTTAAATCACTCAAATTTTGTCTCACTTTGCACAATTGTCACTTGATTTGTTTCTCAGTACCCATAAAAATTCAGTCTTTCATGATTTTGAAGTAGGTGGTGGATGATGGGTGTTTTTCTAAACCATGCCATAATGAAAAATTATCTCAACCCTAATACTTCATAAGGGGCTTTTAGAAGCTTTGCGTTTCGGATTACATGGAGATCTGATTTCTCTATCTGATCTGTATGTGATGATCCATATATAATAATACAATATTACAAATTATATTTTTATTAGTGAGATTATTGTAGCACTTGATGATATNTTTTTTTTCTGTGAGTTGTATCAGCGGTGACAATGCATCCACATGCAGTTCCTCTGGGGAGAAATCTTCACCCTCCTTCTGATCGATGCTTCAGAGAACATTCTGGATAAGTAGTTCTCTCTGATCCATCTGTACTTTATGATTCATTCAGCAGTATTTAACGTTTGACATTGTTTATTAATGCCAGCAGAGATTAGATTCTTGTCTTTTCATTATTTTGTTTATAATGATAATGTTCTTCATTTAATTAGGCATTCTTTACACTGTGCGCACATGAATGTTTATATTTTCTTAAATTTGCATCAAAACATAAGAGCTGATTAAACTCTTAACATCCTAAATATGATACAATGTGCCTATCGATCTGTACATCTATACACTAGTGTCGTTCGATAACGTGACAGATCGTTCAGATAGTCGAGTCATTTTTATATACATGAGATTTCTGAGATTCAATTAGGGTCAAACATCGTTTTATCATATCTGCCTCATTCGTGAGTGACTTTCACTAAGTCATTGCAGCCTCATTACTTTGCATCCGTTTCTCATCTGCCATGCCGTCTCTTGCTACATACCATTATTTCACTTGTTGAGTGTAATAAGGTACGTTCAGTTGATATAGCTAGGCTTTCTCTTATTGGTTTTTCCTTTTACACAAGTATTGAGAGCTATGAAACCCAAAACACATGGTAAGGTAAGGTTTGTTCTGCATGGACCACAAGGTTTTGTGTTGTTGCCTTTCCTTTTCTTATATCGAGCTCTCACTCTTACTTGCTAGCTTTGGAGCAATTATTTGAAATCTTATGGGTTAGGTGAAGCTTTTATATATGTATCAAATAAGGAACAAAATGCATAAAGCAAGATGATTTAACCAAGAGATGTCGTGTTGCTTTGCCTGAAGAAAATTAGGGTTATGNTTTCCCAAATATGCTAAGGATC
>Prunus_Contig924
TTTTTTTTTATTATAAATATGATTACCAGCTAATGGTATTATTAATTATACTCATGAAAGATTACTCTCATTCATGATCAAAATTGACATCGTCACTAACACAAATCCACTGCCGTTTTCTTTGCCAACTTCCACATTTAGATACGATTGAAATCCTTATCTGTGTGCAAACAAGTTGAAGCAAATATTCCATGTATATTGTTCTTATCGCCACACAAAATTTAAAATCACAAATATTATAAGATAATGGTACTCTTCTTTGGCCTCATACGTAAAGTTCCACTTCTTTTGGATGGTTTCAAACTTTCTCTATTTTCCTTTCTGGTTCATATAGAATCTGGGAGATAATAGCTTATGATGGTCCATGACACGTTTCTCAATACAATATTTCTGTACCTTGCTCTGCTTTTTCGATGAATCTTTTGAGAGACCATTTGGGACCAACGAGCGCTTCCAAAACCTTCACCATGTGAATGTCCTAATGCCTTCGAATATAAATCAAAATTTGCCACCTTTCTATTAGCATCACGATCCCTCTATGAAAGATTTTAACTGCTGTCGAAATGCAGGGATCTTGTCTGCTTTAACCGCCATGACTAACCCCATTTGCCGATAGTCTCTCAGCT
>Prunus_Contig941
TTTTTTTTTCATTATAACTTATGAATTGTCATATAAGGTGAATCTCAATGGTCCCACTAGTATAATAGCCTCTATGCAGAAATTTGAAAAATGTACTATGACAGGATGAACCTTCTTGGCAAGGGAAGAAGGCATACAATACCACTCCACACTATCATATACTGATAACAAAAATAACTGTAACAGAAACACTAGGCATTGCAAATAGCAGCAGGTGAAACGCAGGTGCTCATTTGTAGGTACATGAACTCGTTTTTAACTTGATGGGTTTGCTATTATGAGAGTTGATTTCCATGGAGCAAGATATGTGCCTTTGGTGCTTTGATCTCACCAACTTCCCCACCACATTACCTCGTGACCGGACTTCAAACATCAGCATCATCGGAACTCCTCCACTGTTATCAAAGACTGCTAAGCTTGCCCCAGCCCCATATAAAGGAACCTTGATCCCTTGGAGGTTCACAGTCACATTCCGGTAGCTCTTTCTTGGTTGATAGTATTTCTTCAACTGGCCAGTTGCAACTGCAATCTCTGAATACATAAGGTTAATAGGTGTTGAGCTCACATGAATACCAAAAAACGTAGCAGGGTTGTACACACTCATCTTCACTGAACAATCCATTGTCAGCATCTTTGAAGGCACACCAGTTGTGTCTGA
>Prunus_Contig958
TTTTTTTTTCTTCTCTAAATTGGGGAATCAGGAGTCTATTTTTGCTTGTTTTCTTTAGAATGTTTTGCATTTGGTGACTTGAGGCTTTATGCCACCTTCTATCTCGGTTTTTAATGGTATTTTCGAATTTCGACTTGGATTTCTAATTTATTTGGCTCTATGTTTTGATTGAGAAATAAGAATAATATTGTATTCTAGATTTTAGCAGCTCCAAATCTTCATTCTTATCTATGCATGCATTTGTATGTTATATCATCTATATGTTATATAATTCATAAATCC
>Prunus_Contig976
TCGGTTTCTGTTGGAAAGAGAAAGAGGCAAGAGGAGAAGCCAAGGGCTATATCCGCACAAGAAGCAGCTGCACTTAAAGCGAGGGAGGCTGCAAGGAAGAGAGTTGAAGAGAGAGAGAAACCATTACTTGGTCTTTACCGGCCGCAGTGATTTGGCTGCTCAAGCAAGTTCATATCCTTAAGGACCTTAACATAAAGGAAGTCACGAAGACTTTTGAATGCAACGACTCATTTTATGCAATGGCTGGTCCTAAGTTGTTGGTTATGTGATCTCGCGTTACATTTCGATTGCCAAAAATTGCTTGCTGGCGTTGCAAATTTGGTGAGTAGCAGTACCTGATATGTTAATTTGTACAATTTGTTGTGAGCTTATTGAATGGTGGGTTTCATTATGAAAGATGTTAATTATTAGGTTCTTCAAAATGATGGGTGTCTGAGCCTTCTTCAATGTGCAACTGCTGGACAATTAGGGTGAAAGTAATCTCATATCCCTAGTACTTCTATTTTTCTTTTACTTCCAACATATGAATATGGCCGATGTAATTCTAGTTACATTTTTCAACAAGGAGGAACGTTATCATAACAAAGGATTTATGAGCTGATATCGGCTCGCAGGTGTGTAGTGTAGTAGTTAAATGTTAGTTTTTGTTAAGCTCTTGTATGACGTTTTGTGTATAGAAATATTAATGAATGTTGTAACTGAGCATGAAATACGGATACCAAGTACATGACTACGTAGTCTATGTAGTCTTTGTTATTG
>Prunus_Contig986
GGAAGCCAGGGTGTTAGCGCATAGGGAGGGGAGGTGGAAGAGGGCCAGTGGGGTGTTTGGCGGGCGCTAGGGGGGAGGAGAGGGGCCGGGCCCCCCCCTTAGGGGGGAGGAGAGGGGACGTAGGCGGGGTGGTTGTGTTGTGGGTAAAAGGGAGGAAGGAATTTGTGGTGGAGGGGGAAATTCCGAGTGGTTGGTGGAAAAACACTTAGAAGCAGTTCTCCATAAAGCACTTTTATGAATCTCACCCTTTAGGAGGTCTGGAATTTTGAGACTTTTAATGGTTATGGAGGTTTTACATAAACCAGATAATACAACAGGGTCAAAACATATGCACCAAAAGTTAAAGTGCAGTAAGTTACAAACCGGCCAAAAACCAAAACAATAAACCTAACTCAAAAATGGCCCGAAGGTCTGCAAGAGTACAAACACATCATGATTTCCCCCCAACCTACCCCTTAGTGTTGTATTCAAATGCCATTGGATCTCATATCAGCACTTATGAGGATTCAACACCTGAATCATCTGGTCCTGGACCGTAGAGTTCGAATTCACCAGGGCTCCATCTGCTTATTAAGTGAAGTCGGAAGGTAGCCATCTTGATTCCCAACAAACGCAGTATCCGAGCTGACTCAGGTGACAGAGGCTTTCCTTCATCACAAACAAGAAAGTCTGAAACAAGCTCCACAACACCTTTGTTCAAACGAACAGGCATCCCTTGTTTACGTAGAAAGGGTTCCATCTCATGAGTGAACTGCTCCAAAGGACCCTCTTGAAGCTCCAACTTCTCTGTCGCTATGCTTCCCGTCCTTGCAAAATCATATTCCTTGTATTCGCTAAATAGC
>Prunus_Contig1000
GGCGGCCGCTAATACTCTAGTGAGAATCCCCCGGGCCTGCATGTAATCGATATACCACTTCGTAATTCCCATTTTCCCGAACTCCATACTTGATAAACTTCTTGCTTGATCTAGATAGGTTATGTGAGTGTTTTCCTTGCCACAATTAAGTTTCTGATGCTGTATGTATTAGGTGCAACATTATGTTCTAGTAGAAAGCCGCCTACCTCTTTTGCCCCTTTAAATTCAGGATGCTAAAAGGTATTTTACTGTTGATTAAATTGAATTTTCAAACAAGCCTTCTGTCACTCTGCAAAAAGCGCTTGGAATAAGTCTTAGTGTCCTTTCATTTCCGAGGGCTTCTATCATTTTCCTTTTGGTAAATTACAAGGCTGTCTCTTACTCGTATCTAAGTAGCTCATGTTAATGGCTACTTGCATTAGACAATAATACTGACATGCCATAACATTGATAGAAGAATTGAGAATCTTATCTGTACATGATAGGTGTTGTATTTTCTTCTGTTGAGAACAGATTTAAATTCTTAAAATATTGAAAATCGGTTGCTAGGATTCAATTTGCCTTGACCTATTCTGAGCCCCACCTTTTTAGACTTTTTATTGCTATAAAAAAATAAACCGATGAGTGTGTAAAGTTAAACTTTAACTTTTTTGACTTGTTCAATTACAATGGTTTTACTCCCATATCTGAGTTC
>Prunus_Contig1022
TTTTTTTTTAAAATAAATTATTGTTTATAAAAACCTGAAAACAATATTGTTAAAATAAAATAGACTCAGTTCATAACAGAAAGAGGCAATATGAACTTGAGCTAAAAGATACATGAAGTGTACTGTTGTTCTGTTTCAATAGGCTGTCAAACAAGCCAGTTCTGAAGTCTAAGATCTGCAAATATTCACAATATTCCGATGCGCGATACACTCTGAATATGCTATTTGGATCACAATATTAAATGACAGCATACTTCTGTGTCCAGGAAACTATTCTGAATTTTGGCTTTGCAAATTACTTTACTGGCAGCGAAATTGACTGCTCTGCCAAACCTCAACGACCAAACAACTTTCGACTGGAACCAGAAATCAATCTAAATTTTTAGAGATAACCTCTAGTATTAATGCTTTCGCATGCTCTTCCCACTCAGTAGCCCACCTCCTAGAAGAAGACATTTCCAATGCACCATTACGGAGACCCTTCAGTGAATCACATGCATCTGGAAAAACCTTGAACAGCATCAAAAGTTCATCAGCTAGCTCTGAAGACGATGAAAATAGAAGGCCGTTTTTCTCAACTTGCACTAATTCCTTGATGCATGAGTAGGAAACAGCACANACGGGCAG
>Prunus_Contig1041
TTTTTTTTTAAATCTCAAGAGCATAACTTTTATTTATTAATGTACTCTGTTTCTTTTTGTTTCAGAAACCCACATCCATACAAAAATTACATGGACATTAATAATATAAAAGTTATGACTGGCAGAGACAAATAATGAGAGATGCGCCCAAGATTGATTTTAGGGGTAACATAATAATCATACAGTTGTAGCCTTGAGAGACAAAAAGTCTGAAATCTTGTTCGTGTAAAAATCTGGTTGTATGGAGTTGTTAGGACTCTGAAGCACTGATAAAGTGGTGACACCTGAGAGAACAAGAAGAGTTTTGCAACCACCATTTTGTCCAAACAGAATATCAGTATCTAATCTGTCCCCAACCATGCAAATCTGTGACTTCAGGATGCCAAATTCGTTTGCCAAGTAGTCCATCATAAATGTTGAAGGTTTTCCCACAACCAGCGGCTCACGTTGAGTAGATCCACGGATAGCACCAACCATAGAACCACCACCTGCCCATTCCTGAGCATCTGTGAGATGAGTGACAGCATCACGATTTGTTGCAATGAAAAGACATCCAGGGTTTTCACGTATACAAAGTGTCCCATACTG
>Prunus_Contig1052
CCCCCACCACCACAAAACAACAACTATTATCTGGAGACTCCCCGCGGTGGGCGGTCGCTCTAGTACTAGTGGTATCCCCCGGGCCTGCAGGTTCTTAAAAAAAAATTAAAATTAAAAAATAAACCTATTGGAGAACATTGTATTCATTACTAAGGGGAAAAAATAATAAAAGCACCCATTATAGGAAGTGAGCTCATCATCCCTCTACAGATCACCAACCCCCAAAAAAACCATCCTTCTACAGAAAAATTAAATTTTTAAAAAAAAAGTAGAGAGAAGAAAAATCAGAACAGAAGATGCCACATTGTTTGCTGGAAATGGTACATATGCTGCAACAGTGTCGCCACCTCGGATGCTTCCTTTTGCAGAGACTCGGGTACAATCCAAGGAACCCTCACCTGCCAACCTTAACGATTTTCCACAACCGACCACTATTGTGAAACTATAACCTTAGAGTTAAGTAGAGCCCTCGATACATAAACCTTCTAGCAGGCAACCACAGCAGGTAATTCAGCAACTGATTTGGCAGTTTCATTATAGGAAGTAATCAGGTGTTCTTCGGGTCACATCTGGCTCTCCCCTCCTTGGAGCTGGCTCAAACTGAATGAATGTGTGACCTTTGCAGTCATCGACTTCAAGGATGGATGCCATATTTCCACAGCGATAACAATAGTTGGGTGCACTAAATATAGTGACGACTTTTTGTTCATGACCCCAGTTATATCCTTCCATGACCAGCTGATGTGCTCTAGCAATCAACTTTAAGTTATTTGTATGATTGAACTGCTCAGATATGTCCTGACCAAAAGTATATCCAGCACCCCTGGGAGAGATACCCCAACCACAGCGATCATCAGGGTCAGACCATAGAAGATCGCACATAGGACCCTCGTGAGGAACCTCTTGTACACGGTCAAAATTACGTATATTATCAAGGGTTTCAATAGATGGAGACAGTCCACCATGCAGGCAGAAAATTTCAGATTCAACCAATGCTGTCAGAGGGAAATAGTCAAATAAATCTGTACTCGTGCC
>Prunus_Contig1061
TTTTTTTTTCTCTTGGCTATGAAATGGGTTTTCTCATTCTTTTTTTTGCTGGCTGCTGTCTTCTGGATGTATTGGTTGGGTTAATTATGATTCTGTTGGTGAATCTCGGATGGGCTTGTTTTGAGGGCTTGGTTTGCTGACCTACAAATGTTTGGTTCTTCATGGTGGTGATTGGTGGATGTCCATCTATAGTCGTGTAGTTTCTTTTTGCTGGTGGCGGCTTGGAGTTTCTCTTTGGTTGTGGCGGCTAGGTTTCATGTGTTTTATTTGATGTATTTTATGTTTAATGTGGGCTTTGTGCCTAATGTGGGTGTAATACCTCTTTGTGGGCTATATGCCTTTATGTGGGCTAAATG
>Prunus_Contig1089
AGTGCAGGTAAGCGTCTGCGTATACTTTCAGTTTTCTTTTCCCCTGCACACGTTTCCAATAGAGTGCTTACATCGCACAGCAATGAAAGGGGTAAAAGTATATGGTGTCTGTCTACTAGAACTAACAAATATTGAAGTCAACATCCTCAATGAATCCAATGGAAATTGAAGGTCTCTCAAATGCATCAGTAACATCAGGCAACAATAAATAACTTTACAATTAAAAGCCTCCAACGGCACACTGCACCAACAAAATGTAAACCAAAGCCAATTGGTAAGAAAAGAATGCCGGCCAACATATAAAGATAAATCTAGTTGAGCTCAACGAGCAGCTTCTTCCGAACCAGATCTCCTTTCAACGTATTTCAATGTCTTGAGGGAATGTTCTTCCTCTCAAAAAGCTTGCCTTCAACCACTGTGCATTGGCCCTGCATCTACAGACTCCAGTCTCTCACCGTGTTGTAGTGATACCCGTGTAAAACCAAACGTCTAACTTATCTGACAGAAACATGTATGATTAATCCCTCTCAGAAGATTATACGCAAACCAACCATGACACAGTAGTGTGGTTCTGGTTCTTGTGGCAAAGCTGAAGGTACGAAATACATGCTAACCCAATTTGGTGCAGTGTGCGTCTGTACCAAGCTGCGTGCAATGATTGTAACCCACACCACGTAGGAACTTTCGTATCTCTTTTGCGCTGCTATTACTGGCTTGCAAGAGCCGTTCATCTTCCTCATAAATGATATAGGGTGCTTTGCTTGCCTTCCTTGATAG
>Prunus_Contig1105
AAGGTGTTGAGGTTTGGGAGAGCTCTTGTTCTTCTGGTGCAGTTTCAGTTTTGTGATTCAAAAGGAGGCTCTGTATTATCAAACACTGTATTGGTACTATGTTTTGCGTTTCTGGGCATATTGGTATTGTGGCACATTGTCTCAGGTTTCGTTTCGTTGCTTCCTTTTATGGATGAATATTTTGGATATATCTCCTTTACCTGGTATTTTCTTATGTAATTACATGCTAAGAGAGGAGTTACCTTGAAAGAAAGTTGGTATGGAGTGGAGGAATGTCAACAATGAGAAGTTTGCATCATTCGCATGATTGGAGGCTTTCAATTAGCTTAGTCTCATTTTCTGCAGAAGTCAGGGCCAGTGATTGCAGACATGTACGTCAACAACCTATTTGCAAATTGCTGGGGTTTAGGATTTTTGTCAATGTCAATACCGCCAGTACTTTCTAAAGCTACAGGCACCTGCAGTGTATATGAGGCTGAATGCGCAGATAAGCTAATTGCGGAATTTTTTTGTCTCTTAAGCATGCAACCATGTGCACTACAAGGTTGTCCATCTACTTCCCTCGGCCAGTTGGTCTATCAGGAGGCAGAATTAGGGTTTGCCACATGATTTTATCCCCTAATTTCTCATTGTTGGTGGCAAATCAAGATCAAGAAAGGTAACTCCCCCAGTTGGAACATCATTTGTACTTTTAGTAGTAAGTTGTCTTATTGCTTTACAAGCTGATACTCGGGAAGCTAGATATGGTTATGAACACGGTATGATTGACAAGATCCATGAGGCCATCCGCATGTGTATGTTCTGGGTTCTTACACACATCTTCTCCTTGGCGCCATAAATAGAATTGGTGATATGTGCTGTGCTGGTATTTTNCAGGGTTTATTAGTGAAGGAGGCGACGAGCANGTACCTGATCGATGTTCACTTGGTGTGCAAGT
>Prunus_Contig1160
GGAGACTCCACCGTCGGGGCGGCCGCTCTTATGACTAGCTCGGATACCCCGGGCTGAAGGGAATACTTTTTTTTGATATGTAACCACATTATTATATTGGAGAAATTATAGAGTAGTACAAGTGATTCCGATATTAAACCTAGTCCTAGTAACACTCCTAAATCCTAAGCAGATTATCACCAGTAATATACCCTTTAATTTAATTGTACAACGCTAATCATGATTATAGAAACGGGTATAAAGGAACACTTTCATGGGGTATAAAGATCTTCTTTTCTTTGATCTACAAAGGGGCATCTCTTGATCACCAATTTCACGTCATGCCCTGCATGCATCTTGATCATGATTCATTCATCATCAAGGGTCACTAGACTGGGAATTTGGCCATGATCTACAAAATCTATCTTGTTCAGTCTCATACAACACAGCACTTGCTCTGGCAACTCTTCCTGTTTTTGTGCCTGGATAGTTAAACCAAAATCCAGTATTCCGTGTTTTAGACGTTCTCGAAACGATTCGAGACCCTTTCTTGATATGTAGCTGAAGCGATGAATGTCCAGATCAATCTCAAAGAAGTTAGGACCCTTGTAAAAATTGTGCTGGGG
>Prunus_Contig1182
CTTGGTATGTTCTTAAGTTAGTTGTGTTCCTTCCAATTCTTCCACTTCCCTTAACCTTAGCCTTTCATTACAACCTTGTGAAAGACCTAACTGATCTTTGAGGATGTATTCATGGGTGCTGGTATGTATGTGTGTATCTCTACTCTTAGTATTTGCCTTCATGAGATCTAACCAAATATTGTGCTTCTATTTCATATGCTCACTTATGTTTGTTTGAGAGAATAAAACCATAGGTTCTGAGTGATTGAGTGCTAGATGTGAGAATTAGAGTTGAAGCATGTTCTTCCTTCAAGATTTGAGTATGTTTACTTTGAAGCCGTGTGCCTTTGAGCTATAGCTTCCACTTTACACACTTATTGATCATCTATCTTGGTAACTCTATGGTGTTGGATGCATGATTAAAGTTTTCTTTCATTAGTTGTTTTCAAAGTTAGTTTTCTAACCTTTTGGTGTTAGAGAGTCAGTAAAGCGTTTGTGGGTATCGTTTCTGTTAAACCCTCAGGAGACACAACTCTTCCGATTAGGGATGCCGAGAGGTTTAAAGGCTTGTTGCATATGCACATTGCAATCGAGTTACCTACAGAAGTGGTTTAGTTAACTTCTTGTTTTGTTTTCAACTTTATTCTCTTTTGTTTTGCTCGAGGACTAGCAAAATCTAGGTCTGGGGGTATTTGATCAGTTCACAATTGTATATCATTTTGTACCCTTCTAGCTTATGATTTGGTTATGTTATTGAGTCAAACGTGTGCTTTTAATCCCTTTTCTGTTTATCATTCAGTTCATTGGGCCTTAGGTAGCAATGGTGTCTTTGGATAAGAAAAGATGCAAAATGGTGCAAAAACGAGCAGACTGGGTTAGCAACTCATTTCGGCCTTAACATCTTTCTCCGAACTTCGATTGGCCCAAATAATATGTAGTTGGAAAGATGAGAGTCTGAACTTCAAGATGGACTACTCAAAGGCATCAGATTATGAAGTTGAGCCCAATTCGTGAGCCCATATACACACCAGGCTCAGGATTGCAGTTTCCAGTTGTTGAGCCTTGGATACTTTCTTTGAGCCATGTGACTCACCACAGCTTTCCTTGACTTTAGACCTGACATGTTGAGCAATTAAGGGAGGTGTGTCAGCTACTCAAGTGCAAAGGAGCCTTGACTTTAGACCAGACATGTTGAGCAATTTAGGGAGCAATTTAGGGAGGTGTGTTAGCTACTCAAAGGCAAAGGATTCACTCAATTGACCAATAATTCACTCCAGCCATCCTATATCACTCCATTCAGCCCAAAATCAGAAGAGGAGAACTCCAACAAGCCTTCCTTCCATTTTCTACGAATTTTGTTCTTCTCTGCCATCACCACCACCCAACTCNATCCAATCACCTCTTAGTTGCATACTCT
>Prunus_Contig1191
TTTTTTTGTTTACCCAAAAAAAAATAAGACACTTGATTCATAAAATAAAGTGGGTGTATCTACAACTTCTGGATTCAGATACAAATAATGTTTGAACAAGCATCAATTCCAATCTAAGTTATTCTCAACAATATGACCGCCTAGAAATATATGTTCGCAAGCAGTAATGATACAGAGGAAAGTGCAAGGTACACAAGAATGAGAATGAGCGCATAAACTTTGAAAGGAACAGGTGACAAATTTCATAGAATGCAATTGGACCTCACCTTCCAATAAGCAGCTTATATTTCACTATTGTTCATCTTCCTGAGTCCTGATTTGCGAGGAGGAGTTAAATTGTTTTGGAGAAAATCATCTTGCACATTGTCAATGTGATGCAATCATCGAACTAGAAGGTTTTAACTCAAACATACAGATTCCAATTGTCAAGTCATGTTAATCAACTATTGAAGTATCCACTGCAGTGTGCGATTTACGATCCTTCTTCTTTGCAGCTTTACTCTCTTTTGCATTCCAAAAATGTGCTGGTAGAAGGGCTTTTTGGGAAGGTAATTCAGCAATAAAAAGCAGAGTTTGAGCCCAGCCAGCATATTTCCCATATTTACTCACAAATGCCTCCGCCACACGGCCACAGAGCTTAGGTGTCAGACGAGCACTTGCTAGCTCAGGTATGAGGTATCTAGTAGCAATCTGCCACACGTGTGTATCAACAGGAATGGCATGGTGTTGATCAAGCGAGAAAAGAGCTATACATGCTGCAACCTTAGGACCAACTCCAGGCAATGTGGAAAGAGCTTCAATCACCTCTTCGAGCTCCGTTTTACGCAGAGACAAAAGCCACTCTGCTCCTCCACCAGGTTTCAATTGCAAAGCCTTTACAGTGCCAGTTATGTACTTGGCCCTAT
>Prunus_Contig1198
TTTTTTTTTCTTAACGACAATAAACTGAAATATTGCTGAAACTTTGGAATGAAAGGGCATACTTGGTTTAATTACAGAAATCTCGGTTCTAAAGTATCATGGTTTGAACACAATGTTGTATGCAACTAACATGTAATCAAAAACCTAATGTACCTCTCATACAAATGGCCAAAACTAATAAATCTCATCATCAGGGACATCTGGTGTCAAAAATTTCATTGGATCTTTACTAATTTCCTCATAACTCATTCTTGGCTTCACCTTGTCTGGGACAGGCACCAAAGGAATAATGCTATCTCCGTCAATAACTCCATCGATTATTCCATATTCAACTGCTTCTATGGGGGACATATAGCGATCCCTGTCAATATCCTTTTGGACTTGTTCAAATGGGCGACCAGTGGAATTTGAAAGAATTCTTGTGACATTGTTTTTATTATGCATGACTTCTCGAGCTTGAATTTCCACATCTATTGCCTGGCCACTAGCACCTCCAAGAGGTTGATGAATCATAATCCGTGTATTGGGCATTGCAAAACGCTTGCCTTTGGTGCCACCACCAAGGATTATAGAAGCTGTTGATGCTGCAATGCCAAGTGCAACTGTGCAAACATCAGCCCTCACAAGCTGAACGACATCATAAATAGCCATTGTAGCACTAACACAAATAACAAAAAGGTAAATCAGCAAGCAAATAAGACAGAGCAGAAAAACCATGAAAGCATTAGACACAAGAATAATGTTCAACATGAAATTAACTAATTCATTTAGTTCTTCTGATGGCATCAACTGTATGTTTGCTTCCACTGAATTCAGTGAATGTGAGCCACTAAGCTATTTTTGCGTGACTTTGTGCATTAAGTACAGAGATTGTAAGGTCATACTAAATGCAAACAGAAACATCATAGCATAATCATCATCCCCACAATGATAAGCTAAATGTGAACAAAGCAGAATATAAAAAATGGTCCAGTGATCTTGTCTTAGCAAAACTCCCTTAATAAATAAAAAATATATGAAGCATGAACTCCCTGCTTACATCATATTTCCACAACTCATAAGCTTAATCTCATAATTCAGCAGATTCATTGGCCCCCTCAATCGCATAAATAAAGAGAAGTGTATATCTCTAAACTCCAAAAACCAATGCCCAAATTGTGGGCATCCCAAAAGAACACTCTATCTATTTCACAAGAAACCTACCTAATCCCACATTTGCCTTTGAAGACCCTAAAATTCATTTCCTACTA
>Prunus_Contig1233
TTTTTTTTTCATGAAAAAAAACCAAATAAATTTTATTTTAATAACACTAAGGAATCTGATGGCATTGTATTTACAACAGCCTCATCTGCAGGATAATAGGTGAGGAGGATACAATATATTACCATTCTTCTGACACTTTACATTAGAAGACATATTTACATCAGGGAAAAAACATAAAACACTATAATTACATGTTAAACATTACTTGTAACATTTGTTTCAATGTTTGAAACCTATGTATTTGTTTCAACCATATACAGAACAAATTAGAACAGGGCAGGAATGTGTGTTCTTACGCTGGGCAGTGAGGTTATGTAGGCCTTCAACAACTTGAACAATTGAAATCTTGAGCATCAACAACATTATAGTACAAGGAAGACAATCTGCCATCAAATTTTGAGACCACTTGATGAGAAGATAGACCGCAGTAACGCTTTCCTAGCCGGGCGATACATATCGAAATGATCTTCTTGAACATGGAATCCTCTTGTATTAGTGGTTGCTCCACAAACTCATCCAGGGGCATCCACTTGGCTGCTTCAATTTCAAGATCATCAACTGTAATCTCAGTCGATAGTGGCCGTAACATGCAGATAAAGAACAAAATCTGACTTCTCAAAAGCTACATTGTGAGCATGCCTGAATGCTATAACCTCAACGAACTCTGTATCGATCCCGGTTTCCTCCTTAACCTCTCTCACAGCGCCTGTGAAAATCTCTTCCGACTCAAGGATAAAGCCGGTTGGTATTTTCCAAAAACCAGCGCACGCAGGAGCGTAGTGTTTCTCTTGTACGACAAGAACCTCATTATTTTCATTGATGACAAATCCCCCAATCCCTACTTGATGTGAAGCATTAGCAGGAAGCATGCAAGGTCCTTCTGGAATCCAGTATGTCAACATCACATACCCTCGTTCTGCATGGTGGTACTCGAACCCTTCCTTAATAGCAACTGGAACAAGCTCAGCTCTTTCTACTGGCAGCTTTAGCC
>Prunus_Contig1245
TTTTTTTGGTGAAAATTGTTACATTAAATCGAATATATAACTGATTTGCAATTTAATTAGATTCCCAACAACAACTATGATCTCAAACAATAAGGCTAGCAAGCAAATCCAAACTAAAAAGCAAACAACTATGACCTCAAGATCTCAACATGCAACCAGCTCCCTCCTCTTGTGCATCAAAAGCAAAATTTAATTCCCACAATTTCGTACATGAAGAACTTTAATAATGTACATAAACCAGGTACAAGGGGAAGAAAAATGTGGGACAGGGGAGGTATCAAGCCATTGGATAAACCACATACTTCAAACAAAATCAGTCCCAATTGCCACAGGACATGCCACCCCAAATTGAGCAATTTTCTAAGGAAAAGACTCCACTGACGTCGTGGACAGCGAGAAGGAAAACGTATACTTGTGCATCACCATTTTTACCATCTATGAAAACTACTCAGCCTCATAAACCGCGAGGAAAATTGCTGATTTGTCCTTCCTCCAAGACATCTTTGTTGTTCATCTTGTAAGCTATTCTTATACGCATGACAAGAGATTTCTTTCCATGTTGGCTGTTGGTAACTCTCAATGTTTGTGTGATGGACCCATTACCACTTGCAGGCAGAGTATTGCCGCTAGCTGGATCTAAGTGCAGTTGA
>Prunus_Contig1246
TTTTTTTTTACCAAAATAATTAATAAATAACAAAAACCATACAAGCTTTTCTTCTATCACCAAGAAAAACGAGTCCACTAGATTGAAGCAAACTCAACACTCTAGATATGAAGTGCTCCCATATTTACAGTATGAGAAAGCAGCATATGTAGCCGAGTATGCAGGCCTGTATGCTAGCACTATGTAAGAGGCTGTAAAACCTAAAAAACAATATGGCCTACCAGAAGAAAAAAATAAAAAAAACCAGCAAGAACCAGAGAATGGTTTTGAAAGAAAAGCAAGCAAAGCCCAGTGGAAGCCGATCTTCACACTCTGTCTCATCAAATTTCTACTTCCTTCTGTTGTCAAACTGTAGGTTTCCTTCATCTTACCAGACTTAAAAATAATCGGGCAGCAGCACCTATTCTAGATAGGTTTGTTTCTTCGTCTCTCACTGCTTTCTTGAAATCTTGGAGCAAGTCCATTAGCCTCAGAGGTCCTCATGATACGAAGCCTTTTCACTGAGCTGATGAACATCCCCCAAGGAACATCTCCTACAAGCATCCAATCTCCTTCTTTATCTTCATAAGTGAGTACAAACTCAGAGGATCCATCCAGAAGCTTAGAGGGTTTTGTTGCTTGTTCCTTGTCTCCACCAATAGCTGTAGTGGGGCTGAAAAACATGTCCTCCAGTGTTTGAGCTAAAGTCTCATAGCAAGAGTGAGCATTCATATCCACTTTCCTCCCTATAGGAATTCCATCCATGTTCACCTTCACAAATCCGAGACGCCCTTTGTCTTTAGCAGTAGTCTTATTACCCATGTTAATCTTCTTCTTAGAAGTGTCCTTAGATTTTTCCCCGTCTTCCTTGTCATCTTCAGCCCCTTGCAGTCTTTGCTTGGTTAACCAAGCTATTCAA
>Prunus_Contig1256
GTGNNGCGGCCGCATCTCAAAACTAGTGGNATCCCCCGGGGCTGCAGGGTTCTTGTGACAAATGAAACTGGAAACAAAATACGAAATAATGGCACAATATCAACACAATTGGTACGATCTTGATTAAGATCACGCATGCGAACTGGAAACTCGCTACAAAATCTTCACATCCGTGTGTCATCTGTTTGTCATCCATCATCCATGTAAGGAACAAATGAGCAAACTGAGTGCTATGGTTACCTTGATGGTTACCATGACAGACGGGGCAAAGTTAGGATGTGTAAGGTTGTTTTTGTCAATTGTTAAAAGATATGAACCAAACTATTATTAATCCAATAATGAAATAATATGAAGGAAGGTTGATAAAAGCCAGAGATTTTTATGTCTCGGGGCGCGATTCTCCAATATCTCTTACTTCCCACTTGCTAACACGGCTACGAGCTATTGTTACCTGTTTATCCCAATCAGTTTTGTAGGTCAGTATGAGTAAAACAACAGTTTGGACTAATGTTCCAAACAACATTCCAATCCAAACACCTTCGAGTTGTAGCTTTAGAGGATAACCAAGCACCACCCCAACAGGAATCCCTATAAGGTAATAGGACGCTAAGTTCACATATGCTACAATACTCTGCCATCCAGCTCCGAGAGCAACTCCTGAGAGCACTGGT
>Prunus_Contig1295
CATATCTACAAGAGAGAAAAGCTCTCTTTTGAGTTGGGAAAGGAAGAGATCAGGGCTCTTTGCTTATGCTCCTAGTGTGGTGGTGCACCATATTTAGAAGAGAAATAAAGGAAGGGCAATCACCTATTTGAAGAGGAATCTCGTATCTGACCTTGGTGGGTTGCATCCTTTGTGGGAGAGTGAGGTAAGCTTCTCTTTGTCTACACAGTATGTTGAGAGAGAATAATCAATTTGTGAGAAATCAAGGCTCTTTGTATTAGTGTATAGGTTGATGCAACTTTGTGTAAGAGTCTCTCTTCTTTGGCATCAGCTATATTTCTGGGTTGGTTCTCCTTTTTTGTTCCTTGTGTTTGTAACTTCTATGTAATAGCTCTCTTTGTATCTCTTTTCTCTGTGAGTAAGAATTTGAGATTTGTTCTTGGCTCATATGTATCTGTATTATGAGTGTGAGTGATATGGTGTATTTGGGATTTGGGTTGTGAGAGTTGAACTACGAAATCTCATGTTGTGGTGAGAACGTTTACTCCTCTGTAATCTTATGTACCCTTTGGGTGTGTGTTGGTTTAAAAAAAAGAAAAAAA
>Prunus_Contig1329
TTTGTTATGGTGAATACGTAAACTAGCCTCATTCATATTCTCATTAATTGGAAATCAAGTCTTGGTAAAATGCCAAATAGGAACTCATGGATAGTAAACCATGAGCGTGACATTAGATGTATAGTTGGGCGGTCGACAGATCAACAGCAACATCAACATTCCAATCCAACTAAACTCATGGTTACGAAACTGGCTTCAAAACATACATTTTGCATGCATGAGAGCCCACGGTGGCTGTCAAGTTTCCAACAAATCGTGCATTCAATGTCTTGTGCTCCCAAAGGTCTCTTGCTTCAACAACACTGTTTGTGGGGATGCCAACATCATCCCAGTTAGCTGTAATGGAAGTTCGCGAAGGGCCTTGGTTGACAAGGAGTAAAGCTACTCTGTAGCCTGAGAGCGGACCAGCCCAAACCTCAAGATCTCCTTCCATTCTGACCTTTTTGGCTTGCACACCAAGTGGATCTTGGTTTACAGAGATAACTTCTTTATTTGCAACGATCTCCATTGTCTCTTTTGTGATATTCCTCACATCACAACCAAGAAGAAGGGGAGCCTTAGAAATGGCCCATATGCTAAAATGGACTACATATTCATCTTTTGTCATTCCTCCGTTCCCCACTTCAAGCATGTCGGGATCATTCCAACCACCGGGTCTGGCAAATTCAGCATAAATTTCGTTCATGTCTGCTCTAGAGACCATACTTTCCCATGTATCAGAAATGTCTTTAGTAGTTCTCCAACTATTTCCTACTTTAGCACCCCATAGAGCAGGGTGCATATCTCCCCATTCACAAAGAGAAAAGAATATGGGACGGCCTGCTTTCATCAGAGCTCGGGTCATTACGGGATATCTAGCAGTTGGCGTTGAGCCATCATTATTACAGTTATCATACTTCAAATAATCAATTCCCCAAGCAGCAAATGTGTTGGCATCTTGTTCTTCATGGCCAAGTGAACCAGGCATTGTTTTGCTGCAAGTAAAGTACCCTGCATCTGAGTAGATTCCTAGCTTAAGACCCTTACTGTGGACATAATCCGCAAGAGATTTAATGCCTG
>Prunus_Contig1358
TTTTTTTTTGAACATCTAAATGTGCCCTTTCCAACAGGTACAATGAGAAATGTTTCAATCACCTAACGAATGTTTAATAATCTACTTTCACTATCTGGACAAACAATTTACATAACAAGATTACTATGAGAGGTGAACATTACAACATAATCAAAATAAACCAGAGGTAAAACGCATAAGACATGTCCACTATCATGCATCATATAGCGGCAGGTTCTTCCTTTTCCCTCTCGGCTCCTTTCTCATTGTCACTTCCTTCAGTCTCTTTATATCCATTATCCGAAATCCTTTGCTCTGAGGGCAAATTCTTTCTGGCTTTCCTGGTCCCTTCAACTTTCCACTGATCCCAAACTCGTGTTCTGGGCGGAGTTATGGAATCTCCAATTGGGGCAACTAAGCCTGGCTTTCCATCATCAATAACTACATCAATCAACCCATAGTCCTTGGCTTCCCAAGGATTCATGAAATTATCACGGTCCGTGTCCTCTTCAATCTGCTCCAAAGGCTTCCCTGTGATTCTTGAAAATATTTTGTTCAATTTAATCTTGTGGTACACCATTTCTCTAATTCGTATACCCATGTCTGTCGCTTTGCCCCCTGCAGTTCCAAGAGGTTGATGGATCATCACTCTTGCATTGGGCATGCAGAATCTTTTTACCTTTTGTACCAGCAGCAAGGC
>Prunus_Contig1367
TTTTTTTTTGCAGGGAAATTACTCCACAACCTTCAAATCAGAACTCACATTTCAATTCTGGATTATTAACTAACAAGTCACATCTGAAAGTGCAACATCACCACAAGTTTGCAGAACAACATGTTCAAGAAATATAGACAGAAAGCTAAAAAGCTTGGGTCGCACTGAAAATGCAACTCTTCACCTTCCTCCTCTTATTTGCTTGAAGTGGATGCTTCTGCCTTCCTTGGCTCCGACTTCATCCAATCGTTCTCAATGAGAAGGTAGTGGCCGACGACTACGGTGCCTACTATGCCTCCCAAGATCGCGACTGGTCCAGTTAACAGGCTCCATTTCCGGTATATCATCTTCTTCTTTTTCTTCTTCTTCCCTTCTGTCGCTGAGGCTCAGGCGTCTAGTGCGTTTTCGCTTC
>Prunus_Contig1370
TTTGTACAAAAGATTAATATGATCACAATAGTAATCAAAAGAAATACAACAATCGATCTGACCAAAAAAGAAAAAGAATAAAACAATTCAACATCCCATCCCAAAGCACGAGAAGTTGGGTCAACAATTACATAGAATAACAATATGAAAAAGAAAAAAGGACGAGATCTCTATTGTCCAACAATTCAATAAATTCGGACGTGTTTACATATCGGTAGCAGTAACTCTGATGTCTCTGATTATTAATTCTTCTAGCGAGCCCATGATACAGAATCAATCTCATCCCTAGCTGACTTGTATAATTCAAGCCTTTTAGCACACTGTTGCCTCTTCTCCATCAACGATGGGTCTTCGTCAAGCAACTGGGAAAGCTGCTTAGCCTCTCTCTTTCCTATTTGTATATAGAAGTGATTTAGCAACGACATTTTGGCCTCTCTGACTTGACAATGAACGACAGCCTTGGGGATTGTGTTCCTCAGTGTCTCAGACACCATTCCCACATAAGAGGAAACGTTCGATCCTATCCTCCGAAAGTGGCCCTCTGCATATCGGTCCACAGCGGGAGAAGTCGTGGTACCTGGGTTTCCTGGCTTCTCCACTTCCTGGGGAAGTCTCCGAAAGAAATCCACAGTCAAATATGAAGATTCCATCTCCACTAATCGAAGAGTTGTCTTCTTACTA
>Prunus_Contig1397
TTTTTTTTTCCTTCCAAGTGTGATCATATGGATGATAAGCAACATAATGCCCCCATAAAAAATTGATAAAACAAGCTTAATTCCAAATGGGGGACATCACTGGGCAAAATTTTAAGCCCATCAATCCTCAGATTTCTTGGCCTCCGAAGTCCAACCTTAGGTTAACTATTATGTGCCATTAGCCACTCTCTTTGATTTCTTGCCAGCTTGAATCTTCTTGTAAAGATTCTTAGTTCTAATGGACAATAAAATGTCCAAACCAAACCCAATAACACAGGCAATGGCCATGATTATAAACACAAGCCTGTAACAATGGGCACCAACACAGGTGTTGCCGCCTTCGGACGTGGTTGTGGCCTGCATATCGTATAATATCCCGGCAAGCAGACCGGAGAAGAGGAAGGAGCCGAGTGGAAGATTGAGGATCAGAATGTTATAGATGAGTCCATAGTATTTGAGACCAAATAGCTCGGATGCAGTTGGGACTGTAATGGCAAGCCGAATTCCATAGCATATTCCAACGACGATCGAACCGATGTAGAGAGAACCGGGCATGGCAATGGCCATGAGGATGTAGCCAACGGCCATTAGAATCTGAGAAGCAGCATTCCAAAGGGGTCTTGGTGTTCCAGCTTTCCTGATGAAGTACTCCGACACCATTCCCGAAACGATCCGACCGAAAAACCCCCAAATAACTGGTGAGCGAAACGAATATCGAAACGTCGACGTATCCAAGCGCCAACCCCAATCTGCCCCATATTGTTCATAACCGCTCGTG
>Prunus_Contig1406
TTTTTTTTTGACAAAAAATGATTTCTCTATAAACAACTGAATCTGAGTGAATATTTACAGGCTATTGCTTCTCGCTATAAAACCGAGACAAGGCAGCTATCTTGTATTTCTGTGATGGGGTTCCCCCAACTACATCCAAATATTTGAATTGATGGATTCAAATCACATATCTCCTGTACAATACCAGCACGGGACCTGCAGATCATTAAAGACTTGAACAAGCCTGTTTCTGTTAAGTCAAACAGGCATCACGAACACAGCTGAAACGTGAACAGGATACTGAAAAATGATAAAAGGCCTCAAGCTTACAAACCAAGGGAAAATTTTTGCAGGCGCCAGCAAAAGTTTTGCAATCATGCAGTCTATTTGGATGCCTTGTGTATTAAATCGCTTTGTTCTACCCCGGGTGCCTTGTGCCGCATCTAACACTTTGTTCTCCCCGAGGTGCCTTGTGCCGCATCTAACACTTCTTCTCTTGTCAGGGACCAAATGTCTGTCAGCATTCTTTAAATTATAAACCCAAAACTAGATTCTCTGAGTCAATCATAAGATTACTCCAGGATATGCTTTCCATCCCAGGGAAATAAAATTAAAAAAAG
>Prunus_Contig1417
AATCATATCATACGATTACTTTTGATCCCAAAGAATCAAGGCAACAATTAACATCAAGTTGAAATGCATATATTATGAGAAAAGATGTCTTATTTCTTTTGTACCTCCTTTAGGTCCCCTCCCTAGAGCTGACACACTATCACCAGATAATTTAACCTACGACTACAGATATGATCCCCTTCCCAAACTAATTCAAAATTGATGAATTCCATAATGCGCATCAAGGCCAAAAAGATGCACCAACAAAGAAGAATGTAAACTGACGGGGTCAGCACTATATGGATGAAACAAAGAACCACAAAAAAATTATCTCCGGCTTGTGGCCTTGCCCTTGCTTAGACTCGCAAGTTCCTCGATGAGCTTCTTCTCATCATTGCTCAATCTCTTTGGGATTTCAACCTGCACACGGACCAGCTGATCACCTCTCATGTTGCTCTTGTTTAAAAGAGGAACACCTTTCTTGGCCATCACAAGGGTCGTGTTTGGTTGGGTCCCAGCTGGAATCTTCAAATCAACCATGCCGTCAACTGTTGGAACCTTAATTGTAGTCCCCAAAATTGCATCAATATACGACACCTTGCAGGTGTACAAAATGTTGGTATCATCCCGTTTGAGGACAGGGTTTGGGATA
>Prunus_Contig1425
GAAGAGCAAGCTTATAGGATTTGATTTTGTTTTCATGCATTCATTTTATTGAGTGAAACACTTAACCCAAACTTAGAGCGTTTTCGTCGTGAGTGACATTCTTGGTGAAGTTTGGAGTTGAAGCTTTGATTTGCATATACCTATCCGGGTTGAGTGAGTTGTATTGATATTGGCTATTTCACACACTACACTTGAGAATGTTATGTACGGTTTTGTTAACTTTTGAATCATGCTTGTGGTTTATATGATGCTTATTTGATTCTTTAGAGTTATATACCTTGTGCGATTTATTGAGACTAATATGTGGAGGCATAATACTCACTCTTTGTTTTGTTTTGTTTTGCATGAGGGCAAGCAAAGTCTAAGTTTGGGGGTATTTGAAATAACCATTATTTCGTGCATTTTTATTATGTTTCTCTTAGATTCTTGCTATGTTCTTAAATAAGTTTAGTCCATTTTTACTTAGTTTTGTGTTTTACTAAGTTTGAAGAGTAAAGATGGAAAAGCAAGCAAAATGAGCATTTTTGGGATTGAAAGATGTTTTGCAAAAATGTCCTGTGCAGATCAGTGAAACTGACAGAATATACTGTACTTCCTCAGAGTGAACCAGATGTTGAGCCTTATCGTTGGAAAGATACGAATGTTAGCTTTCTGTATAATTTTGCGGTTTGTGATTTAGACGTGTGTGGAAAGAGTTGTGGCCCTTTTAATACAGACTGTGAGGGCAGAATGCGTTTTGCGGGTTTTGCAAAATAATCCTTTTGAAGTTCAATCCTTGGAGTCTAATTTATGTCTATTGTATATGGGAAGTGCCT
>Prunus_Contig1482
GGCTGTATTGTTTTTTTGTTGCCCAAACTACAATCCCTTTTTATAAACCACAATCGGTTAAACAATCACAAGTACAAGGCTGCGTGTGAACGTGAAATTATGGACAAACAGCTTTACTTGCCTGCTTAAAGGACATTACATAATGGATCCCATAAAAAGCCCTCAAAAGCTGGTAAGAACTGTTTCAGTATGATCTTATGAATACATCCTCACTTTTGGACATTGTCATTTTTTGCTGTCAATCGTTATGTTCGTCCTCACCTTCAGAATCAGATCGAACATCATCATCAATTTTCCCTCTTGCACGAATTTGCTTCATGAGCATCCGAACCATCAACATCCACCAATAAATATGACAAATGAGCAAGCAAAGTAAAAGAGTATTAAACAAGTAATAATATATAGATCCATCCACCAAGTGCTTCTCCTTGTCCAAGGTCAAAAGAGCCTCGTAGCTGGTACTCCAAATTATCCAAAATGGAAAATAAATAAGACGCAGTACTGTCCAAGAAAGAACAAAACTAACAAAAGCAAAGCCGGCCATCACTTCATAGCCACAATATTTTGACAACTTGGCAATCTCTAAGAACACATCGCATCCTTCATGNGAGGCTAAAATAATCGAGCCAACACGAGAAAACTTGAATATG
>Prunus_Contig1483
TGCTGTTGCTGCAGTAGGAGAACAACAAAAGAGAACACAGTGGTGCTGCTTGCGTTAGTTCTGGGTCTAAATCTAGAAATAATATATCGGGTAAGTCAGGTTCATAGTGTAGTGAGCCTTGTGATAATTCTGATGTCTCAGATGCATGAGCAGTTCTTGCTTTTTGTAATGCATATGGTGTGCACCTTCAATATGTCGTTTCTCAAAGGATGTTTACTTGATTATTAAGTATCTCATGATATGGCAGGAAAACGTATATTCCGCATTGGTTCTGTCCGTTACAAAATGGATCCTTCAAGGCGAACACTTCACAGAATTTCAGGTGGACTTAATTGAGCTGCATATTGCATGCCCTACTCATCTTTTTGTGCTATATACAAGGAGCTCTGTTCACTTTTTTCTTTGCCTGGACATTGGATCTGGTCACTACATGTCCTTAAGTTGCAACCTTGTTTCCCCTTGCGAGTAGATAGTCACATCTACTTCCCAAGTGACTGGGAAGTGGGAAGAGAGGGACTTTTCTTATGTCTTCATATCTGGGAATAACTGTGGGCTGATGATGTGCCCCTGGCTGCTGACTACTTGGGAACTGCTGATTTCTATTGCGA
>Prunus_Contig1486
TTTTTTTTTGAAACAAACAATAGTCGCAGTTCATATTATTTCCCAAACTTGCAAGCGAGACATTGAAGGAAACAAAAACAAACAAAAAAAACGAAAGAAAAAGCAAAAGGAGAATAGGTTCCGGTGGTAGGGTTGGCTACTTGTAGTAGGAGAGAACAGTATATATGGTCTGCGTTAAGGTAAGGATGAGAATAACGGCCACTCCATTAGAAACAGACCAGAATGATGACGGATTGTATAAATAATTCCGCTTGACCCTTATTAGCCAAGTCTTTAGCCAGCGACGCTTAATATATACATCTACTGCCTTTGCGAGGTTACTGTAAAAGAAGAACACGGCTTCAGTGCCTTTGGAAAGCCTTTTGAAGAAAGAGGCTGTGCTCACCTTGCTCAACTCTGAAGTTATAATTTTTCTCTGAATCAGAAAGTCCACATCTTGTACAGACTCAATAAGTTGGCTGAACAGGATGGCATAAGAGGTCACCTGACACTGCTCGGGCTTCTGTAAACATTGTTCGTAGGCTATGAGGTTTCTGATGAAACTTCCTGTATCCTCTCGAATTATCATGGGTGGAATCTCCATCACTCCATTTCTAAAGGTAATGTGGAGCTGACC
>Prunus_Contig1496
CGTTGATCTATTTCATCTTTTCTGTGTTCATCATAAATCCTATACTAGCTCATGCGAGGAACCACAAGTATCTGTATGGAGGTAGACTTGTTGATTTGGGCAACGTATCCAAAATTATTTTTATTAAGGTACTAATCATTTAGCAAATTTGAGGGATTGGGTATAGCTACTATATACATGCTGCTATACGATTGTTTCTCTTCTTTGAGGGATTGAGTATAGCTACTAATCATTTAGTAACTTTGATCAACAAGTCTTTTTACCTATTACTTATCTGTTGGTATATTCTTAATTTAGCTTTTAATATATCAGTTATGAGATAATTATTTGCTTCTTCTCTTGTGAGAACTTTGCAGGAAGTAGAGTGTATTTTGGGGAATTTAAAACTGCAAAGAGAAACATGCAATGGCTTTGGCTAGGTAAGTTCCAAGTCACCCTATTTCGTGTTAAAATGTTCTATATATATATATATATATTAAACACAGTATTTTAGCAGAATCATTGTGTTAATTAGTTGCATGTTACAATAATAATACAGTAATTACTTAGAAAAAAA
>Prunus_Contig1527
CTGTGGGAGTGGTAATGTAACCACTATCTTTCTATCATGAAGTTGGCAAAACTAGAACTCGTTGTGGGGGTGGTCAAGTATTATGTTCCCTGTGGGAGGTAACATGAAGTTCACATAGCTACAACTGATGGCGGGGGTGGTGAAGTATTATGTCCACCATGGTAACCAGACTCTAAAAAATGTCTTTGTATCATGAAGTTGGTTTAAGTAGAGCATGAATGGCTCAGCAAATTGAATTTTATAAAACCAACCTTATAAAACACTAGGAAGGATGAGGAGTTGAAAAAAAAA
>Prunus_Contig1535
GGNGACTTCCACCGTGTGGTGGCGNNGCCGCTCTNANAACTAGTGGNATCCCCCGGNGCTGCAGGTCAAAAAGTAATAAACTTTATTATCAAAATTGTCAGAGATTTTAAGTAAAACTTGCATTCGAAATTTGAGAGAAAACTTGTACATTACAGATCTTTAACCAATCACGTTACGTCAAGAAACATGATTTGTTAGAGATTGGATCTCAGGCTCATCAGGCTACCAGCTCATGCGAGGAACCACAACTCATGCGAGGAACCACAAGTATCTGTATGGAGGTAGACTTGTTGATTTGGGCAACGTATCCAAAATTATTTTTATTAAGGAAGTAGAGTGTATTTTGGGGAATTTAAAACTGCAAAGAGAAACATGCAATGGCTTTGGCTAGGTGCTGGAGCGGCAGTTGTGTTGGCCACTGATGGACTTGCCACATAAGCAGCAGGTTTGAAAAGACTTGCCCATGTACGTTCCATTGAAGTAGCAGCTGTCTGTGCCGTTAACAGCTGTGCCGATAAAGGACTAGGATCAGCTTGCAGAGCTACTGGCTTGGCACATGCTGCTGATTCACCAGTATCTGGTTCTTGTTGTGCCGATGATAATGGGCCTTGTTGTGCTGATGAAGTATTGGCACGTGTCGATTTGTTTCTTGACCTCTTGTTGGCCATTAATCTGAGGTAAAGATACGTCGTATCACATTAGTACTAAATATATAATAATTTAATAAGTAAACTAAAGAAAAACATGCAAACATGTTCACCAATTGGTTTGCTTGTAAACATGCAAACATGCAGACATGTTAAACCTGTCAAACAAAACAAGTGGTGTGGTTGAAAATTAAACTCTTCCATAAGAGTAAATCAAAATCTTCTAGTAGCTGTTTCTACCAAATTTACATCTTT
>Prunus_Contig1550
TTTTTGTTCATGTTGCCATCTCTGCTTTTTGACAATTCTGCCTCATCTCAAATGAGAGCTCTGATTGGTTGAAGCTTCTAAACATCTTATCTCTCTATGTGTGGTGTGGCTTTGGTGACTCTCTCTTTCTCTCTCTCTCTCTCCCTCTCTCTCCATTTCCTCCATAAACGATGATCCTCTTTGTATTCTTCCACAGCTTTCTTGAACTGCATCCATGAGATCGATCGATCTTTGCATGTGAGGCTGCAGTCACTCACTCACTCTCTCTCTAACTGGCTTGCGGGTCAATAAAGCTGTGGGAAGATACAGATAGGCTCAATAAAAAATCACTATCCGATCTTCACCATCACACATATATATATTTATATCTTGGAATGAAGCCTAAACTTACAATTTACAAAGACATTTTAAATCACTCAAATTTTGTCTCACTTTGCACAATTGTCACTTGATTTGTTTCTCAGTACCCATAAAAATTCAGTCTTTCATGATTNTGAAGTAGGTGGTGGATGATGGGNTGTNTTTCNTAACCATGCCATNAATGAAAATTATCTCAACCCTAATACTTCATAAAGGGGCTTNTANAAGCTTTGCGTNTCNGATACATGGAGATCTGANTTCTCTATCTGAT
>Prunus_Contig1567
GAGTGCCTTTCACCGCCGTTTCACCTCACTAAGAGGAAGGAGATCATTACCCCTCCCCTTTCTCTCCTGTTTCTTAACCATGTTTTGAGTATCTTTCGAGGTCTCTCTCGAAGCATTTGGCTTCACCCATTTTGATGGGTCCGAAGCTGTCTCCTTCTTGAGAGCTAGTGACTTGATCGAGTTTTCTTGCTTGGATCTAAGGCTTTATGCTCTATTCTTATGAGTTTTCCTAGATCTCCACCGTTCCAATGCTCTCAGTGTTGTCTCTTGGCTGTCCCCCAATTGGTCGTTGTTTCTTCTAGGTGTATTGGTGATTTCGAATCTTGCGGCGATGGAGTTTCTCGGTTAATGTTGGCTATCACTCAGACTCTCTCTCTCTCTCTCCCCTCTCGGTCTGGCTTCATCTCTTGGTTACAACTGCTAATCTGAAAAAACGATTTCTCACGAACATCCTGGAATATGTGTAGAGCTACAACACAACTATGCTCGGGTGCTTGCACTGCCTCATTCCTTCATGTTTCACGGTTCTGGTTCTTATGGCATTAAGCTGTTTTGAGAGTTATGCGATTATGGTGGCAGATCTGTGGTGGTTATGTTTTTATGTTGTGTATGTTGATGTTTTGTTCAACTAGTTTTGTCAAATTTAATTTTGTTTATCTGGTATCATCATCCGAGATAGTCCTGTTGTCCCTATCCAT
>Prunus_Contig1569
TTTTTTTTTCTCAAAATTTTCATTTTATTTGGTAGTTTTCTGTTTTCATTATTGGCTATGACAAGACAGGATGCTCCCTCTATAATAAAGACTGCAGCTTTATTCACATCTACAGTACTATATTGATCACAGATCTTTTACTACTTGTCTGACAAACAAACTACGACTGCACTCCGACCAAAAAAACCCTAAGACTGCACAATATTTTGAATGTTTATGAAGATGCTAATACCGACCAAAGCATTGAACCAGCTACAGCCATCAAATAAAAATACTGTTCGGGATTCCGCGGCCAGTTACCCCAGGGCCCGACGAGGGAAGCAGCAACTCGTATGGCGGAATGCCTGCCCCACTCCTATTTTTAAGATGGCTATCTCTGTTCTTTTTCTCAATGATCTTCTCTATCTCCTTTAGTCTATCAGAGAACCTATTGAACGATTTCAAAATATCCTGATCATTGATCCAATGGGAGTGCAAAGGGTTCACCTGACCCAAGTACTCTTCATCTGGGGAGTGAGTTGAGAGAGTATCTTGTACAGCCATTACCTTGGTGGCTTGAAGTTTAGTTGCCAAGGAAGACAGGAAAGTTTGCTGGGGGTTAAAAATAAATTTCTCATAATCAGGGTCGTCTTCTTGTGGAATGAGTTTTCTCATAAGGGTAAGACGGTTTGGAACATAACCACCAAATGGGTACTGGCCAAAGTTGATGGCTGCATGTTGACCTGAAGCGACCCAAATCATTGTTTCTTGGAGCTCAACATCGGACGTGACAGAATTTGGCTCAAAGTAGTAGTGTTGCACGTAAGATTCTACCCATTCTTTTATGGCAGACCATATGAGGAGGCCATCCGCAGCATATGGATAGTCCTCAATTACAAGTCTCACGCCACTAAGAGCTGAAAGATCTTCCACAGCCATGCCTCTGAAAATGTTAA
>Prunus_Contig1574
CTTTAGTTCATGTTCATTGTCTTATTTTCTCCGTAGTTCATGTTCGTTATCTTTGGAATAATCGGAAAGATTTAGTCTTTGATTCATGTTCTTTGAGATATGTCTTTCCCGATGATTCATGTTCTTTGAGATCTATCTTTCCCGATGATTCATGTTCTTTTAGTTGATGTTCATTTTCTTGTACTCTCTTTAGTTCATGTTCGTTATCTTTTGAATAATCGGAAATATAGAGTTTATGAGGGAAAGATCTATCTTTCCCGATGATTCATGTTCTTTGAGATCTATCTATTCCCGATGATTTATTTTGAGGGAAAGATCTGTTCCCCGATTTCATTTTTTTCAGATCTGTTCTTCAATTCATAACATTCTCTCTCTTTAGTTTATGTACATTCCATTTCTTATACTCTCTTTAGTTCATGTTCATTTTCTTATTTTCTTCTTAGTTCATGTTCGTTATCTTTTGAATAATCGGAAAGATGAAGTCTTTGAGGGATAGATCTATATTTTCCGATGATTCATGTTCTTTGAGATCTGTCTTTCCCGATGATTCATGTTCTTTGAGATCTGTCTTTCCCGATGATTCATGTTCTTTTAGTTGATGTTCATTTTCTTATACTCTTTAGTTCATGTTCGTTATCTTTTGAATAATCGGAAATATAGAGTTTATGAGGGAAAGATGAGATCTTTGAGGGAAAGATCTATCTTTCCCGATGATTTATTTTGAGGGAAAGATCTGTTGCCCGATTTCATTTTTTTCAGATCTGTTCTTCAATTCATGTTCATATTTATGTTTCCGGTATGTATTATTGTCATTGATTCGGCCCAATGTCGCATAAAGGTGCCCACTTGGGCCCAGAAGTTGTGCTCATTGTAATTTGTTCATTCATAATAATTTATGTTAGTTCTCAAGGTCGTCTGGGT
>Prunus_Contig1582
TTTTTTTTTAACACAAAGATATTGCACTAATATTAGTCACGTAATTATGCATTGTTCAAACAAATGGGTTTCAACTTTCTTATCAGTCTAGTAAGAGGGCCTTATTTCTGTTCCCTTCTTTGCCTTCTACTTCTCTGAGCTTGTAAACTATGAATCCAGGAAAGACAGACCAAGAATAAGTTGCTTAGCTGCAGACCTATTGATATATGAGCTGCAAAAAAAATATAGCCTCCAACGACAGCCTACTGTGTATGATAATACAAAACCAAGCCTCATTTTTCATGAACAAGAGGGCTATAAACTGGGAACCACATGTTGCGAGTCACATATTCCAGAGTCTCCTCTTTTGACATGTTCATGAGCTCTTTGGGCCCCACATCACAATGTCCTTCGGCCAGTTCTTCTGCAACAGCTGCCCGCAGGACAGCAGCTCCAACCTCCACTGTTAGATGTCGGATACTGTGAATAGATGGATACAAGATGCCCTTTCGGATATCTTCATCTGTTATATATGAAGCAAGGCATTCAGAAGCTGCTTGTAACATGCCATCCGATATAAGACGAGCACCTGCGAGAAGTGCACCTAAACCAATCCCTGGAAAGAGGTACATGTTATTTGCTTGATTTACATGGCCTACTTTTCCATTGCCAAGATCAACATTCTCAAAGGGGCTTCCACTTCCGAAGACTATGTTTTCACCAGCATGCTTAAAAGCATCTTCAGCAGTGCATTCAGCATTCATGGTTGGATTTGACATAGCGAAAATCGCAGGTTTAGCTGAATCCGACTCTCGCATTGCTTGAAGTACCTCTTGACTGAAGACACCACCAACTCCAGCTCGTGCC
>Prunus_Contig1592
TTTTTTTTTAGACAGGTAAACTTGAGCTCTCTTATATGAAAATCTAATTATGCACATTGTTTCCACTTCAACAAATTCTTAATTTCTGCTACCACAACTTCAATGAGAAAAACGAAAATTGAATCACAGATTGCCATGATTCCAAAAAGATACTGCATGCAGTATTAAGACACTCTTTTCAGAAGATGGCCTGGGCAGTGAATCACAGCGCAAACTACGTGATCGAACACTTACAAATTGGGCACGAAGTTCTTCTACCGAGCCATGGATCAATGCAATCTTTGTGAAATCTGTGCAAGCAAGGAAGATGGCGAACTGTTTCTCCAATTGTGGGAGTTTCAAGACAAATTGCACAGGCTTCTTCTGAGGCATCACTCTGTACCGTAGATTGTGGCAAATTATTAATTTGATGAACTGTTGCACCAGCATGCTGATGATTATTATCATCAAGTGCCAACAACATCTCATAATCATTGTCATTAAAATCCCTCTGAACTCGAAGCATGCGATTATCCAGTCCCACCTCACCAAGGTCATCAAATGCTGCCTCGATAGCTTCTAATATATTAAGTCTCATGTCTAGATCCATGTCCAAAAGAAATCGCATATTTCTTCCTCTAGTTGATACTCTAGGAGACTGGTTGCGAAAGCGAGTCCAACTGAGTGACAGCCAAGGTCCAG
>Prunus_Contig1594
GTATGTAAATATGCGGCAGATCCACATGTCTCTGTGGTTGTTGTCATGCGTTATTTGTTAGGCTATGCGCTCTAATGGTAGAGGCTGTACAGCTAAAACGTAATGTCGTTAGGTTTGTAAGACTTTGCTTCATCTTCTTCTTCTTCTTCACATCGAATCTGTCTGTCTGTGACCATCTCTGACTGTGACTGTGGGTGTTTGATTAGCACGCGCTCCAGGAGCCCGTAGGACCTGCAATTAGGCTGCGCAACTGCAACAATCAACATGTTGAGCTTATCCATGTATTCTTTCTTCTAAATCTAATTTTTATTAAAGTGGCATTATTTTTGTGAGAGAGTACTATGGGCACTGTACTCTGGGCGCCCTGACACATCCGAAAAAAACTAAACAATATTTCAAAAAAGGCCTTCTTTTGTAAGGGGGGCCCGGAACCACAATTNCCCCCACAGGGAGAACTCTGTCTATACAATGGCCCTCTTCACCAACCCTCCTTATTACAAA
>Prunus_Contig1597
TTTCTTCTCGAGGTCCTCGTAGATATAGTCATTAACATGAACGAGTGCATGTCTGAAAAACATGAGTGCCCCTTGCGCATCTGGGTCGTATTCGACTCGTTCATAACTGTAAACCTCAGCGAAAGCAAAGGCACCACGAAAAGTTCCAGAAATGATTTCACCAAAGTCAACCTTTTCTTTCGCTATAAGCCTTTTGTAATCTGTTTTCCAACCTTTTTTCTCAACGTCAAGATGTGTATAGAGATGTAATATAAACATGGCTACTTCTTTAGATGATAATAGTAGGGGATGCCACTGTAGTTGCTTAAAATAGAACCTGCACTTAACGAAAGAGAGTAAGAGATGAGAATATTGGCTTTCCAAGTAATTCACACTACATATTTCGTGTGCCATGATTGAAAGCAGGTTCGTCCTCTTCTTGGGAAAGTGTTTTAGTATGTTAGGTGGACCCAAATAATACTCAATCCTCATAACTGAAGAGAACTCTATTTGGGTTTTTATATTGAACATGTTTAAGTTGAACTAAGTCTGCATTTCTTTTTTGGTTGTATTATTTCATCTGTGGGTGTGTGAATTGGCCTTCTTAATGCATGATCCTATATGAATAAAATAAAGTATCAGGAGCTTGCTTACCAAAGTATGCAATGTTCTAGCATTTTGAGAAAATGCTTTGACGCCAAGGGACAAGTAGCTTCCCATGCATCAACCATTTTTGATGCCAATGTTCGAAATTGTCCACGATAGCTTGGCAAGGCCCGGTTGTATTTTTGTGGGGTATCCAAAATCTCAACCTCCAGATTCTCAGCCTTGTTGCCAATAACTAAGATATTTTCACCAGTCAAGATCCCCTGTGTTATGCCTTTTAACCCCAAATGAGCAACTTTCCCTATGAGACTTCTAAAAAGGGAATAAGGTTAATAGCATTAAATAAAATAAAATTTCATATATAATAGAAAAGTTAATGGTAAATGCAACTGACCTAAGTATGTTTTGACACCCACGCTTGAACAGCTCTTTATCCCCTTGATAAAGATTCCCCATGAACTCATTTAAGAGACGTTCATTGCACAATCGTTGTGCAGGTGCTGGAGCGGCAGTTGTGTTGGCCACTGATGGACTTGCCACATAAGCAGCAGGTTTGAAAAGACTTGCCCATGTACGTTCCATTGAAGTAGCAGCTGTCTGTGCCGTTAACAGCTGTGCCGATAAAGGACTAGGATCAGCTTGCAGAGCTACTGGCTTGGCACATGCTGCTGATTCACAGTATCTGGTTCTTGTTGTGCCG
>Prunus_Contig1598
TTTTCTTATCAGGTTTTCTTCTCTTTGTCGCAATGAAAATGCCCCATTGTTTTGATGCTGCAATCAAATTCAGATCTCAGAGATTGTTTTTTGATGTGTAGTCGGGTTGTTTTTTACCTCGCTTATATCTATATATGTGGTTTGAGATTAAATTTAGTTTGTGAGTGAATCTGGACTGCTGATTTTGTGTGTGGTGGTGATTGTGTCATGTTACAGATTGGCTCTGTTCTTGGTGGCACAGCAAGTGCTTTTTATGGATTCAACCGTTGTAATCTATTTTTCTTGTATCTTAATTCAGTTTAGTTAAGATTCTCACTTGTTCTAAACTGTAATTTATGTCCTTTGTCATGACGAAATTCTTAAATGCTTTGAGGTTAAATTTGAGTGGCAGAAATATTGTGGAATGGATTTCGCTTTTGCTCTCTTCTTAGTCTTCAGCGTCTAAGAATTTGTAAGAATCGGTCGTTTGTTCATTTTGTGAAATTCTGTGGTTTGTCATACAATTTTGTCTTCTTGTTCGTTTTCTGTCTCTTCTTTCTGATTTCACGACAATTTTAACTATGAGCTGCTTTTGGTCTTTCATGCCCAATGGAAGCTTGCATTTTGTGTTCCATGGAAAGGGACAGAGGACCTTGAAGAACATCACTTCATAGTTTTAACAAAGCCGAGCTCTTTCATTTCATGGACATCTCGCTTCATCAAACATGTTAGTAGGTCAAATGGACAATGCTTGCTTGGCTCCATTGGTGGGTGAAGGAGAGATGAGTTTGGTGGAGTTTGCTAGGATGGTGGTGCAGAAAGATTGGCAGCCATTTGATTCTCAAATCACAGCAGTTTGATTCAGAACGAAGTGAAGGCTTTTGTATTTGGAAGATGGTGTAAATGTATGGTGTGCTCAATTTCAATTTATTATCAGATCAAATGACCAAATTTCATTGTCCTTAATTTGATTCGTAGTGTTGATGTTTTTTTTGGTGCATCAGTCAGTTGTACTTTGTAAGAATCCATTCAATGCAATGACGAGAAAAGATTTAGTTATCATTAAGAACTATCTGGGAGAGCTAATAATGGTCTTATATTGTTGCTTAAAAAAAAA
>Prunus_Contig1602
TTTTTTTTTAGCACAAGCGATTGATGAAAGAAAACAAACTCGAGAAGGAAGACGAAAAATGAGAGAAGTATAGAGCAATTGAACTGACCAAGATGATTTTGGGACTTTCCCAAGTCTAGCATTAATCTCATATATTTCAGAATAAATTACAAATCAATTCTTAGAGGACATGCCGCTGATCTTGTGATGAAGAGTCCATCGATGCTGATTTTCGGGGATCGACTGATTTCATGGGATTAGCTGCGGTGGTATTCTCTTTAATTAGAAAAGGTGTGTTTACACACAAATATTTATCAAGATCTATCCACATTAGCGAAGGTGAAAAAATTCAACCAACTGAATTATACCCCATTAACGATGACTAACTATTAATATGGTAATCAAAGGCATCCACCACCGAATTAGCTCCCCTAAACATACGCCGCAAAGTATAAGAAGTATCTGCTAGAAGTTGTCGAATATCCCAGACTGCAGAAATAAGTCGCTGAGGAAGGGGAAGCTTTTTCGGCACTTATGTTTTAGGTATGTGCAGTGCACTCCCAAAGTGGTAAAAAAGGAGTGTTAGAATAATATTTCAGAAAATAACAACCACAACTTGGATTTTCCTTTATATTTATTCTTTTTGGGCACTGCGGACTTTCTATGGAAAGGTTTTCTGCAGCCCTTT
>Prunus_Contig1605
TTTGGATTGGTTCTTTAAAGTCTTGAAATCCTCCAAATGAGTACAATTACTATGAAAACTTATTGTCATTTTGTGAGAGTGTTACAGAGCATTAAGAGAGAAAAACAAGCATGCACTTAAAAACTCCAAATTTTAAGAACATTTGATGGAAGCCAATGCTTTAACCAACAATCCAAAGAGCACAAAGGGTGTGGAGAAAAATGGGCTATGATCACTATCCAGAACAAAGACTTGGGATGGTGGCCATCTCTTGATCATGGCATCTTGTTGCTCTGGCTTTATAACATGGTCCTGCATGGTCTTGATGTACACTCTTGGCACACAATCAGCGGCATCCGCAGTTCGTTCAAATCGAGCACCCTGCAATGCCAGCACAGGTCCTGGCCTCAGCAGCATTGAAGCTAAAGTTGAGTCCTCTAGAGTGCTCATCTGATACAAGATTTGGTGCTGAAAATTCTCCTTCATTATGGCACTAGTTGGAGGCTGGTCAGGTCCCAACCCATATATGAATTTGACGACGTTTCCAAATGCAGATAAGTCAGGCTTTCCATCTTTGAAATCTTGATGGGTAGAAAATCCATGCTCTAACATGGTTGCTGCAACATATATTGCCATATGTATTTTGTTAGCAAATCTGTGTATAGCATCCGTCAAGCTCATGCCTCCTACACTGTGTCCCACAAGTACTACCTTTTCATCCAATGGCAAATTGGACAAGAAGTTAATGAGCGGCTTGTTATAGTCTTGGAAAGTGAGGATGGTGTTAGGGTCAGATTGGTCAATACCGGCACCTTTTAGGTCAAGGCATGTCACTTTGTAGCCTGATGCTTCCAAGAGACACCTGATCTTGTACCAGCACCAAGCTCCATGCCCTATGCCATGGATCAGAACCAAATGATGCTGCTGCCGATGATGATGAGGGTATGTTGGTAACATTTCACTCTTTGTATGCTCTTTCTCTTCTTCCACTCTTCCTCCTGACATAGAGGATAGAGCTTCAGTTTTGTTTTAGTTTCCTC
>Prunus_Contig1608
TTAATAAAAGTGTGGAAAGGTATATTCAACAAAGCATTTAAGTTGTGAAAAAAAGGAAATACAAAACTCATTCAAAGTGGAGGAAAGCCCTATTATGTCGAAAATTTGCGCAGGAAGGAAAGAATTTCGTCTGAGACTTCTTGAGCCTTCTCTTGCTGGATAAAATGGTGGCCATCTAAAATCACGACTTCCAGGTCTGGCACAAGACTCTTGAGAACACTTCCTTTCACATATTCCCTTGTGCCCAGAATTTCAAAGCCAATGTCTTTGTCACCTACAATCAACTTTGCTGGAACACTTATCTTTGATCCTTGCCATGGTCCCATGAGCTCCCAGTACAGCTCAATTGTACGGAAATAATTGAGGGCACCAGTGAAGCCAGATTCTTCAAACTTTTCAGCATAGACTTGGAGGTCCTCCTCAGAAATCCATGGTGGCAACACAGCTGGTGTCTCCAAATAATCAATGATCTCCATTCCAGGAGGAGATACCAAATAATCTGTCTTGTTGTACAGCAAGAATTTCTTCATCACTGTCAAATAATCATATCTTGCAAACGACTTTTCTGCTCTTCCTGGTTCCTGAAACTGATAAACGTAACACCCGTCACTGAAAATTCGCCTCACAGATTCAGAATCCCTGGTGCTTGAAGATCTTTCAAAGTATGGAGCAGATAGTGCAATCAGGGCCTTGACTCTGTCAGGCCTGAACAGGCTCAGATGCCAAGCTGCAACGGCTCCGAAGTCATGTCCCACTACAAATGCCTTTCACTCGTGCC
>Prunus_Contig1627
TCATTTGGAGGTGCAAAATGGTTTTTTTCCCTCTAATATTCTGTGTTTAGTTAGACTGGGGACATCATTTCCTAATGAAATAATTGGAAGCAAAACCTTTTCTTGGCTAATAACTAAGAAAGATGAACATGAATACTGGAAAAGGCATGAGGAAGTATTGAATTTTGTGCTAAAATCCAAGTTTTAAAGCAAGTGGTTGTTTTCAAAGCACATTAAAAAAAACCACCATTGTATAGATTCTATCTTTCAAATTTAAAGAGAAAAAAGAGTATGAAGTGATACTCAGCTACTTGTTCTTCGGGAATCTCAGCTGCTGGAGCTGGACTTACGGGGAACAAAATGGCTAGAAGGACTGGCAGCATTGAGGAATTTGAGTTCAGAACAATTGGAAATTATGATCAAGGAGTGAGCTCATTTAGACAAATTATTAATCCATACTTTCCATTTGTTTAGGGGGGGCAGAAGGGCAGTGGGATTTCTATTACCATGATGATGTAGTGAGAGATCGAGAATTTATGCTGAGCAGGACCTTTCTCTTTATGAATGAAAATGCTTACCATTTACAACAAACCTCCTTTTCAGCGGCTAGCAGTGGGAATATTGGT
>Prunus_Contig1641
AAAAAATTAAAAATTAAAAAAACCGTAACAACTGGGGACCCCTTTGGTGGCGGGCGCTCTGCATCTATGAGACCCCCGGGCTTTTGCAGTGGGGCACATTGTCTGAGCCTATTTCTGCCTGCAGGCGTATCCTAACTCGTGTCAATATATGGAGGTCTCACTTTCTCGAACGAGTTTTAACAAAGGGTTTGAGTAGTTTTTGGCTTATGATTTTGTTTCTTATTTCTTGGTGTTTATGAGGTATGGAACCGTTATTTGAGCACTCTTTTATGCAAATGCATCCCAACGCTTGTCAGCTGGTGGAGTCTCACACTGTTGAAAGAAAAAAAAA
>Prunus_Contig1642
ATTCATTTTCCTCCAGATTATCCCTTTAAGCCACCGAAGGTACTAACATTCCAATTTTAAGAATGAAGTTTGTTTCTTTATCTCTGAACTTCAGTGGTCCACACAATTCGTTTTCTCTCCTTGAATACTTTTACCGATGGTGTGATGAAGTTTGACTGGGGTTTGAACTTTAATTGATCTCCTTATGGTAAGATACCAAGTTTGTCAGACTCATCTTCTTCTTTCTTCCATACTCGGCGGACCTACTACCTTGAATACCCATATTTTAAACTTTTTTTAGTAATTAAGTAAGTTTTCTTCTTCTACCACTACCACCTCCTCAACCACCACCAGCACTTTTACCTGGGACAACCATTATCATTGCCCTTCACATTTTCAGTTATTGCACTGCAAGAAACTAATGCAGGACTCATACTTTCCAGAAGACGGAGAGTATTTGGGGTTGTGTACTTGTNTAAATTAC
>Prunus_Contig1652
GTTTTCTTGATTTCAAACATCATCAAACATGAACAGGTTGGACCTTCATCGGAAGCTTGCGCTTCACTGGTTTATTCTGAAATGGCTCCTGTCAGGAATGATTGCTCCTGCAATTCTAGAACCTGTTGATGATGGATTTACTCTGAGGAAGAGAAAGAGGATGATGAAGAAGAATATTTCAGCGGTGTGAGCCTCCATTATAGCTTCACCAAGTACTTCCTGACCTCTTAATTTGCTGAGGTAACTAATCTAACTGAGTGAACATTGTGTGTTTTTCTGGTGCTCCTAATTATGACCCTCTAATGAAAGTTATGGTTCTGTGATGCAAAACAACTGTGCTGACTAACTGTGTTTATCTGTCCTATGGATGGATTTTGTACCCATTTGGCTGGAATTGCAGATGCAATTGAAAAGACATAATGATTTAAACCCTAATAGATTTTGTACCTTAGCTGTTGGTTTTTATGCAGCGGTGAGAGCCTCCATTAGAGCTTCACCAAGTACTTCCTGACCTCTTAATTTGCTGAGGTAACTAACCCCTTTGTGTGAACATTGTGTGTTTTTCTGGTGCTCCTAATTATGACCCTCTAATGAAAGTTATGGTTCTGGGATGCAAACAATGTTAACTGTGCTGACTAACTGTGTTTATCTGTCCTATGGATAGATTTTGCACCCATTCGGCTGGAATTGCAGATGCAATTGAAAAGAGGAAGTGGATTGGATAACTATTAGTTCTGATTGTCCCTGAAATTTCATTCGTAAATTCCTAACCACATTTTCTCCAGTCTGTTTNTCTAAGCCCCGGGTTTTCGTGGTTTTGTCCCGGACTGGATCTTTTCAGGTTTGTTGTTTTTGTTTCCTTTCTGCTTTTTT
>Prunus_Contig1726
TTCTAGGTCAGAGGGATTTGGGTTTTAATTTTAGGGTTATTGATTTGGGGTTACTGATTTGGGTTTTATCTAACCATTTGGGTGTTGGCTTGCGGTTGCTCTACCTCGATCAACAAAGATGCTTAGCTTTGTCATCTCTCTTGCCCTCTACGGCTGTTGCACTCACTCTGAAGCTTTGATAGTTACTATCTTGCTAAGAAGAAAATTCCTTCTATTCCATGGAAATACAATGGGAGTAAAACTACAGCAGTTCATATTTGATGCGTTTCCATACGCACCTTCAACTACACTTTTTGAGAGATTGTTGTGTAGTTTTTAGCCTAAAAGTACAAACCAAAAAGTGGAGGAATGGCTGCAGAGATAGTTGTTTCCCGAGCCACGCAGCTCTTGTTTATTGCTTTGCTCCTCATGTGCCTTCAAACCCTTAACTTGAGTTGAGAGTTGAGATCTTCAGCCCTCCTTTGAACTTGGCCTCCAAAACTGAAAAGTATTTGCAGCCTTTGAGTTGATAGTTGATATCACTCTTGCTTTGCATTCAAACAGAGGTATAGTCTTCAAACCTTGAATTCAGTTTTGGTCTCTTTTTCTGCATTTGAATATTTGTGCCATTTCTGGATTTTTTGTATGAAGTTTTCTGCAATATTGATAAAACCAAATAAAAATATAGTTTGGTGATTATTGAAAACTGATGGGTATATTTTATATTATATATTTAACCTCATTCTTAGTATATTTTGGAAGAATTTTGATACTTTGAATTATATTTCCAATATAGGAATTTCGATTTCCTCTGGAGCAAAACGTAATCATATTTTGGAGTAATTCCAGTTGGAGGACATTCGTGAGCCACTTAGCATGATCCTATC
>Prunus_Contig1740
GAATTAGGTTGTTGTCCATCTTCCAATATAGTCTCACCATTGGTAGCAACAACCATAGAAGGTGTTTCATCCAGGTCTCGCCCCCATTGTTTAAAGTCATTTGATTGAGCTTGTGTCAGGTAATATTTTTTTTGGATGAGAATTTGTAACTGATTACAAGTTCTCCATTTAATTAAAAAAGATTGATAAATTCAATCCCCACCAAAAAAAGACTGAAAATTCATCAAGTAGTTTAGGGGTTAGGTCAAATTCAATACTGATTGAATATTAAGACTACCTGCACCAAGAAAAACTCATATAGATTTTACATACAAATATGTTATAAAAAGCAAGAAACTTATCTGTGGTTAATTTATAACCAAACTACACACGAATAAGTTTGTGCCCTTTTTGACTTTTATGATGTGTCTCCAAAAACTGGAATCTAATTAATTTTTCATTAGCAATTTTTCCTCCTCTCGTGATGGGTTTTCTGATTTTTCCTTGTGAGAAATTGCCACACGTACCTTGTTCTTCATGGGTTGTAGCAAACACAATAATCGTTTGTTGCTATTTTCTTGACTACTTGACAGTTTTAAATTTTCTGTCAACTTAAATGGCCCAAGATCCTCC
>Prunus_Contig1753
CCCAAGGGGGTGCCAAGGCTAGCGAATTTAATGGAAGAGATAGCCTGGCCTGGGTTACACCGTAAATGCACTTTGGGACTGTGGAAGTCTTCTGCTTTTCCATAGCTTTCAATGTGCCAATTCTTTATTGTTGGGTGGTATTCGGCGACCTCAGCACAAACACTGCTCACTGATCTCTTTACTAGAGAAATTCTTGAGGGATCCCCTCCAAGTTCCTCAAAAATTACCAACAGATTTTGCATTGGTTTTAACCAAGACCGAGGCACATGGTACACTCGTTGTGTGGGTTGGCCACAACCCACTTGACACTTTGGAGGCCTAAACCCTCCAGCATAACTGCAACCATTGCAATTACCATTAGCAAATGCAGTCCAGTATCTCCCAATACTCTGCCCATTGATCCATATTTGGCCCTTTCCCATTCCTTCCATGTCCAAAGCCAATGGCTCATCCCCTTCAGGTGCATTGAAAAGAGTCTTGTGCCAAGTCAATGGCTGCTGTTTTTGTGCAGCTAATGATCCACGCATCCAATCAACAGAGGAAATAGAATTTGGAGATACAAGATTCATGGCTTCTCCTTTCAGTCCAACCTGGTAGGTCCACTTCTGCCATGACAAGTCCCATTTTCCCTGGTCTAGTCCATGAAGCGCAACTGGCCCAAGGATTCCAGTATTACATGCCTCGAAGTGGCCCGCCACATTTGGTAATCCAACAGCTGCACTCAGCAGTGCGATTCTGTTTGTTCCTGCAGGTAGA
>Prunus_Contig1783
AAGTGTATTAAAAGATGCATTTATAAACAAGTAGTCATTTGTGTGTAGACAGCGCAAACAATGACAGTTTTGAAGTACCTGAAACATCAACAAGACAATTTCCAATAAACACAAACGACTCGGTTAGCTGCTACAGTACAATCAAGCTTCACGTCTCATTCAAGGATCAAATTCATCTCTCACTCTATTAGGGGGACTTCGAAGCTTTGTCCAGGATGTCAAAAACACTTTGTAGAGTCATCTCCTCCACAATAACAACCTTGTCTCTTGATTTGGAGCCAGAACCAATAGAAACCTGCCTTCTTTTTACCCCTAAAACCGAGCTGATGTAGTCAAGTAGCGCTGCATTAGCTTCCCCGTCCTTCGCAGGCGCGTCTATTTGCACCCCCAACGCCTCATCACTGAAATCA
>Prunus_Contig1786
CAGAAGTGAGAATGCTGACATGAGTAACGATAAATCCTGTGAAAAACACGATCGCCTGCCAGTGGAAGGCTTTCTGCGTTCAGTCAATCTACGCAGAGTGAATCGGTCCCTAAGGAACCCCCGAAGGGCTGCCGTCCGATGGGTACACGAAAGTGACGAAGTTGCTTTGACTACAGAACCATGCCTATCTGTTGGAGCGAATTGGATGATCGGGCCGAGGGCTGCCCCCTCTTCCCCTCACTCTCCTTTCCCTAATATGAACCTTGAGTCATCAAAGCCTTTCTGACTCGGCCTGGCCCGGTCGCCCTACGCGACTGGCGCTTCAAAAGGCGAAACTCTCGTCGTAGTTTGGCGACCTAAGGGGCCCTTAGTCTTTTGATTAGAGTAGGGGTCGCGAGAGAGCAGAGCGTACCGCCCTGCCATAGTCGCGAGTCTGTTTATAGTCGCGACTGTTGTCATAGTCAACAAGGTTGAAACTTCCAGGAAAAAACTTCGAATTGGGAGGGCGATCCTCCCGGTGAACTGAC
>Prunus_Contig1791
GAGGATCTAAATTACAGATAATAAAACACAACCAAACACATCCTCGACCTTTAAAAGAGACCGGGGAGATACCTATAACCAAATAGACACCATAAAGGTTTTCAAGCTGGTTTTCGTCTTCCCATTAACTCATAAATACACACAACTTGTGGTGCAAATACGCCTCCGTGTTTGCTTAAGCCCTAACAAAGATCCAAACAAGAGAACCTCTAGTTCATCAGATTGATTTATATACAATATCACCTCCGACGCCGTTTTGTATCCACCTTTGTATCAGGGTGTTTAGAAGCAGTATGGGAATTCTGCAACTTCTTTTGACCCTCGGAAGAACAGCCTTCACAGAAGAAGTGGTCAAGTCTTTTAGCCTCCTCTGCATTCATGTCTATACAAGCAGGATGAAACCAATCACTACAACCTTCACACTGAACCATGAGGTCATCAGGGTTGTAAGGCATCTCACATTTGCAATACACAGCGACACGGTCAGGATTGAAAGCTCCGGTTGAGGAATTATACTCGAAACGACAGAAGAAGTCGTCGTTCCCAACAGCGTCGAGCTTGGTATAGCTCTTGAAGGTGTGCAC
>Prunus_Contig1794
CGATAAAATATACTTCATATATATAATATATTATAAAAGGGGTTGCATACATTGGGTCGACTAAGGATATTTTTTGTTATAACTCACAAACCCTCACTCATGTTCTCCTCTCTACACTTCACCATACGTGCATTTGGCCTCGTTTAGGTAGGTACATGGTTTTTATTCTTGGTTCATTAAGCTAGCCTCATTTGGCCCATTACATCGGTTTCCTTTCTATTTGCCACCCTCGCCACTTCCACCTCCACCGTATCCGCCGCCACCACCGTATCCTC
>Prunus_Contig1798
AGAAATGAAAATATATTTATATTAGAGAATCCTAATTAAAATTAACATCCATGTTATGATAATATCCACAAAGTGGTTAAAAGATTTGTCCATACCCAAAGGAGAGCTACGTGGTCTTTCGACCAATAGCTTTACAAAGTGGTTAAAAGACTTGCCTAAACCCAAAGTGGTTAAAAGCCGCAAGCCTAAAGGCCTCTGATTTCTTACCTCCACACAAAGAATAACAAAAGACTTCATATGCAACCCATATACCGGCTAGTACAGTAGAACGCTTTAGCATCATCTGGAGACTGAAACCACTACACAAAAACAATTCCTATCAAGTCTTTTTTTCTCTTACACTGTTCACAGGTCTCAGAGAATATATTTTAACAACCTTTGCTAAACGGAAAAAATATATATATTATCCTTCTACTCTTCTATTCAGTTTGAAACTAGAAGCCGGTCAACAATGGAATGTAAAGAAAAGCCTCTCTTCGTTTGAAACTTTCTGTAAGATTAAGCGTCATTTGAAACCTTCTGTAAGATGAAACTGGTTGGGGGTGCGGGACTTGGCCTCTCACATCACCATCCCTCCATCAATGGTCAATACCTGT
>Prunus_Contig1801
ACACAAGTCTGCAATATTTATTATTGTTCGCTACAACTTACAACAAATAACACAAGACTCATTAACCGAACTCAACATTGATACAAAGAAAAAAAATACAACACTCACTGATTAAATAGTCTGAAATTTATTTCCTAGTGCGATTTATTTATTTTGGGGTTTTTCACAAATTGGCCTTGATTGGAAATATAATAGTAATTAAGGGCACTTGAGGCGATTGCCATGGGTGGTCATATCAGTGTAGCACCTTCCACAGGCCTCCCGGTTGCCGGAGGTACCCGGAGGAACACACTTGCACCTCACGCAGCAGGTACCGCATGCCCTTGTGCACACCTTTGGCCTTGAATGCAACCTGCACCTCGAGTTGCATAACTCATCACAATTCAGGTAGGGTAAAAACCTTCTGTTTGCTCCTTTCACCACCTGGGTTTCATGGTATTGTATATTCAAATCAAATGAAACCTGCGTCGCCAAGCAGAAAAACAAAACCGCCATAACAAGAAGCAAGCGTAAAGCCATTTAATTTAAACACAAGCCTCGTGC
>Prunus_Contig1807
TTCGATTAGCCTGCAACCAGCTATGTAAGCTGAGAAAATCGGCAGAGGGGAGTCATGTTGTTGATTATTTTTGATTTGTAATTAGTTTGTTAGCAATAAAAACTACGTTAAGGGTTCTATCAGGTCTAAGGATCGAAACCTGTGCTGTACCAATTTCATGCAGGGCAGTAGAGAGGAGCTGCTGTCCAGCGGCTGTAACAGTGCCAAATTACTGTAGAATAGGGATCCCAGCGGTAAACAAAAGAAATCTAGAAGAGAGAACCAATAAAATTGAAGTTAAAATGAAGATAATTGAGTTCTAAGGTAACAAACCCAAGAGAAAATCTTTAATCTGATGTTCTTTTATTATATTGATTAAAAAACTGAATACAAAAAGATCTTAAAAGACTATTCTAGTAGGTTACAGCAGCCCTCCTAGTATCCCACCCTTTTATTATTAGGATAACTAATAAATCCTAGCCCTACGAGGATTACTTAATAAATCCTAGCCCTATTAGGACTACTCAAATAACATAAAATAAAACATGATAGTTAAAATAACTAAAACACCCAAATCATCTAGAACCCTAGCCGAGTTGGCTAGCAGGCCCAATTGGTGTTGGAAAGCCTTTTAGATGCTCCTGCATCAAGTACTCATTATAGACAATGGGCACACAAAGAGTGTGTTGGACATGCCACATGGGCACGTCTCCCTTCTGGAAGTGCGTATTATCTATTAATAATTTTGGGTTTCCATGTTCTCTTTGATACCCATAATTGCCTTTTGCAGTGAATATACACCAAGGCTTATCAAGAAACTTGAAGGGACCAAGGTTAAAAAAGTTGCTGCTGGAATGCAGCATTCAGCTAGCTCTGATGAAAATGGGATGTGTATTCATATTATATGAATCAGTCTCTTATATCATTTGGATCGTTGTCGCGTATCCGACTGTCTTTTTTTGTTAACTTCCTTGCCGTGCTAATCGTATAGTTGTGGTAATGGTGCGAGGGAATTGCATTATGGCGATCAACTTGCAGTGTTGTATTCCTTTCGATTTAGAGGTGGCTCAAATCACTATGGATGTGGTGAGTCTCACGTCGTAAGGAGTAATATGATAGGGGAGGACCTGGTGGGGGTTATACCTATGTTAAGAGTGCTGTAGATCAGACGTGTTAGGTGGGCAAATCTTTTTAGTGGTACCTCTGCATGGGATGTGAATGTTTCGTGGACATAGTTAGAATGAGTGGGCTACCCGTGAAAATGAGTTTTTATTTTTGTGTGATGGCTGGGTGTTCAACTTGTTCTAAAGTGTGTATTTATTTTGCATTGTTAGTAGTACTTCGGCTAGGGATACTTAGTACTCTAGTTAAGTCACATTCAATGTCATAAATATCGCTAGGTGTTCCGCGACTTTTTTAACATGCAATATTTTATTTGTTCCGATGTGCCTTCTTTGGGGTCGCTTAGTAACACGCCTGCCGTAGGTGTGGGCTATGACACAGACCAGGCGTGACAAATGGTATTTCTGTGCGCCCATCGTCCTAAGCGGGATGTAGACCGCTCGTCGCGTGTCACCACACATGTGAGCTGACTCCGACTGTGTGAATATGCTCCGGCATCTTCC
>Prunus_Contig1810
CGCACAGATTGGTTGTCAGGTGTTGCACATGGAATCTCGCCAGACATCGGCTGCCCATTGGTTAGAAGGGGAATTGGCTGTTGAGATTCATGTCTAGAGGAAGATGAGAGGTCGGCGTCTTCTCCTTGCCACTGGCGTCTGGCATTGCTATTTCCTTGTGCGTAATTGAACTCATTCTCCAGATCATCAATATCATCCTCATCATCATCTCCGTCCACTCGAGGACTCCCTTTGTGCCTTTTGTATCTAGTCTTGCACTGTGGGCAAGACTGGTTCCCATCTTTCCGCTCATACTCATAACAAGGACGACAAACTGGAAAGGCACACTCATTACAGGCAACAAAGACATCACCAGTGGCCGTGAGTCCAACAGTATCACCACATATCTGACATATCTGCCCGTTCAGATTTTTTAAGGGTTTGGGCGCGCTATCTGAATCGTGACGAATCCGAACGAGTTCGTTTCTCTTGTAAGAGCCAGCCACCAGTCCAGCATTGGCTTCCATGGCTGTTCTCAATTCTTGAGCTTCCTCAGAGTTGCGATTTCAATTGTTTTTGTTTGAGATATCAGAAAAGAGATCTGTCGGCAAAGAAGTGAGGGAGGCAAAGGCTGTGAATTCTTCGCCCATTCACTACGACATCTCTGATCCGAACAGTTGTTTTTGAAGATCTGCCAAAGACTTCGACCGGGAAGGTGCAGAAGTTTGTATTGAGAGAAAAGGCTAAGGCCATGGGAAGCCTCACCAAGAAC
>Prunus_Contig1816
GGCAATCAATTCTTGTAATTTATTTACTGTAACAAAATAGTAAAAAGCCATTTGTTATTGATTATTTGTCTACATTGCAGCGAGCTTTTTCACTATCACAACCAAAAAACGATAAATAAATAAATAAAACATAGGGAGTTAAACTTGACTGTTGACCTTCTTCAGTTTGGTTACTATAGAAATGACTTGATATCATTTGCTATGTTTTGAGCATCCACACTAGACCCATATATTCCTCTTTGTGATAATCCCACACAATATAAACCGTTCTTTCCCTTCCAATGGTTGGGGAAACTTTGTCTTGGAAGTCCATCATCTTTTAAAAGATAATCATCCCCCTTGAGCCACAAGTTCGTTGATCTCTTGAACCCGGTGCAGAAAACAATTGCATCAAATTGGTACGACTTGCCGTTTTTCAATTCAACATCGCTGCCTCTTATGCTGCTGATTTCTGCTGGCAAGACCTGAATCTCACCGGACTTGATCTTCTTAGAGGTTCCAACGTCAATGACTGGATACTTGCCGTACTTGACCTTCATATAAAAGGGACCCTCTGTTGGCCTCTCTATCCCATACTTGGTTAAGTCTCCAAAGACCAGCTTGCTAAGCAAAACCGTCAAAGAGTCCACCATGTTTAGCGAAATATATTTCAACAAAACCGGGCCCAAGTAAACCATCCCCCTTGACAAAACATGGACCGGGCTTCGAACGATGATGGAAGTCTTTGCACCATGGTTTGCTAGGTCTAGAGCAATTTCCATGCCGGAATTCCCAGATCCACAACCAAAACGTTCTTGTTTTTGAACCCCTCC
>Prunus_Contig1834
GAATCTAAAATACAAACGGGATTCAGAATCTATACAAGCATCCCTTGCAGTGTACAAATATTAATTAACTTTGCTTAGACCAAAAAAAATAAAATAAAATAAAATATAGACCTTTTACAGAAATTTATATATATATATATGTATATATATTATTTAATTTCACCACTCAAAGGAACGGATAGGAGAGTTGTTCATAGACCATTATAGTGACCACCAAATGTGACATGAGCTCTGGTGATGGGTACCCCTCTAACCGCTGAAAATGCTTCATTGAATTTGGTTGCATGCTCAACTGCCTGCTTAATCCTCTTGTTGTCATCAGTGTAGATCTGGTAGCGATTCTGGTTCTGTTGATACTGTTTGTTTCTCTGGTGCGTACCGAAAAACAGAACACAAATAGTAGCAGCAGCAAAACCAAAAGAGCAAATAGCTCCAATCCCAGTTAAGCTCAGCTTCCAGATGTTGTTCCTGTTATGATCCCTACCATTCTTGACCAAATCATCATCCTCCTCCTTCTCCTCCTTCTTGGTGTCTTCTGATTCGAACAAGTTGTTTTTCTCACCAATTTTCATTCTAAGAGAGGTGATCTTGCTCTCAATAGAAGCAGCAGCATCAGTAGTTTGATGCTGCATAAATCTTGGGGATCTGCAGGTAGGAGACTTCGGTGAGTCCATTTTCATGTCGGCAAAT
>Prunus_Contig1835
GTCCGCGTATGAAGTTGAGGTGACGACACCGGCTTCTGGAAATCTTGCGCCCTCAGGATATTATCTTTTGTATGTGGTTCATCAGCAAATTCCAAGTGACGGCATCTGGGTCCAAATTATGTGAATCAAAGTACATTCGACCAAAAAAAGATCGAAGTACATATACATGATATAGGTATAGTTGCTTCCTCCTCTTCTTTTAAGTTTTAATCACAAGCCTCTCAATTAATTATTATCTGTTATAAAATTAAAAATCTTGACAAACAGATATCACTAAGGATTTCTGTGTCAATATTATTTGATCGATTACATTTTCCATGTTGTATTTTG
>Prunus_Contig1842
ATTATAACATATATTTTATTTATTAATATATTATATCACACGTCATTCCCAATTTACAAAAAATAGAAAAGAAAAGAAAATAATTCATCCATCCACCGAAAGTGCGAGGAAGAAAGAATTCCCACTTGACTGAGATGACACGCCACCCAGAATATCGATCTTTCCACTTTACTCTTCATGTTTGATAGTACATGCAGAGCAAATTCTGCATTCACTTTACAAAAGTAAATGGATTGGCAAAATAAGCTAGAGGGCAAAAAGGTTGTTTCTAGATGACAAATATGTCGAGCATCTCCATAGCTGATTGAACTCAATGTAGTTTCCACAGGATGCCTATTGCGGCAATGACCCAAACTCGGATTAAACTCAATAGACGGATGAATAGCGCAATGGACCTTCGTGAGGATCGGACACCTTGACATGTTCTAATATTGGAGAAACTTTCAAGCCAATGATTTTCACCTCTGGATTTGAGTGGCCATCCAGAAAAGTATTTGTTAACTGAGTGCATCCAAAAAGTTTCAGTATCCTCAATGATAGGCAGCTGTCCGCAATTAAACCCAGGGCCTCATCAGTCAAATTCCGGCACCAAGATAGATCCAGAGTATGCAACTTCCTTGAACGTTTGGCAAGTGATATGGCTGTGTTGTACCCAACCTTCTTGATATTATTGAGTGAAAGTTCCTGTTAAACACTCTCCAGAAGTTTCCAGAAAAGCAGCAATAGCTTCATCACTGAATGCATTTCTACAAAGCTTTAACGTTTGAATTTCTCGACAACCATTTGCAAGATATCCTAAGGTCAAATCTGTCAATTTGTACAAGTTAACAAGATCAAGTGCACATAACCCCGTACAGGTTTCAGCTATGACTTTCACAGAAGAATCTGTTAATTTTCCACAATCAGTCAAAACAAGCTCCTTCAAACTCTGACCACGAGCAGTAACAAATTCCTTAATAAAATCATCGCAAACATTTTCAAGGCCTCCTAGCCACAAAACCTCCAAATGTTCAAGCTTCTTTAATGCTGGAAGAATAAGCAGAGCATCAATTCCTTGGCAATCATTTAGATATAGTTCCCTTAGAACTGATCCTAATGAGTCAGCTAAAGTGCCGATACTTGAGGAAGTGAGAAGGGAGCACTGGCTGAG
>Prunus_Contig1844
GAAACAACATAGTAATCCATATAAAGTTGCACTTGCAGGATCCGAACTAAACAGAAACATCCATCATGTTCAACTATTAACCAGACATACACTAGAAATTGCATCAGCTAATAACACACACACACTCAAAGTCATGATAAATAAACAAACAAAATGAGAGCATAAAATGGCAACACAACTGCACTGCACTGCACCAACACAAACAACAGTCTTATGCGAGTAACCAAAACATCAAACAGGGAGAGGTAGGAGCTTCACCAAAGAAGACCCATCTCCAATCAACGCAACCTTCTTGCTTCCCTCTCAGACTCGAGCAAGGTCAGGATATCCCCCTCCCTCACTGGCCCCTTGACATTCCTCATAATGAACCGATTCTGGTCATCCAGAAACTTGACTCGCACTTGAGTCACCTGCCCTCGAGACCCAGTCCGACCCATAACTTTCACCACCACAGCATGCTTTATAGTGGAATCCATTCTCTGATTGTCCAGAGGTTGAGACTGCAACACTGGCCGTCGGGAATATAGAGAGAGAGACGCACAGACAGACTCGTGCC
>Prunus_Contig1846
GGTCTAAGATCAAATCTACTCTTGACAATAAATAATATGGTGTTTACAGAGTTTTCTCTTTCTGCCCTCTCTCTCTCTCTCTCTCTCTCTCTCTCTCTCTTAACTAAGTTGTGAAAGGTTGATTTTTCTTTACAATTAACGTGGTAATAGAGTCTTCGATGGAAAGTATACATACAAATCATCATTACAGAAACACAAGGGCGTAAACGGAACAATATACCCCAAATATGTAAACTTAGTTTATCCAGCCAACAACACTAAAATGGAAGAAACATCACTGCAATGACAACTTGGCAAGGGTCAAGGCTAAAACCTTGACCCCATTAGATATATCCTGACTGGAGGCATATTCTTCAGGCTTGTGGCTGTAACCTTTGTAACATGGAATGAATATCATACCCATCGGGGATACTCTGGCCATGAACAGTGAATCATGGTAAGCTCGGCTAATCATAAACTTGTGTGTTAAGTTTAGCTCTTTCGATGAAGCTTCCATTGCATCAAGTATTGATTTATCAGAAAGTGCTGGTGGATCCTGATTTACAATTTTGAATTCTGATAGATTGACCCCACGTTTACTGGCTATAGTAATTGCAGATTGATGGATTTTCTCAATTACAACGTTTCTTCGTTCTTCATCAATGTCTCTTGTGTCAATTTCTAGATGTGATTTGCTAGGGATGCTGTTGATGGCTCCAGGATGTAGCTCCAGAATACCAACTGTACCAACAGTATCAATAGATCCAGATTCTAATACATGTCTCTCAACAGCTAGCACTAATTCTGCAGCTGCCAGTCCAGCATCTTTCTATTTGGCATTAGG
>Prunus_Contig1850
AAAGTCAAATAACTGTATATTCTATAATGTTGTTAATACACGGGCTTTCCATCTAGTATTTTTCAAAAAAAGAAGAAAAGAAAAGAATATAACACCACTTAATTACAAATTGCTTCCACATACAACAAATGGCCTACAAAATGCATTTTCACTCAAAAACCAGCAGACGACCTTAAACCCAACAAACAAGAAACTACCAGGCACCAATGCCACAAGTCATCACATAAATTGTGATACGCATGCGGCTTCCTAACAAATACCCTCGTGTTGACAAAACTTGAGGGCAAAGAATGAACTGACCCAAGCCATCAAACCAAGATTGATGGCATGAGCAGATAAAACAAGCACTATACACATGGATGATTACTAACAAAGAAACTGTATGCACAGGTTTCAGCGCATCAATTGATGTGCCATGCGTCCAAGACATAACCATAAAAGATGCGATTTGACGATCGGAGACTATGCTCTTCACAATAACATCATTCGGAGCGGGGGAGTAAGAAGCCAAACCCAGAGTGTTCGCGAATCAATGGTGGAGGTTCAATGTCGGTTATATCTACTTGTTGCATTGACTTGGAGATGTCGTCCACCGAGAATGGTATGCTTGAGTCATCGTCTAATAGGAAAGAGCTGCTTACAGCATTGTTTGAGTCCTCAGTCATCAAAACTCTCATGCTTGAAATAACATCTGAAGACACACTGTGTGTACCATATTTGTCATCCCAGTACATTGTACTGATCCTGTACAACTGCTGTATGCTAGAACAGGGCAGAGGTTCTTTTGTT
>Prunus_Contig1857
AACTCTTATTATACACCATTTCCAGGCATATTCATCATCAGTTAAAATAAACGCATGTAACAAGACACTCCAACCCAGAAGTCTGGGTATTTATTTAGAAGCCACAAGTTGACACACAGACACACACTCATCCTGAGATTTGAGTTTAGAGCTTAGGATACTCAAACATGTAACAGAGAATACCACTAAAAGGAAATACACGCGCAAACCCTTTATTTAGCATCAAAGTATGGCTATGGCTATGGCATGTATCCCCTTAAGGGACAAGGATTATGATCATTCATCATCATAGCTCTTGCGGTGGTGGTGCTTGTGGTGACGTCGTTTTTTCTCCTCATCATCATCATCCTCATCCGAGTTGTCATTTCCATATTTCTTGCGACTATAGCCCTCCTCACGAGAACCATACTTAGGACGCTCAGCTTCATCATCATCACCGCGCCTCTCATAACCACCAGGCCTGCGGTACTCCTGCTCCTCGCTCCTCCCATAACTGGGCTTCTCATACTCCGCGCTTTCCTCCCCCTCATAACTGGGCCTCCCATAGCTGGGCCTTGGTGGTGGCGGCTCATCGCCGTAGCCAGGCGTGCCATAGCTGGGCCTCGGCGGCGGCTGCTCATCTCCGTAGCCAGGGCTCCCATAGCTGGGTCTTGGCCTCGTGCCG
>Prunus_Contig1858
AGTTTATCTGATCACAATAAATTGATCATGGAGTAATTCAAATACATGATAACAAAAATTTAAAAGAAGATTACAATTATTGTATGCTTTAATTTATATAATATAATTGTGAAGAATTCATGTTGTTCTACAAGATGTTCTAATAATATACAAGGTCGGAATAAATCCTACAGAAAAATATAAATATAATCAAACTCTTTTATTTTTTCTACAACAAAAGCACCTCATCACCTTTTTTACCCTGTTCTTCTCCTATATATATATATATATAAAGAGCAAAATATATGTATAGAGTTATATATTTGCTATCATGGCCTCACCTGAACTTATAGCACAGCTACCCATTTATGCTGAAAGGAAACTTGAGGCCACTCTCATCTTCATCATCTAGATTCTAGACTGTTTAATCAATTTCCTAACAAACAAAATCTCAATCCCCCAATATTCCAAAATCTATACAAACTAATTAATAACAAGAGTATATCCTTAAATATAACATCATTAGCCTCATGAGCCAATTGATACCTACAAATTCCGATCACATAACGCATCCGTCGATCGATCGATAAATCTCCGGTGCTAGTTAGCAAGAAAGCTTTGCTTAGCCATAAATAATCACCATACACCAACCAAACCATCTATCCCAAATTGGACTCAGAAAACCAATTCATCCCAGGAAGCTGATACGGCGTTCGAAATAGGCCATCACCAAGGGATCCTAGCATTGCATGCTGGTGCAATGGAGGTGTCTGTGGAAGCTGAGAGAGCAAGTTGGCAATAGAAGTAGAATTGTTATTAGCAGCACCATTAATCCCATCGCTGGCAGAATTATTAGTACCACTGTCCAATTGGTGCAGTTGTACCACCCTCTTGCTTGATGAAGCCCCAGCCGTTTGATCATCCTCCTGATCATTCCAGTACAAGGATGGGACTATAGACCGCTTTAGAGGCAGCTGACTAGTCCCGTTGGACAAAGAGGCCGATCCGTTGGTGCTGCTCATTATCCCATTAAAAAATATTTGGTCATTTTCTATGAACGGCGGTCCATAATTTGTGTCAGATTTTGGAAGGTGCAGGTTCATATTCTGGTGATGGCCCACATGACTTATGGATGGTGGCTCGTGCC
>Prunus_Contig1859
GATCGAATATTGAGATATTATTTTGTGCTAGCTAGTTGAAACTGCAAGCAAAAGGGTCGAGAGGAAGAGGACCAAATAACAATGCGCACCTGGTGCTCTTTATCATTCCACTACAAAAGGAAGCAGACAAAATTAAAACAAGAATCCCCCACACAGAGAGGACTAAGTCTGAGATCGGCATCCCATCTTGTCCTAATAATAATATAACTCCTTCTAAATTAAACCCAACCCAATCCCTGTACAAAAAAAGAAAAGAAATTAATCACCTAAATCACCTAGCTACATAAACCTAACCCCCTTTTAGACTACTCTAATTACTCCATCCAAATCCACTTTTATCTTATCGATCTAATTAATTAGGATTTAGGCCCACCAATGATTAATCTTCATTTCCCATCATGCTGCTAGCTTGCTATAGCCGGCCGTATATATATATATAACACACGTACGACATACATCCGCATCAACTTGTTCATTACTTAATTAAGCCACGCTGATGATGCTATCTGAGCCACTGGACATGCCTTGAAACGCAGACGAGTGAGACGACGCCTTATTAGGTGACTGCTCCTCGGACGACGTAGTTGCGAGCTTCAGCGACAAAGGCGATGGATCCCTTGTGGGTGGCGGCGTGTACTTGTTATTCAAATTAAGACCGGCCATTTTGGAAGATGGGGGANGGGGCACCGGGATGAAGTGGAATCGGACGGATGAGCTTAGCCGACAAACGTCGTTGGGTGCTCCTTTTGCCTGCTGCGGCACTTCGTTCTGTAAA
>Prunus_Contig1861
ATTGAACGGAAGTTCATATTTAATAAATCAATAATCTGCATAAGATGAATAGAACAGCTACATAGGTGACGCAAAACTTGAGGCCCTGCTACGGGCAACGTTGATATACCACCAAAGAAAGAAAGATTAAAACAGATTTACATTAACAAAGTAAAACGAATTTCATCTAGCTCTGCCATGGAGTGTGGAAATGTTACTGCTCACATGCCTTGAAAGAGTCACAAGTGAACTTTCTCTTCAAAACTTGACCATGGAGTGTGGAAATGTTACTGCTCACAGGCCTTGAAAACAAAGAGTTCAATAAGTGAATTTAGTGGCTGTTATTTGCCCTCTGCGGCCATCCTTTTGCGTATCTCATGAGCTGTGTTGAATATGCCAAGGGTAGGCTTCTCGCACACAAAGCACTTCTTGTTCTTTGAATGATGCTTTAGTGCACAGTGCTCGCAGAAGTAGTGGTTGCATTTAGTCACAACAGGATCAACAAATGGTTGGCGGCAGATGAAACATGCAAACGGCAACGAGCCATCCTCATCATCCTCGTCATCTTCGTCAGTCTGGTCCACATCATCCTCACCCAAAGCTAAATTTCTCTTCCTTATTTTCTCTGCTTCGTCCCACTCCCTTTCCATCTGCCACCCAGACTTGTAGTCTCCACGATCATGCATAAACTTGCAGGAATCTCCATAACCACAGTAGCCAGTCTCTTTGTAATCCTTACAGATGTCTGGCTGGTAATCAAATCTTGTGGTAGCTCTGATGTGAGCAGAAGCCCTGAGAGGCCCATGGGAACCTCCCGCTTTCTCACTGGCCACTGTTAGCTCTCTTCGGAACCCAGCCTTGTAATCAGTATATCCATGGATCCCTTTATACAACTTGTCGTTCTCAGTGCCTTTGCTCTTCCCCTTCAAAGCTTCCTCTGCCTGCTTAAGAACTCTCTCACGAACTGCTCGAGCATCTCTAGAGAAGTCTGTCTCAGTCTCCAAAGTCGCAGTTGCTCTACTATCATGTTCAACTTGGATTTCTTTGGAAGACTTGAACTCAAAGATTGCACCACTACCAGGAGTAGAGCTCTTAGCAGGTCCACTAGAAAAATACAGCTTGCCATCAAGCTTTGAGGCTTTTCTTTGACTTGGTAATGATGTGCCCCCAGATTTTGAGCCGTCATCCTCCTCATCTTCATCAACCCTTCAGCTTTCTAATGTTTTGCTTCTTTATTGGCTTCCGGAAGAAGTTGCAAACTTCTCCAGGTTCTGCATTTCCACCTGAATCCGCCATATAGACACAAGCAACCAAAGCAAGGAAGCTCGTGCCGAATTC
>Prunus_Contig1864
ATTAAAGGCGGTAGTATTTATTGATAATGGAACGTAACAAGTACAAAAGCCGGGCTAAGTCATCAGGGATTAGGCGAGGCTCTCTAATACAACCCAAGTCATAAATACCATAAATAAATAAAAACCAATGGCATAAAGAAAGCAACGACTTGATTACACGCAGTAGAATAGGGCAAACAGTGAAATATCAAGGAAACGATTTTAATACGACATCTTGTCAAATTTGAACTAGGTAGCTACTAGCTAGGTTGATATATGGAGTTGCATTGCATACATATACATAAAATGTACTCGTGATCTATCTACCATGGCGGGGGAGGTCCAGGGGGCCCGCCAGGTGGGCCAGGGGGTCCAGGTGGCCCACCAAACATAGGTCCACAGCAGTTCTCTAGGATGCAACAGCAGCACAAGAGATAGAAACATGAAGAAAAAAGCCTGAAAATTCCATCAAAACAGAAAGCACAGCAGCCACATGGCCCTCCCGGCCCTGGAGGTCCTCCCGGCGGCGGTCCCCAACCCGGCCTCGTGCC
>Prunus_Contig1866
AAAAAAGACTTCGATTTGCTTGTTATTACTAACTAAATTGACATCATCATCATCGTAAAATCTACTAATTTACATTAACACGTAACCATCACACAGATTCACAAATATTTTTTAAAAAAAGTTACATAATTAAAGGTCCAATATGACTACACGGTTGGCTAGAAACTAGAAGGTAAGCACGTGAAAACCTAAAGTTCAAACAAACCAATCTCAAACGCTTTCGCGCGACAACCCACTAATCTTTCATACACTACTTTAATTATTATTATTTTATCTTAATTTTTTAGATCAGCAGTGACTCAGCAAATGAGTCTAATTCAAGTTGGTTCTGATGATCATGGTGATGATCTGTCTTCAGCAGCGCCTGCAGATATTCTTCATAAATATTTTCAAGCGTATGATCATGATCATCAGCTGAATTGGGTACTTGATCTTGATCTTGATCTTGATCTTGATCATCACCAACACAAAACACAACCCCATTGGCCCGAGTATTAACTAAAACTTGATCATTTTCATTGAACCCAAAAGCTCCTCCTCCTCCTGCTTTTAAGTCTTGGCTTGAAGTGGTTGTAGTAGTGGTGGTGGTGCTACTAGTAAAACTGTCATTTCTTTGCAGGGATAAAAAGGAAGTTACCCTAGTGGGTTTTGGGAGGTGAACTTTAGGCTTTAGTGGCTCCACATGTTGACCTGTTTTGTTCTTGTTTTTCACCACCATCTCCTTCTTGTTCATGTTGTTCTTGGTTTTTTGGTTCTTTCTCCTTTTATTTTCTTTGACCACAGGATCAGATAATGTCTTGTGGGTGCTTGGGTCGGTGCCTTGGCTTCTGAGTTTTTTTGCTAAGATGGGTGTTCCAATAATTCTTGATCTCGTTATCGGTTCGACCCGGAAGCCTACCGGCGATGAGAGACCAACGGTTGCCCAAGAAGTGAATGTAGTCTGACAATTAGGTCATCTTCATCTGGGGTTATGTTGCCTCTCTTTATGTCTGGTCTTAAATAGTTCATCCACCTCAGCCTGCAACTCTTCCCACACCTAAGGAGGCCAGCTTTTTTTGGGCATGGATCTCCAATGGCCTTCCCCATGAGCTTCAATATACTTGGTGAGCAATGTGTCTTCTCTAGGAGTCCATGGACCTCTATGCAAACCAACCTTAGAACAACAAGGAGCCCTTCCCATATTCACTCACTCACTCTCTCTCCCTCTCTCTCTCTCTCTCTCTAGCTAGATCTCTTTCTCTTTCTCAAGAATATAAATTTGCCACGAGAGAGCTATAGTGAGAGAGAATAAGAGGGAGCCTAAAGAGAAAAGGAAAGAAGAGGACTGATGCTCTCTAAGCACAGAGGATTCTCACACCTTGTGCTCCCTTTTAATGTTATAGGGAGGACGAACTTGCTAACGTGCGTTCCCC
>Prunus_Contig1867
CGGGCCCCCCTTTTTCTGTTTTCTTCCCGTCTAATTATGATCTCGGACAAGATCTAGGTCTCCAGTTTCTTCTGCTCGTCCCAGGACTCTGAGCAGATCCAAGTCAAGATCCAGAAGCTTATCCCGGTCATTTTCACCTTCTGCAAGGTGAGATCTAAACGAAGCCACGCCGTTGACCCCAGAGATAGTGCTATTAAGTACACAACTTTCTAGTGCTTTTTCTTTGGGGACACGATAGGGAAATCAGTAACTTGATGTAGTGTTCTAGACATTTTGATTAGGACCTTCATTGGATGGTCTAGTATTGCATCTATGAAGTGGTTAGTTTGAAGATAATATGATGTATTAAATTAAACCATTTTACTTTTTTGCTTTTGAAGTGAGATATGTGCAGCGCTTGCGGTTGATGTTATGTCTTGTATTAAATTAAGCCATATTACTTTTGTGTCAAAAAAA
>Prunus_Contig1873
GCAACGGGATGCTTTGCCCATGCTGAAAGTAGCTCAAGGCATCAAAATTTCAAGAAACCAGAATTCTCACATCTGCTAATTGCTCTAAAAATGTGAAAAATGAACAAAAAAGCAGAGCAGTTCCACATATAAAAAGAAAAAAAAAAAGACTAGTATTTCTAACTCTCAGAAACCTCCAGCGCAACAACTTTCAACACAAAACAAGGATATAGAACCAAGATGTAAACCAATAACACAATCCCCTTAGGAGATGAAGGACAAAACTAATCAACCTCCATACTGGAGGTGACTTCATCTAAGATCATTTGAAGCTCCCTCGCTCTTTGCCTAGTCAGTGCAACACAATCCTGGATAGCTGATGTATAGGCAAGAACAGGTCCACCCTGGCTTGTAAAGAGACACAAGTTGACCAGATGAATCCAAAACCACAGTTACAAGAGTTTCCATTACAGACTCTTCCTCTGCGGTAGGGTCAGCCAAGATGTAATTCTTATGAAGCAAGCATGTTAATGAAAATCCTCGTGC
>Prunus_Contig1875
AATGAAATTCTGAAATGAAATATATGGGCGAACTACTGCAAGATCATACATAATGAGGTAAAATAATCGAAAACGCTGATTGTAATAACTTCAATAACTTAAAGACGAAATAAAATGTAGGACACTGCTTATCAAGGCTTCGAATAACTTCCAGACACCTAAGAAATTGAACCTTCAGGTGTACAGTCATTTTTCACCTTATAATCTCCAGAAAGAGTGCGCATACAACAGACTTCTTGGACCTTCCCACGACCTCACTGCTTGAATCCGGTAGAAGTCTTGTGCAATCTCCGGAGCGAAGAAAGCTTCCAGCATTCACTCCTAAGAACAAACTACTGGGAATACAATCCACGGCTCAACGAAAAAGGAGCCAAATGATATAAAATTACAGAATATTACAGTGGATCCATATCTTTTGAGATCCCAATAATAACATAACATAAACTGTAATCCAGATTATAATGAATAATTATTCAAAATAGTTCACGAGACACCATAAAATTTAATTTCAACTCAATGTAATTAGCTGTAGTAACACAAGTAATTAAAAATATTGCAAAGGTGCTGGGAATATGTGACGAAGTATGTATCGCAAGGTATTTTAAATGAGTGGCATGGTGGGATGAGGGATTTGGGATCTGGACGAACATACGACCACTTCTGTTCTACAGTATTATAGAATAATAAATGGATACCAGTACAAGGAACTTGCCAAAAATATTAGTATTGGATTTAGTAAAATACGGGTGTATACTTTGAGGGTATGATGGATCAAAATACTCTGTTTGATGTTAATACTAAGTAACTAGTATCCTACATCGATATAGCCATGTAAACTCGAACCCGATTACCTTCAAAATTAGTGGGGTAGTTTGACGAACTCCACAATTAAAAATAAAACTGTAAACAAACATTATTACTAAGCCCTATCGATTCTCAAGTCCCCAGTTGTGCTTAATATAACCCAATAAGCTTAATCCCTTGTTAATTAAGATAAATAAAACCGCATAAAACTAATTAATCGTGTAGCTGCAGATTAAGTACCATGTTTAGATAGGTGTATATCAATTGATAAGGTGTTCGTGTGAATGTGGTGCGAAATTTGCAGATCTGGGTACCATGATGCATATCAACTAAAAGAATATAGACTTGGGCAGATGATACCTTTGGGCGCGAGATTTCGTTGTTGTTGATGTCCACAATCCGTGCCCGACTGGTGTGCACTCGTGCC
>Prunus_Contig1879
GAATTCAACAAGAGCATTTTATTATCAGTTGTATGACATTTTAACACTTAAAAATGACGGCCTTGACATCGAATCAAAAAACCACAAGTTTTAATCTCAGATAGCACATGAACAAATTCACCACAAAAGGAACAATCTGATTATTAAAAATTCAAAACCCTAAAATTGAGGACATTGATTTCATTTCATTTCTTGTAACGGGCTACCTCATTGTCGTTGGGGAAAAAGCCCATGAGGCGTCCCGCCGAGTTCTGGTAAGCGTACATGAACCCGCCCATTAGCCCAATCAGACCTCCGGTGACCATAGACGGCCCTCTAATCCCTGGCTTAATCCCGGAGAGGTAGCCTACGGTGACGGAGACGCCGGTGATGGTGGCGAAGCGAAAGTAATCGAGGGTGCTGAAGTTGCCGACGACTGTGGTGAATGGAGGGTTCCGATCTATAACCGGGTACTCGGGCTTCGTCGACGCAGTGATGTCTGTGTTCATCTTCTTTCCTGTTCAACTTCAGAAACGACGCCGTCCCCCTCTGTCTGGTTCTGGTTTTGTTGAGCTCAGTTGGGTCTTCTCTTCTTTGTAGACTGAAAGTCTGTAATGTAAAATGTACACCGGACCTCGTGG
>Prunus_Contig1880
ACATCAAAATCCCCTCATAGATAAAATTACACATGCTAACATCATCATCATCATCACGGCATAAAAAAAGAGCCTGGTTTTTCTTTTATAATATACCCTTCCTTACTAAGAACAAAATACAGAAAACGAGCAAGACACAGCTTGCTTCCATTAAAAAGCAACTTTGATTAACTAGACCATCTATAGCTTATCTAACTATATTTCCTCTATTCACTTTTCGCCGAGGTTATTACAGCCTTCATCACATCACATGCCAAAGCTTCACTTTTCTTTAAGTTGCCTTCACCCTTTTCTTTTCCTTTTCCTTTTCCTTTTCCTTTCTTTCTTTCTCCTGTAGTAAAATAACAGAAAACCAAAACGAGGGAATCCCTGCATACCAACTTGCCACCCTGAATTTCACACAATACAGGGATTTTTTCACAAGTAACTCATGCAAACAGGCTTCACTTCTAGAACGGTGGTAGCAACACAGTTAGTCACATCTTCATAGTTCATATCATCTACGGCTGAAAAACACAAAATCAGGGTGATTGACCTGCAGCACTCTTAGAAAGTTGTCAGCAGCCTGCGACAGGGAGTTAGCTAACTGGCGTTCAAATCCCCCATTAGAAGTCCACAAGGACCCTCTGGAATTTGTATGAAGCAAGGCCAAAAACAGGTAATGACATCTTAGGAACACCATCCATGTCACTCGGATATGTCACTACAGGAGCCCGGTCATCTTGTACACCTCCCATGGGTGTAAAAAGTGAATGGTACGTCAGAAAGCACGCATCAAGATCCTTTAGAGTTGGTCCCGTTGGAATCCTGTAAATTGGATACCATGCAACAGAAATCCAGCTGGAAGACAGCAGATCACAACTTCTTAGTGTCTTCAGCTCAGGAAAATGGAAGGCAAGATCTAGTATCTTGTCAGCTAAAGGCTCGCGGCAATAAGGAAGGTCCTGCTCAAAATACTCAAATAGTAAGCAACCTTGAGAATTGATGGATTCACCCTCGTCACTAGAGCAGTCTTCATGAGGTGGAAAATGCGGCTCTCTCAGAGATAATCTTTCTATCCTAAGAGGAATTTCACTCGATAGATTTTGGTGATTCCGCTGCTCCCTCAAATATTTTAATCTATCAGTTTCATAATCAGAGCTTCCATCACTACTAGAATCCCTGAACTCACTGTCACTGTCCTCATCTGGCCGCCTTGTCTTAGTGGGCAATTTCATAGAGTGGCCGTATATCTGAATACCGGACAAATAAGGGACATAGTACTGAACCACAGAGTCACTGTCATTCAAAATCAAAGGCACTCCTGCACCATAAGCACTCCACTCCTTGAAAGACTCCCATAGATCTCCAAGAACAAAGTATGGCTGAAATTCCACGTCGCAAGTACTCAATCCCCTCATCGTCGTCTTAGAG
>Prunus_Contig1882
GATGCAAAAGGAAACTGAATCAGATAGCAACATCACAAGCTTATACAGGAGGAAGGATCAGGGGAAGAGGAAACTTACAAGGAAAGGAAACGAGGAACAAAAAACCAAATTCTGAAGCATTATTATATCAAAAGCTATATGTAGCGAGCAAATACAGCTATACCACACCAGTCCACTAGAAAACATGCCAAAAGAACTAGATATTACATTAACCTCTAAACCCAGAATTCCAGAAAATCTTTTAACATCCTATGCAATGAGGAAAGGCAGCACAGTCAACATGAAGTCCTCATAGCTGAAAGTTCCAGTACCGGTGTACGCTTTGTCCTTCTCCTTAAATTTTTCGGTTAAACCCTTAACAGTAAGACAGCACTCGATGAAATTGTCATATTCAATGGCCCTGTGTTTGCCTCCGGTCTTGTCGAATTTAGAGACCAGCAAATCCAAAACCGTAGGTGACACAGCAAAACCCAGCTCGTGCC
>Prunus_Contig1886
ACTGCTCAATGCTCAGAAAGTAAAAATTTTATTGATCTCAGAAGTATATTTCCATGTAAAAACGTTTAAAATTTCACTTTCTTAAGTTATTTACAACATCATTCCTCTTACTTCGATTAGAGACAGACAACACAATCATATCTATACTACTTGCATCCTGCTGCTATAAATCAATAACAGAATCAGGTAAAAGAATAACGCACACAAATTATAATGAACGGACAAGACAATTAAATAGACTTTTATGATCAACTTCCTTCTGTTGACATAATTTCAAGTTCTGCCCACCAAAGAGGTGACAATTTTGGTATGGCTCCATCAGGGCCCATGGCTGTGATTTCTTTTAACCTGCCTGTGATCTCCGTCATTTTCGGTCTTTGTTTCGGGTCAGGATGGACACAATCATTTATCACTTGAAACAATTCTCCTAGCTCTTCTTCTTGGAAAGATTTTAAGGTAGGATCAACTATTTCTCGTAAAGATTTATCCCCTTTCATATAGTGTGCTGCCCAGTCTACAAGAGAACCATTTTCCAGAGAGTATGGGATCCTACCGGTAATCATTTCGAACAATATAACCCCGAAGCTGTAGACATTGCTTTCTGGATCTGCAGACATATTTTCACGGAGCTTCTTGTCAGCAGATCCCATCTTTGCTGCAGTCACTTCATTCAAGAAGGTAAAATCTGATATTTTGGCTGCATAGTCTTCAGTCAGGTATACAGAGGATGATAGCAAGTTCTTCTGAGCTATTGGGNGGAGTCAGTTGGGGCATATACTCTAGACAGTATGCCATTCCCATGGCTATCCCGTAGTCCTCGTGC
>Prunus_Contig1889
ATGGTAACAGACAATACTAGGATTTATAAGACAACTTATTTCATCGAAGCATTCCAAGGAATTATGCTTGAACAAAAATATACTCATTAATTGAGTTGAATCAGGAATATATGTCTTGTATGAACAAAACATGTTGGAACTTACAATGCACTGCACTATCTCATTAGTTTTGTTCGTTTGTGTCTTTGGTCCTCACTCTCATCTATTTTCTTCATAAAAATATATAATAATATGATAAATTTCCAGAATCTAATTTGAAAATTTAACATATGAAACTCCATCACATCATAAAGTAATTTGAAAATTTAATGTGTGCAATTATTTAACTTAAAGCCTCAAAGACAAGTCAAGGTGGCCAATCTCCTCCTCAACATTATTCTCAGGCCTATATCCACAGTTCATATGGCCAGCAAACCTACCAGCATGTCCTTGATGTTCTTTCAACCCACCAAGATTATGTGCCTCGTGAATTTGCCTTGGATGACTTGAATCGCTGAAGCTATTAGACCCTGCAGGCCTCTGGTTCGAGCCGCCATGAGCTCGGGCAGCGGAGCTTAGCTGCTCTCTGCTTTTCTTGGCTAAAGTCCGCTCGAGCTTGTGAGCATTTTGGTGGCCTCCAAGTGCTTGTGAGCTGTAAAACTTTCTCTGGCAATAGTTGCAAGAAAACACACGCGGCTGTTCTGAAGGACTGAGAGATGATGAGGAAGACGTGTATGATGGCTCCAGGACAAGATCTAAATTGACTTGGTCGTTGGGTAGGCTTAGATGAAGAGAAGTATTGGGCTGAAAATCCATGAGAGAGAGAGAGAGAGGGAGAGGTTGAGGAAAATAGTTGTAGCTAGGAGCAAGCAAGGTAACTAGGCTAGGGAAGATTGAAGAGAGGAGATTAATGTGAAGTAGAGGGAGGGTTTTTCTGGGATTATATCATGAGGCTTAAAG
>Prunus_Contig1892
CAGGAAAAAAACATAAAACACTATAATTACATGTTAAACATTACTTGTAACATTTGTTTCAATGTTTGTTACTTTGCATTTTGTTTCAACCATATACAGAACAAATTAGAACAGGGCAGGAATGTGTGTCCCCACGCTGGGCAGTGAGGTAATGTAGGCCTTCAACAACTTGAACAATTGAAATCTTGAGCATCAACAACATTATAGTACAAGGAAGACAATCTGCCATCAAATTTTGAGACCACTTGATCAGAAGATAGACCGCAGTAACGCTTTCCCAGCCGGGCGATACATATCGAAATGATCTTCTTGAACAGGGAATCCTCCCGCATTAGTGGTTGCTCCACAAACTCATCCAGGGGCATCCACTTGGCTGCGTCCAATTTCAAGATCATCAACTGTAATATCAGTCGATAGTGGCTGCAACATGCAGATACAGTCAAAATCTGACTTCTCAAAAGCTACATTGTGGCACATGCATGAATGATATTAACCTCAGCGGAGTATGAGTCGATGCAGGTTTCCTCGTAAACTTTTGTCACAGCGCCTGTGAAAATTTCTTCGGAATCAAGCATAAAGCCGGTTGGTATTTTCGAAAAACCAGCGCATGCAGGAAGCATAGTCTTTCTAATAGTACGACAACAGACCTCAAGTTTTCGTTGATGAAAAATCCCCCAATCCGCATTTAATGTGTAGCATAAGCAG
>Prunus_Contig1893
CTGATAAGGATATATGCTATAAAAGATAAACATTTAATTCTTCTATGAGATTTTACAAACTATCATAAATGAATGTGAAATTTTCAAATTTCAAATACATATGGCTGTGTACTTCTGTGTAAAACAAGGAGTCGTCTAACAGAAGGAATAGTAAGTCCAAAGTGACAGTAGTAAAATTAATAATCATAAATAACACCAATAGTAGCATTAAGATCAAACTCATTATCACAAGTAAATGAAGATAGGAATACGATATAAAACGTAGTTAACAAAAATAATAAATTTAGACACTGAATAAATTAAAATCCATTTCAAGAAAACTGTTAATCTTTTTTTTCACAAAAAATATCTAGAAACAAATTCATCACTTGAAAGAATGTTTCAAATAAAGTTTGATTATAGGAAAACTTAAATAAGATATTATAATATTGTCAAAGGCAAAAAATAAAAAATAAAGATACTAACTCGAACTGGCCTCAAAATTTATTCAAAATTGTGAAAAAGAACTTACATGGGAGTTGGGACTAGGCAATTGACAATAACTGATAACAAGTAAATGGAACCAAACAGTTCCCAGTCAAGATCTCGGCCCTGATAAATAATTGGGCACGGTCTAGATCCAGACAAACCATTACCTGAGAAATATAGGTTAAACCAAATAGATATGATATGACACCAGGCAACTATATCAAAATTGAGATACAATTCCTGGCCTCCTATTCCCCATCTTGGAAAACAAGTTACATCTCAAAGCTTCACTAATGGAGAGAGCTGTCCGCACATTTTGCCAATTTCTTTCTCATTTTCACTTCACAAGTGTTGCATTATTATTATTTTCTCTATTTTCTTTTCTTCCTTTTGGGGAGAGGGTAGATGAATGGCAATATTTTAAGGCCTCCCATTCCATTCTGTACTGGGAAAAAGAACCCAGCACTAAAAACAACAAAACATCTAAGTCAGACAGAACCCACACAAGCTCCTGAGACACATGCATCAGTAGCAACATTTCTACAACAATTTGCAATTCTTGGGCCAAGGTTTAAACTTCCATCAGAAAGAGTTTGGTCGAAACTGAAATCAGATTGAAGCCCTGATACTCAAGAAGGAAGAAAAATTAGAACACTCAGAGTGCAAACCCAGTGTACTATCTCATTTGTGCAAAAGGTTATAAGGAAAAAAAAATTCAAAACTTTCAAAACTGATGCAGAAAGAAAACACTTATCATAGCCTCCGTTAAACCTAAAGCCACCCCTAGATATCTGGTCAACCGCTTGTTGTTAGTAGGCAAAGTCTTTGGAGGCGTTCGTAAAAATGCCTCAAGGACAGGAAGGGCTACCAAGCACAAAATAAATCCTTGCCTAGTGAATGGTCTTCCTCCAAAACCTAGCACACAAAAAGCCCTGTCTCACAAACTGTATGTTTGTAAGCAGGACTTTAGAGGACTCTTTCTGAATAAACTCCACCAGAATGTTAAAAGAAAATAGTGAAAATGGCTATGGAGGTTCTGTGGCTATATTCAATAGCCAATGACCAAGTTGATGGGGCATATTATGAAAATTCATCCACAACATATCGGCAGTTCAACTTCAGAAGTAAATCAAAAAGTTTCCATGAACAGCATATCAATCCGCCAGCTAAGAATATCATACAGGTGATCAACGCTAATCTTGTGTACATCCCTTCACTGACCAAGCTTAAGGACAGATTCACCAAAACAG
>Prunus_Contig1894
CGTCTGTGTAGCTGGACAATGTAAATCAAGTATTCATATATTATTTAACAATCTAAGATATTTACTTTAACTAAGGACATATTACCTCTGGATTTATTTTTGCAAGTTGAACGCATAAATTTGTTAGGAGCTGAAATACTAGCTAAATATGCAGCTCCAACTCTACATACATAGAAAATCTTACTCACACAGGTGGCAAGGTATGGCCTCGTATATGTGAGGCACTTTAGCCAATCTTATGACAGTTGACACATGCATAACTACTTACAGAACATTGTCTTGAAACATGCAATCTTTTTATGAAGCGCATTCATTTATAGGATACTCCCCATCGATAGTGTTGCCGGATGCCCCATGACCACACTTGATGAAGATCGTGGTTGGCCCTTATCAAATTATGCGACACATATTTGTTCACAGAGAGGCTTCAGCCTTCATAGCTCCATGTGTCGGACCATTGTTAGATGCGTTTTCTGAGTTGTCCATCAAAGGACTTTTTTTTAAACAGGCCCGAAGAATGGCGCTCACC
>Prunus_Contig1895
GGAAAGAAGCTAATTTGATTAAGACCCAAGTAATGTGCTCACTGCTGCATCATGTATCCCCTGCCTCCTGGGAAAAATCAGTAGGCGGCCAGCAGATAAGCTTGGACACATTCACAGCTGTTTCCTTTTATGTTACAAATAGCAGAGTACACAGAAAGCCTAATACCACCTACACTTACTAATACAAAAACATTCACCTACTACATGTACTAATACAAAAGCATAAATGTTCCGACTACAAACTGGTATAAAATTGTGAAAAACCTCTCATTCCAACCACGAAAATTTTGCTCGATTGTAAAAAGAAAGAGGGAAACAATATATATGTAGAGCAAACAGAATAGTCTGATCTTCCTAACCACAGAAGGAAAATTATACCTTCATCAGTATCGAACCAGCAATCTCTTGTATCTAGTCTTGCATATTAAAGTTATTCACCCTCATACAGAGAACAGAGAACAACCACCACACCACCCACATTTTACTACTCATGCTTTTACTTCTTCCGCTGCCTGTTGTGTTTAACCTTCACTATTCTTCGGTTAGACTTGTCACCACCAGTGCCCAATGAGAAGCTGCCCCCTTGACTTGCTCCCAAACTACCCGAAGCCTGAAATGGTGAAGGGTTCTTGTGGGTTGGCTAGATCTCGTGC
>Prunus_Contig1898
ACCACATCAGAATCAGCCACTCACGTTAACACATGAGAATCATAATCTTTCACAAAAACAATGGGAAAAGCAAAAAGGTTGTGCAAGAACTGGAAAGACGCACAAACAAGAGTCATTTGATTCATCTGAACTCAAACTCTTACAGAAGAAACCCAATATAAAGTCTAATCACTTGAAGATCCATCGTCATCATTTTCATGCTCAGTCACAACTTTCTCTATAAACCTCTTGCGAACCCCGTCGATCACAGCTTTCCTTGACCGGCCATTTCCACTCTGCCCATCGTTGAGCACAGGATCTGATTGGCAGAGAACTAATGCCACACCTTCAGGTGTGCATCTCCGGCCAAAGCTTCGCAAGCCAACGTGATTTGCTTTGACAGCACCACTGTTGTACACCAAAACAGTGGGAACGTTACGATCTGGGTAATTTGGGATGCAGTCGGTGGATATTATCTTCACAAATTTGGTAGCTGGGTATTTCGCAGCCAAATCTTCCAAGCATTGCATCAGCACCCCACATTCCGCAATTCCTTCTTTGTACAGAATCACAACCACCCAAACATCAGCCGGAGCTTGCGAAACCTCTCGCACGAAATCTGATCCCGAAATCGGCACAACCGATCCAAACCTCGCTACCTTAGCTG
>Prunus_Contig1900
GGAATAAGAAATGTTTTGGCCAGAATTGGCATAAGCATATATTAATACGGCCATATTCATTCCAATTAGAGCACAATAGCAATGAGCCAAGTCCCGTTCAAAGTCATTTACCTTATACTTACATATGCCAGGAATCCCAAAACATAAAACATACTGAAAATTAACCAACCAATTCCAAAATAGCAGAGCATTGAAAAGCACATGGGGTACAAAAATACTATATGCATGTCCAAGGAATTTGTTTCACCGTGCCAATGTATCTTTAGCTCTTATTACCTTCCCAATCCCATCATGTCAGCTGGTCAACTGTGATTTAGGCTCCAACTCGAAACTGCTCACAATCTGTTGATCCATTTTTGGTGAAATTTGTAATAAGCATATTCATCATCCTAGCTACACTTGACTTGAACTGTTTTGAGCCACTATTTTCAACATTCTGGGCTGCATCTTCGCTAACAGACCCTACTAAAGTGCCCTCAGTATATGCTTTACATGCTGCCAGAATATTATGTGCACGGTTGCGAAAATGACCCAAGACAAAGTCCTCAAAATACTTAGGTGGCCTCCTTAGTGTATACATCATCGTCTTTAGGGATAAAATAAATACTTCCTCATTGTAGCTCCTGGACCTCTTTTGCCCTTCTGCTCCAACATACGTTGTATCATACCCCGGCTCATTGAAGAAGGGGTCTGCATTCAGAATAAGAGCTTGTATAGAGACTAAAACTTGTAGCATTGTTGATTGCCCTGGGACCCAATTTTCATTTTGTTTTCCACTCCAAGTGCCTAGGAGACTGAGACAAACTTTCCCACATTCATACAAATTTGGATTTAATCGAAGACCTCCTGAATAGTAGTACACCATCGGTGGTGACTTAGGATAGTTAGTGGGGAAGAGACAATCAAAGACAAAAAGACCGTCATGGTAGGGAGTGCCCGGAGGTCCTATAATAACTGCCCTCAAAAG
>Prunus_Contig1901
GCACTGAAAAGATTTATCTTTACTTAAAAAGTAATTAAAATCCGCTGATCATAAGCAGAGAGAAACATCTCAATGATACTACATATGCATAAGAAATATATGGCTTTTTAGTCCTTATTACAGACATCAAGCAGACGTAATTAATTAATATCATGAATTAAGCATGCTTGCTTAAGTAATAACAACTGGAAGCCAAGCTCAATTAGCATACGCCTCTTTTCTTGCGATCCACAATCCCCTTCCAACGCCTTGTAATCTCTTGTTCAATCTCTTCTACACTCTTCTTAACAGGCTTCACCGTCCCCTCACTGCTACAGACCACTTCATCAACAGTAGCTGTGACATGGGCGGTTTTCGTAGAGATGCGGCTTGGGAGTGTGTCTGTTTCCTTCACAACTTTGATAATGTCCGAGATAAGCCTCTCAGCCAAGCCCCGGCTAAAATCCTCCCTAACAACCACTCGCAGAACAGCAATATGTTCTGCATTGGCTGGCATCGTATAGGCTGGAACTATCCACCCAAACTTTCTCAAACTCTCAGATATCTCGAACACGGTGTGCTTGCTGCTGTCTTTTAGAGAAAAGGCCACAAGGGGCACTCCTATGTCTTTGGAGACAATCTCAAACCGCCCTGTTTTCTCTAATCCTTCTCTCAGAAATCTTGTGTTCTCCATGCAGTTTTCCATGACATTTTTGAAACCCTCAAAACCCAGTCGAATAAACTGATAATACTGAGCAATTATTTGGCTAGAACCTTTAGAAAAGTTAAGGGTGAAAGTGGGCTGGTCAGATCCAAGGTAATTAATGTGAAAGACAAGCTCGTCCGGCAAGTCCTCTTTGCTCCTCCATACAACCCAGCCAACACCAGCATATACAAGGCCATATTTGTGGCCACTTACATTGATACTCTTGACTAAGGGCAAACGGAAATCCCACACAAGATCAGGATAAAGAAATGGAGCTATAAAGCCTCCGCTCGCAGCGTCAACATGAATGGGAGTATCCCAGCCCTTCTCTTTGTTCTTTTGAGTAAGGAGGTCATTGAGGAGCTTCACATCTTCAAACTCTCCCGTGAGGGTTGATCCTAGAATAGCTGCAACACAGATAGTGTTCTCATCCACCATCTCAACTGCTTTCACAGGGTCCATTACATAGTATCCCTCTGACAGCTTCACCTCCTTGAGATCAACCTCAAAATACCTCGCAAACTTTTCCCAGCAAACCTGCACATTGGCTCCGGTGACCATGTTGGGCTTATCGTAAGGCTTGCCCTCTGCTTTTCTCTTTTGCTGCCACTTTCGTTTAAAAGCTAGGCCTGCCAACATCATTGCCTCTGAAGAACCAACAGTTCCCACTCCAACAGCAGTTTCGCCGTCTCCGAGGGGAGCATTAAAAAGGTTTGCTATTATATTCACACAACGATTCTGGAGTTCAGTGGTAACAGGGTACTCATCCATGTCGACGTAGTTTTTGTTGAGGGAGGCCATGATGAGCTGATCGCACTCTGGCTCCATCCACGTCGTGACAAATGATGCCAAGTTGAGCCTGGGGTTCCCATCCAGCATTAGCTCATCCTTTATTATCTGATACGCTGCGTCCTTGGGTATCGACGTCTCCGGCATCTCGAACTTAGGGAGGGCGTTACGCACATATCTCGATGCAAACGTAGAGTTCACCTGCCCTCCACGCTCACTGCTCGTCGTTGAGATCACCATCTTCCTTTCTCTTTCTCAAAGCCTCGACTGAGCAACTGAGAGAATTTGATGCTCCTTATATGAATATACGCTCTCTTTGCTTTATTTGCTTTGCTTTCCCC
>Prunus_Contig1902
ATTTATTATTAATAAAATTTATCATCAACTCTGAAAAAATATTTTTAAAATACATGCTTAAAAGTAAAGCTGATATCCAAAACCAAATATAAAGTATAAAGAGAATATTCACCCCCTTGTATTTTAATAGGCTGCATAAATAACTCATTAACTTTTAAACTGTTTTCTTCCTTTACTTAATGGCGTTAAGCAGACAACACTCTTTGTATATATGTACATACACATAGATTAATCTACACGACTACACATAGAGAGGCATTGGAACCATATTGCAGTATTCTGCAAGAGCCCAAATTGGGATAGTATTCCTGTATGCTGCGTAGTGTAACATGCCATTCCTCATGAAAACTCCCATCACTTCCTGCTGGGGGAAATCACCATTTTCCAATTGAGAATTGATCAACATCTTTGCAGCTTGGTGAATAGGAGTAGGGTCTCTCTCCGCCTGTCCACCATGAATTAAACCCATTAATCCCATTGCAGTCTGCACCAAATTGGATCGGTCTCCTTCAAGAGGTGTATAGATCTTGTTTGTACAAGAAATGTAGCTCTCTCCCCATCCACCATCATCTCTCTGTGTTTTGAGTAAAAATTCAACACCTCGGCGTATAGCCTCACAATTATTGTAAGTCTTGCCAGCAGCCTCTAACCCTCTGATTGCAAACCGTGTTCCATAAATGAAGCAGATTCCCCAGTTTCCATACCATGACCCATCAGGATTTTGTATGTCTTCAATGAACCCTGTAGCAGTTGTGATGAAATTATCTATCTGTTTCTTTCTGTGGGCAGGGTATAACTTCCTAAACAAAGCTAATGCCTGGATTGAAGATGAGGTGCACTCGACATGCCTGCATGACTCTTATGTTAGTCTTCAAGGAATGTAGTCTAGAACTTAAGGAATTACAGAATGGAAAATGTTGGATCACAAGTGTTACTCATATTCGATGACGAGATCCCCGAGAAATTCTACAGGGTTGAGCCACTCCAACCATTTTGGAGCTCCTGCCGGTTCCCAGGCTGATACACCACCATTTGGACTCTGCAGAGAAAGTATGACATTGACAGCATCATATAAACGCTCAGGTTCTAGTTGTTCACCGACGAGTTGTGGTGGCAGCATCGATCTCGTGCC
>Prunus_Contig1908
AACCCAAATTCCATTTCCATTAGAATACAAATCATGTCATATGTCTCCAGCACAGAACCCATCCACACATGTTACAGAACCTTTCATTTCAACTCAGGGTCCTAATAGACAATAAGCCATTTAACAAAAGTCTGCTTGTTGCAGCACCGTCCCTTCTGTTCTATGCACCGTTCATGGTAGCATCAACATGTACTGTGTTTACATCGTCCAGAGTCCTGCCGTTAACTTGAGTTCTCTGCCTCCTATCAGCAGGGTCTCCGGAGATTCCATTCAAGAGCTTGTGATTCTCTTCTTTGGTCTTACTATCTTTGTCCTTCGTACTTAGGGGTAACAAGAGAGATGCAGCTCCATTGGTCCGGTCAGGTAATTCTGCCAATTTCTTGTCAATAAAGAATACAACCAAATTAACAGTATACCATGCTACAACAACGTCAACCGTGTAATGCTTGCGCGATGCCACAATCAAGAAACTCTGGATCACGACGAGTAACCAAGCTAACTGCTTTATAAATCTTTGTGTACCGTATTTCTGATAAGTGCGCACAAAGACAAGGCTAAATATCATGTGCGATGAGAAAATCAAATCACCACAACCATAAAGTACACCCCTCGGAAAATTGATCAAGAGGACTTCAAATACGCTATCCGGAGGAGGCAGCCTGGCAAGTTTAGAACCCTCACGACAATGGTAATTTGGACCAGGAAGCTGGGTGGAATAGAATGTGATAATCCGGAGAAATTGAGATGCCACTAAGAATGCTAGAACCCTGCACCATAGTAGAACCGTGTATATCTTTTTGCTCTTGAAAATGAAAGGATGAAAAGTCCACAACACAAAGGATAAAAAGATGAAGCTGAACAGGGTCTCACTGATATAAGCTCTGTCTTGCCCGAGTTCCGGAAGAAGAAAGAAGCCAGCATCCGGGAGTGTTGCCCCTGGCCGATGTATATAATGAACTCCTCGAGCAGCTAGACCATGTATGTACTGACAAACAAGACCGGCAAGAAGATACTTCCAATTCGCGGCAAGGAGGTTGATCTCGGTGATGACCTCAGCGCAAATTCTCTTCCAGAGCTTTGATGACTCGCGACCAATGTAAAGCGTCATCTTCTAGTTGTTGTTGTTGTTATTATTGGTGTAACCACAACTTCCATATTACTTCACAAGGTCAACAACATGATTGCTGGGCACCCTTCAAAATCGAATCAAATGTGAGGAAGAAGAAGGAGAGGAACAAAACACGGTCGTTTAGAGCGGTTCGTGAAGGGGATCAGAGCCGCGAATTGACACCACTGAGACCCCAGGAGATCTGATTGTTGAGGCGATTGAAGGGCTCTTCTGCGGCTCTGAGTTTGAGTGGAGGCGTGGAAGGCACCACCAAAGCCAAAGGCCTTTTTTACAAGCGGAGAGAGACCAATAACGCGTACAATTTGATAAATCGGGAAACGGAAGAAAAAGAAAAGCAAAAGGCTTTTTTATTCTCTCTCTTCTCTCTCTCTCTCTCTGTTTGGCTTCTTCGTCTGTCTGTGTGTGTCTGGTAGTGCTGGGCCAGCCACGCGAGTTGAACACGGGGGCGACAGTTGAGACAGAGAAAGAGATGCACGATTCAATTCAATTCAATTCAAAAACCACACTAAA
>Prunus_Contig1910
CTTGCAAATAAAAGTATAAGCATGAATAAAGAGAAAACAAAAGGTTTTACATAAAAATAATGAAGAAATTGGAACAGAAACAATATGATTCAATTATGTACAAAGACTGCACCACTATGCTGCTCTTAAAAGGACAAACCATTACTGCCCACCAACTCTCCAGGCAACTCCTTTGCCGTAGCGATCCTAAAGGGCCCTACAGTCATGTGTTGTGCTTTGCAGCTGCCTAATGGTCAGGTTAGCAAAATTTGAAAAACTGCCAAAAAAAGGCTAAAATTATTGCTTAAATTTTTCTCACACTGCCTGCTGCTTAGGTACCGGTCTTGAATGCAGATCAGGAGTAATTGGCTTGAAATCATATCTCGGTTCGGGAGACTCACGAAACCAGTTATGGTTGAGAGCATCCTTTGCTGTTATTCGCTCCGCAGGGTTATATGATAAGAGCCGCTTCAACAGATCAAACCCCGATTCAGAGAGCACTGGGGATGAGCCAGTGAAAGATGCAGCAGGAAATTTCTTGCGCAGATGATTGTAGCACTGTTGTTTAACAGAATTAACTTTGAAGGCTGGCAATTCTCGTGCC
>Prunus_Contig1911
GAAACTAATTGACGGAGCCACCAAAGCACTATAATTCTGAAATTAGAATCCTAGCCAATAATTATCCGTTACCATTATCATGCATTATAATACAAGTATATTAGTCAAACTAAACTAGACTTCCAAGGACTCACTCATAACGACAAAGAATCCTCAGAAGCATTTCCGATGAACAACGGAAGGTCCAGTTTCATCATAGTCTGCTTTGGTTACATGCTGATTTTGTGGGAACACAACTTTGGCTAGTATGGCACCTCCCACCCATGCTGAATACATTGACAAATTCTCCGGCATATATTCTGGAGGCTTAATTAAAGCAGGACGGACAGCAGATGAGCATAGACCAGCTTCTTTCTGAAACCTTTCTTCAAAACCAGTCATAGAAGCAGTGCCACCACACAGTACAGTATTTTCCAGCAATTGACGGTGATTATCAGACGACACTGTTGAAATACAACGAACAAGCTGCTCAACAATCCCATGAGCCTCTAACCCCAATATAGATGGTTGGAATAAAGCCTCACCAACAGTATATTTTTCTCTTCCAATCGTAATGACCTGTCCATCAGGAAGAGTATGTTGCTCTGTCTGGCATGAATTTTTGGTCTTCTCATAAGCAAGTTCATCTTCAGCACAACATGAATATTGCTCTTTTATTTTCTCAATATCAGACATCTTGATATTCACCAAAGGATTGGATTTCCCAAGCTCTTCAGCAAGTAACTTCGTCAAATCCATACCTCCAATTTCAAACCTTCTTGAGGCAATGTGCTGAACAGCACCTTCAATTACTGGTGCAATATCTATCTTTC
>Prunus_Contig1912
CAGAAAAAGCTCAAACCAACTTACATTTTATTGATGACTTGTCCAAGATAATACAAGAAAGAATATTAATATTTATTAATTTTCATCTTTAGATACAAACAGATCATTACTTCAGGAAACAGAAGAAAAAAACTGTTTAAAAAACAATTGAACTTTTTTCTACACGAGACAAAATCAACTCCCATCTAACTATAAGATATAAGAAAAGAAAATATAATCAAGAAATCACAAGCCATGGATCTCCTTCAGTGTGTGCCCAATGGAACCGTGTGTGTGACGCTATGGTCGATGATACACATACTTTGTTCTTGGGTCCACAATAAGACCCTTCCCACCATTGACTTCTAAATCGTGCTGGAACACAAAGTCTGGGATGGTCAACTGCTCACGAGGAACATATCTGAAGAGCTGCAGTAATCTATCTACATATACCACTTTCTTCCAGACCAAATTGTCCACAAACAATTGCAGAGCAAATATTGCAGCCTTCAGTCCAAAAGTTGGGTGAAGGACATATATTGCATGCAGATTACGTTGGTGTTTACGACCAAGTATTTGTTGTACTCTTCTCATCCACCCCAAGTCTGGCTGAAGCTGCAAAGATGCTGCAGAATGGAAGTATACAATAGTATAAGGCTTCTGTATTATAGGTTCAAACTCCTTAACAACATAGTGTATAAATCGTTCTAGATCAAGACATCGTAAAAGAAAATGTGCCCCCACAACTACCATTACTGGACGACCCTCGCTGTCAACCCCACCTCGGTAACAATTTTCATTTTCTG
>Prunus_Contig1917
GATAATTTCATAAATGTGAAGGACCATTTGTGATAAAAAGTATAAAGTCAAAGATGACTTCCCAAAACAATGTCACAGCACAAGCAGGTAAAAAGAAGAAAAGACTAGCAGCTGAAAAACATATAATAACCTAAACCAAACGTGATGAAATACTTTACAAGAAATTAATAAACATAAGTTTATAAGCACAGGTTTCACCACTAAGAGCAAGCTGCAAAACTACTCTCTACATTACATGCCAATATCCGATATTGCTTAATGCTTCCAATATTCATGGTCCCTCCGGGTGTTCCTGAATGCGCAGCATCCAACTGAGTACACAATAATGAGGAAGATCAAGAATACAATGTTGACGACGGCCGTCTTCTTCCAGTTACTTTTTATGTTGTCCAGCAGTCCAGCCTTGCATGACTGGCAGTTGAAGCACAGAACCTTTGCATCATTCGCCCATTCGCTGCAGTCGGGGTTGGAAGAGCTGGTGGTACCGTTGTTGTTCCAGTTAATCGGGCTCATATAGGTAAATCCACAATCATCTGATGGCTTACAGCAACCGGCCTGAAGCGCAGACAAGTTCTCCTTATACAACTCCGTGATGGTATCGTTGACATACTTGTCATGAAACGTAGAGCAGACCTTGCTATCAATAAGGCAACTCTTGATCTTATTCCAGTTCTTGGTGCTGTTGACCCTCTTCTGCAGCCAGTTAGAATAGTCCCCAAGCCTGTACTCCTTGTACCCTTTATCGGAAAGCACTTTGCCGGCGCCTTTGTTGGTGACGACGAAGGCCGAAGATGGTGAAAGCGAAGAGGACGACGATGAGGAGGAACATGACGAGGAGGTAGACCCCAGAT
>Prunus_Contig1918
AAGCTAAAAGTATCTCTAAACTTAAAACCTCCTTATATTGTTTATAAAAAAAATAAGGAACCTTCTTATATTGTTGTGAATACAACTGGTACACAAGGCACTTTCTGACTTCCATTACTGGGGCTCATATGCAATTAAACCCCAAGCAGATGAAGCATGACAGCATTCTGTGCATGCATGCGATTCTCAGCTTGTGGAAACACAATTGAATTTGGAGCCTCAACCACTCCGTCAGTCACTTCCACTCCTCTTTCTGCTGGTAGACAATGCATGAAATAGGCTTTTGGCCCTGCTATCTTCATAAGATTTTCATCCACCTGAAATCCTTGGAAAACTTGATGGCGATATGCAGCCTCCTCCTTTTGCCCCATGCTGGCCCACACATCTGAGTACACAACATCAGCTCCTTTGACTGCTTCCTTTGGATCATTTTGTGATCTCAATCTTGCTGATGCCTGCCTGTTGCGCCTTCTCAAC
>Prunus_Contig1919
AGTACATAAATAGATAGAAGGGTCATATTGCAGATATAAACCATTCAAGGACGACAGACCGTCTACACAATTTGCATAAATGTTTGAAAACCAAGACCAAGACAGAATAATTGTGGCAATGGTGTTCCATCCAACCTATTCCAGTTTCGGTGACAATTAGTTATAAAAGTGTACTGAGCAGAAGTTAGAATATGCTCCAGCGTCCAGAACAGTCTAAAGCGGCATTCCGTGGGAGGATGAGCTATTCACAGTATGTCCATAGAGCAAAAAATGAGCTTGACTTTGGAGTGGAAGAAAACGGAAGACCCTCAACAAGTGAAGTGAAAATGCATGACCCCCGCCGCCGCTTAATATAAACTATCAACTAAGGATGGGCATGCAGCTTATTCACGCCCATCAAACTTCTTTCAGTTAAGTTAGATAGTAGCCATTGACATTTTCAACAAGATAGTCGTATGGTGCACCAATCCCATAGTCAAATGTCCCATTTGTTGTTGCCCCTCGATTTGGAGTGTAATAGACATTTCCAACACCAACCTTCTCATTAGCTTTGGCCCTGCCCTTGACACAGCGCTTGTTATCCGAGGGGAACTCGGCAGAAAGCCTTCCCATCTGCTTCTGCAGATCAGCTACTGACTCATTAGTTAGCTTCCCCTTGGAATTCTTCTTCCCATCAACAAGTTTCAGTTCCAATCTATACAAGGCACAAGCATCACACTTGTTGATCTCATATTCATAAAGGTGCCACTCAAAATGGTTCAGGGGTTGAGGATCCATATAGTAGGATCTCTTCAGCCCTCCAAATTTCGCAGGCTTGATCCAGGACATTACATTGTTATCTGATCCTGAAAAGATTGACCTGGTGATTTCATCTGGATCGCAAAAGAGGCTGGGCATATCGATCATCCAGAACGACCTAAGAGCTGCCTCCTTTGGATTGAGACCTTGCGAACATACGCACCCATGTTATGAGAACCCCATGAACGATTCTGGTCTATGGAGTAGTGCTTTTGGTTACTCAGGACTCATCGTC
>Prunus_Contig1920
AATGCAAAAGATTTCAAATTTTATTGTGAAGTACAAACTGTTCTCTTCTCAATTACTTCAATCTTACAAATTTATACACTCCCAGATACACAACGTGCATACAAATCACACAGAGAACTAAATGCATAACCATATACATACAAGCTCACAAACAAAATTTACACACAATGTAACACAGCAAAAGGCTTTACATTATTGTAGCGTGTTCTTCTCTGTTCTCTGCCATTACAACGTCCACGAAACTGGTTTCAAACAAATTCGAAGTGCATTAGAAGCTTTACGGATTTGTACTCATCTCCCTTAGGGCTACGTAAGGGTTTCACACAAATTCGAAGTGCATTAGAAGCTTTACAGATTTGTACTTTTCTCCCTTACGGCTATGTAAGGGGACCGCTCGAATCCCTTTTCTTAGCTCCGGCACCGGTAGGCACGTTTGACCTCCAAAGTCATCCTTTTCTGACATGTCATACTCGTGAACTTCAATACGAAGCACGGCGAGTTCTGGAACAGTTAATGGGAATTCAAATTCCTCATCCCAAGCTGGAATCCAGTCGTCCTCTAGGGTCTTTGTCTTCTTCATCACACTATCAGCAGCAACTCCAGCAATCCCTACCCTTGCATAAAAATCAGGGGGCGAATATGCATCAAAGTGCGTGTGCTTGAAATCATAAAACCATCCTTCTCCCATATATACTTTTACCTTCAAAGTTGTTTTAACTGGTAACTTATATTTAGGATCGAAGACCTCATTATGTGGACCAGTCTTCAACAGAAAATCCGGTTTTTTCACATAGCCGCACCCACTATTGGCTCTAAACATTCCTTGCATCACCCACAGTGATCTTCCATATCCCTGCATATTAAATGCAACCATTTGGGCCCCATGAGACCACCCAATCATTGGGTTGTAGTTTGATGAGTCAACGCGTATGCCCTTTGGATACACCCTCAGAAACTAGTTCTAGATCGCGA
>Prunus_Contig1921
AACCTGAATTATTCAACCCATCTATAACCTGTTTTTTTAAAGTTTCTAAACTGAGTCACAATTACAAGCATCATCCAACTATCAAATTAGTTGGTTCTTACATCCCATGACAAAAAATACAAGCAAAGCACCAAATTATATTTTACATCCCATGACAAAAAATATAAGTAAAGCAGCAAATTATATTTTACAACCCATGACAAAAAATACAAATAAAGGAGCTGCAGGTTTGAACAAATGATACTAATGGCATATTATCACTTACCAAACAGATTCACGTCACGTGTATAAGGGAGCTCCATTTGATGGTCTGGAGGGTTATGTGGTCAGACTGAGAAGCGACCTGTCGAGCAAGGTCTTCGCATTCAGCGCAGTAGAATAGGAACACTTGCTTCTTCTGTGAGTTTTCCATGGCCGTCTATCTGGCAGACGAGAGATCGTGAGAGCGATGAAGGAGCGACACAGATGCTGTCGCCGAAATTTCTGAGGTCGATTGAAGATCTGAGGTGAGATCGGGAGAGAGAGGCGCCGCCACAGCCCTTAGGTCAAAAAGAGAAGAAAGATGAAATGAAAA
>Prunus_Contig1923
AAGATCACTAAAATGCTTAGAGGCATTCTAACCATTTTTAACCAAAGTGTTTATAAGGAAGAGATGTATTGGAGTGTTTCTTATATGGCCTCACGTATAAAATTTATATCATAGAAAGGGTAAGCAATCATACACATTACAATCTTACAAGACACTTCTCAGAATGAAAACCAGCATGATGCCAGAGTTACTTTTCTGTCGAAGGTGGTTGAGCAAGCACTATGTCTGATATCGACAAGGTTCCTGACTGATCAACGTCAAGATCTTCGAATTCCTCCATCACGAGTCTAATATCTTCTTGGCTAATCTTCCCCATCTCTTTGAGCTTGTATATGATAAATTCAGCAGCCCCAACTACCCCATCACCATCAAGATCAGCTGCCTCCAAATCTAAATTTGTTGTCCTACGAGAAAGAACCCACTTGACCAATGCCCTTTGCCTGCTCTGGGAGTTTAGCTCAGCAATGTAGAGGAAAAACTGAGCTAAACAAATGGTACTTGTCAATATCCAGAATATTGCAAAAACACGCCCTGCTTGAGTTGAAAAGCTCTTATCTCCATACCCCAGGGTTGTGATGGTAGAACAAACGCAATAAAATGCATCGACAAGGTCCAATTTCTCAACAGTAGCTAGGAAGATTGTGCCAGCACTTATGAGTACCAAAAGAAGGATAAAGGCAACNATGCATTTGTACTTCNAACTGTTAGTCTCNACATCTTTAAGAACTTGAATATGACCAACTTTTTGATGCATATGTAAGGCTTTAGCAAGCAATTTTCCTGCTTCTCGACCAAGTAGTCAGCTGCTTTGCTCAAGATCAACCCACAAGAGCATTCCTGTGAANACAAAGCACANGCCAGTAGTTTCN
>Prunus_Contig1925
AGAGAATAGAGATACTATTAAGAGGTAGAAATATTCATTCACATCCTTAACCATATTAACTCAGTTCAGCTTCTTTCAGCCCCAAGCAATCTGGATGCTCAACCAAATAAGAGATAAATAGAAGAGGAAACTAAAAAACAAGCTTCCACTGCAAATCTAGCTACGGACACCCCCCACAGTGTGCTTGCTTCTGTTATTTTATCTGCTGATAATAACTTCCCCACTGGGTTTCATCATTAAGCATCATTACCTTGGCAGTGGACCGCCGGCGGCCAAAAGCTGTTTCTGCAGCTTGAAAAGAGTTTCCAGCTTATTTTTCACAAGAGAATACTCATGCTTCACATGCTGGAGAGACTTTAGGCACCCTTCAACATTCTGCTCCTCACTGCAGTCACGAAATGCAATGCAGGCCCTCTGAACTCTCTGAACACCAATGCTGGAGCTGCTACCCTTCAATTGGTGAACATTTTTATCCACAAGTTTAAAGTCAACAGTCTGCTGATCTAGAGCTTTGGTCAGTTCATCCACAAGCCTTTCAGAATCTTTAAAGAAAAGAGACACAACTTCAACTACAAAGTCTGGGTTGTTCTCATCTTGCAGTTGCTGAAGCTGGTTGAACTGTTCATCCAGAAATGCCTCATCAAACAGTGAAGCTGTGTAGTCAACCAACTGCTTCTGCAACTGAGACACACCATCAGCCATTGTTTCACTCTCAAGCTTCACAGCACTCATTCTTTTTGTTTCTGTGTTTTCTACAGATCTTATGGATTCATTGCACCTTCTTTCCTCGTGT
>Prunus_Contig1928
TGCCCTGTATATGCATCAAAATTTGCAGCCCATGCACTACGAAACTTGCGACAAAATGGTAAGTGCGACACTAGACCTTCACCGACATTGCTGCCACTGCTGCCTCAGAAGCCCGCTGAGCCTGATTTTACCGCAGATCATCATGACTAGTAGTACATTGTTATGAAGTGATTAGCGTCTAAGTTTTGCTTTCCAGATACAAGTTTATCCTTGCAGGTTTCTGTGTATAGTAATATATTGGTAACTTGGTGAACTTCCTCCCTCTGTATCTAACTTAGCTTTTTTCTTCATTTCTCCCTTTCGATCCATTGAGAGTTCATTTGTTTTATGAGCCATACAACCTTCATGTGTGATATGACATTCACAGCGGATGGTTTTCTATGTATAAAAAATATATCATTTTAT
>Prunus_Contig1930
ACAAACTGGTAAAACTAGTTGTGCCAAATGTAACGGCAGCTAACTAGTTTCATATTGGCAAAATATTAAAGTCATTTCAACCTCCACAGGTCACAGCAACAGCAGCCTACCATTGCACTCCAAAACATACAAAATAAATAAAACACCAGGGAAGCCAACGATCCAATATTATACAGAGCTTTTTCCATCAAGGATTCAAAAAGATCAACACAATATAACTGGACAAGAAACTGCATTTAAACCTGCACCTATACCCTCTATACATTGCTCACCCCAAAATCTTATATACGGAATTACATGGATTCAAAATGAGATGCCTCCTACCTCACACCTCAACGACAGGTGCCTGAAAGGGAGAAGTGTCCGAACCATCGAGGATACAAAAGTTTAGGCTAAAAATTGCCCTGTCACTCTACTAAAGAATTTTATGCCCAGTAAGGTCAATAACTATGGCAAACTGTAACAAAGCTTCCTTTGTGCATCTCGGGCTCTTCACAAGATTCTGCATATGTATAGGAGGTTGAATCTGTGAAATGAGCTGACAAAGTCATTGCAGTAGTTTTAGTTGTAGATTTTCACTGGCTTCTCAAATGTGTNCACGATTAATGATATTGANTGTACA
>Prunus_Contig1932
GCAACAATAGTTCAAGTATAGAATTGCTGAAATTGAATGAATGAAGTTACAGAAAAATAAAAATAAAAACAACCCTCAGAACAGAGAACATTGAACAATAAATTACTGGAACCATTACCAAACTCTATCACCTCTAGAAAACCATTCAACTAAGCCACATTATATAAACTTCAACCCAAATTGAGACCAGAGAAATCAAGGTTGTTGCTGAGCATCCATGTACCCAGCATCAACGAGAACCTTCTCCCTCTTGGCCAATTCAACGTCTTCATCCACCATCATCTTCACCAGCTGCTGAAAACCAACCTTGGGCTTCCACCCAAGCTCCTTCTTAGCCTTTGTAGCATCCCCTTTCAGATTATCGACCTCTGATGGCCGCAAGTACCTCTTGTCAATCAGCACATGGTCCCTCCAATTCAAACCCACATACCCAAACGACGCCTCCAAGAACTCCTCCACCGTATGCGACTCCTCCGTCGCCACCACGTAGTCGTCAGGCTTCTCCTGCTGCAGCATCATCCACATCGCCTCCACGTAGTCACCGGCAAAACCCCAATCCCTCGA
>Prunus_Contig1933
CTTTTGGATGTGGCCATTTGAAAGGCATTCAAGCTTTCATTTTCACAACAAAAAGTACTCAAATTCAAAACTACATTGAAGCAACAAATGACAATTCACTATGGGTTGTGGTAACAGTCAGGAGTTCAGGACTTACAACTTGAAAACTGAGCTGTCAGCCCAATACACTAAATAGTTAAAGACAATTTCGGGAAACTATTGCCTCAATAGTATTTCCACATTGCTTGGATGCCGTTTTAATAAGTAAGCTGAACCTTGGAATATTAACGAGTCTACTCTGAAATACCAAATTGGACAACAACACAAGTTATGTTGTCTGAGCTACCACGTGCAAAAGCCTCTTGGATGAGTTTTCTAAACGCTTCTTCAGCGTCTGCTATGTCCTGCACTAAAGCCACAGCATCCTTATTTGATATGACATTCCAAAGTCCATCGCTTGCAATAATTATAAAGTCTACTCCTTCAATTTCTTCTTCCTGAATTTCTGGCTCTGCAACAACAAATGGTTTCAGTACTTTGTCTCCAAATGCACGGGAAACGGCAAGAACACCTCCAACCCGCCATGTTCCTGCCCAAATAATGAAACCTCCAGCCTCTTCAATTCTTTGGCGTTCGTCAGATCTATCAGGTTTTATGATCAATGGACAAGGGAATAGCTGAACCAGCTCTGCAGCCGACTACTCTTGAATCACCAACATTTGCAACAAAAAGCCGATCACCTAATAGCAAAGCGGTTGATGCAGTTGAGCCAGCATCTCTCTGATAACCCTTCTCCTCATTAAGGTAATCAACATCTGTCTGTTTAAATACTTCAACAATAGCTGCCTTTGTGTCTTTGATAAAATTTGGGTGGCTACTCAAATTTTTGAAAAGGTTCTTTTTTAGATATTCTGCAGTCCTTGAACCTCCATGACCATCAAAAACACCAAAAAATGCAACCATCTGGCCATCGACGTCAGATATATTTGCCTCAAAATAATCCTCC
>Prunus_Contig1935
GGGGTATAAAGTTAGTCGTTTAAGTTACACGCTGCATCTTGAGTCTTTCTTTGACCAAACCTACACCAGAAGGTGAAAGAAAAATACAATTTATATACAGCTATGCACAATATTGCTTCCTCTGTTTCAAGCATATCCCTTCCATCTTGATGGAGCTCTCAGATCTGGACCGATAGATTTCAAAGATGTAGATGACACCCAACTTATTTTGAGGATCAGCGCCAGTATTGAGCCCACCGATGAATGGTCTCGACCATTTGAGGAAACAATGCACTAACACTCTCATTGATTAAATCCTGGAAAAAATGTATGCAGGCTTCATCGTCCAAATCCAACCGGAACTTCTCCTGGAGCTTGAGGATGCCTTTTTCAGGATCAGAAGCTATGTCAGGAATGTTGGAACCCGCCATTAGATGAAACAGGTTCAAGATTAGGTTACTAGATTTGCGAATAATGTTGTATGCTTCACAACAGTAGGATTTGAACCTGGTCCTGTGC
>Prunus_Contig1936
AGTGCAACAAAAGATATCGATGTTTCTGTATAAATACATTCTCAATGGTAAAGACAATTTGATTCCCAGCTCAGATTTTATACAAATTTTCGTTGGCCTCAACAACTGTCAATTGGTGGTGGTGAATAATGGACTATCACTTATTACATAGTTGAACTTCATGATCCCCGGCCTCCTCGTTGCCGCTTTTCTTCTAGTGCAGTTGCTTCATTTAACATGTCGGCGGCGTCCTTGTGCATGTCTAGCTTGGCTAGAGCAACTGACTGCATGTAGAAGGCAGTGGGCCAGTCTGGATAAACACATTGTGCTTGCATTGCATCTCGAAGAGCAGCATCAGGTTGCTCATTTAACAGATAGCATAAACTGCGTCGTGCAAAAACAGTTGGGGACACCATAGTTCCAACATCTATGAACTGGGAGTAACAATCAATGGGCAGTTTTAAAATCTTTGTCACGAAATGCATAGTCCCCTCGCTTTCTTGCCTCCAGCATGTCTCTCATTTGTTGAGTCCACTCTTGGAAAGATAACTCATTGGTTCCTTCATCATCTCGGTAGTGCGTCATAACCAAGATCTGATGGATTGCTGTGAGGTCCATCCGAGAACAGGCCTCGCCCATTGCAGAAAGGGGACGTTGTG
>Prunus_Contig1938
AGATCAGATTCGATGATCGTATAATAAAACAGTTGATTTATATACTTATTACATCAATTATTTAATTAACGAACTATTCGTGTCACTATATTGTAAACATGTTAGTCAAATTTTGCAAATATTGCATGAACTGGGGAATATTGTACTCGTGTACGTAGCCATGCATGTGTACATACATATCCAAAGAGTACAATTTATACAAGGGCTAGCTTAGTATATATTATATATATGATATTGTTCGTAAGGGCACCGATCTTATTTAAACGGTAAGTCCGGCCACAGTATACAATTAGGCCATATGATTAAACCCTTTCTAATAATATTGTAGATACTTCAGTTTTATAGATATAGTGATGCTTGAATATTTTTTCTCAAATGATCTCACATATGCATGTACTGATAGTAATGATCCGGAGAAGTGTCCGGGTCCGGTTTCTCCAGTACTCCGTCGACGTTCCGGAGCCAGAAAGTTGGGTTGACAGAAGCAGCTTCCTTGGGGACATCATCCATCACCCCTTCATGCCCTTGGGGAACATATATTCCTGTTCTTGGATGTGGAACCCAGTTGCACCTCGATGATGGGCTGCCACTACCAGTCTCCTCACTGTCACTCTCGTTTCCGCTTGAAATTTTCTCTGCAGCTCCCTTCATCTTGCTGAATTGACGTTGATGATCCACTCTCTTAGCTTCCCTGCAGTATGAACTAACCAGAAATATCTTTGACTTTGAGACCCCGCTGCCTCTTGTCATGTCCCTCAGCAATCACCTAGCTATTATCACAAATTTTTATACGCAAAGGCTTATGAAAAGCAATGTAACTGAGTGACAGCCAAGGTCCAG
>Prunus_Contig1939
CTCTTTTTTCACCTACCTGTCAGACAACCGTGCGACCACCCCAGACCGGTCACCCAGCTGAGAACGATCCTCTACCGCTTGATGATTCCAAGGAACCACCAGAAGCTGTTAATCACGCTCTGATCACACGGTCATGATTCATCCACCAGGTTGGGATTCCTGTCTCCTTAAAAATCAAGGATACAGAGGTACGAATTACTATAGAACAGCTCGTGG
>Prunus_Contig1940
TCACGAGCTTTGAAGAATTAATTATAAATTCAAGATTATCATTAATTGAATTCCTTTTCTTCAAAGCTTAATTACAACAACAGCAGCTAAGATCAATCAACAGTTAGTACATATTCTATGGCATCCGCTCAGTTGAGCCAAGCCTTACAATTAAACAAAAATAGAGCTACATGATATTCTTGCCTTAGCCCACCACCAAATGTGAAAAGATAGCAGACTAGGAACTATAATATAAGCCTAAAGGATGCATATAGATATATATATGTATTGGCGCTCATATCATTGGGTTGGCTGAGCAGCCAAGCCTAACCACGACTTGCCTTCAGCTGGCTTCGCCGGGCCGGCTGCAGGGCTGCTTGTTTGGTATGGTGCTTTGTTGTTGATCCTATCCTTTCTCTTCTCCAGGAATCGGTGAAGTGAAGCTTTCCTTGCAATCGGTAGATCACAAACAATGGGTTGAGGCGATGGCTTAGGGGCCTCCTGAATGACTTGATTGCCAAACTTGGGAAACATGTTAGCACTTGGAGGAACTGAACTGCTGGAATTCATTGGATTCTTGCCCAAATGAGAGGCAAACACATTGTTACTCTTGGCCGGAACGGAAGCCTGAGCGGCTTGGCCATGGGAACTTTCCTTGCTTGCTAAGAGCATGACTTCCTTTGCCTTGTCTGCTGGAAAATCATCGAACACGATTACTTGTCCGCCATAGAAGATGGTCATTTGTGCCTTTTGAGGCTCTCCTGGGGCAGATTTCTTCACACTAGAATCAGCCATCTTTGGGAACATCTTCTT
>Prunus_Contig1941
AAAAATTTATTATATAGGAGTAATGTTTTCTAGATAAATGGGTTTCAAGTTTCTGTAACCATAGAAAAGACAAAATATTTTGTAATTATGAAGCATATGAATATGCGGAGTTTTGAAGCAGAAATTTGAACTTGACATAGTCTTTTGAATTGTTTGGTAATTTGGCTAATCATAATATTTTGGGCAAGTTTCAATTTGTTTACAGTAATCCATTTTTATATGCTATCATGTGCTATAAAACAAGGTCCCATGCGCGCCCAAATCTCACATCCCCATCCATTCACTAATTCAATTCATCATGCAATATTTCGCAATCCATACTTACAAAACCAAATGCCAATACATCTGCACCAATTCTTGTCTTTATTTTACTACAATTCTTGTATGAGCTGAAATGAGATTTGTGTGGTGGTTGAGTTTTCCTATTTATAATTTTATGGGTATGCACTTCTGAAATTGTGGTATATTCTGGGATCCCAAAATTTATAGATCCTTTGTAATAATATGTAATTATACTTGCTTTTGGCCGATATTGCCTCTAGCAATGGATTGTATTATAGATGGTTTGTAGGAGTTTGGCTGCTGGAAGCAATTTCCTCAATGAAGCCTGAATGTTTCTACTCGTTTATAAACCAATCAAGACTCTTCTCAATTACAAGCTGTTTGGTCGCGGGAAGGTTCAAGTTCTGTTAGTCTTCTATCTCTTTCTGGAAATCTTGAGGTGAAAAATGAATTGAGTTGAGCTTCGCATTGCCTTTGTTTTTAGACTTATTGCTATTATTCAGAAGTACTTTACTTGAGGTGAAAATTGAATTTGAGTTGAGCTTCGAATTGCCTTTGTTTTTAAAGTTATTACTATTATTCAGAATATAGTTGTCCTTCATT
>Prunus_Contig1944
TTTTTTTTAATCGACCCAAACTTTGTCATACTAAAGGAAATTACACCATATATAATTCAAACAAAAGGAAATTACAACTCTTTGCATATATGATTGAAACAACATTTATAAAGGAGACACAGTTCTCGTCAACAGAATGACGTACAAGAGCAATTCTTGTCACAAGCCAGTACAAGCTTCAGTTTAATTTCAATGCATAAGTTGCATTTACAATAGATAACACCACCATATAGCTAAAGGTTCAGAGGTATAGAGTTGGTTCAATCATTCTCGGGAAACTACAACAACCTGCTTTCCTACATTGCGGCCGGCAAAGAGCCCAACCAGAGCTGCTGGAGCGCTCTCAAGGCCTTCAACTACATCTTCAACATACGTTATCTTCCCTTCATTTATGGCTGGCACAACCATTTCAAGAAACTTCTCGTAAAGATGATAGTAACTGGGAGCCACAAAACCTTCCATACGGAGCTGTTTAGAGATCACAGACGTTAAATTATGTACACCTTCTGGTTGCTCAAGGTTGTACTGTGAGATCATCCCACAAACTGCTATTCGGCCATGGATCCTCATGTTCAGTAGCACTGCATCAAGCATCTTTCCCCCAACATTTTCAAAGTATATATCGATGCCTTCAGGAAAATATCTTTTTAAAGCAGCAACCAAGTTAGGTTCTTCTTTTA
>Prunus_Contig1948
AAAGAGTGATCTCATCAAAATATCATTAATGAGCTGTGATCTCATCAAAATATCATTCAAAATCCACAGGTACAAATTACATAGGACCAAACAGAAGGAATTTTTTCAATACTAACAGGCTTCTTCAGAGTTCATCGCATACACACACAAACAGTCTCGACTCTGCAAATAAACAAACTACTAAAACATACACAAATTAACAAACGACAGTGTTTCTTATTACAAATACCTACACATCCTCAAACCCCAAATATGCTATTGCTAGCTATCAGAAACTGTCTACTTTCCCAGGAGGGATTTGAACCACCAGATGCCCTTGGTGTCTTTGGGGCCTTCTTCTCCTTCCGGTGGAGTCTCACTCTGCGGTGTCTTGTGGAGTTTGCTAACATCATATTCCTCATCCTTGGCCCTTTGAACTAGCTGGTTGTAGATTTCATCATCAAGACGAGGCTGCCTGCTTAATATCCAAAGGTAATTCCTGCTAGGCTGGCCAATCAAAGCATACTGATAATCCTCATCAATAAACAAAACCCAGTAATCACCAACAACAGGGATGATGGGCAAAAATGGAGGAACGTAGAATTTCACTTTGAGTTTGGCCTCTTCGCTGGAGGGGTCGGCCTTGTATGCAGTGCCCTCTATGGAGCTTCTTTTTCCATCAGACCAAGTCTCATTGAGCACGTTCACAGTCCCATCATCTCTCAGAGTGTAGGTAGCCCTCGTGTTCTCTCCATTCTTGGGCTGAAACCTTGACGGAAATGAGGCTATCTCGTACCAGCGCCCCATGTACCTCTGCAAATCCAGACCCTTCACCACATCCATCGTTTTCTTCGCCATTGNTTCCTCGTG
>Prunus_Contig1950
AGAAGCTCAAACATTTGTAGAACCAACCTGTTTATACATTTCTCTTTCTCCCACCATAACTTACAAGGATTATCAGAAGAGCCAACAATTCTTACAATCTTTTTCCCATGTCTGGTTCTCATAGTACATCAATAAAATGAAAAGCAAAATATCAGAGAGGAGAAAAGAACTGGGTTGGGGCAACTTAAATACAATAATAAGCTTTGTATTTATTAGCAGTATTGTCTACCAAGAATATCAACGGCAATTTAACAAACCTCTATCATACCAAAACTCAGCTCTGCTTACTCTTCGCATAAATATAACCGGTGGGATGATCCCAGAGTGCATGTGTATAGCTAGCAAGCACCTAATTTTTCTTCTATCCTTTGAATCCATGTGTACTCTAGCAAGAAGTTGCTCAAAACTTGTAATTCAAACTGACGAGCCATAAGCAGTCATGACGCCATTTTTATCTGTATTTGCCGGTGGACATGTACGAGAAACTCAACATAGGAGGGGCCATTGGGGCTCTGGTCTTCGACCATATAAGAGAAAAATAACATTCCTGATGGATCTCCTTTCTTACACAATTTTAAGCGAAGGTAGGAACATCTCTGGCGCCGTATTTCATTTACCACTTCATTCAGCTTCTTCGATAATGGATTATCATACTGCTGCAGCACATACTGAGTAGGAAGTTCATCAGCAGAGGTGACGCCAAAAAGTTGTTGCAAAAAGTTGGAATCCACCAAGTTCCCAATATATATAAAACAGTCCTCACCATTCTCAAGAAGATAAATTCCTTCATCACTCACGTGTTCGCTAGAAAGCGGAATCACCGGAGGAATAGGAGATTCGTCACCCTCCTTTTTCGAATCAAGGTCATGAATAGCCACCATTCTGGGGTAAACCAGTGGCACTGCCAAAGGAACAGAAAGGGAAGAAACATGGTTGATCCAGAAGGACCGTTCATCTATTTTTCCTTCAGTTCGTAGCCCCGTACTTTTGATTAATGCGAGGGTGTATAGTGGCAGGAGCTTCAGTGCCTCTGGAAGAATAAGCTGTCCAGAAGATGATACAGTAGCACAGAATTTACGATATGAAAGCAGACTACTGATGCACAGATTTGTCACTTGTTCCCGTACACGCAAGAGGGCACTTAAAGGAATTTCATTTGCCGCTTGCTTCATGAAACATGCAAATTGAGTGTCCAAGTCGGCAGCACGAAACAGATTACTTAGCATACTTGTGCATGGCAGAGACAGCGTTGTAACTCGAATTCTCCGTTGGCCATACACAGTCGTGTATAAAAGGGCACACTGAAAAGCACATTCTGAGCCATCCTGTAACTTATCATCGTGTTTTAAGGTCACCATAATAGTTTTGTCACAGTCAATCCCAGGCAGGTCAACATCCGTAGGAATACGTTTACAAAAGCTTCCATGGTACTCTTGAACTTGAATGCCCTGGCTGCATCTTACACGCATCACTGCCTCAAAACCTTG
>Prunus_Contig1954
ATAAAGCAGGGGCATGGAAGGACGGTATACATGTAATTCGAATTGGAACAAACACATTTGTTTCTGTCTAAAAGTATTGTCCCTAAAAGTCGATCACATCCAAACCCCTTGACAAATACAAGTACAAACCCCAACCCCACTTCTACATAAAGAGTATTTTTCGACCAATACATCCCCAGAAGCACCTATTACACCTACTGCACCCTATTGAAAATATTACCTGTATAGTTTTATGACTAACAGAAATGGGATCGTTTTTTATTTACCAATAATACAAGTCACAAAGGGTGTAGTGGTACCAAATAATGAAATCTAGATAGTCGTCTAGATCTTCTTCTCCATCACATTAACCTCATGCCTGGCACATGCAGTCGGGAGCAGGATAGGTGTATATGGACTGCTTTGGCTTTCTCAACCTGATTTGCCCTTGTCTGTTTTGGTGCCCTTCTACTACTGACTGCTGGAAGTCTGACCAGCTAATGCTTTTGTTTAGGAAGAGTTGACCCAACAGTGACATACTCGGCCTAATCGTCTTCAAGTTCTCATAAGTTCGATGCCCTACCAGTGCATTGTGCATATTTCCTGGAGAAGCAGAAAT
>Prunus_Contig1956
AATTAATCCCACAATTTAAAGTAAAAGAAAGGAGCTAGTTTTCATTCATAACATCAAAAACTCTCTCTCTTTCCTCTCACAATTACATAAAATATGATCCACCAAGTCAACAAACACCTCACAAAGTCCACATACATATATAGATACTAATTTTGTACAATGAAAACAGACACAAGCAGGCATGCCTGGGTTCACCCTTATCAGATCCTAGCCTAGAAGGATCTGCAAAGAGACGGGCCATGACCACTTTATTCTATAACTCAGTTCCTAACTCGGTTCCTAAAACACACAAACTTGGTATTTTGGATCATAAAAACCACACACGCATAGATTACTTGCTACAATATTAGAAGTCCATCATCCTCTGCTTCAATAGCTGTCGTTTTTCTTTCACTTTCCACACTTGCAGGGGTTGCAGGTGCAGTTGTCTCCACACTTGCATCCATTCTCAGCAACAACACCCATCTCAGAAGCCTCAAAATGAGAGGTTTGAGGTGCAACCCCCATTATAAGGGTCTCAGTTGTGGTGCTCTGTTCCATGGAAATATCTGGGTACATCCCGCACCCTCCACAGCCGCTGCCGCACTTGCAGCCAGCCCCACAACCACATTTGCCTCCACAGCATGACGACATTTTTAGGTTGAAATAAAAAATCACAAGTGAAATTTAAGATCAAGTTGATATAAACCAGATAAACCTCGTGCCCGTGCC
>Prunus_Contig1957
GGTTACAAAAAGTCCAAAACATTTTATTACAACACATAACTGTCTCGAAAATAGTAACTTCAAGCACGCATCTTCATTAAACCATCTCAACAAAACATCTCTTTATTTCACCGTCTTCATCATTTATGCAAACTGAAACTCCATAACAACCACCAAGCTTGATCTACTTTCAAAAACCAACACCACACACTAACCTCCACCTCGATCGACGGAAACAACAGCCGGAGTCACCGGAAACGACGTCGGAAAACTTGAAATCCACATAACGTTTTGAGTTCGTAGTGGCGTCGTCAATGGCTGATGTGGCTGGGCTTTAGCCCAGACTTGATCGTCGGCCTTGACCGATCCTTTTCCGATCGCTGTCATGCTGGCCGTGGACGGAGCACCAAGATCGTTGGCCTAGGCTTGGTTTCTGCGAAGGGAAAGAGACGAGAGAGAGAGACTCGTGCC
>Prunus_Contig1958
GGGTTGGGAATATAGGTAAGTTTATTCTCGCATACTTGTCACAATGGTCTCCCAGGGCCTAGCATAAAATCATTAAGCTTTCCTTTACCCTATAAAATATTGCCCAAAAGCAAACCCAAACTTCATAATGCCAATGCCACCTTCATTTCTCCTTTTGCTTTCACAAACATTTTCCCTCTATTTTTTTTTAAGACAGAGAAAATAAAATTTACACGTCACGCAAGACGACAACCTTCAAGTGTGTACAAAACCCCCTTCTAAAAACCTTATCCACCGCATCGTACACCATCACATCACCATAATATATATCAACCTTAATATTATATTATTATAATAATATCTACACCATCACGTGCGGCCCCAGATGCTTGCCACATCACTCACACAAGCGGCTTGCATGCAGAGGTCTGCGGGTCCCACATGGCGGGCAGCAAGAACTTGCGCCCGTTGGCCCCAACCGCGTTGTAGCTCGCCCCAGTTGATTTATCCACCAGGACCCGACCCGGATAACCCGGGTAAGCCCCAGATCCAAAAACGCCCGTGCACGCCGAGACCGCCTCAAGCGGCGCGCTCGCCGGACCCTGAAAGTAGCCGTTGCTGTACGGATTGGTCACGGTTCCCGCCAAAAGCGTGGCGAGGTTTATGATGACGCCGTCAATCCCGACGTCGCCGTTAGGCGCAACTAATGGCGGCGTTTGTGGGCCGTAGATGGGCTGGTGAAACGGCCAGGCACATTGGCCGGGGCACTGGGCCTCCGAGTTCCCGACCCAGATGTACGCCGTCTTCTTATCCCGGGTCGACCCGTGGGTCCCGCACCGGCTGCAGAACCCGGCGACCGCCACATCACTCGCGGTCAGAACCACGTTTATTGCTTTGAGCGCGTTGACTTTGCCCTCGTGCC
>Prunus_Contig1961
GAAAAGACGTGCATCATTATCAATCCATAGAATTTCCTAAATAATACACGTTCAAAATTGTATACTTCTTTACCAACAGAGAAACCATTCACAATCAAATCAAACAAAACGATTCTGACAAAATTAGCAACTAAATCCCCCAAAATGAATTCAACGAATTAAAATCATTTTATTATAAAAATTAATAAATAGGGTACATGCTTATATTATATAGTCCCTAAGGCAGAGGACAGAGGAACCAGCTATTCCAGCGAAGCCCGAACTCCGAAGAATTCAAACCCAAACACACCGACAGCCCATTCCTCGTACAATTTCCCCCTTTTCTTGTTTCGGAAAAGGACACGAGAATTTTTCTTTTCTTCTTAGTGCTTCTTCAACAGCACCGCACGTAGCTCGGCTGCGTCGATCTCCTCGGCGCCATTCTCGGGTCCGTAAAACCCGGTTTTCGGGTTGGGGACCCACGAGACCTTTGAAGCGGAGGTCACCTTGTCTTCCCCGGAATTCTTAACTACGTTTACGCTTCTAGGACTAGTAGCACCTCCTCCTCTAACCACGCTCGACGCAACTCCTTGAGAACCCGCCGCATATCCACGTCTGGTGATTGTGCTAGAGAATCCATCGGCGACGAGAGCAGAGAGAAGCTTAGCGTTGGAGAAAGAACGAGCCATTGTTTTTGTTATGGAAACTTAGAGAAAGATTTCTAAACACCGCTGCAGAAAGCTTAGCACAAAATCGTCAACTTCCCACAGCAGCGAAAGAAAGTAAATCTCTTTCTTTATGACTCTTTCTCTCTCTCTCTTGGAAATTAAGCCTCTCCTCGTGCC
>Prunus_Contig1969
GCTCAGAAGTGATGCACCAAGCAAGTGCAGCAACTGTCTATTTGATTTTCATTTTTACAAATAATACGTATACAATACAACTATGTTTAATCACACTTACATGATACATTAACTTTCCTTTCAACCGAGATATATGATCGCGCCAATGGACATCTAAATAAGATAATCAAATCTTGAAGCTACATTATTCTTAGAATTGCTTATGCATATATACTATAACTATAGCCTACCAGAACTGTTTCCCAGGTACTGAGCTCCTTCTAAACTATGAAATCAATCTCCGCGCCATACAGCTCACTCATATAGATTCAAAGAGCCCATTGAATAACATGGATTCTCAGCCTTATGCTAAACGTCAATGACTTGACAACCAACCAATTCAACTGACCCAAAATCCCTAGTGCCAATGGCCTTCCACACAACTGCATCTGATTCTGCCACTGAGTCAGAATGATCAAGTGAGAAGCCAGGTAAGAGAGAAGGTGAGCTTGGTGACAAAGGCCCCAAATTACTGCACAGGTCAGCCCGCAGAACTGTGATTTCATGATTTACATCTTTTGTGATGACATGAAGCTTTCCATGAAAACCAGCAAGTAAATATGGAGATTCTGAACCAGCAAAATCATGAATAGGGACTTTTCCTATAACAACTTTCCAAGCATCTTCTCCTTGATCATACAACCTTGATCTA
>Prunus_Contig1971
ACTAATAAAATATTTCAGATTAGCCAAAATAGAGAACATTGATGGAGGAAACATCTTTTAAGTGGTTTGCTGTAATAGTTTTCTAGCTATTTTAGCCAGAATTTGGCTAAAATTTGGAGACTCCCTTGGAGATGCTCTAGAGTACACAACATGTGACTAATAATACTAATAAAATAACCTTAGAATTACAAATAAAAGAAGGGATGGTCTCAAGTTCACATTGGAAGAGCACATGAAATGAAAGTGTGAGGAAGGAGACAAACGAATAATAATAGGTAGCTGCTAGGTGGGTAGGGTTTGCCCCAACAAGAGTCAAGGCCCTTGAGTAAAACGTGAATGACCAAATCTACTTGAGAAAAAAGGAGTATTGGGATATAAGCAGGAGAAGTGCTTTTGAGAAGGAAACCAACATAACAACTACTATATTGTCGGTCTTATCTTTATCTTCTCAGCCTAGAACTAATTAAGTGTTTCTAAAAAGGACTTTGGAATGAGTCTTCTTTCTTCTGCTGCCTTGCCTTGTGGTTGTGAACTTGTGGTCGTCAAAACGCGTATATTACAATATAAAGCAAGCTTCTTAGGCATGGGAGGGAAATGGGGACACCGAATTCAACCTTTCTTTGCGCTTCTCTAGGAACCTCTGCAGTGACTTTCTGCGGGCAATTGGTAAATCTCCGTCA
>Prunus_Contig1973
ATAAGATAAAGTAAAAGTGTTTTTCCTTTTACCAAACACTTTAACAGAAAAGGCATTTCAACATAATGCCTTTTTTAGTTATTATTCACAACTCACAGCACTTTCACACAAATATTTACAAAACACTCAGAAACTTATTATTATACAAACAACACTTATAACAAAAAGTTTCCAAACACTCAGAAACTGATTATTATACAAACAACACTTCACCAAACTGTTTACTCTCACAGCCAAACTGAGAGCGATTATTTTTATATTACAGTAATACCAAACTGGCCCTTAATCCATGATCAGTAATTAAGGACATAATTAGCAGGCAGCGATGCGGGCACTACGCAATACAACAGTCTCCACGGTTAGCCCTGGCCCGACCCCAATCAGAACACCCCATTCCAGCCCTTCACCAGTCGTGGCTTTTCCTTCCTCCATTGACTTCTTCCTCATCTCATCGAGAACAAACAGAACAGATGGAGATCCCATGTTCCCATACTCCCTCAATACATGCCTAGTTGCTCTCAGCTTCCCCTCATTCAGACCCAGTTTTTCTTCAACCATGTCTAAAATGGCTGGTCCACCAGGGTGGATGCTATAGAACAACGAGTTCCAATCATTATTTATCCCATCAATTTCGCTAAACCCTTTTACAAAAATCTCCTCAATGTTTGCACCAATGAACTTTGGCACATCTGGTGAAAGATAATACTCGCAACCCATTTCACGGAAGTGTACCACCACGCCATGCTCCGAGTATGGGACAATAGTCTCTCTCGTTGACATAATCTCATACACCTGCCGTTCGTTAATTTTGGGGTCAGGATTAGCACCGACAATTGAAGCCGCCGCACCATCTGAGAACAAAGCCTGTCCTACCAAAACATCCACATGGCTCTCAGTGGGTGCTTGAAAATACATATTTGTGATCTCACAGCACACCACCAGAACGCGTGCGCCGGGGTTGTTTTCTGCGACGTCCTTGGCAAGACGTAGGGCAGTCCCACCAGCGAAGCAGCCTTGTACGTAGATCATGAATCTGTTCACAGAGGGGTCAAGGCCGAGGAGCTTGACAAGTTGAAAGTCGGCGCCAGGCATGTCAACGCAGGAAGATGTGCAAAAGATGAGATGGGTGATGTTTGAAATGGGCTGGCCCCACTCTTCGATGGCCTTCAATGCCGCTTCCTTGCCAAGCTTGGGTACCTCTAGAATCAACATGTCCTGACGTGGATCCAGTGAGGGTGCCTTGTAGCGACATATGTTTGGGTTTGCCTTTAGGATCTCTTCCGTGATGTGTAGATAACGCTTCTTTACCATCCC
>Prunus_Contig1974
AAACTAAAAATACAAAGAACAAATATTATAATTTAGACGGCCAACGGCCCTTCAAAATCATCATGTGAACAACATTACCTATTTATATCTATATATACATGCTGTACACATTAAAAACCAAACTTCTTCATATTTCTATCTTCCAAAACCAGCCCCATCATCTTTTTTCCATCTATATATATCATCTTTATATCAACGGTCCCAAATCACCCAGCCTTGGGCCCAAATGGTGGACCCCGCGACGCAAATCCCCCTTCCCTTTTGCTTTTCACAGCATCGAAAACGCACACTCATCGACCTGGGTCTCCTGTTGCCGTCCGATGCGTCGACTCATAGTAATGCAATTGTAGGCCCCGCTTCTCATCAAAATCAATACGGCTTCTGTAGGTACATGAAGATATCCTGCAGCGGCGACATCTGATTAGCGTTCTGGAACTGCGCCCCGAACCCGTTCTCTACACTGGTGTCCATGTAATTGTAGTTAAAATCGAGGGCCTTCTCCCACTCCTTCCACTTGGGCTCGCTCTGCACCTCGCAAGTGAACTCCGGCGACACCACGTGCTCCGAGCAGCTCGAGTCCGTGTGCAGCCTCGGCACAGAGTCCGACGTGTCGAAGTACACGTAGTCGTTCGGGCGAGTGGGGGCTACCGCAGCCGGCGGCGGAGGACACGCCAGATTCTCCGGCTTCCTGTCCTCGAATTCCGAGCCGCTGCTCAAACGACTCCTCAATGGCTGTTGTTGCTGTTGCTGCTGCTGCTGCTGCTGCTGTTTCTC
>Prunus_Contig1975
CGAATTTCCTTTTTTCTTTCATATTTTGGTACAATCACGAGTGTAAAATTAAAATGCGGCTTGCAATGTTCTGAAGCCTAGCTACATAAATTACTTTGCATCAAAGGCAACAATGGCATGACAATTTTATACACTGTAAAAAAACGACCTCTTGAATATCTGCTGGATCACAAGCTACGGATGGGGTTCTTAATTGAATGACCTTATCTTTCGGGTGCTGCAGAAGGGTTCTCAATCTCCCCTCTCTCGACAGGACCAGTAATCCAGGAGATGGAAATTCAAACACAACGCAAATAAAGCCGAACTTTCTAAATATGCCACCCATTTTCGACCTTCCAATGTCTTGACAAGCTCATTAGCCAGTGATGCAAAGTCTTCTGCCCCGTTCTGCAGATCTTCAGTGCGCCTGCTGATTCTCTCAAGTTTTTCTCCTCTCTCCATGAGCTTATTTCTTGCTTGAGAAGCCACAGAAGAAGCATCCTCAGCCTTTCTGTATTTAGCTCTAATTTCTTCGGCAGTTCTAAGTCTGGGCTTTGTATCACCAGTCCCACCTTGAAATAACTTTTCCCGTTCTGATTCCCCTTCTCTCTTGACATCATGTGATGATGAAGTAGATGCTACGGATGGAGGTTCATCTATTTCAATGTCATCTATGTTAAGCTCCACAACTTCTTGATGATCTACATGTGGGGATGGGCCTGACTGTTGG
>Prunus_Contig1976
ATATATTTTCTGTTATATTATACAACTTACTGATTGTTTTCCAACAACATTTTGAAACAACTTGTTAGAGGAAGAACTCTACAACATAGATAACATGATGGAAGCACATAGCCATCGAACTTTATGAAGGAATCTACATAACATAATGCTAATGTTATAGTTCAGAAACATAAATACGTTATTCAGATCTTCAGGCTCTCAATGTAGGACTTATCTGCTTTGGAGGAGAGAAACTTGATATACTCTTCTAAGCTACTTGCCTTGTATCTTTTTGGGTGCTCTTCATCGACAAGCTCCATGGCAGGCTCCACCATCTGTGCCATGGGAAAGCTAAGACAGCTGCCTATGGAGACCCTACTCTTTTGAGCGTTTGAAGTCACCCTGTGGAACACACTCTTGTACAATCCATTGCTGAGGACCTCAAGATGGTTCCCTATTAGGACCTTAAGGGTACCGCCTGCTGCCGGGACAGACTTCCAAGCATTGTTGTCATTGGAATCCATGATCTCAAGGCCTGACATACTTTCAAGAAGGATGGTGATGGATGGTGTGGTCTGTATGTGATGCTAGTCCAAGTATGTTGCTTGATGGGGAGCATTGTGGGGTATTTATTACCTACTATCATGTGCATGCCTTTCTCAAGACTGCTCCTCGAGTAGGTTGGAGGCAAGCCTAAGCTCTCCACTATGGCCTCCATTATTTCAAGGCTTAATCTCCTTACCTCNATTGCGTACTTTTCCCAAGGTTTCTGGTGAAATCTGTGGGAATATGANGGCATGAGCCAATNCAGTCTTCAATAGGGGNAGCATNAAGCTTGATGAGCTCTCTCCAAAACCN
>Prunus_Contig1978
GAAACAAAGAAAAATAATATAGAAGAAATGAAGACATGTTTTACATCACACTGAGATGTATAAAATTATTAACAACCATCAGAGATACAGTTAACCAAAATCTCTCAAAGTTGAAACACAAATGAAACAAAGTGAAAATCATCCCCTTAAGTTACAAAAGAATGTAAGTTTACCACGCACTAATCTAGAATTCCACACCTAAGATCCACAGCCCCACCTAAACAAGTTTGGAAACTTTCGCAAAGCTAACTAAAAATGAACCACCCTCAGTTTTTCCTTCCACCATCATTCTTCAATGACTCGGAAGGAAACAGCTCGACACAAGATTTGTAACCGAGTGCTTACGACTTCTTCATGAGATAGCCCAAAAGTAAGCCAATCAAGCCAACAATAATGACGAAAAGGATCGAAACACCACCACGACTTTTGCTTTATTCTTTTCCTCTGTCAGTTTCAATAAAAGTGATCTTGCCTCTGCAGATCTCTCCTGAGGTTCAAGCTGCTCACTAAATGCTTTTGCAGCATTGGAAAACTCAGCACCATTCACATTTCCATTCTCCATAACAGAACCCCTTGGTGAAGACCCTTCTTCAGACCCTTCTGGAACCGGAGAAGGGGGTTGAGGTGGAGAAACATATACCACTCTCAATTTGCACTCCTCAACCACATTTCCCGCCTCTTTATTGAACACTTCTGGAGTAATATCCTTTGGAGCTGCACCATCATTGGTTTTTACACTCTGGAGGAGAAACTTGTCCTTGCATTGCATGTCTGGAGGAGCCTCTTTTTGTGCTTGCATTGTAACTATAACATCACATGTGGATCGAGGCGAGACAATTCCCGTGTTCGGACGAACACAATACTTCTTGGGATTCGTAGTTTTGACCTTGAAAGCGACATAGTTATCGGTCTTATTCGAGAGCAGAAGCGAACAAGAGATCTGCTTCTTCAATTCGAAGGGGAACTTGAGCTCCAGAGGCTCGATGCTGAGAAGCTCGCCCGTGCTCATTGGATTGATTGCTCGATCGATTTGGTTTGGGTTTGCTGTGGAAAAAGGTGGAATCTAAATTGAATTTAAATAAAAAACAGAGAGAGGCGGATAGATCGAGAGAGAGAGAGAGAGAGAGAGAGAGATAGAGAGAGGTTGTTGGGAAATTGGAAGAAAATGAATTTGATTGTGAATTTATGAGAGGGGAAGTGTTTTTTCTTTTTTTTTCTTTTTTTCTGTTTCTGAAAGAAA
>Prunus_Contig1979
ATATAAAACAAAATCTATAAATTTCCAATCAAATGAAGGTACTGCTACAATAATATCCAACTAAATCCGTCGTCAAATACGCAATCTGTATACATTTAGCAATCTTCTCTTGGCAGCTAGATGTTTGATTGAAATGTATTTCATTAGATTACCACAAAATATTGAGTGTAAAACTAACCCAACCAAAACTGGTAATCCAAAGTTTCAAACTCTGCCTGGAGCCTGGAGGTTATTTGTCAAATGAACTTGAAGGATTTGACAGCCTTCTCAATATTGGAACTGTATTTATCTGATTCTTCCTCTACATACTGTCCGGTCACGGTATATAGTCTGTTGTACCAGCCGTTTGTTGCCATCCCAAGAGCTGAAAACAGGTGCTTCACACTTTCACCAGGTTTTTGCAGCGAATACTCGATGAAGTAAAGCCCTTTAGATGCTTTGCAATCTATAAGTTTTGCTGTCACTCCTGCTGGTCTTTGCCAGCTCCTGTCTAATCCGCTAACCAGAGTCTCAGCAAAGGCTTCAACTTTGCCAAANGATTCCATCTGTGTAAATCCNGACCGAGTCCCGTGATTACNACGCTAATTGAGCTATAT
>Prunus_Contig1980
GATTACCAACACTGCTGATTGAGAAATAATGTTTTGAATAAATATTTACAGCAAACAAATGCAAACTTACACTTGAGGTTTTTTTAAAGAATAACAATGGCTATCTAACTAACTATGCCAGTCGGATGCTAAATCTACAACGTTTGTGGGTATGGTACAACCTTTGAGCGCTATTTATCCATTTACATTTTTGTACAAAATTACCTGATGTTTCTGATGGAAAGAATCCGGTTAAAATCCCGGTAACTGTACACATGATATATAAGTTCTAACAGGAATAGATGGCCCAGTAATGATCTCCTTTCCCGAGGCATGCAAGAGTTCAAAATTTCAGTCATGGTTTAATCACCATCAGTTTTGTTCCCATGGCTGAGGGGGGCCCAGATATTTCTCCATGGACTCTTTCTTGCGCTCAGGATCGAGGCTATTTCTGAAGCCAAGAAGAGCACAATGTACAGCACTAGCACAAGCCGAAGCCGGAGCTATAGCAGCTGCAGGAACTGCCCGAACAGCAGTTGCCAAAGCTGATCCTGCACCAGCCCCACGTTGGTATTTTTTTAGGGGAGTCCGGACCAAAGCAGAGGCAGATTTCCCCAGGCCATCACTGANGCTTTCATAAGCCTGATGAATTCCTTGTTGAGCATCTTTANGCTGATTAGATCTGACATTGGTTTTCATTTTATGTGGTACCGACCATGGTGCANAANAANGAATTCCTGTAAGTAAATATTCTGATTGGAGTAAAATGTCATGAGCCCCAGCGGNCAAATGTACTCCAAGTCCAACAGCTTCAAGANAAATACTTCTAANAAATGCAATTGNTCCN
>Prunus_Contig1981
ACGACAGAACTATATATATTCACTGGAGGTACTAGTAAGCTAAGAAGAAGGGAAATAAAATCAATCCAGATGACAGTGACGGGAAATAAAATCAATGCAGATGACAGTGACAGGAAATTTCGGAATACATAGAATAGACACCAAAGTGTTCTTATTAACACCAAATAATACCTAACCTAAAAAGCCTCTAGTTCCTCTGCCTTTGCTGAAGGCATAATTTATGCAGAAAGACAAAAAGATACTTCTTTCTCCCTATAGTTTCTTATGAAATTTATTTTCGTTTCCTGTGATATTCCACACGGTTCTGAATGAGGACTAAACTCCAGATCCAGCCAGCCGACGCCTAGAGGCATTTGAAACAGAAACCTGAGAAAGCTTGTCTGAATCACTTGTTACTATCCGTTCTCTCGGTGGTATATAGTGCCGCAGCCAGTTTCCAGTGTACACCTGTTGGGGTCTCATTATCTTAGTATCAGGATCATCAAGGGATTCCCGCCAGTGTGCCAACCACCCAGCCATTCTAGGGATTGCGAACAAAACCGGGAAGAACTCCGTTGGAAATCCCATTGCCCTATAAATTAACCCAGAGTAGAAATCAACATTTGGATAAAGCTTTCTCTTAACAAAATACTCATCAGACAGTGCAGCCTTTTCCAAAGCAACAGCTACCTCAATCAGAGGATCCCTTCCAACAATGGAAAACACTTCATCTGCCAATTTCCTTATGACCTTTGCTCTGGGGATCATAGTTTTTGTACACACGATGCCCAAAACCTGACATCTTTCGCTTCCTGTTCCTCGTGCC
>Prunus_Contig1984
CTTGAAATCGAATAAACTTCATATATTCCTCTTCGTCCACTTTGATTTACCATAATCAAAGGCTTTTGCTTTTATTCTTACAAAAAATTTCGAGGGATATCTGATCAAACTACATCCATAAATAAAACAAACTCAAATCCAAATACAAATTAAATTATAAAAATTTTACAAGCTTTTATCTCCAGCATCTTGCCTTTGCAGCCTGCAATCTGAGGCCACCATATTACTAGACTTTCTTCCAGAGCTTCTCTTTCTCTGGAATTTTGTAGTTGCTCTTGATTGTTTGACACTATCACAAGCCTGCAGGTGGAGCAATGTGGTGGCTGCTCGTGC
>Prunus_Contig1985
GGATCCAAAATTATGATGGTATGTCCATACTCCAAAGCTTCATATTCAAAAGCTCAACATGAGAGCTGGATCACAATTGCTCTATAACAAAATTACAAATGTTTACTTGTACCCAAGTCAACCAGACATGCACGTTGTTTGAGCTTGAAATTTATACTTGCAACATAATACCTCATTGAGGGTTAGCAAATCTTAACGTAGGGTTCCTGGCATGCAAAATGGGTTGGTTCGCCAAGCTTAAGCCAGTAGTAATCAAGTTCATTTTGGTTCTTCAGCACTGGTCGAAGCACCTGAACGTCTTCTCTTGGCTTCGTTGTCGCCCAACTGCAGTGAAAAGCAAATATCTTCGTCGCAGCCATTCCTCAGTGACGAGAGATTCTCAGAAACTGTTCTACCCATCTGATTTTTTTTATGTAGTGGGGATCCTCCGAGGAAGCTTGGTATAAATTGATGTTCAACACTAGGAACCGCCTTGATACCATCTTCCAGATGAAACTCTGTTTCCACCAAGGACAGTGAGCTGCTGGGTTCAGCTTCTAAAGGGATATGCTGAATTTGGAGACCCAGTGACTCAAACTTCTCCTCAGGTCTTTCCTTCGGAAGCATCCCATCAGGAGGGGAAGAGTCACCGACAGTCGAGCCAATTGCCGTTGCAGAAGCAGTCCTTTGTTCTTGTACTGCCACTTTAACCCCTTCATCAGTTGTAATGAGGTCGAGTTCAAGGAGTTTAAGAAGACGTCCGAGATCAACTCCACTTGTCCAATTCTCAGGAGGTTGACCAATTTTCAATTTAAGTCGGCCTCGGTTAGCAGTACCACCCCATATGATCCCAATTGGCCGTGGCTTCTCCCCATTCTCGCCTTTTAATATTATGAGGCTCCCACTGTCTCCTTCAAGGTCAAATGTTTGTT
>Prunus_Contig1986
GTGATAAAGTTTGCTCTATTATTCAATCAAGATTGTGATATCCTTAAAAAGAAAATCATTATTTTAAAAATTTTCAATAACTGAAATTGGAGGCCTGGTCTACCAGCTACTTCTGACTTCCCTAGGTACATTCTAATAACTTTATTATACTCTAATTATCATATACGGACTTCCAGGGCTAGAAGGCTGAATACTTGATACGATCGAGCTAAGAAATCTGCAAAGTTGAATGCCAGTGTATCAGCTGGTGCCCGGCCACAATTGAGAAATGATTTTTGCTGCAGAAAATGAGTAGCTCTAGTGCTTGCAAACAACTGTACTATGAGCAGTTACGCATGCCCCTTAATGCAATTGAAATCATTGATCAAGCTTCTTTTCAGCAGAATTAAAGATCTCCTTCAATTCTCT
>Prunus_Contig1987
AAGGAGGCTAAAGATCTCGTTGAAAAGGTACCCCTGTGTCCTTAAACAAGGGGTTACCAAAGAGGAAGCAAATGACATAATTGAGAAAATAAAGGCTGCTGGAGGAGTTGCTGTTATGGAGTAGTAGCATTCGGGAGTTGTTTCACATTGTTCGTTGTGTTGCGTTGCTGAATTGATTTGCATTGTTGTTTTCTGTTCAAACAGGTTTTCATGATCTTGGAAGTTCTTTGCAATTTCCAAAATATGGATTTTGTATTTTGGATGGATAACCATTAGCACTAGAATTTAGCAATTTTCAGAATAGATATGAAGAAATAATTGTGTTTGATATGTTCTGCAAGACTTGTTTTGAACTAAAAATTTCCAGNTGAGGCGTC
>Prunus_Contig1991
ACTGGNCAAGGCACTAGTGTCTCAATTTAAGCAATAAAATTCAAAAATTACAAAACAACAGCAAGGAGCATGAGGAAAAAAAAACTCAAATCCAAATCAAAGCAACCAATTTAAGCGTCTACATGGCACTTGATTCAAGTAAGCCACCCACCCCCTCTAAAATTTCAAAGCAACTAGTAAGGAATAGAAACAGAGTCTAAGCAACGAAACAAAAACAAAAATCCCACTTATACCAAATACAGGGGAAAGGCAGGCACAAGGACCTAATAATTCTTTGCCCTTTAGAGGCGTACAAAGTTTATATGTTTAGGGACTTGTCTTTTGAGCTGCCGCATAGCAGGATCTACTGCCCTTTCTTCATTAGGATGCATAACAATTTTTTCCAGTTTAACAGCGTTCTCAATTAAGTACATGATAAGCTTATCGTCACCAGGCCGAATATGATAGTCTCTCACTTCCACTTCCCTGAGGGAATTATGGGAGCAATTGGCAGCTTCCTTGATTCCTGTCCCATTTCCCGGTCTCACCACACCTGTCAACTCCAACACCAGTTTCTGCAACTCTGGAGATGCCTTAATGAAAGAAGCTAATTGAAGGAGACAGCAATCCTCATCAGTTGCAATCTTTACTTCCAAAATGTTTGAGAATTTCTAAGCCAGGAAATGTATAATTCTCTTTGTGGATCAGGCTTGGTTTCAGTG
>Prunus_Contig1992
GGTATATTTTGATTTTATTTGGCTACAAATCTCAGTCACAGCAGCGGTTAAAATTCTACAAAGGATGAACTCAACGCCATTGCCATTCATCCGACACTCCTCAATCTATACTATGATATATCACTATAACATTCACTATTAATTATGGGAATTATACATATAATTTCCCAATTAATTAATCTATGCCGTTGACTTTCAGATGCGGAAACGTTGACCACCTGGGCACCTTTCTTCATCACACCTCATCAGACCAATCGCTAAGGTCGCTAGTCTCATAAAACAAGCCATCCACAATCTGATCAATCAACGAATCTATTAACCCGTTACAGCTTAAGCTCAAGACCCGACCCACGTTCTTCCGGTTACTGGATAGCCAAGCGGAGACCGCCGCGCAAGCCACAGCAGCCAAACACACCCCCGCCGCCTCCGCGATCCCCTCCACCTCCACCTTCCCAAACAAGGAGTTTCCGGTCACCGCCTCCGTCGCTACCGTCGCAGCGAAAACCACCATGGCTAGCCGACCCGACAGGATCTCGAAGTCCTGGCTCTTCTTCGAGCTCTCGATGTACTCCGACAGCGCCGCGAAGAACGGCGACGTGTCGTCCTTCTTCGTCCTCATCACTCCGGAGAGATCCGAGCCGTACGATCTCAGAGTGCAGAGCCGCGGCTGCAGCACGATCTTCGCGGTCTTCGGATCCGGCGCCACGGGTTTCGGAACCGGTACCTGAACAGGAACCGCCGGGTCGCGCCTGCTAACCGCCGGGTTGTCCTGCCTCCGCAGCTCGCAGCGAATGGCGCGCGCCGCCGTGGCCATGGAATTAGAGGAAAGTTAGTGAGAAGGTGCGTTTTGAGGAATTGGCTCGATTCCCAGAAT
>Prunus_Contig1995
GACAACCAAAAAGATTGACAGTTTAAATTTTATTAAATCAAAAAACGATATACAAATTACATACAACTGCTACCAACTGTGAAGAAGACTGAAGAACTAAAAAGGTCAATTTCTAACTGCGCCAAAAATTTCTGCCTGACATTTGCAGGGCTTCAGGCCCTTCAGGCTATTGTTGCATAAATAGTTAAACACGTACATGGAGAGATTTGGATGCCATGACTTATCAAATGAACACTTCAGGAGATGACATTGCTGAGATTATAGGGTCTAAAAAGAAAGTGGCATCCAATAGATGCACCAGAGCAAATATATACTTGTGGATGAATAAACTACATAACTAAGCTTGTTAGTTGGGGCGCCACTGAAAAACCGAAAAGTGAATCCCCTAAATATTGGCAGTTCACATGATCAACTTTCAGAGATGACGGAATCATAAAACCTTCACAAGTACCGGATCCCACAAGGCCACGGGTGCATTTACGGTCACCAACAAAGCAAAGCACCTTCAGGACAGAGCTCCAGTTACGTCTTCTCTTCCTTGACGACTTCCACTTAAGCTGGGCAAGTACATCATCC
>Prunus_Contig1996
GAAACAAATAGGATGGTTTTCTTTCCCTTATATAATCAAAGTTGGCACCAATCTGATTGGTTGTATACAATACAGGGGAAGAAGATAAAAACTTCCTAGTCTAAATCTCGTTGACCATGCTATGTCAAAACACAGGAATTCATACGTGAACCGCAGGTGAAATCAAGTTTTGAAAACCTCCATGGCCTTATACATCAGTCAGCGAGTCTTGTATTTCTGCAGCTTTCTTCAATCGATTAGCTGCTTTTTCAACCTCAGCATCCCAATTTGTTCTGGCGGTGAGAATAATTAGAGTTACTGTTTGTAGAAAAACTCCAATAATCATCCCCCACCAAATACCTGCTACTCCCATGTTGGTTTTGAAGCCAAGAACACATCCGATTGGAAGACCGATAATGTAGTAGCAAGTCAGGTTAACATAGGCCACAACAGCTTGCCATCCACTTCCAATTGCCACCCCTGAGAGTATTGGTTGAATGCCATTCAAGAAAACAGAGATGGCCAGCAATGGGGTTAAATCAGATACTGCCACGATAACTTCAGAATCACTCGTAAAAAGCTTGCTTAATCCAACTTTAAAAATCAATACAATTGCACTGAAGACTATGCTAATAAGTATGCTGGTCCCGTTCACAACAAACACTGAAAATTTGGCCACCCTTGCATTACCAGCACCTAGCTCATTACTGACTCGAACACTGGCTGCTGCACTTAGGCCTAACATAAATTGCATGTCCCAGTTCAAGTAGTTCATGCAAATAGAAATGGAGTCTAGAGCAATTGTAGGATTGGAGAGAAGCCCTGATATCAGCACCAACCCCCTGG
>Prunus_Contig2010
AGAAAGAAAAGTTCTCTTCATTTTCTGATTTCAGCAGGTCTAAACCAATCACTAATTTATCTGATAATTGTTTACAACATGTTAGCAACGATGAAACAAAATATGAATACACAAAACCCAGCATGGCAGGTAAACCATACCGATATAGAGGTAAGTAGCACTATTCCAAGCCCACAGAGACTCCACCCAAGACCAGAAGTCGCCGACGTTAACACCGCTGAAACCCTCAAATGCACCTTTTAACACTATAAAAGCAACTGGTGGGAACCCAATAAACCCCAGAACAAGATTATAAACCACCCTTGAAACTGTTCTGATGCTCCTAGCTTTAACATCCAGCTTTAAAGGATGAGCCATCAAGCACATTGGGACCATCAGTAAACCCCCAATTTCTGCCGAAGCAAAGTTAATGACTGACATGAGACACAAACCAATGAAGGCAGCTGACAGAGTTACTGATTTCAAGATAGCCCATTCTCCTCTTTGAGGTTGAGATTCATTGGCATGAGAGGATGGAGAAGCCAAGAAAATGTACATGACCACAAGGCTGAGTATTGAAAGGAAAACCCAGATAATAAAGCTGGTTGGTGGAGTGCAACTGGGTATTTGACAGATGAAATACGGGAGTAATGAAACAACAGAGCCCCACAAGTGCACAAAAAAAACTTTCTTCGCTGCAAAAAGCCATTTCCATGATTTTGAGAGTGATGCAAGGGTCATCAAAAGCATTGGCAAAAGGAGCAGGGTTGTCTATTTTTAGACTATAATCGGAGTTACTGGCATCAACATAGAGAGAAGCTGCCACCATTGGAAGTGGTGCAACTAGAAGTGCAAAAGCAATCATGTAAACTCCCACCGACACAAATTTACCCGGAGACGTTAATAGGTATAGGAAAAAGGACTGGTGAAACTTCTCTAGGAGGTTGTTTACTGACCGTATGACTCCTTCAATTAATCGGCCACTTCGTAAAAGAAAGTCATTTTTCCTGACTTTGTTATCCAAAGAAGAAACTTTGGGAAAAATTTCCAAAGTAATTGCATCAACTTGGTAATC
>Prunus_Contig2012
AAACCAAAAGAACTCATTTTCAAGTAGATTCCAGCTCCACAAAGAACACGAAAATGAAAGTTCAATAGTACATGAGGAATATTGTAGATGTTTGATCACTTCCAAATCCATCCATGGTTTATCACAACATATAATTTACATCCTGAGTCACAAAAGCTCGTTCGTCCTCCACACACAGCATGAAATGGGCAAAGTGGATTTGAAATTTTAAGTAGTATTTACAAGGCCACACTAGAACTTGAAATAAAACCCACTTGGCCTCACCATTATTTCGACTGAAATCTAAATGCAAAACACAGCATTTTTTCGTTTTCTCTATAGCAGGCACTTACAAGTTACAAAAGAAAAGAACCCCAAACAAAGCATCAACGGGCATTGTTCTTCCTAGCTAGTTCTCGCGCCATCTCTCTCATTTCCTCTGGTGACGGAGGTCTCGGCGCTTCAGGTGGATACACAACATAAGAATGGTTTCCCATGAATCTCTGGAGATTCGTAGTGTTGTTGGCGAAGGTGTACATAAGAACGATGGGGACGGAGACGTAGAGCCCAAACTTTGCGATCTCTAGAATTCCCTTTGAAGTTCCCAGAGAAGACATGTTCCCTAATCAATCAAAGGCCACTCTCACTGTTCGGTAACTGAAGTTTCAGCTCGCAAACCCTAGAAAAATGATCCACCTTCTCACAGAGGGCCGAGAGACG
>Prunus_Contig2015
AAAAACACGAATGGTCACCCCTGCATTGAAGTGCCACATTACTAGTAGCTATATATGGCTAATCTTTACAGACAGTTGAATACTTGAAACACTGTGTGCTATTTAATCATGTACTCTACTACTTGCTAACCCTAATATATAACTTAGCAGAAAATCCACAAACTAATCCTACAGCTTACTTACATACATCATAATCAGTATCATAATAACACAGAAAATGGCATGGCTAGCATGTAGCAGGCCCTGCCAGTTGGTCACCAGATTTTGACTTCGCGTTGCTGGTTTTTCCTTTTTCCATGCAGCTCTAGTTTTTGTCTCCACAAATGCTAAGCATCAACCCAACCAAAATCTACCCGGGCTTGCTTTTTTCATCTGAGCATCTTCAATCTGGCTAACGGAATCACGGTTGGCACTGTGACCTTTCAACCCCAAATCTAAATCCAGATGGCTTCCATTTGAATCCTGCAAGCCAGAATGGTTCTCATCCAATTCCTCAGCTTGTTCCTCGTGCC
>Prunus_Contig2016
ATCCATGGGAAAGAGAGCATCATCATATATTATTTCTATTGAACCGGAAATTATAGTGACAATAAAAAGGTCAAATTTTAAGTTCACCCTCCTAGTTTGCAAATTGCTCAAACGTTTGCACTAACAAAGATTCATATTGCAATTCTAAACAATTATTAAAAGGAGACTGAAGCCCATTGAGGAAACAGACTTCGTTCTTTAGGCTGTCTTGGACTTCGCTGGAGCTGGAAGCAACTGATAACAGGATATCAGAGAGGTAGTAAATCCCAAGGCTCCAGTGACACGAGGAGTAATTTTCTTAGGTGCCAACTGAAGCAACCCAGCTGCTACCACTGTATCCATGGCTGCTTTAACCAGGGCTAGTGACCTCTCATTTGATTTTTTGAGTTTAGCACGATATTGTTCGTTTTGATACTTATCACTATTCTTCTCGTGCCG
>Prunus_Contig2017
ACAAACAAACAATGTCTACATTCCGATTCTACTTAATTTGCTTTATTAGAACCACTGGATGGAGTGCCAAACGATGTCAAATAAATATACATATACAAAGGAAACAGGGATTTCCAGATACTCCTTGAAGTAACTTGCTACTACATATCTAAATAAAGTATAAGTTCTATGGCTTGCTTTTTGTCACCCTTTGTGGGAAAGAACCGTAAACCCTTCCCTTTCTGTTGACAAAGAACTGACCAAAATATACAATGGTAAAATCTCTTTACTCCCCAAACACAACCAGAACAAAAGTAGAGAATCACCGGAAATGGAAGATTACAATATAGGCAATTTGTCCATAAAGCTGAGTTCCATCCGTTGCTCGATTGAGATTACACATAGGTAACGATTAAACACTCAGAGCAGGCACTTAGGATGGGAACTACTTCATGAGCATGTTAATAGCTGCGTGAATGGAACTGGTATGAGAGCTGCGATGCTGAACCAGTGAATGGGGACCACTCCAGATAGACTTACTATTGTTAGGGAAGAGAGTCCCACATAGATCCAAAAGCATGGGATTTTCAAATTGCGAGTGTTCATAAGCTTTAACTTTTTTATGCCTCTCTTGTGATTCCTGCGACTTAGGTTTATCTACTACAGTTTCTTCCTCATGTTGGATCACCACATTCTCTTCATTTCTAGTAGTTTGGTCTCCGGCAGCAACCTTCTCCGCTGTTATTGGTTGTGATTGTCTATTAGGCTGCTCTCTTGATTTGTCAAACTTCTCTAGTGCTGCACCATTACCTTCATCTTTCATCTCTGTGTCACTGTCTTCCTCCTCATCCCCCTCATCACCATCATCCTCTTCCTCGTGCTTCTCCCCTGAAGGGCCATACTGCTGTTTGGATCTCGTGCC
>Prunus_Contig2018
AGGNCTGAATCCGTAGGAATTTTGTTTCCTACAATACATTAAATAAAAGTTGAAGAAAATTTATGGCCGAACATATTCTTGCCTTGAAGGCGTCATCAAAATCTGTCACAAGTTTTTGAATACAAAACCCTATAAACGTCTCTTTTGAGAAATGAGGCAGCCACAACTACAAACGGGCATCCTCATTAAGGAAAAACAATGGCATCTTGTTCATAAATCACAAACTCTTTCAATTCACTTGTAAGTAAAAAGTAGGGGGAGAAAAGAAAAAGATAAACTGATGAGGGTCCTCATTTCCATGCTTTCTTCCCTCGGAATTGTTTGCCAGCCCGCTGCTGCTTTTTCTTTTTATCTATACGAGATTTAGCTACCTTTGCCCTCTTTGCAGCAAGAGGCATGGGTTTCTTGTGTTCCTTCTGCCGATTGCTCATACCACCCGTCTTCTTCTGCTTTATAGCAGCTCGAGCCTGGTACTTAACTGAGTGACAGCCAAGGTCCAG
>Prunus_Contig2019
GAGAGAGAAATTATGCTTTCATTTTATTTTCCAGTATTTATATATATTTGAATCTATGTACAGATTTATGGAAATTCACCTAGCTCAAGTAAAAATTTAGGAGCCTCTATTCTTCAACTCAAACTACAAACTATACAAACAGCCGGTTGAGGCAAAAGGAATTATATCCTAAGTCAAAGGAGTTTAAGGCGTAAGAGGCAGTAGCTCCAATCCACAGTGCCCTAAGTTAATCACTTCTCCTACACCAATGCAAATCAAAATCAATATCAAGGAACGCATGCTTCTTTGGAAGATTAACACAGCATCTGAACTCTTTCTTTCTTCACCATGAGTGATCACCTGAGTCAGAATTTATAATTATCTCAGTTCTGCTCCGTGCTCGACTGGGAATGAAATGGACCCCAACCTGTACTCTCAAAACTGCCTTCAAGGAATCTCTTTGGTGGCCATAATGCTTCCCTCATTAAAATCCTCGTAGGGTGAGGATCCACCACTGGAAGAATCACTCTCGAATGCCGTGGTCTCCCTTGGAGATGACGGAAGTGAATCTCTCT
>Prunus_Contig2020
GCAGCAAGAGGGTACGTCTTATTGATATCAAGGTGCAAATCAATGGTCAAAATGTATCTATAACACAAACCAAGACTAAACAAGTGCCAAACTTTTAAAATTCATTACATCAACTTCAAGACATGGAATTTGGGTTTCACAGTTTCTCAAAACAATCATCAGAATAGTTTACGTATGCGATATCATGAACTAATCTCATTAACCTATTCTTCATTGAAAACTCAAAATAAAATTATGAATTTAGGCCTTTGATTTCTTCCCTTTGACTTCAGGGGCCGGTTTGTTCTTGAAAGGTAGGAAGGTCTTTCCGCCCATGAAAGGTTGTAAAACTTCTGGTATGTCCACACCATCTTCCCTCTGGTAGTTCTCAAGAATGCAACACAAGGTTCTCTCAGTCGCGGTAAGAGTGGAGTTCAATAAATGAACATATTTCTTTGTCTGCTCATTGCTCTTTTTCTGCCCATATCGAATTTCTAGTTTTCTTGACTGGTAGTCTGTACAGTTTGAACAAGAGACCAATTCTCTGTATGTCTGAGATGCAGGGAACCATGCTTCCAGATCATACTTCTTTGCTGCGGCATCATTCAAAGCACCAGAAACGATTGCGACTACATGATAGGGGAGGTTTAACAATTTATAAAAATCCTCAGAGTTTTTGATCATTTCCTCATGCATTTCCCAAGAATCACTTCCATCTGGGCTTGTAATACAAAACTGTTCAACTTTTTCAAACTGATGAACTCTAAAAATTCCCAAGGTATCTCGACCGTGTGAACCAGCTTCTTTACGGAAACAAGACGAGTATCCAGCATATCTTAAGGGCAGCTGCGATGGATGAATCCAATCATCTATATGATATGAACAAAGTGGCTGTTCAGCTGTAGCAATCAGATATTTGTCATCACCTTCACCGGTTACCTTGTAAAGTTCCTCATCAAACTGTGCTAATTGAGCACACTTTGCCATGATATCTTTTCTCATAAAAAATGGAGTCTGCAATTCTGTATATCCCCTTTTCTCAAGAAAATCAAGACCAAAGTTTATCAGAGCTTGATTAAGGCGTACACCAGCACTTTCAGGTAAAAACCTCTACCCCCGGCCATTCAGCACTTTTTTCAAGTCTGCGATCCCAAGAAGCTCAACAAGCTCAACATGATTTTTAGTTTTGGCTCCATTCGCTTCTCACCCCATATCTA
>Prunus_Contig2023
AAGAAATTTGTTCAGTCAGAGTACCATTTGAAAGCATTTCCCATGAATGAGTATGTCAATAAATTTTCTTTCAAATAAACCACAGATATAAGTACGTCAAACAGATAGAGCGAGTCATCATGTTCACTTTTAAACAAGCATTTGAATAACCAAGCTTAATTACACGACGAAGAACTCTGTCGGTGAACAGAAGGATGTAAAGCACATCTCCCATTTGAATGCATTGGGGCTTTCGGGGAAATAAGCAACCAAAATTCCGCAAACAATTGAAGCCGAACAGTTCAGAGCAGAGCACCAAGCAAAGCAAGCCGTCCGACAATCTCCCACCCAACACCAACAAACTCAGATGCAGAAACTCATGGATTAAAATGCTCCAGATATCAAACACGTAGCAAGCAATTTACATTTTCAACTCTAAAATCGTGTGATCATCTATATCTAACAGATACAACTTTGGGAAAGTTAAATTTATAAAACTACCAAGTGCTCCATTTTTCTCTTTTCGTTTATTCTTATGCATGTAATGCAATTTCCTTTGAAGTGGGTATCAATTGGGTTGAAGGAAAAATAAATAAAAGGCGAAAATTTCATTTACAGCATCACACGGTTCAAGTGCTCTCTCTAGAATACGAACTGGTCTCTTCGGCAACCTTTGACCACACATTTGAAATTTTTTCAGCATATCCCACCTGATTAAGCACAAATCCCTTCAACATGTTCAAGAAGTCAGCATGCCTCTCGTGGTCAAGCCTTTCAAGTTCACTCTTGTTATTTTCCTTGATCCGCTCATATTCTCTGATTGCCACATTTTTAGCATCCTCAGTGACTCTTATGGTTTCATTTAACTCCTCTAGCTTGCGAATCCTTGATTTGTCGCCACCAAATATTTTATTTGATTGAACTTCAAGTTTTTCAGCTCTTGATTGCAGGCATATCCAGTTCTGATAGTAGAGTCTGCACTGTTAATAAAGCACTTGACCGATCCGAGAACGCACTGTTGACAGCTAACATAAGCCCAAGATATTCATGGAACGTGTCCAAAT
>Prunus_Contig2025
CAATGAAATTATAATTATTTTANAAATATGATCTGAATATCTGTGATCAGGTTCATACAAAGTGGAACATAAGCTCCATTTACTATATAAGCTAAAGATACAACCTTACATATTTATTGCTGGATTAATTGCTGAAAGAAAGCTTATTTTATTACTTATTTCACAAGGCACATGCATGTCACCAACACAGGTTACTCAGACCACAATGCCTTTAACATGTAGCTACACATTGAATCTGACATTTCGCTTTGCAGCATCTGTCTGATATTCATCTCGCTTTGCACTTTCCTTCAAGAAGCGCAAGGCTGTCTCAATGTCATCTGTTGGGGTGGTAAGTCTTCCCTCGCGACCGGGAGCTGGTGGAGCCCATGTCGAACGGATTGGCCTAGCACCGTTGGATATAATGGTTGGTCCCGTGCTGCCACTATCATTTTTGCGGTGGTAGTCATTGTAGTTGGTGTTTCCATTTGGCTTGTACAATGGTTTGGTTGTTGTAGTCACTATAATCACCATAGCCTGTAGTGCCATTATGCCCGGTTTGATTGGGGCGGTTGGCGCCAGTTTACACCGCTCAAGGGTCCAACCCTAAAGGGTTGATCACGGCTTGCTTCAGTGTGGACTTTGGTGAGGAAATTACCAACTTCCCGCGGATAATCATGTTCGGGGCTGGAAGGCCTGCGCAACCTTTGATCATCAGCAGCATAACCATAACCTTTCACATGGCTTGAAGGCTTGTGCAGCTTGTTGTAATCATCACCAGGATAACCATAACCTTTCACAGGGCTTGAAGGCCTACGCAGCTTGTTGTGATCATCAACAGGATGACCATAACCTTTCACAGGGCTTGTAGGCCTACGCAGCTTGTTGTGATCATCAACAGAATAACCATAACCTTTCTCAGGGCTTGAAGGCCTGCGCAGCTTGTGATCGTCAGCAGAGTAGCCGTAACCTTTCACAGGGCTTGAAGGCCTACGCCACTTGTCATCAGCATACCCGTACTGTTTCACTGGTTCAACAACCACTGTGGGAGGAGAGCTATGCTTGTATGCAGCCGGGAACACAGGGCCGAGAATACGTTCCTGAATGATTGTCTCAGTTTTTGTTACATAGGCCTCTGGATTATGGAGGGGAGTGCAACCAATGATTGTTCTTTGTGTTCCGTCAGCATCAACGATGACTGTACGACACTCATCATCTGCATAGCTTGTCTTGCTCCATTCATTGGGGTGTGGTCCTGCCCCCTTGCTGTTAGAGTAACCTGATCTATAACCGTAATCATAGCCGGCCATTTCTTAGCCTGAAGCTTTGAACTATATGATTTACTTTGAGGACTTGCTCGTGCC
>Prunus_Contig2027
ATCTAAGAATAAAATTATACTTTCATATAATTTAAAACGTCAAGGCTAGTTGACTGTCTTCACTAATGAAACTAATTGGTAGAAACTAACCAGAAACAACAATTATGAATACTTTTCAGTGTTTGGGTACAATAGTGTACATCTGGCTTACCAAATTCTGGTATGAATCCAATTGGCGAAGCCTGATTCCGACAAAATTAATAACCAAAACTGCTATATAGCAAAAGTCATTTCTTTGACTCTGAAGGATACTTCTACAATAGAAATTATAAAACCCATACAATGCCACATATAGAAACCCTTTGCCAGCAACATCTTCATCGCTGGAATAGCTCTTCCCTGCTAAATTCGATCTGGCACAAATGAACCACAACAGATTGAACAGGCTTTAAGCATGCAGGTCCTTGTTCGAATTCCATACAGGGACTTTTGAATCCTCCCCTAGCATCCCACTTCCGTTTTCGACACCTAATAGAGGATCAGCTTCGCTTTCTTTTGTCTGGGGCAACTGTTGGGATCCTTCATTAGCCTTCCGCTGGCTCTCGAGAGTGCAATAATAAGAATAGAATACCATCCCAACTACAGCAATCAATATCCCTAAAATGTTGCGCCAGCTAAATGGGTCGCGGAGTAGAATGTAGCCCAATGCC
>Prunus_Contig2028
CGATTCANATCCATTGAGAAAATCAATTTAATCAATAATTAATAATATTATTTAACAGAAGCTATAATTACCAGGCCAGTAGAGACCATGTAATATAGTTTAAGAGATTATTAGCAAATAAAATCAAGAATCTCTAGATGTTGAGATAAACAAACCAACAAATAGTAGCAAACATTGGCAGGGCAAGCCGAGCAAAGTTTAAAAACTAGACACATTCTAGGAACTCAAACCACGTCTACTCGTCGAACTCCTGCAATTGCTTGAGAATCTGGGCACAACCAGGCACGGCTTCATTCTTCATGAACCCCATTGCATTGGCAAAACGGTTGTATGATGCAATGCCGTTGTAGCCAGTTAGGATGACACGTGCACGGTCACGCCCTGGGGCAGCTGCCGCACAGTCCTCCTGAGAGCTGCTAACAAGAACAGCATCACAAAACTGGTCCTCGTGGTCCTCTGTGACGGGGGATCTTGTAGGTTCCTGTTGAGTCAGTTCTCCCTTCTTTGGTGTATCGGATATCCATGGTCTTCCTGTCTCTGCATTCTAGTCTAACAGTGGCACCGGGAATGTAGGTGGTGGCTGAGGTCTTCAAACCA
>Prunus_Contig2034
AAACATTAATATTTATATATATATTCATAAATCTTTAGAATAGAATGAACAAAGAAGAATGACAGAAGTAACGAATTCCCCACCAGCCCAGAGATGGATGTGAAATATTGGGTTAATCATCCTCAACCGTGCAATCAAATCACACAATCTCAAACCAATTTTGATCCTCCTCTCCACTCGATCTATCAACAATGTACAACCTTCTACTGTGCAGATGACCACACAGAATCACCCCCACCTCTCTCTCTTACTCATTATTTTCCTCAGTCACCTATAGCATTACATATAATATTACTTCCTCCTCATCAACAGCAGGCATAGAACTCGACCAACTCGTCCATTGACTCGGGCTGAGGATCGGCATTCTCGAGCATCCAAAGCAAGTGCTCGAACAGCACCACCTCGCATGCGACATTGATTGTCTGGTCGTCTGAGTCCCCGGACCTGTCCGCCAGCTCCTTGAAAAGCGGGTGGTCTACGACGTCGGAGTTTACGAGGTAGCGTCGTCGAGACTTGCCCACGTAGACCGGGCGGAGGTCGGCTGAGATAACGGCGGGGGACGAGGAGAAGTCATCGTCGGGGGAGACTACGGAGTTGAGGCTTGGGCGGCTGTTCTGCTTGCTGAATGAGTTCCACTTCTTGAGGACTGACTTGAGCTTTGTTAGCTTCCCACCTTTGGCCATGGTGATGATGTTTTAGATTAAATGAATGTTTTCCTAAGCAACCAAGAGAGAGAGAGAGAGAGAGAGAGAGAGAGAGAGAGAGAGAGTACTCGTGCC
>Prunus_Contig2036
AACCAATAAAGCTAAGATTGAGGATCTTTTATTTATTTATAATAATTACCTATACATAATTATCTCCTAGCTAGCTACCTTCCCAATACAAAGATCCTAAAGATCATGACTGACTGCAGACTAAAAATGAAAAAGTGAAAACCCAAAAGGAGAGAGACAAAAAAACGCAACAAAAACTAAAAGATTAGGAAAGAAAAGAAACAAATCATTAACGGAGCCAAAAGTTTTGAACTTGCAATTCCAAAGTCAATTGGCCCTTTCAACATGGCGTATGAACACAGTTTCTAAGTCGGGAGGAGTGAAGAACTCCCTAACACCAGCGCCATAATTACATTTCGAAGCAGCTGCTTTCCTCTTTCTCGGAGGAGGTGGACACGTTAGCCTCGTCGGAATTCTGGCTTCTTCACCCGTCGGGGTCGTCGAACACTCCTCCACGTCATCGCCGCCGTGATCCCGTTCTGTCTCTACGGGGTTTGTGTACAGCGGCTTCAACGGAGCCCGTAATGGGATTCCGGCGATAACCCATTTTTGAGTTTCAGCATCCAAGCCTATGTCCACAGGAGCTGGCTGAGACTTCCCCAGAAAAGCCCATTTCTTTGTGGACCAATTGAAGCGAACCCAGTGAGATAATTATAGGAGAGAACAAAGGATCGAATAAATAAAGATGGGTTCTTTTTATTTTTCTTTCTCTGATGCGTAAAGGGGATGAAGAAACAGAGGATGGAATAAAATGAAACCAGTGGGAAAGTCAGGTAAAAGAGAAAAAGGAGGAAGATGAAAACTGGAAAGAGGCTTTGGGTTTTTGGTTTGTGTTTCAGTGAAAGAAAAAAAAAGAAAAGGGAGGGAAGAGAAAGCTCGTGCCA
>Prunus_Contig2037
AAAAGAATTCCCATCTATGTATAAATAAATAGGTGCTACCATGTTGATGTTGATAACAAAAAATTAGGAACCACCATAACAGGTGTATATATACAATAAAACTAATAGCTCGCCTGAATGTGTATATATATAGATATATACAGAGGGGAATGGATATGATTAACTAAATATTGGATTTTTGAGAAGAAAAACAAATGCGTGATTGGAAATTTGAAACTGAAGTCTCTCAATACCTTGAATCTATCCCATCCATAACATCCAAGGCATTAGTCTGATCCGAGTTTCCTCTTGCACTCAACTCCCTTGATGGGGAACTCCCAGTGCTCTTGCTCAAAGCCCAAACTCCAGTTCCTTTCTTCTTGGCAATACTAAATTCCTGACTTTTACTAACTCCGGGAACCCTTTTCACCCTCCCAAGGACCTCATCTAACAAGTTTCGATCTTCATCTGAAAGTTGAATTCTTGGGGGCTTAGTGCTGTTGGTCTTGGATACGAATCCCTGCATCTTGGAGTGAATATCCAATCCTCTACGAGTCGGGGACCGTATAGGCAAAGCCTTCAAACCACCATGATCTCCATGCCTTACAAGGTTGATCAGATGGTGAAGCCATGTCACTAGTTCAAGGATGTAGACATCCGTCTTTTGCTTGTCTGCATGATATAGTGTCTGGAGTCGGATCAAGTTAATCTCAGAGGATGAATTCTTACCAAACTCAAGTCCAGAGTTTGCCCATTCTCCAACCCACCCAAAACCTTGATGTGCTTTGTTCGTATTTGTGGCAACTGGAACAAGCCACTGGAGAGTCTTTTCCATTTCAGCTTTGACATGAGAAACCAAGAGCTCTTCCTTGGCATCAAGAGTCTGCAATTGGGCTCGTGCC
>Prunus_Contig2039
AAAGTTTAAAAGGTTTTGGCATCTATTATTTTCTTGTTGGAATGAGCTTCAGACAAGCCTTTCGTTCTTTGCAGCGAATGCCCACTTGTTAGAAGGTAAACCAAATGATTGGCTACGATTTAAACATTCTTTAACAATGACTACCAACTTTATGAACACAAAAACGAATCAATCTAACCACACAAGCATAAAACACCAAAAATTAAAAATATTCACGGGACGAACATTGAACAGGTCATAAAAAAACAAAACGACTTTTTCTAATGCTGAACAACACATCATATCATTGTACATGTTATACGTAGGATAGAGATTTCATTTCATTTTTAGCTGCAAAATCACAGGCCATGGAAGGGAAGCAATTGGTCCCGGTCGGTTCTCTTTCTAACCTATTTATCCCAAACCTAACATAAGGAGTATAATATAAAGTGAGGAATCTGATCAAAATCTTTATAGGATTCAATACTTATGAGAGCCTTTTCTTCTTTGACATCCTTTGCATCTGTTAAAAGTGAAGTGTCACAAGAATAACTAGTTGTAAAAGGAACTACATGAGAAACTTTCCAGGTTGTACAAGGGAACATTTTACAAGCCACCCTGAAGATCGGTGTATAACAGCTGGATCTAGCTGTCGTTATGAAAACTAGTGATGTGGCTTAAACACAGAAATATTCACATTCTCCAATTGCCCTTACGGTGATGCTGTTCTCTCATCATTTACACCCAACTCTTCACCCTGGTCGCCATTTACAAGAACAACACCATTCGTTGAATCATCTTCCTCCTCAACAGTCTCACCTTCATCTTGATTTTCTCCATTCTCCTGTACCTCCTCTTGATCCAGATCTCCATTTTCAAATGGGGCTTCTTCATCAATTTGCATGCTTCTGAACCTTTCAACAAGACTAGTCGTTGACTTCTCAGCATAAATTGGGTATTGTTCAGCAGGAGGATGAATGCCGCTATTTTCTGCACTTTTAGACTCAAGGGCAAGAGAAACTTGCCAGTCCTCAAACAAATTAGGATACTCTTGCGGATCCGCCAATGATTCTGCAGCTCTTTTATTGACCTTGTTCAGGTCATTTCTCCAAATTGAAACTATCTCTGAGACCTTGCTTGGGAGGTAAGATCGTGCCATCAAAGCTGCTTCAGGTATCCGTTCACTTTCCAGCAACAGCTGGATACATT
>Prunus_Contig2042
GATCATATAAAGTAGCCTGCTTGTATATATAGAAATTCATGGAACCCCACAATAATTACACAATGTAATCTCAACCAGCATTTATCCAAAATGATAGGAACAACCGAAACACAATACTCTTTCATGAAGAGAGAGAGAAAAAAAGCGAAGGAGAGAGGCTTGAGATATAGTTTATGGTACGTAGTAATACTTAAACCATATATCTATGAGACATTGTACCGATTAACCTACAAAGAAAGTGGTAGAGGGAACTTACTCATAATCTCGATTCATCTTCGTCTTCACTTACTTCGTGTTTCGATTTCTTGATAAAATAATATATAAGTGCGAAAGAAAATAGACAATGACCATCAATGGTGACATGGAGTTGAGTGTTTGCACCACCCAGACTGGTGCAGCTCCAAACCTTCATGGTACATTTGGGTTGGAAATCAAATTGGCGCCATTTTGTTGAGAGAGACAGGTGATCAAGATTCAAGATTGGTGCATGGTGAAGTTGGGATTGTGGTCGAGATTGGCCTTCAATAGATTCCTCTTCTTTTTCTTCTTCTTGTACGGAATTCCCCGAGCCTTGGCTTGAGAATCCCTGACTTCACGCAGATACACTCTTATAGCACCACTTGCAAATGGGTTTGTTTCTGGCAAACCACCATTCTCTTCATAAGCAGCTCTCAGCCGTCCGATCAGTGCATCAAGGCTCCCCCAAGCTTGCCTAAGTGGACAAGTGCAAGGGCCAGGAGGCCTCTGGCTGCCCAAAAAACACGCACCCTTGTAAGTGCACCTTGGGCTTTTCCAAATTGGTCCCAGTACCGAAAGGAATCCNGGACATGGGTTTGAGTTACTCTGTGGAAAAACAACTGGGAGGCCTCTNGGTTCCTCAGNACTGGCCC
>Prunus_Contig2048
CACTTTGATTTTTTCAATTTTTTAAAAAATAATAATTTTCCTTTCTCAACTTTGGCANAAAAGTTTAAAAGCATTTTTGGGTCATANAAGGGCTTTCTGGAAAAGCACTGCTATGNGCTTCTTCAANAAGTACTTGGATTTTTTTATATGAAAATTCAAGATTTTTTATTATAAAAGCGCTTTTGTTANAAGCGCTTATGAGCANAAGTACTTCATANAGAAACAGTCCCAAACAAGCCTTAGATTTCAGTAAAAGTTAAAAAAAAGATAGTTTTGACAATTTAAAAAAGAGGACACATGTCACTTTATGGTTGAGCCATAATAAAAAGTAAGTAAGAGTTCCTCCTGATGAGTAAGGAGGGAAGTACTGTAAAAAAAAGGAAACATCTTACAAAAACACAAAGAAAACCCAACAGCATTACTTCAAAGAAGTAGAGAAGTCAAGCCCAACATTTTGAGTTTTATACACCTACGTGACGTGAGCATTCAATAATCATCCTACACATATGCTGATGTGAGCATTCAAAATCATTAGAATGATTTAATTGAAGACTCAACGTACGGACGTATTTTTCACTTAGATTCCCTTCCCGTACAAACTTGCATCAGTTCCTCCACGACCCCATCAATCTCTTCATCCTCTTTCTTGTTCATGTTGTCTCTTATTTTCAATGCCTTTTTTCTCACTCCCTCTCCAATTTTCTCCACAACCACGTCTCTAATCACCTTTGCGACCTCTTCTCTTTGCAAACTTCCTTCACCTGCTCTCTTAACCTCCACACCAACACCCACCTCCTCCACTAGTCTAGCGTTGATTGGCTGGTCAAGATGCATAGGCATGGCTATAATTGGAACACCAAACTTGATGCTCTCCAACACTGAGTTCCATCCGCAGTGACTCACAAACCCACCAACACTAGAATGCTGCAGTATCTTTGCTTGTGGAGCCCAACCCTCCACTATCACTCCCTTCTCTCCCACCCTCT
>Prunus_Contig2049
GAACTAACAACTGCTGCACCAATACAATTATACAAGTTACAAAACTCTGTTAGATTCTCAGCTAAACAACCCCGGTAAAATTGAAATTAGAGAGAAAAAGGGACCGTTGAGGGACTAAAGGGAAAAAAACTAAGAAAAGAATGGTTTCCTTTGAATTATGAGGCGTGATGAGCCTTTGGTTCTAAGGAAGACATAGGCCTACGGCATAAGACGGGGCAAGCAATTGGAGCATTAAGACTGAATTCCAAGCAAAAACTTAAAGGTAACATAAGATAGAATAGCAGAGGATGTTGCTGGAACATAATGATATATATATATATATATGTGTATATCGTCGGAGAAGCCACTCATGATCGTGAAGCCTAGATGTTGTGTACAAATCTAGGGATGCTCGTTCCAAATACAGAATGTGTGGCACCGCATCATCCCCGTACCATTTATCCCTAAACTTGCTCCGGATTTTTTCAAAATAGCTCCTTAGTGCGTCGTACTGAACGTCCCAGATGCAACTGTCAGTAGGTTCTAGGTCGTCCGTGAACACAATTACCTTCTTGATCATCTAGTCTGCCTTCATGTTCTCATTCACAGCCACTTCCAGAATCAATCAAACACCTCCAAAATCTTACGTTCCTTATAACATTCCACAAAGGAGGTCCTCACGGATCTCATAAATTCGAACTTGGACGTAAGATCATGTCCTTGTATCAAGTCTAGCTGATATTTTCCACCACTGTATTTTAGCATCCTGATTTTTACCACTTTGCAAAACCCAAGGGAAGGTGTCATATACCAGTGTAGCTCGGAAGTCCGAGTGTCGTATCCACAGAGAGCGGTGTAAAGAAAATAACAGAGTTGAGACAAAACAATTAAGATTGAGAAGTAGATTTATGCAAGATTTGATTTAAAGAAAA
>Prunus_Contig2051
AATACCAGAAACGTTCAAACTTCCAATAAGCAAAGTGATAGTTTCATCTTATAAAGCAAAACAGCAAAATACAACAGAAGCATGTCCAAGCAAATGAACAGAATCAATACAAAGGTTGCAATAGCATATTGTTGCAAACTACATAGATTCAAGCTGGCTTCCTGGGGTACACAGTTTGAGACCATTCCTAGATCGATTTATTCATCATCCTCATGATGGCGCTTCCGGCTCTTCTTCTCAGATCGCTTCCTGCCCCTACCTACCCGTGAATCATCATCAGAATCAGATGGTGTGACTGCCTTTCTGCTCCTCCGACTGCGGTGTTTACGAGAATGAGAATCTTCAGATGAATCAGATTCAGAGTCGTCCGAATACCGATGACTTCTCCTCCTCCTCTTCTCCTTCCTACTCTTCCTATGCCGCCGCCGGCGCTTACCATCCTCGTCTGAGGACTCATCCCTCTTCCTCCGCTTTTCTTGATTTATAATTAAGCACCTGCTTAATATATTATGTTGACCGCATGTAGTGTATTGTAATCTTGTTCAGGGTAAATTATAATGAAGGATTGCTTAATGTCTTGTAATATTGTTCAGGGTAAATTAATGTTACCTAGTTTTTTAGTGTTGTATTAAATGCAAGTTTGTCAATTTGGGAGCTTCTC
>Prunus_Contig2054
GCACGAGATTTGCCCGTAGATAAAGGTGAAGCCTTCAGCATTTTGCATGTCATTTTATTGGGTAATAATGCTGCAAAGGTCTCAGTATACAAGAATCCTGTACAATTGTGCATGCTGGGGAAGCTGAAGTTGCATCTTATGATGCCTAAGCAACAGAACGAATTATTCCTTTTGTCCTGAAAGGTACTTGATAGGCTGGTCATCGGTCTGAGACTTCAGTTGGCTTTCATCTGCATCCAAAGTTTACCAGGTACAGGTTTGACTAGCATGCCAAGATACAAGAACGTAAGAACATAGTGATATCTGCTTTGGTGTAATTGAGCCAATAAAAACACTATAGCCAAATTGCAGCTATGCTTTGATAGGACTGCAGGTTGAGGTGCTGCTTTTAACCCTATCGATAGGCCAGTCGGGTTGATTTGCTGGAATTTAACATAACTATGATAAGGAGATCCTCAATGTACAGACCCTCTGCAGGTTTCTTTGTGGTTCGTCGAAGAATCGAGTCACCATATATGTAATAGATAAATTATGAGTGGTATATGTATATACGTAGTTTGAAAAAGAACCACCTCTCCGTTTCTTTCCATAGGCATCAGCCGTAGCACAAGACAAGTCGTTGCAGACAAAGATAGTGCACATGTAACCTGCCATTGTAAAGTATAATAAAGTTCAGAATCTCAATAACGTTTATAT
>Prunus_Contig2057
GGAAAATTTCAAAATTGAGGAAAATGGAAAAAAATTCCACTTTTAGACATACAAATACTCGACACAATTATATGCTCAGTAAAGCCTCGTGATACATACAGTTTGTTCGGCACAGCAGAGAAGCTCGCAGTATTCGTAATTTATTGAAACTACATAATAGAATACTTATTCTATAGCAGGCTCCGACATATATAACTAATATACAATGAGAAAACCTCTCAAAGTTCGGCCTGTTCTTCAAAAGAGCCTCTCTGCTTTGTCTCTCTGTTTTCTGTGGAAAGTTATAAGAAAATAACCTTGGAGTTTGGAGTTCCACCATAACCTCTTCATATCTTGTATTGGCCACGGCAGTCCTCAAATAAATAATCCAGAGTAATTATTCACCACATAAGCTTGACTTTAGACTTCTGCCGGAACTGCTTCCTTGTCATGCACCAAGGACCGGGGAAGGTGCTCACGTTGCTGATCAGCTTGGCCCCAAACCATGCAGTATCTGCACCATATGGAGGGGGAATGACTGTGATTCCTTTAGATACAGATGGGAGGGAGAAGTCCATGTAACTCCTTCTCTAACCTTCCTGCAAGTCCAGGTAAACATGCACTCCCTCCTGACAAGACTACAGTCTTGAACCAAGCATCATCATCTGTTAGTTCTGCAGAATGACAATGGTCCACACAAAGAGCAACAGCCTGGTGCAAACCCATAGTACGCACTCCTGCAAGCCGTGGCTGGAATAAGATTTCTCCTGTTTGAAACCTCTCTTTTGAAAGAGTAAACCAACCTTCTCCAGTGGCTTCAAATGACGCTTGTGTATTTTTAGATAGCTCAGCTTCATAATCAGCAGCAACATAACATAAGTTCTCTTTCAGAGTCCGAACAGTGTACAGTGATTCAAAACCAATATTGTTCTGCTGCATCAGCTCCCTAAGGAATCCTGTAAGCTTTAATGCTCCCAATCCCATAACTTCCACGCCCACCTTGCGCATTACTTTACCATTTAAAATTGGAACAATAGAAGTGACCTGGAAACCAATGTTTACAACAATCCCTGAGGTCCTTCTTGCTGCGAATAAAGCTAAAGTTGCCTGATTAATGGCACAAACAGCAGGGACATTTATGTCAAAGAGTACTTTATATATGGCTTCTTTGAGTTGTCGTCTTGATGCTTTGGCAGATTCGTCATAATGGCAGATGGGTATAGACAGAACCACTGGCTGTGAAGATGGTTTCACCTGCATCCTGCTGTAAATAGTTACAAAGAAGTGGCGGAGTCTAGAGTACATTGGAGACTCACACGTTACCAAACTCCAAAAAGG
>Prunus_Contig2059
ATGCTCTGCCAAAACACTGAAGCATTTAATTGAAAACTTACTACACTCTGCACAACTGCCCTAAATTAAAGGCACACGAATGGAAGCGTTGCCATAAATTGTCATCTGCACAATGAAGCATCTAGTAAAACATTCCTGAATAACAGCAACAATCGAAATCTGTGATACGTCTGAATCGTAGCCTCTGTGAACAAAGCCTGAAACTGAGCAATGATCATCACAGTATCCAGCATCTGCAACCTTTTGAATCTTTGGGGCCTTCAAACCATCGATCCCAGAATGGATTAAGAGGGCCATGTGTTCTGTCAATCAAGAGTAAATTACAATAAGAAAAGGGCCGCGAATTTAGAAAATGAAACAAAGAACTAGAATAGAGGTGTTACACTGGGAGTAATGGATCAGGCCTCGTTTCTGCATTGTTCAGTATTCTGAAGTACAAAACAAAAGTCGGTTAACAAATTGATCATGGGAAAAACCAGCGTTCTCGATAAAACTCAAACAATTTAAGGATCTATCATGCTTACTCCTTGCATGCAGCTGAGGCCTTGTCCATCTTTTCCAGTTGTTCCAACTCTTCCTGTGGAAACAACATAAAAGAATAAATCCATTAGCAGTCTGAATACTCCAGTCATGCTGATAAATAATGACATACATGAACTGTCAAACGACCATCCTATTAAATTCTGGGTTATTCAACCCACACACACACACACACACAACATGCCGGTGAGTCACTTTTCAGGTGCCTTATGGATACCAAATCACACAACTAGTTCATGGAAACTCCTTCCCACCAAAAAGGGAGGAAAGCAATTAAAGCAATGAACATACTCAAAAGCTCCCACTCCTAATCAATCCAAATGTGAATAATGTCCCAAGATGCTTGGCCATAAAAATTCAGGATCATGGGAAGCTGAAACATGCCACTAGATGCTTGACCCTGTGCATCATGGGTTTTAAGTAAAATGTATTACAAAAAGATTCGAGGGGGGGGCCCGGGACCCCAATCCCCCCTAAAGGGAGTTCGAATAACCCGCGCTTCCCGGGC
>Prunus_Contig2062
ACTTCATGTACAGAAAATATTTAACTTGAGCTGCAGTTTTTCAAACATATCAATCAAACACACATATCAAAGAAAAGAAAATAAATTGTTCCTGATGCGTACTCAGCCCCACCCCACTAGCGAGCATATGGTTCGGTAAAATCTGAATTCTTATTTCCTGACGTATGCATAGAGTTTTTGGATTCATCGGACCCTGTTATGTCTGATCCACTCTTTTGTTGCAAATAATATGCCGGTCGTGAGGGTATTGAGAGTGTGACAGAATAGCTGTTAAGCATAGAGACAACTGAAGCCATGGATGGTCTGCTTGCCACATTTTCTTGGACGCATAGCAATGCAATGTGGATGCATCTCATCATTTCAATTCCTAAACCTGTCGTCAGCTTTGGGTCCATGATATTTGCCACTGTATCATCCCTCCAATTCCTCCAGGCATAGCTTAAAAGATCCTCCTCATTCTCTCCGTTTTGAAAACTGCTAATCCTTTTACCACTTAAGATTTCAACTCGTGCC
>Prunus_Contig2065
TTTTTTTTTAAATAAATTCAGACAATATTTACTCATATGGGTCAATGATTCATAGTTTGCAAAATGCAAAACACAAGCTACAGAGATAGGTTACAACATATGCAAAGCACAAGCTTTGTTCATGAGAGTTGATAAAATGCTTGCTTGTACAGCATTTTAATGTAGTTTTGAAGTTAGTTAGTAGAACTTACAAGCATTGCCAAAGCCAGTTAAATGGTAGAACACTACATCAGCGCTTTCGCTTTCTCTTGTTGGGATTTTTACTTTTATCAGTTTTGAGGTCTGGATCTGATTGCGAAGATGGCAGCTTGGCCCCTACAGCACCACTCCACAAAGCCCTCTCTACATCTGATGGTGTGAAGCTCTCCCCTTCGGCAGTCAGTTCCTGTGCTTTCTCCTGTAACTTATTTGCGAATAACAGGTATTGCTTGAGTGTATAGTCTTTGGAGTTGCCAAGAGCTGCAACCATAGCCTCGTCGGACATGAAGGGCGCCACGTCAGGAGCGTAAGCTGCCAGAACGGCAGAGGCGGTGGCGGGACCCACCCCTTTGAGCACCGTGAGCTCAGAGATAGCCTTTGAGATATCAGGAAGAGCCCGAAACGCCTTTTGGGAGGCCGATTTCACCACGGCCTCGTCCAAAGCCGATACGAAATCCAACAGCCCTCGGCCGCCATTTGCCACGTGTGAGCTTCCAGCGCATTGAGGTCGGAGAGCTCGGAGGTGGTGATGAAGGGGCTAGGGTTTCGTTG
>Prunus_Contig2066
ATTCAGTTATATAGTGCAAATCTATAATGAACTTCGCATAACATGCTTTGCTCGTTTAAACCATTCCTCGTCTGAAGATGTCCTACTATCAACTTGTATCAAAATAAAACAATTGGATCCTCATCATCAGTCAAGCTCAAGACCTCGTCCTCTAGATATTAAAATTTGCACAACAAACATCACAGACGAAACCTGTTGACCCGGGAGGACAGGACCCGTTGTGGGCATGTTGCTTACAATATGGCTTGTTGCAGAAGTCACATTTGGGGAGCTGAAGCCAGCAATCTGAACACAAGATATCTGCACACACAGCCTCTTCTACTTCTTCAGAGTCGTCCACGCATCCACCGCATTCTTGGCACCTTGGAATGCAAAAGTTGCATCCCCTGCAATCACTCATTGACCTTCCTATCTTTCTCTTGCAAGTCCTTCTTGGACAGTCGAAAACCATCCTAACCTCGTCGCATTTCAGGCAAACTTCGACATCGATTGTAGCGTAACCTTTGTCATGTCTGAATGTTGGCACGTCCCTGTGCTCGTGGAATAGGAGTGGCCATGATCCTGACTGCTCTTGCTGTGACAGGTTCTTCTCAAGATAAGGCCGAAGTGTTTCGAGTTGTTCTTTGTTTATGTTGTAGATACCATTGATCATTAGGCTCTTTAAACCGTGATGATGTTCAGACAATGTCTTCACAGCTCCTATGACTCCCTCAGGTGTTAAGCCAGTGCATCCCGGTAGGTAGAGCTGAATCAAAAGCAAACACAAAATAGGAGACAAATAAATAATAAATAAACTTTTAATTCATCTCTTTTAAATCATAAAGTAATTCCTAACAATCGTATCTTATCCACATCTAATAATTAATTACATGAGAAATAATTAATCAACATCCATACCTTGTTGATAAGAGGATTTCGCTCTACAACCCTTTGAAGCCCATCATCTGTTATCTTCGCACAATCCATTAGAGCCAACGTTGTCAACCTGCCATTCGCCTTGGATGTGATTTTCATCAAAATCCCATCGGACAGCCTCAAGTTCAATGGCGATTTGACCACGATATCTAGCCATGACAATACATCCTTGTTTACTGCGTCTCTCAGTGACGTGCAAACTCCGCTCATGGCAAGAAGCTCGAACAGAGGAAGGTAAGCTGAAATAAGGGACAAAGCCATGTGTGGTGGCCCTGCTTTTTTGTCCTGNNGAGTTTTCATAGCTTCATGTTCTTGCTGCCCCATAAACTGTGAAATCTCCATGGTTTCGGNTTTCAGCTGTCGCAGCAGTTTTTT
>Prunus_Contig2067
AGAATCATAAAAAATATAGCAGTTCATAGTTCTGGTGGAAGAATACATAAACATATTTAAAAACCTGCTTAGGAAGATTTTATTCTGTTGATAAACTCAATCCTACTACTACAAGGCACAGTCGTTACTTTCACAAACATAATCTGTACGAACCAGCAAGCACGGCCCAACGACCAACCAGAGATCAGCCAAAAGTTTTCCCTTTCAAGTGCCATTAATAAGCAATAAAGAATATTAGACTGCATGGTCACTTCCTAGTCTGCTCTGGATTGGCCTGATCGGGAAGACAAGATGATGCCGACAATGAGGCCATAGAGGGCCAGTGCTTCAGCAAAGATGAGAATGAGGATCATCCCAACAAAGAGTTTTGGCTGCTGTGCATTAGCTCTTACACCAGCATCACCAACTATACCAATTGCCATTCCAGCAGATAGCCCAGCGAGACCACAAGCAAGACCAGAAGAGAGATGTGCATAACCATCAAAAAGATAGTATGACTTGGCCTTAGGGTTAATTCCAGTACTAATGATAACAGCAATAATAAGGCCATAAATACCCAAAACTCCAGCCATAACAACAGGAACAATGGACTTCATCACCAGCTCAGGCCTCATCACCCCCATAGATGCCACACCAACACCACTCTTTGCCGTTCCATAGGCAGCTCCCATACATGAGAAGACGAGGGCTGCAGCAGCGCCGAGGAAGCCGAAGAACGGCGCCGTTTCATCACCGCTGAAGGTTGAAGATGACATTATGGAGCGTGGATCTGGGACGACGTCGTCTGGATCTCAGAATTTTGGATCTCTGGTCTCTCTTCTCTCCCTCAGTGGTTGTGTTTCTCGTGCTTAAGCAAGCCAAAGGCCTTAGGGACTATATAATATAAAGCATGTACCCTATTTATTAATTTTTGCAATAAAATGATTTTAATTCGTTGAATTTATTTTGG
>Prunus_Contig2068
CACCAATCGAAGACACGTAATTAATATTGAGATAACTGTCTATGGTTAAAGCTTACAATACACTTAGACCAACTTGAACAACACATGGAAAAGGGTAAAGCTCGGAAAATTATTTAAACCAAATGAAGGCAATCGAAGCAGCTCACTGATAATAAAAAGAAGGCTACGTTCGTAACCAGAACGGGGAGAAACTAAAACTTAGGGAACAAAAAGGGGCATAAATACACTTTTCCTAAACAATCCAATATACAACATACGAGAGCTTGAATTTACAATACGGTGTTAATATGGAGTGCTTTAAGCAGCGAAGTAGCCATTTGTTTCACCAACACTTGGCCTCCAGAGCGTTGCCCATCTCTGCGTTCCTCTATTAAATTCTGTAGCTTCTGAGGCAGATCATTCTCCACAATTAACTGCTTTGGCCGCGGGTGGTGCTCATAAACAGCCTTTATCAGTTTAAGAAGATTTAGACGGGCAATAGCATCCTGATGGTCCAGTCTTGTAATAAGCAGCGGTGTCAAACCATTAACAGCTAATG
>Prunus_Contig2069
GAGTATGAAAAGTATATATTTAATCGACTAGTTATTGATAAACATGGTAATTTACAGATTGAATGGGGAATTGCCCCAAAAATGAGGGAATTGAATGTACAACTATTTACCTGGCTACAGATAATGCTATCTATTAAGCAGATAAGGCCTATGCCTTTTAGTTGCTGATATCAAAGTATTTCGGATCTGAAGGAAAATGATATTCCACATGTAACTTTCCCTCATCCGAATCTGTCTGCCGTTGAGGGAACACAACCCTCAAATCATTATATAAGTAGAAGCGCCGCTCTCCTTCAATGTCGAAACTGTTTGTCGCTTGTCCAGATAAGGGATCTAACTTGCATCTCTTTGAAGGGATACACAGAGACTTGCTTTCACTAATATGGCATCTATTCAGTGTGATGCTGTCCTTCTCGCTGATCTTTTCACATACACAACCATTGGATTCACTGGGATAACAGGCCGTCATGCATTCTCCCTCTCCTATGGTATTGATTGAGTACATCATTGGTGTAGGCCTCGTGG
>Prunus_Contig2070
AATACAACGTATCTTTATCCATATATATTGCAAAGACTCATCTACAATTTTTTGTTTCCCTCTTTTGGGTAGATACAAATGAAAAACGTAGATTCAGCTGGTTGCAGGTTTACTCTGTAACCTCCATTATACAAAGCTTATCAAAAGAAGAGGCCTTTAAAGAGCTGTAAATCGTCCAACCCAACTCATAGGAGTTGGGAGAGCTGGGAGTAACATCCACCCACTCTTTGTCCACCAACTCAACATGTAAATTTTGCTTCGGAGTAGCGTAGAACTGGAGTTTATTGATCTGTTTAGTCAGCTTTTTCATAAAGCTTGTTGAGAATATAATGTCAAAACCTTCAACAAAATCCTTTCGGCCTTTGAAGATTTGGATCCCAACATCAGATTTCCACGAATTAACAAACCCAAGAAGTACTGGGTTTGCACCAGCGTATCCTGGATTTGTGCTGCATACCTCAATATACTCCACACCCATTTCACCAAGACTCTCTGGAATATTGTTTGATGAAAGCAAACTGAAAATTCCCTCCGGATCCAACAGGTGATTGAAGTATTTCCCAAGGTGATTTCATCAAAATCTTATGCTTCTTCTCTGCTTCAACCGAGTTGCTGACAACTGGAAGTTTCTCTTCCTCTAAGAACCAAACCTTTTCAGGG
>Prunus_Contig2077
TGCAGCAGCAATTGCAAACAAGTTGAATTGTAGAATTCTGGGCATCAAGCAACCACCACCCTCCTCCACACCATTACGTACGAGGACCAGTGGAACAACAACACCAGTCCTCGACAGTTGTTCAACCAACAATATGGACTTTTCACAGATTGACATTGCTGGATTACATGTCCCTGATGTTCCTCCACCAAAAGTCCCATACAGAATCTGCCCAAACCCTTATGCAATCATTTGGAAATCAAGGAAGTCAAGGAGAAAGTGAAGTGGTTGTTGAAAGCTGTTTATAATTTTGATTTCAAAGGCATAGCGTAGCAGGTTCAGCAGATTGAGCCATTTGGGGGCATTGCAGCCTCAGTTAATTTCCTTTTTTCTTTTCCTTTTTCTTTTTTTCACTCTCACATAACCCACACACACAAAAATTACAAAACCAATACTGGAAGGAACTGACATGATCATGTAGTAATTTTTCTGATTTGTATAAAATCTGGTTATT
>Prunus_Contig2079
AATAAAAGGATTACTTTCTGTAGAGTATACCAAAAGTAATAATGTCAACAACTTCAATTTAGAAACAGATCATAAGAGAGTCCATGAGTGACCAAATTCCAACCAGAAAATGAGGACAGCAACCAGAACCAATTTTACAAAAATGTTGAAGATGAAACCTGTATAAAACAAAAATGAGTTTCTATTAACAATGCATCGTGAATGTTTCTGTGCATTCTCTAAGTAACACTGCATCGTGTACCATCTTCAAGCAGGGTTCTTCAGCTGACATACTTTTCATGTTTGCCTCCAGTTCTAGTTGGAGGACCTTTTTTTCACAGAACAATGGCACCAAGCAAGCTTAATCTAGTGGCCAACGATTCGGGTGTTCGGGACGTAAACCTGAAAGGACCACAAAAATTCCGAAGCGCTAAGGAGCGCATGCTGTCTACAATTTCAAATTCAAACATCATGGAAAAAATCTCTTTTTCCCTCATTGCTTCATTCCCTGTGTCTGCGGACAAAATTAGGCCGACGGTTTGAGCTCCTAGATGGACCAAATAAGGTTCTATATTCCGCGCGCATAGAGGTACCGTGTTCAACTGAGGCAGTTTCAGTGGTTCAAGAGCTGTCAACGATGTCAAATCCTTTGACATCAAATAGACGGATCATGGATGTATCCTTCCATTCAAGAAGACGATCAAACACATCAAACATATCCCAGTAGTCATCGCCCTTGGGGTAGTCTTTGTCGTCAGCAACTTGATGAACTTCCAACTTACATGTGAAAAGCACCCAATCCCCATCCCTAGTTTCCACCGCTAAAGTTTCGCAACCCAAAGGTATGGAAATCCAGGATAGTCGGGGAAAATGTGTGTTTCCATTGGTGGGTGGGGTCAGCATATCAATCGATAATAGGA
>Prunus_Contig2082
CAAGAACACAACACAACTTTATTATTCAAACACAAACTACGCTAAATACTAGTAAGTAAGTAGCACTTCATTACAGAGACCATATTGAACAAGCATTCCCAAAATACTTAATAACACATAAAGCATTAGCATCGTCTGATTCTTCAAGACTTGAACACAACCAGCAAGTACTGAAATTTCCACAACCCAAGCTGCCATTGATTATTCTCACTTCGACCCATTCTCCAATTCCTGATCAACAGCCTTGTGTGCAGCCTCAAGTTCCTCATCAAAGAACATATCCCACTGGCCCTCCCATTTGATAAAAAACTCAGTATCCTCATAGTACTTGACTCTGTGCGAATCCCCGGCTGGTGTAAACAAGTAATCTCCGACACCCAGATCATACCTCGCCTTCTTCGTCAAATTCCACACGCTCTTCTTCCCCTCCAACACAAACCAAGTCGTGCCCAAACGTGTGGTGATGCGCAGGCTCGACGCTCCCGGCCTTGAACCTGACTATCGCCGATGTTGGTGTCTCTCTCAGAATCTTCATCGACCCTCCAGGAATAATATCAATCGGGTTCAGTTTCCGATTCTTCACCAAACAACAGAGAGTACAAGAAGCCTCCTCGAAACCCACTCGTGC
>Prunus_Contig2083
AACAACTCTCTAACATCGCTTTTTACTTTTTCTTTTTTAATCTGATGAAAACAAAATTAACACAATAAAGCAACCAAGAATAGCATTTGCCACTTCACATGCTACTGGCAACTTGCGCTTAATCGCTAGATTAGTTCAACCAAGAAACCTCAGAGTGATCCCACAAGACAAAAGTGGCAAGGTAGAGATCTATGGCAAGCTACTATAAAAATTTCCCAATATTAAAACCCTAGAAAACTAAGGAAACTGCACTCTTGGAAAATTCAACGAACACAAAAATTAATGCTGTAATAAGCGTATCCTACGAGAGAATGGTAAGAGGGCATGAGAGAGAAAGAGAGAGGTATTGAAAGAAATCACATCCCCTGCCTGCGCAATTCTTCTGGTCCATGTGCAAAGTGGCACCTATCCCCAAACGTGCATGTGCCTTTAGTAAAGTTCTCACAAAGCTTAGTCTTGAAGTTGCTTGCTGGCGCTGAAGCTGCCATACCAGGGTTGTTCCTCATGTGAGGTCCAGCAGCTGAGCTCACGTTCACAATAAGCTCACGAACCATGGCACTGGCATCTTTAATTTGATCAAAGGTACCCTCGAGCTCAATGTTTCTCAGCTTGGGATCTGACTCATGCTCCCTTATAGAAAGCTTTGCCCCAGTCACACGACATATTTGCTTTGAGTTCACCCCATTTTTTCCAATTATGGCTCCAGCAAGTGAAGCATCAACGCTGATCTTTAGCTGTGGCAGTGGCTCCAAATCTTGCTGCT
>Prunus_Contig2088
CAGAAATTGACTGCTTTTATTTCTCAACAAAGATGAAGAAAGTTCCAATTTATTTATCAAGATTAGAAATCTGGCATCAGCATCATAAACGTCATAAACATCTGTTCAGGTTTCCTTTGGCACATTCAAGCTGGCAGGCGACTCGTAACCTTGACAGCAGATTCTGCTGAATGTACCTTCCTTGACCTGTCATGAACTCGAAATCATACCGAGCCTTGCCGGGAACCCTGGTTCACTTAACCAAAATTTATACCCTGAGCAAGTGGTAGTTCACTCCCATAATTGATCGTACATGTCGAACGTCTCATGTATTGCTTCCAGGAGTCACTTCCTGCTTCACGACCACCGCCGGTTGCCTTTTCTCCTCCAAAGGCACCACCAATCTCAGCTCCATTAGTAGGTATATTTACATTCACTATACCACAATCACTACCATGTGGCCCAATCCATTTAAAAATAGTTTCTGGCTTGCTTGTGAAGACTGAACTACTCAATCCTTGTGGTACCGAATTGTTCAGTTCAATTGCTTCTTCAAGAGTCTTAATTTTCATAACATAGAGAACTGGGCCAAACAATTCTTCTTTCACCACAGAGGCATCTGAAGAAATCTCAACAATTGTTGGTTGTACAAAATTGCCATCTGACTCTATAACCGATCCGCCTGTAAGGATCTTTCCCCCCTGAGATTTTATGGTTGAAATCCCCTTCTCAAAGTTCTCCCTCGAAGCCTGAGTATGTACTGGCCCGACTAAATTCTTTTCTCCAAAGGATCCCC
>Prunus_Contig2093
AATGAAACTCAACCAACGAATTAATAGGTAGATGACAGTTAATCATCATCACATATGATACCAAATTTACGTTCATACTGTTCTGCACTCAGTTTATTTCAATCGTAACCCTCATACAGCAGGGGCAAATTTAGCACAACCTCCAAAACTCCAAAGACTGAAAGCAATTAAAGAGTCTCCATCTCTGACATTTTCCTTTTCTTTTAAGTGGTACTCAGAGCATTTAATTCCGGCTTGGATCTGTGAAAAAACCATTGACAGACGGCATAATTTCTGGCGACTTGTTGCGGACAAATTTCCTCAGGAAATGCTCCTTGTACTTTTCTCCCTCGTCGAAATTCTCCAATATTCCAGCAGCCCTGTTCTCCTTGCTCACTCTGACTTCCGGGTTGATTGTGATATGGCGGAACAAGCTAAGCCCGCAAATCGCTACGGCAACCCCTGTGGCCGCGAACAGTGGATAAACCTCAGGCCTCAACCAACGATTCGGAGCCATTGATTGCGCGTACGGTACCGGGATTTTCCGAGAAAAATGTTGCGAGGGCTTGGAAAACAGCAACCAGAAGAAGACACACAGGCACTGTGGAAGGGAGAGAGCAATGGCAGCAGAACCCACTGCCCAAGAGAGCCGATCGAGGGACCTCGACAAGCTCCTCCTCCGACCGGGCAATCTCGTCGGACCCAACTTCGAACCCGGTCCCTC
>Prunus_Contig2094
GGAAGAGCACAGCCACGTATATAAATTGACACACGAACAAACAATACAGAATCTTTTATCCAGCAAAAACAATATGGTAAAAAACCGACTGTATACCAAGCCTAAAGATCTTAGCCTAAAATGAAGTACAAACCGTAGAGCCTCAACCAGTTGCAACTTAACCATCTGTGGCTGCCATATTTTAAATGCATCGGCAGATATCCCTCCAGATGGTGCTCCCAATAAATTCAAGGGGGAGAAAAAATACAAATTAATGATACAATTGCTCACAATGTCAGCAACAACAACGACAGGTTACAACATCACAAAAGGTGTAAGGTCTAGACTTTTCTTCAAGTTCCTGAGCTGTGGGTAATCGTTCCATTCGGTACTTACTGCTTCGAAGACAGCAAAACTCATATAAATTTCTGCATGCTCCTTTACTGAAAGGGTAAACTCTTTCGGGAACTCCTCTTAAATATGGGATGCGCCTCCGTCTTACAAGCTCATAGGTAGTCTGATTGGTCAGAACAAGATAACTATGAAATAGCAGCAGGAGAAGCAGAAAGATCATGGAAATTGACAAAGTAACCAACAGCAATATCACAATAGCATCCTTCCACCAAGCACTTGATATATTAGCCTTCAGATATGTGATGTACACGATGCCAGTCCAAAGGCACAAGGAGGTCTCTTCACAAATGTACCACCAAAATTTACAATGATTACCCAGACCAACGCATGTTCCAAGCCAAACACAATGATGATCGAATTGGAGAACACATTTGTCGCAATCATGACAGTGCTTTTGATCTGGGGAGGCTGCTCCACATTACCGTAAGAGCNAGTCNAACTTTCAACAGATGTTCCAGGGGGAACAAGTCCATC
>Prunus_Contig2099
GTTGGGAAAAAAGAGTGACTAAAGTCTATGCAAATATATATGAATCTATAACAAAAATTCCTACAAAAGTATGAAAGCTATAATAGAAGTCTATACAAGTTTATTAAAAATCTGGATAAAACCTATAGGAATTATACAATTCTAAGAAATCAATCATTTAAAAAAAATCTTTCAAAATCGTATATAATCCTAATTCAATACACCCCCTAAACTCTCTCTCACAAAGAGAGGGAACTAACTCGCACAAGAATTGATCTAAAAAAAGCTGAAAACTTAAAAGACAACTTGCGCACTACGACTTGGGGGAGTTGTCATACTTTATTCATCATTTGGAATTCAAACATTTGAGGTCCCACCATTATCGTCCACAAATATTTGTATCTCTTTCATACTTTTTTCTTGCTTCTTGAGGAATCTTTTGAACCAATACGTCGAGAGTTTTGAATATCTTTTTAGATTATCTTTAAAATCCACATAGATGATACCAAACCGAACAGTGTATCCATAATTCCATTCAAAATTGTCCAATAATGACCATGCAAAATATCCTTTCACTTTAGCACCATTTTTAATGGATGCTTGTAGGTAACAAAGGTGACGATAGTAGTAGTCAATTCTATTGGTATCATTAAGAGCTTCTTGAAGTGATACTCTGGGATCATTGAACTCATCAACTCCTACAATATAATGCATTATCATATGCATTGAATTTTAAATTTAGATGTTATAACACTTCACTTTATTTCACACCATCATATAAATGTGAAACATTAATGATGCAATTAATAATGACTTAAAATTATTAATTACCATTCTCAGTAACGTAAATGATTGGATCATTATACTTCTCTTTTATGTAGAGTATAAGATCGTGAATTCCTTTTGGATAAACATATAACCAATCTGAAGTCTTTGGACCAATAGGAACCCCATTAAGCTCACTTGTAACATTAACGTGAGGATCTGTTAAGTAGCTTGTATGTACATAAATAATATCAGATGCATCACTTGAATATCTAGCAGTGTAGTAATTTATTCCAATAAAATCAAATGACCCATTTAGCAACTTGGATTGTTCTTCTGTGAATTTTGGTAATCGTTCTCCAACAAGTGACCGCATGCTGTGCGGATAGTCACCAGTGGACAATGGGTCCATACACCATCCAAACATAAAATCCAAAGATCGAAATGCAGCATTTATATCTTTTGTTGCCTCTGAAGCAGGCTCAAACCAGTGTGAAGCCAATGTTATTCCTATCGAGCCATTTTGAACTGCCTGATATTCATCTTTATACAATCTTACAACGGCTGCATGAGCAAGGAGTTGATCTCGTGCC
>Prunus_Contig2102
GAAGCTGATAATTGAGATTCTATTCTCATCAGTATTTGAATACTCAATTTACTAGAATTTCACTGCCTGTCAATTGTCTCCATCCACAGAATCTAGATAGAAAAAAGAAGAGAGGAATATGTACAACACTAACACTATTGACAGAGACACATTCATTCATCCAAGGATGTAAAAAAGGAAGACAAACAAAAACCAGTGAAGTAAAAATTGGGTTGTGTTTGGAAACAAGGCTAGCTCAAGCCCATCCTTGTTTGTAGCGGCGGAAGAGTTCTTCTGTTTGTGCATTCTTGAAGGCACTGCAGGCAATAAGATAGACCCAAATGAGCACCACCACTGCCACTATAAGGATCACATTTGCCCTCCTCCACTCTTTCCTCAGGTTCCCCAATAGGCCAGCCCTGCAAGAATTGCAGTTGTAGCACAGCAGATTTTGGTCATTGTTCCATAACAAGCAGTCCTGATCAGCTCCCGGGTTTACTGGGTTTATCCACAATGTTGGGTTCACATAGTTGTAGCCACACAGTGTTGGAGGTTTACAACATCCTGACTGAAGAGGAGAGATGTGAGCCATGAAGAACTGATCAGCAGAGATGTACTGCTGGTTAAGCTTAGGACAAGTATCAGAATCAGCCAAACAAGTCCTTATCTTCTGCCAAGTCCCGGAGTCCGTGACATAGTCCCTAAGCCACTTGGAAAACCCATCAAGCCTATACTCTCGATAGGCCCTACCAGGCACAGAATAGCTTCCATCAGGCCTTGTAACAGTGAAAGCGAAGATGAGCAGCACAAGGATCAGGATGATGAGGGCTGCCATGCAGAAAAGGTAGAGAGCCAAGAGACCCCTGTTTGCTAAAACAGGCACCAACAAAGCCAGTCAAGAGAGACAAGCAACATGAGAGCACCATAGAACAAAGACTGGCCAGCGAAAAGAGTGGATGCACTCGTTGTCTGGCTTTGAGCCAAGCCATATGCCTGCACCCATGATTGGGATGGCGCAGAGGAGGGCTATGAAATTGAGAATTGCAGTTATTTTGTTGCTCACTCTCCATGGTGGAATAATTTTGGGGGAGTGGGAGGGTGTGAGAGAGAGTGAGAGAGGGGATGTGATTGTGTTTTGGGATAGCAGGTGGGGGAAGGGGTTTTGTGTTTGCTTTGTTAGTTGTTGCTCTGTTCTC
>Prunus_Contig2105
CAAGATAAACAATTACAAGTCGTAATTCTATTGTTTTCAAGTTGATATATTTATAGAGACTATACAGACTGGGGATTAAGGCACCCCCTCTAACCTTTCTATGACTACATCCACTATGACATATACACAGCTTATTGTAACATGCATGGGCTTTATATTATATAGGTCACATCATCTCCTCGCCTACTTCTGAACTTTTACAATGGCAACCATGCACACCAGAAAGCTGTACTTCTTAACGGACTACCGAAGCAGCCTAGCCAGAAGACAGCGATTTCCATTGTGTATGTTGAAGTGAACTAATATTGGAAAGGAAATAGGCAATAGAGATAGAAATATAGGGGCACTCCCATGCACCCTCCCCTCTCACCACCATGGAAGTACATGACCCCGTATGAAGTAAAACCCATAAAGCTAGTGAAAGAAAGCCTATAATACCATAAAAGCAGACTCAAAATTTACCCTAGAGTTGAGTAACCTCTATCTGTTATAAGCCCCCTGCCAAGAAACAATTGCTACTGCCAGAACTACCGACACCAAAAGGTGTATCACGGACCATGAACTTCACACTACGTGTCCCAATGTCATCCAATATTTCAAGGCACTCCCGCAAATCTGCATCGCTCACTAGCATCACCCATTCCTCTTCATCGTCCAAATACTTGAGCTGGAATGTCCCATTTTGCAACTTCAGCCTCTTTGCAACCTCTTCATA
>Prunus_Contig2107
ATTTAAGTTTATATTTTCACTTCTCGCACTAACTGGAAAAGTGCACAATTGTAATTTTCAACCAAAAAAAGAAATTAAAAAAGGAACAATCATCCTAGTTACATACTAGGCTACAAGATACCACTAAATGTGGAACATTAAGGAAATAGCAAACTCAAAAGTTCTAATTAAGAAATCTTGACAATTCAGTTAATATGTATATTTGGACAAACAACTAGCCCTCGTAATCGCCCTGGGCAAACTTGTCTTCCGGGTAAAACACTGCTACCACCTGATTACCACCAAACTTCCTGCCATTCAACCCAGTGCGGGCTTTCGTAGAACCGTCAACATTCTGCATACTCTAAAAACACCTTCCCAACTCCGGGTGACAGTTCACCATCTGGTCTTGGACGTGGGATGATGACATTCACTAACGGTCCAAACTTTCCGCCTTCCAGCCTCATGTCTTCCAAAATATCTTCATACTCATCATCATCCCTAAGCTCATCTGCAGTTACTACTTGAGTTAAACATACAACCTTGGTGGCAACAGAACTAGGTGGTTGCAACAACATGAACCTCTGCAATGCAATTTGCTGCTGTGCATGCAACAAAACACTCTCTTGCTCTGGTTTGGGCTGGTTGGCACCCTTGATTAGCACGCCTAACTGTGAGGGTCTTGTCACCCATTTTAATACCGTTAAGTGCTGCACAAGCTATGTCTGTAACTGAAAGATCTTGATAAACACAAAACGCGTAGCCTTTTGAGTTTCCTGTTTCCCTGTCTTTCACTAAATCAAAACCACGACTCGTGCC
>Prunus_Contig2108
CATGATAACAATATGGAATCACCAGTTTTCCACATTACATTACTTATCATACAAGATATACAAATTCAGCAATTTCCATCAATTGTTTTGACAAATAAAATGAATGAAAGAGCATAAGGCTTACATCGTTTATTCGTTTGGCATACAATTGTTATCTCATTCGGTTTCCCCATTGTCTGACAATATTGAAGCAGCATCCTTCCATACAAGATTACTATAACCAAATTGTCTAGCAAAACAAGAAATCAACTGGTCCTGAATTACTTCTTCTGTAGGAAGCACCAAGTCTGTCTCCCTTCTCAATGATGTAACTTCTTTATCTGCAATGCCACAAGGTACGATATGCTTAAAATAGTCCAAATCTGGATCAATGTTAAAGGCCAATCCATGAGAAGTGATTCCATATGAAATCCGTACACCAATTGCACCAATTTTTCTGTCTCCAACCCAAACCCCCGTTTCACATTTTTTTCCAGGACAAGCTTTCACACCATACAGAGACGCCAATTCAATCATGGTTGACTCTAGATTCTCCACGGATTTACGAGCACCAAGCCCAATATCCCGAAGAGAAATAATGGGATACAAGATGGCTTGATGTGGACCATGAA
>Prunus_Contig2109
ACACTCAAAAATTATTTCTTTCATAAAACTTGAAGATTCAATAATTATTACATAGCCAACCAATCTTTATTCTATTACATACATACTTACTACCTATAATTAGACATAACAATGGAGCCCACAAATTCTACTAATTTGATCTTAACTTCATCAATTTGTAATTGGGTTGACTTAGCTCTGCCTTCTTGCACATTTTTCAAGTTGGTGGTGTCGGAAGGACCTGCTTTACTGAGAGAGAGATTCGGAGAGAAAGTTAATGACATATACACTACCATGTAGGCTTTCATAGTTGTTAGCTTCAGACTTGGTCCTGCCAACAATTTGCCTTCCATCAGCTGCTAATCCAGCAACTACCTTGGTCAGATATTTTACTCCCCCAAAGGTCAAGGTATTGTAGTTTAGAAATTACAAGTGAATTAAATTTAAAACACTCATGGATTGTGGGATTCCTCCAGTTAAATTGTAAAAGCCCAAGTCCTCTATGGAATCTTGGTCCAGCCACTCCCCAGCTGTCTATGTATCTTGAGGTCCGAGATCGAAGAGAGGATTGGAGTTGGGGTCGGGGTTGGCGTCNGANAGTCNAGGAAATGAAATGAACCCCTTTGCGATCTCTCTCTAAAGGCTAGACGCGATGACGTGA
>Prunus_Contig2117
GAAAAAAAAAGAAAAAAGAAAAGAGCAGAGTTCTAGTATATATAATCTGCCTTTGGAGATGCCTATCTATGGCTTATGGTTTTGGGTGTAAATATAATCCAAGTGAGCTTCTGCAATCAACCTTCTCTTCAGACACTCTTCATCTCTGTCATCACATTCTTCTGATCCCATCAGATCTATAGGATCATTTGTTGCAGATAATGAAGCTTGGTGTTGTTGCAGAAGACGAGCATGTGATGAGGTGGAGAAAATAAGAAAAGCAAAGAGAGAAAACATGAGAAAGCCTTGGTAGTTTTGTTTCATTGCTTTTCTCTTGTATTTTGGCTTTTGGTTGTGCTTTGTGTGTGTGTGTGCTCGTGC
>Prunus_Contig2118
ACACAGAAGGAAATTTATATTCGTACATTAAGGTAAACGGGAAGTTAAAAATTACATTTGAAAATATATTACACAACAGAGGGAAAAGGAACAACCATCATCTCCATTTTCCTTTTTTCCCAGCTTTCTAAATGACAAATAAATCCAATGCAAAGGCGAGAAAGTTAAAATCATAACTTCTTTTATTTGTTTTTGTGCAAATCACTCCTAAAATTTGTGTGCCTACGCAAGGTTTCCTAAATTCCCCCCATTCTTACCACGATTCAGTTTATGTTTGATCACTATTTCCTTCTCTACGCCTTCGTCTCCTCCCAGAGCGTCCCAACAACACCCTGCCATGACGGCGGAGTCGACTCACCAATGACATACCACCACCAGCATTATCACCATTACTGTCATTCTCATCATCTTGATCTGAGGAATCCGAACCACCAATAGGAGTGCTGTGCCGGATGCCAACTGCACTACCGTCTGATGGGTGGTGCAATGCCCTCTCAGGCTGCCTCAGTCGTCCAGTCCCTGATGACCCAAATGCATGCAATAGGAAAAAGACATTCACCAGATTACCATCAAAGCCCAACCCAAATCCTCCATTCCTTTCCCCAGCTTCCGCGTCGAAACCGCCATCCTCTTCGTCCGTATCAAATCCATAATTATTTCCTTCTATTACGTAATCTCCAAAAACCATTGCCCCTGGCATGGAAGACTGTATTGTGCTGATCACATCATCCGTCTCCCGCTCATGTTCAAGCCTTCTCCATTTCTGTTCGAGTACTGGATCCACTTCACGTGGCCGGGCCAGAGGGGTGTTCTGCCCTCACATGCCTCTTAAGCTCCTTGTAATTTCCGACAAATGAGCAATTCTCTTGCATGCAGCCTCGTGCG
>Prunus_Contig2119
CNTTTTTTTCTTTTTTGACACAAATGANNCCNCTTTTATACAGTAAATATTATAAAAGATTCTAACAAGTTTAAAAATCTAGTTGGTTTTGAATACATAATAATATGGTAAATTTCTAGGGCAAACAACAAAATGGGAAAAAGTTTATTGTTTTCTCAATCACCAATTTGGAATACTGGTGTTCAATAATAGATTAAATTAATACTTTAAAGTGTAGAGACCACAATAGTTGTGGTACTATCAGCAGCATAACTTGTTTTGCTTCAAACAGATCATTTGCGGGCTGCCACCTTCTTCTGTTCTTTGGCAGCTCTTTCTTCTTCTCTCTTTTTAGCAGCTTCGGCCCTTTGTTCTCTTATAAGGGCTAAACGCTCTAAATCTTTCCTTGCTTCCTCAGTTTTTCCTTGTTCTTGCAACCTCATATATCTCTCACGGGCTCTCTGTTTCTCTATCTCTTCTCTTTCACGCCTTGAGAGTTCAGTTGTTTTTCCAATATCAATGTCTCTAGCTTTCAAGGTCTTTGGCTTTACCAAATTAGGATTTTCAATCTCAATAATACCTTGAATTCCCTTCTTCTTTTCATCTTGTCCTTCCGATTCATCTCCGGACTCCTCTTCAGAACTTTCTACAATTTCTTCTTCAACTTTGTCATATTCAGCTTCTTTCTTTGAAAAAGTGCGAGGACGAGTAGAGGTACCAGCAAGAAGATCTTCGGGAGTGGAGAACTGGCGATGACCGGTGGGCTTGCTCTTGAACTTTCCCCTTACCATCGTTCGAAGACAAAAAGAAGACGAAGCAGAAGCAGCAAATTTGAGTTCAANGCGATCAAATTGAGAATCAGNTTTCGATTATATAAA
>Prunus_Contig2121
GCTAGGCTTACCACATTTATAATATTAATAATCGTCTCCAATGACAACAATTTCTTTGGAACAAAAAGCATCAATATAATTACATAATATTTCACAGGCCCCCTCATGGTCACATTATCACATTAACACATTACTTATAGGGAGAGGGAGACGAGGAAGGGCAAAAAGAACCGCCAGTCAAGTCAACAATGGGCATCCACACAACAGACAACACAATTAGGCTAATTTCAAATAGATGACAAATACGCATGCATAGTGGGTTCCTATGGAGACAATTCCAGAACTTGTTGCAATTTTACCTTTGATCCAAACAAACTGAATTTCAATCTCCTTNAACTAAAAAAGACAACACTGCTGGATAATTGACAAGGCCCAAACCAAATTTCAAAAAACAACACGAGTTATGCTGTCTTTGCCTTTTGCTGATCACCAAATACTAGAGCACAAAAGAACCGAGCATATCCATTATGTTGTTTTTGCATCTGATGATCACCAAATTACAAAGGAACAAGAGCACAGCACAAGAATAGCAGAGATCAACAAATTACATCTCCATCACGTGCTCCATCCATGAATAGCCGAACAGCAATTATATATTCAGCCTCAAAACTGTGTTATTCCAATGCGTCAACCAGCAGGACAGCCTCTGCACTCTTCCACACGAGAAGTTTGTCGTAAACCAACTCTCAGATCAGAACTGCATTCTTCCACATGAGAAGTCCATGGTGGAACATATTGTTTTAGGATTCGTGAACCATACAATTCTATTATGCTTAGAGAGACAATGACGTTCCAAGCTGGTAGGAGAGTAAAGTTTTTATAGGTACATATGGAACAAACTAATCACAGACCATCCCCAATTACAGCACCAAGGATCATGTCTATCACTCTCCCAATGCCATTACACAAACAAACCAAAATAATGATACATTTTGCCTTGAATACTGTGATAACATCTCACATCCACATATTGACAAAATAATCAAACTACCAAATATAGCATACAAGTCGGGAGAAAATCAAATTAATAGCAAAAAATAACTCGGCTCGAAGAGATTGAG
>Prunus_Contig2126
CTCCTTCCTTTGGAGGATGTTCTGATAATTTGCCCATATTTGAATGCATTCATGATCGCCAAATTCCATGATTTATTACATTAGGCTTTCTTAGACTTTGCCAGCAGTTTTGTAGCCCTTGCAATTCAAAGATAATGACTTTCCTCAAAGAAGATGAATTAGCGGAGACGGAAAGACCAGAAAACTAGTTTCCATTAATCACAAACGTATAGCCCTGGCAATGGCATTTATGTTGTAGTAGGCTAATTAGCGCTTAGCATATAAGTAGTTTTGCAGGTGCATGTCGAGTCGACGCTCTCCTCCTCCTTGTCCTCGTCCTCGTCCTCGTCTGCGTTACATGGTGATGGTAGGGTAACGCTGGTTTGACGTGGCCCATTTATGCAAGACATTGCCAAAAATATCATAGAATGCAATATCCACTTGGCTTTCAGTGATTTGCACTGACATGAAACCCTGCCCATCGTAATACAACTTCATTTCGCTTGGATTGTACAGGCTAACTTCACCCTTCCATGCCTTTGACCCGCCACCACTTGTTACAAACTGAAGTGGGCTGTCGGGACTACTTATATGTTCTAAGCAATGGTCGTGCCCATTCATGTAAAGATCAACATTGTTCTCCAGAAGAATTGGGAGAAGCTGTGTTACAAGCTCCTTTGTTTCACCATGATATCCAGCGCTTCTAATCGTGTGGTGGCCAATCACGATCTTCCACTTTGCAGTAGATTCTTTTAATGCTGAATCCAAATCGTTGAGGAGATTTGATAAGTAATCATTTCGGGGTAATATGCCACTCCAGTCATAGACAGCGTCCTCTGGATGAGTGAAATATTTATCAACCAAANGGGAGTTGTATCCACAAAGAAAAGCTCTGCAATTTCGGTATCAACTATGAAGGATCTCAAGCAAAGCCATTTGGCATCCAATTCTCTGAAAACANGGACTCAGTTGTGCTTCCACATCNCCTCTATAATCATGATTACCCAGAACATTGTACCATTGCTTTTGCAAGGCTGGGGGCTGGGGNAAATTTTGGGAA
>Prunus_Contig2127
AGAGATTATTGCCAAAACCACATTCATGGTGGCCAAAGCATTCCTTTTATTAACTTAGGATTGAAAATTACATTCATGATCTAGCCACGTACAACATAAAACAGACATAAAACATAGACTTCTCTCAGAGCCAATGGCCTTTTCTTTCAGTACATAGAAGCTTAGAAGCTACGTACAAGCCCGACAAGCTTATTATATTTTACAATAACACCACCAGGATTACAATAATTCAACCAATTAGCCACTGTAAATCAAAGGATTTGGCCTTGGCCCAAACTCTTCTTTTGCTGCAAATGACTGCTTAGCTTTAGGACCAGCATTGTATTTGGAAGAGAGCTTTGCTTTAGTTTCATGATCATTGTACTGTGTGGTACTGGGTCTGGGTTCAAATTCCTCAACCTCAACCTCAACCTCAACCTCAACAAAAGGTTTTTTCACTTTTTCATGGCAGTCGGCTTTCTCTTTTGGTGTTGAATCAGATATATCAACAAGGAGGCCTTCAATTGCCTGTGGCATAGGTTGCTCTTTCATGACATTTTTCCAGTATTTCCCGACATCTGTTCTTGAATCTATTGTTTTGGTAAACAAAAGAAAAGAGAAAAGAGCTAAGATAGCACAAAGGGACCTCGTGC
>Prunus_Contig2128
TTTTTTTTTATACTAATAATATTTCATTGACCATCACAAAGGCCACGAACGATGGCCATTACAATTACATTACACGACACAATGAAAGAAACAGAACACAGACATGATGAGCGACAGCAGAGACAGAGACTACATGTCACTCAACAGACTCAAAATACAATAACAAACACAAAGCCACAATGTTATTTCCCATAATTACTTTATTAAGGACTTCACAATCCCATAATTAAAACGACACTTTTATTAATCACGTATTAAGTGTGTGTTTGTGTGGGCTTAACGACCACATTTGCAGTCCACACAGGAGCAGCTTGGGCTGCAGTTGCACTTTCCATCGTTCTCAGCTGCTGGGGAATCCATGATCACAGTGTCCATGGAGGTGCACTTGCTGCTGTCAGAGCAGTCACAGTCGGCACACTTGCTCGACATATTGCTTCTTGAGGTAAAAAAATGAACTAAGACAAGATGGTTTTTTGTTTAAGAGGCTTGAATGTAATTGCCTCGTGCC
>Prunus_Contig2129
AGATCATACGTACAACTTTTTATAAATAAAAAATAAAAATCGAAAGTTAAAAACAAAAAAATACGAACGAACTACACACGCTATAGATAACGCCCGGTGAAACAGAATCACGCCCGTCCATCACCATCATCATAATCATCAAGGTTTAGATCTGGGCCGACCACGGCTTTCATCGAGCCGGTTGATCAGGTACAGCGCATTGCTAGTAACCCTAGCCGCATTCGTAACCTTGCGCTTCATATCCGCCTTCACCTTCACATCAAGCTCCTCAAACCCATCAAGACACGTGTCGTCATCTGTGAGGGCCGCGCTGACCCAAGTCTGGGCGTTGCTCATCTGAAACAGAAACGTTTCGGCATGGAGGTGCTTCAACTCGTCAAGCGTCCGGGTTAACTCGTCCACGGACTCGGACATGAGGTCGATGCAGGCGCTGAGAGCGGAAAGCTCTCGTTTGGTTCCCTGGTCGGAGTTGGAGAGTTGGGCGAGGTAGCTGGAAACGCGGCGGGCTCGTGAGAGGCTGACGGTGACGGCGGCCTGGGCCAGGTCGCGAGGGGTGTGCGCCTGCAGCCCGG
>Prunus_Contig2130
GCATGAACTATAATCAGAATATATATAACTCAAAAGTCCCTGCTTTTGTTTTGGACAAATTTCTTCGAGAAACAAATCATTTACATGTATCTATTTATTTCACATATACAAACGAGGGTTGGATACAAAACAAACCCCGAAGATCTAAAACTCTCAGCTCAATTCAAAATCAACCATGAATGAAAACTTTCAGAAACCAAAAATTGAAATCCAAAATAGAAACTACACGGTAAAACCCAAAAAAGAAAAAAGAGTATGCTGGTGTACTTTCTGCTTAATAATTTGCTAGCTAGCTAGAACTCTGCGGAATTGAGCAACCCATTAATGGAATTGTTGCATTCAAACAGGGCCTTAGCCGTCATCTCCCTCTCAAACCTGCAAATATAATTCAATCCCACGAGCAGCTCAGTTATGGCAGCTTCAGTCTTGTCCTTGTTTGCAAAAAACAGAGTTTGAAGAAGCATGACGTTTGTTTTAGGCACCAAGTTTTGTTGCTCAAAGCTCCTTTCACTTTGCCACTTTATCATATTATGAGCCAATGGAGACAACCACCCCAAGATTCTCCCCAGAGCCTCCCTCCACTCTCCGGCCAGCACCGGATCACTCGCCGAAAAGCCGACCCCTCTCAATCGAGCCCTCAACGACGATCGGATACTAGTCGGTAGCATCGAATACAAATCGTCCCTCGCATCCACACCAACCATTTGTGGAAACTTGATCATCTTCTCCATCACTATGATCAAGTTGGCGTAGTGAAGCGCCAAAGCAGCCGCGCCTAAAGTACTTGGGGGAGGCTTTA
>Prunus_Contig2131
GGGGGGTGGTTTAACTAAAAAAGATTCATATATGTGTGGTGCACAAGTACAAATCCCACTTTCTTAAAAACGAAATGAATCACTTGTGTGACCTTCAAGATGTGATCTGACCTTCAATATTTTAAGATCATAGACCATGTATCAAATTGAGCTCCATCCAACAATATTCGTAAAATTGAACACACTAAAATATAAGACAACTCAATACAAGGAGGAAGGAAGCAACAACGAGACTAGTTAAAAATTAACTTACAAGCTCTTTCAGCTTCTGAACAAACCTATCAATATAGCCATCCATAAACCCGGGAGTTGATAGTGTTTCCCTCCACTTTGCATGGTTCTTCTTCACCATAACACCCACTTCATTGTCTTTATCCATAACGGTTGTAATGGCTTTGCTCAAGCTCTCTTTCGAAAACCATCCATTTTCTTCTCTCTCTACCTCCACAGCAACTTTGAGATCTTTAACCAGTATCTTGGTGTTTAATATATGGTCAGCACCGTGTGGAACCAGCACAATCTGATTGTTAGTCACCAAAGACTCCCACAATGCCCCAAAGCCACAATGGCTCACAAAGCACCCAACTGATGGGTGGCTCAAAATCAATGTCTGCTGCACCCAACCACCAAACACCACCCCTCTCCCTTTAACTCTCTCTTCAAACCCTTGTGGCAATGCCTCTTCAATCGTAGCACAACCCACAGGGGGGTTTTTAGAGCTACAAAAAATGGCAGCCCANGTTAGCTCAAATCCTAACACAAGCTCTTGAAATTGGTCCCTTTCAAGCACCCACTGGCTTCCAAATCCACAAAACACCACAGATTCTGGTTCAAAGGGGGCCC
>Prunus_Contig2135
AAGACAAACCACAAGAACAATTGTAATATATATAAATATTATTACATGGGAAAAATGTGAGTTAAGTTGCTTTCCATAAACAATGATACAATTCTCATGCGTGCAGCTTTAATTCCCAGAAATAACAGTTGACCCACCCTCCAAGCAATTGAACAGATGTTGGCACTTTGCAATGCTGAACTAGTTTTCAAATGAGTTTCATTCAGCAAAGGCTTCATCATCATATTCCTACTATTGTCACAGTTAGCAACCATGATGGCGCATCAACGAGCTGCTGATACGAGAAACGTGCGAATTCTTTGCAAAAGCTCCGCCTTTATGGAATCGGGAATGGAGGCTCTGCCCTTTGGGGTGATTACATGTACAAGGTCATCCACAGTAACATTGTTCCTCCCTTTTTTCTTTATAAACGCCCTGCAAAGAGCTTTCATTTCATCCTTCCACCCACATTCTATTAGCCTTTCCCTCAGAAGCTCCATTAATCTCTCTTTTTCACCGCTCTCAATCAACTCGATGTTGATAAGCTCTTGAAAAGTGGGCTCTTTTCCTTGATTCTCCATAACATCCGGCGTCGGCGGACGATTCACCGATTTCCTCATGGCTGTATCTATCACGGACCCAGAAATCTACGACTTTGTTCGAACACTCTGCGACTTGAAGAGGAAAGTAGATTGATCACGAAGATCGATTGATGAACATGAAACTGGTTAAGCACTGTAATTCAACGACGTCGTCTCCGGTGGGTGAAACGGAGTAGGTTAAATCTCGTGC
>Prunus_Contig2137
GATGAATCTAAACCAAAGAACAGATCCTGGGATTATATATTCACAATCAAGAAAATTCAAAGACGCACATATATCCAAATCGAAACATCAAATTACCAAGCACTTTCAAGTTGAATGTGCGTTTTGATCTGAAAAGGTGTAACAGATCAAACAGAAGCACATAACTGAAATTATTATACTTTACTAATCATTCATCCAATTAGCCAACTCCTGCTTTAAGCAGAAGTTTTGGTAACAGCTCCAGCTTGAGACAACAGAGGCACCAGTTTTCCTTCCTTGTGCAAGGCAGTTGTTGTGTCACATCCACCAATGTGGTTTCCACCAATGAACACATTGGGTACAGTCCGCTGGCCAGACCACTCACCCAGTGCTGATTGTATCTGAGCTCCATCACTCTCAGTGTCCAGCTCAATGGCCTTGAATTTAGCTCCCAATTGAGTCAAGAGCTGCTTCACGCTCACGCAGTAGGGGCAATAAGTCTTGCTGAACACGACGACCGAATTGGACGACACGATCTCCTTCGCCTTTGTCAATGCCATAGCTCTCTCTCTCTCTTTCTCTCTTTTCGCAACCCTAAATTCCAAAATGCTCTCGTGCC
>Prunus_Contig2139
GTTGCTTCAAACTTCAAAGCAGCCAAAAGATGCAAAGTATTATTATAGAAATAAGCTGTCATAACATGTGATGAACACCACCAAACAGAACACTTATCAGTCAAGACTCTGTCACAAGGTTTCAGTTTTCCTTTAACATATAATATAACAAGACTTTCCCATCTACCTCCTCGCCTATCAAAATCATGTTCTGAAAAATAATGTACGTTTATTAAAATAATATAATTTTTGGTGCATTGTATTGTAATGAGTAAATTGATATTATTATATGATTTTCTTTTAGAAACAAATAAAAAACCGAAGCAAGGTATGAGACGCTTTGACCTGTGTCTTCCATTATGTCACCTCCAGAGCATCTCTGATGCTTAGCGTGGCTTGGCTTGGCATCCTTTCTCTAACTCAGGTGCTTTTGTTATTTCTTTTTTTCCAT
>Prunus_Contig2140
CCNAAAAAANTTTTTTGAAAGCAGGAAATGATNTATTANAGGTTTCTTTTTTTCTTTTGTACAAAAAATAAAATGAATTCCAACAATTCCCATCACAGNTTGATGTTGATTATTCGCATCTCCAATAAAACTTTTTTGCTTGATCAATCCACTAACCAAAAACATACTTCAATTACAAACTGAACGAATGGATTGAACATGACCTATTATCAGCAACTGCTGGACTTAAAAGCTTGCAAACCATTTTATGTACAGATTCTCTAATTCCAGGCACCAACGTCAACCCCATGATTTACTCACTTTCATAGTCGTCGTCATCTCCAAACGTGAAAACAGAGGCATCCGCAGCCATTGCCTTAAATTCACTCTCAGAGTTTGGCGCCTCGAGGCCTGGGACATTTCCACCACCAACAGAACCTTTTGGCTCACTCGCAGCAGGTACCTGTTTTGAGTCCACGTTTCCAATAGAAACTTGTTTAGTCGCATGTGTTAAACTTGCAATTTGATCTGGTTTGGTATTAGACTCAGAACTGGTGGTCGTACTGGCCACAGTTCCACCTGCTGCTGCCGAAGTTGCTTCTCCTTGCCGGCTCTTGGAAGAGCTAGATTCCTCTGCCTCACTGTCTGAAAACACATCATCCTTATCTTGATTTCCTGGGCTTTTACTTTCTTGTGGAGCAGCTGTACCC
>Prunus_Contig2146
AAGTNTANCATCANCGCTATATGCTCAGAAACGTCAGGGTTNTTCCAAGGTCTTTGCAAGGGATGTCCAGTAAACGTATGAAGCAGGAGTTTCCACAAGTTTTGCAACGAATGCCCTCTTCTGCTAGATATCCAAAAAATGCTCCACCAGTTCCCTGAAAGTCATACCACCATTTCATCCCAATTTGGTATAACTACTGATGTGACATGCCTGCAGTACATATTATAGAGAATGGTTAGGACCATGGAGATTCAGAAGTGCCAAATGGCCCTAACCTCTTACAACATGTGGGCTGAAGAAGTCATGTGGACGAGATTGAGCTTGCAGCTTCATTTAAGATTCTTGTGAAAGAACGGGGAGGTGCTTCCGGGCAATAAAGTCCTAACATTCTTGGGGTTTTCTGTCATTGTTGTAACTTGTAACAGTTCCCCCTCCCCAACACCAAATGCTTTTAAGCCATCCTCGCAAGTTTTGGGAAGGCGATGCCGCCTTGTAACTCCACTTTTTTTGTGTGGTTGATGACAGATTCCTTCCAAGACCATTGAAAGAGCTTATGTGGGTCTGGAGATTTGTGACACACTATTGATGTTTATATAGCAGAAGTAGAAAGAAATATGGCTTCGACAGCAGCTTTAGGCTATGCTCAGAGTCACGGCTACGCATAATAGTCACGGCACACACTAACCATTGACAGTAGTTACTGTAGTCCAATTGCCAGTTTTCTTTCAGTGCCCATCTCTGTGGGAATTGGCAATATTATAATGTGTCAATTCTGGATTGTCACCTGAGGTGGAACTGTTTAGTGATGTAAATTGAGACAATGTAATACCCTTTTCACTACTTATATTTGATGGAGTGGAAATTTTTCAAC
>Prunus_Contig2151
ATATAAATTAAAAATATATTTAGAACTAAATAACAGAGGACATGAATGATCCTCTTTAGACCAGACAAAAAAAGGGTCCTCACACATAAAAAAATTGACTCCCAAGTTAAATAATCCTAGGGAGACAAGAAAAAAAAATCCAATACATTCTATATAGACTTCATTCTCTTTGAGAAACAGCAGGGGCCAACTAAGCAGCAGATGGGGCGGTTCTGAAATTGACAACGCCAGCCTCCGACAGAGCCGCCTTGAATGCCTGCAGGTCCACCTGGTCTGCGCCATTTCCAGCCTCGGCTGCAGCCACAATGTTCTTGAAGTCCAATGACTCGTCGTCATAAATGTCCCACCATTTCTTTACCAGCATCTTAATGTCCTCCCTCTGCATGTTCTCCTCCTTCCCAGTATACCTCCATGGCTTAGAACCATCAGCACAATAGTGAACAACTTTGACTTGGTCAAGCTGGATGTTCTCAGGGTGACGCCAGAGCATGGCCAAAACAAGGTTGTAGTTTGAAGGGATGGGCTTGTACTTGTCCCTGAAAAACACGTTCAGAAAGTCCTGCTCAGCAAAAGAGGTGGTGGGAGAAACTTGGA
>Prunus_Contig2154
AAGGAATNGANTCAAATTGTACCTCGAAGTCTTTCTTCATATTTCAGTTTTTACTCAACACGTTTTGCAGCAACTGAACTGATATAGAGAAGAGAATCATCAGATTAAAACCACAAACACTTGTATTATTACATTCTCATGCAAGAACTCAAAATAACATAACAGAATAGAAAGATATCCTTAAATTAAAAGACTCGTGACTGAGCCGGTTGCCGATTTGTGACTTGCCGGTTCGCCAAGCACTAGCCAAACCTCTGCTACCTCTAGATCATTGCCTTGCTGTAGTTAGCAGCCATTGACTGAGCTCAGACGAACTGTTGAGTTTTGGAGGAGGTTTGAGACAAACCTCACTCCATGTCCATGCTGTTAAGTCCCATGGATTGGCTCTTCATGCCAATCTGTTTCCGCACCCATCAAGATTTGGAGAAACTAAACTGATAGGTTGCTCTAATGATATGATTTCCAATCCAATGGGCACCGAAAATGGACAGTGGAGACATAACCTCGTGA
>Prunus_Contig2159
AGGTTGTCACAAGAATGAATTCTATTTATTAATAATTAACCTAGAAATTTTACAATCTGTCTAACATACATTCCATTTAGAGCAATGGAAAATTGAAGATACATGTCAGCCCTTCTTCCTATCTTTATCTCCACCGCGGCAGTGGGGTTAGGTCTACAGAACACTAGGAAAACAGATAAACAACGCCCTTCTTCCTGCAGATGAACACTAGGAAAACAGGCATCTCATCTGGCCACTGCTTGCAAGATGGTGAAAACCACCTTCACCTTGACAGCATTTTACAGGCTTCAAGTAGAATATGAGAGAACAATGGCGTTGCAGGAAATAGGCCTCTGTTTCTACAACACTGTCAGAGGAGGGCTTGTTTCCCTGTCACTGAATCAACTAATTCTTTTGGTCCAGGTCCAACTGCAAGAACTGTCTTAGACCCGCTCACAACCTGTGTTCGCCCTGCATCAGCAACAACAAAAGTAGGAAGGCCAATGCCCTCAGCTGCTTCCTTCAGCTTATTCATTTCTTGTTGATTCTTGCATGTAACCACTATTTTGGGTTGCCCATATTGCTCCCATTGTCTCAAAAGGGATCTGTGGCTTTGCATCAGTTCTGCATACACGCCAGTGGCAGCATGAGCACACTGAGATGCAATTTTTCCAGTTGTCATCTTTTAGGTCTCGTCGAACTACCAGAACCATTTTAAGCTCTTCATCACCATTACTAGTGACCAAACTTCGCTGTTGCACCTTGCCTACTGAGATACTGGTCTTCTTCGACCGACCCTTACCGGGCTGTGATAAATCCAACAGCAACCCAAGAATGAAGCCAATGACAACTCCTGGAATAAAGTTCTCTGGCTTAAAACTCACGGATAACCATTCTCTTTCTTGCTTCTGCT
>Prunus_Contig2162
GGGACAATTATATAATGGGGGCATTGATTCAATAATGGATTTTTCACGATTTGGCTTACATGACAAACTAATTATATAGTTCAAAGCACCAGTTCACATAGCAGATTACATCTTAAATTAAATCTACAATAACCCGTGAATAAAACATCAAATTGATGCTAATTGTTCAAGATGGCACAAACCATGAAACAGAGTGATAACATGCCTATGAGAAGTATTGAGGGCCCACCGATTCCAGCTCTCCATCATTCTCTTCACGGGCAAGCTTTACCATGCCTATATGCTCAAGCAATTCCCGCTCAAATGCCTTCACTTCTTTCATTTTACCCATAAGTGAACCATGCTCACGGCTTATCTTCCCTGCATGTACAGGATCATTCCAAAGGNCTGGTTTATTCACCTCCGCTGATAACAGATCCAACCTAACCATCAACTTCTTCCACTGCAAACGTTTCTTAATTAGATGAATGGATTGGGCAATTGCAGCAGCGTGACTCTTCCAATCACTCTCTTCCTCATCCAGAATTGGCCACTCACTAGCAATGATTCGATCAACTGTAAGCCCATCACA
>Prunus_Contig2163
GGTTTGCATTAAACTTTGGTCAAAGTCACAGCTTCACATAACCATGACCCAGCCAAAACTGGCAATAAACCGGCAGCTTCATTGAATGATTATGAATAGCAACAAGCAAGAAACTTTAATGTTAAACCGGAGCTTAGAAGTTATATACAATATGCGACTATACACATTATCACCACAGAGGTGTTTATGAACTAGGCATAATAAAAGAAGCATCGGATTCAGAACAAGGTAATGAAGATGATAGCGATAAAATCAGGTATGCTGGGACTGGAAGAAAGATGGCGGGTATCCAACTAATTGAGGGCTACAGCGGAACCTGATAACCAAAAGTGTTCTCACCGCTGTAAGTGACATAAAGAAACCCATCTTCATCCTTCTTCTCTTCATATATGGCAGACATGATTGCACCTGTAGGTGGGAGTACATTGTCCACAAATATAAAGATAGCCTTCTCTGCACTCAACTTAATCCTTTTGCGGATAACATAAACGAATTGTCCAACAGTTAGGTCGGCTGGGACAAGGTACTTTTTCTTATCAATGTTTGGGATATCACTTCTTTCTGCCTTCTCCACAATCACTGGAATTCTATCCGGGTATTTCTCTCTGATCCTAGCAGCCTCTGCCCGTCTCTTCTCAAGATCATGTTCTTGCTTGAAGTAACTCTTGGCCATTCTGCCTCGTGAAGTCTGAAGACGAACCCAGAAAGCAAAAAGAGAGCTTCTTGATCAGAAAGTCCACGAAATCCCGTGAGGCGAGGCTGGTTTGGTTTGGTTTGGTTTGGA
>Prunus_Contig2164
AATAGCTTGATTTTGAACATGGAAAACCAAGTCTACAAGATTGTTTCAACGTCTAACACCACAAACTAAAATAACCAGAATACAAATATATAGCTACTGCAACAGTCAGACTAGTCAGCTTCCTGCCGGCCTTGAGCGCCTGTACAGAAACTTTTGTTGTAGCAGCCACCAGTAGTTCACAAAGAACAAGCTTCAACAGCTGAGGCTCTTTGATATTGAACATCAAGCCTTTCAAGCAGTTTGGAATAAGAAAGATTCAGTTGGTTGTTCACACCTTCAGTTGCATTGTACCCTTTATTGCCATTGTCCTCAGTGCAGCCAACATCATCAAAACCACCTTCAACAGGCTGGTTCATATGAATAATCTTACCAAACAGTTGAAACGAACTTCTGCCAACCTTTGTTGAGTTGCAGTACCGGTTTCCATCCAGTTCCGTGCCAAAGGAATGCACACTACTCTGGCTATCTGGTGATAATTCATCAGACTGTGAACTGCCAATGTTCAACTCAGTAGAAACCCTCTTCAACTTTGGCACCACATTGTTGCCAAAGGAATTGTAAGGGCACATCTGAGGAGTATTCTCACTTAACAAGTGGGATAGATTAGATACACAGTATAGATCTTGCCTGGCTCCCTGCATGCCAGCAGGAAAAGTGTTATAGTTCAACAAGGATGCATTCAATTGCCCCATTGTTGAATTAGGTGCTCCTGGCACAGGAAAGAAGAATTCTTCCTCTGCATTGGTCAGCAGCCCAGGACTCATAGGAGCTCTGAATCTCTTTGCGGGGGGAAATGCAGTATGAATTGAAGGTGTTGATGCAACATAGTCAACTTGCCATGGGCTCACCCTCTTAGCATTCTGCAGAACTTCAGGTTCATCCCAAGTAACCTGAAGCATACGCCACGGGGAGCGCTGCCAAGGCCCATTGTCTGGGATCGATACCGACGACAAGGTGCCCTGAAACCAAGTCATCCTGGACGAATCCTCGGTCTCCACGGACATCTTCACTCTCATCCCGGCAGACCAAAATACATTTAAAGCCTTCTCCACCACCTCGGCCTTCACCACAAAGTCTGACCACCCCGCTTTCGGATAGTACACCACCTCGAACGGC
>Prunus_Contig2165
GAAAAAACTTGTCTATATTTGGGTCTTAATGTTTTTGGTACATGCACTAGCTCAACTAATAATAATACAAACATTCGGAAAGCTATCTCAATTGTACAACCTTGTGACATCCCAGGGTTTTGCCTTTACCACAGGCATTCTTGTGGAACGAAAACTACGACGCCTAGGCATATACCCAGGTATCACTAGCTTTGACTCGTATCGTAATAGACATCGCTTATCTTCAAGAGACAACCAACCAGCAACTCAAGGTGGAGGAGCCCATTTCCCAGCTTTGAACTCTTTATAGAAGCTGGAACGTTTAGAAACAACAAAAAACACTGGGATCCCTGGAATAACAAAGTTAGGTTCTTTCAGAACATCATGAAGTGTTCTTTTCTCATTTACTTTCACCCATCTAGAGGAACCTTTGCCTGCTGAGCTGCCACCATTAGAATTCTCATTTGCATCATTTTCCTCAACACCGATGTTTTCCACATGAGAAGCTTCAGTGCCCTCTAAGAGACAACGAAGAATCTTTGTTGTTGACAGAGAAACTCCTGAACCTGCTTCATAGTATAATTCAACAGCTTCACGAGTGTAATTGTGTTCCTGATCCCATGACNAANGCTTGCAGCTTTCTGAAAACATCATGTCCAGATGAGCTGAC
>Prunus_Contig2166
ATATAATCTTGAATCGTGTATTAATCATAATCTGTAAATTGCACATAAGCTTCTTCAGTGAACATCAATCTCCCGTTTTAAAGTCATAATTAAAAACACAACAACACAATTTCTTTATTTTTGTTTTACATAACTACACCCAGTTCTTCCATCTTGGGTTGCTCTCAGAACGAAGTATCTATTTGCATTCAATAAAGTATATTGGTATTAGTCTTGGGAAATGCGAACTTACCACCATCAGACTCTGCAAAACCAATACTAGGATCCTTCCCCTCCCTAATCACCTTCCTAACATTTCCTATTCTCTCAAGAATTCCCTGCACAGCTAAATCAAATGCATCTTGAGTCTTCAATCTTGACCTGGGATCTGCATACACCAGCTTTGGTATTAGCCTTATAACCTCCTCTCTCATGGCCAATTCCCTGTCCTTTGAAATTCCAAGCAAGACTTTCTCAATGTCGCCTTCTTTCAAATCTTCTGCAAGCCTCACCGGAATAAACACTGAATACTTGGTATGATTTTTTGGTAAATGCCATAAGTATTGAGTGTAAGCCGATGCCGGATGAAACAATACTGGAATGCAACCAGCTACNAAAGAGTCAAAAGTGGGATCTCCTGG
>Prunus_Contig2168
CNGCTTTAAAGTGGAATCATATAACCCTTTAATTTTATAAATTCTTGCTGCAATAATACATATAATAATATACAGATTTATCCTTTACACAGATTCTTTTCTCTCGATAAGCAATTCTAGACTTTTGATGTCAAAGAATCAGTTTTCTGAGCTCTAGTTGAATAAGAAGAGGTTCTTGAGGGGCGAATGAGGGATTTAGTATATGCAATAGGCAAAGCAAGTAATTTCTTAGCTTTGCTTACATACGCCCTTCTTGTGAAGTTGTTGTAATCGTTAGCTTCTATCTCATCCAATATTTGGCGATACAGAAGTAGGGAAGCCCATACCGGCCATCTGCTGGCTTCACTCAACTCTGTCACACCCTTCTCTGCCTCGTCGAAGAACATCCTTGCCCTCTTAATTTGATTCTTCATGAAACTCCTCCACTTGTCTGTGACCTTTCCAGCATATATGTCAGAATCAGAAAGCCCTGCTTGTGCAAGCTCATCTTGTGGTAAATAAATTCTTCCTCTCCTTGCACTGGTCAAGAAAATGCTTATAAGTGGGATACAAAATGAATGAAAGTGTGAGCTAATTACTACTAATGATAGAGTAAATTCCAATAGTAGATGACAACCCATGTGATCTTAAACAAAAGCAAAGTATTTACAAAGGGGAAAAACCAGCTCCCGCACAATTCAAAGTATAAATACTCCAATCCTAGTTGACTTTTCCATTCTTCATTTTAAATTTCTTTCTCTTC
>Prunus_Contig2171
AATATTAATCCCTTTTTTTCTTTTCTTATTTAGGTGAGTTGACTTCAAACTCTGTCAAGGAACTTGGCAAAACATGGTACAAAAACATGGTATACATATACCATTCCGTTTGAGAGGGGATAAAAAAATGACAAATGTTGAGGGAAGGGGGAATTGCATATACTTAGGGTTCAACCTAATTCCTTCTACCCTTATGTCGTCTTGGTCCAACTACTTCCCATCCATCTTCTGCTTCGGCAGCCAGCTTGGGCTTTGGCTCACTGTCTGACATGCTTACAACATTTACATTTGAATGAGACTCCGGTGTGTCCACCATCATCATGTTTGAGGAATCATCATTTCCCATGCAATGATCTCTATCATAATTTTCTTCATCACTATCGTCGTCATCATTTGCAACCTCTCTAACATGAGGAACAGCAACTCTTCGATGATTGGCTTCCCTTAGGCTTTCAATAGACTTGAAATTACAGTCTAAACATTCTTCATGCATAATCATTAACTTTTCAGCAACCTCCTCAATGCTGCCATCCTCTGTCATAGTGTTGAGAGAAAGCATAGCTTCATTCAGCATATCTTCTAAATCATCTATGTAAAGAGGCTCTTTGGAGTGATTGAACCAGGAGAAGATATCGGTGATGAGTTGCTCCGCTTTCAGGCGCGAGTCACGGCCACCCCACTCGTTCTCAACAGCCAATTGGAACGCTGACCACCGAGACAGAACCAATCCTATGCCTTCCTGGAGTATGGACCCAGCCTCTGCCGATAGCTTTCTCTCAGCCTCCATTTTCAGCCTCTGTGTGGTAAAACCCTAACCCTAACCCTAAAAACTGAGAAATGTGTGTGAGGTTTATAAAGAAGGGGCCTGTTTGTTTTGCTGGAATGTTATACTCTTCACTCGGATTTAGTGTTTCTTACTCTAGTTTTGAAATAGGTGGTGGAGGAGTGATTTTTGAATAAGTATGTTATGTTAATAATTAGTTATATGCTTTTAATTTTGACGTTAGATTGCATTCATTCGATGTATTGATAGTCTCTTATATACAATCCAACGTTTGAGATTATAAATATATAACTATTCCTTAACTTCCCC
>Prunus_Contig2172
GAGAAAACAAGATATTCACCATCGCGTCTTTTAAACACCTTTTCCCACAGTTCATTTTTCTCCAAGAGTGTGCATAGTCAGTGCACATCCCTCTGAACTCTAATTTCTTGCTGAAATAGAGCGATCTGAACCTGCTTGAACACCAAATTGACCTGCTCCCTCGCCACTAGACGGCTGCGGCTGACTACTGTTCTCAATATTGATGTTGCTAGCAGTCTTCTCATCCCTCGTGC
>Prunus_Contig2173
AACAAAAATCACTTGTAGACGAAAACCATACAAACCGCTCCCTCCGTATGATGATTAATTAGTTCATACAAGAAGAAAGAGGGAGGGAGGAACATTTCAATTTAATCATACAACTGGGATCATGCCATTTCAGGCATTGGGCTTCTTTTATGCTATAAATTACTTATACAATCAAAATTGTTACTTAGGCCTTCTACGGTAAGGGTATAGAATGTCATCCACACTCTGTTTGATGTAGTTTCCCACTCTATTCACATTCTTAGCAACACCTGATGCTACTAGTATTGCATTCCTCTTAAACCTGTTGAGATATTCATCTCCTGTTGAATGTGGTGGTCTGTAGCTTCGGGGTTGAGGAATCGGCCGAACATTTTCTTCAATTTTATGAGCAGGAGCATCAGCCTGAGCATGGCCTGCAGGTTTTTTGTCATACAATACCTCAAGACCAACACAAAACGGCAATTCCGCTTGTTTATTCTGCTGATCACTAGGAGAATCTTTTCTGTCTAGGAACACCGAGTAACCTACGCAAGCATACTTGAAATCTGTAAGGCTGCGGTCCGCTTTAGAAGCCTCCAACTCAGTCTCTCCCACAATGTAGCTGGGCACTTGTTGGAGGGTTTTGGAGAGGCCAACGCAGGTGGGATATTTGGATTTGGATTTCTGTGTGGAAGAGTAATAGAGGCAACCCTTGCATGACTTTCCCTTCGCTGAGCCATTGCTGAGATTAGGGTTAGGGTTTGGAATTTTGATACCTCCTCCATGTGCGTCTTCGCCTTCCTTATCCATCTCTCTCTAAGCTGATGCAAGTTTGTACGGGAAGGAAATCTAAGTGAAAAATACGTCCGTACGTTGAGTCTTCAATTAAATCATTCTAATGATTTTGAATGCTCACATCAGCATATGTGTAGGATGATTATTGAATGCTCACGTCACGTAGGTGTATAAAACTCAAAATGTTGGGCTTGACTTCTCTACTTCTTTGAAGTAATGCTGTTGGGTTTTCTTTGTGTTTTTGTAAAATGTTTCCTTTTTTTA
>Prunus_Contig2174
CAACACGAAAAATTCAACGGGTGTCTGAATTTCTGCTAGCACAACTAGTGATCCAAAACCTCTTTAATTCAATTAATGATACAAAAGAAGGCATAATGTGGCTCATATATATAGTCATACATGACAAGATGACCCAACAAGAAAGTTTACTTTGTACCTGCAATACCACCACCTTCTAATCAAAATTGTTTTATTCTCTTTATATGTATTTGCAACCGGGAATAGTTTTATTCTTTTGTACTTGGGCAAACACAGCCACAAACTAGCTCATGTAAAAATGATCATAGTTCTTGAAAATTTTCACCATTGTTTCTTTCTTGTGTAAATATATTTTTCTATCACAGATGAGTTGCTTTGCTAGCCTTCTTGAACAAGAGCTGCAAATGTAAACATCGGTGGTCTTTCAATCTTCTTTTTCTCTGTTTATTTTTCAGAAAGGAAATAAAACACGCCTGGGAAGCTGCAAGGCAACATCTGCTCATAATCTTGCCGTTTGTTGGCTAAAGGTAGGATCAATGCAAACAACAACCTTCCCTACACTTTTACCAGAATGGAGATATTCCACGGCATCTGCAACAGAATGTACACCCAAAAATTGTTTTGGGTCTAAAGAAACCTTCAGCTTTCCCATAGAGAAAAGATGAAATAGTTTATCCAGATGTTCTTGCCAGAAGTGACTGTATTGCACTAGGAAGAAACCAGCCACAGTCTGGCTCGTGCC
>Prunus_Contig2177
AAAATAAGAACCCGCCGCTTATACTGGTTAAGTAAAGTGACAAATAGGAGGGAAAGTACTAAATTGCTTAGATTGATTGTAGTAGGCATGATCCACCACTACAATGCTTCAGACAAAAGCACTATTAAATACAAATGTTTCATAATCAGAATATTACAGACTGATATGTTTTGCCTTTATATTATTCGTTGCAAATAAGCTAGACATCTTATTTCATGGCCACATACATTGTCAATCACTCGGTACTCATTACCAAGTTCTTGAGCCCATCATGTCTACTAGTTTTGAAGTTGAGTTTTGTACACGGCTTGGCCAGAGGTTGCAGGGGTTATCGGGCACAGCCTAATTGAAAATGAGTATGGAACAGCATGAACCAGATACTCGTCGTGGACGCAGGGCGACCAACTATCATCCCCAGCCAGGCCCATGTGCTTGTGATCAAGATGAACCTCAATGTCATCTCCTTTGATAAGATCTTCATTATGCGTTGCCCGATCAAGCTCAGCTGTGGTGTAGTAACTTGCATTTATTTGCATAGGCGTAGAGCTGCCATACACTGATGCATATATTCCGAAACCATCCTTGTTTTGGAATGTCACCCATCTAACATCTGCCCTACCTGAACATTCCCCAGGAACTATATAAGGGACATGCATGTCTTCCACTTTCTGCTCATAGACCGCAACATGAGCAGCTGCTTTTCTGTCTGGATAACATTCAAATGGTCCTCTTCCATACCACTTAATCTGATCCATTGACTTATCCAAATGGAACTCAACTCCCAC
>Prunus_Contig2181
CAGTCANAAATCATATGCTTATTACATTTACTTGACACCCCCACCCCACAAAAGAAACAGACGATTCTCGATACGTTTAAATTTAATTGATAAATAAAAAAGATACGATAAATCATTCTTCAGTTGATACATTTTGCTTTGAAATGCTAGAGGTCATAAGAAACTTGCACGCCGACCTGAGATTGGTCCCAGCTTTGCTGCTACCACCTTACTCACCAACAACTTCCATTTAGCTTCATCTTTCTTGGTCTGCTGCTGCATTTTTTCCTTGAAATGCCTACACAAAGGGACCTTGCATGAATCAGGCTCATCGCAAATACGAGAATGCAGTTCAAGAAGCTGCCACATGCGCTTGCAGTGAGCACATCCACCAGGAACCCGGGTTTTACAGCTGGAAAAATGACGAACTAAGGTCTCAAGCCCCTTGCAAGCAGGAAAATCACAAGCAACCTGGCTTCCTCTGAACACCTTGTCACGGGGACCTATGGTCCTACATCCATCCCTGCATATGTGAAGAAGGGCTTCCATTGCCTCGTACAGTTGCAAGAACACTTTTCTCTCTTCCTTTTTCTTCAACCTCTCTTCCTTCCTAGAATCTGCTTCAACAACAGACTCTAGCAGCTCTTGTTCAAGTGCAGGATTAACTTGCTTCATCACTTTCCAGCCTTCAGTTGATGATATGGCTTTAAAGTCCTTCACAACCATACGAACACAAATTAAGGAGAGACGTGGTGCATCACAGTTCCTCGCCAATTGAAGCACATCAACCACGTTTTCTTTGCTTAGCCATCCTTGCTCAAGA
>Prunus_Contig2182
AATGAAAATGTGGCATTGTTATATAAATTTTGTAAACTCAAAATACATTAAGCTAGCAACTCAAAAACCTACACAAGGGTCCCTCCTTTCACATACTCAGTGAAGGCCAAAGCTACCAAACCTAACATGGCCAGCCTTCCATTCCAAAGCTCAGCATCGGAGGTCATGATCCCATCTGATTTGGACTCCACGCTCACCCCTCTAAAAAGAGGTATCAAAGATGCCACTGACAGCAAAATACTGGTGCCAAGGAACAACGAGACTCCACCGTCGGATATCTGAGCAAACAGATCCTGACCCTTGGCTAGCTCCACTGCCAGAGCTGAAACAAACCCCACCATTGCAAGCCTACCGTTGATCCTCTCTGGGGCTGGCCCACTGAACGCAAAAACGTCAGAAAACTTAGTGCTAATCTTAGGACTACGTTTAGGAGGAGGAGTAGGTGTAGGAGGTGGTGGAGGAATTTTAGATGCCTCTGGCGCTGTAGATGGTTGCTCTTCCTGACCATTCTCGGCCATAGATCGCACCCTCATGTTAGGGTACCTATGCAGAGTTGGAGCATACTTAGCAGGAAGAAGGCGATTCACCCTCAGAGATTTGCTCTTTCCAGCTCCATAAGCCACTGAGTTAGCTAGAAGTGATTGCATGGAAGCTGAGGCAGCCATTGTCTGTATTGTGGAATATTTCTTAAGCTCAAAAAGGGATATCAAGAAGGCAGAAAATGCTTTCTCGTGCC
>Prunus_Contig2183
GCAGTTTGTAAAACAATTTTTTGAAAGGCTTTTCCTTCCTTCAAACCAAAAAGGCAGAGGCAAAAAAAAGGTAAAAAAGAAAGCCTTTTCCTTTTCTTTATTTGCGGACAAACTCGAGACACGCATGTGTTGACACTTGGCACGGGCGAACCACTCACATTTATGTGTGGGGCAGCTTCCAGCCCCCAGTGGATTATAGAGAGACATCATAGTGATACAAGCTGCCTCAACTATCAGATGCAAATTGCATAAAAAACTATAACAAGAGAGAAGACATGCTATACAGTACTATACACTCAGAATTTGATGTATGATCAAACCCTTTTTTTTCCTTTCCTTTTTGGTTGAAATTTAACTAGCAAAATTTGGAAAGGCCTTGCAATATAAACCCACATTTCAGTTCTCTTTTAGTGAGTCCAGTAGAGGCTGAGGATCATCAAGAACCCTCATAAGGTTTCCAGTCAGATTCTTCCTTGGCTTGTCTTAGAGCCACAAAGTGAAGAGCATCGCTGTGGACTTGATAAATGTGGCACGCCCACGGGTAAGAATCTGGAGCCGACCAAACCTTTTGCTCTTCAAATTCCGCCTCTTCAGCAAGTGATTCAGCTATGCAGTACACTACATCAAGTTCGGGTTCAACAAATCTAGCCACCGCAATGCATCCAGGAGATACATATCCCTCCGGGGCCCGAGGATGCCNAATCGATATCGGNGNTGTGTAGTCATCCATGCAGTTCCTCCATACCAGGTCGTAACCAACTGGANGGGCAAACAATCTGTCAACCTTACNGGAAACTGCAGCAAACATTTTGGA
>Prunus_Contig2184
AAAAGAAAACCCTGTTGTGATATCATATCATAATTTAAAATAAACATCCAGGTACAAAAAGAAAACACTAACAGATACAGCGAACATTCCTGAAGGGAAAAGAAACAAATTCCTTTTGGATGACATAATCCCCTACATCCTAATGATACATATCAACCCTATTTCTGATTGAGTAAGCGCCTTCTCAAATTCTTCCTATGAAACTATAACAACAGACCACAACTATGTACGCATATATTACAAACTACCCAACAAATAGTTAATGATATATGCACCGCCATGGCCAGTTAGTACAATCTGTTGAGAGTTTCTGCAGAAATCTCATCCGTATTAATGTAACAAACCATCCTTCTGTGGTTCCCGTGCTACTGGCTGCGCAAATCAGGCAAGCCGAATCACTTTAGCATCGAACCACAGCGTCAACCTCTTGTTGCCATGTGCTACATATACACTCATGAAGCTAGTCTTAGTGCCCTCCCCTCGGCCACAAGGTAAGATAAGTTTAGTATTCTGGGGTGGGGGGCACCTCTTACAAAGAACCAGGCAACATCACACAAATCCAGATGAATCACTCCCAGTCTGGTCTCCAGCATCCGACATATCCTGGGGAGCACGAGTCTTAACCTGATACACCTTCTTGACTGGCAGCTGCTCATATGCTCCACCAAATCCAGTTTCCTGTTGCCTATTATATAACCCACCGTTTGCAG
>Prunus_Contig2185
GTAAGCACACAATCACGAACATGCCATTATCCAGATATCAGGTACTACTGATGAAAAGATTCAAAATACTCACAAGCCTCACAATTGGAGATAAGTTAAGCTATATACATACAATAGAGTTGTCTTTCTTCAACCTTTTCATTTCATCTCCTTTTAACTAAACCATAATAACTTCCCAATGCCGGCAGAGTTGTTTCTTTAGCTCCCTCCACAAATCCCATAATATTACTGTCTATCATACCTTCTATTCTTCCATGAGAACTAGATAGCACATCACTCCTCCCATCATTACCATCTTCTTGCTTCCTGCTACACAACTCCATGCTTCCATCAACACCTACCAAATCCTTCAACTGATCCACATACTTGGACGACTCTGTTATCTCTGTTACCTTGAAACTACTATTGCTATGAAAATCACAATCAATCAAAGACACACATTCCTTAGGCGAAACTCGGGACCCTACATGGTTGGTTCTAAACATAAGAGAAAGATGAGAGATGCACAACAAAAACAACCGCCTCAGCAGCGACACAGCCAGGGTGGAGCTAGCAGTTGCGCTTTTGATGGCGAAGCAAAGAGTCTGTACTTGCTTCCCCAGATTGATTTGGCAGCGCCTCCATGTCGCGCTGAATCCGAGCCTGTTGCGGCCCTCCTGTATTGCGGATAATATAAGGCCGAATCACAATTCCAACAAGCAGCCCGAAAAGACATGACAATCCGAGACCCAAAAGCCAAATCGAAGCTGCTCCAAGTGCCGACGGAGAAGACCTAGCACAGTCCTCCGGCTTGAGATTAATCAACCGCACCAGCTGATTCCCCCAGTCCGAGACCAGAAGCGCGCAC
>Prunus_Contig2187
TANAGGAATAAACACATAGAAAGAAAGTGTCCTAGAAAACAAAATCCGCGGTTACTACAACAAATCTCTGTTTTTCGCATTCACCACCCTCCCCCTTCAACTTCGCACAAGGAATGGCGGGTGGCAGTCCAAACCGGAGCCTCTGACGGCAGCACAAACCGGAGCCTCTGCCGGCAGCACGGTTTTCTCAAAACCTTCAATTTATGCTATCTTCAGTCTTTTTCATTTGCTTCTCACTTGAGACAGGTGCTCTGTAATATGCTGGAACAGTAGCGGGAAAAAACATTTGTCTAACTCCTTCGGCCTTGATTATGGGGAATATGATTCCCGAGGCACTGGAAATTAATCTGGCTCCAATCCAGGCGCGTTTAGGCGATGGAAATGGCAGCAACAGTCGACCAACACCGTATACTGCAACAGCGAAGAAATGGAGAACCAAACTCAACGGGCGAGGGTTGAGTCCCGAGAGTAGAGATACTGGTCCATTAGAGAATACACCTCCGAGACTTAGGTAATCGAAGCAAGCCTGGCGCATTTCCTTCCTCGCTTGATCAGGTGAAGAAGAAAAGACCTTGTAAAGGGCCCCTGCCAATGTATTTATAGTGGAAGCCACTGGCTTGCGCAGAGTGTAAAACGATTCAAGATATTTCGACAGTGTGGATGCATCATTTAGGTTGGTCAAAGGCCTGAGAAGATTCTGCAGCACAACGATATCAGACAATGCCACGGTCATTCCTCCCCCTGTTAGAGGGTGGCGCATGTTGAATGCATCTCCCATCAATAGTGCTCCAGGAGTAGGATAGGGAGCGGCTGGCATGCTTCTGTTGGGCATTGTCCTTATGGTACCCTTATCAACTGCAGCTATGAAGGCATCATAAAGTTGAGGGGGAATCTGAGTGAAATTTCTCCAAGGGGTAAGAGAGTTTAGTATTTTTCCCCGTCCTTGAAAAGGGCATAGCCAAACACCCGCTGAGCATCAATTTCCTCCACACAATCTTCTAGTCCCAGCTCAATTAATTTGAGGTAGCCTCCAGGTTGTAGTAGTTCACCAACAATTCGGTCTGGCTCTTGCAAGTCTCGTTCAATCACATGAACTCGAC
>Prunus_Contig2188
AANCTAAATGTTCAGATCCAAGCATTCAATCTCTTAAAATGGTACAAAAGATAAATACTTCTAATGGTGAAATAAACTACGTTAAATGATACAGAACCTACCATCATACATCTTCCTGGCTGGGCAACTTACCATCACATATCACAAACGCATCGTGACGGCAGAACAAACCTACAATCTAATATTCCATTCTCACTAGTGCATTATTTGGAGCTTCTGCCGATCCATGCTGCATCCAATCCTTGGCGCATATAAGGGCTTCCACTGTCTCTGGTCGTAAAGAACTCCTGTACTGATCCATCTCTTTGGCAATGGTATCAAAAACAGACTCAGAAGGAACTGTGGATACCGGAATTGACAAAATATCACGAGCCATCTTTGAAAGTGTCGGGTACTTCATCTTGTTCAGTTTCCACCAGCCCAACACATCAAATTCATGGACTCGAGGCAACAGAGACTCGTCTAAATACTGATCCAGCTCCGACTTCATCTGTTGGCTAGTAGTCTCCATGATGTACATATCAAAATCCGTGAGTCCATTGTCTGTAAGAAGAGTTCCTCCTTGGGAATCCTCTGTCTTGACGTTGGCTCCCCCAGTTCCGTCATCTGCATAAGTTGGTGTGAGAGGCAAAGGCAGTGTCAAGTATTCATGGAAGAGCTCATGAATTCCATCATCAACAATCTTGATAAATGTTGGAGCTTCTTCACCGTAAATTTTGTTGAACTGAACTCGACAAGCTTCATCTTGGAANCTGGGATCCATAACTACCGCTGGTGCCAAAGCCAGGCTACAGNTCTTTCCCAGTATTTTTCAATCCTATCTTGCATTACCTTAGTTANGCTGGCTAATGAAAGGATCCC
>Prunus_Contig2189
GTTTGAAAATCCTTATATTTTCTTATAGCATACTCAACATTTGCTTTACCTCCACCCCTTAAAATTGAGGGGGTGCTCCTCTTCAAAACAGATGGAGTTTTGACACATGTCAAAATCCCATTTGCTGTGGAGAGGAGCTCCTCCCCAGTTTGAAGGAGCCTTGTCTTGCAATGATTTCAAGTGCTTACAATAAACTTGTGCTGAATCATTTGTAGTTTTAGTAGTTGCTTTGTACATCATATAGAGAATCCTAGCGCCTCCTTGATTGACATCACAGTCTTCGCAATAATATTGTGCATAAGGAACCCTAGTTGATTAGAAGGCTCACATTCATCAGTTGGCGATTTAGCAACCACGTGGAAGGCAATGGTCAAAAGACTTCCACCAGTTTCGTCCCGGTGGATCGGTCTGTCAGGAAGGATAGAAAACCCTGAGGGCAAGATAGGTATGTGGTCTGGCCATTCATCCTTCATCAACTTATTCTCGGCTTGCTTATAATCAAAGGGAGCATAAACTATGTATGAGCCTGTCGAGGCTGCATAGCTCTCTTGCATGTACAATGCCTTGATCTTCTTTGTTTCATCATTAATGGCTCGCAATATAGAAACCCCATTTTCTGGACTGTCGCCATTGCTTATATAAGCATGTTCATCGAATCTATGATTGCGTCCATAGATATCCCACTGTTTTATATACACAAGTTAAATGGAAGAACATGATCGATCTCTTTCTGTCTCCGAATTTGACATCACGAAGTAACTAAATACTTGTTTACTTGGGGACTGGAAGGTGGACAGAAGTAGCAACAACTGTTGTGGTACCTAGAATCTTCCATGGCATCTGTGCTACTCTTTGCTCGT
>Prunus_Contig2190
AACTTTTCAACAAAGTTTTTTTATAAGCTTTTTATAACAAAGTTACAACCCTATCAATGACAAATTTACAAGTATATAGCAGTAGTTCCTTGTCGAACACTGTTTCATGGAACTTCCACATACAACAATCTAAAGTAATAATATAAGATCAAAAGACACCAAAAATGCGTGAGGCGAAACAATTGGTGATACAGTGGAAGTTGAAAGAGAAACTACCAAGAGACTATGAAACCACAAAAACCCTCAGCTCGTCTCTATCTCCTCTGGTGATGCGGATGTCAGCATCAAGGTAAGTAACGTCAAACTCACCACTTCCTGGGTTAGATGGAGGTCTTAGTCCGTCTGGTAACTTAGGTAACTCCAATAGAGGAAGTTGCGATAAGTTTCCTGTTGTCTTCACGGTAGTTTTCTCAAATACGATCTTAACCCTTGCATCTCCTATGAGTTCAAATTTGTGGGCTATTGTGGCAGTTGCTTCAACAGGCGGCAGGGGCCATGGGAGCACCTAGTACAAGCTCCACTATGTTATCAAAGTCTTTGCTGAAGATATCAATTCGTTGAAATACCTGGCCTAGAGTAATTGGGAGTAGCCTTCCCAGTGGGAGGTCCAGGACGGCTCCCACCTAGAGTACGAGAAGAAAATGCACTGGCCTATATATCAGTTTCCATCCTCCCTTGCAGTTTATCNAGATCCAGTTGGAGAGATCCACTGGACCTCCAGCAGCTTCAATCTCCTTGGCAGCAGCATCTGCCCTTTCGTANATCATCTTCAGAAGCTGCNAGACCTCTATTTAGCCCANAAACAGCACTCAATAACTTGAGCTTCAAGAGTTTTAAACCCCCNGGGGTGGGT
>Prunus_Contig2195
AGCAAACTAACAAATTCTCAGGNCATATTATTTACTATAAATTTAGTTTCTACAAACATCAGATTGACATTTGATACCCACAATAGTAATTTAACTGAATTTTTAAAGAGACAATAAAAAACTTTAGCCACACCCATAATTACTTTAAGCAAACAACCTTTCCAGCTTANTAAAGCTTAATTTCTTTTAAGCTGTTGCAATTGGACCCAAACTGATATTGGTTTCCACTGCTTTCATGGCTTCAAATCTTGGCTCTTTGGGCTGGAACTTGAGGCCAGCATAGAGCTTCATGTAGTCTTCGAACACGAATTTCGGGTACACTTGATTCTTCTCCTCTGCTTCTTTCTCCACCAGTGTTGGTGCAGGGTAAATGACAGCATCACTGCCAGGGTTGTAAAAGGAAGCTATTGACATTCTGGTGCCATCAGTTTGGGCAATCACTCTGTGCTCCACGCTCTTGTACTTCCCGTTAGTGATCACCTCAAGTTGGTCCATTTGTTCCATAGAAGGCCTTCTTGAGGTACCCTTGTTCAAGTCCAAGATTCTCACAGAGCAAGTCTAGGAGCTGCTCTGCTAATTTCTCCAACTTCAATGCAAATTCCTTCATCACATTCCTGTACTGATCCTCAAGATCTGGAACTTCAGATATGTTAGATTTTGGAAGATGGCGCAAGTAGAAGGTGCTTTCCCAGTCCATATCATTGACCTCTGTCTTGACAGCCTCGAGGCCCTTGCTGGCCACCAGCTCCTTGAACCTGTGCTCCAAGCACTGCCTGTAGTGTTCTTTTGTCAACCTCTCCACTGTGTCCAAAAAGCTCAGTTGGTATCCCATGACTCACAAGCTCAAAGAAGCCCCAGTTCTCACAGGCATCTTTGATTTTTTCCATTGTTGCTTTTCTTCCCTCTCCATTGAGGCCCTCCAAGTTG
>Prunus_Contig2196
AAAAGAACAACTAATTGCTGGGTATAATCAGCTTGTGACAATATATTGTGGCATTCATCAAAATTCTAAGCTTATAATACGGACCTACATTATGTACAAAGCCCTGAAATAATATGTGCTAATAATATATTAAAAAAAACCCTGAAATAAAATCTTCTTATATTACAATACGGACCTATATATTATGTACAATGCCAAAGGCATTTGAGGAGAACAATAATATTTTAATTAATGTGGCAACTAATTAAGCCAATTACAACAAGAAATCCATAAACTTGAGCCATGAAAATCCAGTCCTTGAAACTTTCTCTGCTTGTTTTGAACATGAAGCAGACGACGTCGTTCCGCTGCCGCCAGCAGCATCCATTGAGTTTGCGCTTCGGCACAGAAAAAAGTTCCTCGATCCTAACGCCATCAGCTTCTCCTCCCTATCCAAACTTTCTAAGCTGAACTGAGAGTAATGGAGGTCAAACAACGAGGGGTCGACAGAGGTCAAGATCGGACGGCGACCTTCCTTTCCGTATTGTCGCATGGCAGCCGCCATCAGATCTTTCACCGTGGATTCTGGCGGCATTACGACATGTATGGCGCCGACGCTCCCCTGAATCGTCACGTTGAGGAGCAGCTTCGTCAGTTTCGGCCGTAACTCCGTGGCCGGTGTCATTCCGATCGTGTTCCTGAACGACGCCATGTCTGGCACCGTTTTTGGTCTCCGAAGCTGCGGCGTCGCCATATCCGAAAGCTGGCCATGAAACGATGACGATTTCTCGTTGAGTGATCTCCCCCTGCGATTCTTCTCCTCGTGGACCCTCCGATGAGTACTCTTCGGACTCGGCATTTTCCGTAAATATAATATCGATTCGGGAACAGAAACAAAAATGAGAACTTCTGCAGCTATTGGTTGAGTCTGGTGAGTAGTTATTACCAGTTTACCTCAAGCGCCGGTATCGGAAGAATCTGAGGCGAGGGAAGCCGAGAGCTGGGGAAGAGCTTTGGCTCTTAAGTTGCCGGTAATTGACAACTATCATAACCGTAATAACCAGAAAACCAAGTAGATGTTTCTGGAGCGATGATGAGGAGGTTGGAAGCTTGGATTTGAATTTGAGCTTTACTGGTGCAGGCAAGAATGGAAACGATATGACTTTAGCTAAACATTTCTCTCAATTCCAAATTGTTTCTCTGTGAGTTCTTTCAGTGGATTGTAATCTCCCC
>Prunus_Contig2198
AATCAAAAGGAAACATATAGTAAACACAATCGAATTACACAAGTTTCACTGTTCTCCAAGAGGGTAACAAAAAATCGGCGCCCTTCACCAACGCAACGAGACAACACATCCTATAAAAACCAGACCAAAAAATAAAAGAACAAGGAATTTCTACACAACCCAGCGAGGTTAGTATTAAATTACACCTAAGATGAATCATCGATACTAACATAGAGTCATTGAAACAGATTGCATCCCATCTGGCGAGTTCAAACTACAAAGATCAATTTGGATCCAGCAAAACCCTTAAATGACTCAAAATATACTCCCTCCCTAAATCAGCACCTAAATACTCTACAGCCATCCAATAGACTTAAAAGGCAACAGTGCAGCCAGCAGGCTACGGGAGCCTTTGTGATTTTACTAATTTCAACTACGAAACAAAACGGAAACTAATCAGGGAAAAAAATGCTGTTGCATTGGCAGATTCCGATGATTGAATCAAGGCACCCATTGCATCTCCATCAGTCGTCCATGAAATTAGCCTCAACATTAGAATTAGCCACCTAGGAATCAACCATTTCATCCTGTATCTCATTGGGGGCAATGAGCCCTGGAATAGAAAGCATTCGTTGCCGATCTTTCTCCCTCTGTGCAGCAGTCTCCTCTGCATAAAGATCTTTGTTGTCCTGTGCAGAA
>Prunus_Contig2201
GGACGAACAGATATAGTTGGTTTAGTAAGGCTTCTACTCAACATTGTTGCCAATGGTGAATATTATTGGCGCATCCATGCACCTGGCGCATGGTAGAATGTTCGCATTGGAGTTGTAAGGCTTCTGCCCAATATAGTTGCCTGGCGGATCATAGTTGCACCCGATGAAGGTACCTCCATTCTTGCACCTCACATTTGCACACCCTAAACGAGCTGTGTTACTCCAAACAACCTGCGTATAATGCCCACACACCTTGCCATCGGCACAAGTGTTAGAGTCGTAGTTATAGTCGGCCTTCTCCGCCACCCACATGCTCACGGCATCCGTGCCCGACAAGTCACCGGTGCTCTTGGCAAGGTTTTCGCCGTAGGGCCCACCAGAGTGGACAAGATCGCAGTCGCCAATGTGTTGATTGGCATAGTTTTGCGCATAGCCTTGTAGCTTCTCATCCCACGACAATGGCCCGACGTTTACCTCCGCTCGAGCGATGTTGTGGGCAGTGAGGTAGTCTTGCGGTGTGTCTTGGGCATGAGTGGATTGGAGAAGGGCAGAGCCTAAAACACAAACGAGCGCTAGGAAAATCTCGGACAGCCCCATGTTGGGGTTTTGAGAGTTTGATAATGCATGAANGAGCTCGTGC
>Prunus_Contig2203
NGATCATGAGAGAAAGGTTATTAGTTCATNTACGTGGGTTNCCTCAATTGTAGAGAGCTGGAATAGACCTGAAGAAGCTGACCCACAGCCCCAGCCAAGTTGCTCGATCCCTTACTAAAGGAAGTTGGATACTTGCAACGTGTCCTAACCTCGAACTTTACATGAGGTCGATGTTCAAGCAATTTTCAGGCAAGTGGTTATAGTCTTCCATTCACAAATTTCAGAAGCATTTTCACGCTTAGAGATCAGCACACCAAAAGGCCCAAGGACAGGCTGTATCGGGATGTCAAACACATTCTTGGATGCATTCGCTCCTTGCCTTCTGATAAAATGAGTGAATATAGTATTCCAAACTGGGGTCAACTAGATGAATTTGTGGTTCAGAGATTTGGGGCAGAAGCTGGTTAAATGTTGTTGTAAAGTATCAAATCATTGCTTCTTTGGAGATGGCTAATCAGATTTGAGGATGTCAGAACCAATTTCCGTCTATGCATTTCCCTTGTACAATTTTATTGAGGTTTTGCATTTTTTCTGAGATGTATAAAGTCCTGTATCAGATCCAAATATTGTGACAAGAAGGTTATTGAAACCAGAATTTTTCCTGTACCAGTCACACTTGAATTACAATTTGTATTTACTAGGACTCAATCAATGTTTTGTTCCCCCAATTGTAGTTTTGGGTTAAAGATGAAACCAATTGATTTGTTTTTGATTTAGTGAAGGGACAAGAAATACGAGCTTTTAAGTCAACTTTCGGAGCCTGAATCACATCTAATTGTATACATACTTGAGTTTATGCATACATGCCTTTTCATAAATGGTAAATAAGAGAGATTTTTTCCTGT
>Prunus_Contig2204
GAAAGAAATATTTTGATAAATGAATGTCTATATTCATCTCTATCTACACTAAGAAAATGAACCAATAACAACAACAATTAGCAAACTCTCTTCTTCCTCATATCCTTAGAGATTAAAGAAGAGAAGCGTCTACCAAGATCATTCTTAGCATCAATCTTCATCCTTTGTCTTCTCTATCAACCACCATATCCTTACCTTCATATGCACAAGAAGATGAAAATATTTAATTTCCATATCATATACGGACAGGCTTGTTACGTGTTCAACCTTGTTACTTTGTGGATCATCAGGCATCAAGTTCACAATGAAAAACAGGTGAAGCAAACGAGTGTAAGTCACCAAAAATGATGTCATCTCCTTCGGCGTAGCTATTCAAGTCTTGGCAATCAAAATACGTTTGAATGTCATCGGGAAAACTCCGGCGTGGTATGTCTGGCTCTGAAAGTGTCGACGAGCAGTCTGTCGACGACGTTGAGGTTCTCTCAAGCATTTCCTTGAACTTAGGGGATTGTAGAAGAAGCCCTAATGCCGATGATGCTGAGGCACCATTTCCTGGCCGTGGCAAAGCTACCGTTGACTCAATAGCACTACTAGAACTCGAGTGGTAATTAGGAATGAACCCTAACCCTAATTTCGAATTAGGGTTCTGCATTGGAACGAGGTCATCATTAGGGTTTGGTTGAGCGTTGTTAGGAACATTTTGATTATTTGGGCATAGTGACTTGATGTAACGGCTAAGGTCGAAGTTTGTAACAGCATTAAGTCCACGGTACTCTATGGCTGCCATGTCATATGCTGTTGCTGCTTCTTCTTGAGTAGCATATGTTGCCAAGGTAGAGATATTTGTTAC
>Prunus_Contig2206
AAATTAAGAACGGCTAAATATCACTTCGATTTCGTTAAAACCACCATCCAAGATCCAACCAATCCAGAGTTAAACAAAATTGAAACCCTACCAACATCAACCCTGCGAAAATTTACAGAGCATAATAAAAAGAAAACACCGTATTGTTCGATTACCGATTAAGCTTCGAATAGAGACCCGATCTGAACCAGGACCCGAAACTCAAGCTCCACCACCGGATCGGTGGAGATAGAGCTTGCCGAACACATGAAGAGCCGTAACGAAGCCGATGAAGCAGAGGCTCATGACGAGAACAACAGTCGGCGTGATCTTCAATCCAGGAGCGTCATCTGTGTAGAACCTGAGCATGTTGTTGCCAGCACCAGACCCCCCTCCGCCTCCACCGACGCTGCCGGAGCTGGTAGAGCCTCCTATGCGACGGCGGCGCATTCCGGCCGTAGCGGCGGCAGAGCCGCGGGGAGCCATTACGCCGGGTCGTGAGGTGGAGGAGGACGCCGTCGTTTGGGACTGAGATGTGCCTCGAGCCATTGTCAACAACGCGAAGAGAGCGTAAGCTCGTGCCGAATTCAGATCGGTGTGCTCATTCAGGAGATCGATTTGCCAGTCAACAAAGGCGCGCCAG
>Prunus_Contig2210
GGTGTTAAAAGAATAAGCAACTAAATCATTAGTGCTGGCCACATAGACTCAACTCCAGATAGCATCTGACCAGAATCAGATTCACTGCAATTACATAAAACACATGACTATCAAGAGCTTCATTGCTTGTCGCATTGAAAACTCGAGTACAAGGTCTGAAATATATTTTTGGCACTCAACGCACTAACAAAGAATATTGTTGGAATCTCAGACAATATGACAAAGATAAAAGAATGCTGAAACGAAAAATGGTGGTACATCTAATGGTAGATCTAAACAAACTATCCAGGAGATTGTAGAACAGGCATGCCTATTGGAAGTAAAATCCGCAGGCAGACTTTCAGAACAGGTTCTAATATAATCATCAGTAGATTAAACATCAGTTATATTGNA
>Prunus_Contig2217
CTGAGAAATAAGAATCTTGATCAAATTGTGAACACGAGTTATTAACAAGATGAGAAACATCTGGACACAAGTTATAAATAAGGTAACATATAAGACAGAAACATGACTTACATTCTAAGCTACGTGACATAGGATCTAATAAGTTATGCTGCAAAGTATTCCATCATTTCTTCAAGCTCAAGGTCATCTAATGAACCACTTCCATCAATTCCAAAGTGGAATGGACTGTTGAATAATCCATAATCTAATGACAGGCTATCAATTGGAGACCCAAAGTTAGCATTAACAGTTCTGTCTTGCTCACTCTGAAATGTGTCCTTTACATAATATGGCAAATCTCCTCCAGCAATTTCACTTCCATTTCTATGTACTGTTGGTATATGGACTCCATCTGCTGGTCTAATCTGCGGTTCATTCATCACAATCTGAGACGGCGGCTGGTCATGACTGGGCGGATATTCTGCTGATGGATTATAAACGTTAAATGTATCTCCACGATGCACCTCAGCATCTTGCACCCCATGATAAAGCATGGGTGTTCCACCCACATGCATGCCCTGTGTTGAAATTACGTTGTCTGAAGGTACAGCAGAGTAGTAGTTAAACTCAGATGCTGGTAATTGTGCTTGGATATCAAGATCCTTCTCCAGCGGCCGTAAAGTTGTGATTGTACCATTTTCCTGTTGATTGTCATGAACCTGAAATCCAGTCATCTGTACATCAGTATGGTTTATATCAGGCAAAGCCTTTCTTGGTCCAAGATGTATATTCTCATTATGAGATGGTGCAGGAAGTTGTTCAACAGGGCTTGCTCTGATGCGAGGCCTTTTTGGCCTTGGTTGCTTTTCACTTTGCCTCTTTATCTTGGACATGATTAGGAGTATTATTGC
>Prunus_Contig2219
ACATAAATTTTGTAATGAATCGAATTCTCATTTTCGGAGTCAAACTTAATTGAATTTACAAAATCCTAATTTAATCAATTGTCACAAGTCAGAAGGATCTTACAAAGTAATTCAACCTCGGGGTTCACAGGAATTTCTCCATAAAACATATTTTCCATCACAATAAGAATATACTCATTTTTAAACAAGAAATATTTAGAATTGTACAACATGAATGCCCATCATCCAGCCAACTACCTTCATATTCTGATTTAAGTCACCATGCGCCCATTGATACAACTACCTTTTCAGGTGGAAAGGGATGTCATCCTCTTCAGCAAGAACCGGCACTTTCCAGGAATCATGACCAAATCCGCTTCCCCAATGAATACAAAATATTTCTCAGTACGTATTGGTAATATTAGCGAGGTTGGGGAGGGGAAAGAAGGGCAACTCCTGATTACTGCAGATGTCAAGCGTAGACCAGATTAGCACTCCTTTGTTAAATTAGGTTCATTCACTTATGGAGATGACCACAAAAACATCATCATGGGACCATTTTCTTCGTTCTGACTTCAGTGATGGGTTAATTATGGCCCGCTCTGTGTTTGCAAGCCGATATCCAATCACGATTTCCTGCCTTTGACGACCCCTAAGCATTATATCATAAAAGCAGAGTTCTTCCTGGTCATATAAATAGAGTTCTGCTGGTTTTATGCACATCTCATTCCCCTGTTCAAAAAATAGCTCCTCAAGGACACGATTGATTTGCTTGTCTTCAGCCACCATTGCCAGCGCCATACTAACCAGTTCGTTTGATAGCACATAATCACTGATTCTAGACACTGAGACCAAGTTTCTAGTCCTAGAATCCAGAATTTCACTAATTATTATTGATTTGTCTGAAGCTTGCTGCATTTC
>Prunus_Contig2220
AACTACTAAAAACACTATTTTATTTATGAACATGCGTAACGTAAGTAGGTATCAAAACCCACAAAAGAAATCATATATCTCAGTAGTGTATAATCTAAGACTGGATCAACACAAACACAAAAACAAAGAAACAAAAGAATAGTAAAAAAAATAATGTAAGACTGGATCAACAAGAAGACATATGAAGTGGTAAGATGTGGAGCTCAGATTGATTTGAAGTAATCAACGTCACACTTGGTAGTCTCGAAAGTGCCAACTGATGAGCTTCCATTCTGAGTCAATGGAACCTTCAACCCGCATTTAATCCTGGGCTTGAACTTGCCGGTCTTGATCAATCCGAGCTTGAATCGAACCCGAAGGTAAAGCTTGACGTCGATCTCGTAAAGCCCACTATTCTTCTGCTCATTGTACTCGGAGAGCACTTTCGTGTCTGGGATCACCTGCTGGCCCTGGAACACCAGGTTCACCACGTTCGTTTTCTTGTGCCCTTGGTAAAAGGGCGTCTTCGAGGTGTTCGTGCTGAACCTCTGGTCCTCGTAGATGGCCCTGGCCTCGATGCGGTCGTAGTAGACCCCGATCTTCTTGTTGGGGTTGCGGATGGTGAGGTCGATGGCGAGTTGTAATGGAGGGTGTTGTCATTGGAGAAGTTGAATTGGGGTGAGGTGGGCCTCGGTGACGTGGAACTTGATGCGGTTGGGGCGGACTATGAGCCAGAAGATGAAAAGGCAGGGCCCACTATGACGACGGCGGTCATAATGAGCTTGAAATAAGCCGAAGATGCAGCTGCAGCAGCAGCCGAGAGGTCGCTGCCACGCCA
>Prunus_Contig2222
CCTTTTTTACAATTAAGGCCTACATATAGGGGCCTAAAAACATAATGCCTTGTTCAAGACAAAAAGGGATAAAGAAAAAAAAATGAAAAAAAGAGAGAAGAAATTACATTCCTAATAACAATGTCCAATGGAACCTGAACAAGCATATACAATAACATGGTCTTTGACATGTTTTGCTCCATCTTACTTATCAGTTTTCCTTGTTAAATTAAATTCCCTAGGGGGGTAGACCAAAAAAAACAATAAAGGAAAAATTATAGAGTTGTATTTTGATTCTGAATGGAGCATTTCACAGGCATTTGAC
>Prunus_Contig2224
GGCAAGAATGCAGTGGCAGGATTTTATTTCGAACACAAAAGCTACCAGCCAAAACATGAAGAACAGAGAACGCAACGTGTATTTAGAAAGCCTCCGAATGCTAAAACATAACATGCACAGGTACACACAGTTCACTCTCCAATTTACCCTCACTGTTTCATACATCATATCCCTACAACAGTAACTAGTTAAAACACTAAAATTTGACAGAGATGTAACCTACAATTATCTCCCTTACTATTATGGTGACACCGGAAGTGTATCAGTGCCAGAAATGTGGGACGCAGCATCCTCTTTTGCTATCTCAACATAGTTCATAGGAGCAACGGGCCTAAGATCCTTCTTCACATCTTTTGTTACAGACCTGCTTCCATTTTGATGAGCATTGAGTGATAGCCGTCTGCTAGGAGTTCCATTTGGACCTCCATTCGCACGAGGACCTACTACCTTCTTTGTGCCAACTGGTCGAGCAGGGCTAGGCTTTGAGCCAAATATGGTTTCTTGTTCTGTGTGTTGTAGCTCTTGATACTTCTTCTGATCCCTCATCCTCCGCTTCTCTTCTTCTCTGTCTTGCCTAAGCATGGCATATTCATCTAGCATAGCAAGGAGAGGAACACCATCATAAGTAAATGATATGCCACGATCTTCCTCCCACCCACGAGTTTTGGCTACCAATGTGTCCACAAGAGCTGGAATTTTGTTAACCAGAATACGTGCTTTCTCTGCACGCTTGAAGTTTAAGTGTGCACCTCTACTTGCATTATACCTGTTTTCATCGCGATTGTAGTCCTCAAGCCACTCTCTTCTTCGCAGCTGACATCCATTTCTCAACTGTGTCCATATATCCTTCTGC
>Prunus_Contig2225
AGCTGACATATATAAAATATATGCAAAAGATGATGTATTAATGAAAGGTACAAAACTCCCCAAAAAGAAAGACATGATTTTTATTTGTTTCAAATCTTCACGTTGAATCTATTACACTTTCTCACTAATTTTGTGGTAAAGACACAGTGAGCTTACCAATTCCAAACACAACAGATACTAAAACATGATCCAAACTATGATCAACCAAATCTCGGAAAATTCTCTCTGTATCTACTTTTGTACTCTCAATGGCCTACGGCTACCCAATACAAGAGGACTGCTGAGCAGTTTTGTCATATTTTCCTCCTTTACCTTCGCTTCATCTTCAATGCTGTGTAAAGTATAGTTATTACGACACCGGCAGACATCAGCAGCTTAGGCCAATGCAGCAGCCCTAGGGCCTTTGATGGCATCTCCACTTTCAACTCAGTCTCTTTTGATTCTTCCACGTTAACTAGTTCCTGCAATTCATGAATCTCATTCTTTTCCTTCTCAACTTCAGTTTTTGTTTCTTCTTCAAGTTCAGCAATGGTCTTCCCCTTATCAAGTTCTGCTTCCTTAATAACACCAAGTTTACCTTCCATATACTCAGAAAGCACCTTTAATGCCTGCATCTTTCTTTGCTCTCCATCTATCTGTGCCTCGAGAGACAAATTCTCGAATGTAATCTCAACATTTTTCTTTTCCAGCTCTCCAAGTTCTCTCTGCGTAGGTACTTGATCAGCTTCCAGAATTCTCTCCCAGTCACCTATAGAGAGACTCATTGTCTTTGAATTTATCTGGGGATATCTCACCATGTCCTCAACCGAGCTCGCACCCGACGTTCATCTTTAGCCAAAGACTCTAGTCCAGCT
>Prunus_Contig2226
CTCAAAAAAGAATAGTTACCACTGGCATTTTTAAGTGTTTACACTAGATTTGTACATCGAGCAAGTTCCGCGCCCTGGGACTTACTAGACTATTGACAAGGTTTGGTTAAGGTCTCTGGTTAACTACAATTGTTAGATAGCAGGCCTGCAGAAACTTGACACCAAGATACTGTCAGAAACTTCCAGAAACTGTTCAATTGCTAGAGTACTGAAGACATTTTTCTTATCCAGCTCCTTTAATGGTGCAATCCCCATCTATCACAAAACCGCAACAATCAGTTGTATCCACCCAATACCAGTCATTTGAAGTTGCTCAACAAATATGAGGATCAGAAAATTTGGAGTAATGGTTTAACACGGTAGAGGCTATGTTAGTTGAAAACCAGAGGCAATCTGACCCTTCTGCTTGAGAATTTCTTCATCCTTGAGAACGAATTGGCAACCATATCATAAATAACTCACCAAAAAAGCAAATTATCTGTATATATACTTTGAGAGAGGAAACTTAATGCTCCTTGCTACCTTCAGAACCATATCTTCACTCACGGTAGATCGATATCGAGTTGAACCCTCTAGTGGGCAGCTTCCACCAGTGACAATAAAATTAGCACTGCAGAGACTGGACAGTTGTAAGAGAACATCGGACATGAGCCCACCATTCCCATTTCGAATGCCTAACCCATCATATCCTTCTTCCTCCTCATCAAGAGAACCTTCCCCTATAGAAGTAATACACTGAAATATGGCTAATAACCTCTCCATTGGAATGTTCCAGGATTCAGAAGTAATTCCTGTTCTGCAGTTTCCTTCTGTTCCATTGACTTCTCGAGGCTTCCTCTTCGTTGCGACTA
>Prunus_Contig2229
GCACGAGGCTGAGTTTGCATTTGGCAGTAACACATCAGGATTAGTGAAACCATGGGAAGGTGAAAGGATTGAGGAATGTGTATCAGATGATCTCGAACTAACTCTTGGAAGTGCTAGAACCAGGTAAGTTGGAATCGAATTCGTGGGCGAATGGATCCAACTGTTTCGAGAGTTCCTCAACTTTACTGGTTTTGTTTGTTAAGGACTTTGTGTTGGTGCTGCAGATGAGAGAATGAAATGGGAGAGAACTGTTTATGGGTCTCTTGATGCAGGTTCTTCCTTCTCTTCATGCCAAGTTCCACTTCATGTCCCAGGGTGTTTTAGTGGGTCAGTTAGAAGTACAGTGAGTAGGAGCAGCTGTTTTCTTTTTCTTTTTCTTTTTTCTACTTTTATTTTTTCCTTAACAAAAGAGCACTAAAAATTAAATTATAAATAGTTCATGGTGGTGTTTTGCCCCTTCTGTTAAATTCATTCTTCCATTTTATTCTTCTTTGTCATTTTTTTTATCTCCACATAACATTGGAAGGATTCATATATGATCTTGGTATGTTTGTTTGTTTGTTTGGGATTTGTGATTGAGTCTGATTTTGGAAGTGAAGACTAACTCATTGCCTACAAGTTCTGACCTCTTCAGCTCAATAGCATGTTTGGTTAACATACCTGCCATTTTATTACTAAAAATTGCATTTTATATAAGTATGAATTGTAAGAAGACAAGCCTTTTATTAGATTGAGATGTACTCCTAATATATAACGCAATATGCATTATCTGTCATTATCATCCTGTTTCTGCTCTCTATAAGCTTCAACTCCTCCATCATTCTGTCATCCACAAAACAAAACAGTGTGCTATCCAATTTTGAAAAGATTCAAACGCTCAATTTTGTAAGTTGCAAGCCACAAACAAGCGCAAAGCAATACTCACATGATCACATCCAGTTAAACATGCGCACAAACACATAACATCAAGAAAACCCAATTCAAAAAAGAAAAGAAAAACCGAAGTTCGAGTGGAGGGACGAGAAATCCGAAACTCTAGAAGCCAATGCCTCGGGCTCAACCTTAGAATTTGAGCTTTTGGGGACCCTCCATTAGCTTAACCAAATCAAGCTTCGTTTTTTATGTTCTTGTTCTGCATGTACTATCCATGAAGGCGGTGGCTTCATGAACAATATTAGGGAGGATTTTTCCAAGGGACTGAGGGAGGCCAACAGAGGCCAATTTATCTGCAACGTTTTTATAAGAGAACTAATAAACATTGGAAATGCAGAAGCGTTTTGAGTTTTCATAATTACATTTCTCTCTCTTTCCTTTGAATTCTGCTCCATTTTAGCATCAGGTCAAATAAAGTCCTGTCTTCTTCGTCGCTCGCCAAGGCCATCTAGATTTGATCCACACACACGCTTCTGTCTTCTTCTCTTATTACGCCTAGTTTCAAAAGATGGAAGAGTGAGGAGTCCACTCTTTTGGCTAGAAAAATGGAGATATGCAAATTTTACAAATTTCACCTTTAAAATCTGACAAGTTTTTCATTAGATTGAGATGTGCTCATAATATTAGGTAATTAATTTCCCCACTGTCTATGCGGTATTTGTCTTTTGGGAGGGGAACAAAAAGCATCTGCCATGATCGTATTATGGTCGGAAACAAAACAAGAAGTTCCAGTCATAAAAAAAGCTTTCAACAAAAGAATTAAAATAACCTATTCTGATTTTTTTTTGTTAAAAAAAAA
>Prunus_Contig2233
TCTTCAGATTCTCCTCCTATTGTCCACCCGCGGTTTCTTGGATGCATGCCCATCTTGCAGGTGCTCACTACTTGATTGAATCTTATTGAGCTTCTCCCTCACCATCTGGACGGTCTGATTCATTGATTGGGAAGCAAAATACTCCTTGTCAGAGGAAATCCTTGAAAGAGGAGGATTGTTAACGTGCAAAGTAAGTTGTGATTCTCCGGAGTCCCTCCGACTAGAGTTTACAAGTTGGGGAATGCAGTTAGGATGAGAAGGAATTGCACCAAAAGAAGAGGCAGTCAACGCAGGTGATTTATTAGCTGTAGACCCCTTAGATCTTCCAGGGTTCAATCGCCCTAGAACTTCCCTTGTCCTGCCTTCCAGCTTGTCCTTTGTTTCGGAAAGGCTCTCAAATTCAGGAGCATATGAAACCTTAAGTTGATTCCCTAGGAAAACATACTCATCCAATTTCCTCTTTGCAAACCTGGCATTGCTGACCAGACGAAACTTTATCCAATAAACATCAGTGAATGGCTCACAATCTTCTTCATCCATTGGTTTACACTCTTCTACTTCTCCGTAGGACGCAAACAATTTTAACAGCTCAGCACTGCATCCCAAAGCTGGAACATTCCTCACAATCAAATACCTTGATTCGTCGCAGCTCGTGCC
>Prunus_Contig2238
AATTTTCACTAATAGACCTTTCTTCATATTATATATAAACAATTATGTGTAACAGAGATCTCATGCGGCAATGAACCAAACTTTCCCTGATTTCTGCCTTCTCATCTACTGCCAGAGACGATTACAAATTTGAGACAAATGAATATATATTTCTAGGATAGGATCGTGGCAGACATTTTTGAAATATCAGGCACCGGCAGCAAGATTCAGAGGTTGTTACTCTCCTAAGATTTGGAAGGGCCAGCACCCATTGATAAGCTCCTTACTGCAATTCTGACAGCACCAACGGCGCTACGCTGCCTCATCTCAGGGCTTAGCCCATGTCCAACCTGGGTTTTACACTCTTCTTCCATCTGAACACCCACAAAGTATGCAATCTTGCCAGAAGCATTACGAACAGGTGATATGTGTAGGAGATTCCAAAATGAACTCTTATCCTTCCTGTAATTCAAGATACGTACTGTGCATGCTTTTTCATTTTGAATGCTTTCCTTTATCCGATATATCATTGAGGAATCTGTATCCACCCCACTTAAAAATCTACAATTGCGCCCCAAGACTTCATGTCTAGCATAACCAGTCAATTTGA
>Prunus_Contig2240
TTTCGTTTTTTGAATTTGATTGTATAATGTTGCTTACATATAGTTTCTTGAAGCAAGATAAACGTACTCGTATCTAACATAACCACAGAAAACTGGCTCTTTAAAGGAAAGCACCGACTGCCTCGATTCATCACAACCCCCTTGGAGCGCTTATCCATCGCTTATCTGTCCTCCCCTTGATGGAGCCCTTCCTGACATGCATGAACTGTGCTCCATCTTCCTCCTCTGCCTCTGCATCAACTGCTTCATTATGCATAATTATTATGCATCATTACCATGACCCGACTCTTTGAATGCTCGCCTAATACATCCTTTGCATGCCAAACTGAACAGTTCCAACCTTGCGGTGGGCTGCTGCAGTGGCAGCCGCAGCGCCAATCCCACTGTATGGAGCCTTTGTCTGCAAGTAGTTTGTGTCAACAGCAATTCTGTCATCATGTTCCACCTTACTGACTCCCACCCGAGTCATAAAAAATGGGTTGGAG
>Prunus_Contig2243
AAGACGTAGCCTACAAATAAAATGGGTCATCCATCCAACATAGAACATTGAATCCTCTCAGAAAGTTACAGTTCACAATAGACCAGAAAATGGAAGAAGGAAAGGGTAAAGGGAAAAGGAAAAGAAAAAGAAAATAATTGAACTGCCAAACCATTGTCACAAGACATAAAAGGGGGAGGCAAAAACACCACCACCTCCACTAGAGTCTACTACTTTTTTTTCAAAGACTTGATTACAAAAACCATAAACATAAAAATGGAAGCTAGGAATCCCATATTAATTTCAGCACGTTCTCCCAACCCTTCCCTCGTGCC
>Prunus_Contig2248
GATCCAGTTCAAGACTTGTTATGAAAAACAACTTTCCACTATAAGAAAAAGAAAAAAAAAAAGACAAGAAAACCGAAGAAAAGGGACGCAGTAAATCCACTAATCCAAATTAGCACACGTGTTCCTACGTTAAACATGACCAAGAAATAGCATCTAGAATACAACCTCGTGGCACAGGGCAGCAGCCAGTCTCTTATGACCAAACAATGATACATGATGATTATTAAGACCGCGATAATGCCTCTGGTTGGCCACTTTCAAACTCACTACAAGACCCTGAAAAAAAACTGGGGAGACGGAGGTGACTCAGATTAGTAGGTGTTTTGCCACAACTGTTGAGACTGCTTAGAGGGTTGGCCTTGAGAGCCACCGAGGGACGTGTCCCTGGAACTTTGCTGTTGATGTTCCAGGGACATTCCCGTCTGAGAGTGATAGAAGTTAGGGGGGTAACCAAGAGCTCCGGCGAATTGCTGTGAAGGTTGCTGAGCTTGCCGGAACCCAGCATGCTGCTGATTCTGACCCTGAAAGCTGTAATATGTGCTGGCTGGAACAGCGGACATTGCTCGCGAACCAGGTCCATGAACCCACATGCCTGAGTTGTCATTCTGCTGAAGTGAGATCAAATGGCTATTGTCCTTGTACTGAGAGTTTATAACATCATCGT
>Prunus_Contig2249
TTTTTGGCAAAGCAGAAAAATCTAAGTTTTATAATTTGGAAGCCATATGATTTGATTATTAATGAATAGCAAAGTAGCTTACTGAAAATCCAAAAAGAGAGGAAAAAAAAATATTAAAGAGTAGCCTATAGATGCAGTTAGTCCTTTGCTTTATAAATAAAATCAATACCCAAAAGGAAAAAAGAAAAAAGAAAGAAATGATGTAAACATCGCTTAATGCTACAAAATTTACTCTTACTAGATCACTGCTTGGGACATGCTTTTAATCCCTTGAAGCAGCAGATAAATAATGGGAAACTGAAACAGGGACTGACGAGGCATTTTCCTATTCCGAATCCCTGAGGCTTTCACTTGTCAGCCATATTTTCTTTTGGATAATAAACACAACGTCGTCTCCATCCTGGTCTGAATCCATACTGGAGTCGGCTACTGCCACTGCTTCCCAGTGCAATGCCGTTAGGTACTTCTTAACGAAATCTACCACTGATTGTTTGTCACGGATGATTATAAAACCAGTAGGCCGGAGTATGCGATCCATCTCAAGCAACAGATCCTCAGCACTACATTCTTTCTTTTCTATGTCAGAGAATACAGTCCAAGCATGGAGTAAATCATAAGTGCGGGGGTATGTCGAATAGGCTTCACACCAGCTGTGAACGGAGCCTATAAGGCCTCTGTCATATATCAGCTTAAGTGTATTTGGTCCATCTTCAGGGACAACATTCATCACCCAAACATCCTTGTCCTTCAGAGCAGCTGCAAACGACCCCATGTTTGATTTCATATCCATCACATTCCTCAGAGTGTTTGATTCGATCTTCGGACTCAAGAGATTCCAATAATTCTCAACTCTGTGTCGCCAAAGTTCCTGCACAATAAGAGCAATACCAAAGCAATGAAATCATTTAACATGTTTCTGAGTAGTACATCCATAAGGCAAACAGTGCAAAATTACAATCTAAAACGTGTAAACAGAGTGCTTGCAATTGTACCGTATCTTTTTCAAACATTTCATTTGAATAGCCAAAATCAGCAAGTCGAGGAGGAGGAGCTGTCAATCTAGCTGGCCAGGGGGCCAATCCACTCCCCTTTTCCCTATGGTCATCTGATTATGCCAAGAAAAAACATTGGTTAGCAGACAGATCCATCCATAGCCAGG
>Prunus_Contig2251
GGCACGAGCTTAAATCCACACGGCATGGGCTTTCGTTGACATGGAGCAAATTGTTTATTCTTGCGTTGGGTTCTAATGACAATCACGTCCGTCCATCGCATAACAGCAGGCCCCCACCTATTTCGTATTCGACGACGTACTGAAGGAATGTCAGTTGACATGCAAGAGTTGAAATTGTTTTCCGGCTGATACATTTGGCAGCATAAACTTGACAGAAGAGTGTATAGCACGCTAACATGTATCATAGTCCGATAAATTATCAAAGAAGGAAATACGCAGATAGGAGATTTTCTGTTTGTGTTGTTGTACCACAGTTGCATAATACATTGTTCTGTTACCTATACAAAGAATTGTAGATCAGCTTGATGGAAAGCACCACATTCATAATTT
>Prunus_Contig2261
TTCGGCACGAGGTCAAGTTTGCATTTACAATTATGCGTTTGCTTTATGATCATGGCAAAATAATTATGCAGGAATGCGTCTACATTAATGACATAAAAATTTAAACTGAAATGTTGCGGTAAACTATATTAGTTTTCCATAAGCTATCAATTTTTATTTATTTATATAACTTACCCGCACCTGCATCAAAGTTTAAGCTTTACCCATTAGCTGTACGTAATAGGCAAATGGAATATCTAAACATTCTAGAGTTGTTAAGCACAATCTTATCCAGAAAGTGAAGTGGAAATTAATAATTTTCATCCAGCTTATGTAACACCTTTAAAACTATCAAAATAGATCACTTCCTGATTAATTGAATTCTAACTGACAACAACAGCTTTCTCCCTTACAAGTGAAAGAACAAAATAGACCTGTTGTTGCCAAGAACTAACTGTACTACTTCCTGAGGAAACTACCAAGACCGTCAAATGTGGTTAAATGGAAGAAGAGATAATTATAGATGTGGGCATCCTATGATGTCGGTCAAAGGGAATTTGAACTGCAATATGATTTTGGAATTGGAATTGAAATAAAAAAAAA
>Prunus_Contig2262
GGCACGAGGTTCGGTAAATAATTCTGTTTTCCTCTCTTTTCTACAATTATGTCTGTTTCATCATCTAATTTGTAATTAACATAAAAAATTCATATTTTTCTCCCTCTTGTTCTGGTAAAACCCCGTCCATCATCTTGTACCTGTGCTCGCTTTGACTCAAAGATGTGAACTCTGTGTGGCTATGCCATTATTTTGGTTTTTTATTTGATTGAGTCTTGGTTTTTT
>Prunus_Contig2263
GGCACGAGAAGCCGCCGGTGATAGCGACAGCGGAATCCTGATGCAGTGGCAATGGAAGCTCGCCAACACTCCTCCAAAAGATTCAAAGATCTGAGCTTTAAGACATGGACACTTTTCCGTCTCAGTCTTGGACTTTAAGGATATTCTATTTTGTTGAATTGATTGCAAATCAAACTTCTGTTGTATAATAATACTGTGGACAAAACAATCACCAATAAATTCCACTACAATTAATTGCTCAAAAAAAAGGGGGGCCC
>Prunus_Contig2264
GATTGACGCCATGTTTTCTTCTGCTTATACACACATGGACTATCAAACTCCACATAGCTAACACTATTGTAGGCAGGAAGACATGAAATGTGATTGAGGCCATGTTTTAATCGCCCAACAACACATTTCACATTATCCAAGCATAATTAGCTACATCAACCGTTAACTTAAGTACACACACATACATATATATATATATATAATTAGCTACATCAACCGTTAACTTTGGTTAAGTACACATACATATATATAATTCCCTCACATTTGTTTCTGCCACAAACATGATTGAGAAACATGATTGTTTTCACAAGATGAGGTTCTAATCTTTTCTAGTTTGGAACCCAAAGAAGGTTCCCACTAGGCAAGAAATGGCAGACAGGGACAGTTCCTGGCTTAATTTTGAGAAGCTGGAAAGCCAAAAGCTTAATGTTCCATTTTCTTGTATCGCTGTGGCAAACAGCAACCGCTTCTGCTTTTGTTCCATCAGCTCCCACCAAAGAAACCTTGTAAGCCCTTGTTGAACGGATTTCATGGCAGTAAAACACAGCATACACATACTTCTGCTTATGGCAGACCACCGACCTCTCTCCAATTTTCTCCACTCTCCTCGCAATCCTATATTCCTGCTTGTTTTCTACGTCCACTTTTGTTGAGAACACCTCAGCATATTTCCCGAGCTTTGAAACACTGAAATCGACTAAAGATTCTAAGGACGT
>Prunus_Contig2265
TTCTTTTTTCTCACAAAAACGCAGACTGTTCAATTAATAATCAATCTGTTATAAGAGTGGGGAAAAAAAGACAATTATTTCCCAGACTCCAATTGTTCACCAGAAATTCAACTTGAATCACTACTACTCACCATCTAACTGACCCAAGAAACTAAAAAAATAAAAATAAAAACTAAACACGCACACCAGCTAGATAGAAAACCAGGAAAGAAAAATATAACATAGACTGAAAAACAAAAACAAAAAAGAGAACCAAGAAACAAAATCTCTAGACCTAAGGTGCTTTGACTAACTCACAAAATGCCTAAAGTGCAGACGAGGAATGTATCCCATTCCTCATCCATCATGGGCAACCATTGAGGGAAAGATTTTTGGTGAGTGAAATGAGAGATGCTCGATCGGAAGCCATCCTTATTCCAGCTGATTCATCATCAACGTTTCTCCCTCCTGCATTTATATGTTTAGTAATATCATTATTGTCATAAGTTTCCATCTTCAAAGTTGCAGGCTTACTGCTCCTCTTGGCTTTCAGAGACTTCTCTCGATCCTCATAGAAATTAAAATCATCTAACAATGATGTTTTAGCTGTGTGGCTTTTAAATATGTTCAGCATTTCCAAACCTTGCTTCAGTCCAATCTCTTGAGTGTCCCGGGTAAAAGTTACAGGTCTGTTATCATTATTTTCGAGGATAATATGCCGCAATTGAGTGTTAGGTATGTCCTTTATTACATGCCATTTTACTGGGAAGAAACCACTCCACTTGTCAACTTGCCAGNAAATCCATATCTTTATTAAAATCCACCTGGCCAGCCATCTCAGCTAGGCCAATAAACTGTCCACTTCCATTTACCGAGAAGAAGAGGAAGATGGGACACTGTGTGCCTGTCTCCCTAGATTTTGATTCAGCATCACGAAATGACGCATCTAGTTTTTTATTGCCGTTTGGAGTGCTGGCCCAAACATCATATTTAATGGACTTATGGACGTCATCCTCACTGTAAG
>Prunus_Contig2269
AATTACAGAAAATTAAATAATAATAAAAAAAGATAAATTAAATTAATCCTACAACCGGAGCATGCAAATTGCGAAACAAATACAAATCAACGGTGGCAACGAACTCATGATGAACGATCATGATCTTTCTTGATGAAATAAAACACAAGAAAAGGTACAAAACCCTCATAAAAACAAGTGAAGATCCATCATGCATGCAAATCTTTTGATTGAATCTTAATTAGGGCTTAATTAAGGCTTAATTAATTAGTAATCAGCGGTCGGGAGTGGCTCGTGGCCAGAGTTGCCGATGAAGACGGACTCGTAAATAAGCCCAGCAAGCCCACCGCCGATCAAAGGCCCGGCCCAGTACACCCAGTGGTTTTGCCAGCTCCAGCTCACCAAAGCCGGCCCGAATGAAACGGCCGGGTTCATGGATGCTCCATCGAAAGCCCCACCCGCCAAAACGTTCGCGCCAACTACCAAACCGATCGCGATCGGCGCGATTGTTCCCACGCTGCCTCTCTTCGGGTCAATGGCTGTGGCGTACACCGTGTACACCAACCCAAACGTCATCACGATCTCGAAAACGAACGCGTTCCAAACCCCAACCCCCTCGGAGAGAGCAAATGCGGAGGTAGTCTGGTAGTTGGTGGGCGAACTTGAGGAGCCCGCAGGCGACGGTGGACCCGAGCAGCTGGGCGA
>Prunus_Contig2271
TCAACATGGTATCTCAAATCATCCTGTAATAAGTCAATCAACATTTAGTGGCAGTCAGGATGCAGTTTCACCATACAAAGGCAGCTGTAGACTCTTTGGTTTCTCATTGTCTGAGGAAAAACGTGTCCCAGACAGAGAGAGCAACTCCACCTCAACTGCATCTACATTAAATCCTGGAGTGCAGTTTCATTCAAAGCCTGCATTGATGACATCAGCAGTTGGAATTACCTGTACCAAAGAATGGGCTTTTGACTGGCGTGGAGAAAGGATGGAAAGCTGCTTACAAGGATAGCAATGATACAATGGCTTGTTGCAGAAGATCAAAGGCAGTAACTAGAAATGTTACCATAATGTCAATAATTATGCTATGTACAAGCGAAGTCTCTTGGCAACTGAGATTTTGTGCAGATTATCCGTGTGCTGTCGTTTATGTAACTTAACTTTCGAGGTAAAAATTGTAACTAAGCGCCTCAAGTGACTTTGATTGTATTGTTAATTCAGCTTTGAAAACAACAGAGTTTGTAGAATCTATGTATTGCCTCTCATATGATAGCCCTGTTGGAAAGAGGGGCCTATCCAAACTGAGCAAATTCTATCCACGCAATTACAATTGTTAATTAAATTATTCCTCTTCCCTAC
>Prunus_Contig2275
GGCAGAAAACCAGGAAGGGTCCTGTGAATTTCATTTATTGAGCCTTGAGAATCTGTATGGAGAGGGCTCGAAATAGAAAATACATACATGTATGTTACATGATATACAATTAATCGGGGCGTATACGTGGTGTGCACGTTATCTTAAGTGCACAACCAAATCCTCTGCTCAATAATACTGAGAGAGTTTTCAATGAATAATCGACTAACAATTTTCCCCCCTTTTATAGTACATGTTATACGTGAATCAACTTGTAATATATAGGGGATCTAATAATAGATGTCAACGGCAATCGATATTGTCACGAGCGGGACGTTGAATTAAGGGGCTATTTTGCTTCCCACTCCTCTTCAAAGATATCAAGAGAAGATCCTCATCAGTGCCAAACGATTTCCGGGCTTCTTCTAAGCATGTTGATGACACCCGCTCGTGTTTCCTTGAACAGGCCGGATCTCTAATCTCAAACTCATCTGTAGCAGAGTCATACCCACATATGATGACATAGTGACCTGTGTAACCAGAGTTGCTTCCATAAAAGTCTGAGACAAAAACATCGTCCGAACAAGACCGACTCAATTTATACTGATCAACCAATACAATGGCAATGTATTTTCCACACAAAATCAAGAAACAAATTTCTTCTCGACTGATTGACCTGCACTGTATACTAACTCCAGCTTCCCGTGCTTTCTGAAATAGTGTATCCACTCGCGCAAGATCATTAGGTAATTGCTCCTTGTAAAATGTCTCGCCAGAATAATTTGGGGTTGCTCCAAATGTCACCGTGTAGTAGGAAAAACTGATA
>Prunus_Contig2276
GGCACGAGTGGTTCTGATTCTTCACCCATCACCAAGTACCAAAAGCTTGTTCTGCATTGACCAAAACTGCTTTTTTACTTTTTAGTTACATGATTTTCTAAGGCTGCCCATCTTTTTCACACTGTCACACATGCAAAGGTAGCAGCATGAAATGGATGGCCACAATGCCTCAGTTTGAAAATTGTTTCAAACACCAGCCAGTCTTAGAAATGAAAAATCCTAACTCGTTTGATTTAGCATATATATGTTGGATGGAGACTTGAATCTATATCTCTTTCAGCATTTAGCTGCTCTAAATTCTGTAGTTGATGTGAAATTAATGGGAGATCAATTTAGAATCTCCAAATTATGGTAACCAAATTTC
>Prunus_Contig2280
GGCACGAGCCGTGAGGGAGCCGTCACGTGCCCTATCCAACCCTCTCCTCGTCCGTACAACAGTGAGCAGTCGTCGACTTTCCCCCTGAAAAACCTAACGAAGTTGAACTTCGAGCCTAGCCGACTTCGTCGCCATCGATCGAGCGGACGTCTGCCACCTCAAGGTCAAGTTCGCGGTGCTTCATTTCTCCTGCGTGCGTGCTATTTTTCTTTCCTTTTAGTTTTTAGTTTGTCGTGTGTTTGGCTGCGGGGAAATTGGGGAAGTAAGAAAAGAACAGAAATTTAGGGATACTGCATGACTTTCTTGTTAATGGCACATTGGCTTTTGCTTCACTTACATGTACGTTTTAGTTTGCTGAGAAATTGCTGGGAGAGGAGATAATTTTGATTTGGAGTGTTTTTCTTTGGTGTTTGGTTTGGAGTGAAAAGCTCAAAAAAATTTGGGTTTCTTTTGCTTGGAATTGCCCTAGAACTCATCTATCTTTGTTCCAACTTCAATTCTATTGCTTTATCCTTCTATTCTCTGT
>Prunus_Contig2281
TAGAAAGTCATGAATATTATAATTATTTTTTAATTCAATATAATTGGTCCATCTCTATACAAAATAATATAAAAAAATAGTCTGCATTAATTAAAAGTTTAAAATATGCATAAAACAAAACAACATTAAATTATAGAGAGCCACCTAAGAGTCATTTCTCTCTCCTCAAATTTAAGAGCTCCTCGAGGTCTCCCTATTTTAGAAGGTGGATAGAGAGCATGATTGGAGTTGTATTTTTCCAATTCCTCCCTAAAATTTGTATAAAGAGATGGTTAAGGAAATCCATTGTGGATGCTCTTAGAAACTGATGAAGAACTTGTAAAGGGAAGGCATACCAAAAAAATATAGTTTTACCAAAAGTCATTGCATGAACATTCCCCGCTAGAAAAATGGTGGTATCTAGTGGCATCTCGAACAACAATGTCCCTCTTCACAATGCTGCTTATGAATTTCAGTACAGTATGACAATCTCCACAGACACGAAGATTTTTCACTATCCGGATAACTGTCCCCGGAACAGCCTTAAGCAGCCCATAAGCCACTGCCAACCTCTCACTATGCCAAAATAACTGCCTTTCCTTCTCTTGGTGCTCCATGTCATGTAAAACAAAGCTACTATCAGGAACATAGCCTCTTCTCCTCATCTCTGCATCTAACTCCTTAAGCAAACTGAACATCTCATCCTTC
>Prunus_Contig2282
TTTTTTTTTGAAAGTAAATGGCTGTCGTATTATTATTTCAAATATGAACGACAAAGTGAGAGACTACTTGGCAAAATGAGCCTATACATATTCTTTCTGTACTAATTTTCAATTTTTGGGCCCTGCTTCACCTGTACATTCCTTTGGCTTTTGAAAAACTTCCTTAATGAGTTGCTTAAGTCATTGCTTTACATAAAAAAATATGTTTTGTTCAAACATGTAACTTCACAAAGGCCAAGCAGTCTTCGCTTCTGATACAGAGGGCCCCCAGAGACAGAAATGAAGCAATTGAGCCAGAGGACCATCCTACTGCCACCAGTTTGACACAAAGAACCTACGCCAAGGCTTCAGCCATTAGCGAACGATGAGATAGCTGCTGCTCATAAAGTTCACGGAAAATGCGGTACTTGGCATCATGGTACTTCTTCACCCTAGGGTCTTTGGCTCT
>Prunus_Contig2283
GAAAGCTAAACAAGGACTGAATATTATTTTCACTGGGGGAAAAAAGGGTTGTGACAGCCATCGAGTTTCATTTACCAACACCAAAATGATGAAAGGATTAGAATCTTAGGTATTTTTTTATACAAGGCAATCTGAAGCATCCCATCCCAGCATTAAACCATATTATACTAAATGAAATCTTAGAGACGTCCTAATTTTTCAACTAGGCGGTTCTCTATTTCAAGTCTCTTCTTCACCATCAACCCGTACTTCGGAACTAGATGTGTATCCGGAGTTGCTACGAGTTTGCTCTTGAGAGATGTATTCCCTAGCTTCTTCTCATACAAGCATTTGAAGGGCACAAAACTTCCTTCGTTGTGGCATAGCCAACCATGAGCAGCCCTCAATGCAGCTCCTAGAGAAGCTGAATCCGGTCTTTCAACTGTGTAGACCTCACATCCAAAAACACAAGCTGCTATGCCCAGGATGGAGTGATTTACTGACGCACCCCCTGTGGCTATTAATCGTTTTGGAGGAGAAGGCATTCCAAATCTTTCTGCATGACCTCGCATTGACACAAACGGGCCCTCTATTACTGCCCGGACCTCAGAAGCACCATCAAATTCCTTCTCCACTTCACATTCATTCACGCCCTCCAAAGTTTCACCGTTAAAATTTTCAAGAACATAGCGGTGAAAACCAACTGGCAGTGGGGGAAGAATTTCATGCTCCTTGTAGTAGAAACCCAACTTTCCACCATTTAGAGGTAATGTAGACGAAAGCTGTTGAGCGAATTTTTCCCAACTGCTTTCCGTATAGCGATTGCGAACATCTTCACGAGTTAGAGACCCATTCTTGTAGCACAACATTACCATGTACCCTTTTGTGTCAACAGGATTAGGGAAAACATGTCCTTCCAATCTAGGTTGAGGATCATCAGTAATCCCAATGACAGTGTCACTTGTGCCAAGACTGACTCGTGCCGAA
>Prunus_Contig2289
AGAGGCAGACACTCATGTAGCCATATTATATATGAAACCATATCAAAAGTCAAATCTGAAAAACATAGGATATTTCAGCCTGTTGCTATTTTATTGGAAAAACTAGGCTTTAACTCGCTGTATATTATCCATTCAAACTCACACTCAGAACTTAGCAACAATGCGCAAAACAAATTTTTGTACCGGCAACATATTACATAAATAGAAAAAGGGAACCCCAATAGCTCTTCTTGTATGCTATGACAGTTGCATCGGACTCTTGCTTAGAAACCTCACTGTGAGAGTGATCGAACTTAGCATGATCATTTCGATTT
>Prunus_Contig2291
GAAACGAACTGAATGGTTATGGTAGACATAAATTAGGAAGAACAATCCGTCTCTTACAGCCCCACACACACGAACGAATGGTGATACCATTTTGCTTACTCGGCCGGCAAAACTAATACAACTAATTGAATCAAATTGTTATCTCAAGAATTGTAAGTCTGAACTAATTACAAATGAAGACAAATTAAACTATATTCTCTCATTATTCCCAAAATATAGACCAAATCCAATTCCCAAATCAACCTAATATCAGTTTATGAGGTCGGCTTCTGAGCATTACCAATCGTGCCGCTCAAAGACCACCGGTCGCCATAAACTCAAAAGGCCACTGAATTTCTTTGCAAGAGGTGATTTAGCAGATAATGCGACCTGCAATTATAATGAGGACACAGCCTCTATGGCACTGCCTAGTGGCCATGCTGCTTCAACCAAGGCATTATTATACTTGACCTTCTTCACCAACGTAATCTCTTGCCACGGATCTAGACCAAATCCATTTACAAGCAATGTAAATTGGTAAACAAGATCCATGCACAAGAACGGCAGATTGTCCTCCTCAACATCCCGATAAGCGGATTTAGCATCCTCAAGTTTAGTTTCACAAGCACGCTTAGCTGCCTCCTCAAAGTTCCCAGGGCGAACTTTGGCAACAGGTTCGTTTCGGTTAACAAAGCCAGCCTCAGCAGCTCTGTCAAAGAAAAATGAAGCTACAAAAAGGTTCCGTTGTCCATCCCCTCCTCCACCATTCCATACCCCGCCAAAGGTGCACTTCATGTGGGTACATGTTGCTTCATTTACTTTGAGTGCCTTCATAACTACCGTCATGCACCCCTCAACACTTGATCCAGATGAGGAAGCTCGTGCC
>Prunus_Contig2305
TTTACAGAAACAGGACAGACAGGACAAACTTTTATGTGCAAAACTGAAGTTGAGATTGGTGATCTTATGATACATGTGGATCTAGTCCGGAGTCCGTACAGGACAGCCGACCAATGGAGCGAGGGTGGTTAATACTTAAAACACAAGTTTAGTTCCAAACTTGAGGTGGATAAAAGCACCTTTTAACTACCCAACTTAAAAGCATCCACAAAGAGGCCTAAGCATACACCAGCTTTCCAGTAATTTATCATCATGACAAAAGACTTCAGCCTTCCACTTGATTGAGAGGGGGGCTTTCTATACATAAGCATACCAATACCCTCAATGGCAGCAACCACAATACCTGCAACCAAAACATCCCAATCACCAGTCTGCCCAAGGATTGTAGCCAATGCATTTGCCGTGTAGAAACCCAAAAGAAGAAGAAATATCTTCATGGGAAAATTTTTTCTGGCTAAATTCAGCTTCTCCAATAGCTGTCTTCCACCTGCAGTCACTATCCGACCCAATCGAGTGCGATTGAGATCAGAGCTGTTGCCATTGATGCCCTCTTGCCCACCATTATTAGGAACCCCACCTGTGTCCAAGGCAAAGGCTATTCTCCACCGATGCCTTGTTGAACGAAAACTCCTTTGGAGGAATGGCACAGACTTTATGCCAATCTTTGAAGTTTGCCTGA
>Prunus_Contig2306
TTTTTTTTTAAAAAAAGGAACTTTATTATTGATTTGAACGATTGTCCTTATTGCACTTCATCAACAGATGGACACAAATAAACTTATTGAATACATCCTTGGAATTTTGCATATAAAATTAACATGTAGATGTAGCGGTACCACTACCACACTCAACCGCCCTCATATCCATCACATTGATCACAAGTCTCAATCTGACTGATCTAAGCTGAAAGAAACACAACACAAGCTATGTTTATTGTACAATATTTCTTAATTAATTAAGCACTGTGATCCTTGACAATGGTGACGGCGCAGGTTGCATTTGCCATAACGTAGCTGGACACACTTCCCAGCAGCACCCTTTGGATGGTACCAAGGCCCCTGCTTCCAAGGACCAAGCAGTCAAGCTTTAGATCTTCGACTGCCCCACAAAGTTTCTCTCTCGCATCACCCCAGTAAAGCTTTGACACCACCGTCACATGTTTCTGCCTGTGTGCAGTGTCAAGCAAGTCCAAGACCTCCGGATCCACCTCGACTTCATAGTTCTCCATCACCGCTTTTTGACGGAACTCCGCCAATGGAATCAGAGGTGATCCGGTGGTGGACCAAAGAAGGTTGCGGCTCTCATCGCCCTGAGAGGGCTTGACATGGATAGCATACAAGGTGTCACCCTTTTCATGAGCCAGATTATTGATAGCCCATTTCAGAGCAATCTTGCTTCCCCTTGAGAAATCGACGGCCACCCCTATGTTTCTATCTCTTGNCATCTCGATGAATTATAAAAGTAGAAAATAAAAAACAAGTGCTCTGAGCCCTGAGG
>Prunus_Contig2307
GTAACTCGTTGAAAAATGACTTAATTAGTAGTCTTTAATCTTAACTTTCATAACACTTTGATAGTGTGCGTGAGAGCAAATATTCACAGAGCCAATGTCTATGTGGACTCTGCTTTTATTAGGCCCAGAACTCTACGAACAGCTGCTTTTTCCTTGAGCAGTAAACTATAAAAGGAGAGAAAATATTCAGAGAGCAGTAAACAATAATATAACAAAGACCCTCTCCACTTATTTCAGTCTGGGGGATAAGTGAGCTTGCAATGGATTCTTCATGACTACAGTGAACTCCTGCTTTTCTGACAAGTCAACATCGTCTCCCTCCACAGCTCTCCACTCAAATTTCCAAACCAAATTAGCCACAAAATACTCGAGATGAAGCACTGCTAAACCAGAGCCAGGACAAATTCTCCTCCCTGCCCCAAACGGCATCATCTTAATCTCTCTGCTCCCTGTTAAGTCGAACCCTTCTTCTCCTCCACAATCACCACCACCCAAGAACCTTTCAGGCTTGAACGCCATGGGATCCTCCCACACTTCTGGGTCCCACCCCATCTC
>Prunus_Contig2312
GCAGGAATTCGGCACGAGCCTCGATAATGGATCGTGATTGTTGTACCAAACGTTTTAATATTAACACGTGTTCGGGACGTTGATAATGCCTTATCTGGGTGGCTAAAAGGGGTTTAAAGGAATCGACTTTACGCGGTGTGTTTGGCCGACTTTTGCCACTCTGATGGTTTGGGTTTTAATTGGGCAGAGAAATGGTTGCTTTCATTCCCGCTTTTTGACTATAGGATGAGATGACAGAAACTTTAATTATTATTAGGATGGCTCAACCTCAGTGTTGAGAAGTGAATGTGCTTATGACGTGTGAGTTTTGAAAGTAAGAGCTTGATTGGGACTGCGGTTAAAATGATTTCTGACAATGAGAAGTGATTCTGAGGCAGTAATAGTGTTTTTGGGAAGCGATGCTTTCTCTAAAAGCACTTGAATTTACAGTAGAAGTTTCAATGCTCTTGTGAGAAAACGATCATAAATTCTTTCTAAAGTAGTTCCGAACGACCCTTAATAATGTATGCTCCTTTTGGCCCAAGAAAAAGTTGGGGTGAAATTCTGTGTTAGAGCCAAGACAATTGACATCAGTCTTGTATCAATTGGGTAAAGTGTGATGCCAAGAGTGCATCTGTCAATAATTTTATACTACACATGTACAAGTCTAATTCTACAATTGTCAATTTATATTAAAACCTC
>Prunus_Contig2313
GGCACGAGCATAGATACATTCACAGAAGGAGGCCTGAAGAGTTGTTTTTCCTTTTTTCTCTTCTTTTGAACTTTATTGCGTTGCGTCTTTTTTCCCCCTTTGGTAACTTTTGAGCTTCTGAAAGGTTGGCATCATGTAGAATGGGCAAAGGTGAATAAACTGAAGTACTGGTACATGTTTTAGGTTGTGATGACTATTTTCATAAGTTTTATTGAAGCATTGCAGAATTGTGTAATGGTTCAAGTTTTTCGTTTCCTTTATTTCTCAAGCAATTATATCTCAAGTTCTC
>Prunus_Contig2314
GTCTAAAAGTTCAGATGATACATATATATATATATATTTTTTTTGGTGAAACAATAGCACTTCAATTGAAGAAACAGGGCACAAACCCATATTACAACAATAAGAACACAGCTCTGGAAGGAGGTTCTTGCAATACAAAATTTAACAACACCACCAACTAAGCTCAAGTATTACAAGATAGTTAAAAAACAAATTTACAACTTTAAGCCCATCTAACAAGGAGTTACAGACGATGAGGATCCTATTTCTGCAGCAACCCGTGCTTAAGAGAGATCAAGACAAAGAACAAATTCTCATACTTCATGGGACAGAAAATACCCCAAGGATGGAGGGCAATACCGCTCAACTTCCACCAAGATATTCCAAAGAATATCACAGCATCTCCTAATCCCCCTTGATCCGCAAGCACAACAAAGTAGATCCACCAAAATCAGCAGCTCCACCTCCAAAACAGAAAGATCGACACTAGATCTACCACACAAGTAGCAGATCTAGCAAGATCAGCCAAAAAACAGCCCCAAAAGACTGGGAACCAGACCCTCAAGAAAAGAGGGAAGAAACAAACCCTTGCAACAGCAAGGAGCAGACAAAACCCAACAAAAGTTGGGAGGGAAAACCTCTCCACAACATAACGGGGGGGAGAGAGGCCCGGATTATTAACTGAAGGGGGTGGTTCCAGGGGAAATCCCCTGGAACCAAGGAGAAAATCAGACCTGTGTTGGCTCTCGTGCC
>Prunus_Contig2316
AACTAATTTTTATTGAACAATTTATTATCAAAACGGAAAAAAATAACAATTTTAACCTGTCAACGCTTGCTGCGAAACAAACTATTTGCTTTTAACATACAAACTTAATGGAAGCTGGAGATGTAAGATGTTCTGCTTTACGAGTTACAACTGACATCTAATAACATAAATGCCTATTTGGCATTTACAGACTTGGATATGTTCATCAGTGACCGTTGGCAACCACTCCATTCTCATTGGAGGTGACGGCAGCAGTACTGCCTCCTTCCTTCTTGGCATAGAATCTCCGGTACTTAGAGTCGACTTCAGTAAGATAGTATGTGCCTGGAAGTAGAAGGCTAATGTCCTGGTTTGTCACAAAGTCTTTGCCTCCATACCTGTGCTCCATGATCTTCATAACTTCAACAAACTTCTCGGGAGGGAACTCATGTCTTGACTTCAACTTTTCTCCAACATTCAACACTGCTGCAATGTTCCCCAAGCTAAAGGGATGTTGACCGGCATTTAGGCGCAATGAGAACATAGTAGCAGTAGAGCCACTTCCATAAGAGAAGAGTATCACCCGCTTGCCATCCAATGAGCTGTGCTTATTATGGAGGAGCGATACAAATGCCGCATAAAGAGATGCAGTGTACATGTTCCCAACTTGCTTTGGTACCAAAGTTGTTGGTTGCACCTTAGCGTCATATAGGGGCTTTGCAACTTGCTGGGATACCTTTTCAAGATCCCGGCTTTGGTAGCTCTCATCACCAGGTAGGCTCGCAAAAGGGGCCAGCTTTTCTGTAGCGGCCTCATCAATGGAGCTGGCATTCCTCACGGAGTCATTGAATACCAACGGGCAAGCTTTTTGTACAGCTT
>Prunus_Contig2317
AAAATTTCTATTCGCAACGTGAAAGATATTATAACTCCACTAGTTTTCTGCACACAAAACTTCCCCTTGTACATGATGAGCATAGGGACAGTTGAGTTAAAAAATCAAAATATCCTCAGATTTTATCTGACATGGACCAGTAGTACAGTACTATATTCGGCTATTTCTTTTTCCGACTGGTTTTTGATTTTACATCATCGGGGATACAAGATGACCAATATAGAGGCAACAGTGTGAGAAGTGCCTGTATTAGTAGGGCAAGTGGAAACCCTGAAAAATCATTTCCTTTGACCCCAACATACGACGCAAGCACAACACCAAGATATCCACTGACTATGAATGCAACCGCTATTGCAGACATTACAAATGCCATTAGAGATCCCTCGCATCCCCGTGGGCAGAGCTTGGCTATAAGAATGCTGAAGGGCAGAATCTTAATAAAGAAGAGAACCTCCGAAAGGCCAGAAAACATCACAACGTAGAAATTGTCTGGCACCCCCATGTAATTTCGATAAATCCTATTCACAAACAACACATCAGAAACCATAAATACAGCCATTGTAACCTGAATGGCAGAAATCAGTTTTCTTGGTGCGACTGACTTCAAGTAACGATTATAGATGACACTCCATAGAAGCATTGCCACTTGACCAAACACCTTTGAGATTCCCAACACTGATGAGTCAATATTCAGATACTGCGTCTGGTAAAGACATGGTGCCTGTCAATGCAGGAATAATTGCTCGTGA
>Prunus_Contig2320
GATAACATGTACTGCTACTAGATAACACAGAGAGAAAACTAAGATCTCTCTCACAGATGGAAAAAGGAAAAGGCTTGGGTTGTTTCTCTTTCGGCATATACAACATGTAGAGCAGTTAACAACTGCATGTAGGGCTAATTCAAAATACATGTCAGCTTCGAGCTTCGCTTGCTTTCTCGCTCTCTAAACAGCCTAGGAGGGTTTTTTTTAAGCTAAAAAAGAAAGAACAAATTTAGACCGGATAAAAAAAAGACGCGATCTTGGTTGGAGGGGGCGGCCTCAGGCGACTTCCGATGGGGGAGGGAGGTTGAGGTCGAAATCAAGCCGTCCGTTGGGAAGGCTGCGATCGAAATCCACCACCGAGGACGAGGACGAGTCGCTGTGGGCCCCGCCGGAGGAGGGAGCCGCAACCGCACGCTCGAACCTGCACATTTCGCGGGCGCGCTGGAGGGCGGCCGCGTTCTCCGCACGTGCGAAGGCGTCGAAGAAGAGCACAGGACGCGCCACGGGGACCGCGCGGAAGCCACTCGCGGCGGTGAAGTATCCGCCGGCGGCAGCGAAATGGGGCGCTAGAGCGAGGTCCAGCGGAGGCGGAGGCGGGGACGAGGACTCCACGGTGCTGCTCTGGCTGGGGCTGTTGTTTGCCGCGGCAGCCTTCGTCGCGTTGTTGTTGTTGTGGCTGTTGATGTTGGCGGCGGCCTCGAGCTGGAGCTCAGCGGGGGTGGGGAAGTTGGTCTTCGCCTTGGCCCCGCGGAACTCACGCGCCGCCTTGTCATACGCACGCGCTGCCTCCTCGGCAGTGTCAAAGGTCCCGAGCCAGACGCGCGTCTTCTTCCCGGGATCTCTGATCTCGGCGGCGTAGCGGCCCCAGGGCCTCTTGCGGACACCGCGGTACCGGATCTCTTTGGAGTTTGGGCTCGGGGTTTCGGAGCCGGATTTGGTTGGAGACTTGGGCGACGTCGGAGCCATGGTTTTTGTGCTTGGAGAGATTGATGTGAGACTTAGAGAGAGAGAGAGAGAGAGAGAGAGAGAGGAAGACTCGTGCC
>Prunus_Contig2321
TTGAGCAACCAAAAGAGCCCAAGGCGACCAGAAAACTAGTTACTTTATATTTCCAATTTTCAATATCTTTAAATAGTTTTCTACCTTCTGTGAATGAAATCGGAAGGTCCCCAATCAAATCTGTAATATGTAATTCATGTGTCCAAGGTGACTAGAAGACTAGTTACTCTACATCTCCAGTTTCAAAATCATCAAATAGTATCCTTCTCTCCTCACATGAAATCAGCAGGTCCCGATCAACTTTGTAGTATGTAACCTAGAGCCACTAAACCAAATCATGTGGGTCAGAAATCGTACTTTGTTCTCCCACTCTTTAGTATCAGGCACAACATATCTGAAATGTCAGAAAAGGAATTGTAGAAGTTCCAAGACTCGAGCATCAGGCGTTTCCTTGATCCTTTGAAATGAACAACCTTAACATCCAAGGGCATGCCATGAAATTGACCTGCGCCCTCTGGTGGTGTCCAATTGTATAGAGCACAGGGTAAAAACAACACTGAAGCATCGCCAATATCCTCTATGAAAACTTGGGCTTTGGTAAATTTCTTTGCATCAAAAGATGGGTGTGACTTCACCACCCAGGCAAGAGCTAGCTGATCCCCAAGCATTCTAGAAGCTCTCATGTACCTTGATCCATAAACTTTTAGTACTTCTT
>Prunus_Contig2322
GCAAATTCAATTTCTTAATTTTGTAATTGGAATAAGGCTACTTGATCCTTACATGACTCAACAGTTGACCAATGAAAAAGATTTGCACAACCTTCATGAGCCATTGGTTGGGAAACAGAACCTAGCTGAAACGCTTAGAAATTGTTTGTGAATTTGGGAATGTTGTGATGAAAACGCCTAGAGCTGGGGAAGTGGTGCAGAGTTGTTGATTTGGCAATGTTTTCATGTAACCCTGGTGGTGATGCAGAGATGTGCCCATGCTCTCGAGCTATAGCCTTGTTCTCAGCAGACCAATCAGGACGGCTCCAAAGATAGAGTGGAGGTGGCCTCACATTCCACTGCTCCATTTGTTTGTCATTCTGATCAACAGATCCAGGGAGATAGAATCTCGTGCC
>Prunus_Contig2323
AGTGCAGACAAATATTATAACATTGAAAGTTGTTGACAAATGAGAACATCAATAAGTCTACAAACCCATATCTGTAACTGTAAATTCACATGGCACCCTGGCGGTAAAAATTTCAAGTTGATGTACATCTAACTTTTGACCCATCAACAAATTCCAAATGCTGAACTGAGCGTGACATTCTTTCTTCTCACACAAAAAGCCCTGAGGATAATTCATTAAATACTCTCTCACATGAAAATTGGACCCAAAAGGCTAACCACCAACAGGCATTACCAGCTACATTTTCTACATTTCCAATACTGCATATAATAATCCTATCTGCTTTCCGGGAATTTAGCCTCATAGTTCTGGGGCAACATGAACGTTGCCTCAATCATCTTTCCGGCAAACCATCTTCCATGGAGAACATGCCGAGCATTTATCGCAGCTTGTGTGTTCTCGAATCGTAAATACACATGACCAGCGGTATTCTTGTCTACAAAGATATGCCTCAAATTCCCGTATTTTGAACACTCCTCCTGAACATCTTCTTTAATGTCCAAGTCAAAGTTTGGTTCCGTCTCAACTGCTGGATCAAACATATTTTTCAACAGTAAACATTCGCTTGGAACACCAATTGTATCTATAGAAGGAAGAATAGCAGTAGGAATTTGAAGACCACCAACACCAAGTCCAGCAACACCAAGTCCAGCAATACCAGGAACAGCGGTGATAGGTGGAACAAGAGGAGAAACCACTGGTGCAG
>Prunus_Contig2324
TTTTTTTTTCACCTCCAAGTTTAAATTACTTCAAATGGCTAGGCCAGGGCAACAACAAAGTCAGCAGCTATCTGGTCAAGGAGCTACATATGTGAAGAGAAAATACAACATAATCCAAGAAAACTAAAACATGTATAGAAACAGAGAATTCATGATATGCCAAATGCAGAAACAATAGTGATCTGCCAAATGCAGAAACAATAGTGATCTGCCAAATGCTGCTGCTCTCACTAGAGGCCAGAAAAAAAACTGAACTCGATGCCCTGCTTGAATACACCTACTTCACTTGATTGAAAAGACCTCAATGTTTCAACGTCAAATCCATCTCCACGGGAAACACTCTGGCACGATGGTTGAAGATCATAAAGTCTAGGTTGGCTGGTAGAGAAATGATCCTATTCTCTTCAGAATGGGGATGTATTGAAAGAAACGTGCCGGGGACAGTAAGAGCTGCCCACATACATAACACTAACCCTAGAAGCAATTCAATAACCACATTCAATGGAGGTCCTGAAAACTCTTCCTCCATAATCTTCAACAATCCCCTGTATTGAACGGTTGAATAAGCGGCATGGGAGAGAATTACAACTCCAAGGATGCCAACCACGAATCCCAAATTCAAAGCCATTTTAGCTCCGATCTCCGTCAGGCTTTGGCTCCTGTATCGGCTTCTACCACGTCGTTTGCGATGCACGCACGAATTGCTCGTG
>Prunus_Contig2325
GAAAAAAGAGTTTCATTTCTATGGAATTTCCAAATCAAAATCATCTCTATGAAGAAATGACTGGAATAAAATTTCATAAAGAATGAATATTATTAACTACTGTACAATATCCTGAAAACATTATTAATCACATGAAACGACGGAAAGAGCTACACGAAGGTCATTTGAGGTTCCACATGGATACATTCTATATGTTTCTACTTCTTCTTGATAAATTGTGGGAGTACGGGCAGCATAGTGATTCCCACTGATTTTATCACGCTTGGAAAATATTATCTCCCTCAAGATCGGTTCGTGGCCGTTGAGAAGATTACCCAAGCTCAAAACTTTTCTCCATGACTGGTTAGCAGTGGGAGGTGTAAACATATTCGACACAACCAGTCTTTCGTGCGCCCTTACTGGTTGCTTCTTGTCAAACTCCTTTTGAGCGTTGTCTCCTGAGGAGCTTGTTCCCATTCTAGGAAAATAAAAGCTGCAGCAGTCAGAAAATATTGCTTCGGAAAGGCGTGGGGCTTGCAAGAACTTACGATGAAGAGAAGCTGCAATAGCAAGTAGCTTCTCAACATGTTCAAAAACACCACACAGCCGTCTTATGTCTTCAATAGTCTCACTGC
>Prunus_Contig2328
CATTGCCTTCAAATTCATTGCAGCAGAGTAAAAATTGTTCTCACATACACAAACTCTAACATCGAAAAAGTGAAACCAAAATTTACATGCAAACTAAAGTTTAAGGAATGACGGAACAAGAAGAACCAACACATTTTATTTTCATCTGGAAGGAATCAGAAAGGCATCAGTTCTTACCAAAAGACAAGTTAAACTTAAAAGAAGACCAAACTATTCGGGCAATCATATCCACATCCTAAATCCCAGAAACAAAAAAAACAAAAAACCAATATTTACAAGTTTATATCTCTCTTTATTAAATATTTTGGTGCAAAGTTCTAGACTCTAAACATACTTCTTCAAACTTCTAAGACCTCAAGTCTCAATCTCTCGAGTAAACATTTTGCTGCATAAACACTACTAAGACCTCAAGTAACACCAACAACAAGCAATTTATTACACTTGGAAACTCCACCAAATTAACCAAAGCTATAAAATGTTCAAAACCAATACAAGCTTCATTTCATCATTGGATATGAGACTGCCCGAAAAACGCCTATTTACAATTTTTACACTAAGCAAACCAAGAGTATATATAAACATCTCACACAAATTGCTCAAACCTGACCTCTGAATCGCCTGGCTCACCACTTGTAGCCCTTTCACACTTGCTCCTTTCATAATCAG
>Prunus_Contig2329
GGAGAAAATGGAGGAGAGACTGAATTCTATTTACGGATGATAATATATTACATCCATATACTTGATATAACATAAAGACAGGCTCAACTCATCATACAGTACTCAAGGCTGTTTTTTGCAGTCAATAAAAGAAAAAGAAAAAGAAAAAGATCACAAGATAACAACACATGGTCTGCAGAAGCAAACTAGAAGCTAGCTAGCTAGCGGAGGAGGAGGAAAGTGAGAGTGATTCAGATTCAGAGGGAGGTCCTGGAAGCCTCGAGATCGGCAGCCTTCTTGAGAAAGTTTTGGTCGTCGTCCTCAAGAACCATCTGAATAGGGGATGAGCCGAGCCCGTCGGCGATGGCCAGCATAATCTTCTTCATCTCCTCCCTGAACTCCTCGAGATCCACCGTCCCGCTCTGGTCGGTGTCGAACTTGTCGAATATGGAGTCGTAGAGCTGAGCTCGTGCC
>Prunus_Contig2334
AAAAAATACTTGATCATGTCTATAACTTATGGTATATATTATAACAACAACCAAAAGCTGCGGGCTACATGACCATTACAGCCACCTCAGCTGCTTACAACTTCACTTTTACCTTCTTCTTCTTTTTCTCTCTCCTCACCCCCCGCCAACAGTCAAAAAAAAGTTTTTAACCGCACATCTCTTTCCCTCTTTTCCCAAAACCAAAATGATATAATAAAGCGGGAAAATTGAATATTAGACTCTGAAATTCTTTCCAGTGAAAGTTTGGCCAAACTGCCAATTTGCAGGGACAATGTTCCAGGAAGTGGAAGTGCGTCGGTCACTGCCTGTGACCCTGAAGGAGAGTGACTGTCCAGCCAAAACAGCATTTGACTGCCAGTTCTGACCCCAGTTGCGGCTCAAGCTCATCCATCCAGTCTTCGACCCTTTTACGCTCACCTTCACTATATCCCCTGCACCCGCGACGTTGGTGATCAAAACCAAGTTGAAGTACTTGAAGCCGTTGATCGTGAACCTGGTCCCACCTTGCTTCCGGCATGGCACCCGGCGATAAGAGACAGGGACAATGCCGGCACGGTACTCGGCGATCTTG
>Prunus_Contig2337
AGTTAAAAACATTGCTTTATTAATTAAGCAATGAACAATAACTTGTTTACACATTAATGGAATATACACCAGAACATGTTTTTGCATAGAAGGAATCACAATAAATATCAATAGTGTATATGATGGAAACACTGCCCTTTTAAACCTAAAACATGCTCACCACTTCCACACCTAGCCGACTGGCTGCAATTTTCTATTGCTGAAAGCAGGTCTTTCCGATCGTCTGTTGAACTTTGACAATCCCTTGAACTACGGAAATGCATGGCAAGAAAACTTCAATTCAAGGTTCTCAGCCAGACCTCCAGAGAGAAGTACATATTATTCTATCTTGGCACCCTTTGATTTGCTTAGATGTAAAATATGGGAACTTCCTTATTGAATCATCCTGCAATCAACTTTTATATACTCATAGCTACATAATATCGTTGTGGACAAAGTTATGATGCTTCCCAGACCTTGTAGTCTCTGCCCTCCGCACTTATAGACCATCTTTGAGGTCCACTTGGGGGTTCATAGTGACCTGGTCCGATTTTTACAGCAACCTTTTCATCAATGATGGCCGCATACACGTCTCTTTCTGCCTGGGTAATTTTAACTCTACTCCGACAGTTGAGCTTGTTCCGGTTTCTCAGAGAGAGTAGAGCTTTAATTTCAGAATGGTAGTGAGAGANAATGTGGTCATAGAAAACTGTTGGTGTTCCTGGATGAGTCAGAATGTAAGCATATCCTTGCATTTCTTTATCATGTGGAAACCTCCAATGACCCTTCAAAAGGAAAGAATGAAAGTAAAAATTTGTAGCTGGTTACTCCTAAAATATCAAAAGTAACGATAACACTATAGAAAGGTCCAAACACTACTCTCTGCTCTCCACTTATCTGAATTCCTGAAAGGAAGGTTGGAGGAGCAAGAGATAACTCAAGATATATGGTGATCCATCCAGAATGTAAAAGAGACCAATTCCATCACTTCGGAAGAGCTCATATGGAAGGGCCCATTTCAAACCCAGGTAGTGAACTTTAAGTTTTCTAGCAAAGAGGTCTTAAAACAACAAAAAATTTTGAAATGATCTACAGGATTTCTCATGAATGTCATCTACAAATAAAAGTTGCCCCTTATTTAGGGAAAGCAATTCAGTGTAGTTGCCTTCATTCTCAATTGGATTGTA
>Prunus_Contig2339
CACCATCCTCATGTATCATAGACATCAATTAACATTTTTTAGTCATTTCACATATTTTCAGACCACTAATACCATCTAAAAACTAAGGAGAACCAAAAAACAAAAAAAATTAAAACCAAACATGCAGTAATGGCCAAGGAATTGACCAGAATACAGCAATCCAAACCCCAAATAAGCTACTAACGAACAAAACCAGATTAATAAATCCACAACATAACTGCAGCAAAAGGAGAACAGACCGAGAATTCAAGATCAAGCCTCCTCCTGAACTTCCTCTTCATCTTCATAGTCATACCCTTCCTCATCTGCTGTAGCGTCTTGGTACTGCTGGTACTCGGAAACCAGATCGTTCATGTTGCTCTCCGCCTCGGTGAACTCCATCTCATCCATTCCCTCTCCCTGTGTACCAATGCAAGAAAGCCTTTCTGCGGAACATGGCAGTGAACTGCTCACTCACCCTCCTGAACATTTCCTGGATGGAAGTGGAGTTGCCGATGAAGGTCGAAGCCATTTTCAGACCAGTAGGTGGGATATCACAAACAGTAGACTTGACATTGTTTGGGATCCACTCAACAAAGTAGGATGAGTTCTTATTCTGCACATTGATCATCTGTTCGTCGACTTCCTTGGTGCTCATCTTGCCACGGAACATAGCTGAAGCAGTCAAATACCGTCCATGACGCGGATCAGCAGCACACATCATGTTCTTTGCATCCCACATCTGTTGAGTGAGCTCTGGAACAGTAAGGGCCCTGTACTGCTGGGATCCACGGGATGTAAGTGGAGCAAACCCAACCATGAAGAAGTGCAACCGCGGGAATGGAATCAGATTGACAGCGAGCTTACGGAGATCCGAGTTGAGTTGACCAGGGAAACGAAGGCAACAAGTTACACCACTCATGGTAGCAGAAATCAGGTGATTGAGGTCCCCAAAGCTGGGAGTGGTGA
>Prunus_Contig2343
TTCTTTTTTACATTCAATGAAGATGGTAGTACATTTACATTCAATGGAAATAGACAAACACTATATGGCAGAAATTTGAGAATGATTGGATTCAATATGGCCATGAAGAACTTGACTGCCATTGATGCCTGCTTGTGAGGTTGTATTAGATAAGTTGCTCAAAATGGAAAATTCATCCATATATATACCCAAGTAGGAAATAAGTGGGTCTGCCCGGGCCTTGTCGATAACAAACTTCAAGTACTGAGATTTTACCGTCGGAAATTGCAGAAGCCTTTGATATCCGATTGTGGTGCCATTAATTACTTCATTCCACTCCCCATCTTCATTCAGGACCTCAAGATGGAACTCAAAAACCCGCTGTCCCATTTGAATTGGCTCTTGAACTTGCAGAATGTTGAATGATACTATTTCTTGAAGGTTCAAGTATAGAATCCAATTAGACTGATTTACCTCAGGGGCCCAATAGGACTGAATACCTTCTTTGACGACATTGTAGGGGTTGAACCAAGAATGGCTACTACCTCCTCGCGTACAGCTTGCGTTGATAAGGGCATTTATGGCCAGATTGAGTGAGAATATTGACCTCCGGAGCTCACTGAATTCTTGAAGCACTTGGATATCTTCTGCTGATATGAGACCTCGTGC
>Prunus_Contig2345
AATCGAAAACGCTGATTGTAATAACTTCAATAACTTAAAGACGAAATAAAATGTAGGACACTGGTTATCAAGGCTTCGAATAACTTCCAGACACCTAAGAAATTGAACCTTCAGGTGTACAGTCATTTTTCACCTTATAATCTCCAGAAAAAGAGCGCATACAACAGACGACTTGGACCTTCCCACGACCTCACTGCTTCAATCCGGAAAAAGTCTTGTGCAATCTCCAGAGCGAAGAAAGCTTCCAGCAGTCACTCCTAAGAACAAACTTTAGGCGCGAGATTTCGTTGTTGTCGATGTCCACAATCCGTGCCCGACTGGTGTGCATGGAGAAGAGAGCAACAAAAAAAAACACAGAACAAAGAGAAAGGACGACACACAGCGCACACACACAGCAGAGGGGAGACCCTGGGCAAACCCCCATGCTGTCTCCCCTCAAAACCAAAAAATCGTTTGTTTTTTTTATTGAGGTATTTTGATGACCTGCCATGCAAGCGCACCTGTCATGGCAAAGGTCGGATGACAAAGATCGGTCCAGGACTCAGCCCTTCCACCGAGCCTTTCGTCCCGATATCTTATACATCCGGAATTCAACCACACCCAAACCCCCGAATACTTCAGCTTCCCTCTTCAAATTACAAATATGCCCATCGAATCGAATATCAATTACATCTGTTGGACCAGCTTCAGCAGCCATAAGCATCAGATCTGCATCCAGCTCAGAACCGTCGGGGCTTGAAACCTCTTGAAATTCCATAAGAGCTCCGTCGCCATCTCTGTAAATCTGAATCGAAGAACGCAGAACACAAGCTCGAGCTGTTCAAACCAGCTATTCAACGTCAGCTCAAACCATCAACACGTAGACAACGAAACGATCTACGCGAATTTGAAAGAAACAGAGAGAGAAAACGATCCATGCAAAGCAGATCTGCAGGAGAAGAAGAACCGAGGAGGCTCATAGAGTCGTGAGGAGAGAGAAAGAGAGCGTTGAGGCCCCC
>Prunus_Contig2346
GAATAATTAAACATGTAGTAAGAAATAAAATGGAATTTTATTACATACCAGACATATATTACAGACTCGAGTCTTCAAGACCAAAGGTACTAGCGCTGATACCAGCTTATGCACACACGCGTCTTATGGGGAATTATGTTTACAAGAGAGGGTTTACAAAAGAGAAACTAAAATCCAGAAGAGGTCGAAATCTAAGAATGTAAAACCCTCAAGAGAATGATAACAAGTCAGTTGATTAACTATAATACATGATAGGGCATGGAACTGTTTGCAGTTCCAAGTTCCAACTAAAGAAACAACACCGCCAAGAACTTCATTCAAATGCCCACGGGTTCTCACGACGAACTTCCTCCTCCTCCTCCGGGGTGAAATCATCCTTTATATTGAAGGTCTTTCGGATCTCTGCCGGAGTCTTCCCCTTGATCATGTCTGCAACACACTGGCATGTCAGGTCCAGCAGGCTCTTGATGTTCAAGAAGTTTGCAGCAAGAATGAGATCAAATATGGTTGCCGGGTTAACATCGTCGAGAAAGTCCTGATCCCAAGCCCTGAGATCGTACTCGGTGATCTTCGAATCAGGCTTAGCAGCGTCGGCGTGCTTCTTGCAGTACACGATGACCTTGGCCAAGATATTGCCCTTCACGTTGGGTACAGGAATGCATTCGTCGGCGCAATCGTCCTCGATCATATACTTGATGATCTGCGACTCGAGAGCCACCGCCTCGTCAACCTCGAAAAGTGCGGGATCAGAG
>Prunus_Contig2356
TTTTTTTTTGTAAAATAATGATAATTTAGGATAAGGAAAAGAACAAGTTTGTAACCACAGTTTGATCAGTTTAACAAACTTGTAGAATGCTATACATTCATTTTATTCCTTATTATACAGTATTAAACTGCTCTGGACTTAGCAAGGGGCTTTAGCACAAGTAGTTAAGAGTAACATCCATGCACTCGAGGTCCCGTGTGTCAGAATCCCTTTCATTTATTTGAGTTAATCTAAAGATCAGGATTCCGGTGCGGGCCTCGTGCCG
>Prunus_Contig2363
GGCACGAGTTATAACCCAAGTGGGGGCACCAAAGTGTTGGAACGCTGGCTCCGCTATAGCGGGTCGGGTCATTCTTGGCAATGTTCTGGCCCGCCCGTTCCAAGCAAGGAGTCGGGTCATGTGTCTTGGGCGAAGGCTCTGGGTCACATGGTCCTTAGACAGGAGGGCAAAGCGTGAGGCTGGTTTCACAGAGCAGCGACAACCTCCCTCTCCTTGCAGTGGAAGGATAACGGGACGGAGCCAACTTGACCCATCAT
>Prunus_Contig2364
TTCTTCCCCAAGGAAGGGTTATCTGCGTTATGGAATGCCAGCATTTTGCATTCAGGATTTCGCTGTGGTTGCCACTGGGAATTAGAGCTGCTTTGAGTTTCCTGCTCCACCTTTGTGATTGCTGTGTTTTCAACTATGGAAGGTGATCTGCTCTGGATGATTATTTGATGAGGAAGATTTCATTGATCTACGTGCATGATGATAACCGTGTATTTGTACATGTTACGGGGGTTTCTCAGATGATCCCCATTCTCTAGGTTTTTGTTGTTGTTGTAATGTTGTTTAGGTGTAGAACATGTTATCATTATTGTTATCGCTGATCAATGAAATGCCGATTATATGCTCCTC
>Prunus_Contig2370
CCAGTGCAGCATACACCAACAAATAACTTGTTCCAAGTAATAATAAAGTAAAGAAACCACCAACAAAGAAAGTCATTAAAAAAATGTGAACAGAAAAGGTTAACTATTTTAGATGGTTGAACTTAGTTATCCATGTTTCTCTAACTACCGGATCACATTTTGAAGAAAAAAACAGTGATGATCCATAACAATGAGGGCTAAATACTGATTATACTGCCAAAAGGATATCGTACATAATGAATAGAATTGTTGACTTTGTTCTCTGCCCAAAACCAACTACACAGCCTCAAAGGAAGAAACAACTTCGGCAAGATTTGCTCGTGCC
>Prunus_Contig2375
AAGAAGCATTCATTGTACAATGCAACATTAAATTATGTCCATCAGAATGAACTTGACAACAGGACAAATATCCATGACTTTGATTTCACATACCAACACATCCCCTTCTTCATTGTTGCAAATAATCATAATAAGCCTATATTTTCTATTTAACGCATTGAACGGAAAATAAATAATAAAAAGCATGCACATGATGAAGCTTTTGTGTTTCAAAATGCTGAGTTCCGAATTTTCCCCCCCAGAATTCCACATTTTTTAGTCCGAAAGAAGACTGGTGTGTCGAAAGAAAAAGGGTGAGAGCAAATAGCTAAAAAGGAAATCTTTCTTGCCGTCATGCTTTCTTTTCTTTTCTTCATCCTCAAGCAAATATATTATCGAACAACTTGCAGTTTTCTTCATGATCTTTTACTCTTTTCTCGACCAAACCAATTAAAATTGAGGATTGATCTAGTGTTTTGTTGTAACAAACTGG
>Prunus_Contig2377
AGTAATTTATAATTGTTCTCACAAGTTTATTGATTCAATTTAGCCTCCCGACATAAATCTGTTTTGATAAGGCTCCTCTCTCCATGGAGAAATATGATGCCTTACGTTGCTATTTTTGACCTCCCTCCCAACTCCAAACAAAAAACTATTTATTAAAAAAAAACTGAATTCATTCTAGAAGTCGCAAGAGATCCAAAGAGGTTCTTCAAACCGACCCTTGAGCTTATCTCCTCCAACTTCATTTTCCAAACGCAAACGCCCCATGTCCACAACCTCATCACCCTCAAGCCACGCTGGCGTCCCCTCGTGCC
>Prunus_Contig2378
TCTAAATAGCCATAATTGAAAAAGACTATCCACCAAACAATTGCAGCATGCAATTACAATTCATTACAACAGTATTTTCATTTCTACGATAAAAGATAAGTTTTCCAAATCTCAACTCCCAGAAACCATCTGACAAGATCAGGGTATTCCAGTTCACAGGTCTTGCACACTTAAACCTGGAGGAAGAGACTGCTTCAACTTGTCAGCCTTCTCTGTGTCAAAAACACAAAGCGTGTAGAGGTACTTCGAGCAACGGACCTTGAACTTCACCGCATCCTTGCTCCTCTTGATTTTCACCGAGCGTGCGTCTTTCCTTCTTGCAGTGAGAAGGAAATCTTTAATCTCATGGATTTGCTTAGGCATTTTGATGGCGGAGAGGCTTCTCTTCCTTCTCTTGGTAAAGGCAGACTCGTGCC
>Prunus_Contig2398
GGCAATAATGTTTCGTAAATCAAACCATAAATTAACATATAAAGCATATGGGATTTGAGGCTCTGAGGCCCACATAGTTGATAGCAGACAATGATCATCATGATATCCACCCCCCTATGAGATCTCTCTCTCTCTCTCTCTCTCTTTGATTTTTCCTCCCTCCCCTACTAAGAAAGCGATTGAGTAAAAGTGAAAAAATTAAAGAAAAACGAAAAAAGGAACACCTTCATACACACACAAAGCTTTCTGATATATATAACTGAAAAAGCAGTACTTTTTTCTTCTTCTTCTTCTGATCTTGAAGGCCAAGGGGCCAAGGCTGTCGTCAAAAGTTAGGAAATAGGGATCTCAAACATTTTCGGTTGATGGAGGGATGAGTGGCTGAGTGAGGGACGTCTTGGCTTGGCTTTTCCTGTTGTTTGCGTGCTCCTGAGT
>Prunus_Contig2405
GCAAAACCAACAAACTGGAGTTTATTCAATTCTTTCCAAATTGGTTTTTCTGAACTGAGAGACAGCAATTGGCCTTGAAGAGCAGCCATCAATTGGCACATGAGACCCACAAAAGCCAGAAACAAATCTAACCCAATTGCACAATTGCTTCTTTAGCTACTGGAAAGAATTTGAGCCATCAAAATAATTAACAAAGAGCAGAAGTGAGGAAGCTGCACTAACATAACCTACGATTACATAAAGAGTTTGACATGTGAACTAACAAATCCGGAAGAAAGGCTTGACCTTCCCTTTGCCTCAATGACTTGCCTGTGACCCCTTCCCATCCCACTAAGGGAGGAAGAGGCTGATATTGTTGACCAAACGTGTAGAAATTCTACTCAAATTTATCATCTTCATCCTCTTTTTCCTCCACATTTTGTGTCTGTGCCAGAGAGAGCTTGTTAGGTTAAAATGGCCTCGTGCC
>Prunus_Contig2408
ATCCCCCTTTACCTTCCATCAATAACTTTCAATTTAACAATTTTTCAGGCTCAAAGATTTTGTTTTTAAGGCTCAAAGCAAAGTGTGAAGTACTGAGCACTCAAAATTCGTGACAACTCAGGAACTCATCATATGCCGTAACTACAAAAGCTTAAAGGGTACTTCCAAAAACTTGTAATTCAAAAAACAACAAATTAACAGAATTTGCTCGTGCC
>Prunus_Contig2414
TTTTTTTTTCTACACACCTGTCAGACAACCGATACAACCACCCCAGCCAGTCACCCAGCTGAGAACGATCCTCTACGGCTATTTGGTTCCAACGGAACCAGAAGCTGTTAATCACGCTCTGATCGTACGGTCTTGATTCATCCACCAGGTTGGGATTCCTGTCTCCTTAGAAATCAAGGATACAGAGGTACGATCCTATAGAACAGCTCGTGCC
>Prunus_Contig2415
TTTTTTTTTACTGAACGATGAAAATTTTGAAATATAATTGTTACATTTTCAGATGCAAGTCCATTTCATCTCCCACCGTCAACATGATTTGCAATTTTTGCAAAATGGAAGGTTTCAAGTGCTTTAACAGACAGCAGTTGCTCGTATATTGCAGGGGTTTGGCTTTCTAAGCTCTCAAAAGGAAGAGGCCCATTCGCGCAACTCCCTCTCCGTCAGCAGAATGAGAGACAGTGGCATCTTTAAATAAGGCACCCTTCTGGCAGCCTAAAGCTTAAGCAAAACATTGCCTTGTTTGGAGCAACATCCCTAACCCTATGAAATATTGGATCTTTTATATGGGCATTCAAACCGGACTCCGCCACTGAAATAATATATTCTTGCGTTTCATTGGCCCTTATGAAGCAATAGCAGTGAATCCAAGGAAGAGATCCCGTCCAATACTTTCTCTGGATCAGACCCCTAAATGCATCTAGAAATTGAAGAGCAGAAGCAGGTAGATTCATTATCACATGATCAACATGCTCCCAAGTCTTAACATCGGAGATCTCAGGGCCTCTCATTCTCTTAGTCTTGCTTCCTTTTCTCCTACCAGCTACAAAAGCACTAGTGCCATCAACACTTTCATTCTCTCTCGTGCC
>Prunus_Contig2416
TTTTTTTTTATAATTAATGATCTCTATATATATATATATATAATCAAATACACGGGACGGGATCCTTATATACTAATAAACCTTGCTATATTACATAATTATTGATAACATGAAAAATAAATAAATAAATAAAAAGCAGGGTCTGAAAACATGAACTACATGATGGTAGCTAATAAAATCCATGAACCTTTTATTTCTCTTTCTCTTGAAGTAGTATAGCCTTGATCAGTTGTTGTTGCCACTGCATCCAACGTGCGTACGGAGACCATATGGGCTCGTGCC
>Prunus_Contig2420
CTTTTCTTGTTTTATTACTTTCTTATTTCCTAAGTTTATGTTAGAAAAATACTCTTCGCTATGCCTTAATTGTTATCTTCATTATTTATCATTAAATTATGCAATTCATGAAGATATTGTTATGGAAAGAGACCAACACATTCCTATAAATTGGCTCAATACAGCTTGAGCTCCTATCAAGCTTGACCTTCTTTTTAGCCAAAACCAAGTTCAAGCTCAATAAAGTATAAAGAAGCCAAGCTTGAGCACTGTGAACATAGCATTCTGAAGGAAAATTTTCCAGTTCCAAGTAAACTAAATTGCTCGTCTAAGACTACCGTAATCGCACAAATGCCAAGTGACTGTCACTAAATAAATAAACAAGTTTGGGAAACCCAACGAAAACTGCCTTAAGGAGAAAATAGTAATGGAGAAAGTGAAACGTTTACCAACCTTTCGAAGATATGAAAAGTGGGCCACTCTTGAAGACCTGGTAGATCATCTCATGTGTTAGAACTCATGAATAATCACGACCCACCAAGCACTATGTGAAACTAGTTCAAAAATTAAGCACCAAAGGAATGGAACGGAACATCCCAGCTCGTGCC
>Prunus_Contig2423
TTTTTTTTTAATTAAATTTTGTGTGGATTAGGGAGTGTAGTTAATAGTTTACAAGATAATTCTTTACATAAATTACCCCAGTAGGTTGACAAAAATTATTAAACTTGGTTGTCTTGCTTACCTCCCGGAATATGCAATAAATCCTCAAAGAGCATGATGTTGAACCAAAAGATAAAGTTGATTTTGCCAGCAGAAATGTGTGCAAACTACAAACACTTTTCGTTCTCAACCCACCAGGACGATTTTCTGTTGATATGTCTCAATCATCAAAACAATGTAGTTCAATGTGCCAATAGCTCCTCGTGCC
>Prunus_Contig2424
TAAGTAGAACCACAACAGCATGCTTTATTATGAGTACAAGTTGAAGTCTATATAGTTACAAGAGAAAACATGATCGGGTTAATTTCAAGCAGTTTCTATAATCTGGGTTTTTCAGGCAACCCGACCACTAATCCCAAAAACTTCATCTCATCATATATCTTACACCACATAATGAAGAGGCAGAAATAAGTAGGGAAATAATTATACAGGGGTGCAACCCGACCAAGCTTATTATAGGTACAGGGCTAAGTGATGATCATGCAAATTATTTGGGGTTCGGAACCCAGGCAATAGCATCAGTGGAAATGAAATGGCAGATGGGAATGGTTCCGGGCTTAACGTTGACGATTTGGAAGGACACATGCTCTGGGTTCCATTCTGATGTGTCTAGATGGCAGATGGTTACTGCTTTAACCTTCTCCCCATCATCGCCTTTCAGGGAGAGAACATAAGCTGCTGTATGTTTTATTGCATGGCAGAAAAACACCTCGTGCC
>Prunus_Contig2432
GGCACGAGCCAACATGACCCCTTCAAACACTACGACTGCTGCATAGGCATTAGCCCCCCCTCTCTCTCTCTCTCTCTCTCTCAATATCAAATACAGAGCTGGGCATGTCACCTTTTCTTATGCACATAATTGGAAGAAAATTTATGGTCCTTTTGGCTCTTCTGGGTTCTTGACAAAGATGATGACTATGCAAAGTTACTCTTAGCACCAGATTTCAGTCAAGATAGGTTCTTTTCTGATTGGTTTTGGTTCCAAAGGAGGGAAATTTCTATCCTGCTAAAGAGGACCATTTCTGATTAAGAAGCTGAGAATCGTTGAGCAGCTGAAAAAGGGTCTCTGATTCGGATAACAGCCACTCTCATAAACAAATAAAAATATGCTCTCTCCGTGTCCCTTTCTAGCTGGAATCTTCACAACAATTCTGTAACTTAAACGAACTACAAGTACCACCTTTCTGTTCTTCACACCAGAAAAGAACGACTCGGCAACCAAAGAGCCCTTCGCTTTCTCTGTCTTTTTCCGTACATTTTCTTCAACTTCCATCTCATCAAGCAAGCTGCTAAAAACCCACCAGAAATATGCATCGACTTCTCCTCGGCACAGAGCCAAATACGGCGCCGTCCTTTAGGAACAGGACAGCAGATTCATACATTAGCGAGGCCAACTTTGACACCAACATGGTGATCATATTGGCAGCCCTGTTATGTGCTCTGATATGTGCACTTGGGCTCAACTCAATTGTCCGCTGTGCCCTGCGCTGCATACACCGGTTTGCTTTGGAGACGCCGGAACAATGCAGA
>Prunus_Contig2438
GGCACGAGGTTTTTCTTTTCGTTCATCTTCTTCTTCATTTTCTTCATCATCCTGTTCGTTTCTCTCTGATCGGATACTCGCAGACACAGGCGCCAGAGGCATAATCGGAAGCATTAAGGAGGAGAGCTGTCAAGAAATTAGATATTTCTGTTGACTCTGAGAGAGTAGGTTGAGTGTTGAACACAAATTGAAATGACCCCAAATTCTAACCCTAAACCCAAGCTTTCAACAACCACCCCATACATCCCACCGGAGCTTGTGTTCGACGTTCTTTTACGGCTTACGCCCAAGGATTTGATGTGATTCATTTGTGTTTGCGAAGCTTGGAATGCCATCACCAACGCTCCATCCAAACCAGCTCTTTTTGCTCCCTTTTAATTCATTCAAACAATCGGCGCACAAATTTCGTCTCATTCCCATTTTACGACAACGATAGCATCGCCAAGATAGCCATCAAACTTGAGCTGCCCTTGAGACACCGTCGCAGTTGTACTGACAGAGCGGGTTACTGTCATGGTTTACTATGCATTGCAAACAACAATAAAAAAGATGTTGCTTTATGGAATCCCTTCATTCAGAGGTTCAAGAGAATCTCATTCTCACTCTCTGAGATAATGGAAAGTGAAGTTGCCAGGCTTGGGTTCGGGTAAGCAGAAATAATTACTGAGGAAAAAAAAGAGGCTTCTACATGTCGAAATGGAATGGAACTACATTGATTGATCCCTGCAGTAC
>Prunus_Contig2441
AAAAAGCTTAACAACACAACACTTTTGCTAGATTCTTCATTGAAAAAACAAACGCATGCAAAAGGTGATGATCAGAATCTAGTTACATATCAAGAAGAAAAGATAAGAGCATCATTGACCTTGCGATGTGCCTTGCAGAAATAGACGGTGGATAGCTGCTTATTACGCCAAAAAGGGATACCAACCTCACTATTTTTTGTTCTTCTTTTGGTGATCACAATCAAGCAGTTCCTCTAGCAACTTATCATCCAAGTACTCTAACTCAAGAACTTCATTTCCATGCTCCCCGCGACCTCTCTCCTGGATAGTCCCAGCCACTGAAGATGAAAAATTAGCCGAAGACGATGAAGAGGAAGAGCCACCACTTGCTGGGTACTCAGTAGGAAAATTCAAAATAGCCAAGCTACCCCTCATGGCATAAGCAGCTCGATCATAAGCTCTAGCTGCC
>Prunus_Contig2443
CAGATAACAACCGAACTTGATTATCAAAAAGCGGTTTTAGCCAACACAGCATTAATATCACTAACCAAATCACAACAACAAAACAAATAGTAGTTTCATGACAAGAAACACATACAAAGGAAACCCAAAATGACCATTTTGATTTTTCTAATAGCTAGAGCTCCGGGTCGAAAGATGGATGAACCCGACCCCCCTGAGATTTCTCATATCTAAACCTGTCTATTCTCTTATTTACAG
>Prunus_Contig2444
ATGCAAATATAGAGAGCTTAACATTAACACTTTAACGATGAGAGACCCAAATGAGCGAAGTGTAGCTCACACTCATTTTGTGCTTGTGAAAAGCCTACTAATTACATGCCAAGGTACAAGTTTTCCCTTTTCATGATCAAACAAAACCATGAAGTACAATCACTTAAAAAGTACTATTTCCCATTGACACTACCCAAAATAGTACAAGTCACTTAGGACATTGTGACATAATCACAAACACCTACCATGCAAAAAACAACACACAAAAAACCCTCAAAATCAATCGTCTTCTTCCTCACCAGATTCACCATCACTATCATGGCTCTCTAAAACAATACCATCACCTTGATACCCACCTCCCAAATCACAAACCCTAATCCACACATCCTCAGGAACCGGCACAACCGACAGCCTCGGCTGCCTAAACAGAGCAAAACCCTTGAGCCCCTTCTCCCCCTTCATCTCCTTTAAGTCCACCGGCCTCCTCATCTCCCCAACCGCCTTCACATCAACCACGCTATCGTCTCCGCCGTCCGAATACCATTCCCGAACAACCGTGACCACGCCAACTA
>Prunus_Contig2446
ATAAGGAAAATTTGGGAAACGTATTTATTTTATTATTATGATGATCTCCTCTCCATTAGGAAGAAGGTTGAAATAAACGACAATACACATGGCATCTCTTTTGAGAAATATATAAAATAAAACAAGTGCACTACAACTGTCTAATAAAAATACAACATCTGCATAAATAAAAACGTTACATCAACTGCGGAGACTCGATCTTCTTCTTTTTTGTAGGTTAAGGCGCTTCGGCTTCGACAGCCCCTTCTTTATTTTGACCTGGTCTTCACCTTACCAGCTGGATGCAGTCTAGCTCTCATTATCTAGTAGTGGTGAGGAGGTGGGGGTGATGAGTAGATGTAAGGGTGTGGTGGTGCGGTGTGAACTGGAGGAGTTGGTGGCTTGTATGGTTTCTTAGGTGGTGGGGGTGGTGAGTAAACTGGTGGCTTGTAGACTGGTGTGGGTGGTGGGGGAGACTTGTAGTGGTAAGGCTTCTTGGGTGGTGATGGTGGTGGTGGAGACTTGTAGTGGTAAGGATGCTTGGGTGGTGAGTCTCGTGCC
>Prunus_Contig2447
TTTATATTGTCATCCTCAAATGACCAACTTCATTTCAATTCTTAACCCAACAAAATGCACACACACCAGACCCATCTTTTAAAGCCTTACGAATTTACAAATTACACTCGGATTTATGCATCTAAAAGATTTTGACCTTCTTCAAATATCTTGCAATCGCAATCATTACAAACAAGATTTACTGTATATTGCCAAATTTCCATGATCTGGTACATCATTTTTTCCAGGCAATCCAACTGCATGACTCACATTCATAAATTCGCTATGAAGCACTAAGGGTCAGCTGTTAACAGGAACTGATTATGTGGTGCTGAATGTAGAGACGGAAGACGGAGATCTGAATTTCCTGCTTCATCTTTCACTGTAAAGCTGGCTGTGGAGCACCAGCTTGTTGTATCAGCTGAGAATATATGTACTCATCAACCCTCTGCTTTGCCAGTGCCACCTGGCTCGTGCCGAA
>Prunus_Contig2450
GATTGTAATATCTTTATTTCTAAACATACTCCAACATTTCTTTAGCTGATATACATATTTAACCAAATGGCAATTATCATTTTGTCAATTTAAATGCTTTCCCACCACATTTACCAACCAAGAAGAAGAGAATTCCAAATAAAATCCAAATATGCGATTTCTCTCTGACACATGTCATTGATTATTCTCCGAACAACTGATTCAAGGGTTGGTCTGGAATGGCCGACGGAGTCCTGGAATCTCAACTCCGCGAGGGCCTATGCGGTTACGAGATATAAAATTAGTTACTAGTGTCGCGAATTCATCAGGTACATCTTCTTGTATGGCATGCCCAGTATGTCTTACAACAACCATTTGGAACTTGCCTTGCATTTGACCAATTGTCAGAGCTCTGTCCAGTCGGTCTGTTCCAGCTCGTGCC
>Prunus_Contig2454
TTTTTTTTTGAACAATTGGAACAACATTATTTCATATTCTAATAAGCACTTGTTTCATTCAGCTAAAGCATAAATTAGAAACATACATAACTTAATACATCAAACTAGTTATATATGTCCCACTTAAAGTGCAGGGTCAAACAAGATGCATTAGATATGGAAGCTCTCATGGTAACCAACAAAAAGCCAGAGAACTGTTTAAGACCAAAACTTCTGCTTCTCAACCGCCTACTATTGCAAAACTTGTAACAGTTTGACAATCAATCCTTGTGACTCTTGCCAAAATTTGTGATATTTGGTTGCAGAATGAAACATGGAGAGATTCCGAGAGGCAGCACCAACAGCAACCAAGGATGAAGAGATATATCCATCAAAATGACTTCTTCTCATAAGAAACCAGCCCATGAACTCCACCTTCTACTTGTGCTGCTCCTGTTCTCTCGTGCC
>Prunus_Contig2459
ATACTTTTGATCTCTGACTTGACTTCCATGTATAAAATTGGTAGTATTATACATCACATAGAATAGAATGTTCAAAAGAATACAGCATAGATAAGTTATCTAAAAAAAGATGTCACCTCAGAAGATAACATCTTTGCTATCAGATAGCAGAATTGAATAGTTGTAACCACAATGCTCCTGCCTTCAAGAATCTTTTGGCCCACTGGTTTGGGAAGGACCAGCTCTCTCCAACATCACATCATAAAGTTGCTTCCCATTAAATATCACAGGAAAGAAGTGAACTTGTCCTTCAGGCTTTGTTTGCCTCTCCTTAAAATACACCAGAATAGGGAAATTTGGCCACCAAAGCTCCCAATTCACAAACGTTGAGTATTTCCAACGATTTTTTCCACCCACGAAGACATTTTCACCTGAATTCTGAAGCTGCTCTCCTACTTTTACTTCCAGTGCCTCGTCATCAAAGACAAATCTGACTCTAGTAGTCTGAAACAATAGGAGTAATCCAAGGAGACCAATGGGCGCAGCTGGTAAAAGATTATTTGTATAAGCTAACCCACCAGATAGACCTAGTAGAACAATTGGAATTCGGTAATCTGGCTCGGGGATCACAGTCTGTGTGCTCTTGACTTCTCGTGCC
>Prunus_Contig2473
GTGCCCAATTGACATAAATGCCTCAGCCATCCCATGAAGGCTATACTGAGGGATGAGCCAAAACACTGAAATGGGGATTATGGAATGAGGCTGATCTACAAGCCCATGAGCAAAAGCTGCATTTTTTCGCTTCGTTTCGACGAACCCAGCAACCAGTGTAGCCAGTATTGAAATGACAAAGCCAATTCCCATTCTGTGAAGGAATGTGATGCCTCTGTCGAGCCCTGTGAGCTTCCTGGCAAAGGCTCGTGCC
>Prunus_Contig2476
GGCACGAGGTGATTTGTAGCTGCCTGCCCTGGAGGCTGAAGCTGGGTATCATCATGTTCTGGTGCATCTTAGGTTGCGGTTTTAGTACGACTGTTGTATGATGTTGTGGAGTCGAGTATCAACTTTTAACATTGTCTTTGTCATTTTCTTCATGCTTTCTTTTTCCCTCCTTCCCCATCCTTTCATTGCCTCGAGTGAGATTCGGGAGACAGTGCACTTTAAATATGTCATTTGCAATTTAATATGTTAGTCAGTTATTCGTGTTGTATGCACCATCATTTCTTTCTTTTAAGCTTGTTTGTTAGTTGTTTTTGGTCACCCTTGTATTTTTGGCGTGTAAGAATTCAGAGTAGGGGTTTGGACATGGGATTGTTTTCCTTAGGGCCTGTTTGGGAATGCTTCTAGAATAGTTAAAAGCGCTTTTTGACAGCCAAAAGCGCTTCTGATAACGTTTGACAGAAATGTTTAGAAGCATTTTTAGGCCATAGAAGCGCTTTCTGGAGAAGCACTTGTCATGACTTTTCCAAGAAGCCCTTCTGTTTCTTACGAAAATTTCAACGTCTTTATAATAAAAGTGCTTTTGGTAGAAGCGCTTATAAGTAAACGTGCTTCTTAAAGAAGCACTCCCAAACGAGCCATTAGTCAAAAGAGTGCATATTCTCAAATCTGGATGTCTTTTTTGAAGTAAAACCAATGTGATATGATTAATTTTCGGTAGATAGATCAATTAAATCAGTT
>Prunus_Contig2477
GGCACGAGGCCATCATGAATGGGTAGGATAGTTGCTCCTTCCACCAAAAAGAGAGAAGAAAAAAACATAGGTTGCTAGGTACAATATTAACCATGCACGTTATGCATATTATGCTTTGACTAGACTTCATTTTTGGTTGTTTTTTTCACGCTTTCCTTATTGTTTGTTATGATATATGAAGATGCTCATATTACGTTTCATTCAGGCAGCCCTGCGTCTCACGGCAAAGAGCTACAGAGATAAAGAGGATATGCTAAGAGTTTTTTCTGCTGTAAAAGCCTTGCTGTAAGTAAATTCTGCAGATTGAGGATGCACGGGTCGTAACTCATAAGTTGAGTACTTTGGCTTGTCAATCTTGTGAAAATATAGAAGACGTATAGGTTTTTGAAGTCATGGTGACACTTTATACAGCTCTTATAGAATCAGGTTGTTTATAAATATTGATCACCACTTTTTCTCAATGTACAACAGAAACTTTATTTGGTAATTAAACTGTATATATTGCATTACAAATTTATAGTTTATACAGTTATTTGGCACGCCTCCACAACACACAAAATGATCAGCAGGCACGCTGTGTTGCATGCATATCCCGAAGTAGTAGTCTAATTTTGTCTGGTATGAGAAGTGCTTGCAGCAATTTTGTACTGAAAATTTGGAATTAAAGCACA
>Prunus_Contig2488
GGCACGAGGGTGAGTGCTGCTCTTTCATAACCATTATTAACACTTTTTTGGAGATTTGCCCAGCTTTGGATAGCTGGGTTCTTGATTGCATCAGATCATTTAATATATATGGCTCAGATGCAAGCATAAATAGAAGCATGTGAAATGCATGGTCATGATTATGATGTATACATTCATTTCTGACTGCAAATTTGACACCTTTATGAATAATGGCTGAGGTTGCTTAACTTGCCCTCTCTAGAGGGCCTAGATAAACCAAAATCTGTTCTTGCCCATTACTCTCATGTGGCTTGGATTTTATATTGTAATGTACTTATGTTTGGATGTACCAATCATTAAATTGGTGGCATGTTATATTACGTGATGTGTAATGTAATACACTTAACCTTTAGGGCCAGGTACAGGACTGGTTTAAATTGCTAGCTTGTTACTCGGTATAAGTTTGCAATTCTGTCAGCTATCTAAGCATTTAGTGATTGAACTGAAGTCATTGGAGTATAGTAGTGGAGGATATTGGTAACTGTCCACATTGAATAGGATCTGCTATTTTGATTTGACATTTTGATCATGTGGCGCGGAGGCTCGCCCTTGGTGATAATTTTACTTGACCACATCAGTAATTAGTGTTTAAGATCTAGTACTGTTTTGCTACATTGTCTTGATGCTCAAAGTTTGGGGTACCGGTTTCCTTTATTGATCTTCTACTTGCTGGGTTGGGCTAGCCTCTCTGGTGACTGCAAAGTACTTGTGGATGACAAGGATCTCTACGTAAAAACCTACCTTCCATTGTCATTTCCTCCCATGTGTTGCTGATCAGTGCGTGTTGTCATCTGGCCTTTCTTTCTTTGGTGGTTTGGCAGCAGTTCTTTGAGACTCCTTATGTTGAGCAACTGCTGCTGTTATTTTGTTCTAGGCTTAAAGCCTCTGTGCCAACATGAAGATAATTCTTCTTTGTTTCAATTTCGTTCTAGGGTGGCTTGTAATGACTTGGCTAGATCAGTTGGACAAAGTCAGGCGGTTGGTCTGTGGCGGGAGGTTATATGATATTGTATAGTGGCGTTTGATTGCGCTTTGTAAATCCAAAACAATTACGATTTCGTATAAAACTTTATTTTGTCG
>Prunus_Contig2496
GGCACGAGACAAAAAGAGAGGATGAGCAGAGGAAGGAAGGCGCTGTGTGTAACCGGAGCGTCTGGTTTCATAGCATCATGGCTGGTGAAGCTCTTACTACAAAGAGCCCATCTCTCTCCTGGTGTACCTCTCTCTCTTCGACGCAGTGCTCTTTCCCCGTCAACAGTGGCCGTTCATCCAAGCGGAAATCCATCGTTGACATCGACGAGGGAAACATGGTTTCGCCAATTAAGTTGATGATTGCAGAAGGCTTGATAGTAAATAGAAAATCTATATGCTAGGGGTTTTCTGGCTAGCTGAAAATGTGTGAGAAATGATCAATCTATCTTATTGCAGCCTATTTAATATTTAATACCTTCATTAAAAAAAGGTTGTTGACAATGCTTTGACTATCTTGCAGGTGACCCTAGTAAGATAGATCAGCCTGCAGGGATGGATGAGGACTAATTTTGTGTGTATGACAATTGACTATCTTTGCTTGTATTGTTCTATGTTAGGGACCTTTTGTTCCATTTTAGTAACAATTTTGTTTAGGAGAAAAAGAAACATATTGCAGTTCATGCTTTGTAAATGCCACTCTTCTGTTACGATGGACACGTGGTATGCCCTTGTTGGGTAGGTTTGGATTGAAACCATGGTCGAGTGCTTGAGCCATGTTTAGTGAGAAGCTTGAATGGATTTTCTTTTCTATTGTATTTGGCCCTTGTCTTTTCAAGCATGCCAAAAATCATCCCGGTTTTGTAATATGTGGTTTGTGGCCAATTAATTTACTGTGGATCTTGCATTTTTAAAAA
>Prunus_Contig2498
GAAAGGGTACGGCCAAGGTTTGACGCCTGCAGCATCGGGATAGTCAAATACGCCGGGTTAATGCCGGAAGAGTGCGCCAGTTTCGGGATCATCTCAACAAACGCATAAAACGGCGCATTGCCTGAACCGGTCGTGACTGCCGCCAGCATTGTCAGAATCACCAATACCAGCATCAGGATGATACTCGCCGAACCAAACGAGGTAGCGATAGAAATCAGACTTTGAATAAAGCCGATGGTGCTAAGCCCCTGAGCGAATACCCCAGCGGCAACCAGCAGCATCACCACGTTAGCAAACGCATCTGCCATCCCGCGATAAGCCACTTCCAGACCAGAGAAAACTTTCTGGGTATTAAAGCTGCGGAGGAACTCCAGAATGGAGGCAATCAGCATACAAATCACCAGAATAGTGATGATGTGTAATTGCGGACCCCATTTACCGTCAAAAATCAGTACACCGATGATCGGCGTGAACGGCAAAATGGCATAAAACGCAGGAGCAGTGGTGGTGATTTCACTGACATCTAACATTTCATGAGAGATGTGCTCTTTTTTATCCAGATAACGTTGCCAGAAGAAGTGGGCGATCGCCATGCCGATAATTGCAGCAATTGAGATAGGCAGCGTCGTTTTGAAGGCGAAGTCAATCAGCGACATTTCGGAAGCTTGCGCCGCCAGCACCACATCCCCTGAAGTCGGTGCGAGAATAATCGCCGCCGGGGAGGCCC
>Prunus_Contig2502
NACAAGAAATACAGGGAGATCACTATTAATATCAAAGAGAATAAAAGTTCCATGAATACACTTGACTCTCAGTAATCCAATATCTTATTCAATAGTTAATTTCTTCTGTATTCAGAAGACACGTGGGTAAATATATAGGAATCAACAAGCCGGAGACTAAAGTCCTGTTTTTCTGTTTTGGGTACTAAACCAAAAACACCAACCGAAACATAGCACGTACTGAATTTATTGCAAAGACCGTCACAGTACTGAAACTAGAAGACTCAGAAATTGACGAAATTCTTTTCCTTCAGGCTTTCAACTGTTTCCTCGTGCC
>Prunus_Contig2522
AAGTTATTAACACTTTTGAATATAATGAAACAAATAATCATCACAGGGAATGAATCAATGTCACAGGAAGTAAACTACAGAAACTTGTATAATAAAATCTCTCCAAACTTCATCCATTGGGTGTGTGTGTGTATCTGAATTTTACCCTAAAACCCAACCAACATATCCTTTTTCTCCATTCAACAGTGAATGAACATTTAACATCCACAAAATTAAGCAGTTGAAAAATACTAAGTTACAGACATTTACTATGTGCATTTCTAATTAGGTAGTTAATTAGAGGCACATTGCAGGGAGAAAGGGAAGCTTCACTAACTAA
>Prunus_Contig2524
GGCACGAGAAACCTTGACTGTGGTGATAGGTGTAGCACTGGTGTTCGCTTTCACTCTGTTTTTCATTTACGAGCAGTATGAATCAGAGATAGATGGATTCGCGAAGCTTCTGTTCAATAGTACAATGTCGGTTTTTGGATTGTTGAGAACAAATGTACCTGCTTCTGTGCAACTATTTCTTGAAAACCATGGAATTTGGCGTCATGGTAAAGGGCATGCGACAATTAAGCATCAGAAATAGTTGCCACTATCACCTGAATGGCTTTCGGGCAGAGTTTTTCTAACTGTATAAATTCAGTATTCTGTTAGCTTAGGGTTGTATGGAAATTTAGATTTTGGGTAAACCCAACAAAAGAAGTACCACATTAACTCTTGCCCTTTTGTTAGTGTTAACCATAAAGTTTAGGCTCTATGTAAATGATTTTAGGTTTATTGTTGAATAGTTCTATTAATTATTTTCTAGCCTCTGATATTATTTCT
>Prunus_Contig2529
TTTTTTTTAAGAACAAATAAGTAAATCCATCAAAACTAACAATAATTAAACCCATACCAAACATTTTCTGGAACAAATGTCCTAAAATAGAACACATAAGAAACTGGCACTACACGGCTGCCATCTTGTTGATGAAGCACCTTCACCCGGCCAGGTCTCCAGTCGTCTGAGCCGACCCTCTTCAGGTATAGAGAGCACACTCTCTGGCTCATGCATGGTCCACTGGCCTCAAACATGTCTTTGGCACATCGTCCAAACCCGCCATAACCCCTACGTCTCAAACCACCTTTGGGAGCATACAATAGCTTAGGGTTGTTCAGATGCTTCACTATGATCAAGTTACCCTCAGAGTCCCCGAATCTGACACTGACGTGGTCCGTGGTTCCGGCAGATCGTGCACATGTTGTCTCAATCTCAATGGAGTAGGTGCAGTTTGTTTTGGATCTCGTGCC
>Prunus_Contig2531
AACACAAGAAATTAACTTTCATCTCATAAAAGTACTTCAACAAGACTTCCTACATCCAGGAAGTCAAGGATCAAGGATCTCTTTCACCAGAGATCCTCTTTATTCAAAATAGCAGACTAAAATGCAGCAAAACACATATTGCATGACAAACTATTACCCTACTATATAAGAGAAACATAACCCCACGTCACATTTTGTTTATTCATACTACTAAACACAAACAATAGAACACTAGATCTTGTCCTTAAGTATCTCTTCAACTTCCTCGTCCTTCTCGTCCTCGCTCCAGCAACCTTTCAGAATTGACCTTGGAGACTGGGAACCTGCATCCTTGACAAAGCTGTGGAAGATGACAGCACCACCCAAACCCAGCATCTCATAGTTGCTTTCTCCGCAACAGTATCCCCTCAAGTCGTCCAGGGGGAACTTAGCGTTGAGTTGTTCGCCTGCAGTACTGGTGGTATGCAAAGCTACGGAGAACTCAGCCGGTTTGAAACCTCGTGCC
>Prunus_Contig2534
TTTTTTTTAAGAGCAGTCAAAATATGATGATATTATCATCTTTTCTCTCTCTTTTGCTGGCCCATAGATTAGAATTGAATTGAACTCCAAAACAAAATATTTTCATTGAAGCCAAAACGAAAGAGGAAGAAAAAAGACACTCCAAACCAAACACGCAATAAACAAAATTACAATTAAGTACATTTTCGTGTAGCTTTAATCATACAAACCCAGTGACATCCTTTGTTTTATTTAATTAGAAACATAACTTTATTTATTTATCTGAGTTCTGAACTGAACACCACCGGCAGATGAAGGTTGGTTGAAGTTTGAAGTTGGAATTCAAGGACACTTGCGTTTGCCGCCGTGGGTGGTGAGGGCAGCGTAGCAGGGGCAGACCTCCTGATTCCCGGCAGTACCCGGAGGAACACAGCTGCAGCGTTGGCAGCAAGTCCCGCATGCCCTCTTGCACAGCCGAGGCCTTGAAGACAAACGACATCGAGCAGCGCACGCTCCACCACAGTCTATTTTATCAAGGAGAGAACTCTGTGCTGCCTTTTTGTTTGCCGTCTCATCAGCGTCAGCAGGATTGAAAACAAGAAGGCAAACGACGAGTACTGAAACAAGAATCACAACTCTGGAGGAGATTGAGATTGAGATGGCCATGGTTTCTAATTAAAGAGATTTAATTTCTTGCTTCCTTCAAACCTAATTGAGAAAACCTTGATTAATACAGATATCTATCTAGTAAGTTAACTTAAGTTGTGCGTAACTGAGTGACAGCCAAGGTCCAG
>Prunus_Contig2543
TTTTTTCTGATAGGTACTCTTGTCCCAATATAATCTCCAAAATCACGCTGTTGTTACACTCTACAATAAATGGAGAAGAGGGGGTTCCTTCCGGAGCCCTGCAAAATGTTCACTCTCTCTCTCTCTCTCTCTCTCTCTCTTCGTGACGTATAATGGCTATGTAGTACTTTACATTTTCTGGACAGTGTTGGACAGTGTTGATAAACAATGGTTCGCTGTTACAAAAGAATACAAGATTTACTATGACCGCACCCTCCACCTTTGAATCTGGAGGCAAGCAGTTGGTTAGCTGGAGCAGCTAGTTTCCGCGCAAAGAATTTTCTACAATCTCACTTCTGTGGTTACGAAAATGAGAATCTTGAGAAAAGAGAAGTCGCTGATCCTGAAGCATCACTCACTGGGCTAGGAGGAACATCTCCGGATGCTCGGTACGCTTGTTGACACTTCTGCATCTCGTCTGGACTAAATTGAAGAAGCATACCAACTACAGGTAATAGGGCCTCCACTTCACCTGTTTCAAGAAGCTTTAAGATTACATTTTTCAGGTATGTCATATCTACTCCTTCCCTCTTCTGCGTTCTTTCCATGTTGCGAAGCTCAGCCTTCAACATAGATTCCTGTTGGCTATGCAACCGATTCTCACGCTCCAGCTCCTCAATTTCCTCTTGAAGCGCTAAAATGTGCCGCTGTGACTGTGCTAGTTCTTCCTCTCTTTGGGCTTGCTGCCTTGCCAAAATCAGAATCTGCTG
>Prunus_Contig2550
TTTTTTTGCAACGAAAGAAGTTGAACACTTAAAACTTATGAATGATTTAGAACTTGCTGGGCAAAGAGCAACACAAGCATGAAAGTGTAAACTGAAATTCTGATAGGCTTCCTTGTACCTCTTTCTGTTTTGTTCACTTAATTATCATCCAAATATTTGTACAATGTGGCATCCTTTCTAAACTTGCGCATGCTAAGCAAGGCCTTAAACAGACGTTTATGTTTGCCTGAGTGCTGATCACTGTCTTTGGTCGTGTCTCTTTCAGCATGAAGAGGCAATGAAATTGTTCTCCTGGTTCGGGGCTCCGAGACGTACCGCTGTTTGACAGTAGAAGAAGAGTTCATAGTGCTTGATCTCTTAACAAGAGAGCCACAACGTGGAAGTGGAAACCGATGCGGTGAGACCGTTCTTTTCTCAAGTTTGGATGAAATTCTTGTGAACTGAAATGCTTCAGGTGAAGGTTGAGCAGAGTGTGATGCAAAAGGCTCTTCACTGACAATTGTTGGAGCAATCTCCTTCATTGTTGTTGCTGTACTAATCTCATTCAAATCCTCTTCAGCACTTTGTCTCAATGCAGACTGGCCAACAGTATCCATGATGAGAACATACTTGTCTGGCAAGATGTATCTCCTATGGTGCTTGGGAAATTTTGTGGCTAAAGAATCTCGTGCC
>Prunus_Contig2551
TTTTTTTTTGCGGCCAAACTATAATCACATTCATGCCCCCGCTAAATCACAAAAATTAATGAATATACTGATGGAGTATTAAAGGTATCCTGTGAGCTTCGGTAACTAAGGTAACCTCTTCGTAAGGTGGGGATAGAGAGCATGAAATGATACATAAATGAAAACCTGAAAGAACTCAGAAAAGAAAAAATGAAATTTGAGTACCCTGACCTTTGGATAAATGTACAAAAAATTCAACCTGATCCTATTTGCACTTGCAGATCAAACTCTAACTAATCTACAAACATGGCAAAAGCAGGCAGGCTGTGAAGGAATGCGATCTGTCAGTACACAGCTTGTTAAATACAGCAGCTGCAGATATGAAACAATGCCTCAGTCAACGCCCGGGAAACTCCTGTGATAGAAGGATTGATGTATCACTATCTTCTCTTCTGGCATCATATAAAAACTATGCAATTTCCTCACGATCCAATCCCGGGAAAATAATTAGGTAACTGTGACCTCCAATAAATTCCTTGTAGCTCCCAAAATTGGTGTATATGCCCCTTACAGCCGGACAGGGGCAGAAAAAAGAATGAAAGAACAGCAACACAAAAGGGGGGTCAGCAGTAAAGTGTCCTCACAAAATCAAGGGTATGGGGAACACCCATCACAACGTCCTCATTCAAAATCACGTAGCGGACAATGCTCTTGCATCCTCTGTCTTGTTTGAGCGGCACATGCAATCTGGGCATGGGNAGGNATATATCGAGTCATTTGGTCTCTTCAGCTCAAAGCCCTTTGAATCACCATGGGGACCTCATACCCAGCAGNTGACGCTTGAAAGTCTTCCNTCCNATTTTGGGATTATCAAAGAGTAATGCTAACTTNCCCCTTGTCGGGCCTGATAGTCTTGGAATGNCCACCATACAAGTATCTTCTGTGTCCCNTGAGAAAANGGGGGAAANTCCCCCCCTTGGGTTGC
>Prunus_Contig2552
TTTTTTATTCACAATAATGTACTGATATTTATAGAGGCTACACAGAATGACAAGGCTGATACAGCACAACCATTTGTGGGGGAGAGATGCTGATGCCTCCCTGAGAATGATACAAAAGAGAACTTAGTGATGTACTGGTGGGGAGGCTGAGACTTTGGGAGGGCACTGGTAGCACTTGGCGAACAACCCAAAAGTGTCAACTTGCTTGATGAAGTTGGTCATGCTAGCCCACCCTCCAAATCCGAAGCCGACTATGAACACCCACACCACTATAAATGCGTTCACCACATACATCCCCGTCCAGCTCGGGAGGAAGAATGGAAGCTTCTCTGCCGCGTTCTGACGAGCAGTTGCGGATCTGAAAGTGAGCATATGGGCTAAGGCGGGGATGATGTAGACAGTGAAGCTGACCAAAAGAGACCCAACAGCTGAGTTAATGGGACCAAAGAAGGGGAATATGATGGCCAAGAACCAAATTGGTATCACCACAGGCAACCTGGCAAGAGCCCTCAAACATATGCTCTTGGTGTCATGCATTCCTATGACTTTCTCCCACACAAAATACAAAGGCGTACAAGCAAACCCAAATGTGATAAACTGGTGAATAAGCATCAAGGTGACCCCGG
>Prunus_Contig2562
AAATAAAATTCCTCCTTAAGGATTACTAGAACACAATACAAAGATGATCTCAAGATTGTGAAAGAATTCTATTCTATTGTTCTTGGAAGTTGGAAAGAAGACAACTGATCAAACAAAAATACAAGTAAACGTGAACTGTCATCAAGTTTAAATCTTCTGTAACTGATGTTTTACATCATTAACTAACAATAATCACACATTTGAGGATGTTTTACTCACTAGCTGTGTGATCCACTATCCCCATGCACCAGATGCCGCCGAATATCAAACTGGTCAACAGACTCCAAAGGAGTGGCCGTCTCATTCCTGATCCTCTTGATCTTAGGGCTTAACAATCCCCTGTGCCTAAACCCATACAGCTTAAGCACCTGGTTATCTGCAAAGTTGAAAGCCCTCTCCATGCTGCTCAAGCACCTCTCAACAGGGTAATCCCCGTAACTTCCACAAGGCTTGCAACCCACAAAATGGGTCACAAATGGCCACCTCTCGTCACCCAAGCCTGGATGATACTTTTCTATCATCTCTTCATACCGATCCACCAATCCAGCCCAGTACCCGTGCAAATAGTAGGAATTCTCAACATAAACCTTCTCCATCCCTCGTGCC
>Prunus_Contig2587
TTTTTTTTTATCAAACGCCAAACTGCTTTATTTCACAACTGATTTCTTTCACAACAAATCTGACAATAACTATTTTTACAACACAACAATACCAAACTGGCTCTTAGTCCAGGAATTATTGCTACAATTTTGCCTTTATTTAAATAGAAAGTTCCAGTACAAGGCCCAAAAGAGGCAAAGCCCAACAAAGCCAAGGGCCGGATAATTGCCGACAACAAAACAAAGCATTAATATACAAGCAAACCCCAGCAGTAAAAGATTAAAAAAATAATAATTTCACAGCCAGCGTTGACATCTCCGAATAAGGAGAAGCAATCGATGGCGTTTGCAGAAAGAGGAGGGCCAAAAGATGAATCTCCTAACAGAGCACCACAAATACACCCAAATAATCCAAAACAAAATCCTGAGAATGCAACAATGCTCTCACATGGAAATGTTCATGACGTCCATCACTAAGCCTTCCATCATCAGCGTCGCAGCTTCTCCAGAACAGCTCATCTCTTGTCTTTGTTCCCCATAAAAAGATGATGATGATGATGATGAAGATGATGATGCGTTGGTGTTGGTAATAAGCTTGATAGGGCATGAGGAGATTGGAAGAACTGGGAGATTTTGACAATTGCAAATTTCAACCATGTAGCCGTCTGGATCATGAAAGAAGAGCTGGTCCACAATAACACCACCTTCTTCCACCTTGGCTGTCACATACTCTATCCTCATCTCCTCCAGCTTCTGAATAACCATCCCCATATCTGAGCACTGGAATGAGAAATGTGGTTGTCCTTTGGGTTGATTTTGCCTTTCTTTTCTGG
>Prunus_Contig2596
CTTTCAATTAATATTGATTATTATTATTTCTTCAATTTTTCCATTTTTAATTAGAAATTTAATTTTCCAATTGAAGAGAAACAAGATTCCCAGATAGCCCAATTTCCATCCCACCCAGTTGGCCTCCATTTTATCACATGAGAAAAGCCCCATCATAATCCGCAGTTCGTCCCTCTGTACACTACCAAAATTATTTTCACTACAATTTAAAAAGGCCCCAAATAAAAAAAGGAAATTGACGGAAATTTAATTAACAGAGTTCATGCTGCTTTTGGGCTAATTCCAAGCTTTTGGTTCCGGGTCGGACTCTGGATCATCTCGATGATCTCTTACTAGGACTACTACGTCATTCTATTCGGCTACTCGATTTTGCTAATCCCAATACGCTTTACGACGGCGTTTCTCGTGCC
>Prunus_Contig2597
CTTTTTTTTTACAAAAAAAGAAACCACATCATATTAACTCTTAATAAAAGCTCCTCAACATTTCAATCAACCATGTTTTGGAACAGCATAAGACTAGTTGAATGGCCAAACAAAATTTGAACTTATTATACTTCAGATAGGGAAAGCACGAACTTTCATCAAGATAAAATAGACACCACCAATAACGACTGCATATTCTTAGGAGTTAGGTCTCTACCTTAAAACAAAGTGTCTACAACAGAAAGAAAAACAAGGTGGGGTAATGAAATCATATATATTGGACAGACAGGTTGCTCATTTCATTTTTGCCTCCGTAAATAGAACATGACGATTTACCCGAGGGTCAAATTTTCGGAACTCAAGCTTCTCTGTCACCTTAGTAGGCTTCCTCTTGACATAGAAAAATCCGGTGCCAGCAGCTGAGACAAGTCGGATGAAAACGGTAGCCTTCTTCTTTTTGTCACCCATTCTGTTCAAACCTTTGTAGTTGTCAGAGAGGAGGAAGCAAAAGTAACAGAAAAACGCATGTTTCACCACACAATAAGGGTGGGCAGATAAATATGTGTTTAAACTAAAGATGTGCATCTGCAGGAAACATGAAAATTACTAAATCGGTATGGGGCTTCACATGACCTTCAATATTGCCCCCCACAAAAAGGAAAAATAGTCAAAATGAAGAACAACAACCATCTGTAATCCAATTCCATTTCAGATTTCAAAACACCTATAATGAGAGTAAGAAATCTAATAAAAAAAACCCTTCCCAACTCCAAGGGCCCCCAAACCTTGCGGGGGAAAATTTGTGCCCCTAAAAATGAAAATTCTTTAAAGGAAGGCCCCAAAAAGGAATAAAAAACAAACACAAAAAAAAA
>Prunus_Contig2601
CAACAAATCAAGGTGACTGTAAATTTTATTTCTTGTCATCTTCAGGTAACATATTTTGTCCGAGAAGTACAAGGGGTAAAAATTATAAAAATTAATACACAATAGAATTGAAAGCAATCAAAACGTTCTGCTCTTCTTTTCTTCCGGCCAGCAAGCAAAAAAGCTTTCCAGAAATCAGGCTTATTTTTTATGGTTCTTATTAATCTGCATTTACAGTAACTTGGTCTTGAGAAAACAAAAAACAAAAAAATAAAGAAGAAGCTACTCAAGACGATGAATAGCCACGGTGGTCTTTAATTTTTCTGGAATTTGACTCCTCAGAGCTTTCTTTTTTGGGGATACTTTGGCTTTGAATGCTGACCACATCAGACTCTTGCATTTGTGATGAAACAGCAGGTTCCTCTCTCAGCTGACTTGATAAACTCTTACAGAACTGGACATTTTCAACATAACGTTATCTGAGTAAGTAAACAATTTTTTTAATTGTAAATGCAAGAACCAGCTCATGGATATGGTCATTATACTTCTCTGTATGTTCCGAGCTCCCCTGCAGATCTTGATATTTCTACGACGCAATTAGTCGGAGCAACTTCAATCACCTCTGCTGATATGTCAATATATGATCTACAGCATCTATTCATAATCTGCTTTGCATGCATTTTCATCTGATGAAAAGAAATCATTAGTTTGCAGGAACTGTGAAAACGGGAAAGAAAAAGAAAGCAATAATATAAGTTTCCTGTACCCTTAAGTTTTTCGTTCTTTCTACCGTAAGGCTCACATCCATTGCAGCAGCTTCTATTTTCTTTATGGTTTCATTAATCGTAAGCTTGGATCCAATCCTCGTTTTCTGC
>Prunus_Contig2602
TTTTTTTTTATTTGGAATAGCACCAAACGCCTTATAAATATTATGGATAAACAGTCAATACTCTCCGGAACAAAATAATACTATCCGGCAGATTTTAGTCAAAATAATACTATCCGACAGAATAATACTATGCTGAATTGTGAAGCCTGATCATATAACAGAACAATCAATATGCTAAAGCTGAAGGGAAGCCTTTGTATGGGTCGGTGAAGGCCGGAGTGTTGCCTCGTGCC
>Prunus_Contig2607
CAAAAACAGTGAACTTGACTGATTATTTCAATCCATCAAACAAGTTGAGGCACACAAAAGCACATCAAAAAGAAACCTCTCACATGACTGAAGCTCCTCTTTTCTCAAGCCCACACCAGGCAGCTAAATGAACATCATACATTACACTGTAAATCACAAGGGCATTCCGGGTAAGATGATTCTTCTGATCCAAATTAGCCTACTCCTCAGCGTAAGATGATTGTTTCCATCCACCATAGCCCTCCTCGGAACCACCATATTCCCCAGATGGACCGTCGTTTCTTCCGTATCCCCCAGATGGACCGTCGTTTCTCAGGCTCAGGAGTGAATCTGAGTCCAACTTTAATCTCTCCACGGTATTCTTTGTCCTGATTGACAACATTATATGCAGTTGGTGGAATGCTACCTTCTGTGAAAATGGGCTCTAATGAAATGGTTGCTTCTCCAACAAAATCGTCTGCG
>Prunus_Contig2612
GGGCTTACAAATTCATAGCCCAATTCCCATCCAATCATCCAAAACAAAATCTAGCAAACATTAAATTTAAAATTACAACCCAATTACAAAACAAAAACACATATATCAAATAAAATTACAGAACATTCAAACTATTCCATCTTCTAGTGAAAACAAAAACCAAAAAATGCTCCATCTTCCCCTTGTTCTTTCCCCTTGGCAACACGAAGAGGCATCTTCTTCAAACCTTCTCTATTAAGATCCTCTCCCAGACCCCGATCTCTTCCTTGTTTACCACAGCAGTCTCCATGAATTGGTATAGATCTGATCTGATCCAAGTGAAACCATGAGATAGATATTAACTGAAAGACAAACCGCAGAAAGAGGAAGAAGAAAGAAAGAGAGAGAGAGAGAGAGAGAGAGAAAGAGAGAAGAAAGAGAGAAATGGAAGAAGAAAGAGACAAAATAAAAGAGCTCGTGCC
>Prunus_Contig2613
TAGTTTCCCTCCCTTTACCGGCAATTGGGGCAGGGAAGTAATAAATATAACACATGCTACGAAAACTCTACTCTGGGCTATTGGAATTAAATCTGAAAGCTGCTTTTAGGAGGAAAAGGACGAGGCACGTGTAATTATAAATGGAGCCCCCTTTGCTCCCACTATCCTGGGCATCAATATGCCACATTGAATTAAAAATTTCATAAATTATGCCCACCTACATATATAAACACTTGATCGGCATTCAATTTAATGTCTTCAGGTCTTTCCACGCCCCATGATGCTTGTCTCTCTCTACTAAGAAATAGATCCATCAACCATCAAACATTTTCCACTTCAAACAATTCTATGATTCTTCTATCTTAGGCGGATGATCTTCTACTCGGGTTCCTTGATGCTATAGACGTAATTGGTGAAATCCCAAGCCGACTGGCATTGCAAGCTTGAACCCTCTCAGCATCTCGGACTATGGTCTTTGGTGTTTTGTCTGGATAGTGCCTTGTATTCAACCTTTGGGCATCATGAATTTCTGCCACTGAGTCAACGGTAAATGCACCCCTACTTTGGTGCTGAAATCTTTCACTGTCAAACGCACGTGATTCAGCACTGTTATCTCTATTAGGTATGTTAGGAATAGCATTGAGTGAGGGGAT
>Prunus_Contig2614
TATGTGAATGTAATAATATAACGTACAGAAACGAGCACAAGGGAGGCATCAGCTTGCCCATTTGCTAAGGAATTTCTTCAACTCTTCTGGCTCAACAAAGCTCCTCTATTGCATCCGGTCTTATTGCCAAGTAGGCAAAATTACATATTGATGGATCAAATAAACGAAAACGAAAGAAGCAAATCCCCCAAATGGATTATAAGTTCTTACATACATACATAAATACATACCGGTATGTACTTAGTATGAACATGTATACACTTAAACCTGTCAACATATATATACTTCAACCTATCATCAAGTCGATACATGTCTAAAATCTCCCAAGATCAGGAACAGTAAAGTGCTCATCATCATCCTCTGCCATTGCAATTCTTGGCTTCTTGTTTGGATTGTTCGATTTGGGGGGTCTATATGAGGTAAAATTGGGTTGCTGTGATACCGGAAGCTGAGGAACTTCAGCAGCTGCCAAGGCTTCCTCCGGAAACTGCTCACCGAAAAGACCCATATCTGCTATCCATTCAAGCTCTCCAAACTCAAGCGACCCTTTCTTGTCAGAAGATTCAAAATCTGATAATTGCAGCAAGTCATCAACCCCCCAAGGGGATGAGAAGCCA
>Prunus_Contig2615
TAATCTGAATAAATGCTGCAACTGAATCAAGATGAAAACTAAAAATCTGTGAATATACAAGACAGCAACCATCTAACATTGGTAATTGTCGCATAAATTTGCATCCTGGCCTTCTAGATTTGTCAAATCCTCCGCCGTGCTAGTTGACCAAGCAGATGAATGTCAAAAATAAAAGAACACAAGCAAACCCTGGCCAGACTAACACTGTCTAAAAATAAATTCAGGATTTCCTTGATCCCTTAAGATTGTATTCGTGCTTGATAAGATTCACCCTAAGCAGCATTGACTTAACATCCCGATCAAACTCATCACCCGTCTGAAGCACCCGTTGGAAAGTTGCATTCCTTTGATCCGCATGTCGTGCATATAGAATTTTGTTGTGTGAGTCAATTCGAGCCTGAACTT
>Prunus_Contig2618
ATCTTTGCTTGGTCCAAGACCTCATTTATAAGTGCGACTAGTGCTTTTCCGCTGGCCTGGGCAGTTTTAACATAATCTTGTTGGGTTACATCCAGGTCTGTGTCCATTAGCATGTGTAACATTCCTAGGACACCATTCATTGGCGTTCTGATCTCATGGGAAACAGTTGCAAGGAACTGAGATTTGGCAACATCAGCTGCCTCAGCCTGTTTCTTGAGCTCCATCATCTTATGGAAATCATCCTCCACTTTGGCAATCCTATTTACAGTTGCATGAAATATATGCCCAACAAGCAACGCAATAATGAGGATCCCAATTGAAGTTGTAATGGCTAACCACGGCCATGGTGGCCTGTGCTTGAACCTGCAGCGCATCTCATGGATCCTTAAGGGATCTCCAAAACTTAAGGTGCTAATATGCTGCATTCCATCATCTGAAACATTTGAACCGTACATGCTGATTGGATGCGAATGATTGGTAATGTCATACACATTCACTAGGATGGTTTGCTTGCTTGCGAGTTGTTGAAGTAACTTCTCCACAAGTGACTCGATATGAAAGACTCCACCAAGATACCCATCAGTAGCTTGAATTCTTTCATTTGGAGTTGCATTTGAAGGCAGATCTCTTTTGTAGACAGCAAACGTCAATATTACTCCAAGGCGCTTTGTTTTAAGCAGCCGAA
>Prunus_Contig2620
ACAGGAGTCATACTTCAAATATCATGCTCTGATACCATGATAGAGTTTGCAGGTTATCACACTCCTCAAAAGCTTATACTATAAGGTTGTGACCAACAGTTACTTTATTTTCTAACACAAACATTTATCCAAACTCAAGAGTATGGTCTAAGAGTTCCAGCTCCAGTCCAATTGTCCATCCAGTGGACATAAAATCTGAGTGTCGGTGCACAATGCCAGAAACGTTTATTTCTTACTCCTCTGAGTGTACTTTGAGTCTGAGTGAATGTAGCATTTCGTTGCAAATTTGGTAAGTTCAGATTAGCATCTCTAGCATTATAATGGCACGTTATCCATCACCAATATCCAACTTCATTTCAGCTTGAAAAAGGGGAGCCCATGCACAATATAGAGCGATGCATATATCTGAGCTGCAATTATCATCTTGTATACATACATGCACTTGTTGAAACAATAGAATTAGAACTGTAACTGATAGACATGCTATTGTCAGTAACAATCCTTCTCTAACAATCGGTCAAACATGTCTTTACATGAAGTGCAGGTCACTGGTCAGTAATTCCAAAAGATCTGGTTCCTCCGATATTGCTTTTTCAAATATACTGAAATTAACCTCCTATAAGTCCATTCCCTCTGACTCTGGAA
>Prunus_Contig2621
ACAAAATAATAAAAGGGGTACAAATACTCATTAGGCATCAAATTTGAGCAAAAGAAATTGTCTCACGCGATACAAAAAGGACTCTCACTCTCACTCCAATTGAAAGCACATACAAGTATAGTTATAATCGAAAATGACAATTACACACTCAATTTTAGAAAGTTAATAATTAATTAGAGTAGCAAAAACCAGACACTTTCTAACAAACAACATTCATCTTCTGCTTCCTGGCCGTAACAAACTTCCTCCAAATTGTTGTGATCTCCCTTGTCTTTTCCAAATCACTCTTCTTACTCTCAAGTGCCCTCGTCTCTGCAGGTTTCCCATCCTCTCCGTCGGCAGCCTTCACATTGGAGCTAAGCTTAGATGGAAGTGTGTCTAGTTCATGCAACACTTTCTGGATATCATTCACTAGGCGCTCCGCCAAAGTGCGAGAGAAGTCTTCTCTAATCACGACGCGCAAAACTGTCACATGTTGTGCATCTGGGGGCATGGTGTAGGCAGGGACAATCCATCCAAAGCGGCGGAGCAAGTCAGAGATTTCGAACTCGTCGTGGCGGTGGTTGTCCTTCAAAGAAAATGCCACCAATGGTACCCCTTCATCTTTAGAGACTATGTTGAAGCGCTTTGTCTTCTCCAATCCTTCTTTTAGTACTATCATGTTTTCATGACAATTTTCCATGACATTCCTGTATCC
>Prunus_Contig2623
TTTTTTTTGGAACAAAACAAAGAATTCTTTTAACAAGTCCAATGCAATCTAGATAGTACAACATACTCCAACCCAGACAACATGCTTCGGGTAGATCATATGTTTGCCTCACTATTCGTATACACACCATGCCATAGCTTACTCACAGAAACCCCAAGACGGTAACAAAACTGTCATCACATGCTTATAATAGTATAAGGACCGGCTTGGAGAGCAAATGCTCTGACCAAACTGTCTAATGCAACATACAAAAGCAAACCCCCCGAAATCAAACTGTCCCTGTTTATGCGATACGTCAACCTCCCCCCGAACAGTAGGTACACACACTTGATATAGAAACAAGTTAGAACTGGCACACAATGGTGTTGCCAGTGCCCCGATGACAGTTGTTGGATTGGCTGACACAGCAACACCTGTGGCGTGGAAACTGCTGTTTACTGGCAGAAATTAACAAACAAGCTCCGAGAGCCCTCCAAGAAGAGCATCCATTACCCCCTGGTTTTGGCCCTCTTCATACCAAGACTGTTGTGGAAGGGTGACACAGAACCAGACATTGGAGAACCCTCTTCACGAAGTGTACCATTGAGCATCGCCAACTCTCGCAGCTGCTGTTTCTTGTANAAATCCTGAGACTCATCCACAGGGCTGAGTAAATCTTCAAGTACCTCACGTGCTTGCGATAAACGAGCATCAATAATTTCCACTGGTAG
>Prunus_Contig2624
GCAACACAATTTACTCACAATTCCTCCTCATGCATATCATGCCAAAATAAAGCAGAGTATTGAATTTCCTGCACATCAAGCAGAAACAATCTAATAATTTTCAACCCAGGTAAAATTTCACTGAACCAAGTTCGACTTTGCAACTTCTGATACACAACATAAATACCACCACCAAGACAGAAATCAAAGATCACTATTTCGAAACCATGTTAGACAATTAGAACAGCAGGATGTCGTCCAAAGACCAGAAATTGATGGCATGCTGTTTAACTGATTAGCTGTTGGCATCGCAAGTCCACTAGCGGCCCATAATCCTAACACCATCCTTTAAAAACAATCTGAAGGACTAAATTGAAATAGTGCCAATTACTAGCTTCAATAATTGAGACCCCAAGCAAGGGTGACCCGACTCAAGTTTCATCTTCACCTTCTGAAAGCAAGCAATCTTGTATTTGTCCCCTGAGGGCACTGCAATGGTCAAGGTTGTCATGCTTTGCTCGGGCAAACAGTTGCTCAGGTAAAAGAGTGTACAACTCATTTACTGATGAGGGGTCTTGG
>Prunus_Contig2625
GAATTCAAATATAAAATGTTTTATTCTAATGTCGATTTCTGAATACAAAATTGTGAATTTGATGCAGTGCTAAATAAGGCGTGCTACTTCTCTGTACATCTGATACTGTTGTGGACAGGGGGGTTTGGCCAAAGAGCTATCAAGTGAACCTCAACTAATAATAATATTACATCTGAGGTTGAATTCTATGATGACAAATAATACACACCACAAACAGGGAATTTTGCATGCTCTTCGGCTCGAGAAGTTTGATTTGACTGAGGGTTTATGTGTTAGAAGCCCAAAAACTTTGGTGCTAAATGCAGAAGAGGTTCCATAGCACTTGGAGCAAATTTTCTTCCAAAAAGAAAGCAGATTGAAGAGTTCCGGTCGTTGTAAGTGCAGCGATGACCCTCGAGCATTCTCTTGAAGAATTCCTCAGTGATATCAGCTCTTCCAAAGGTAGCTGGGTGAGGTCCGCCCCTTGACCAATCCACCCACGTGATGCTTCTGTTTGCTAAGGAATTCCCTGCTTGAATGGTTAGCATGGTGGGGAAATAGTGCTCATCAACGTAACATGCAGGTCTACAGAACTTTTCAAATTTTGAGTAAAATGTTGTATCTTCAACAATGCTGATGGCAAGCTTCCGGTTAACTTCAAACCATTGGGAGCCCTTGCGCCACTGGGTTATATTCACTTCAGGTGCCATGTTATTATTATAGCGTCCTCTCCCGAATGGCCCAGGGTCATCAAATGCACCCATGAAGCTGTACTTGGATTTCATTAAGTAGTGGTAAATGACACTGAAGTTATAGAAGCGGAATGCAAGATTCGGAAACAAGAATGAACCATTCATTGGATGTGTCAAGCAATGCATTAGCAAGGAGCCTTCTCTCAGCATCACACATACTCATTCTTCCCCACTCAGAAACCTGGCTAGGAATGTGTCTCCCATAAAAAACGGACGAAGTGTGAAAATGAGGTTGAAATGACGGCAGTGAATGAACGTAGATTGAATAACGTCCTTCATGTCCCTTCAGAAACCTCTCCCATAGGGGTGCCAGCGGCAACGGCCCCCTGGTCAAGAACATAAATGCAATCTTTGGAACTCTCTCAAAAGGATACTTCTTTATTCTAGGCATAAGAGAAGCCCTCCACAATAATTCCTTATCAGTCATAGTGTGTTGAAGATTTGATGACGGCTTAATCCACCGGTCCAAACCACTCGGTTCCTCATAGCATGGCTGGAAAGAGGACGTGACCGTTGTCATCACCCCATTAATTCCAAAATGACGAATCGTCAATATGCT
>Prunus_Contig2627
TTTTTCTTTATGAAATCTTAATCAACTCCATAAGGAAACTAGTTCTTCCTCCTATATAGATATGTTACTGGTTGATCTTAAATAATACTGTTATACAGAACCAACAATGGTAGTGGTTATTCGAGCTACCGGAAAATTTTCTGAAACAAGTTCATCAGTTTTATGATTCTTCTGCTTCATCAGCTTTCCAAACTACTATCGCCAGAGTATGGCGTCCCCCACAAGCAACAAGTTTGGCAATCCAGTGTCCATTGTCTTCAGTGCCATTTCTGGGAGGGATGTTGATGGGCACTTCCATTGGTTGACCGGTTGTCACCTTCCTTCCATATCCAAGACGTCCATGGTCACCTCGACCAAACGAAAACATGCGCCCATCACGTGTTAATGCAACCGAGTGAGTGCCTCCACAAGACACCTGAACAATATCCTCCCCAGCTAAAAGATGAACCCTTTGGGGCACCATTTTACTGCTTTTATCATTATCGCCAAATCCAAGCCTTCCGTGTTCCCCTCGTCCCCAACCATACACCTCTCCATCATCTGTGAGTGCAGTAGAATGCCATCCTCCAGCAGCAATATCCACCAAAGTAAG
>Prunus_Contig2632
CTTTGATAACTCTGGAAATTAGAGAATTCCATCTGCCAAATAGGCCAGTTATGAACACTCAAGTTAATCTTCCATTACAATAGATGAAGACCACTTGCAATACATCGTTTTCCATAACCTAAATTCAATAGAAAGAACCTAAAAACTCCCCAAAATGAGAAACAAGACCATGCCATATGGGCATTGAAGATTTACCCATTTTACAATTTGCTGTAGCTGCAACAGGGGTCCCCTCTCATTCTGAATCATAAATCGAGCATAGTTGAATAAGTTGACTCAGCTTGAAATCAGAAACAATATTCACAGAAAAACCTATAGCAAAATTGTATCAGGAACCAGAGTCATACAGAGGAACTTTACTACGTAACATCTGTTTACTCCTCCAAGCTGTTAGTGTGAAAACAGGAACTAGCACTCTAACAAGGTCTTGAAACAATAATTTGCCAGTAGAAACCACACCACGAGGAGGAGAGAGAAAGAGAGAAGCGCAACCAAGAAAGGCCATCCAACCATGAAAACACCTAGAGAGAGCACCAATAGAAAAGGGAGGAACGACCTCAAGACGGACATGGCGTCAACCCATTGCCCCTTGAGCAGTACTAAGCCTGCCACATTGATCATGTTCCAACTCATTGATCCACCATAGAATATCCGATTCAGACAGTTGGCTACGAAAGAATGGCAGTTGCAAGTGAAAAGGTTGTAGGTTTTGTGTTCGAAGTACCGTGACTTGACTGCAGGGCATCATCCCATGTGATTGCCGTCCCAAACTCTGCATGCTTGTAGGCCACTCTTGCAAGTGTGGCCACCCAGATTCGCGGCAA
>Prunus_Contig2633
TTTTTTTGGAAATGCCCACGACCAAACTAATGGTATTCAAGAGAGATTGATTATATAAAAGCATTTGCCTCTAAAGAAACTTAAAAGCCTCCAAAATTATAGAAAAAGTTCTCTCAAGAACACAAAAAGGATAAAGAAATCCCAATGAAAAATAAAAATTCAAATTTATAACTAACAAAATTAGAGATACCTGGAATTGTCCAATAATTCCATGACTCCCCCTGCTATCTGTCTGCCCATCTAACATATATACATGGTGTAGAGTTGGCCCTCGTATAGGTATGTACAAAAACCTATCACCAGCTCTGCACTTTCGTCTTCTGTGAATCTCCAGTAACCTCACATCTCTTGCCCCCCAACGGAATCTCAAAATATTCCGAACCGTATAGCAAGTCACCTTTCCTTTCTACATGCATCTGGTATTTGACAACTCTTGTCCCGCCCCGCCACTGAACCAAACCACATATTGGAACTCTCACCCAATATGGCAGAACAATGTCATTGGTTCCACGACCTCAAGAATGGCTTCCCCATTGGATCACNGTAAACCAGAGTTCTGATGAGGCAAGTTCATCCATTGCATCCCATCATGCATCATCGAAGTAGTTGCCTCACGCCCACCCAAGTAATCAAGTGCATGAGCTGCTTGTGGTAAAACATTTC
>Prunus_Contig2636
AGCCAATCTTGAAAACATTATTTCAATCAAACTCTAATTCAGCATATTGTAGCAAGGGACAATATATAAGAATCTATAAGATTCTCTGGAAATGAATTCTATCCCCTGCGCTATGAAAAGGAAGGGCCAAAAGCTCATCTGATATAAGAATATCCCTCACTGGCTCTGCGAAAATTCTCGACTGCGTCTGGCAGCAGCGAGGACTGCATTCATCAGTATTCCACGAAACCCGCCCTTCTCCAGCTCATGAATGCCAGCAATAGTAGTTCCAGCAGGTGATGTTACATCATCCTTTAGCTGACCTGGATGCTTCCCAGTACTAGTAACCATAGATGCTGCTCCTAATACAGTTTGAGATGCTAGACCCAGTGCAAGTTCTCGAG
>Prunus_Contig2637
AGTTTAGAATATTGTAGACTATCACTTATATTAAAGAACAAAAAACCATAATAGAAAACATATTTCGAATCTATCTATTTAAATATTCATCTACTTTTACAATTTAATAGTTGATGCAAATAACGCACCAATTTAATAGTTCTACTTGGCAACTAGAACTGGAACATACTGATGATGGATAGCACAGCCCCATTCAAGAACACTGATTCATAGTGCTTGAATGGGATTTGGTCTGACCATGAATAAGTCTGACTTCC
>Prunus_Contig2640
TTTTTCTTTTTTAAGGAGCATTCTTAATATATTCTTTATAGAGATTGAAATTAAGACGGCCACAAGTTGTCATACACTCCATGATCAATCCACATAACACTAGTTGCTTGGCAATTAGAACACACCAGAAACACAATACACATGGCGGACAAACTTATAGATGATGTAAAATCCAGATAACATGTTCTGCCCTGAGTGTACAGGGAGATGTATTCTGCAGCGAGTTGAGTTGCTGCAACAGCTCAGAAACCATGAATTTTTATGTTGTCTTTCTTCACAATGCCGGCCTGGACGAGGAAGGAAGACACATTCTTTCTCTGATCACCTTGAAGCTGAATGACCTGTCCTAGTTCTGGGTCCTGGACAACTGTACCATTGCAGCAAAATTCCTTCTTAAGGTCTTTGAGTATCTTGTTGTAGCTAAACTCCTTCTTCAATCCCTGCACGGTTGTCAGGCTTTTCCTGCCGTTCCGTTGCTGTATACGAATGTGCACATACTCTTTTGTCCCAGCACCTGAGTCCTCAGCATTTGCCTCAGCAAAGGGATCAAAGGCGGTAGGAATCTGTACGTCGAGCTCAGACATGAACCTTGGTTGATTAACCTAAGAGGGCCTGCTAACCAGAATGCTCAGACCTGATCCGATAATTAGGGTTTTGGAATTGGCGAGTCGGAAAGAGGAAAAACCCTAACCCCAAAAATCAGATAAGCCTGAGCTCTCTCGACCTCTCTTTCTCTTACTAAATAGCTGTTTGCTCCGTGT
>Prunus_Contig2641
AAATCCGAGAAAGATAGTAATAAATAAATAAATATTTGCTCAACCCTTGAGCACTATAAAGCCTTATTAATCCTCTGCTCCCTTGAAGTTCCTTTCTCAGACTGATGAAAGCTCTGAACAACAAGAATGCGGACCGATAAATATACTATACATGTCAATGTTCTACCCTCAAATTAAACAGCTGTTTAGTCAAAAACATGATATCAAAGCTTTGTGATGGATGATGCTGTCTATCCTTCGTAAATGAATCTTTCACAAACCAAAGGTTGTTACAGCTTCTTAGGCAAGTTATAAGTCTTCTTAAGAAACTTTGCTGCGGTCTCGTCATTTCGACAACACAAGACACGCAGAAGTGTGTTTGGTTCATTGGAGTTCCACTGACCTGAAGTTGGAGGCATTGGCATCCGGGATTTAGCAGGAGAGCCATCCAGAGTCGCACGTTTGAACTGTTCAATAAGGGTATTGGTATCAGCACGGTACAAAGGAAGGATGCCTTTAACAGTGGTTGATAACTTATCTATCAAATCTGCGGGCAATCCATCCCCATTCGACCAGAATAAATCGGTCAGAAACTTAAAATCCTCCTCTATTATGTC
>Prunus_Contig2643
TTAACAAAGCCATATAAATTTCTAAGTCAAGCTTCAAGGAAGATACACCCAAAGATTCTGCCAAAAGAAGCAAGGAAAGAGTCCATATATGCATTAAGCCATTTTCATGTGATTACTAATTTAAAGGCGAGGGTTGAAGTGTAAATTATGAGATTCCTTAACGAAGAAAATAATGGATTTCTCTCCTTTTTCTCTTCTTTTTCTCGTTTGGCATCTCACCTATCATTACCTCTTTTATGTCTTTTTCCGGCAATCCTTCCTTTCTCCTCGTCATGCCCACAAGCACAAGCAAAGTAGCAAAGCAGAACAGAAACAACTCCTCATCCATCCTTGCCTTGTCAAAATTAAACCCACTACTCAAAAAAGAATCTATGGCAACATTCCTTTTCTGAGTTTCTCTTCTCATCTCCTTTGGCTTAAGATACAACAGAGTTAGGCAAGCTTTTCATTCTCACTTATATATGATCAATACATGCAGTCCTATATATCAATCATATATGATTGCTAATTTACAAACACTTCAGAGGAACAGAGCAAGATACATAAGTGATCAACATGACCAACCAAATATTAATAAAAAACCAATCAATATATAGAAAGAAAAAAAATGTAGGCAGGCTAGTCATGATGTCATGTTAGAAGTAGATCAAGTAGTATTTCAGACGGTGGTAGAACACTGAGTTCCTTGCCTTGAAGTGAGTGGACCAGTTGGGATAGAAGGACCAAAAGCCATGACAGCAAGACAGTCCACGTTCACTCTGTACTTCCCGGAGACCCAAGTCCCGACCTTCCATCGAAGCCTCCCGATCACTTTGAGGTTTAAAACCAGTCTACCAGCTGTTTGGTCACGCCCCACTTCATAACCAAAGGAGGGAGCCACAGGCAGACCCGTTCCTACCAAAGAAGCTGTCAAGACATTGCTGTCTTCATGTCCTTGGTAGAAGGGAGGAAGAGAAGTGTAAACAGTGATTTGTTGACCCTTGTATGCAGCATACACTTTAAGCTCGTCGTAGTAAATCCCAACTTTCTGGTTTGGGTTCTTGGAAAGCAGAGTGAGCTGAACAGAGGAGTTGAGAAGGTGGCCGCCTGAGAGGTTGAGCTGGTAGATATCGGCTTCTTTGAGTGAGAACTCTGGTTTGGTGGGGTGCAGGATAAGCCAAACAAGTAATATGATAGACAGAATTGTGGTGGAAAGTGTAGAGAATACCAGGAATAGCTTCTTGTAGAGCTTTCCAATGCTCAGTCCTTGCTTATTGCCACAGTGTTTAGGAGATTTTGTGAGGGCTTGAGACATTTGCAGGAAGAAATAAGAGATTG
>Prunus_Contig2644
TTTTCTTTTTTTCCTTAAAACGAGTAGATACTTTATTGTCAACAGAATTTCAATAGCACATGGCTGTAGTACATTTTCAAGTTCTCAACAATGCCATTTCATAGCACAAAACAAGCATCTCATGAAGGTCCCTTAATTTTAAGCTTTCCCATGTTCTGATAAATAACAAAATCAATCACAACTAGACCACTTTGATGCACTTTATATCAAAGAATTGTACATTGAACCTAGCAAAGGTGTATTAAGGTTTGTCCTGCTGCCTAACCTAATTACTGATTTAATGAGTCTGAGATGAAAGAAAAACGGATAGCTATACCTGAATATATTATCTACGCGGGGATCCAACGGGGTTGTATATTTGTTCATCATCATGGCCTAAAACCCACTGGGCAGTGGAGACAGTGTTCAACTCTTCATCACATTCAGATGAGTTACAATAATTCCATATCTTAGAATCTCAGGCAATGGGATAGCAGTATTTGGCTCCAGGACCCTGAGAACGTCAGTATGTACAAGGTGGAAGGCTAACCATGGTAGTCCTGTCCTGTGATTCCACAACGCACATAGTTTGACAATCACACAACCGCAGAGGTAGTACGGCGAAGATCTGTTACTCCATTGTTAAATTTCCCACTAGTTTGCCTACCTTTGAAACTGCCGTATCTAACAGGCTTTGGCTGAAAGAGAGACAAGAGCATTTTCTCCAAAGTCTGTACTGAATACTTCGCATACTTGCTTGAACTTGCATCTTGCTCAACCAAGGGCCCATAGTTCTGCATGTAGCTTCTGTAAACAGGCACAACCGCCTGCACTATAAGGTGGCATGTCTTCTCTCTTAGATCTTTATCTGACACTATCCAATTTGATTGCCTCTTATACATGTCATCAAAGGCTTCATTGAAGGTTTTTAGCCTCTTTTTGACAAGATCACGGGCAGTGGCACGACCACCTGAGAACAGAATCAGACCCTCCCTACTTAAATGACCAGGAAGCTTCCCCCAGCTATCTCTCAAAAACACTGTGGCATAATAGTCCTTGTACTGTTCATGTTCTTTTAACCAGGCATCCCCCAGCAGAACCCCCAACTTAGTTCCCTTCAGGTGCCTGTACAAATGCCAATGATTGTTCATTGCAAAAAGGTTGGACAAAGAGGCATCCTCATAAGCCTTTATCCATGTCTCCAAATTTATCTCAATGGCTTTAATAATTTCCAAAACCTCATTAATAAGGAGCTTTTCTTGAAACTTCTCATGCTTCCAACTTCGGTCAATGATCAGAACCTGAGTTAATAGTGGCTTATAATCATCCCCAAGCAGTTTATTACAATAATCAGTAATGAAGCTAACCAATTTCGGAACACTCCCATCTGGAGGGGGAGGGTTCTGCCTTTGTAACTGCACCTGAAGAAGAAGCTCCCAGAAAATTTCAGCGGCTCCATCAATTACACTCTTAATGAGATCCCTTGTCAGATTTTGGATTTCAATACATGCTGCTCCTCCAAAAAGCCGGTTGAAGTCCAGTCTCAATTTGTTCAAAGATGCGAAAATATCCAACAACTTCAAAAGCTTTATCGGATCTTTTTTGCTCTCTGTAACAGTTTTCCCAAATTGTAGAAATGCAAGAATACCAGCCTGAGCAGCTATCTTTGCAAAGCAACCCATCCACACATCCAATCCAATCCTCTCAAAAACATCATTGCACAGCTTGTACTCCGCCTCAAACAAGTGTTTCACTGCAAACTCCAAATGCTTTCCCCACTGTGCTATATAGCCCTCTATGCTTTGGACATCATTAAACT
>Prunus_Contig2645
TTTTCTTTTTTTTGCAATAACTTTCTTTTATATAAATCTTTTTGAGAAGACGGTGGTGAAATAATGCATACATGCAATATTAATGAACAAAAACAAACTTACATGATAACAATACAGATCTACCATTTTTAGACAAATTGCATGCTGAGAAAGGGCAGGAAGCCACAAAGAAATAACCCATGATGATGTATGATTTAAAACCCAAAATCCAATTAACCAGCGGGTGCTTGCTGTGCACGGTAGATCCACTCAGAGAAGTGTAACCAAAAATCCCGCATCATTTCTGCTGAAGATCTTAAAAGTTGCAGAGATGAAGAGAATCATCCAAACCAATAGACTGCAAGATGGTATACGTTTGCTCACACATGCATGCTGACCAAGACTTGTTGAAACTTCAAACAAAAATAGTCCACATCTTCATCGCCACATAAAATTTCAAACAATTGTGCAATTATAAGAGCTGCAGAGACGAAGTAGTTCTGCCTGATTGGTTTGGTCAAGATATTGATTGATGATTTGAGGGTATCTGCCAGGGGAAAGTGCAGAAAGCCTAGCCAAAGAAGTCACCAAAAATTCCTTCGGATCCCTTATATCTTTCAGAGGGTCATCCTCTGTCTTCCCAGCATTGTGAAGACGAACAAAGGTGGCAGAATAACCCACATTTT
>Prunus_Contig2647
TTGATTCCTCTATTTTTATCTGTAATATAAATACATCAACCCAGGCATTCGTGTAGCTAATAAATGATCATACCTTAGTCAATCTGAAGGCAAATGATACTGTCTCTAATAGAAATATTACATCAACTCAAGCATTCGTTGAAACATTTTGGGTACCACTAGGAGGGAAAAAAACCAAAAGCAATATAACTTGAATCGATTCTAACAACTCAACCCAATCAAACTTTAGAATGTTTCTAACTATAAGGAACACAAAATAAGTAAAAAAATATCAAGAGGAGAAAATAAACACTAGGAGCCTATAAAGCATCTTAAACCACAAAATCAGCGGCATAAGCAAAACCATAGTTGCCCCATAAGACAGATAAGACTGACGAAACAGAGACTGCCTCACTGCTGGGCGCATTGCACCCGTGGCATTGGCTCATCGTCGTCATCATCTTCATCATACGCCTCCCGATACTGCTGTCTTGGTTTACGTCTCATCTCATCCTCAATGTTGACATCATGCATGGTGGTTTCTTCACACTCATCCAGCTCCATGTCAGTCAAATGCTTGCTTGGCTTGGGGGATAGTTACTGTCTGTAAATTTCGGGATTGATCAGGAGAAAGAATCCCAGAGTCTGGAAACTCTACATTGAAATGGATGAAAAGGTTGCCCTTCATGAATGGCCTCTGGTAATGTGGCATGCCCTCGTCATTGATTGCTTTTG
>Prunus_Contig2654
TTTTTTTTTACATAAAAGTCAAAACCACAATATGAACATAACAACACCGATTTCCACAGTATGACATTTTCAAGGGTTACAAATGAACAGAACACAAAGGAAGGGATAGGGGGATCCCAGGCATGAAAAGTTGCATCTCTTACAATGCTCTATTCTCACATGAGCAACCCCAAGGAATCAATTAGGAACTGAATAAGCATTCATGAACAGCTTAAGACCTAAAGCAGCTACCAAAAAATTTGGGAGCAATCAATTCAAAGAATCAAAGTCCAATAAACGAGTTTAAACCATACCTTTGGTTGAGGTCAGTCTATGAACAATCCAATAAATAAGGTGGACCTGGGGTAGATCAGCATTCAAAATCTCCTGTTGCTTTCACCGGCAGATATGGAGGGCCCTTCAGGCCTCACTAGATGAGAACCTCTGTTACTGATGTCAAGCCCCTGAAATCGGCCAATCGAATCCTGCTGCAACATATCTGAGCACGCATGTGACTGGGCTGCAGAAAGCATAGGCTGATGGGGAGCTGACATATTTGGCTGGAAAGGATGAAACTGTGGCATGTGAATGTTCTGGGAATCACGCTGCCCTGCTTGTGACTGACTGGGAAAGAAGGGGGATTGCGAATATGGTCTTTGGTGCATTCCCATGTTGTATGAATCAGTGTGTGTTAGTACTTCCCCGGTTGCAATCTTGAGCCTATCAAGTTCTTTCTTCAGTGCATCACTGAGAGCATCACGTAAGTGAGCTTGTTGTTCCATAGCTTGCACCCGAAGCTTAAGCTCTGAGTTCTCAGTAGATAAGCCTGGTGTATCTCTCCTGGAGACAGACGTGAGATTGTCGCAGTATAGGGTACGTCGAATAATGTTCGTAGGGTTTGAGAATTTATTTGCAAGTTACTTATAAGGATCCAACATGCAGCNCCGGGGGATNCCACTAGTTGTGAGAGCGGCCGNCCCACCAGCGGTG
>Prunus_Contig2658
TTTTTTTTAGCTCATTGAACTCAAAAGGCATGCATTTCTTATTATCAAGTAAGCAATGATCGCTACTCGCTATGCCTAAGCAAAGAAGCCTCTAAGAGACATACAATTCCAATTCAAGTATCAAAACAACCAGCATCCAATCCAAATCAACAACCAACCAAACTAGTAAACAAGCGCTCAATTGAGAGCACCAACACTAGAACCACTCTTCTGAGCAAGCTTGGTCCACTCGGTATGAAAAGCTCCAGGGCGATCAACCCTCTCATAAGTATGAGCTCCAAACAAGTCCCTCTGCGCCTGAACAAGATTGGCCGGAAGCCTACCCCTCCGATAGGTATCGAAATACGACAAACTGGCACACATTCCGGGAGTGCTAATCCCGGCTGATACAGCCAACCCAACAACTCTCCTCCATGCAGCATGCCTCTGCACCATTTCTTTAGCAAAATCAGGATCAACAATCAAGTTGGGCAAGCTTTGATTCCTCTGATAAGCATTCTTAATCCGATCCAAGAACACTGCTCTGATAATACACCCACCTTTCCAAATCCTAGCCAACTCCCCCAAATTCAAACCCCAACCCTTCTCCACACTCTTGGCCCTCAACAAGTTCATCCCTTGAGCATAACTGCAAATCTT
>Prunus_Contig2659
AAAAGTACGCAGTACCTATTTTTACAATAATGTAATTAAAAAATATTAAAATTACACACAATGCCACTACTTCGAAGTTATATCAAATGTCCACGTGTGCGCCATTGCAATCGCCGCCGCCATTGTTGCCATTCCTGCGCCACTTTCAGCACCTGCTTAGCCATCGCCTCATCCCAGCCACCACCGACGTGCCCATCGCCAGCCAACACCTCTCGGCTAGCCACTCGTCGGCAACCAACTATGTTGCCCTCAACCTCTACCTCCTGATCATCCAGAGATGGTATATTTGTAGGTGCATAATACTTCGCGGTTGCATGCTTAGAAGTTTCTTCCGTGCTTGAAGAATTTTCCCTGGAGTCCTTGTCATCTTGAACATGAATAGTCTGACCATCCAAAGGCTTTCTCAAGATGTTGTTATCAGTGGTATTGGCGTTCATTCGGTTATTACTTAGTTTTGAACCACCTAAACACAGAAGAAATATGGCAGGCAAAAGGGATGCTTTGAAAGGATTATCAACATGCCGAAGGCAGTAAACATACTGAACTATACAGAAAATGCACTGTGAGATGCCAGCAACTAATCCATAAACGTCAGGAAGAGTACCAAAAAGCGTATTACGAGGAGGTGGATGATAAAACCACCAGAGCATTCCCCATCTCCTCAACACAACTCTTTCCTTTTTACCTCTGTAAGTTAGCTCCCAGATGGAAATGAGCACAGCTGCAATAGCCAACAGCATACCAAACAGTGCATACTGGGATTTTCTTGGGGAGGAAGCCTGATCACAAGCAGCTGACGACA
>Prunus_Contig2662
AATGATGATCAGATGAGAGTTCAACGTGACCATCACTGGATTCATCAGGATTTTAAATCTTAGAATTTGACAATGTGACTGAGAATACATTTCAACAGGGAAACACACTACCAAACTAATGAAGCAAATCTCCTACGAATAATACACTCCACTATCAACTGCAATGGGGCTGTGAGAATAATCATGTGATGTGATTCATATTTCAACATATTGTCTTTAGTTTTCATCCGGATCAGATGCAGTGTATTTACCACTTTATCTCAGCTTGAATAAAATACAAATGGTACAAGCAGGAAAACAGTGAGCATTAAACCAAGGGTAGCTTGAACAGAACAACGATTATGTAAGCGTAGTGGTGTTTGCCATTGTTTCTGTGGACTTTGTAATTGCTTCTGAGATGCACCAACCCGACCAAACAGCTGGTTGAACAAATTAACTGCTGCTGTTGCCTGATGCAATTGTGCACACCTTTGCTTCCAGAAGACAAGTTTGGATCCTTTTTCTTTAGGTGTGTCCTCGCACCCTGGAATTAGTTTTTTTCTGTGTTCAACTTCATCAGCTATTATGATCCTCAATCACCATAATTTGGTGAACTGCATGCCTTCC
>Prunus_Contig2663
GACAAATGGTAAATATCATCCCTTTACTTTTCCTTCCTTAGGTCTGAGATAACCTGGTATACATATATTTGCGTACCCTAAAATCTTATAATGGTCACAAAGTCGAAGCAGAAGCTGTTGTTGGCACCCGGAGAACTTGTTGAAGCAACCTTGCAGCAAGGCGTTGTGTGATCCCAACAATGACACGCCCCCATAGGTTGCGTGCCTCAGGTTGTTGAAGGACTTGCAAAAATGGGCTGCAAAAGGGCTGGATCAAAACTCTCAGAGGACCTTAGAAGTCCCCAAATCCTGAATACTTGATCTCGGAGCTCTATCATGCTTTCTTGTTCCACAATGCTCATTACAAGTGGTCCAGTAGCATTGCCATTAACAACCAAAGCCCTCATAAAATTAGGCATAGAATTATATGTGTCAATAACGGTGCCCCAAATAAAAGCTTCAGTGACACGTACAGCCTCCTTAATAACTAAAGTTCGGAGCTCTTCGCCATCTGAACCCAATAATAACTTCAACACAGGCTGTAAAGCATCTTTTGCTGAGAAATCTCTATCTTTCTTTCCCTGAACGAGCAGGTTTTCAAGTCGGTTCCACCTAAACTTCCCATCCTTGAAAAGCAACTCAATCAGAGCATCTCTGAGATATGGGTTTGGATCAGTGAGAAGCCTTTTAGCAAAATACGGGTATGAAGCAGCCAGCACCTTGAAATTAGGATCAGCATAAAGAGCTAGACCTTCTAGTACAGTAAGTGACCTTAATATCAAAGCATAATAAGGTGGGACAT
>Prunus_Contig2664
AAATTTAATCTTGTGAATTTAACGTCTTCCGGATATAATCTTACAACAGTTCATAACATAAACACCCATCGAAGTCGACGAGTTTGAAGAAACCAAACTAATTGCACGGCCGGGCTCAAGGGATGCCCAAATAGGCTGCCAACGCCACAAGCTCATTCTTCCTATAAATCGTATAATTCAGTTTTCATTTGTCCTTCGTACTGGAGGGCAAACTTTTAGATTTCAATACTTCTACAAGCAGTTCATATTTTTCCATTATACAAACAACTTGTAGGCTGAACCACACCCCCAGTTGTTCCATCTGCATGGCTACATGAAGACTCAGCTGCTTGGTTCTTGTAAGTAAGCTTCACATTCTCCAATTTGATCTCGCTACAAGGGTGCTCGGGACTGCAATCAAATTTTACTGCAACTTCTGTTGCTGATGTACCGTGTATGTCTTCGTATGTCACATCGCTAATTTGAACTCCAGAAACCTGACCAGGGCACCCTTTGTTGTCGGGGCAATAATGTTGATCTATAATAATAGGATTTTCGACATTGACCATTGTCGCATGTTGGAAAAGAATATTTCTAGCAAACCCAGTGCTTGGCCTCCCCCATGACTTGATTCTTAGACCATTCTGAGTACCAGTAAAGGTAACCGTTTTAACTGTTACATTTTGTACACCGGCCTCTTCTTGCTCCTTGCCTAGACTTCCAATGCTAATTCCATGGCCAGGTCCACAGGCAACGCTTTCTATCCACAAATTTGAGGTCCCGGGGCCAATTGAGATACAATCGTCACCGGTTGCAATCTTGGAGTTGAGGATTGTGACACCAGATGACATTTGGACATGAATGCCATCGGTGGTAGGGCTGTTACCCGGAAGCANAAACCCTGACACCTTGCATTTGCACATTTTTGGCAGTCGTTGATGACTATGTGGGAACATTTTGGCTGGTTA
>Prunus_Contig2665
GTTTACCTTACCTACTACCTACCTCTACCCCCACCTTCTTCCTTGACCAGGCATTTGCCACTACTTACTTCACTTCTACTAGTCCAAATTTAATGGCAGCAAGAGCAACCAGAGTAGGTTCTTCATAGCTCAATTTTTAATGGCCTATTGTGCAGAAGAACCACAAAGGCCGTATTTCTTTACCTACTTTAGGATGCTCTCACAAAATATTATTAGTATCTGGAAATGTGACCATAAAAGCTGTTATAAAAGCTTTAACAGCTTGAAACTGGGCCAATTGGTCAGGCTCAGATGAGTTTGCTAGTATAACTACTTGTTCATGAACCATACACAAGGATGAAAGCAGGGAAATTCCTGTCTATTTTAGACATCAGAACTTACACTCATATGTTAGGAAGAGACCAGAATTTGCAACTCATAATCTTGTCAGCAACCCCAAGTTTCCAACCTGTTCTTTGAGAGTGTCATAAAGAGTCTCAACAAGATTGAGCAGGAGCCCATCCGAGCCGTGTTTTGCCAACAAGGAAACTGAAACAGGTAGGTCATCATGCAGGCCTAGTGGTATGCTAACCTGGCAGAACCCAGATACTCCGGCAATGGATAGCAAGCTAAAAGCCCTGGCACGGAAAGTTTCCAGTGATAGTAGGATCTGTTTGCAGTTTTGGTGGAGCCCCTGGAACTGTAGGAATTGCGAGGACACCAAAATCCCCAAGAAG
>Prunus_Contig2666
AAGTTTTCTGCTATAAAATTTACTATGCGAGTGTAATTATGTACACAATCTCCAAATGAAACTTCAGAAGTTAATTACAAAAAAGAAAAAGACATCCACAATTTACAGAAAATCAATCTGCTTCTAGTAAGGGCATTATGCCAATAAATCACTCTATACCTTCCTTAAAGGGGCCAGAATCATGTAACAGTTTCATAACAAGCTCAACCTGAGTTGATTCACGCACTAGAAAGCCCTCTATGGCCTTCCTGAAACCTTCATCCATCAGGTAATGGCAGCTATAAGTTCTCACAGGCATATAACCTCTCTGAATCTTATGTTCACCCTGAGCTCCAGCCTCTACTGTGTTTAGATTAAGTTCGATTGCAGCTTCTATTGCCTGGTAATAGCATGCTTCAAAATGCAAACTTGGATAGTAAGCTCGTGGATGACATCCCCATAGGCGTCCAAATAACGCATCTCCTCCTATAAGATTCAGAGCTCCAGCAACAAGCTCATCCCCTTCTTCAGCAACAACAAGTAATACCTGATCTCCCATCTTTGAACCCATGTTGGGAAAGAAATCCCTAGTCAGGTAGGGAGTACCCCACTTGTTATCAGTGGTGTTCCGGTAGAAGTTATAGAAGGAATCNCAGTGTCTAGCTTTATTTCATCACCCCGCAACCGTTTCATAGTCAAATTCTGCTGTACAATCTTTTTGCGCTCTTGACGAATATTTTTCCTTTTACTTTGCTTCATGTCCATCAAGAACTCATCAAAACTTTTATAGTTACGATTTTTCCAATGGTACTGCATTCCAATTCTCTGAAGAAAACCTTTTCCGCTCAGTTTGTTCCATTCATTTTCAGATGGGAAGGTAATGTGCAGTGATGAAAGCCGGTACTTGGCAGTCAGATCCTTCAGAGCTGAGACTAAAGCGTCAAAAACTTGATCTCTAAATGAAGTATCACGAATTAAAATCCTGGGGCCAGTTACTGGAGTAAAAGGTACACAGCACTGCAACTTTGGGTAATATCTTGACCCAAAACTATAATACGCATCAGCCCAAGAATGATCAAAAACAAATTCACCGTAGGAATGACTTTTAAGATAGAGTGGAACAACACCTAAAATACTTTCACTTTCATCCTTAGCAATGATATGGCGTGGAATCCACCTGTTTCCTTCACCGCTGAAGCT
>Prunus_Contig2667
ATAAAATCCTTCAATCGATGCATATCTCTAGTTCTAATTTGTATTAGTGGCCTGATATCAATTTCAAGCCACAGTTCAAAACATGGTGAGAAGAACAGATTCGTTTGTGTGGAAAGAATTTCAACTGCTTTACTGTTTCATGCAATAATGCATCACACTCTTGATCAATTTGATGCTTGATGCCATATTTCAACAAGCTCATGGTCCTGCTGCAAGTGCAACACACACAAACACATACATCCATGCATGGACAAGGACAAGGCTTAAACTTGCTTCTTCTCAAGTTCTCCAAACAAAAACAACTGTATGTTGTCATGTTCTTTAATTGCTCTCAAGGCCTGTCTGTCTTGAGTTGTCTCTATCTTTCTGGCCAAATCAGTAGAAGCTGTTAATTGGCCTTACTCAATAGCTTTGCTGAATCCATCCATATATATACCTCACTCATGCTCAATACATCAGAGGAAAAATCTTCAAAGTAATTTACAATTTACATCCAATCTTCAAGTCCAGAAATTTAACCAGTGTGAACTAGTAAAACGCGACGGATCAAACAGGATGCTTGGATCAAATCTATGCCAATCTTGAGGTGACAAAGAGGAGGCATCCACATGAGCCACGCTCAGAAGCTCATGTATTTCGTCTCCATGGCACCCAACATCATTGCTTGTATTGTTCTTGTGTGACTGTATCACTCCTCTCGGCTCTAATTCCTCATCTAGTCTCGAGCCATCAGCCATGATGTTTCCTTCCAACCCTTGACTAGGTTTTCCCACAACTTCATTTAGCTTCTGCATCTGCATAAGCAAGGACTGCTTCTCCTCCTTTAAAGATTCAAAACGTGATGCTAAGTTGTCATAATCAGCCCTGAGTGTTCTGAAGTCTTGCTCTATTTGCTTCGACTTCCATCTAGCTCTTCTGTTCTGAAACCATATGGCAACCTGGCGAGGCTGCAGCCCAAGCTCTCTTGCAACCTGCACCTTCCTCCTTGGCTCGAGCTTTGAGTCCGCTTCGAATATGGACTCTAACAACCCGATTTGCTCATCGCTAAACCTCCTCTGGTTTTTGCTCATTGTTTTTCTTCCTCTTGGCAGTAGCCTGTGGTTCTAGGCTAGTGGTCACAGAACCAAAGTTTTCTGCTTCAGAGCACTCTGTCTTCTCCATATATTATCTGGGTTCTGTGTGTTGCTGTGAGAAATAAATAATAATGAAGGGAAGAATAAGATATTGCTAATTGTAGATGAAGGTGCTTTTAGAATCC
>Prunus_Contig2671
GACCCAAAAAAAGAGAGGAGAATTTTATTGAATCCAACAAAAATACTTCATAGTAAGAGCTACAGTTGAAAGGAAAAATGCGTCAAATTTGCCAATTGAAAGACAAACAAGCCAAAGATTTCATCTTGATGAAGTTAACAGCAGAATTGAAGGACCCAGAACAAGATTGATGTAGCTGACGAAATCTGAATTGGAAATTTTACCTTGAGTGAAGGATCAAGATACGTCCTTTGCGGTTTGCAAGAAAGCAGCAGAGCAAAGAATAGAAGTAATAAACGTGAAAATTCCCAAAACGATCATCAGAGAAATCCCTGCCACCGCCAAATCCAATAGGCTCTGGATGCTCAAACCCATCAAGAACATCATTTTCCTACCTCTTGCTTGTAAAAGAATTGTGTAGAAGAAACTCAGGTGTCGCTCGCTCTACCTACATTTACACAAGGCTGAGAAGGTGAGGGTAGAACGAAGGAACAACAAAGGGAGAGAGAAGGATCAACGACGAACGAAACGCACCAAGATTACAAAGAAACTCGTGCC
>Prunus_Contig2672
CGCTATCAGAAACAAACTAACTAACCAATCAAAGCACACAATGCTTTACATCTCAAGTCTCTAGCAAGTGATTTTGAGCACCAATACAGGAGAGGAGAAGTAGTAATATCACCGGACGGATAATCAGTATATATAGCTTGTCACCTACTCCAGAAAATACATGAGCTGATGATGATCCTACAAACTTTGCATAAATATTTGTAAAAACCAGAATCTGAAATGAAGCCTCAGAAGCAGTCCTAAAGATGATTATTATTGTTCCAACTGAAATCAAGGATCACCACCCTTCAGATATCAATAAAAAATAAGTTATTTTACTCCCTTAACAACATTATTGTCACTGAGCATAAAAAACCACACCATCAAAACCTCAGAAAGCTAAAGCTTCACAAGCTGTGTATCTCATCCATAAGTGTGTACAGCTTCCCAAACTAAGTTCTTTGGAACAGGGCTAGCAAGATCCCGAGCCTGCAGGGCTGCAGTGCGAAGCGTTCCAATGGTCAGTTCGTTGGCCTTCAAGAAGGATACACTTTTGTAAGGCAGCTTGTGCTTCTTGCATAGCTCCTTAACAAGAGGAGCAACTTTCCTGAGATTGCCTCTAGGCAACCTGGGAAACCGATGATGCTCAATATGAAATTGCAACC
>Prunus_Contig2674
AAAACGAATTATATAAAATAATTAAATAACTGCAATCCATTTGTCAAACCAAGGAATCAACATGTACGACTAGTGTTCCGAAACAATAACCCTCAGTAAACAATTTCACCATTCCAGAATTGGTGGGAAAGCGAAATAAATAAAAGATGAAGTCTATTCTATCAAAGATAATCAATTCAAGGCATTAGTAGTTGTTACTCTAAGAGCATATACATCCAGTCATTTACAAACATGGACATTCGAATCACAAAATGGATAAAAAAAGAAAAAGGAATGACAGTGTAAGGTAAATTAGCCTGAGGATTGTACACGCAACTTGTTGGCAACATACAGCAGATGTCTGATGTTTGTTGGAGGATAGTTCTGCAGTAGTTTGAGATTAGAGGTAAAATCACCTGCTAGTAAGCGCCTCCGAATGAGAATCAACATTGCACAGCATACTCGAAGAAGGGTTTCCTGAGGACCTTCCGGGTCACTTAAAAGTGTATCCCAAATGTGAAGGCTGTCTGCGAAATTGAATTCCTGGGTTAAGAGAAGGGTGATCCACCTAAATGCATAAAATTGGGGATTGACTTTGGTTGTGATCTCAAGATGACGCCATAGCTCTTCATCATGTTCCTTCAAAAGCTGTGACAATTTTGTTATAGTGGAACGAATTCCCACAACACTATTATCAAGTTGCTGACAGAAATGATCCCGGAAGCCACTCAATAA
>Prunus_Contig2675
GACAATATCTTTTGGGTTTTTCTATTGCGTGCGTATGGGTGGTTGAAGACTTGAAATCCGATTCCAGTCACATCCAGAAAAAAAAGTATTATGGATCATCATGACCAGTACTTGCGCTGGTGTCATGCATACTTCCATATAGTTTGTGAAAACCCCAAACAGACACGCATCAAAGTCAAATCCATAAGAAACCAGAACAACAAACACGTATACTTAAGAAAGATCTAACATACAAAGATAGCCACAAGCCACAAAGCAAATCACAAACCCTAGCTAGCTAGCTAGGAGAGATCATGGATTTGCACATCAAATGGCAATCTTATTATTTTACAGTAAGCACTAAAACCCAACTTTCATATTCAACTTTTACAGTCTTTTCTTATTTATAGAAACCACCATCACAGCTTTTTCTTGACCTCGTCTAGCTTTGGTCATTTGTTGCAGCTGCATGAGCTGCAGCTGCAGTTTGAGCCACACTTGCAGTCATTCTCTGCTCCATAGCTCATCTCAGAACCCTCATAGTACATATTCACAGGTGCAACCCCAGCTATGATGGTCTGAGTAGAAGTGGTCTCTGAGTATTCAAGGTCAGGGTATTTTTTTCCACATTTGCAGTCACTGCCGCAGGAGCAGTTTGAGCCACAGCTGCAAGACATTTTTGTTCAAAAGTTGGTGAAGGAGAAGGAGATGATTGTTATACTGCTAGGGAATTGGATTCACTCCCGTGCCCTTCGTGCC
>Prunus_Contig2678
GTTGGCATTAAAAAAAAACAGTGGGAAGACAAGAAGGCAGGGCAATGAAATAAGTCTTCAAATAAATAAATTAAACTCTACAGCAACAAACTAGAATATCTCCTCCTCTCTTTATCTTTTATCTGCAGGGGAGGGGAGAGGGTAAAACTTTAAAAGCCAAAGACAAGATAAAATTTGAGATCTACCAGTTTTCTGGTCTCCAAAAATCATCAATGGGAAAACAGAGAGAACTCAAGAACAAGTCCTTATAGCATCATCAAACTCCGAGTTCCCAACTTCATCTAAGAGCATTTCTTGGTAGCGGCATTCACGACTGCAGAAAGCTTTCTCACCTCTGTAAATGTAGATGTCGTTTTTCTGCTCAAGATTCTTCTTGCATGTGTAACAGAAGCTAAGGAAACTCACCGAGGCAGAGCTGGACTGATCCGATAAGCTATAGAAGCTTTCTACAATGCAGTTATCAAATATGTGGGTTGTTCTTGGATTTGGTCCACGAGATATCACACATGTATAATCTTCAGAAAGCTCCATTTCACTTACAGAGGCACACCCTGTGGTAGCCTGAGCAGAATTTGAATGCTCTGTTTGGATGCCAGAGTTAGCAGACCCAATTGCTGATGATTGGGAATTCGGAGTCTCGATCTTGAAATCAGCTGGAGATTTCGGAGACTGCGTTGGAGAAAGAGCAGAGGCTGGAAAGGGAGGGATTTGAACTCTAAGCTTAGTTCCAAACAGGACCTTCCCGCTGTTGGGTTTAGAAGCATTGTCTTCAAGCTTTTCATCATTGAGTGTCTCAAGCAGAGCAAGGCCAATGCCTTTGGGCTCTGGTTGGTGCCAGGAGCTTTTGTTTGCTGATACAACTTTTGGGGTTTTGGGTTGGTTTTGATCATATGAAAATGGGGTTGCAAAAGGAAATGGCTTGCTGTCAAGAATTGAAGTCGGGCTTATCAGAGAATCAGTTTCAGAATGACCCTTTATTGTGAAAGCTCTGAATCTTGGAGAACCAAAGAAAGCTCGTGCC
>Prunus_Contig2680
GAGCCAGTAATCACTTTGGATTAAAATGAGAACAATCAAAACAATCCTAAGTACAACAATAGACAACCAAAAAGAACAAAATACAGCCACCGGTTTCTAGGTCAATTCACTGTAACCCTGCAATTCTGCAACAAGCGAGGCCTTTTAAGTCCTAGCAGTAATACAAACAACAACAGAAAGCCTTGTACCACCTCTCCATTGCTAACTTTCCAATGCTGCCAAGCCACCACTTTAATCCCTTGGCTTTACTTCTCCTCCTCCTCCTCCTTCCAAATGTGCAAAAACTAATTCCCTAGTCTCTCTACCAAATTCAAAATTTCCATCTCTTCCACAGAGCCCCAATTGAGAGACTCTTCAATTCTCTGTCATGTATTGCTATTTACACCAAACAAACGATAAATGTACAAACTTTCCCTTCCTCAACAACAACATCAGCACAATGTAATCAAAATATCAGAACCCAATAACTATAAAACACTAAACCTCAATCAGTTATCTTCCAAAGCCCAACGCTGGCTCCTCCTCCTCGATGATCTACTAAACACATTACCAGACCCGCTT
>Prunus_Contig2681
GAAATTATATATAATTGCAAATGGCTGCCATCATAGATGTACATACAAAGCTCTACCTACCAACGAAGGAATGCGAAAAAGAAGCAGGGGAAAATTGTGAGAGGAGAAGTATTTTTGTGCTTGTGAGTGTGACTATAACATATATATACACACACACACACACACACATAATATTTTTCTTATGCCCTGAGCCTGACATTTCACAAGACATGAAAATATTTCGAATTTTCAAGTCATTGAACTGGTTCGTTAGTCCCAAATACATATGCTCCAAGTGTAGGCATCAAAAGGGAGAGCACAGCAATTCCAGCAATCTTTAATGGCAACCCGGTTTTGATCAAATCTTGGATTTCAATGTGGCCAGTGGTAAATCCAACTACATTTGAAGGTGTTCATGTTGGAAGCAAGAAAGAAAATTGTGCCCCAATGGCTCCAGGAACCATAAGAAGGAGTGGATTTACATGCATGATCTTGGCTATTTGAACTAGAAGAGGCACAACCAGCGTGGTGGTGGAGTTGTATGATGTAAACTCAGTGATGGTGCTACTTATAAGACAAATCGCAGGTGCAATGCCAGAATAGGTCATCGCGTTCAAGAAATTTAAAGATGTTAATATAAGGTAGACGGGGCACAGTAGAAGGTGACTTCCGCAGGTCCATATCAAGCACAGCTGTTAGGACAGCTATGAGGCCCTAGGGGGCCACCAGGTCTTTGAACCTGTGCTCCAAGCATGTCCTGTAGTGTTCTTTTGTCAACCTATCCACTGTGTCCAAAAAATCAGTTGGTATCCCATGACTCACAAGCTCAAAGAAGCCCCAGTTGTCACAGGCATCTTTGATTTTTTCCATTGTTGCTTTTCTTCCCTCTCCATTGAGGCCCTCCAAGTTGATGATTGGGAAGTTCTCCATTCTCTCTC
>Prunus_Contig2682
[truncated: 636,280 more chars]
